# Supplementary material for: Comparative Single-Cell Transcriptomics Reveals Novel Genes Involved in Bivalve Embryonic Shell Formation and Questions Ontogenetic Homology of Molluscan Shell Types
Source: Front Cell Dev Biol. 2022 Jun 9;10:883755. doi: 10.3389/fcell.2022.883755 (PMC9261976; doi:10.3389/fcell.2022.883755)
Supplement: Supplementary file 1 [file DataSheet1.ZIP › Supplementary_File1/s_f_1/ed0c2f223d22de06.final.pdb]

ATOM      1  N   GLN   150      15.508   8.498 150.658  1.00                 N  
ATOM      2  CA  GLN   150      15.355   7.368 151.750  1.00                 C  
ATOM      3  C   GLN   150      15.202   7.973 153.150  1.00                 C  
ATOM      4  O   GLN   150      15.620   9.102 153.421  1.00                 O  
ATOM      5  CB  GLN   150      16.557   6.422 151.714  1.00                 C  
ATOM      6  CD  GLN   150      15.540   4.659 150.217  1.00                 C  
ATOM      7  CG  GLN   150      16.686   5.631 150.422  1.00                 C  
ATOM      8  OE1 GLN   150      15.292   3.791 151.054  1.00                 O  
ATOM      9  NE2 GLN   150      14.837   4.803 149.100  1.00                 N  
ATOM     10  N   PRO   151      14.540   7.193 154.001  1.00                 N  
ATOM     11  CA  PRO   151      14.359   7.619 155.408  1.00                 C  
ATOM     12  C   PRO   151      15.930   7.577 156.032  1.00                 C  
ATOM     13  O   PRO   151      16.785   6.776 155.597  1.00                 O  
ATOM     14  CB  PRO   151      13.410   6.571 155.993  1.00                 C  
ATOM     15  CD  PRO   151      13.942   5.848 153.774  1.00                 C  
ATOM     16  CG  PRO   151      13.640   5.354 155.161  1.00                 C  
ATOM     17  N   PRO   152      16.197   8.492 156.967  1.00                 N  
ATOM     18  CA  PRO   152      17.358   8.839 157.397  1.00                 C  
ATOM     19  C   PRO   152      17.841   8.454 158.689  1.00                 C  
ATOM     20  O   PRO   152      17.071   7.753 159.354  1.00                 O  
ATOM     21  CB  PRO   152      17.313  10.368 157.391  1.00                 C  
ATOM     22  CD  PRO   152      15.075   9.639 156.956  1.00                 C  
ATOM     23  CG  PRO   152      15.882  10.701 157.649  1.00                 C  
ATOM     24  N   ARG   153      19.154   8.495 158.973  1.00                 N  
ATOM     25  CA  ARG   153      19.745   8.029 160.240  1.00                 C  
ATOM     26  C   ARG   153      19.008   8.136 161.542  1.00                 C  
ATOM     27  O   ARG   153      18.110   8.990 161.675  1.00                 O  
ATOM     28  CB  ARG   153      21.074   8.740 160.505  1.00                 C  
ATOM     29  CD  ARG   153      22.301  10.903 160.839  1.00                 C  
ATOM     30  NE  ARG   153      23.063  10.459 162.004  1.00                 N  
ATOM     31  CG  ARG   153      20.939  10.232 160.759  1.00                 C  
ATOM     32  CZ  ARG   153      24.336  10.769 162.227  1.00                 C  
ATOM     33  NH1 ARG   153      24.947  10.320 163.314  1.00                 N  
ATOM     34  NH2 ARG   153      24.994  11.528 161.362  1.00                 N  
ATOM     35  N   ASP   154      19.347   7.301 162.539  1.00                 N  
ATOM     36  CA  ASP   154      18.691   7.332 163.824  1.00                 C  
ATOM     37  C   ASP   154      19.015   8.677 164.554  1.00                 C  
ATOM     38  O   ASP   154      20.058   9.306 164.418  1.00                 O  
ATOM     39  CB  ASP   154      19.122   6.136 164.675  1.00                 C  
ATOM     40  CG  ASP   154      18.563   4.824 164.161  1.00                 C  
ATOM     41  OD1 ASP   154      17.657   4.860 163.302  1.00                 O  
ATOM     42  OD2 ASP   154      19.031   3.759 164.617  1.00                 O  
ATOM     43  N   ASN   155      17.988   9.119 165.275  1.00                 N  
ATOM     44  CA  ASN   155      17.999  10.314 166.076  1.00                 C  
ATOM     45  C   ASN   155      18.703   9.945 167.492  1.00                 C  
ATOM     46  O   ASN   155      18.255   9.085 168.246  1.00                 O  
ATOM     47  CB  ASN   155      16.579  10.856 166.249  1.00                 C  
ATOM     48  CG  ASN   155      16.546  12.178 166.991  1.00                 C  
ATOM     49  OD1 ASN   155      17.360  12.421 167.882  1.00                 O  
ATOM     50  ND2 ASN   155      15.603  13.038 166.623  1.00                 N  
ATOM     51  N   ALA   156      19.799  10.668 167.798  1.00                 N  
ATOM     52  CA  ALA   156      20.394  10.322 169.026  1.00                 C  
ATOM     53  C   ALA   156      19.946  10.564 170.265  1.00                 C  
ATOM     54  O   ALA   156      19.717  11.777 170.226  1.00                 O  
ATOM     55  CB  ALA   156      21.792  10.913 169.123  1.00                 C  
ATOM     56  N   PRO   157      19.815   9.829 171.365  1.00                 N  
ATOM     57  CA  PRO   157      19.201   9.973 172.618  1.00                 C  
ATOM     58  C   PRO   157      18.194  11.224 172.909  1.00                 C  
ATOM     59  O   PRO   157      18.486  12.331 172.444  1.00                 O  
ATOM     60  CB  PRO   157      20.374  10.099 173.593  1.00                 C  
ATOM     61  CD  PRO   157      21.316  10.096 171.392  1.00                 C  
ATOM     62  CG  PRO   157      21.482  10.669 172.772  1.00                 C  
ATOM     63  N   LEU   158      17.162  10.999 173.702  1.00                 N  
ATOM     64  CA  LEU   158      16.434  11.990 174.267  1.00                 C  
ATOM     65  C   LEU   158      16.028  11.747 175.714  1.00                 C  
ATOM     66  O   LEU   158      16.769  11.086 176.436  1.00                 O  
ATOM     67  CB  LEU   158      15.161  12.248 173.458  1.00                 C  
ATOM     68  CG  LEU   158      15.358  12.682 172.004  1.00                 C  
ATOM     69  CD1 LEU   158      14.022  12.767 171.282  1.00                 C  
ATOM     70  CD2 LEU   158      16.083  14.018 171.935  1.00                 C  
ATOM     71  N   ARG   159      15.085  12.555 176.177  1.00                 N  
ATOM     72  CA  ARG   159      14.591  12.769 177.500  1.00                 C  
ATOM     73  C   ARG   159      14.469  11.714 178.674  1.00                 C  
ATOM     74  O   ARG   159      13.663  10.836 178.366  1.00                 O  
ATOM     75  CB  ARG   159      13.159  13.306 177.457  1.00                 C  
ATOM     76  CD  ARG   159      11.196  14.256 178.700  1.00                 C  
ATOM     77  NE  ARG   159      10.627  14.586 180.004  1.00                 N  
ATOM     78  CG  ARG   159      12.577  13.633 178.823  1.00                 C  
ATOM     79  CZ  ARG   159       9.919  13.740 180.746  1.00                 C  
ATOM     80  NH1 ARG   159       9.440  14.128 181.920  1.00                 N  
ATOM     81  NH2 ARG   159       9.691  12.508 180.312  1.00                 N  
ATOM     82  N   ASP   160      15.047  11.770 179.868  1.00                 N  
ATOM     83  CA  ASP   160      14.423  10.689 180.679  1.00                 C  
ATOM     84  C   ASP   160      13.267  11.164 181.546  1.00                 C  
ATOM     85  O   ASP   160      12.222  11.431 180.943  1.00                 O  
ATOM     86  CB  ASP   160      15.467  10.023 181.577  1.00                 C  
ATOM     87  CG  ASP   160      14.971   8.723 182.182  1.00                 C  
ATOM     88  OD1 ASP   160      14.042   8.118 181.608  1.00                 O  
ATOM     89  OD2 ASP   160      15.513   8.311 183.229  1.00                 O  
ATOM     90  N   GLN   161      13.261  11.079 182.888  1.00                 N  
ATOM     91  CA  GLN   161      12.037  11.055 183.623  1.00                 C  
ATOM     92  C   GLN   161      12.297  11.586 185.005  1.00                 C  
ATOM     93  O   GLN   161      13.224  12.389 185.072  1.00                 O  
ATOM     94  CB  GLN   161      11.467   9.636 183.668  1.00                 C  
ATOM     95  CD  GLN   161      11.782   7.229 184.366  1.00                 C  
ATOM     96  CG  GLN   161      12.349   8.635 184.396  1.00                 C  
ATOM     97  OE1 GLN   161      11.030   6.833 185.256  1.00                 O  
ATOM     98  NE2 GLN   161      12.143   6.469 183.338  1.00                 N  
ATOM     99  N   GLN   162      11.466  11.360 186.027  1.00                 N  
ATOM    100  CA  GLN   162      11.394  11.937 187.272  1.00                 C  
ATOM    101  C   GLN   162      11.665  11.044 188.381  1.00                 C  
ATOM    102  O   GLN   162      12.254   9.991 188.033  1.00                 O  
ATOM    103  CB  GLN   162      10.014  12.558 187.496  1.00                 C  
ATOM    104  CD  GLN   162      10.518  14.873 186.621  1.00                 C  
ATOM    105  CG  GLN   162       9.649  13.638 186.490  1.00                 C  
ATOM    106  OE1 GLN   162      10.600  15.476 187.691  1.00                 O  
ATOM    107  NE2 GLN   162      11.170  15.254 185.529  1.00                 N  
ATOM    108  N   PRO   163      11.609  11.366 189.669  1.00                 N  
ATOM    109  CA  PRO   163      11.971  10.529 190.765  1.00                 C  
ATOM    110  C   PRO   163      11.118  10.312 191.814  1.00                 C  
ATOM    111  O   PRO   163       9.985  10.754 191.586  1.00                 O  
ATOM    112  CB  PRO   163      13.220  11.197 191.344  1.00                 C  
ATOM    113  CD  PRO   163      12.373  12.685 189.672  1.00                 C  
ATOM    114  CG  PRO   163      13.061  12.642 191.008  1.00                 C  
ATOM    115  N   ARG   164      11.390   9.496 192.847  1.00                 N  
ATOM    116  CA  ARG   164      10.628   9.020 193.994  1.00                 C  
ATOM    117  C   ARG   164      10.735   9.548 195.389  1.00                 C  
ATOM    118  O   ARG   164      11.870   9.977 195.588  1.00                 O  
ATOM    119  CB  ARG   164      10.858   7.522 194.206  1.00                 C  
ATOM    120  CD  ARG   164      10.575   5.175 193.363  1.00                 C  
ATOM    121  NE  ARG   164      10.096   4.322 192.277  1.00                 N  
ATOM    122  CG  ARG   164      10.357   6.650 193.066  1.00                 C  
ATOM    123  CZ  ARG   164      10.145   2.994 192.294  1.00                 C  
ATOM    124  NH1 ARG   164       9.686   2.301 191.261  1.00                 N  
ATOM    125  NH2 ARG   164      10.652   2.363 193.344  1.00                 N  
ATOM    126  N   GLU   165       9.876   9.330 196.388  1.00                 N  
ATOM    127  CA  GLU   165      10.455   9.843 197.709  1.00                 C  
ATOM    128  C   GLU   165      11.104   8.628 198.440  1.00                 C  
ATOM    129  O   GLU   165      11.259   7.545 197.869  1.00                 O  
ATOM    130  CB  GLU   165       9.362  10.503 198.553  1.00                 C  
ATOM    131  CD  GLU   165       7.693  12.382 198.794  1.00                 C  
ATOM    132  CG  GLU   165       8.757  11.746 197.922  1.00                 C  
ATOM    133  OE1 GLU   165       7.360  11.798 199.847  1.00                 O  
ATOM    134  OE2 GLU   165       7.192  13.465 198.425  1.00                 O  
ATOM    135  N   THR   166      11.553   8.866 199.670  1.00                 N  
ATOM    136  CA  THR   166      12.280   8.016 200.513  1.00                 C  
ATOM    137  C   THR   166      11.711   8.093 202.014  1.00                 C  
ATOM    138  O   THR   166      11.152   9.030 202.593  1.00                 O  
ATOM    139  CB  THR   166      13.780   8.363 200.507  1.00                 C  
ATOM    140  OG1 THR   166      13.969   9.689 201.017  1.00                 O  
ATOM    141  CG2 THR   166      14.335   8.303 199.092  1.00                 C  
ATOM    142  N   GLY   167      11.837   6.874 202.556  1.00                 N  
ATOM    143  CA  GLY   167      11.637   6.251 203.840  1.00                 C  
ATOM    144  C   GLY   167      12.460   6.851 205.057  1.00                 C  
ATOM    145  O   GLY   167      13.053   7.923 204.920  1.00                 O  
ATOM    146  N   PRO   168      12.224   6.311 206.244  1.00                 N  
ATOM    147  CA  PRO   168      12.553   6.639 207.550  1.00                 C  
ATOM    148  C   PRO   168      13.615   6.429 208.390  1.00                 C  
ATOM    149  O   PRO   168      14.275   5.652 207.831  1.00                 O  
ATOM    150  CB  PRO   168      11.449   5.987 208.385  1.00                 C  
ATOM    151  CD  PRO   168      11.185   5.120 206.170  1.00                 C  
ATOM    152  CG  PRO   168      11.083   4.757 207.624  1.00                 C  
ATOM    153  N   PRO   169      14.127   6.858 209.529  1.00                 N  
ATOM    154  CA  PRO   169      15.582   6.270 209.916  1.00                 C  
ATOM    155  C   PRO   169      15.977   6.426 211.190  1.00                 C  
ATOM    156  O   PRO   169      15.015   6.865 211.673  1.00                 O  
ATOM    157  CB  PRO   169      16.544   7.029 208.999  1.00                 C  
ATOM    158  CD  PRO   169      14.386   8.016 208.681  1.00                 C  
ATOM    159  CG  PRO   169      15.857   8.325 208.728  1.00                 C  
ATOM    160  N   ARG   170      16.910   6.076 212.057  1.00                 N  
ATOM    161  CA  ARG   170      17.164   5.729 213.422  1.00                 C  
ATOM    162  C   ARG   170      17.396   6.671 214.684  1.00                 C  
ATOM    163  O   ARG   170      17.533   7.862 214.426  1.00                 O  
ATOM    164  CB  ARG   170      18.415   4.855 213.529  1.00                 C  
ATOM    165  CD  ARG   170      19.541   2.664 213.045  1.00                 C  
ATOM    166  NE  ARG   170      19.429   1.354 212.410  1.00                 N  
ATOM    167  CG  ARG   170      18.274   3.488 212.879  1.00                 C  
ATOM    168  CZ  ARG   170      20.402   0.448 212.388  1.00                 C  
ATOM    169  NH1 ARG   170      20.210  -0.717 211.786  1.00                 N  
ATOM    170  NH2 ARG   170      21.565   0.711 212.969  1.00                 N  
ATOM    171  N   ASP   171      17.719   6.264 215.908  1.00                 N  
ATOM    172  CA  ASP   171      18.470   7.326 216.717  1.00                 C  
ATOM    173  C   ASP   171      19.243   6.961 217.932  1.00                 C  
ATOM    174  O   ASP   171      19.404   5.753 218.066  1.00                 O  
ATOM    175  CB  ASP   171      17.509   8.419 217.189  1.00                 C  
ATOM    176  CG  ASP   171      16.426   7.886 218.107  1.00                 C  
ATOM    177  OD1 ASP   171      16.638   6.817 218.718  1.00                 O  
ATOM    178  OD2 ASP   171      15.366   8.537 218.216  1.00                 O  
ATOM    179  N   MET   172      19.633   7.750 218.928  1.00                 N  
ATOM    180  CA  MET   172      20.447   7.299 220.066  1.00                 C  
ATOM    181  C   MET   172      19.756   7.665 221.515  1.00                 C  
ATOM    182  O   MET   172      18.546   7.546 221.674  1.00                 O  
ATOM    183  CB  MET   172      21.847   7.914 220.001  1.00                 C  
ATOM    184  SD  MET   172      22.097   8.283 217.266  1.00                 S  
ATOM    185  CE  MET   172      22.964   9.847 217.363  1.00                 C  
ATOM    186  CG  MET   172      22.655   7.489 218.786  1.00                 C  
ATOM    187  N   GLY   173      20.502   7.887 222.592  1.00                 N  
ATOM    188  CA  GLY   173      20.271   7.793 223.921  1.00                 C  
ATOM    189  C   GLY   173      19.975   8.913 224.937  1.00                 C  
ATOM    190  O   GLY   173      20.532   9.943 224.572  1.00                 O  
ATOM    191  N   PRO   174      19.577   8.842 226.203  1.00                 N  
ATOM    192  CA  PRO   174      20.007  10.037 227.083  1.00                 C  
ATOM    193  C   PRO   174      19.844   9.918 228.437  1.00                 C  
ATOM    194  O   PRO   174      19.739   8.770 228.594  1.00                 O  
ATOM    195  CB  PRO   174      19.138  11.194 226.586  1.00                 C  
ATOM    196  CD  PRO   174      18.365   9.233 225.452  1.00                 C  
ATOM    197  CG  PRO   174      17.911  10.536 226.049  1.00                 C  
ATOM    198  N   ARG   175      20.002  10.607 229.553  1.00                 N  
ATOM    199  CA  ARG   175      20.283  10.574 230.913  1.00                 C  
ATOM    200  C   ARG   175      19.531  10.165 232.169  1.00                 C  
ATOM    201  O   ARG   175      18.325  10.066 231.970  1.00                 O  
ATOM    202  CB  ARG   175      20.674  11.966 231.413  1.00                 C  
ATOM    203  CD  ARG   175      19.967  14.298 232.015  1.00                 C  
ATOM    204  NE  ARG   175      20.343  14.191 233.423  1.00                 N  
ATOM    205  CG  ARG   175      19.526  12.961 231.440  1.00                 C  
ATOM    206  CZ  ARG   175      21.048  15.106 234.079  1.00                 C  
ATOM    207  NH1 ARG   175      21.343  14.924 235.359  1.00                 N  
ATOM    208  NH2 ARG   175      21.457  16.202 233.454  1.00                 N  
ATOM    209  N   ASP   176      19.947  10.209 233.431  1.00                 N  
ATOM    210  CA  ASP   176      18.877  10.210 234.488  1.00                 C  
ATOM    211  C   ASP   176      19.556  11.077 235.709  1.00                 C  
ATOM    212  O   ASP   176      20.116  12.154 235.525  1.00                 O  
ATOM    213  CB  ASP   176      18.500   8.777 234.870  1.00                 C  
ATOM    214  CG  ASP   176      19.662   8.009 235.468  1.00                 C  
ATOM    215  OD1 ASP   176      20.618   8.655 235.947  1.00                 O  
ATOM    216  OD2 ASP   176      19.618   6.761 235.457  1.00                 O  
ATOM    217  N   GLN   177      18.956  10.735 236.856  1.00                 N  
ATOM    218  CA  GLN   177      18.632  11.367 238.140  1.00                 C  
ATOM    219  C   GLN   177      19.282  10.667 239.355  1.00                 C  
ATOM    220  O   GLN   177      19.561   9.474 239.258  1.00                 O  
ATOM    221  CB  GLN   177      17.117  11.409 238.349  1.00                 C  
ATOM    222  CD  GLN   177      14.874  12.263 237.561  1.00                 C  
ATOM    223  CG  GLN   177      16.370  12.233 237.313  1.00                 C  
ATOM    224  OE1 GLN   177      14.268  11.241 237.883  1.00                 O  
ATOM    225  NE2 GLN   177      14.275  13.438 237.411  1.00                 N  
ATOM    226  N   ASP   178      19.471  11.364 240.470  1.00                 N  
ATOM    227  CA  ASP   178      19.994  10.633 241.631  1.00                 C  
ATOM    228  C   ASP   178      18.759  10.273 242.575  1.00                 C  
ATOM    229  O   ASP   178      17.604  10.220 242.114  1.00                 O  
ATOM    230  CB  ASP   178      21.046  11.470 242.362  1.00                 C  
ATOM    231  CG  ASP   178      20.462  12.721 242.988  1.00                 C  
ATOM    232  OD1 ASP   178      19.224  12.788 243.138  1.00                 O  
ATOM    233  OD2 ASP   178      21.243  13.634 243.330  1.00                 O  
ATOM    234  N   PHE   179      19.062   9.776 243.768  1.00                 N  
ATOM    235  CA  PHE   179      18.212   9.354 244.744  1.00                 C  
ATOM    236  C   PHE   179      17.627  10.137 245.833  1.00                 C  
ATOM    237  O   PHE   179      18.043  11.268 246.079  1.00                 O  
ATOM    238  CB  PHE   179      18.835   8.203 245.537  1.00                 C  
ATOM    239  CG  PHE   179      19.002   6.940 244.742  1.00                 C  
ATOM    240  CZ  PHE   179      19.304   4.600 243.273  1.00                 C  
ATOM    241  CD1 PHE   179      20.134   6.733 243.973  1.00                 C  
ATOM    242  CE1 PHE   179      20.287   5.570 243.241  1.00                 C  
ATOM    243  CD2 PHE   179      18.027   5.959 244.762  1.00                 C  
ATOM    244  CE2 PHE   179      18.180   4.796 244.031  1.00                 C  
ATOM    245  N   PRO   180      16.605   9.580 246.470  1.00                 N  
ATOM    246  CA  PRO   180      15.784  10.199 247.547  1.00                 C  
ATOM    247  C   PRO   180      16.424   9.708 248.855  1.00                 C  
ATOM    248  O   PRO   180      16.996   8.604 248.866  1.00                 O  
ATOM    249  CB  PRO   180      14.375   9.657 247.297  1.00                 C  
ATOM    250  CD  PRO   180      15.830   8.415 245.857  1.00                 C  
ATOM    251  CG  PRO   180      14.595   8.304 246.708  1.00                 C  
ATOM    252  N   PRO   181      16.346  10.531 249.907  1.00                 N  
ATOM    253  CA  PRO   181      16.968  10.113 251.157  1.00                 C  
ATOM    254  C   PRO   181      16.335   8.969 251.840  1.00                 C  
ATOM    255  O   PRO   181      15.114   8.783 251.705  1.00                 O  
ATOM    256  CB  PRO   181      16.875  11.352 252.049  1.00                 C  
ATOM    257  CD  PRO   181      15.697  11.864 250.029  1.00                 C  
ATOM    258  CG  PRO   181      15.710  12.113 251.511  1.00                 C  
ATOM    259  N   GLN   182      17.132   8.120 252.480  1.00                 N  
ATOM    260  CA  GLN   182      16.738   6.888 253.155  1.00                 C  
ATOM    261  C   GLN   182      16.732   6.785 254.650  1.00                 C  
ATOM    262  O   GLN   182      17.162   7.715 255.340  1.00                 O  
ATOM    263  CB  GLN   182      17.618   5.722 252.699  1.00                 C  
ATOM    264  CD  GLN   182      18.336   4.199 250.816  1.00                 C  
ATOM    265  CG  GLN   182      17.403   5.312 251.251  1.00                 C  
ATOM    266  OE1 GLN   182      19.437   4.056 251.348  1.00                 O  
ATOM    267  NE2 GLN   182      17.898   3.407 249.845  1.00                 N  
ATOM    268  N   ARG   183      17.849   6.371 255.294  1.00                 N  
ATOM    269  CA  ARG   183      17.910   6.232 256.755  1.00                 C  
ATOM    270  C   ARG   183      18.169   7.599 257.379  1.00                 C  
ATOM    271  O   ARG   183      18.083   7.782 258.596  1.00                 O  
ATOM    272  CB  ARG   183      18.996   5.230 257.153  1.00                 C  
ATOM    273  CD  ARG   183      19.895   2.891 257.012  1.00                 C  
ATOM    274  NE  ARG   183      21.081   3.243 256.233  1.00                 N  
ATOM    275  CG  ARG   183      18.720   3.805 256.704  1.00                 C  
ATOM    276  CZ  ARG   183      22.295   2.751 256.457  1.00                 C  
ATOM    277  NH1 ARG   183      23.314   3.128 255.698  1.00                 N  
ATOM    278  NH2 ARG   183      22.487   1.882 257.440  1.00                 N  
ATOM    279  N   ARG   184      18.492   8.584 256.544  1.00                 N  
ATOM    280  CA  ARG   184      18.764   9.935 257.027  1.00                 C  
ATOM    281  C   ARG   184      17.556  10.449 257.813  1.00                 C  
ATOM    282  O   ARG   184      16.400  10.231 257.441  1.00                 O  
ATOM    283  CB  ARG   184      19.093  10.866 255.858  1.00                 C  
ATOM    284  CD  ARG   184      20.694  11.543 254.048  1.00                 C  
ATOM    285  NE  ARG   184      21.974  11.279 253.395  1.00                 N  
ATOM    286  CG  ARG   184      20.431  10.583 255.197  1.00                 C  
ATOM    287  CZ  ARG   184      22.454  11.986 252.377  1.00                 C  
ATOM    288  NH1 ARG   184      23.627  11.672 251.846  1.00                 N  
ATOM    289  NH2 ARG   184      21.758  13.006 251.893  1.00                 N  
ATOM    290  N   GLY   185      17.817  11.144 258.916  1.00                 N  
ATOM    291  CA  GLY   185      16.728  11.644 259.739  1.00                 C  
ATOM    292  C   GLY   185      16.441  10.717 260.906  1.00                 C  
ATOM    293  O   GLY   185      15.884  11.119 261.931  1.00                 O  
ATOM    294  N   PRO   186      16.822   9.449 260.767  1.00                 N  
ATOM    295  CA  PRO   186      16.604   8.489 261.837  1.00                 C  
ATOM    296  C   PRO   186      17.528   8.750 263.018  1.00                 C  
ATOM    297  O   PRO   186      18.693   9.122 262.851  1.00                 O  
ATOM    298  CB  PRO   186      16.900   7.136 261.187  1.00                 C  
ATOM    299  CD  PRO   186      17.425   8.814 259.563  1.00                 C  
ATOM    300  CG  PRO   186      17.830   7.457 260.065  1.00                 C  
ATOM    301  N   PRO   187      17.029   8.560 264.236  1.00                 N  
ATOM    302  CA  PRO   187      17.828   8.803 265.436  1.00                 C  
ATOM    303  C   PRO   187      18.931   7.779 265.678  1.00                 C  
ATOM    304  O   PRO   187      18.767   6.575 265.465  1.00                 O  
ATOM    305  CB  PRO   187      16.808   8.755 266.576  1.00                 C  
ATOM    306  CD  PRO   187      15.636   8.167 264.573  1.00                 C  
ATOM    307  CG  PRO   187      15.702   7.902 266.051  1.00                 C  
ATOM    308  N   GLY   188      20.084   8.266 266.133  1.00                 N  
ATOM    309  CA  GLY   188      21.224   7.412 266.440  1.00                 C  
ATOM    310  C   GLY   188      21.453   7.449 267.943  1.00                 C  
ATOM    311  O   GLY   188      21.655   8.511 268.539  1.00                 O  
ATOM    312  N   PHE   189      21.426   6.283 268.587  1.00                 N  
ATOM    313  CA  PHE   189      21.627   6.191 270.033  1.00                 C  
ATOM    314  C   PHE   189      23.004   5.613 270.328  1.00                 C  
ATOM    315  O   PHE   189      23.465   4.666 269.685  1.00                 O  
ATOM    316  CB  PHE   189      20.532   5.336 270.673  1.00                 C  
ATOM    317  CG  PHE   189      19.161   5.946 270.591  1.00                 C  
ATOM    318  CZ  PHE   189      16.626   7.077 270.447  1.00                 C  
ATOM    319  CD1 PHE   189      18.362   5.742 269.480  1.00                 C  
ATOM    320  CE1 PHE   189      17.102   6.303 269.405  1.00                 C  
ATOM    321  CD2 PHE   189      18.671   6.722 271.626  1.00                 C  
ATOM    322  CE2 PHE   189      17.410   7.283 271.551  1.00                 C  
ATOM    323  N   ILE   190      23.679   6.186 271.316  1.00                 N  
ATOM    324  CA  ILE   190      25.002   5.706 271.687  1.00                 C  
ATOM    325  C   ILE   190      25.093   5.527 273.189  1.00                 C  
ATOM    326  O   ILE   190      24.147   5.768 273.945  1.00                 O  
ATOM    327  CB  ILE   190      26.107   6.659 271.194  1.00                 C  
ATOM    328  CD1 ILE   190      27.114   8.969 271.579  1.00                 C  
ATOM    329  CG1 ILE   190      25.952   8.036 271.843  1.00                 C  
ATOM    330  CG2 ILE   190      26.098   6.744 269.676  1.00                 C  
ATOM    331  N   PRO   191      26.356   5.133 273.647  1.00                 N  
ATOM    332  CA  PRO   191      26.487   4.796 275.067  1.00                 C  
ATOM    333  C   PRO   191      26.503   5.368 276.543  1.00                 C  
ATOM    334  O   PRO   191      25.299   5.407 276.870  1.00                 O  
ATOM    335  CB  PRO   191      27.874   4.158 275.170  1.00                 C  
ATOM    336  CD  PRO   191      27.633   4.894 272.905  1.00                 C  
ATOM    337  CG  PRO   191      28.632   4.724 274.015  1.00                 C  
ATOM    338  N   PRO   192      26.587   6.025 277.561  1.00                 N  
ATOM    339  CA  PRO   192      27.016   6.430 278.848  1.00                 C  
ATOM    340  C   PRO   192      27.091   6.485 280.347  1.00                 C  
ATOM    341  O   PRO   192      26.667   5.409 280.469  1.00                 O  
ATOM    342  CB  PRO   192      26.710   7.929 278.886  1.00                 C  
ATOM    343  CD  PRO   192      25.661   7.103 276.899  1.00                 C  
ATOM    344  CG  PRO   192      25.500   8.084 278.026  1.00                 C  
ATOM    345  N   PRO   193      27.554   7.017 281.464  1.00                 N  
ATOM    346  CA  PRO   193      27.914   6.481 282.968  1.00                 C  
ATOM    347  C   PRO   193      27.703   6.648 284.482  1.00                 C  
ATOM    348  O   PRO   193      26.827   7.399 284.340  1.00                 O  
ATOM    349  CB  PRO   193      29.432   6.644 283.065  1.00                 C  
ATOM    350  CD  PRO   193      28.775   7.666 281.003  1.00                 C  
ATOM    351  CG  PRO   193      29.746   7.776 282.145  1.00                 C  
ATOM    352  N   PRO   194      27.901   6.274 285.734  1.00                 N  
ATOM    353  CA  PRO   194      26.953   7.016 287.094  1.00                 C  
ATOM    354  C   PRO   194      26.827   7.231 288.551  1.00                 C  
ATOM    355  O   PRO   194      27.659   6.421 288.623  1.00                 O  
ATOM    356  CB  PRO   194      25.572   6.368 286.979  1.00                 C  
ATOM    357  CD  PRO   194      26.972   5.262 285.384  1.00                 C  
ATOM    358  CG  PRO   194      25.831   5.046 286.339  1.00                 C  
ATOM    359  N   GLY   195      26.534   7.812 289.700  1.00                 N  
ATOM    360  CA  GLY   195      27.463   7.550 291.310  1.00                 C  
ATOM    361  C   GLY   195      26.729   7.125 292.830  1.00                 C  
ATOM    362  O   GLY   195      25.528   6.916 292.698  1.00                 O  
ATOM    363  N   SER   196      27.210   7.196 294.067  1.00                 N  
ATOM    364  CA  SER   196      26.148   7.298 295.378  1.00                 C  
ATOM    365  C   SER   196      26.205   7.942 296.895  1.00                 C  
ATOM    366  O   SER   196      27.409   7.904 297.122  1.00                 O  
ATOM    367  CB  SER   196      25.706   5.901 295.819  1.00                 C  
ATOM    368  OG  SER   196      26.787   5.178 296.381  1.00                 O  
ATOM    369  N   GLY   197      25.386   8.098 297.930  1.00                 N  
ATOM    370  CA  GLY   197      25.995   8.110 299.524  1.00                 C  
ATOM    371  C   GLY   197      25.342   7.579 300.917  1.00                 C  
ATOM    372  O   GLY   197      24.347   6.891 300.712  1.00                 O  
ATOM    373  N   ASN   198      25.607   7.920 302.174  1.00                 N  
ATOM    374  CA  ASN   198      24.664   7.520 303.431  1.00                 C  
ATOM    375  C   ASN   198      24.201   8.314 304.696  1.00                 C  
ATOM    376  O   ASN   198      24.466   9.509 304.633  1.00                 O  
ATOM    377  CB  ASN   198      25.214   6.281 304.140  1.00                 C  
ATOM    378  CG  ASN   198      26.589   6.512 304.735  1.00                 C  
ATOM    379  OD1 ASN   198      27.026   7.652 304.888  1.00                 O  
ATOM    380  ND2 ASN   198      27.275   5.426 305.074  1.00                 N  
ATOM    381  N   GLN   199      23.703   7.852 305.839  1.00                 N  
ATOM    382  CA  GLN   199      23.420   8.716 307.113  1.00                 C  
ATOM    383  C   GLN   199      23.701   8.240 308.475  1.00                 C  
ATOM    384  O   GLN   199      24.620   7.442 308.624  1.00                 O  
ATOM    385  CB  GLN   199      21.945   9.117 307.171  1.00                 C  
ATOM    386  CD  GLN   199      20.035  10.394 306.121  1.00                 C  
ATOM    387  CG  GLN   199      21.498  10.009 306.025  1.00                 C  
ATOM    388  OE1 GLN   199      19.183   9.559 306.426  1.00                 O  
ATOM    389  NE2 GLN   199      19.739  11.662 305.861  1.00                 N  
ATOM    390  N   GLY   200      23.064   8.656 309.565  1.00                 N  
ATOM    391  CA  GLY   200      23.511   8.738 311.081  1.00                 C  
ATOM    392  C   GLY   200      22.498   7.711 311.913  1.00                 C  
ATOM    393  O   GLY   200      21.774   6.855 311.418  1.00                 O  
ATOM    394  N   PRO   201      22.506   7.821 313.238  1.00                 N  
ATOM    395  CA  PRO   201      21.840   6.923 314.073  1.00                 C  
ATOM    396  C   PRO   201      21.266   7.674 315.170  1.00                 C  
ATOM    397  O   PRO   201      21.100   8.886 314.993  1.00                 O  
ATOM    398  CB  PRO   201      22.936   5.955 314.525  1.00                 C  
ATOM    399  CD  PRO   201      24.033   7.693 313.297  1.00                 C  
ATOM    400  CG  PRO   201      24.192   6.758 314.464  1.00                 C  
ATOM    401  N   PRO   202      20.571   6.965 316.077  1.00                 N  
ATOM    402  CA  PRO   202      19.550   7.030 317.151  1.00                 C  
ATOM    403  C   PRO   202      20.187   7.443 318.469  1.00                 C  
ATOM    404  O   PRO   202      21.421   7.468 318.550  1.00                 O  
ATOM    405  CB  PRO   202      18.988   5.608 317.214  1.00                 C  
ATOM    406  CD  PRO   202      20.901   5.481 315.781  1.00                 C  
ATOM    407  CG  PRO   202      20.138   4.735 316.840  1.00                 C  
ATOM    408  N   ARG   203      19.366   7.613 319.501  1.00                 N  
ATOM    409  CA  ARG   203      19.892   7.911 320.845  1.00                 C  
ATOM    410  C   ARG   203      19.833   6.425 321.302  1.00                 C  
ATOM    411  O   ARG   203      18.803   5.772 321.168  1.00                 O  
ATOM    412  CB  ARG   203      19.003   8.935 321.554  1.00                 C  
ATOM    413  CD  ARG   203      18.594  10.384 323.561  1.00                 C  
ATOM    414  NE  ARG   203      19.033  10.753 324.905  1.00                 N  
ATOM    415  CG  ARG   203      19.484   9.318 322.943  1.00                 C  
ATOM    416  CZ  ARG   203      18.393  11.612 325.691  1.00                 C  
ATOM    417  NH1 ARG   203      18.867  11.887 326.898  1.00                 N  
ATOM    418  NH2 ARG   203      17.279  12.194 325.268  1.00                 N  
ATOM    419  N   GLU   204      20.932   5.910 321.824  1.00                 N  
ATOM    420  CA  GLU   204      20.930   4.543 322.270  1.00                 C  
ATOM    421  C   GLU   204      20.619   4.223 323.662  1.00                 C  
ATOM    422  O   GLU   204      21.511   4.416 324.493  1.00                 O  
ATOM    423  CB  GLU   204      22.290   3.892 322.009  1.00                 C  
ATOM    424  CD  GLU   204      23.715   1.809 322.106  1.00                 C  
ATOM    425  CG  GLU   204      22.356   2.420 322.383  1.00                 C  
ATOM    426  OE1 GLU   204      24.557   2.490 321.483  1.00                 O  
ATOM    427  OE2 GLU   204      23.939   0.650 322.513  1.00                 O  
ATOM    428  N   ALA   205      19.399   3.808 323.985  1.00                 N  
ATOM    429  CA  ALA   205      18.951   3.590 325.371  1.00                 C  
ATOM    430  C   ALA   205      19.821   4.303 326.384  1.00                 C  
ATOM    431  O   ALA   205      21.030   4.109 326.429  1.00                 O  
ATOM    432  CB  ALA   205      18.922   2.103 325.691  1.00                 C  
ATOM    433  N   GLN   206      19.191   5.111 327.222  1.00                 N  
ATOM    434  CA  GLN   206      19.877   5.939 328.215  1.00                 C  
ATOM    435  C   GLN   206      20.747   5.271 329.310  1.00                 C  
ATOM    436  O   GLN   206      21.926   4.946 329.193  1.00                 O  
ATOM    437  CB  GLN   206      18.872   6.806 328.976  1.00                 C  
ATOM    438  CD  GLN   206      20.354   8.829 329.276  1.00                 C  
ATOM    439  CG  GLN   206      19.508   7.774 329.960  1.00                 C  
ATOM    440  OE1 GLN   206      19.883   9.532 328.381  1.00                 O  
ATOM    441  NE2 GLN   206      21.609   8.944 329.695  1.00                 N  
ATOM    442  N   ARG   207      20.060   4.992 330.420  1.00                 N  
ATOM    443  CA  ARG   207      21.078   4.461 331.513  1.00                 C  
ATOM    444  C   ARG   207      20.146   4.029 332.688  1.00                 C  
ATOM    445  O   ARG   207      18.973   3.743 332.440  1.00                 O  
ATOM    446  CB  ARG   207      22.086   5.551 331.881  1.00                 C  
ATOM    447  CD  ARG   207      22.506   7.867 332.754  1.00                 C  
ATOM    448  NE  ARG   207      21.917   9.077 333.322  1.00                 N  
ATOM    449  CG  ARG   207      21.462   6.791 332.500  1.00                 C  
ATOM    450  CZ  ARG   207      22.617  10.141 333.701  1.00                 C  
ATOM    451  NH1 ARG   207      21.995  11.198 334.208  1.00                 N  
ATOM    452  NH2 ARG   207      23.937  10.147 333.574  1.00                 N  
ATOM    453  N   GLY   208      20.752   3.658 333.813  1.00                 N  
ATOM    454  CA  GLY   208      20.268   2.907 334.906  1.00                 C  
ATOM    455  C   GLY   208      20.246   3.810 336.165  1.00                 C  
ATOM    456  O   GLY   208      20.466   5.012 336.015  1.00                 O  
ATOM    457  N   PRO   209      19.819   3.299 337.311  1.00                 N  
ATOM    458  CA  PRO   209      19.646   3.953 338.545  1.00                 C  
ATOM    459  C   PRO   209      20.384   3.938 339.738  1.00                 C  
ATOM    460  O   PRO   209      21.305   3.256 339.540  1.00                 O  
ATOM    461  CB  PRO   209      18.280   3.467 339.033  1.00                 C  
ATOM    462  CD  PRO   209      18.814   2.118 337.130  1.00                 C  
ATOM    463  CG  PRO   209      18.155   2.087 338.480  1.00                 C  
ATOM    464  N   GLY   210      20.392   4.535 340.916  1.00                 N  
ATOM    465  CA  GLY   210      21.497   4.620 341.869  1.00                 C  
ATOM    466  C   GLY   210      21.530   4.194 343.283  1.00                 C  
ATOM    467  O   GLY   210      20.377   4.034 343.667  1.00                 O  
ATOM    468  N   PRO   211      22.478   4.309 344.207  1.00                 N  
ATOM    469  CA  PRO   211      22.123   4.002 345.660  1.00                 C  
ATOM    470  C   PRO   211      22.538   4.627 346.830  1.00                 C  
ATOM    471  O   PRO   211      23.189   5.503 346.431  1.00                 O  
ATOM    472  CB  PRO   211      22.602   2.563 345.862  1.00                 C  
ATOM    473  CD  PRO   211      23.354   3.227 343.689  1.00                 C  
ATOM    474  CG  PRO   211      23.723   2.403 344.891  1.00                 C  
ATOM    475  N   GLN   212      22.390   4.612 348.142  1.00                 N  
ATOM    476  CA  GLN   212      23.374   5.795 348.907  1.00                 C  
ATOM    477  C   GLN   212      23.552   5.387 350.429  1.00                 C  
ATOM    478  O   GLN   212      23.519   4.180 350.646  1.00                 O  
ATOM    479  CB  GLN   212      22.749   7.184 348.767  1.00                 C  
ATOM    480  CD  GLN   212      20.266   6.720 348.765  1.00                 C  
ATOM    481  CG  GLN   212      21.430   7.349 349.504  1.00                 C  
ATOM    482  OE1 GLN   212      20.022   7.025 347.597  1.00                 O  
ATOM    483  NE2 GLN   212      19.543   5.837 349.444  1.00                 N  
ATOM    484  N   ASP   213      23.830   6.190 351.451  1.00                 N  
ATOM    485  CA  ASP   213      24.295   5.941 352.742  1.00                 C  
ATOM    486  C   ASP   213      23.418   6.193 354.109  1.00                 C  
ATOM    487  O   ASP   213      22.214   5.992 353.996  1.00                 O  
ATOM    488  CB  ASP   213      25.572   6.738 353.014  1.00                 C  
ATOM    489  CG  ASP   213      25.340   8.236 352.996  1.00                 C  
ATOM    490  OD1 ASP   213      24.167   8.656 353.085  1.00                 O  
ATOM    491  OD2 ASP   213      26.331   8.989 352.891  1.00                 O  
ATOM    492  N   PHE   214      23.892   6.432 355.328  1.00                 N  
ATOM    493  CA  PHE   214      23.360   6.352 356.603  1.00                 C  
ATOM    494  C   PHE   214      22.881   7.430 357.738  1.00                 C  
ATOM    495  O   PHE   214      23.182   8.566 357.388  1.00                 O  
ATOM    496  CB  PHE   214      24.290   5.558 357.523  1.00                 C  
ATOM    497  CG  PHE   214      24.455   4.120 357.122  1.00                 C  
ATOM    498  CZ  PHE   214      24.756   1.457 356.383  1.00                 C  
ATOM    499  CD1 PHE   214      25.422   3.749 356.203  1.00                 C  
ATOM    500  CE1 PHE   214      25.574   2.426 355.834  1.00                 C  
ATOM    501  CD2 PHE   214      23.644   3.138 357.662  1.00                 C  
ATOM    502  CE2 PHE   214      23.796   1.815 357.293  1.00                 C  
ATOM    503  N   ASN   215      22.428   7.266 358.976  1.00                 N  
ATOM    504  CA  ASN   215      22.307   8.436 359.930  1.00                 C  
ATOM    505  C   ASN   215      22.614   8.516 361.605  1.00                 C  
ATOM    506  O   ASN   215      23.364   7.623 361.984  1.00                 O  
ATOM    507  CB  ASN   215      20.888   9.008 359.899  1.00                 C  
ATOM    508  CG  ASN   215      19.847   8.009 360.364  1.00                 C  
ATOM    509  OD1 ASN   215      20.176   6.998 360.984  1.00                 O  
ATOM    510  ND2 ASN   215      18.584   8.291 360.066  1.00                 N  
ATOM    511  N   GLN   216      22.130   9.346 362.524  1.00                 N  
ATOM    512  CA  GLN   216      22.464   9.334 363.979  1.00                 C  
ATOM    513  C   GLN   216      21.605   9.133 365.550  1.00                 C  
ATOM    514  O   GLN   216      20.419   9.334 365.312  1.00                 O  
ATOM    515  CB  GLN   216      23.141  10.645 364.384  1.00                 C  
ATOM    516  CD  GLN   216      25.109  12.205 364.115  1.00                 C  
ATOM    517  CG  GLN   216      24.468  10.900 363.687  1.00                 C  
ATOM    518  OE1 GLN   216      24.434  13.225 364.250  1.00                 O  
ATOM    519  NE2 GLN   216      26.420  12.176 364.329  1.00                 N  
ATOM    520  N   GLY   217      21.985   9.116 366.823  1.00                 N  
ATOM    521  CA  GLY   217      20.871   9.735 367.929  1.00                 C  
ATOM    522  C   GLY   217      21.056  10.354 369.677  1.00                 C  
ATOM    523  O   GLY   217      22.203  10.028 369.961  1.00                 O  
ATOM    524  N   PRO   218      20.268  10.762 370.667  1.00                 N  
ATOM    525  CA  PRO   218      20.798  10.656 372.251  1.00                 C  
ATOM    526  C   PRO   218      20.234  10.423 374.108  1.00                 C  
ATOM    527  O   PRO   218      20.316   9.192 374.301  1.00                 O  
ATOM    528  CB  PRO   218      21.501  11.992 372.496  1.00                 C  
ATOM    529  CD  PRO   218      20.486  12.151 370.335  1.00                 C  
ATOM    530  CG  PRO   218      20.830  12.944 371.564  1.00                 C  
ATOM    531  N   PRO   219      19.584  10.331 375.129  1.00                 N  
ATOM    532  CA  PRO   219      19.162  10.686 376.636  1.00                 C  
ATOM    533  C   PRO   219      18.993  10.578 378.688  1.00                 C  
ATOM    534  O   PRO   219      20.095  10.216 378.766  1.00                 O  
ATOM    535  CB  PRO   219      17.633  10.638 376.613  1.00                 C  
ATOM    536  CD  PRO   219      18.351   9.778 374.498  1.00                 C  
ATOM    537  CG  PRO   219      17.307   9.624 375.568  1.00                 C  
ATOM    538  N   GLN   220      18.444  10.904 379.844  1.00                 N  
ATOM    539  CA  GLN   220      18.904  10.991 381.569  1.00                 C  
ATOM    540  C   GLN   220      17.919  10.583 383.912  1.00                 C  
ATOM    541  O   GLN   220      16.722  10.739 383.975  1.00                 O  
ATOM    542  CB  GLN   220      19.371  12.403 381.928  1.00                 C  
ATOM    543  CD  GLN   220      21.868  12.162 381.630  1.00                 C  
ATOM    544  CG  GLN   220      20.605  12.861 381.167  1.00                 C  
ATOM    545  OE1 GLN   220      21.973  11.750 382.785  1.00                 O  
ATOM    546  NE2 GLN   220      22.832  12.027 380.727  1.00                 N  
ATOM    547  N   GLY   221      18.592   9.939 384.899  1.00                 N  
ATOM    548  CA  GLY   221      18.348   9.833 386.869  1.00                 C  
ATOM    549  C   GLY   221      18.110  10.030 389.547  1.00                 C  
ATOM    550  O   GLY   221      18.421  11.210 389.663  1.00                 O  
ATOM    551  N   ASN   222      17.801   9.362 390.653  1.00                 N  
ATOM    552  CA  ASN   222      17.972   9.761 392.679  1.00                 C  
ATOM    553  C   ASN   222      18.460   9.393 395.661  1.00                 C  
ATOM    554  O   ASN   222      19.086   8.344 395.559  1.00                 O  
ATOM    555  CB  ASN   222      16.660  10.326 393.227  1.00                 C  
ATOM    556  CG  ASN   222      15.510   9.343 393.113  1.00                 C  
ATOM    557  OD1 ASN   222      15.721   8.149 392.903  1.00                 O  
ATOM    558  ND2 ASN   222      14.289   9.846 393.251  1.00                 N  
ATOM    559  N   MET   223      18.244   9.865 396.885  1.00                 N  
ATOM    560  CA  MET   223      18.402   8.894 399.171  1.00                 C  
ATOM    561  C   MET   223      17.938   8.482 402.294  1.00                 C  
ATOM    562  O   MET   223      16.902   9.136 402.337  1.00                 O  
ATOM    563  CB  MET   223      19.860   8.845 399.633  1.00                 C  
ATOM    564  SD  MET   223      22.271  10.106 400.157  1.00                 S  
ATOM    565  CE  MET   223      22.909   9.454 398.615  1.00                 C  
ATOM    566  CG  MET   223      20.511  10.211 399.780  1.00                 C  
ATOM    567  N   GLY   224      18.381   7.954 403.431  1.00                 N  
ATOM    568  CA  GLY   224      17.910   8.300 405.968  1.00                 C  
ATOM    569  C   GLY   224      18.105   7.405 409.405  1.00                 C  
ATOM    570  O   GLY   224      18.347   6.222 409.479  1.00                 O  
ATOM    571  N   PRO   225      18.366   8.237 410.444  1.00                 N  
ATOM    572  CA  PRO   225      18.251   7.849 413.562  1.00                 C  
ATOM    573  C   PRO   225      18.345   7.600 416.833  1.00                 C  
ATOM    574  O   PRO   225      17.343   8.187 416.777  1.00                 O  
ATOM    575  CB  PRO   225      18.397   6.338 413.753  1.00                 C  
ATOM    576  CD  PRO   225      18.722   6.759 411.419  1.00                 C  
ATOM    577  CG  PRO   225      19.165   5.883 412.557  1.00                 C  
ATOM    578  N   PRO   226      18.611   7.090 418.022  1.00                 N  
ATOM    579  CA  PRO   226      17.702   7.450 421.065  1.00                 C  
ATOM    580  C   PRO   226      17.642   7.472 424.516  1.00                 C  
ATOM    581  O   PRO   226      17.964   8.672 424.645  1.00                 O  
ATOM    582  CB  PRO   226      16.463   6.560 421.189  1.00                 C  
ATOM    583  CD  PRO   226      17.371   6.152 419.012  1.00                 C  
ATOM    584  CG  PRO   226      16.665   5.495 420.164  1.00                 C  
ATOM    585  N   GLN   227      18.113   7.439 425.634  1.00                 N  
ATOM    586  CA  GLN   227      17.912   7.051 429.090  1.00                 C  
ATOM    587  C   GLN   227      18.017   7.635 432.186  1.00                 C  
ATOM    588  O   GLN   227      18.427   8.754 432.388  1.00                 O  
ATOM    589  CB  GLN   227      18.815   5.906 429.554  1.00                 C  
ATOM    590  CD  GLN   227      17.154   4.009 429.409  1.00                 C  
ATOM    591  CG  GLN   227      18.482   4.561 428.930  1.00                 C  
ATOM    592  OE1 GLN   227      16.851   4.041 430.602  1.00                 O  
ATOM    593  NE2 GLN   227      16.355   3.501 428.478  1.00                 N  
ATOM    594  N   GLY   228      17.286   6.980 433.124  1.00                 N  
ATOM    595  CA  GLY   228      17.373   6.973 436.498  1.00                 C  
ATOM    596  C   GLY   228      17.043   6.102 439.448  1.00                 C  
ATOM    597  O   GLY   228      16.502   5.023 439.539  1.00                 O  
ATOM    598  N   MET   229      17.789   6.595 440.468  1.00                 N  
ATOM    599  CA  MET   229      17.557   6.372 443.910  1.00                 C  
ATOM    600  C   MET   229      17.011   6.374 446.298  1.00                 C  
ATOM    601  O   MET   229      16.799   7.581 446.327  1.00                 O  
ATOM    602  CB  MET   229      18.687   7.161 444.575  1.00                 C  
ATOM    603  SD  MET   229      20.119   7.909 446.826  1.00                 S  
ATOM    604  CE  MET   229      21.505   6.942 446.234  1.00                 C  
ATOM    605  CG  MET   229      18.739   7.014 446.087  1.00                 C  
ATOM    606  N   GLU   230      16.994   5.717 447.453  1.00                 N  
ATOM    607  CA  GLU   230      17.041   6.365 450.396  1.00                 C  
ATOM    608  C   GLU   230      17.435   6.135 452.606  1.00                 C  
ATOM    609  O   GLU   230      18.408   5.392 452.540  1.00                 O  
ATOM    610  CB  GLU   230      15.622   6.612 450.913  1.00                 C  
ATOM    611  CD  GLU   230      15.565   9.130 450.724  1.00                 C  
ATOM    612  CG  GLU   230      14.937   7.819 450.293  1.00                 C  
ATOM    613  OE1 GLU   230      16.235   9.150 451.778  1.00                 O  
ATOM    614  OE2 GLU   230      15.386  10.138 450.008  1.00                 O  
ATOM    615  N   GLY   231      16.998   6.473 453.815  1.00                 N  
ATOM    616  CA  GLY   231      17.388   5.847 456.510  1.00                 C  
ATOM    617  C   GLY   231      17.048   5.211 458.141  1.00                 C  
ATOM    618  O   GLY   231      15.823   5.217 458.091  1.00                 O  
ATOM    619  N   PRO   232      17.616   4.985 459.321  1.00                 N  
ATOM    620  CA  PRO   232      16.820   4.750 461.583  1.00                 C  
ATOM    621  C   PRO   232      17.124   5.797 462.976  1.00                 C  
ATOM    622  O   PRO   232      17.703   6.902 462.906  1.00                 O  
ATOM    623  CB  PRO   232      17.377   3.398 462.033  1.00                 C  
ATOM    624  CD  PRO   232      18.326   3.837 459.880  1.00                 C  
ATOM    625  CG  PRO   232      18.613   3.213 461.217  1.00                 C  
ATOM    626  N   MET   233      17.675   5.809 464.057  1.00                 N  
ATOM    627  CA  MET   233      16.976   5.014 466.301  1.00                 C  
ATOM    628  C   MET   233      17.492   6.195 467.224  1.00                 C  
ATOM    629  O   MET   233      18.008   7.207 466.765  1.00                 O  
ATOM    630  CB  MET   233      17.587   3.643 466.598  1.00                 C  
ATOM    631  SD  MET   233      17.801   0.927 466.095  1.00                 S  
ATOM    632  CE  MET   233      17.049  -0.106 464.840  1.00                 C  
ATOM    633  CG  MET   233      17.102   2.535 465.676  1.00                 C  
ATOM    634  N   ASP   234      17.429   6.079 468.546  1.00                 N  
ATOM    635  CA  ASP   234      18.036   7.168 469.680  1.00                 C  
ATOM    636  C   ASP   234      18.629   6.410 470.934  1.00                 C  
ATOM    637  O   ASP   234      19.414   5.477 470.785  1.00                 O  
ATOM    638  CB  ASP   234      16.944   8.144 470.123  1.00                 C  
ATOM    639  CG  ASP   234      15.785   7.450 470.809  1.00                 C  
ATOM    640  OD1 ASP   234      15.965   6.300 471.261  1.00                 O  
ATOM    641  OD2 ASP   234      14.695   8.055 470.893  1.00                 O  
ATOM    642  N   ASN   235      18.686   7.276 471.953  1.00                 N  
ATOM    643  CA  ASN   235      19.782   7.712 473.202  1.00                 C  
ATOM    644  C   ASN   235      18.873   7.443 474.508  1.00                 C  
ATOM    645  O   ASN   235      17.681   7.732 474.570  1.00                 O  
ATOM    646  CB  ASN   235      20.270   9.149 473.009  1.00                 C  
ATOM    647  CG  ASN   235      21.090   9.321 471.745  1.00                 C  
ATOM    648  OD1 ASN   235      22.088   8.630 471.543  1.00                 O  
ATOM    649  ND2 ASN   235      20.670  10.246 470.890  1.00                 N  
ATOM    650  N   ARG   236      19.597   7.134 475.577  1.00                 N  
ATOM    651  CA  ARG   236      18.805   7.088 476.861  1.00                 C  
ATOM    652  C   ARG   236      19.103   8.552 477.642  1.00                 C  
ATOM    653  O   ARG   236      20.180   9.138 477.720  1.00                 O  
ATOM    654  CB  ARG   236      19.213   5.875 477.699  1.00                 C  
ATOM    655  CD  ARG   236      19.316   3.379 477.940  1.00                 C  
ATOM    656  NE  ARG   236      19.067   2.085 477.309  1.00                 N  
ATOM    657  CG  ARG   236      18.913   4.537 477.042  1.00                 C  
ATOM    658  CZ  ARG   236      19.256   0.913 477.906  1.00                 C  
ATOM    659  NH1 ARG   236      19.002  -0.213 477.254  1.00                 N  
ATOM    660  NH2 ARG   236      19.699   0.870 479.156  1.00                 N  
ATOM    661  N   GLY   237      17.976   9.092 478.124  1.00                 N  
ATOM    662  CA  GLY   237      17.985  10.201 478.895  1.00                 C  
ATOM    663  C   GLY   237      18.845  10.255 480.147  1.00                 C  
ATOM    664  O   GLY   237      19.463   9.257 480.487  1.00                 O  
ATOM    665  N   PRO   238      18.882  11.375 480.859  1.00                 N  
ATOM    666  CA  PRO   238      19.724  11.409 482.052  1.00                 C  
ATOM    667  C   PRO   238      19.101  10.732 483.270  1.00                 C  
ATOM    668  O   PRO   238      17.889  10.555 483.354  1.00                 O  
ATOM    669  CB  PRO   238      19.925  12.902 482.320  1.00                 C  
ATOM    670  CD  PRO   238      18.269  12.766 480.598  1.00                 C  
ATOM    671  CG  PRO   238      18.676  13.544 481.818  1.00                 C  
ATOM    672  N   PRO   239      19.951  10.360 484.209  1.00                 N  
ATOM    673  CA  PRO   239      19.516   9.725 485.453  1.00                 C  
ATOM    674  C   PRO   239      18.751  10.853 486.195  1.00                 C  
ATOM    675  O   PRO   239      19.187  12.008 486.287  1.00                 O  
ATOM    676  CB  PRO   239      20.821   9.294 486.125  1.00                 C  
ATOM    677  CD  PRO   239      21.417  10.534 484.166  1.00                 C  
ATOM    678  CG  PRO   239      21.850  10.222 485.571  1.00                 C  
ATOM    679  N   PRO   240      17.537  10.505 486.596  1.00                 N  
ATOM    680  CA  PRO   240      16.639  11.386 487.296  1.00                 C  
ATOM    681  C   PRO   240      17.306  11.935 488.602  1.00                 C  
ATOM    682  O   PRO   240      18.137  11.245 489.219  1.00                 O  
ATOM    683  CB  PRO   240      15.426  10.507 487.608  1.00                 C  
ATOM    684  CD  PRO   240      16.940   9.139 486.356  1.00                 C  
ATOM    685  CG  PRO   240      15.481   9.419 486.588  1.00                 C  
ATOM    686  N   TRP   241      16.925  13.164 488.966  1.00                 N  
ATOM    687  CA  TRP   241      17.521  13.744 490.143  1.00                 C  
ATOM    688  C   TRP   241      17.372  12.831 491.422  1.00                 C  
ATOM    689  O   TRP   241      16.544  11.930 491.453  1.00                 O  
ATOM    690  CB  TRP   241      16.908  15.116 490.433  1.00                 C  
ATOM    691  CG  TRP   241      17.243  16.152 489.405  1.00                 C  
ATOM    692  CD1 TRP   241      16.437  16.598 488.398  1.00                 C  
ATOM    693  NE1 TRP   241      17.090  17.552 487.655  1.00                 N  
ATOM    694  CD2 TRP   241      18.475  16.874 489.284  1.00                 C  
ATOM    695  CE2 TRP   241      18.344  17.738 488.182  1.00                 C  
ATOM    696  CH2 TRP   241      20.531  18.572 488.495  1.00                 C  
ATOM    697  CZ2 TRP   241      19.368  18.594 487.777  1.00                 C  
ATOM    698  CE3 TRP   241      19.676  16.873 489.999  1.00                 C  
ATOM    699  CZ3 TRP   241      20.688  17.722 489.595  1.00                 C  
ATOM    700  N   ALA   242      18.086  13.176 492.477  1.00                 N  
ATOM    701  CA  ALA   242      17.953  12.357 493.654  1.00                 C  
ATOM    702  C   ALA   242      16.514  12.422 494.122  1.00                 C  
ATOM    703  O   ALA   242      15.720  13.279 493.709  1.00                 O  
ATOM    704  CB  ALA   242      18.915  12.824 494.736  1.00                 C  
ATOM    705  N   ARG   243      16.129  11.468 494.966  1.00                 N  
ATOM    706  CA  ARG   243      14.787  11.423 495.537  1.00                 C  
ATOM    707  C   ARG   243      14.487  12.691 496.319  1.00                 C  
ATOM    708  O   ARG   243      15.329  13.126 497.090  1.00                 O  
ATOM    709  CB  ARG   243      14.629  10.197 496.439  1.00                 C  
ATOM    710  CD  ARG   243      14.445   7.702 496.644  1.00                 C  
ATOM    711  NE  ARG   243      14.431   6.422 495.940  1.00                 N  
ATOM    712  CG  ARG   243      14.606   8.875 495.690  1.00                 C  
ATOM    713  CZ  ARG   243      14.281   5.244 496.536  1.00                 C  
ATOM    714  NH1 ARG   243      14.281   4.131 495.815  1.00                 N  
ATOM    715  NH2 ARG   243      14.132   5.181 497.853  1.00                 N  
ATOM    716  N   GLY   244      13.285  13.257 496.176  1.00                 N  
ATOM    717  CA  GLY   244      13.040  14.491 496.941  1.00                 C  
ATOM    718  C   GLY   244      13.301  14.328 498.394  1.00                 C  
ATOM    719  O   GLY   244      13.740  13.228 498.750  1.00                 O  
ATOM    720  N   ASN   245      13.177  15.366 499.197  1.00                 N  
ATOM    721  CA  ASN   245      13.450  15.391 500.610  1.00                 C  
ATOM    722  C   ASN   245      12.469  14.313 501.466  1.00                 C  
ATOM    723  O   ASN   245      11.271  14.084 501.314  1.00                 O  
ATOM    724  CB  ASN   245      13.282  16.808 501.163  1.00                 C  
ATOM    725  CG  ASN   245      13.718  16.923 502.610  1.00                 C  
ATOM    726  OD1 ASN   245      12.931  16.689 503.527  1.00                 O  
ATOM    727  ND2 ASN   245      14.979  17.286 502.820  1.00                 N  
ATOM    728  N   GLY   246      13.223  13.577 502.293  1.00                 N  
ATOM    729  CA  GLY   246      12.747  12.727 503.229  1.00                 C  
ATOM    730  C   GLY   246      11.707  13.300 504.322  1.00                 C  
ATOM    731  O   GLY   246      11.661  14.475 504.710  1.00                 O  
ATOM    732  N   MET   247      10.937  12.335 504.802  1.00                 N  
ATOM    733  CA  MET   247       9.934  12.626 505.783  1.00                 C  
ATOM    734  C   MET   247      10.786  13.000 507.040  1.00                 C  
ATOM    735  O   MET   247      11.648  12.299 507.553  1.00                 O  
ATOM    736  CB  MET   247       9.010  11.422 505.978  1.00                 C  
ATOM    737  SD  MET   247       6.737  12.932 506.458  1.00                 S  
ATOM    738  CE  MET   247       5.854  12.077 505.156  1.00                 C  
ATOM    739  CG  MET   247       7.894  11.653 506.984  1.00                 C  
ATOM    740  N   ASN   248      10.549  14.238 507.453  1.00                 N  
ATOM    741  CA  ASN   248      11.034  14.883 508.643  1.00                 C  
ATOM    742  C   ASN   248      10.604  14.218 509.872  1.00                 C  
ATOM    743  O   ASN   248       9.554  13.571 509.858  1.00                 O  
ATOM    744  CB  ASN   248      10.596  16.349 508.674  1.00                 C  
ATOM    745  CG  ASN   248      11.301  17.190 507.628  1.00                 C  
ATOM    746  OD1 ASN   248      12.363  16.817 507.130  1.00                 O  
ATOM    747  ND2 ASN   248      10.710  18.330 507.292  1.00                 N  
ATOM    748  N   GLY   249      11.255  14.417 511.002  1.00                 N  
ATOM    749  CA  GLY   249      11.466  13.241 512.067  1.00                 C  
ATOM    750  C   GLY   249      10.677  13.738 513.380  1.00                 C  
ATOM    751  O   GLY   249       9.597  14.317 513.247  1.00                 O  
ATOM    752  N   GLN   250      11.047  13.166 514.523  1.00                 N  
ATOM    753  CA  GLN   250      10.362  13.049 515.752  1.00                 C  
ATOM    754  C   GLN   250      11.262  13.867 516.813  1.00                 C  
ATOM    755  O   GLN   250      11.871  14.828 516.284  1.00                 O  
ATOM    756  CB  GLN   250      10.177  11.577 516.124  1.00                 C  
ATOM    757  CD  GLN   250       9.170   9.335 515.540  1.00                 C  
ATOM    758  CG  GLN   250       9.333  10.788 515.137  1.00                 C  
ATOM    759  OE1 GLN   250      10.124   8.692 515.978  1.00                 O  
ATOM    760  NE2 GLN   250       7.958   8.814 515.391  1.00                 N  
ATOM    761  N   MET   251      10.982  13.906 518.112  1.00                 N  
ATOM    762  CA  MET   251      11.211  14.646 519.220  1.00                 C  
ATOM    763  C   MET   251      12.483  14.831 520.227  1.00                 C  
ATOM    764  O   MET   251      13.269  13.895 520.125  1.00                 O  
ATOM    765  CB  MET   251      10.176  14.327 520.301  1.00                 C  
ATOM    766  SD  MET   251       8.426  16.327 519.518  1.00                 S  
ATOM    767  CE  MET   251       8.456  17.028 521.166  1.00                 C  
ATOM    768  CG  MET   251       8.739  14.589 519.881  1.00                 C  
ATOM    769  N   GLY   252      12.640  15.658 521.256  1.00                 N  
ATOM    770  CA  GLY   252      13.682  15.247 522.290  1.00                 C  
ATOM    771  C   GLY   252      13.614  15.709 523.876  1.00                 C  
ATOM    772  O   GLY   252      12.470  15.791 524.308  1.00                 O  
ATOM    773  N   GLY   253      14.611  15.949 524.721  1.00                 N  
ATOM    774  CA  GLY   253      14.594  16.193 526.136  1.00                 C  
ATOM    775  C   GLY   253      15.752  17.074 527.154  1.00                 C  
ATOM    776  O   GLY   253      16.952  17.033 527.006  1.00                 O  
ATOM    777  N   PRO   254      15.187  17.946 528.027  1.00                 N  
ATOM    778  CA  PRO   254      15.747  18.698 529.212  1.00                 C  
ATOM    779  C   PRO   254      15.909  19.166 530.610  1.00                 C  
ATOM    780  O   PRO   254      15.119  18.424 531.031  1.00                 O  
ATOM    781  CB  PRO   254      15.577  20.170 528.830  1.00                 C  
ATOM    782  CD  PRO   254      14.425  18.907 527.155  1.00                 C  
ATOM    783  CG  PRO   254      14.381  20.189 527.939  1.00                 C  
ATOM    784  N   MET   255      16.581  19.829 531.534  1.00                 N  
ATOM    785  CA  MET   255      16.583  19.631 533.200  1.00                 C  
ATOM    786  C   MET   255      16.954  20.703 534.468  1.00                 C  
ATOM    787  O   MET   255      18.074  21.157 534.420  1.00                 O  
ATOM    788  CB  MET   255      17.516  18.487 533.602  1.00                 C  
ATOM    789  SD  MET   255      18.487  16.717 535.500  1.00                 S  
ATOM    790  CE  MET   255      18.268  16.652 537.277  1.00                 C  
ATOM    791  CG  MET   255      17.514  18.179 535.091  1.00                 C  
ATOM    792  N   GLY   256      16.050  21.172 535.365  1.00                 N  
ATOM    793  CA  GLY   256      16.365  21.934 536.722  1.00                 C  
ATOM    794  C   GLY   256      16.295  21.789 538.385  1.00                 C  
ATOM    795  O   GLY   256      16.479  20.634 538.752  1.00                 O  
ATOM    796  N   MET   257      16.123  22.714 539.324  1.00                 N  
ATOM    797  CA  MET   257      16.236  22.680 540.872  1.00                 C  
ATOM    798  C   MET   257      15.201  22.746 542.195  1.00                 C  
ATOM    799  O   MET   257      14.072  23.045 541.823  1.00                 O  
ATOM    800  CB  MET   257      17.141  23.809 541.368  1.00                 C  
ATOM    801  SD  MET   257      19.590  25.104 541.422  1.00                 S  
ATOM    802  CE  MET   257      19.801  24.688 543.151  1.00                 C  
ATOM    803  CG  MET   257      18.572  23.725 540.862  1.00                 C  
ATOM    804  N   ASP   258      15.441  22.749 543.502  1.00                 N  
ATOM    805  CA  ASP   258      14.332  23.345 544.559  1.00                 C  
ATOM    806  C   ASP   258      14.431  23.997 546.012  1.00                 C  
ATOM    807  O   ASP   258      15.611  24.191 546.281  1.00                 O  
ATOM    808  CB  ASP   258      13.294  22.276 544.906  1.00                 C  
ATOM    809  CG  ASP   258      13.906  21.071 545.593  1.00                 C  
ATOM    810  OD1 ASP   258      15.016  21.205 546.150  1.00                 O  
ATOM    811  OD2 ASP   258      13.275  19.993 545.576  1.00                 O  
ATOM    812  N   GLY   259      13.537  24.194 546.976  1.00                 N  
ATOM    813  CA  GLY   259      13.848  24.727 548.455  1.00                 C  
ATOM    814  C   GLY   259      13.554  24.163 549.954  1.00                 C  
ATOM    815  O   GLY   259      12.865  23.149 549.920  1.00                 O  
ATOM    816  N   GLY   260      13.720  24.756 551.132  1.00                 N  
ATOM    817  CA  GLY   260      12.835  24.242 552.404  1.00                 C  
ATOM    818  C   GLY   260      12.317  24.967 553.653  1.00                 C  
ATOM    819  O   GLY   260      12.823  26.083 553.674  1.00                 O  
ATOM    820  N   MET   261      11.028  24.972 553.808  1.00                 N  
ATOM    821  CA  MET   261      10.418  25.670 554.919  1.00                 C  
ATOM    822  C   MET   261      10.965  25.178 556.202  1.00                 C  
ATOM    823  O   MET   261      10.970  23.980 556.499  1.00                 O  
ATOM    824  CB  MET   261       8.898  25.502 554.887  1.00                 C  
ATOM    825  SD  MET   261       6.371  26.130 555.836  1.00                 S  
ATOM    826  CE  MET   261       6.038  26.994 554.303  1.00                 C  
ATOM    827  CG  MET   261       8.162  26.308 555.946  1.00                 C  
ATOM    828  N   GLY   262      11.451  26.108 557.013  1.00                 N  
ATOM    829  CA  GLY   262      11.968  25.827 558.323  1.00                 C  
ATOM    830  C   GLY   262      10.872  25.436 559.319  1.00                 C  
ATOM    831  O   GLY   262       9.678  25.709 559.170  1.00                 O  
ATOM    832  N   GLY   263      11.343  24.785 560.336  1.00                 N  
ATOM    833  CA  GLY   263      10.618  24.293 561.491  1.00                 C  
ATOM    834  C   GLY   263      11.264  24.720 562.822  1.00                 C  
ATOM    835  O   GLY   263      12.475  24.567 563.003  1.00                 O  
ATOM    836  N   PRO   264      10.494  25.264 563.789  1.00                 N  
ATOM    837  CA  PRO   264      11.035  25.553 565.136  1.00                 C  
ATOM    838  C   PRO   264      10.202  24.750 566.151  1.00                 C  
ATOM    839  O   PRO   264       9.069  25.115 566.476  1.00                 O  
ATOM    840  CB  PRO   264      10.866  27.066 565.286  1.00                 C  
ATOM    841  CD  PRO   264       9.746  26.456 563.261  1.00                 C  
ATOM    842  CG  PRO   264       9.688  27.397 564.431  1.00                 C  
ATOM    843  N   GLY   265      10.750  23.633 566.674  1.00                 N  
ATOM    844  CA  GLY   265       9.996  22.786 567.594  1.00                 C  
ATOM    845  C   GLY   265      10.309  23.005 569.088  1.00                 C  
ATOM    846  O   GLY   265      11.466  23.084 569.508  1.00                 O  
ATOM    847  N   GLY   266       9.255  23.104 569.898  1.00                 N  
ATOM    848  CA  GLY   266       9.378  23.207 571.339  1.00                 C  
ATOM    849  C   GLY   266       9.227  21.818 571.860  1.00                 C  
ATOM    850  O   GLY   266       8.210  21.142 571.682  1.00                 O  
ATOM    851  N   PRO   267      10.252  21.384 572.513  1.00                 N  
ATOM    852  CA  PRO   267      10.246  20.073 573.020  1.00                 C  
ATOM    853  C   PRO   267       9.935  20.106 574.513  1.00                 C  
ATOM    854  O   PRO   267      10.836  20.291 575.335  1.00                 O  
ATOM    855  CB  PRO   267      11.659  19.559 572.735  1.00                 C  
ATOM    856  CD  PRO   267      11.671  21.901 572.239  1.00                 C  
ATOM    857  CG  PRO   267      12.516  20.780 572.777  1.00                 C  
ATOM    858  N   PRO   268       8.652  20.010 574.941  1.00                 N  
ATOM    859  CA  PRO   268       8.341  20.022 576.320  1.00                 C  
ATOM    860  C   PRO   268       8.809  19.606 577.447  1.00                 C  
ATOM    861  O   PRO   268       9.762  19.113 576.998  1.00                 O  
ATOM    862  CB  PRO   268       6.990  19.309 576.401  1.00                 C  
ATOM    863  CD  PRO   268       7.540  19.421 574.074  1.00                 C  
ATOM    864  CG  PRO   268       6.394  19.483 575.044  1.00                 C  
ATOM    865  N   MET   269       8.766  19.606 578.767  1.00                 N  
ATOM    866  CA  MET   269       9.988  19.196 579.709  1.00                 C  
ATOM    867  C   MET   269       9.757  18.231 580.817  1.00                 C  
ATOM    868  O   MET   269       8.703  17.607 580.771  1.00                 O  
ATOM    869  CB  MET   269      10.599  20.436 580.364  1.00                 C  
ATOM    870  SD  MET   269      11.982  22.831 580.198  1.00                 S  
ATOM    871  CE  MET   269      12.583  23.753 578.785  1.00                 C  
ATOM    872  CG  MET   269      11.226  21.412 579.382  1.00                 C  
ATOM    873  N   ASP   270      10.511  18.088 581.902  1.00                 N  
ATOM    874  CA  ASP   270      10.245  17.103 582.923  1.00                 C  
ATOM    875  C   ASP   270      10.009  17.679 584.337  1.00                 C  
ATOM    876  O   ASP   270       9.072  18.472 584.389  1.00                 O  
ATOM    877  CB  ASP   270      11.394  16.096 583.008  1.00                 C  
ATOM    878  CG  ASP   270      12.700  16.738 583.432  1.00                 C  
ATOM    879  OD1 ASP   270      12.661  17.859 583.980  1.00                 O  
ATOM    880  OD2 ASP   270      13.764  16.119 583.216  1.00                 O  
ATOM    881  N   ILE   271      10.520  17.097 585.426  1.00                 N  
ATOM    882  CA  ILE   271      10.203  17.079 586.752  1.00                 C  
ATOM    883  C   ILE   271      11.534  17.319 587.525  1.00                 C  
ATOM    884  O   ILE   271      12.690  16.982 587.245  1.00                 O  
ATOM    885  CB  ILE   271       9.522  15.757 587.152  1.00                 C  
ATOM    886  CD1 ILE   271       7.605  14.196 586.529  1.00                 C  
ATOM    887  CG1 ILE   271       8.222  15.568 586.366  1.00                 C  
ATOM    888  CG2 ILE   271       9.287  15.711 588.654  1.00                 C  
ATOM    889  N   ASN   272      11.236  18.094 588.576  1.00                 N  
ATOM    890  CA  ASN   272      11.892  18.712 589.756  1.00                 C  
ATOM    891  C   ASN   272      12.551  17.787 590.870  1.00                 C  
ATOM    892  O   ASN   272      11.979  16.731 591.161  1.00                 O  
ATOM    893  CB  ASN   272      10.911  19.621 590.499  1.00                 C  
ATOM    894  CG  ASN   272      11.578  20.420 591.601  1.00                 C  
ATOM    895  OD1 ASN   272      11.684  19.960 592.738  1.00                 O  
ATOM    896  ND2 ASN   272      12.032  21.623 591.267  1.00                 N  
ATOM    897  N   ASN   273      13.649  18.187 591.483  1.00                 N  
ATOM    898  CA  ASN   273      14.005  17.426 592.649  1.00                 C  
ATOM    899  C   ASN   273      13.171  17.070 593.910  1.00                 C  
ATOM    900  O   ASN   273      13.648  16.155 594.609  1.00                 O  
ATOM    901  CB  ASN   273      15.239  18.027 593.325  1.00                 C  
ATOM    902  CG  ASN   273      16.513  17.773 592.544  1.00                 C  
ATOM    903  OD1 ASN   273      16.570  16.871 591.707  1.00                 O  
ATOM    904  ND2 ASN   273      17.541  18.569 592.815  1.00                 N  
ATOM    905  N   PRO   274      12.096  17.734 594.165  1.00                 N  
ATOM    906  CA  PRO   274      11.257  17.508 595.273  1.00                 C  
ATOM    907  C   PRO   274      11.380  18.881 596.020  1.00                 C  
ATOM    908  O   PRO   274      10.890  19.968 595.682  1.00                 O  
ATOM    909  CB  PRO   274      11.893  16.310 595.981  1.00                 C  
ATOM    910  CD  PRO   274      13.391  16.927 594.219  1.00                 C  
ATOM    911  CG  PRO   274      13.339  16.388 595.621  1.00                 C  
ATOM    912  N   GLN   275      12.136  18.767 597.110  1.00                 N  
ATOM    913  CA  GLN   275      12.178  20.246 597.742  1.00                 C  
ATOM    914  C   GLN   275      12.630  20.181 599.185  1.00                 C  
ATOM    915  O   GLN   275      12.416  19.174 599.860  1.00                 O  
ATOM    916  CB  GLN   275      10.805  20.913 597.636  1.00                 C  
ATOM    917  CD  GLN   275      11.609  23.294 597.384  1.00                 C  
ATOM    918  CG  GLN   275      10.759  22.329 598.187  1.00                 C  
ATOM    919  OE1 GLN   275      11.443  23.422 596.171  1.00                 O  
ATOM    920  NE2 GLN   275      12.524  23.979 598.061  1.00                 N  
ATOM    921  N   ILE   276      13.420  21.146 599.668  1.00                 N  
ATOM    922  CA  ILE   276      13.844  21.257 601.005  1.00                 C  
ATOM    923  C   ILE   276      12.836  20.933 602.270  1.00                 C  
ATOM    924  O   ILE   276      11.664  21.279 602.406  1.00                 O  
ATOM    925  CB  ILE   276      14.370  22.671 601.315  1.00                 C  
ATOM    926  CD1 ILE   276      16.059  24.417 600.542  1.00                 C  
ATOM    927  CG1 ILE   276      15.613  22.973 600.475  1.00                 C  
ATOM    928  CG2 ILE   276      14.642  22.824 602.803  1.00                 C  
ATOM    929  N   ALA   277      13.404  20.045 603.096  1.00                 N  
ATOM    930  CA  ALA   277      12.902  19.657 604.321  1.00                 C  
ATOM    931  C   ALA   277      12.394  20.704 605.310  1.00                 C  
ATOM    932  O   ALA   277      12.642  21.891 605.118  1.00                 O  
ATOM    933  CB  ALA   277      13.942  18.858 605.091  1.00                 C  
ATOM    934  N   ARG   278      11.674  20.271 606.341  1.00                 N  
ATOM    935  CA  ARG   278      11.152  21.239 607.304  1.00                 C  
ATOM    936  C   ARG   278      12.193  21.648 608.616  1.00                 C  
ATOM    937  O   ARG   278      13.037  20.897 609.105  1.00                 O  
ATOM    938  CB  ARG   278       9.838  20.739 607.907  1.00                 C  
ATOM    939  CD  ARG   278       7.427  20.128 607.572  1.00                 C  
ATOM    940  NE  ARG   278       7.540  18.760 608.074  1.00                 N  
ATOM    941  CG  ARG   278       8.708  20.596 606.901  1.00                 C  
ATOM    942  CZ  ARG   278       6.593  18.138 608.767  1.00                 C  
ATOM    943  NH1 ARG   278       6.785  16.894 609.183  1.00                 N  
ATOM    944  NH2 ARG   278       5.456  18.762 609.044  1.00                 N  
ATOM    945  N   LEU   279      12.012  22.895 609.036  1.00                 N  
ATOM    946  CA  LEU   279      12.681  23.222 610.171  1.00                 C  
ATOM    947  C   LEU   279      12.035  23.334 611.498  1.00                 C  
ATOM    948  O   LEU   279      10.916  23.836 611.314  1.00                 O  
ATOM    949  CB  LEU   279      13.379  24.574 610.011  1.00                 C  
ATOM    950  CG  LEU   279      14.397  24.681 608.875  1.00                 C  
ATOM    951  CD1 LEU   279      14.951  26.095 608.780  1.00                 C  
ATOM    952  CD2 LEU   279      15.528  23.682 609.070  1.00                 C  
ATOM    953  N   ILE   280      12.557  23.051 612.667  1.00                 N  
ATOM    954  CA  ILE   280      12.153  23.174 613.952  1.00                 C  
ATOM    955  C   ILE   280      10.836  22.619 614.601  1.00                 C  
ATOM    956  O   ILE   280       9.752  22.698 614.003  1.00                 O  
ATOM    957  CB  ILE   280      12.062  24.652 614.376  1.00                 C  
ATOM    958  CD1 ILE   280      14.530  24.739 615.010  1.00                 C  
ATOM    959  CG1 ILE   280      13.413  25.345 614.188  1.00                 C  
ATOM    960  CG2 ILE   280      11.562  24.765 615.808  1.00                 C  
ATOM    961  N   ARG   281      10.961  22.007 615.785  1.00                 N  
ATOM    962  CA  ARG   281      10.093  21.261 616.559  1.00                 C  
ATOM    963  C   ARG   281       9.585  21.629 617.975  1.00                 C  
ATOM    964  O   ARG   281       9.715  22.794 618.335  1.00                 O  
ATOM    965  CB  ARG   281      10.654  19.857 616.791  1.00                 C  
ATOM    966  CD  ARG   281      11.312  17.632 615.833  1.00                 C  
ATOM    967  NE  ARG   281      11.458  16.823 614.625  1.00                 N  
ATOM    968  CG  ARG   281      10.800  19.029 615.524  1.00                 C  
ATOM    969  CZ  ARG   281      11.831  15.548 614.621  1.00                 C  
ATOM    970  NH1 ARG   281      11.937  14.892 613.474  1.00                 N  
ATOM    971  NH2 ARG   281      12.098  14.931 615.764  1.00                 N  
ATOM    972  N   VAL   282       8.978  20.790 618.808  1.00                 N  
ATOM    973  CA  VAL   282       8.306  21.083 619.969  1.00                 C  
ATOM    974  C   VAL   282       8.677  20.789 621.443  1.00                 C  
ATOM    975  O   VAL   282       9.305  19.737 621.459  1.00                 O  
ATOM    976  CB  VAL   282       6.889  20.481 619.968  1.00                 C  
ATOM    977  CG1 VAL   282       6.069  21.049 618.819  1.00                 C  
ATOM    978  CG2 VAL   282       6.954  18.964 619.881  1.00                 C  
ATOM    979  N   LEU   283       8.115  21.189 622.580  1.00                 N  
ATOM    980  CA  LEU   283       8.225  20.118 623.713  1.00                 C  
ATOM    981  C   LEU   283       7.180  20.060 624.842  1.00                 C  
ATOM    982  O   LEU   283       6.195  20.765 624.654  1.00                 O  
ATOM    983  CB  LEU   283       9.570  20.236 624.433  1.00                 C  
ATOM    984  CG  LEU   283       9.763  21.475 625.310  1.00                 C  
ATOM    985  CD1 LEU   283      10.952  21.294 626.242  1.00                 C  
ATOM    986  CD2 LEU   283       9.949  22.717 624.451  1.00                 C  
ATOM    987  N   ALA   284       7.331  19.519 626.046  1.00                 N  
ATOM    988  CA  ALA   284       6.335  19.812 627.079  1.00                 C  
ATOM    989  C   ALA   284       6.706  19.923 628.511  1.00                 C  
ATOM    990  O   ALA   284       7.888  20.128 628.763  1.00                 O  
ATOM    991  CB  ALA   284       5.229  18.768 627.060  1.00                 C  
ATOM    992  N   GLY   285       5.878  19.746 629.537  1.00                 N  
ATOM    993  CA  GLY   285       6.169  20.079 630.932  1.00                 C  
ATOM    994  C   GLY   285       6.151  18.904 632.012  1.00                 C  
ATOM    995  O   GLY   285       5.875  17.761 631.665  1.00                 O  
ATOM    996  N   GLY   286       6.231  19.150 633.316  1.00                 N  
ATOM    997  CA  GLY   286       5.864  18.031 634.180  1.00                 C  
ATOM    998  C   GLY   286       5.109  18.359 635.403  1.00                 C  
ATOM    999  O   GLY   286       4.021  18.860 635.131  1.00                 O  
ATOM   1000  N   ARG   287       5.393  17.874 636.616  1.00                 N  
ATOM   1001  CA  ARG   287       4.671  17.606 637.802  1.00                 C  
ATOM   1002  C   ARG   287       4.997  18.549 638.944  1.00                 C  
ATOM   1003  O   ARG   287       6.125  19.034 638.884  1.00                 O  
ATOM   1004  CB  ARG   287       4.921  16.170 638.268  1.00                 C  
ATOM   1005  CD  ARG   287       4.661  13.710 637.847  1.00                 C  
ATOM   1006  NE  ARG   287       4.191  12.676 636.927  1.00                 N  
ATOM   1007  CG  ARG   287       4.426  15.108 637.300  1.00                 C  
ATOM   1008  CZ  ARG   287       4.225  11.373 637.187  1.00                 C  
ATOM   1009  NH1 ARG   287       3.775  10.506 636.291  1.00                 N  
ATOM   1010  NH2 ARG   287       4.709  10.941 638.344  1.00                 N  
ATOM   1011  N   PRO   288       4.242  18.647 640.041  1.00                 N  
ATOM   1012  CA  PRO   288       4.867  19.557 641.085  1.00                 C  
ATOM   1013  C   PRO   288       5.691  18.697 642.055  1.00                 C  
ATOM   1014  O   PRO   288       6.028  17.577 641.727  1.00                 O  
ATOM   1015  CB  PRO   288       3.667  20.221 641.763  1.00                 C  
ATOM   1016  CD  PRO   288       2.759  18.505 640.363  1.00                 C  
ATOM   1017  CG  PRO   288       2.581  19.201 641.684  1.00                 C  
ATOM   1018  N   GLY   289       6.050  19.198 643.212  1.00                 N  
ATOM   1019  CA  GLY   289       7.131  18.744 644.062  1.00                 C  
ATOM   1020  C   GLY   289       6.883  18.973 645.567  1.00                 C  
ATOM   1021  O   GLY   289       5.723  19.104 645.941  1.00                 O  
ATOM   1022  N   GLY   290       7.824  18.874 646.501  1.00                 N  
ATOM   1023  CA  GLY   290       7.798  18.615 647.837  1.00                 C  
ATOM   1024  C   GLY   290       7.873  19.659 648.976  1.00                 C  
ATOM   1025  O   GLY   290       8.530  20.631 648.620  1.00                 O  
ATOM   1026  N   ALA   291       7.704  19.473 650.281  1.00                 N  
ATOM   1027  CA  ALA   291       8.613  20.432 651.114  1.00                 C  
ATOM   1028  C   ALA   291       8.797  19.899 652.518  1.00                 C  
ATOM   1029  O   ALA   291       8.956  18.692 652.662  1.00                 O  
ATOM   1030  CB  ALA   291       8.016  21.831 651.149  1.00                 C  
ATOM   1031  N   ALA   292       8.896  20.668 653.598  1.00                 N  
ATOM   1032  CA  ALA   292       9.436  20.411 654.852  1.00                 C  
ATOM   1033  C   ALA   292       8.385  20.495 655.999  1.00                 C  
ATOM   1034  O   ALA   292       7.181  20.386 655.763  1.00                 O  
ATOM   1035  CB  ALA   292      10.572  21.378 655.148  1.00                 C  
ATOM   1036  N   ALA   293       8.879  20.464 657.234  1.00                 N  
ATOM   1037  CA  ALA   293       8.122  20.356 658.436  1.00                 C  
ATOM   1038  C   ALA   293       8.437  21.580 659.452  1.00                 C  
ATOM   1039  O   ALA   293       9.255  22.468 659.202  1.00                 O  
ATOM   1040  CB  ALA   293       8.404  19.028 659.123  1.00                 C  
ATOM   1041  N   ALA   294       7.628  21.624 660.510  1.00                 N  
ATOM   1042  CA  ALA   294       7.881  22.679 661.444  1.00                 C  
ATOM   1043  C   ALA   294       9.009  22.698 662.315  1.00                 C  
ATOM   1044  O   ALA   294       9.705  21.685 662.413  1.00                 O  
ATOM   1045  CB  ALA   294       6.703  22.841 662.393  1.00                 C  
ATOM   1046  N   ALA   295       9.309  23.848 662.931  1.00                 N  
ATOM   1047  CA  ALA   295      10.484  24.186 663.773  1.00                 C  
ATOM   1048  C   ALA   295       9.985  24.021 665.161  1.00                 C  
ATOM   1049  O   ALA   295       8.764  24.044 665.410  1.00                 O  
ATOM   1050  CB  ALA   295      10.976  25.590 663.457  1.00                 C  
ATOM   1051  N   ALA   296      10.904  23.842 666.125  1.00                 N  
ATOM   1052  CA  ALA   296      10.624  23.659 667.535  1.00                 C  
ATOM   1053  C   ALA   296       9.761  24.796 668.015  1.00                 C  
ATOM   1054  O   ALA   296       9.891  25.894 667.477  1.00                 O  
ATOM   1055  CB  ALA   296      11.920  23.578 668.327  1.00                 C  
ATOM   1056  N   ALA   297       8.927  24.570 669.038  1.00                 N  
ATOM   1057  CA  ALA   297       8.118  25.698 669.537  1.00                 C  
ATOM   1058  C   ALA   297       8.960  26.555 670.583  1.00                 C  
ATOM   1059  O   ALA   297      10.162  26.315 670.804  1.00                 O  
ATOM   1060  CB  ALA   297       6.832  25.189 670.171  1.00                 C  
ATOM   1061  N   GLY   298       8.329  27.571 671.160  1.00                 N  
ATOM   1062  CA  GLY   298       9.093  28.294 672.137  1.00                 C  
ATOM   1063  C   GLY   298       8.678  28.101 673.648  1.00                 C  
ATOM   1064  O   GLY   298       7.969  27.180 674.066  1.00                 O  
ATOM   1065  N   GLY   299       9.394  28.879 674.476  1.00                 N  
ATOM   1066  CA  GLY   299       9.174  28.842 675.899  1.00                 C  
ATOM   1067  C   GLY   299       7.900  28.938 676.404  1.00                 C  
ATOM   1068  O   GLY   299       7.040  29.622 675.855  1.00                 O  
ATOM   1069  N   GLU   300       7.640  28.197 677.466  1.00                 N  
ATOM   1070  CA  GLU   300       6.219  27.824 678.072  1.00                 C  
ATOM   1071  C   GLU   300       6.475  28.445 679.433  1.00                 C  
ATOM   1072  O   GLU   300       7.604  28.811 679.769  1.00                 O  
ATOM   1073  CB  GLU   300       5.989  26.313 678.007  1.00                 C  
ATOM   1074  CD  GLU   300       5.706  24.255 676.570  1.00                 C  
ATOM   1075  CG  GLU   300       5.953  25.751 676.595  1.00                 C  
ATOM   1076  OE1 GLU   300       5.656  23.643 677.657  1.00                 O  
ATOM   1077  OE2 GLU   300       5.564  23.695 675.462  1.00                 O  
ATOM   1078  N   ALA   301       5.403  28.606 680.206  1.00                 N  
ATOM   1079  CA  ALA   301       5.311  29.334 681.459  1.00                 C  
ATOM   1080  C   ALA   301       4.669  28.447 682.589  1.00                 C  
ATOM   1081  O   ALA   301       3.829  27.585 682.287  1.00                 O  
ATOM   1082  CB  ALA   301       4.502  30.608 681.274  1.00                 C  
ATOM   1083  N   PRO   302       5.048  28.671 683.853  1.00                 N  
ATOM   1084  CA  PRO   302       4.574  27.993 684.967  1.00                 C  
ATOM   1085  C   PRO   302       4.432  28.173 686.214  1.00                 C  
ATOM   1086  O   PRO   302       4.851  29.257 686.254  1.00                 O  
ATOM   1087  CB  PRO   302       5.451  26.742 685.040  1.00                 C  
ATOM   1088  CD  PRO   302       6.365  28.107 683.299  1.00                 C  
ATOM   1089  CG  PRO   302       6.734  27.147 684.395  1.00                 C  
ATOM   1090  N   GLU   303       3.902  27.753 687.349  1.00                 N  
ATOM   1091  CA  GLU   303       3.380  28.478 688.578  1.00                 C  
ATOM   1092  C   GLU   303       4.236  28.230 689.898  1.00                 C  
ATOM   1093  O   GLU   303       5.449  28.064 689.835  1.00                 O  
ATOM   1094  CB  GLU   303       1.931  28.077 688.862  1.00                 C  
ATOM   1095  CD  GLU   303      -0.476  28.081 688.095  1.00                 C  
ATOM   1096  CG  GLU   303       0.950  28.484 687.774  1.00                 C  
ATOM   1097  OE1 GLU   303      -0.684  27.401 689.121  1.00                 O  
ATOM   1098  OE2 GLU   303      -1.385  28.446 687.320  1.00                 O  
ATOM   1099  N   GLN   304       3.683  28.282 691.105  1.00                 N  
ATOM   1100  CA  GLN   304       4.308  28.354 692.302  1.00                 C  
ATOM   1101  C   GLN   304       4.124  27.385 693.422  1.00                 C  
ATOM   1102  O   GLN   304       3.424  26.407 693.185  1.00                 O  
ATOM   1103  CB  GLN   304       4.014  29.693 692.980  1.00                 C  
ATOM   1104  CD  GLN   304       5.972  30.996 692.060  1.00                 C  
ATOM   1105  CG  GLN   304       4.464  30.906 692.182  1.00                 C  
ATOM   1106  OE1 GLN   304       6.686  31.003 693.062  1.00                 O  
ATOM   1107  NE2 GLN   304       6.462  31.064 690.827  1.00                 N  
ATOM   1108  N   PRO   305       4.558  27.545 694.668  1.00                 N  
ATOM   1109  CA  PRO   305       4.451  26.538 695.684  1.00                 C  
ATOM   1110  C   PRO   305       4.139  27.000 696.922  1.00                 C  
ATOM   1111  O   PRO   305       4.047  28.232 696.974  1.00                 O  
ATOM   1112  CB  PRO   305       5.836  25.888 695.708  1.00                 C  
ATOM   1113  CD  PRO   305       5.995  27.763 694.229  1.00                 C  
ATOM   1114  CG  PRO   305       6.761  26.963 695.245  1.00                 C  
ATOM   1115  N   GLU   306       3.823  26.199 697.954  1.00                 N  
ATOM   1116  CA  GLU   306       3.308  26.528 699.359  1.00                 C  
ATOM   1117  C   GLU   306       4.476  25.771 700.385  1.00                 C  
ATOM   1118  O   GLU   306       5.160  24.795 700.040  1.00                 O  
ATOM   1119  CB  GLU   306       1.879  26.011 699.541  1.00                 C  
ATOM   1120  CD  GLU   306      -0.543  26.136 698.836  1.00                 C  
ATOM   1121  CG  GLU   306       0.862  26.662 698.618  1.00                 C  
ATOM   1122  OE1 GLU   306      -0.705  25.189 699.633  1.00                 O  
ATOM   1123  OE2 GLU   306      -1.482  26.672 698.210  1.00                 O  
ATOM   1124  N   GLY   307       4.561  26.314 701.605  1.00                 N  
ATOM   1125  CA  GLY   307       5.285  26.130 702.654  1.00                 C  
ATOM   1126  C   GLY   307       5.055  25.612 704.065  1.00                 C  
ATOM   1127  O   GLY   307       3.892  25.320 704.317  1.00                 O  
ATOM   1128  N   PRO   308       5.936  25.549 705.058  1.00                 N  
ATOM   1129  CA  PRO   308       5.666  24.961 706.348  1.00                 C  
ATOM   1130  C   PRO   308       6.120  25.349 707.618  1.00                 C  
ATOM   1131  O   PRO   308       6.722  26.311 707.364  1.00                 O  
ATOM   1132  CB  PRO   308       6.195  23.531 706.221  1.00                 C  
ATOM   1133  CD  PRO   308       6.840  24.670 704.218  1.00                 C  
ATOM   1134  CG  PRO   308       7.280  23.623 705.202  1.00                 C  
ATOM   1135  N   ALA   309       5.989  25.114 708.911  1.00                 N  
ATOM   1136  CA  ALA   309       6.278  25.970 710.097  1.00                 C  
ATOM   1137  C   ALA   309       7.326  25.756 711.266  1.00                 C  
ATOM   1138  O   ALA   309       8.143  24.875 711.020  1.00                 O  
ATOM   1139  CB  ALA   309       5.017  26.175 710.923  1.00                 C  
ATOM   1140  N   GLY   310       7.353  26.301 712.478  1.00                 N  
ATOM   1141  CA  GLY   310       8.320  25.914 713.502  1.00                 C  
ATOM   1142  C   GLY   310       7.989  25.641 715.054  1.00                 C  
ATOM   1143  O   GLY   310       6.886  25.150 715.265  1.00                 O  
ATOM   1144  N   GLY   311       8.797  25.814 716.096  1.00                 N  
ATOM   1145  CA  GLY   311       8.702  25.375 717.455  1.00                 C  
ATOM   1146  C   GLY   311       8.485  26.153 718.847  1.00                 C  
ATOM   1147  O   GLY   311       8.440  27.369 718.696  1.00                 O  
ATOM   1148  N   MET   312       8.527  25.687 720.091  1.00                 N  
ATOM   1149  CA  MET   312       8.603  26.630 721.277  1.00                 C  
ATOM   1150  C   MET   312       9.414  26.652 722.628  1.00                 C  
ATOM   1151  O   MET   312       9.686  25.473 722.826  1.00                 O  
ATOM   1152  CB  MET   312       7.221  26.811 721.907  1.00                 C  
ATOM   1153  SD  MET   312       4.945  25.753 723.082  1.00                 S  
ATOM   1154  CE  MET   312       4.093  26.004 721.526  1.00                 C  
ATOM   1155  CG  MET   312       6.642  25.541 722.511  1.00                 C  
ATOM   1156  N   ASN   313       9.492  27.485 723.661  1.00                 N  
ATOM   1157  CA  ASN   313       9.883  26.873 725.087  1.00                 C  
ATOM   1158  C   ASN   313       9.277  27.258 726.530  1.00                 C  
ATOM   1159  O   ASN   313       8.385  28.096 726.453  1.00                 O  
ATOM   1160  CB  ASN   313      11.381  27.038 725.348  1.00                 C  
ATOM   1161  CG  ASN   313      11.804  28.493 725.413  1.00                 C  
ATOM   1162  OD1 ASN   313      10.970  29.386 725.557  1.00                 O  
ATOM   1163  ND2 ASN   313      13.106  28.735 725.307  1.00                 N  
ATOM   1164  N   PRO   314       9.784  27.006 727.732  1.00                 N  
ATOM   1165  CA  PRO   314       9.331  27.963 728.906  1.00                 C  
ATOM   1166  C   PRO   314       9.677  28.047 730.198  1.00                 C  
ATOM   1167  O   PRO   314      10.583  27.322 730.119  1.00                 O  
ATOM   1168  CB  PRO   314       7.824  27.722 729.020  1.00                 C  
ATOM   1169  CD  PRO   314       8.646  26.128 727.434  1.00                 C  
ATOM   1170  CG  PRO   314       7.631  26.328 728.525  1.00                 C  
ATOM   1171  N   MET   315       9.582  28.674 731.357  1.00                 N  
ATOM   1172  CA  MET   315      10.525  28.868 732.587  1.00                 C  
ATOM   1173  C   MET   315      10.227  28.156 733.955  1.00                 C  
ATOM   1174  O   MET   315       9.926  26.968 733.905  1.00                 O  
ATOM   1175  CB  MET   315      10.642  30.351 732.943  1.00                 C  
ATOM   1176  SD  MET   315      12.906  30.804 731.412  1.00                 S  
ATOM   1177  CE  MET   315      13.770  31.474 732.831  1.00                 C  
ATOM   1178  CG  MET   315      11.200  31.216 731.825  1.00                 C  
ATOM   1179  N   MET   316      10.463  28.682 735.153  1.00                 N  
ATOM   1180  CA  MET   316      10.715  28.183 736.457  1.00                 C  
ATOM   1181  C   MET   316       9.694  28.220 737.624  1.00                 C  
ATOM   1182  O   MET   316       8.548  28.559 737.351  1.00                 O  
ATOM   1183  CB  MET   316      11.939  28.869 737.066  1.00                 C  
ATOM   1184  SD  MET   316      14.643  29.473 737.037  1.00                 S  
ATOM   1185  CE  MET   316      14.894  28.500 738.519  1.00                 C  
ATOM   1186  CG  MET   316      13.232  28.622 736.305  1.00                 C  
ATOM   1187  N   MET   317       9.973  27.962 738.898  1.00                 N  
ATOM   1188  CA  MET   317       9.024  27.974 739.964  1.00                 C  
ATOM   1189  C   MET   317       8.962  28.697 741.257  1.00                 C  
ATOM   1190  O   MET   317      10.131  28.795 741.614  1.00                 O  
ATOM   1191  CB  MET   317       8.823  26.562 740.519  1.00                 C  
ATOM   1192  SD  MET   317       8.082  23.913 740.191  1.00                 S  
ATOM   1193  CE  MET   317       6.651  24.147 741.243  1.00                 C  
ATOM   1194  CG  MET   317       8.276  25.569 739.506  1.00                 C  
ATOM   1195  N   ALA   318       8.021  28.808 742.189  1.00                 N  
ATOM   1196  CA  ALA   318       8.508  29.145 743.626  1.00                 C  
ATOM   1197  C   ALA   318       7.501  29.011 744.795  1.00                 C  
ATOM   1198  O   ALA   318       6.595  29.810 744.743  1.00                 O  
ATOM   1199  CB  ALA   318       9.037  30.570 743.686  1.00                 C  
ATOM   1200  N   MET   319       7.593  28.125 745.818  1.00                 N  
ATOM   1201  CA  MET   319       6.953  28.229 747.038  1.00                 C  
ATOM   1202  C   MET   319       7.528  28.634 748.413  1.00                 C  
ATOM   1203  O   MET   319       8.414  29.485 748.509  1.00                 O  
ATOM   1204  CB  MET   319       6.299  26.898 747.415  1.00                 C  
ATOM   1205  SD  MET   319       3.853  27.516 746.270  1.00                 S  
ATOM   1206  CE  MET   319       3.044  27.237 747.843  1.00                 C  
ATOM   1207  CG  MET   319       5.268  26.407 746.413  1.00                 C  
ATOM   1208  N   LEU   320       6.805  28.219 749.486  1.00                 N  
ATOM   1209  CA  LEU   320       6.938  28.355 750.875  1.00                 C  
ATOM   1210  C   LEU   320       8.255  28.138 751.738  1.00                 C  
ATOM   1211  O   LEU   320       9.323  28.523 751.257  1.00                 O  
ATOM   1212  CB  LEU   320       5.959  27.429 751.600  1.00                 C  
ATOM   1213  CG  LEU   320       4.471  27.717 751.390  1.00                 C  
ATOM   1214  CD1 LEU   320       3.618  26.646 752.051  1.00                 C  
ATOM   1215  CD2 LEU   320       4.108  29.091 751.930  1.00                 C  
ATOM   1216  N   MET   321       8.070  27.990 753.047  1.00                 N  
ATOM   1217  CA  MET   321       8.885  28.143 754.151  1.00                 C  
ATOM   1218  C   MET   321       9.102  26.913 754.915  1.00                 C  
ATOM   1219  O   MET   321       8.526  25.881 754.570  1.00                 O  
ATOM   1220  CB  MET   321       8.314  29.202 755.096  1.00                 C  
ATOM   1221  SD  MET   321       7.502  31.799 755.618  1.00                 S  
ATOM   1222  CE  MET   321       8.870  32.036 756.750  1.00                 C  
ATOM   1223  CG  MET   321       8.206  30.588 754.482  1.00                 C  
ATOM   1224  N   GLY   322      10.087  26.923 755.808  1.00                 N  
ATOM   1225  CA  GLY   322      10.576  25.761 756.593  1.00                 C  
ATOM   1226  C   GLY   322       9.648  25.315 757.726  1.00                 C  
ATOM   1227  O   GLY   322       9.584  24.113 758.048  1.00                 O  
ATOM   1228  N   GLY   323       8.988  26.365 758.259  1.00                 N  
ATOM   1229  CA  GLY   323       8.096  26.123 759.450  1.00                 C  
ATOM   1230  C   GLY   323       8.675  25.704 760.765  1.00                 C  
ATOM   1231  O   GLY   323       9.045  24.542 760.905  1.00                 O  
ATOM   1232  N   GLN   324       8.821  26.635 761.694  1.00                 N  
ATOM   1233  CA  GLN   324       9.320  26.382 763.038  1.00                 C  
ATOM   1234  C   GLN   324      10.153  25.160 763.509  1.00                 C  
ATOM   1235  O   GLN   324       9.675  24.058 763.786  1.00                 O  
ATOM   1236  CB  GLN   324       8.166  26.355 764.042  1.00                 C  
ATOM   1237  CD  GLN   324       9.413  27.325 766.013  1.00                 C  
ATOM   1238  CG  GLN   324       8.602  26.158 765.484  1.00                 C  
ATOM   1239  OE1 GLN   324       8.974  28.474 765.956  1.00                 O  
ATOM   1240  NE2 GLN   324      10.601  27.033 766.529  1.00                 N  
ATOM   1241  N   GLY   325      11.473  25.404 763.568  1.00                 N  
ATOM   1242  CA  GLY   325      12.374  24.378 764.086  1.00                 C  
ATOM   1243  C   GLY   325      11.963  23.808 765.479  1.00                 C  
ATOM   1244  O   GLY   325      11.007  24.234 766.124  1.00                 O  
ATOM   1245  N   GLY   326      12.633  22.719 765.873  1.00                 N  
ATOM   1246  CA  GLY   326      12.407  22.092 767.122  1.00                 C  
ATOM   1247  C   GLY   326      12.379  23.024 768.407  1.00                 C  
ATOM   1248  O   GLY   326      12.572  24.248 768.429  1.00                 O  
ATOM   1249  N   GLY   327      12.043  22.336 769.506  1.00                 N  
ATOM   1250  CA  GLY   327      11.926  22.935 770.796  1.00                 C  
ATOM   1251  C   GLY   327      13.267  22.279 771.355  1.00                 C  
ATOM   1252  O   GLY   327      13.373  21.119 771.745  1.00                 O  
ATOM   1253  N   GLY   328      14.306  23.093 771.219  1.00                 N  
ATOM   1254  CA  GLY   328      15.604  23.238 771.702  1.00                 C  
ATOM   1255  C   GLY   328      15.943  23.299 773.085  1.00                 C  
ATOM   1256  O   GLY   328      15.473  24.300 773.627  1.00                 O  
ATOM   1257  N   GLY   329      16.743  22.423 773.691  1.00                 N  
ATOM   1258  CA  GLY   329      17.109  22.227 775.044  1.00                 C  
ATOM   1259  C   GLY   329      16.419  22.695 776.421  1.00                 C  
ATOM   1260  O   GLY   329      15.825  23.774 776.476  1.00                 O  
ATOM   1261  N   GLY   330      16.590  21.912 777.486  1.00                 N  
ATOM   1262  CA  GLY   330      15.982  22.541 778.663  1.00                 C  
ATOM   1263  C   GLY   330      16.668  23.818 779.256  1.00                 C  
ATOM   1264  O   GLY   330      17.223  24.615 778.518  1.00                 O  
ATOM   1265  N   GLY   331      16.536  24.061 780.546  1.00                 N  
ATOM   1266  CA  GLY   331      16.883  25.240 781.197  1.00                 C  
ATOM   1267  C   GLY   331      17.565  25.037 782.545  1.00                 C  
ATOM   1268  O   GLY   331      18.373  24.111 782.561  1.00                 O  
ATOM   1269  N   MET   332      17.497  25.948 783.521  1.00                 N  
ATOM   1270  CA  MET   332      18.259  26.172 784.636  1.00                 C  
ATOM   1271  C   MET   332      17.143  26.407 785.791  1.00                 C  
ATOM   1272  O   MET   332      15.938  26.628 785.592  1.00                 O  
ATOM   1273  CB  MET   332      19.199  27.359 784.413  1.00                 C  
ATOM   1274  SD  MET   332      21.300  28.567 783.070  1.00                 S  
ATOM   1275  CE  MET   332      22.388  28.359 784.478  1.00                 C  
ATOM   1276  CG  MET   332      20.195  27.158 783.283  1.00                 C  
ATOM   1277  N   GLU   333      17.639  26.177 787.013  1.00                 N  
ATOM   1278  CA  GLU   333      17.390  25.758 788.351  1.00                 C  
ATOM   1279  C   GLU   333      17.068  26.875 789.455  1.00                 C  
ATOM   1280  O   GLU   333      17.232  28.060 789.186  1.00                 O  
ATOM   1281  CB  GLU   333      18.578  24.961 788.893  1.00                 C  
ATOM   1282  CD  GLU   333      20.010  22.886 788.732  1.00                 C  
ATOM   1283  CG  GLU   333      18.836  23.655 788.159  1.00                 C  
ATOM   1284  OE1 GLU   333      20.685  23.421 789.637  1.00                 O  
ATOM   1285  OE2 GLU   333      20.256  21.750 788.276  1.00                 O  
ATOM   1286  N   SER   334      16.733  26.567 790.704  1.00                 N  
ATOM   1287  CA  SER   334      16.574  27.610 791.641  1.00                 C  
ATOM   1288  C   SER   334      17.061  27.636 793.108  1.00                 C  
ATOM   1289  O   SER   334      17.653  26.616 793.443  1.00                 O  
ATOM   1290  CB  SER   334      15.092  27.944 791.825  1.00                 C  
ATOM   1291  OG  SER   334      14.927  29.128 792.585  1.00                 O  
ATOM   1292  N   LEU   335      16.741  28.506 794.061  1.00                 N  
ATOM   1293  CA  LEU   335      17.097  28.204 795.446  1.00                 C  
ATOM   1294  C   LEU   335      16.742  28.617 796.805  1.00                 C  
ATOM   1295  O   LEU   335      17.499  29.529 797.046  1.00                 O  
ATOM   1296  CB  LEU   335      18.594  28.422 795.674  1.00                 C  
ATOM   1297  CG  LEU   335      19.111  28.149 797.088  1.00                 C  
ATOM   1298  CD1 LEU   335      18.937  26.683 797.451  1.00                 C  
ATOM   1299  CD2 LEU   335      20.571  28.556 797.214  1.00                 C  
ATOM   1300  N   PHE   336      15.700  28.340 797.628  1.00                 N  
ATOM   1301  CA  PHE   336      15.746  28.952 799.034  1.00                 C  
ATOM   1302  C   PHE   336      15.443  28.645 800.420  1.00                 C  
ATOM   1303  O   PHE   336      14.450  29.327 800.526  1.00                 O  
ATOM   1304  CB  PHE   336      14.930  30.246 799.082  1.00                 C  
ATOM   1305  CG  PHE   336      15.424  31.309 798.143  1.00                 C  
ATOM   1306  CZ  PHE   336      16.342  33.278 796.410  1.00                 C  
ATOM   1307  CD1 PHE   336      14.837  31.484 796.902  1.00                 C  
ATOM   1308  CE1 PHE   336      15.291  32.462 796.038  1.00                 C  
ATOM   1309  CD2 PHE   336      16.475  32.134 798.501  1.00                 C  
ATOM   1310  CE2 PHE   336      16.930  33.113 797.637  1.00                 C  
ATOM   1311  N   GLY   337      15.732  27.687 801.337  1.00                 N  
ATOM   1312  CA  GLY   337      14.912  27.876 802.709  1.00                 C  
ATOM   1313  C   GLY   337      15.568  27.862 804.120  1.00                 C  
ATOM   1314  O   GLY   337      16.750  27.553 804.018  1.00                 O  
ATOM   1315  N   GLY   338      15.015  27.792 805.327  1.00                 N  
ATOM   1316  CA  GLY   338      15.908  27.196 806.439  1.00                 C  
ATOM   1317  C   GLY   338      15.200  26.442 807.618  1.00                 C  
ATOM   1318  O   GLY   338      14.254  25.722 807.320  1.00                 O  
ATOM   1319  N   GLY   339      15.599  26.443 808.886  1.00                 N  
ATOM   1320  CA  GLY   339      15.259  25.621 809.970  1.00                 C  
ATOM   1321  C   GLY   339      15.219  25.979 811.537  1.00                 C  
ATOM   1322  O   GLY   339      16.133  26.507 812.127  1.00                 O  
ATOM   1323  N   GLY   340      14.038  25.733 812.158  1.00                 N  
ATOM   1324  CA  GLY   340      13.713  25.690 813.556  1.00                 C  
ATOM   1325  C   GLY   340      12.880  24.934 814.614  1.00                 C  
ATOM   1326  O   GLY   340      11.705  24.752 814.392  1.00                 O  
ATOM   1327  N   ASN   341      13.468  24.419 815.723  1.00                 N  
ATOM   1328  CA  ASN   341      12.801  23.938 816.903  1.00                 C  
ATOM   1329  C   ASN   341      12.679  24.517 818.329  1.00                 C  
ATOM   1330  O   ASN   341      12.526  25.728 818.439  1.00                 O  
ATOM   1331  CB  ASN   341      13.303  22.540 817.270  1.00                 C  
ATOM   1332  CG  ASN   341      14.773  22.528 817.642  1.00                 C  
ATOM   1333  OD1 ASN   341      15.352  23.568 817.957  1.00                 O  
ATOM   1334  ND2 ASN   341      15.381  21.348 817.606  1.00                 N  
ATOM   1335  N   PRO   342      12.575  23.779 819.429  1.00                 N  
ATOM   1336  CA  PRO   342      12.100  24.032 820.700  1.00                 C  
ATOM   1337  C   PRO   342      13.058  24.136 821.719  1.00                 C  
ATOM   1338  O   PRO   342      13.978  24.912 821.494  1.00                 O  
ATOM   1339  CB  PRO   342      11.182  22.844 820.996  1.00                 C  
ATOM   1340  CD  PRO   342      11.966  22.530 818.756  1.00                 C  
ATOM   1341  CG  PRO   342      10.773  22.345 819.651  1.00                 C  
ATOM   1342  N   MET   343      12.720  23.725 822.947  1.00                 N  
ATOM   1343  CA  MET   343      13.317  24.243 824.329  1.00                 C  
ATOM   1344  C   MET   343      12.842  23.066 825.039  1.00                 C  
ATOM   1345  O   MET   343      11.794  22.530 824.673  1.00                 O  
ATOM   1346  CB  MET   343      12.739  25.615 824.682  1.00                 C  
ATOM   1347  SD  MET   343      10.561  27.278 825.090  1.00                 S  
ATOM   1348  CE  MET   343      10.680  27.884 823.409  1.00                 C  
ATOM   1349  CG  MET   343      11.235  25.617 824.902  1.00                 C  
ATOM   1350  N   ALA   344      13.530  22.658 826.103  1.00                 N  
ATOM   1351  CA  ALA   344      13.038  21.415 826.874  1.00                 C  
ATOM   1352  C   ALA   344      13.053  21.924 828.367  1.00                 C  
ATOM   1353  O   ALA   344      13.343  23.077 828.677  1.00                 O  
ATOM   1354  CB  ALA   344      13.945  20.226 826.597  1.00                 C  
ATOM   1355  N   SER   345      12.629  21.016 829.240  1.00                 N  
ATOM   1356  CA  SER   345      12.473  21.302 830.641  1.00                 C  
ATOM   1357  C   SER   345      13.090  22.486 831.341  1.00                 C  
ATOM   1358  O   SER   345      12.623  23.621 831.164  1.00                 O  
ATOM   1359  CB  SER   345      12.961  20.123 831.486  1.00                 C  
ATOM   1360  OG  SER   345      14.359  19.941 831.347  1.00                 O  
ATOM   1361  N   MET   346      14.021  22.293 832.271  1.00                 N  
ATOM   1362  CA  MET   346      14.553  23.367 833.087  1.00                 C  
ATOM   1363  C   MET   346      15.724  22.811 833.806  1.00                 C  
ATOM   1364  O   MET   346      16.131  21.742 833.290  1.00                 O  
ATOM   1365  CB  MET   346      13.480  23.899 834.039  1.00                 C  
ATOM   1366  SD  MET   346      11.599  23.479 836.030  1.00                 S  
ATOM   1367  CE  MET   346      10.302  23.470 834.795  1.00                 C  
ATOM   1368  CG  MET   346      12.997  22.881 835.060  1.00                 C  
ATOM   1369  N   MET   347      16.534  23.504 834.600  1.00                 N  
ATOM   1370  CA  MET   347      17.779  23.260 835.157  1.00                 C  
ATOM   1371  C   MET   347      18.094  22.801 836.589  1.00                 C  
ATOM   1372  O   MET   347      17.192  22.264 837.222  1.00                 O  
ATOM   1373  CB  MET   347      18.663  24.505 835.060  1.00                 C  
ATOM   1374  SD  MET   347      19.795  23.788 832.634  1.00                 S  
ATOM   1375  CE  MET   347      21.427  23.887 833.365  1.00                 C  
ATOM   1376  CG  MET   347      18.899  24.989 833.638  1.00                 C  
ATOM   1377  N   GLY   348      19.275  22.928 837.185  1.00                 N  
ATOM   1378  CA  GLY   348      19.681  22.367 838.381  1.00                 C  
ATOM   1379  C   GLY   348      20.869  22.995 839.303  1.00                 C  
ATOM   1380  O   GLY   348      21.958  23.345 838.909  1.00                 O  
ATOM   1381  N   GLY   349      20.509  23.164 840.600  1.00                 N  
ATOM   1382  CA  GLY   349      21.240  23.390 841.749  1.00                 C  
ATOM   1383  C   GLY   349      21.875  22.600 842.887  1.00                 C  
ATOM   1384  O   GLY   349      22.042  21.397 842.719  1.00                 O  
ATOM   1385  N   GLY   350      22.525  23.311 843.808  1.00                 N  
ATOM   1386  CA  GLY   350      23.018  22.705 844.998  1.00                 C  
ATOM   1387  C   GLY   350      22.121  23.117 846.195  1.00                 C  
ATOM   1388  O   GLY   350      21.974  24.299 846.516  1.00                 O  
ATOM   1389  N   GLY   351      21.521  22.137 846.855  1.00                 N  
ATOM   1390  CA  GLY   351      20.728  22.436 848.022  1.00                 C  
ATOM   1391  C   GLY   351      21.620  22.355 849.237  1.00                 C  
ATOM   1392  O   GLY   351      22.229  21.325 849.536  1.00                 O  
ATOM   1393  N   GLY   352      21.710  23.466 849.964  1.00                 N  
ATOM   1394  CA  GLY   352      22.607  23.557 851.069  1.00                 C  
ATOM   1395  C   GLY   352      21.823  23.313 852.323  1.00                 C  
ATOM   1396  O   GLY   352      20.812  23.962 852.604  1.00                 O  
ATOM   1397  N   LEU   353      22.288  22.353 853.111  1.00                 N  
ATOM   1398  CA  LEU   353      21.606  21.954 854.330  1.00                 C  
ATOM   1399  C   LEU   353      22.418  22.401 855.500  1.00                 C  
ATOM   1400  O   LEU   353      23.558  21.972 855.695  1.00                 O  
ATOM   1401  CB  LEU   353      21.385  20.440 854.350  1.00                 C  
ATOM   1402  CG  LEU   353      20.723  19.868 855.604  1.00                 C  
ATOM   1403  CD1 LEU   353      19.303  20.393 855.750  1.00                 C  
ATOM   1404  CD2 LEU   353      20.724  18.347 855.567  1.00                 C  
ATOM   1405  N   SER   354      21.867  23.268 856.307  1.00                 N  
ATOM   1406  CA  SER   354      22.674  23.999 857.248  1.00                 C  
ATOM   1407  C   SER   354      22.053  23.787 858.611  1.00                 C  
ATOM   1408  O   SER   354      20.931  23.285 858.722  1.00                 O  
ATOM   1409  CB  SER   354      22.741  25.478 856.861  1.00                 C  
ATOM   1410  OG  SER   354      21.467  26.089 856.961  1.00                 O  
ATOM   1411  N   ALA   355      22.739  24.151 859.681  1.00                 N  
ATOM   1412  CA  ALA   355      22.107  24.024 860.979  1.00                 C  
ATOM   1413  C   ALA   355      20.898  24.966 860.999  1.00                 C  
ATOM   1414  O   ALA   355      21.007  26.176 860.782  1.00                 O  
ATOM   1415  CB  ALA   355      23.099  24.346 862.086  1.00                 C  
ATOM   1416  N   LEU   356      19.717  24.396 861.267  1.00                 N  
ATOM   1417  CA  LEU   356      18.521  25.228 861.441  1.00                 C  
ATOM   1418  C   LEU   356      18.485  26.032 862.733  1.00                 C  
ATOM   1419  O   LEU   356      17.439  26.571 863.104  1.00                 O  
ATOM   1420  CB  LEU   356      17.257  24.368 861.382  1.00                 C  
ATOM   1421  CG  LEU   356      16.954  23.699 860.040  1.00                 C  
ATOM   1422  CD1 LEU   356      15.755  22.771 860.160  1.00                 C  
ATOM   1423  CD2 LEU   356      16.708  24.744 858.962  1.00                 C  
ATOM   1424  N   PHE   357      19.605  26.211 863.466  1.00                 N  
ATOM   1425  CA  PHE   357      19.548  26.859 864.662  1.00                 C  
ATOM   1426  C   PHE   357      19.716  26.268 866.072  1.00                 C  
ATOM   1427  O   PHE   357      19.427  25.077 866.082  1.00                 O  
ATOM   1428  CB  PHE   357      18.204  27.572 864.822  1.00                 C  
ATOM   1429  CG  PHE   357      17.981  28.676 863.828  1.00                 C  
ATOM   1430  CZ  PHE   357      17.573  30.724 861.994  1.00                 C  
ATOM   1431  CD1 PHE   357      17.414  28.412 862.594  1.00                 C  
ATOM   1432  CE1 PHE   357      17.209  29.429 861.680  1.00                 C  
ATOM   1433  CD2 PHE   357      18.340  29.978 864.128  1.00                 C  
ATOM   1434  CE2 PHE   357      18.135  30.995 863.214  1.00                 C  
ATOM   1435  N   GLY   358      19.761  26.902 867.240  1.00                 N  
ATOM   1436  CA  GLY   358      19.265  26.055 868.413  1.00                 C  
ATOM   1437  C   GLY   358      18.678  26.630 869.641  1.00                 C  
ATOM   1438  O   GLY   358      18.776  27.852 869.631  1.00                 O  
ATOM   1439  N   GLY   359      18.415  26.041 870.804  1.00                 N  
ATOM   1440  CA  GLY   359      18.159  26.934 871.985  1.00                 C  
ATOM   1441  C   GLY   359      18.903  26.261 873.228  1.00                 C  
ATOM   1442  O   GLY   359      19.860  25.488 873.146  1.00                 O  
ATOM   1443  N   GLY   360      18.481  26.765 874.418  1.00                 N  
ATOM   1444  CA  GLY   360      18.879  26.480 875.720  1.00                 C  
ATOM   1445  C   GLY   360      18.341  25.108 876.478  1.00                 C  
ATOM   1446  O   GLY   360      17.769  24.162 875.943  1.00                 O  
ATOM   1447  N   GLY   361      18.872  25.059 877.706  1.00                 N  
ATOM   1448  CA  GLY   361      18.939  24.051 878.666  1.00                 C  
ATOM   1449  C   GLY   361      18.815  24.775 880.195  1.00                 C  
ATOM   1450  O   GLY   361      19.173  25.877 880.625  1.00                 O  
ATOM   1451  N   GLY   362      18.056  23.929 880.904  1.00                 N  
ATOM   1452  CA  GLY   362      17.708  23.689 882.253  1.00                 C  
ATOM   1453  C   GLY   362      18.614  23.651 883.467  1.00                 C  
ATOM   1454  O   GLY   362      19.839  23.570 883.344  1.00                 O  
ATOM   1455  N   GLU   363      18.022  23.875 884.641  1.00                 N  
ATOM   1456  CA  GLU   363      18.738  23.912 885.909  1.00                 C  
ATOM   1457  C   GLU   363      19.502  22.461 886.170  1.00                 C  
ATOM   1458  O   GLU   363      19.359  21.432 885.506  1.00                 O  
ATOM   1459  CB  GLU   363      17.779  24.233 887.057  1.00                 C  
ATOM   1460  CD  GLU   363      19.377  25.560 888.493  1.00                 C  
ATOM   1461  CG  GLU   363      18.454  24.360 888.413  1.00                 C  
ATOM   1462  OE1 GLU   363      18.868  26.699 888.555  1.00                 O  
ATOM   1463  OE2 GLU   363      20.611  25.361 888.494  1.00                 O  
ATOM   1464  N   THR   364      20.425  22.582 887.132  1.00                 N  
ATOM   1465  CA  THR   364      21.304  21.667 887.591  1.00                 C  
ATOM   1466  C   THR   364      20.852  20.995 888.831  1.00                 C  
ATOM   1467  O   THR   364      20.181  21.602 889.649  1.00                 O  
ATOM   1468  CB  THR   364      22.684  22.295 887.859  1.00                 C  
ATOM   1469  OG1 THR   364      22.563  23.312 888.862  1.00                 O  
ATOM   1470  CG2 THR   364      23.238  22.927 886.591  1.00                 C  
ATOM   1471  N   PRO   365      21.253  19.731 888.987  1.00                 N  
ATOM   1472  CA  PRO   365      20.963  18.869 890.140  1.00                 C  
ATOM   1473  C   PRO   365      21.932  19.478 891.204  1.00                 C  
ATOM   1474  O   PRO   365      23.124  19.698 890.952  1.00                 O  
ATOM   1475  CB  PRO   365      21.315  17.463 889.649  1.00                 C  
ATOM   1476  CD  PRO   365      21.942  18.989 887.915  1.00                 C  
ATOM   1477  CG  PRO   365      22.315  17.686 888.564  1.00                 C  
ATOM   1478  N   ASN   366      21.357  19.835 892.343  1.00                 N  
ATOM   1479  CA  ASN   366      22.104  20.441 893.407  1.00                 C  
ATOM   1480  C   ASN   366      23.129  19.655 894.150  1.00                 C  
ATOM   1481  O   ASN   366      22.752  18.636 894.735  1.00                 O  
ATOM   1482  CB  ASN   366      21.160  20.993 894.477  1.00                 C  
ATOM   1483  CG  ASN   366      21.892  21.765 895.557  1.00                 C  
ATOM   1484  OD1 ASN   366      23.046  21.472 895.870  1.00                 O  
ATOM   1485  ND2 ASN   366      21.222  22.758 896.131  1.00                 N  
ATOM   1486  N   MET   367      24.396  20.048 894.118  1.00                 N  
ATOM   1487  CA  MET   367      25.382  19.210 894.882  1.00                 C  
ATOM   1488  C   MET   367      25.904  19.816 896.203  1.00                 C  
ATOM   1489  O   MET   367      26.272  20.961 896.361  1.00                 O  
ATOM   1490  CB  MET   367      26.600  18.889 894.013  1.00                 C  
ATOM   1491  SD  MET   367      25.582  16.494 893.062  1.00                 S  
ATOM   1492  CE  MET   367      26.996  15.670 893.788  1.00                 C  
ATOM   1493  CG  MET   367      26.270  18.129 892.739  1.00                 C  
ATOM   1494  N   ALA   368      25.918  18.921 897.168  1.00                 N  
ATOM   1495  CA  ALA   368      26.430  19.407 898.529  1.00                 C  
ATOM   1496  C   ALA   368      25.206  19.799 899.566  1.00                 C  
ATOM   1497  O   ALA   368      24.408  20.731 899.474  1.00                 O  
ATOM   1498  CB  ALA   368      27.344  20.610 898.353  1.00                 C  
ATOM   1499  N   SER   369      25.095  18.848 900.489  1.00                 N  
ATOM   1500  CA  SER   369      24.224  18.878 901.579  1.00                 C  
ATOM   1501  C   SER   369      24.044  19.970 902.640  1.00                 C  
ATOM   1502  O   SER   369      23.304  20.963 902.636  1.00                 O  
ATOM   1503  CB  SER   369      24.459  17.668 902.486  1.00                 C  
ATOM   1504  OG  SER   369      25.739  17.725 903.091  1.00                 O  
ATOM   1505  N   MET   370      24.882  19.702 903.635  1.00                 N  
ATOM   1506  CA  MET   370      24.808  20.774 904.820  1.00                 C  
ATOM   1507  C   MET   370      26.177  20.594 905.523  1.00                 C  
ATOM   1508  O   MET   370      26.868  19.623 905.211  1.00                 O  
ATOM   1509  CB  MET   370      23.595  20.503 905.713  1.00                 C  
ATOM   1510  SD  MET   370      22.106  18.789 907.300  1.00                 S  
ATOM   1511  CE  MET   370      20.984  18.568 905.922  1.00                 C  
ATOM   1512  CG  MET   370      23.641  19.166 906.433  1.00                 C  
ATOM   1513  N   MET   371      26.540  21.459 906.459  1.00                 N  
ATOM   1514  CA  MET   371      27.741  21.089 907.215  1.00                 C  
ATOM   1515  C   MET   371      27.623  21.233 908.669  1.00                 C  
ATOM   1516  O   MET   371      26.687  21.861 909.172  1.00                 O  
ATOM   1517  CB  MET   371      28.941  21.918 906.753  1.00                 C  
ATOM   1518  SD  MET   371      30.745  22.689 904.796  1.00                 S  
ATOM   1519  CE  MET   371      32.067  21.767 905.577  1.00                 C  
ATOM   1520  CG  MET   371      29.311  21.715 905.293  1.00                 C  
ATOM   1521  N   GLY   372      28.520  20.565 909.386  1.00                 N  
ATOM   1522  CA  GLY   372      28.626  20.487 910.862  1.00                 C  
ATOM   1523  C   GLY   372      28.917  21.915 911.565  1.00                 C  
ATOM   1524  O   GLY   372      29.894  22.593 911.256  1.00                 O  
ATOM   1525  N   GLY   373      28.023  22.295 912.473  1.00                 N  
ATOM   1526  CA  GLY   373      28.042  23.356 913.283  1.00                 C  
ATOM   1527  C   GLY   373      28.454  23.321 914.768  1.00                 C  
ATOM   1528  O   GLY   373      28.931  22.304 915.280  1.00                 O  
ATOM   1529  N   MET   374      28.462  24.506 915.379  1.00                 N  
ATOM   1530  CA  MET   374      28.855  24.670 916.755  1.00                 C  
ATOM   1531  C   MET   374      27.948  23.895 917.783  1.00                 C  
ATOM   1532  O   MET   374      26.805  23.461 917.585  1.00                 O  
ATOM   1533  CB  MET   374      28.860  26.151 917.138  1.00                 C  
ATOM   1534  SD  MET   374      29.888  28.712 916.890  1.00                 S  
ATOM   1535  CE  MET   374      30.338  28.672 918.624  1.00                 C  
ATOM   1536  CG  MET   374      29.966  26.959 916.477  1.00                 C  
ATOM   1537  N   GLY   375      28.638  23.624 918.881  1.00                 N  
ATOM   1538  CA  GLY   375      28.206  22.967 920.089  1.00                 C  
ATOM   1539  C   GLY   375      27.367  24.019 921.107  1.00                 C  
ATOM   1540  O   GLY   375      27.616  25.192 921.381  1.00                 O  
ATOM   1541  N   GLY   376      26.196  23.457 921.436  1.00                 N  
ATOM   1542  CA  GLY   376      25.343  23.949 922.388  1.00                 C  
ATOM   1543  C   GLY   376      25.833  24.452 923.702  1.00                 C  
ATOM   1544  O   GLY   376      27.008  24.287 924.016  1.00                 O  
ATOM   1545  N   MET   377      24.972  25.141 924.445  1.00                 N  
ATOM   1546  CA  MET   377      25.291  25.768 925.725  1.00                 C  
ATOM   1547  C   MET   377      25.392  24.724 926.909  1.00                 C  
ATOM   1548  O   MET   377      24.755  23.661 926.904  1.00                 O  
ATOM   1549  CB  MET   377      24.246  26.829 926.077  1.00                 C  
ATOM   1550  SD  MET   377      22.979  29.242 925.579  1.00                 S  
ATOM   1551  CE  MET   377      23.678  29.917 927.083  1.00                 C  
ATOM   1552  CG  MET   377      24.233  28.023 925.138  1.00                 C  
ATOM   1553  N   GLY   378      26.087  25.160 927.949  1.00                 N  
ATOM   1554  CA  GLY   378      26.250  24.304 929.100  1.00                 C  
ATOM   1555  C   GLY   378      24.802  24.256 929.957  1.00                 C  
ATOM   1556  O   GLY   378      24.498  25.075 930.834  1.00                 O  
ATOM   1557  N   GLY   379      24.000  23.201 929.655  1.00                 N  
ATOM   1558  CA  GLY   379      22.950  22.882 930.368  1.00                 C  
ATOM   1559  C   GLY   379      22.379  23.166 931.666  1.00                 C  
ATOM   1560  O   GLY   379      22.061  24.354 931.742  1.00                 O  
ATOM   1561  N   LEU   380      22.279  22.324 932.688  1.00                 N  
ATOM   1562  CA  LEU   380      21.572  22.426 933.912  1.00                 C  
ATOM   1563  C   LEU   380      22.370  21.760 935.114  1.00                 C  
ATOM   1564  O   LEU   380      23.570  21.520 934.977  1.00                 O  
ATOM   1565  CB  LEU   380      20.191  21.778 933.789  1.00                 C  
ATOM   1566  CG  LEU   380      19.253  22.377 932.739  1.00                 C  
ATOM   1567  CD1 LEU   380      17.978  21.555 932.627  1.00                 C  
ATOM   1568  CD2 LEU   380      18.922  23.823 933.076  1.00                 C  
ATOM   1569  N   ALA   381      21.714  21.553 936.253  1.00                 N  
ATOM   1570  CA  ALA   381      22.459  21.092 937.408  1.00                 C  
ATOM   1571  C   ALA   381      22.011  21.295 938.815  1.00                 C  
ATOM   1572  O   ALA   381      21.245  22.237 938.984  1.00                 O  
ATOM   1573  CB  ALA   381      23.861  21.683 937.405  1.00                 C  
ATOM   1574  N   GLY   382      22.455  20.659 939.895  1.00                 N  
ATOM   1575  CA  GLY   382      21.899  20.851 941.220  1.00                 C  
ATOM   1576  C   GLY   382      23.090  21.238 942.314  1.00                 C  
ATOM   1577  O   GLY   382      23.992  22.009 942.005  1.00                 O  
ATOM   1578  N   LEU   383      22.971  20.910 943.597  1.00                 N  
ATOM   1579  CA  LEU   383      23.482  21.409 944.723  1.00                 C  
ATOM   1580  C   LEU   383      24.557  20.754 945.631  1.00                 C  
ATOM   1581  O   LEU   383      24.924  19.646 945.258  1.00                 O  
ATOM   1582  CB  LEU   383      22.372  21.688 945.738  1.00                 C  
ATOM   1583  CG  LEU   383      21.287  22.674 945.302  1.00                 C  
ATOM   1584  CD1 LEU   383      20.193  22.771 946.355  1.00                 C  
ATOM   1585  CD2 LEU   383      21.885  24.047 945.033  1.00                 C  
ATOM   1586  N   LEU   384      25.006  21.190 946.803  1.00                 N  
ATOM   1587  CA  LEU   384      25.936  20.435 947.601  1.00                 C  
ATOM   1588  C   LEU   384      25.738  20.223 949.167  1.00                 C  
ATOM   1589  O   LEU   384      24.585  20.070 949.552  1.00                 O  
ATOM   1590  CB  LEU   384      27.342  21.027 947.489  1.00                 C  
ATOM   1591  CG  LEU   384      27.962  21.042 946.090  1.00                 C  
ATOM   1592  CD1 LEU   384      29.297  21.771 946.100  1.00                 C  
ATOM   1593  CD2 LEU   384      28.136  19.626 945.564  1.00                 C  
ATOM   1594  N   GLY   385      26.711  20.077 950.061  1.00                 N  
ATOM   1595  CA  GLY   385      26.726  19.590 951.360  1.00                 C  
ATOM   1596  C   GLY   385      26.820  20.291 952.769  1.00                 C  
ATOM   1597  O   GLY   385      27.419  21.352 952.625  1.00                 O  
ATOM   1598  N   GLY   386      26.709  19.808 954.002  1.00                 N  
ATOM   1599  CA  GLY   386      27.491  20.595 955.102  1.00                 C  
ATOM   1600  C   GLY   386      28.056  19.933 956.421  1.00                 C  
ATOM   1601  O   GLY   386      28.128  18.710 956.374  1.00                 O  
ATOM   1602  N   GLY   387      28.323  20.522 957.583  1.00                 N  
ATOM   1603  CA  GLY   387      28.703  19.759 958.782  1.00                 C  
ATOM   1604  C   GLY   387      28.184  20.013 960.249  1.00                 C  
ATOM   1605  O   GLY   387      27.065  20.507 960.328  1.00                 O  
ATOM   1606  N   GLY   388      28.813  19.725 961.385  1.00                 N  
ATOM   1607  CA  GLY   388      28.324  19.759 962.736  1.00                 C  
ATOM   1608  C   GLY   388      28.806  20.612 963.966  1.00                 C  
ATOM   1609  O   GLY   388      29.626  21.482 963.693  1.00                 O  
ATOM   1610  N   GLY   389      28.500  20.434 965.248  1.00                 N  
ATOM   1611  CA  GLY   389      29.056  21.229 966.345  1.00                 C  
ATOM   1612  C   GLY   389      29.779  20.893 967.666  1.00                 C  
ATOM   1613  O   GLY   389      29.429  19.757 967.965  1.00                 O  
ATOM   1614  N   GLY   390      30.306  21.649 968.625  1.00                 N  
ATOM   1615  CA  GLY   390      30.373  21.024 970.066  1.00                 C  
ATOM   1616  C   GLY   390      30.934  21.896 971.272  1.00                 C  
ATOM   1617  O   GLY   390      32.009  22.441 971.160  1.00                 O  
ATOM   1618  N   SER   391      30.181  22.062 972.388  1.00                 N  
ATOM   1619  CA  SER   391      30.587  22.501 973.695  1.00                 C  
ATOM   1620  C   SER   391      30.791  21.925 975.039  1.00                 C  
ATOM   1621  O   SER   391      31.013  20.721 975.105  1.00                 O  
ATOM   1622  CB  SER   391      29.671  23.621 974.192  1.00                 C  
ATOM   1623  OG  SER   391      30.173  24.199 975.385  1.00                 O  
ATOM   1624  N   GLY   392      30.739  22.607 976.179  1.00                 N  
ATOM   1625  CA  GLY   392      31.251  22.210 977.509  1.00                 C  
ATOM   1626  C   GLY   392      30.091  22.302 978.599  1.00                 C  
ATOM   1627  O   GLY   392      28.936  22.613 978.307  1.00                 O  
ATOM   1628  N   GLU   393      30.453  21.918 979.824  1.00                 N  
ATOM   1629  CA  GLU   393      29.527  21.936 980.932  1.00                 C  
ATOM   1630  C   GLU   393      29.138  23.395 981.582  1.00                 C  
ATOM   1631  O   GLU   393      29.685  24.497 981.571  1.00                 O  
ATOM   1632  CB  GLU   393      30.053  21.077 982.084  1.00                 C  
ATOM   1633  CD  GLU   393      30.606  18.768 982.946  1.00                 C  
ATOM   1634  CG  GLU   393      30.120  19.591 981.769  1.00                 C  
ATOM   1635  OE1 GLU   393      31.039  19.368 983.952  1.00                 O  
ATOM   1636  OE2 GLU   393      30.554  17.523 982.862  1.00                 O  
ATOM   1637  N   GLY   394      27.875  23.225 981.960  1.00                 N  
ATOM   1638  CA  GLY   394      26.889  24.124 982.608  1.00                 C  
ATOM   1639  C   GLY   394      27.074  25.085 983.834  1.00                 C  
ATOM   1640  O   GLY   394      26.986  26.321 983.784  1.00                 O  
ATOM   1641  N   MET   395      27.133  24.405 984.984  1.00                 N  
ATOM   1642  CA  MET   395      27.370  25.143 986.243  1.00                 C  
ATOM   1643  C   MET   395      27.898  24.202 987.364  1.00                 C  
ATOM   1644  O   MET   395      27.870  22.986 987.194  1.00                 O  
ATOM   1645  CB  MET   395      26.088  25.837 986.707  1.00                 C  
ATOM   1646  SD  MET   395      23.403  25.737 987.384  1.00                 S  
ATOM   1647  CE  MET   395      23.021  26.390 985.761  1.00                 C  
ATOM   1648  CG  MET   395      24.956  24.883 987.051  1.00                 C  
ATOM   1649  N   PRO   396      28.358  24.764 988.476  1.00                 N  
ATOM   1650  CA  PRO   396      28.790  23.889 989.539  1.00                 C  
ATOM   1651  C   PRO   396      27.721  23.917 990.527  1.00                 C  
ATOM   1652  O   PRO   396      26.649  24.444 990.268  1.00                 O  
ATOM   1653  CB  PRO   396      30.098  24.516 990.026  1.00                 C  
ATOM   1654  CD  PRO   396      29.109  26.137 988.569  1.00                 C  
ATOM   1655  CG  PRO   396      29.902  25.983 989.836  1.00                 C  
ATOM   1656  N   GLY   397      27.872  23.130 991.583  1.00                 N  
ATOM   1657  CA  GLY   397      27.069  22.816 992.754  1.00                 C  
ATOM   1658  C   GLY   397      26.913  24.297 993.756  1.00                 C  
ATOM   1659  O   GLY   397      27.676  25.228 994.013  1.00                 O  
ATOM   1660  N   MET   398      25.628  24.308 994.096  1.00                 N  
ATOM   1661  CA  MET   398      24.969  25.119 994.929  1.00                 C  
ATOM   1662  C   MET   398      25.292  24.647 996.431  1.00                 C  
ATOM   1663  O   MET   398      25.776  23.556 996.703  1.00                 O  
ATOM   1664  CB  MET   398      23.468  25.087 994.632  1.00                 C  
ATOM   1665  SD  MET   398      21.318  25.590 992.959  1.00                 S  
ATOM   1666  CE  MET   398      20.722  26.833 994.102  1.00                 C  
ATOM   1667  CG  MET   398      23.092  25.659 993.275  1.00                 C  
ATOM   1668  N   GLY   399      25.046  25.563 997.348  1.00                 N  
ATOM   1669  CA  GLY   399      25.270  25.287 998.714  1.00                 C  
ATOM   1670  C   GLY   399      24.248  24.158 999.350  1.00                 C  
ATOM   1671  O   GLY   399      23.034  24.122 999.163  1.00                 O  
ATOM   1672  N   GLY   400      24.909  23.2271000.031  1.00                 N  
ATOM   1673  CA  GLY   400      24.839  22.2101000.903  1.00                 C  
ATOM   1674  C   GLY   400      24.459  22.2231002.357  1.00                 C  
ATOM   1675  O   GLY   400      24.612  23.2041003.091  1.00                 O  
ATOM   1676  N   MET   401      23.732  21.1651002.699  1.00                 N  
ATOM   1677  CA  MET   401      23.151  20.8371004.018  1.00                 C  
ATOM   1678  C   MET   401      24.055  21.1181005.192  1.00                 C  
ATOM   1679  O   MET   401      25.287  21.0151005.075  1.00                 O  
ATOM   1680  CB  MET   401      22.744  19.3631004.073  1.00                 C  
ATOM   1681  SD  MET   401      21.505  17.2391005.350  1.00                 S  
ATOM   1682  CE  MET   401      20.196  17.3021004.128  1.00                 C  
ATOM   1683  CG  MET   401      22.044  18.9601005.360  1.00                 C  
ATOM   1684  N   ASN   402      23.488  21.5221006.336  1.00                 N  
ATOM   1685  CA  ASN   402      24.354  21.8061007.490  1.00                 C  
ATOM   1686  C   ASN   402      25.027  20.5241008.289  1.00                 C  
ATOM   1687  O   ASN   402      24.430  19.4731008.532  1.00                 O  
ATOM   1688  CB  ASN   402      23.601  22.6321008.535  1.00                 C  
ATOM   1689  CG  ASN   402      23.296  24.0381008.057  1.00                 C  
ATOM   1690  OD1 ASN   402      24.005  24.5841007.213  1.00                 O  
ATOM   1691  ND2 ASN   402      22.236  24.6281008.598  1.00                 N  
ATOM   1692  N   MET   403      26.253  20.7751008.743  1.00                 N  
ATOM   1693  CA  MET   403      26.885  19.7901009.483  1.00                 C  
ATOM   1694  C   MET   403      26.052  19.5611010.749  1.00                 C  
ATOM   1695  O   MET   403      25.295  20.4421011.175  1.00                 O  
ATOM   1696  CB  MET   403      28.322  20.2031009.808  1.00                 C  
ATOM   1697  SD  MET   403      30.907  20.8071009.014  1.00                 S  
ATOM   1698  CE  MET   403      31.496  19.4211009.983  1.00                 C  
ATOM   1699  CG  MET   403      29.243  20.2501008.600  1.00                 C  
ATOM   1700  N   ALA   404      26.151  18.3821011.354  1.00                 N  
ATOM   1701  CA  ALA   404      25.444  18.0061012.513  1.00                 C  
ATOM   1702  C   ALA   404      26.310  18.9401013.584  1.00                 C  
ATOM   1703  O   ALA   404      27.547  18.9541013.704  1.00                 O  
ATOM   1704  CB  ALA   404      25.498  16.4981012.701  1.00                 C  
ATOM   1705  N   ALA   405      25.469  19.6401014.360  1.00                 N  
ATOM   1706  CA  ALA   405      25.828  20.4491015.397  1.00                 C  
ATOM   1707  C   ALA   405      26.830  19.7511016.398  1.00                 C  
ATOM   1708  O   ALA   405      26.874  18.5221016.570  1.00                 O  
ATOM   1709  CB  ALA   405      24.596  20.9101016.161  1.00                 C  
ATOM   1710  N   MET   406      27.710  20.5761016.981  1.00                 N  
ATOM   1711  CA  MET   406      28.640  19.9981017.913  1.00                 C  
ATOM   1712  C   MET   406      28.163  19.5891019.290  1.00                 C  
ATOM   1713  O   MET   406      27.209  20.1091019.849  1.00                 O  
ATOM   1714  CB  MET   406      29.814  20.9481018.157  1.00                 C  
ATOM   1715  SD  MET   406      32.079  22.2781017.275  1.00                 S  
ATOM   1716  CE  MET   406      33.069  21.3371018.432  1.00                 C  
ATOM   1717  CG  MET   406      30.732  21.1211016.959  1.00                 C  
ATOM   1718  N   MET   407      28.805  18.5301019.818  1.00                 N  
ATOM   1719  CA  MET   407      28.652  17.8841021.070  1.00                 C  
ATOM   1720  C   MET   407      27.942  18.2451022.273  1.00                 C  
ATOM   1721  O   MET   407      26.734  18.4651022.172  1.00                 O  
ATOM   1722  CB  MET   407      30.018  17.6221021.708  1.00                 C  
ATOM   1723  SD  MET   407      32.501  16.3941021.693  1.00                 S  
ATOM   1724  CE  MET   407      32.082  15.5391023.210  1.00                 C  
ATOM   1725  CG  MET   407      30.868  16.6081020.960  1.00                 C  
ATOM   1726  N   SER   408      28.625  18.4631023.390  1.00                 N  
ATOM   1727  CA  SER   408      28.017  18.7601024.713  1.00                 C  
ATOM   1728  C   SER   408      29.069  19.5721025.569  1.00                 C  
ATOM   1729  O   SER   408      30.263  19.4191025.322  1.00                 O  
ATOM   1730  CB  SER   408      27.599  17.4661025.413  1.00                 C  
ATOM   1731  OG  SER   408      28.728  16.6761025.742  1.00                 O  
ATOM   1732  N   GLN   409      28.632  20.2621026.616  1.00                 N  
ATOM   1733  CA  GLN   409      29.745  20.7751027.432  1.00                 C  
ATOM   1734  C   GLN   409      29.781  19.9671028.765  1.00                 C  
ATOM   1735  O   GLN   409      29.073  18.9751028.910  1.00                 O  
ATOM   1736  CB  GLN   409      29.578  22.2751027.684  1.00                 C  
ATOM   1737  CD  GLN   409      30.839  23.0921025.655  1.00                 C  
ATOM   1738  CG  GLN   409      29.530  23.1151026.419  1.00                 C  
ATOM   1739  OE1 GLN   409      31.893  23.4221026.199  1.00                 O  
ATOM   1740  NE2 GLN   409      30.776  22.7011024.387  1.00                 N  
ATOM   1741  N   MET   410      30.661  20.3711029.677  1.00                 N  
ATOM   1742  CA  MET   410      30.738  19.6501030.923  1.00                 C  
ATOM   1743  C   MET   410      29.626  20.0291031.918  1.00                 C  
ATOM   1744  O   MET   410      28.667  20.7741031.638  1.00                 O  
ATOM   1745  CB  MET   410      32.096  19.8761031.590  1.00                 C  
ATOM   1746  SD  MET   410      33.265  17.6431030.440  1.00                 S  
ATOM   1747  CE  MET   410      33.694  17.0081032.059  1.00                 C  
ATOM   1748  CG  MET   410      33.281  19.4181030.756  1.00                 C  
ATOM   1749  N   MET   411      29.616  19.2381033.004  1.00                 N  
ATOM   1750  CA  MET   411      28.760  19.3201034.151  1.00                 C  
ATOM   1751  C   MET   411      28.462  20.7531034.774  1.00                 C  
ATOM   1752  O   MET   411      29.280  21.6361035.024  1.00                 O  
ATOM   1753  CB  MET   411      29.315  18.4701035.296  1.00                 C  
ATOM   1754  SD  MET   411      29.099  17.3931037.839  1.00                 S  
ATOM   1755  CE  MET   411      30.384  18.4771038.458  1.00                 C  
ATOM   1756  CG  MET   411      28.410  18.4031036.515  1.00                 C  
ATOM   1757  N   ALA   412      27.144  20.9811034.840  1.00                 N  
ATOM   1758  CA  ALA   412      26.467  22.0701035.423  1.00                 C  
ATOM   1759  C   ALA   412      27.014  22.3761036.859  1.00                 C  
ATOM   1760  O   ALA   412      27.730  21.5901037.497  1.00                 O  
ATOM   1761  CB  ALA   412      24.972  21.7951035.482  1.00                 C  
ATOM   1762  N   GLY   413      26.766  23.6031037.295  1.00                 N  
ATOM   1763  CA  GLY   413      27.085  24.0751038.591  1.00                 C  
ATOM   1764  C   GLY   413      26.774  23.1891039.833  1.00                 C  
ATOM   1765  O   GLY   413      25.633  22.8061040.087  1.00                 O  
ATOM   1766  N   GLY   414      27.812  22.9651040.642  1.00                 N  
ATOM   1767  CA  GLY   414      27.692  22.1811041.829  1.00                 C  
ATOM   1768  C   GLY   414      26.664  22.7331042.858  1.00                 C  
ATOM   1769  O   GLY   414      26.165  22.0371043.739  1.00                 O  
ATOM   1770  N   GLY   415      26.377  24.0231042.689  1.00                 N  
ATOM   1771  CA  GLY   415      25.065  24.3711043.487  1.00                 C  
ATOM   1772  C   GLY   415      24.711  24.3501045.005  1.00                 C  
ATOM   1773  O   GLY   415      24.423  23.3061045.598  1.00                 O  
ATOM   1774  N   GLY   416      24.710  25.5591045.557  1.00                 N  
ATOM   1775  CA  GLY   416      24.361  25.7221046.969  1.00                 C  
ATOM   1776  C   GLY   416      24.761  24.6151048.132  1.00                 C  
ATOM   1777  O   GLY   416      24.651  23.3871048.116  1.00                 O  
ATOM   1778  N   SER   417      25.360  25.2561049.127  1.00                 N  
ATOM   1779  CA  SER   417      25.942  24.7081050.277  1.00                 C  
ATOM   1780  C   SER   417      24.837  24.8651051.256  1.00                 C  
ATOM   1781  O   SER   417      24.309  25.9701051.447  1.00                 O  
ATOM   1782  CB  SER   417      27.235  25.4471050.627  1.00                 C  
ATOM   1783  OG  SER   417      27.777  24.9761051.849  1.00                 O  
ATOM   1784  N   SER   418      24.437  23.7511051.840  1.00                 N  
ATOM   1785  CA  SER   418      23.397  23.5611052.879  1.00                 C  
ATOM   1786  C   SER   418      23.592  24.2561054.369  1.00                 C  
ATOM   1787  O   SER   418      24.666  24.6911054.815  1.00                 O  
ATOM   1788  CB  SER   418      23.179  22.0721053.153  1.00                 C  
ATOM   1789  OG  SER   418      24.313  21.4971053.779  1.00                 O  
ATOM   1790  N   GLN   419      22.438  24.3701055.037  1.00                 N  
ATOM   1791  CA  GLN   419      21.882  25.0871056.069  1.00                 C  
ATOM   1792  C   GLN   419      21.383  24.3451057.290  1.00                 C  
ATOM   1793  O   GLN   419      20.732  23.3071057.066  1.00                 O  
ATOM   1794  CB  GLN   419      20.693  25.9111055.570  1.00                 C  
ATOM   1795  CD  GLN   419      21.888  28.0581054.984  1.00                 C  
ATOM   1796  CG  GLN   419      21.044  26.9061054.476  1.00                 C  
ATOM   1797  OE1 GLN   419      21.617  28.6161056.048  1.00                 O  
ATOM   1798  NE2 GLN   419      22.916  28.4181054.225  1.00                 N  
ATOM   1799  N   PRO   420      21.564  24.8631058.535  1.00                 N  
ATOM   1800  CA  PRO   420      20.907  24.4971059.791  1.00                 C  
ATOM   1801  C   PRO   420      21.092  24.1961061.107  1.00                 C  
ATOM   1802  O   PRO   420      21.959  23.4541060.885  1.00                 O  
ATOM   1803  CB  PRO   420      20.196  23.1811059.467  1.00                 C  
ATOM   1804  CD  PRO   420      21.507  23.7331057.542  1.00                 C  
ATOM   1805  CG  PRO   420      21.005  22.5811058.366  1.00                 C  
ATOM   1806  N   SER   421      20.867  24.4021062.392  1.00                 N  
ATOM   1807  CA  SER   421      21.882  23.4361063.468  1.00                 C  
ATOM   1808  C   SER   421      21.240  22.9601064.859  1.00                 C  
ATOM   1809  O   SER   421      20.359  23.7761065.103  1.00                 O  
ATOM   1810  CB  SER   421      23.166  24.1921063.816  1.00                 C  
ATOM   1811  OG  SER   421      22.889  25.3241064.622  1.00                 O  
ATOM   1812  N   ALA   422      21.679  22.2061065.862  1.00                 N  
ATOM   1813  CA  ALA   422      21.087  22.5511067.283  1.00                 C  
ATOM   1814  C   ALA   422      21.478  21.7561068.650  1.00                 C  
ATOM   1815  O   ALA   422      21.261  20.5661068.626  1.00                 O  
ATOM   1816  CB  ALA   422      19.569  22.4611067.261  1.00                 C  
ATOM   1817  N   PRO   423      22.108  22.3281069.707  1.00                 N  
ATOM   1818  CA  PRO   423      22.228  21.7581071.075  1.00                 C  
ATOM   1819  C   PRO   423      22.264  21.8501072.455  1.00                 C  
ATOM   1820  O   PRO   423      21.721  22.8771072.460  1.00                 O  
ATOM   1821  CB  PRO   423      23.608  21.0971071.081  1.00                 C  
ATOM   1822  CD  PRO   423      23.432  22.2761069.005  1.00                 C  
ATOM   1823  CG  PRO   423      24.399  21.8761070.084  1.00                 C  
ATOM   1824  N   SER   424      22.438  21.3201073.653  1.00                 N  
ATOM   1825  CA  SER   424      21.812  21.7851075.100  1.00                 C  
ATOM   1826  C   SER   424      22.613  22.2211076.423  1.00                 C  
ATOM   1827  O   SER   424      23.810  22.3901076.221  1.00                 O  
ATOM   1828  CB  SER   424      20.905  20.6911075.668  1.00                 C  
ATOM   1829  OG  SER   424      20.197  21.1551076.805  1.00                 O  
ATOM   1830  N   ALA   425      22.188  22.2591077.682  1.00                 N  
ATOM   1831  CA  ALA   425      23.146  22.4571078.859  1.00                 C  
ATOM   1832  C   ALA   425      23.136  21.7861080.275  1.00                 C  
ATOM   1833  O   ALA   425      22.516  20.7291080.317  1.00                 O  
ATOM   1834  CB  ALA   425      23.184  23.9211079.271  1.00                 C  
ATOM   1835  N   ASN   426      23.664  22.2361081.409  1.00                 N  
ATOM   1836  CA  ASN   426      23.682  21.5621082.736  1.00                 C  
ATOM   1837  C   ASN   426      23.184  22.0101084.136  1.00                 C  
ATOM   1838  O   ASN   426      22.589  23.0811084.126  1.00                 O  
ATOM   1839  CB  ASN   426      25.111  21.1731083.120  1.00                 C  
ATOM   1840  CG  ASN   426      26.017  22.3771083.288  1.00                 C  
ATOM   1841  OD1 ASN   426      25.546  23.5001083.472  1.00                 O  
ATOM   1842  ND2 ASN   426      27.323  22.1471083.224  1.00                 N  
ATOM   1843  N   ASN   427      23.447  21.4611085.318  1.00                 N  
ATOM   1844  CA  ASN   427      23.031  22.0751086.625  1.00                 C  
ATOM   1845  C   ASN   427      23.942  22.2011087.867  1.00                 C  
ATOM   1846  O   ASN   427      25.137  22.3691087.651  1.00                 O  
ATOM   1847  CB  ASN   427      21.794  21.3661087.181  1.00                 C  
ATOM   1848  CG  ASN   427      20.530  21.7191086.422  1.00                 C  
ATOM   1849  OD1 ASN   427      20.006  22.8251086.549  1.00                 O  
ATOM   1850  ND2 ASN   427      20.036  20.7761085.627  1.00                 N  
ATOM   1851  N   PRO   428      23.535  22.2211089.132  1.00                 N  
ATOM   1852  CA  PRO   428      24.212  22.5711090.338  1.00                 C  
ATOM   1853  C   PRO   428      24.548  21.5941091.347  1.00                 C  
ATOM   1854  O   PRO   428      24.880  20.4841090.949  1.00                 O  
ATOM   1855  CB  PRO   428      23.276  23.5791091.009  1.00                 C  
ATOM   1856  CD  PRO   428      22.081  22.7061089.128  1.00                 C  
ATOM   1857  CG  PRO   428      21.914  23.1931090.540  1.00                 C  
ATOM   1858  N   MET   429      24.690  21.9971092.615  1.00                 N  
ATOM   1859  CA  MET   429      25.282  21.2401093.820  1.00                 C  
ATOM   1860  C   MET   429      24.333  21.2881095.100  1.00                 C  
ATOM   1861  O   MET   429      23.276  20.6941095.319  1.00                 O  
ATOM   1862  CB  MET   429      26.655  21.8071094.187  1.00                 C  
ATOM   1863  SD  MET   429      29.334  22.2251093.621  1.00                 S  
ATOM   1864  CE  MET   429      29.071  23.9781093.364  1.00                 C  
ATOM   1865  CG  MET   429      27.728  21.5641093.139  1.00                 C  
ATOM   1866  N   ALA   430      24.891  22.1011095.993  1.00                 N  
ATOM   1867  CA  ALA   430      24.006  22.2651097.300  1.00                 C  
ATOM   1868  C   ALA   430      24.386  23.5821097.967  1.00                 C  
ATOM   1869  O   ALA   430      25.571  23.9561098.012  1.00                 O  
ATOM   1870  CB  ALA   430      24.213  21.0811098.232  1.00                 C  
ATOM   1871  N   MET   431      23.398  24.2561098.571  1.00                 N  
ATOM   1872  CA  MET   431      23.630  25.6081099.166  1.00                 C  
ATOM   1873  C   MET   431      22.907  25.6371100.688  1.00                 C  
ATOM   1874  O   MET   431      22.872  24.6461101.409  1.00                 O  
ATOM   1875  CB  MET   431      23.070  26.6991098.251  1.00                 C  
ATOM   1876  SD  MET   431      23.107  28.1211095.873  1.00                 S  
ATOM   1877  CE  MET   431      24.099  27.9261094.395  1.00                 C  
ATOM   1878  CG  MET   431      23.758  26.7891096.899  1.00                 C  
ATOM   1879  N   LEU   432      22.555  26.8011101.223  1.00                 N  
ATOM   1880  CA  LEU   432      22.396  27.1841102.486  1.00                 C  
ATOM   1881  C   LEU   432      21.039  27.4831103.211  1.00                 C  
ATOM   1882  O   LEU   432      20.123  27.6741102.419  1.00                 O  
ATOM   1883  CB  LEU   432      23.167  28.4781102.755  1.00                 C  
ATOM   1884  CG  LEU   432      24.677  28.4301102.511  1.00                 C  
ATOM   1885  CD1 LEU   432      25.298  29.8041102.711  1.00                 C  
ATOM   1886  CD2 LEU   432      25.338  27.4121103.427  1.00                 C  
ATOM   1887  N   LYS   433      20.831  27.8061104.483  1.00                 N  
ATOM   1888  CA  LYS   433      19.526  28.4481104.818  1.00                 C  
ATOM   1889  C   LYS   433      19.233  29.5691105.855  1.00                 C  
ATOM   1890  O   LYS   433      20.252  29.8731106.465  1.00                 O  
ATOM   1891  CB  LYS   433      18.511  27.3961105.269  1.00                 C  
ATOM   1892  CD  LYS   433      17.095  25.4061104.692  1.00                 C  
ATOM   1893  CE  LYS   433      16.733  24.3921103.619  1.00                 C  
ATOM   1894  CG  LYS   433      18.140  26.3891104.192  1.00                 C  
ATOM   1895  NZ  LYS   433      15.702  23.4271104.091  1.00                 N  
ATOM   1896  N   ALA   434      18.073  29.9991106.338  1.00                 N  
ATOM   1897  CA  ALA   434      18.105  30.7881107.637  1.00                 C  
ATOM   1898  C   ALA   434      16.888  31.3221108.441  1.00                 C  
ATOM   1899  O   ALA   434      16.181  32.1051107.848  1.00                 O  
ATOM   1900  CB  ALA   434      18.919  32.0611107.464  1.00                 C  
ATOM   1901  N   LEU   435      16.555  30.8841109.681  1.00                 N  
ATOM   1902  CA  LEU   435      15.603  31.5241110.582  1.00                 C  
ATOM   1903  C   LEU   435      15.686  32.2831111.933  1.00                 C  
ATOM   1904  O   LEU   435      16.709  32.9311112.126  1.00                 O  
ATOM   1905  CB  LEU   435      14.538  30.5231111.035  1.00                 C  
ATOM   1906  CG  LEU   435      13.679  29.9021109.932  1.00                 C  
ATOM   1907  CD1 LEU   435      12.750  28.8431110.506  1.00                 C  
ATOM   1908  CD2 LEU   435      12.877  30.9721109.208  1.00                 C  
ATOM   1909  N   GLN   436      14.742  32.3261112.867  1.00                 N  
ATOM   1910  CA  GLN   436      14.651  33.1461114.023  1.00                 C  
ATOM   1911  C   GLN   436      14.614  32.5681115.464  1.00                 C  
ATOM   1912  O   GLN   436      15.263  31.5471115.666  1.00                 O  
ATOM   1913  CB  GLN   436      13.401  34.0251113.959  1.00                 C  
ATOM   1914  CD  GLN   436      12.148  35.8751112.780  1.00                 C  
ATOM   1915  CG  GLN   436      13.398  35.0171112.807  1.00                 C  
ATOM   1916  OE1 GLN   436      11.038  35.3791112.975  1.00                 O  
ATOM   1917  NE2 GLN   436      12.325  37.1691112.538  1.00                 N  
ATOM   1918  N   GLY   437      14.065  33.1671116.516  1.00                 N  
ATOM   1919  CA  GLY   437      14.205  33.0171117.892  1.00                 C  
ATOM   1920  C   GLY   437      12.889  32.6921118.664  1.00                 C  
ATOM   1921  O   GLY   437      11.871  32.3101118.093  1.00                 O  
ATOM   1922  N   ALA   438      13.095  32.5711119.981  1.00                 N  
ATOM   1923  CA  ALA   438      12.293  31.9821121.084  1.00                 C  
ATOM   1924  C   ALA   438      12.024  32.9121122.253  1.00                 C  
ATOM   1925  O   ALA   438      12.712  33.9261122.357  1.00                 O  
ATOM   1926  CB  ALA   438      12.972  30.7341121.625  1.00                 C  
ATOM   1927  N   GLN   439      11.112  32.5791123.170  1.00                 N  
ATOM   1928  CA  GLN   439      10.869  33.5141124.296  1.00                 C  
ATOM   1929  C   GLN   439      11.714  33.1001125.534  1.00                 C  
ATOM   1930  O   GLN   439      12.180  31.9901125.740  1.00                 O  
ATOM   1931  CB  GLN   439       9.381  33.5501124.651  1.00                 C  
ATOM   1932  CD  GLN   439       8.742  35.3921123.044  1.00                 C  
ATOM   1933  CG  GLN   439       8.479  33.9701123.501  1.00                 C  
ATOM   1934  OE1 GLN   439       8.668  36.3321123.834  1.00                 O  
ATOM   1935  NE2 GLN   439       9.051  35.5511121.762  1.00                 N  
ATOM   1936  N   SER   440      12.006  34.1511126.323  1.00                 N  
ATOM   1937  CA  SER   440      12.666  34.2611127.573  1.00                 C  
ATOM   1938  C   SER   440      12.357  33.2491128.745  1.00                 C  
ATOM   1939  O   SER   440      11.346  32.5591128.800  1.00                 O  
ATOM   1940  CB  SER   440      12.429  35.6431128.185  1.00                 C  
ATOM   1941  OG  SER   440      12.995  36.6621127.378  1.00                 O  
ATOM   1942  N   GLY   441      13.382  33.0701129.576  1.00                 N  
ATOM   1943  CA  GLY   441      13.291  32.1931130.705  1.00                 C  
ATOM   1944  C   GLY   441      12.415  32.3901131.857  1.00                 C  
ATOM   1945  O   GLY   441      12.418  33.3951132.571  1.00                 O  
ATOM   1946  N   SER   442      11.534  31.3911132.029  1.00                 N  
ATOM   1947  CA  SER   442      10.553  31.2931133.184  1.00                 C  
ATOM   1948  C   SER   442      11.171  31.4351134.526  1.00                 C  
ATOM   1949  O   SER   442      12.402  31.3981134.626  1.00                 O  
ATOM   1950  CB  SER   442       9.804  29.9601133.139  1.00                 C  
ATOM   1951  OG  SER   442      10.676  28.8751133.405  1.00                 O  
ATOM   1952  N   SER   443      10.451  31.8061135.582  1.00                 N  
ATOM   1953  CA  SER   443      11.034  32.1681136.851  1.00                 C  
ATOM   1954  C   SER   443      11.927  31.5291137.883  1.00                 C  
ATOM   1955  O   SER   443      12.176  30.3461137.657  1.00                 O  
ATOM   1956  CB  SER   443       9.943  32.5581137.850  1.00                 C  
ATOM   1957  OG  SER   443       9.159  31.4351138.213  1.00                 O  
ATOM   1958  N   SER   444      12.316  32.1301139.010  1.00                 N  
ATOM   1959  CA  SER   444      13.101  31.2451139.904  1.00                 C  
ATOM   1960  C   SER   444      12.169  30.8951141.201  1.00                 C  
ATOM   1961  O   SER   444      11.074  31.2781141.612  1.00                 O  
ATOM   1962  CB  SER   444      14.413  31.9201140.310  1.00                 C  
ATOM   1963  OG  SER   444      14.170  33.0831141.083  1.00                 O  
ATOM   1964  N   PRO   445      12.755  29.7881141.647  1.00                 N  
ATOM   1965  CA  PRO   445      12.469  28.8181142.759  1.00                 C  
ATOM   1966  C   PRO   445      13.251  29.0311144.037  1.00                 C  
ATOM   1967  O   PRO   445      14.391  28.5841144.207  1.00                 O  
ATOM   1968  CB  PRO   445      12.829  27.4551142.163  1.00                 C  
ATOM   1969  CD  PRO   445      13.558  29.1101140.595  1.00                 C  
ATOM   1970  CG  PRO   445      13.888  27.7561141.157  1.00                 C  
ATOM   1971  N   ALA   446      12.507  29.6461144.969  1.00                 N  
ATOM   1972  CA  ALA   446      12.958  30.1381146.289  1.00                 C  
ATOM   1973  C   ALA   446      14.046  30.2781147.192  1.00                 C  
ATOM   1974  O   ALA   446      14.567  29.1661147.235  1.00                 O  
ATOM   1975  CB  ALA   446      12.142  29.4971147.401  1.00                 C  
ATOM   1976  N   GLU   447      14.348  31.2491148.047  1.00                 N  
ATOM   1977  CA  GLU   447      15.416  30.9371149.077  1.00                 C  
ATOM   1978  C   GLU   447      14.583  30.6281150.450  1.00                 C  
ATOM   1979  O   GLU   447      13.371  30.3461150.454  1.00                 O  
ATOM   1980  CB  GLU   447      16.394  32.1061149.206  1.00                 C  
ATOM   1981  CD  GLU   447      18.161  33.5431148.113  1.00                 C  
ATOM   1982  CG  GLU   447      17.190  32.3921147.942  1.00                 C  
ATOM   1983  OE1 GLU   447      18.144  34.1801149.188  1.00                 O  
ATOM   1984  OE2 GLU   447      18.940  33.8081147.173  1.00                 O  
ATOM   1985  N   GLY   448      15.323  30.5621151.551  1.00                 N  
ATOM   1986  CA  GLY   448      14.702  30.3101152.760  1.00                 C  
ATOM   1987  C   GLY   448      14.894  31.2761153.871  1.00                 C  
ATOM   1988  O   GLY   448      15.811  32.0981153.973  1.00                 O  
ATOM   1989  N   GLY   449      13.856  31.2371154.717  1.00                 N  
ATOM   1990  CA  GLY   449      13.465  31.9511155.964  1.00                 C  
ATOM   1991  C   GLY   449      14.039  31.2271157.376  1.00                 C  
ATOM   1992  O   GLY   449      14.143  30.0281157.658  1.00                 O  
ATOM   1993  N   SER   450      14.410  32.2071158.210  1.00                 N  
ATOM   1994  CA  SER   450      14.766  32.2401159.538  1.00                 C  
ATOM   1995  C   SER   450      13.943  32.4081160.771  1.00                 C  
ATOM   1996  O   SER   450      13.044  33.2481160.827  1.00                 O  
ATOM   1997  CB  SER   450      15.786  33.3521159.792  1.00                 C  
ATOM   1998  OG  SER   450      16.082  33.4671161.173  1.00                 O  
ATOM   1999  N   ALA   451      14.331  31.6571161.802  1.00                 N  
ATOM   2000  CA  ALA   451      13.768  31.4601163.150  1.00                 C  
ATOM   2001  C   ALA   451      13.089  32.8721163.893  1.00                 C  
ATOM   2002  O   ALA   451      13.417  34.0411163.636  1.00                 O  
ATOM   2003  CB  ALA   451      14.827  30.9081164.091  1.00                 C  
ATOM   2004  N   GLN   452      12.148  32.5721164.797  1.00                 N  
ATOM   2005  CA  GLN   452      11.257  33.1281165.536  1.00                 C  
ATOM   2006  C   GLN   452      11.334  33.4541167.045  1.00                 C  
ATOM   2007  O   GLN   452      12.446  33.4471167.561  1.00                 O  
ATOM   2008  CB  GLN   452       9.952  32.3301165.495  1.00                 C  
ATOM   2009  CD  GLN   452       8.929  33.5171163.514  1.00                 C  
ATOM   2010  CG  GLN   452       9.356  32.1871164.104  1.00                 C  
ATOM   2011  OE1 GLN   452       8.133  34.2441164.108  1.00                 O  
ATOM   2012  NE2 GLN   452       9.459  33.8391162.340  1.00                 N  
ATOM   2013  N   SER   453      10.310  33.8571167.791  1.00                 N  
ATOM   2014  CA  SER   453      10.256  34.5091169.002  1.00                 C  
ATOM   2015  C   SER   453       9.905  33.9271170.392  1.00                 C  
ATOM   2016  O   SER   453       9.256  32.8921170.294  1.00                 O  
ATOM   2017  CB  SER   453       9.267  35.6751168.939  1.00                 C  
ATOM   2018  OG  SER   453       7.935  35.2081168.821  1.00                 O  
ATOM   2019  N   SER   454       9.911  34.5421171.570  1.00                 N  
ATOM   2020  CA  SER   454       8.945  33.9441172.590  1.00                 C  
ATOM   2021  C   SER   454       8.443  34.7321173.715  1.00                 C  
ATOM   2022  O   SER   454       8.732  35.9221173.658  1.00                 O  
ATOM   2023  CB  SER   454       9.555  32.7001173.240  1.00                 C  
ATOM   2024  OG  SER   454       8.588  31.9971174.002  1.00                 O  
ATOM   2025  N   LEU   455       7.915  34.2791174.848  1.00                 N  
ATOM   2026  CA  LEU   455       7.456  35.1951175.917  1.00                 C  
ATOM   2027  C   LEU   455       8.113  34.8661177.316  1.00                 C  
ATOM   2028  O   LEU   455       9.286  34.5021177.370  1.00                 O  
ATOM   2029  CB  LEU   455       5.932  35.1451176.048  1.00                 C  
ATOM   2030  CG  LEU   455       5.132  35.5651174.813  1.00                 C  
ATOM   2031  CD1 LEU   455       3.644  35.3451175.037  1.00                 C  
ATOM   2032  CD2 LEU   455       5.405  37.0201174.465  1.00                 C  
ATOM   2033  N   SER   456       7.392  35.1331178.409  1.00                 N  
ATOM   2034  CA  SER   456       7.853  35.0931179.731  1.00                 C  
ATOM   2035  C   SER   456       6.658  34.4351180.565  1.00                 C  
ATOM   2036  O   SER   456       5.480  34.4021180.178  1.00                 O  
ATOM   2037  CB  SER   456       8.225  36.4971180.211  1.00                 C  
ATOM   2038  OG  SER   456       7.085  37.3371180.265  1.00                 O  
ATOM   2039  N   ALA   457       7.059  33.8491181.700  1.00                 N  
ATOM   2040  CA  ALA   457       6.595  32.9651182.643  1.00                 C  
ATOM   2041  C   ALA   457       6.291  33.5041184.044  1.00                 C  
ATOM   2042  O   ALA   457       6.397  34.6961184.357  1.00                 O  
ATOM   2043  CB  ALA   457       7.581  31.8221182.829  1.00                 C  
ATOM   2044  N   ASN   458       5.730  32.5911184.831  1.00                 N  
ATOM   2045  CA  ASN   458       5.204  32.7691186.185  1.00                 C  
ATOM   2046  C   ASN   458       6.410  32.5961187.289  1.00                 C  
ATOM   2047  O   ASN   458       7.454  31.9451187.302  1.00                 O  
ATOM   2048  CB  ASN   458       4.066  31.7821186.452  1.00                 C  
ATOM   2049  CG  ASN   458       2.843  32.0591185.600  1.00                 C  
ATOM   2050  OD1 ASN   458       2.381  33.1971185.512  1.00                 O  
ATOM   2051  ND2 ASN   458       2.314  31.0171184.970  1.00                 N  
ATOM   2052  N   ALA   459       6.135  33.5291188.196  1.00                 N  
ATOM   2053  CA  ALA   459       6.819  33.9271189.428  1.00                 C  
ATOM   2054  C   ALA   459       7.034  32.7411190.415  1.00                 C  
ATOM   2055  O   ALA   459       7.884  31.8611190.301  1.00                 O  
ATOM   2056  CB  ALA   459       6.042  35.0281190.134  1.00                 C  
ATOM   2057  N   SER   460       6.151  32.7231191.416  1.00                 N  
ATOM   2058  CA  SER   460       6.563  31.5891192.415  1.00                 C  
ATOM   2059  C   SER   460       5.534  31.6361193.508  1.00                 C  
ATOM   2060  O   SER   460       4.669  32.5191193.566  1.00                 O  
ATOM   2061  CB  SER   460       7.990  31.8121192.920  1.00                 C  
ATOM   2062  OG  SER   460       8.067  32.9671193.737  1.00                 O  
ATOM   2063  N   ALA   461       5.560  30.5851194.321  1.00                 N  
ATOM   2064  CA  ALA   461       4.632  30.2851195.418  1.00                 C  
ATOM   2065  C   ALA   461       5.024  30.9891196.657  1.00                 C  
ATOM   2066  O   ALA   461       6.185  31.1981196.974  1.00                 O  
ATOM   2067  CB  ALA   461       4.571  28.7861195.666  1.00                 C  
ATOM   2068  N   PRO   462       3.993  31.4471197.392  1.00                 N  
ATOM   2069  CA  PRO   462       3.858  32.1591198.632  1.00                 C  
ATOM   2070  C   PRO   462       4.817  31.5161199.683  1.00                 C  
ATOM   2071  O   PRO   462       5.475  30.4831199.455  1.00                 O  
ATOM   2072  CB  PRO   462       2.383  31.9861199.000  1.00                 C  
ATOM   2073  CD  PRO   462       2.679  30.8951196.890  1.00                 C  
ATOM   2074  CG  PRO   462       1.705  31.7031197.701  1.00                 C  
ATOM   2075  N   ASN   463       5.010  32.2631200.767  1.00                 N  
ATOM   2076  CA  ASN   463       5.818  31.9441201.880  1.00                 C  
ATOM   2077  C   ASN   463       5.359  30.5331202.756  1.00                 C  
ATOM   2078  O   ASN   463       4.272  29.9911202.957  1.00                 O  
ATOM   2079  CB  ASN   463       5.866  33.1171202.861  1.00                 C  
ATOM   2080  CG  ASN   463       6.866  32.9001203.980  1.00                 C  
ATOM   2081  OD1 ASN   463       6.536  32.3231205.016  1.00                 O  
ATOM   2082  ND2 ASN   463       8.093  33.3631203.773  1.00                 N  
ATOM   2083  N   THR   464       6.517  29.9521203.052  1.00                 N  
ATOM   2084  CA  THR   464       6.786  28.8081203.799  1.00                 C  
ATOM   2085  C   THR   464       7.038  28.9271205.205  1.00                 C  
ATOM   2086  O   THR   464       8.061  29.5651205.471  1.00                 O  
ATOM   2087  CB  THR   464       8.007  28.0481203.248  1.00                 C  
ATOM   2088  OG1 THR   464       7.750  27.6411201.898  1.00                 O  
ATOM   2089  CG2 THR   464       8.286  26.8101204.085  1.00                 C  
ATOM   2090  N   ALA   465       6.248  28.4181206.144  1.00                 N  
ATOM   2091  CA  ALA   465       6.407  28.5561207.576  1.00                 C  
ATOM   2092  C   ALA   465       7.288  29.7451208.362  1.00                 C  
ATOM   2093  O   ALA   465       8.436  30.0921208.089  1.00                 O  
ATOM   2094  CB  ALA   465       7.006  27.2891208.167  1.00                 C  
ATOM   2095  N   ALA   466       6.515  30.4201209.204  1.00                 N  
ATOM   2096  CA  ALA   466       6.657  31.4181210.085  1.00                 C  
ATOM   2097  C   ALA   466       6.685  31.0031211.668  1.00                 C  
ATOM   2098  O   ALA   466       6.244  29.9311212.112  1.00                 O  
ATOM   2099  CB  ALA   466       5.545  32.4411209.911  1.00                 C  
ATOM   2100  N   SER   467       7.349  31.8781212.433  1.00                 N  
ATOM   2101  CA  SER   467       7.968  32.1201213.614  1.00                 C  
ATOM   2102  C   SER   467       7.302  32.6821214.887  1.00                 C  
ATOM   2103  O   SER   467       6.088  32.8461214.864  1.00                 O  
ATOM   2104  CB  SER   467       9.132  33.0931213.419  1.00                 C  
ATOM   2105  OG  SER   467       8.664  34.3891213.088  1.00                 O  
ATOM   2106  N   GLY   468       7.943  32.9711216.015  1.00                 N  
ATOM   2107  CA  GLY   468       7.402  33.2551217.248  1.00                 C  
ATOM   2108  C   GLY   468       7.394  34.5921218.038  1.00                 C  
ATOM   2109  O   GLY   468       8.305  35.3201217.660  1.00                 O  
ATOM   2110  N   THR   469       6.826  34.8721219.207  1.00                 N  
ATOM   2111  CA  THR   469       7.552  35.9811219.982  1.00                 C  
ATOM   2112  C   THR   469       7.368  35.8361221.534  1.00                 C  
ATOM   2113  O   THR   469       7.656  34.7471222.017  1.00                 O  
ATOM   2114  CB  THR   469       7.068  37.3791219.553  1.00                 C  
ATOM   2115  OG1 THR   469       7.912  38.3791220.136  1.00                 O  
ATOM   2116  CG2 THR   469       5.640  37.6151220.021  1.00                 C  
ATOM   2117  N   SER   470       7.151  36.8451222.372  1.00                 N  
ATOM   2118  CA  SER   470       7.400  37.1161223.687  1.00                 C  
ATOM   2119  C   SER   470       6.450  37.8211224.759  1.00                 C  
ATOM   2120  O   SER   470       6.063  38.9561224.603  1.00                 O  
ATOM   2121  CB  SER   470       8.650  37.9871223.827  1.00                 C  
ATOM   2122  OG  SER   470       8.898  38.3081225.185  1.00                 O  
ATOM   2123  N   SER   471       6.037  37.0831225.820  1.00                 N  
ATOM   2124  CA  SER   471       5.481  37.4971227.035  1.00                 C  
ATOM   2125  C   SER   471       5.717  37.8091228.464  1.00                 C  
ATOM   2126  O   SER   471       6.794  37.3461228.823  1.00                 O  
ATOM   2127  CB  SER   471       4.350  36.5561227.455  1.00                 C  
ATOM   2128  OG  SER   471       4.853  35.2791227.806  1.00                 O  
ATOM   2129  N   GLY   472       4.862  38.1851229.409  1.00                 N  
ATOM   2130  CA  GLY   472       5.313  38.1331230.850  1.00                 C  
ATOM   2131  C   GLY   472       4.092  37.4241231.681  1.00                 C  
ATOM   2132  O   GLY   472       3.372  36.5231231.244  1.00                 O  
ATOM   2133  N   THR   473       4.158  37.7181233.006  1.00                 N  
ATOM   2134  CA  THR   473       3.440  37.3641234.141  1.00                 C  
ATOM   2135  C   THR   473       1.931  37.2521234.498  1.00                 C  
ATOM   2136  O   THR   473       1.126  37.7261233.704  1.00                 O  
ATOM   2137  CB  THR   473       3.803  38.2591235.340  1.00                 C  
ATOM   2138  OG1 THR   473       3.460  39.6191235.047  1.00                 O  
ATOM   2139  CG2 THR   473       5.295  38.1851235.628  1.00                 C  
ATOM   2140  N   GLU   474       1.470  36.8491235.678  1.00                 N  
ATOM   2141  CA  GLU   474       0.061  37.0061235.953  1.00                 C  
ATOM   2142  C   GLU   474      -0.382  37.5791237.267  1.00                 C  
ATOM   2143  O   GLU   474       0.072  38.7071237.444  1.00                 O  
ATOM   2144  CB  GLU   474      -0.661  35.6621235.836  1.00                 C  
ATOM   2145  CD  GLU   474      -1.446  35.8471233.443  1.00                 C  
ATOM   2146  CG  GLU   474      -0.625  35.0571234.442  1.00                 C  
ATOM   2147  OE1 GLU   474      -2.348  36.5961233.875  1.00                 O  
ATOM   2148  OE2 GLU   474      -1.188  35.7181232.228  1.00                 O  
ATOM   2149  N   ASN   475      -1.379  37.0821238.006  1.00                 N  
ATOM   2150  CA  ASN   475      -2.204  37.5841239.004  1.00                 C  
ATOM   2151  C   ASN   475      -2.025  36.3421240.177  1.00                 C  
ATOM   2152  O   ASN   475      -1.707  35.1491240.127  1.00                 O  
ATOM   2153  CB  ASN   475      -3.617  37.8171238.465  1.00                 C  
ATOM   2154  CG  ASN   475      -3.662  38.8901237.395  1.00                 C  
ATOM   2155  OD1 ASN   475      -3.662  40.0831237.698  1.00                 O  
ATOM   2156  ND2 ASN   475      -3.702  38.4671236.136  1.00                 N  
ATOM   2157  N   LEU   476      -2.166  37.0101241.330  1.00                 N  
ATOM   2158  CA  LEU   476      -2.331  36.8681242.776  1.00                 C  
ATOM   2159  C   LEU   476      -3.693  36.0401243.303  1.00                 C  
ATOM   2160  O   LEU   476      -4.784  36.0581242.713  1.00                 O  
ATOM   2161  CB  LEU   476      -2.355  38.2411243.450  1.00                 C  
ATOM   2162  CG  LEU   476      -1.054  39.0461243.395  1.00                 C  
ATOM   2163  CD1 LEU   476      -1.261  40.4411243.964  1.00                 C  
ATOM   2164  CD2 LEU   476       0.055  38.3271244.148  1.00                 C  
ATOM   2165  N   GLN   477      -3.470  35.2751244.378  1.00                 N  
ATOM   2166  CA  GLN   477      -3.928  34.2961245.170  1.00                 C  
ATOM   2167  C   GLN   477      -4.824  34.2331246.355  1.00                 C  
ATOM   2168  O   GLN   477      -4.695  35.2311247.056  1.00                 O  
ATOM   2169  CB  GLN   477      -2.764  33.5301245.803  1.00                 C  
ATOM   2170  CD  GLN   477      -2.521  31.8431243.939  1.00                 C  
ATOM   2171  CG  GLN   477      -1.827  32.8831244.796  1.00                 C  
ATOM   2172  OE1 GLN   477      -3.116  30.8961244.454  1.00                 O  
ATOM   2173  NE2 GLN   477      -2.447  32.0161242.625  1.00                 N  
ATOM   2174  N   ALA   478      -5.462  33.1911246.878  1.00                 N  
ATOM   2175  CA  ALA   478      -6.149  33.3491248.210  1.00                 C  
ATOM   2176  C   ALA   478      -5.819  32.3601249.471  1.00                 C  
ATOM   2177  O   ALA   478      -5.018  31.4511249.285  1.00                 O  
ATOM   2178  CB  ALA   478      -7.658  33.2501248.043  1.00                 C  
ATOM   2179  N   PRO   479      -6.556  32.3171250.576  1.00                 N  
ATOM   2180  CA  PRO   479      -6.526  30.8741251.191  1.00                 C  
ATOM   2181  C   PRO   479      -6.986  30.4991252.347  1.00                 C  
ATOM   2182  O   PRO   479      -7.421  31.5381252.633  1.00                 O  
ATOM   2183  CB  PRO   479      -5.036  30.5321251.261  1.00                 C  
ATOM   2184  CD  PRO   479      -5.173  32.8191250.569  1.00                 C  
ATOM   2185  CG  PRO   479      -4.355  31.8541251.380  1.00                 C  
ATOM   2186  N   ARG   480      -7.310  29.5261253.179  1.00                 N  
ATOM   2187  CA  ARG   480      -8.386  29.3771254.268  1.00                 C  
ATOM   2188  C   ARG   480      -8.006  29.2801255.791  1.00                 C  
ATOM   2189  O   ARG   480      -6.946  29.7761256.156  1.00                 O  
ATOM   2190  CB  ARG   480      -9.238  28.1321254.012  1.00                 C  
ATOM   2191  CD  ARG   480     -10.769  26.8671252.478  1.00                 C  
ATOM   2192  NE  ARG   480     -11.862  26.7381253.438  1.00                 N  
ATOM   2193  CG  ARG   480      -9.977  28.1481252.684  1.00                 C  
ATOM   2194  CZ  ARG   480     -12.640  25.6651253.546  1.00                 C  
ATOM   2195  NH1 ARG   480     -13.610  25.6381254.449  1.00                 N  
ATOM   2196  NH2 ARG   480     -12.444  24.6231252.750  1.00                 N  
ATOM   2197  N   MET   481      -8.756  28.6801256.709  1.00                 N  
ATOM   2198  CA  MET   481      -8.469  28.6411258.084  1.00                 C  
ATOM   2199  C   MET   481      -8.337  27.4971259.045  1.00                 C  
ATOM   2200  O   MET   481      -8.745  26.4551258.546  1.00                 O  
ATOM   2201  CB  MET   481      -9.491  29.4671258.868  1.00                 C  
ATOM   2202  SD  MET   481     -10.637  31.8981259.540  1.00                 S  
ATOM   2203  CE  MET   481     -10.340  33.5551258.926  1.00                 C  
ATOM   2204  CG  MET   481      -9.461  30.9541258.552  1.00                 C  
ATOM   2205  N   GLY   482      -8.132  27.5131260.358  1.00                 N  
ATOM   2206  CA  GLY   482      -8.389  26.2691261.143  1.00                 C  
ATOM   2207  C   GLY   482      -9.118  26.4491262.415  1.00                 C  
ATOM   2208  O   GLY   482     -10.166  27.0891262.356  1.00                 O  
ATOM   2209  N   SER   483      -8.751  25.7721263.507  1.00                 N  
ATOM   2210  CA  SER   483      -9.511  25.4141264.726  1.00                 C  
ATOM   2211  C   SER   483      -8.724  26.1921265.835  1.00                 C  
ATOM   2212  O   SER   483      -7.926  27.0951265.486  1.00                 O  
ATOM   2213  CB  SER   483      -9.548  23.8951264.908  1.00                 C  
ATOM   2214  OG  SER   483      -8.258  23.3851265.199  1.00                 O  
ATOM   2215  N   GLY   484      -9.112  26.1171267.105  1.00                 N  
ATOM   2216  CA  GLY   484      -8.491  26.8331268.134  1.00                 C  
ATOM   2217  C   GLY   484      -8.127  25.9471269.397  1.00                 C  
ATOM   2218  O   GLY   484      -7.992  24.7271269.346  1.00                 O  
ATOM   2219  N   LEU   485      -7.671  26.7061270.402  1.00                 N  
ATOM   2220  CA  LEU   485      -6.940  26.4141271.603  1.00                 C  
ATOM   2221  C   LEU   485      -7.477  27.2771272.859  1.00                 C  
ATOM   2222  O   LEU   485      -8.005  28.3771272.777  1.00                 O  
ATOM   2223  CB  LEU   485      -5.447  26.6761271.399  1.00                 C  
ATOM   2224  CG  LEU   485      -4.743  25.8091270.353  1.00                 C  
ATOM   2225  CD1 LEU   485      -3.329  26.3101270.103  1.00                 C  
ATOM   2226  CD2 LEU   485      -4.719  24.3531270.791  1.00                 C  
ATOM   2227  N   GLY   486      -7.391  26.5921274.002  1.00                 N  
ATOM   2228  CA  GLY   486      -7.742  26.9161275.304  1.00                 C  
ATOM   2229  C   GLY   486      -6.682  27.3351276.311  1.00                 C  
ATOM   2230  O   GLY   486      -5.509  27.0031276.155  1.00                 O  
ATOM   2231  N   GLY   487      -7.116  27.9791277.389  1.00                 N  
ATOM   2232  CA  GLY   487      -6.220  27.9521278.659  1.00                 C  
ATOM   2233  C   GLY   487      -7.400  28.0261279.805  1.00                 C  
ATOM   2234  O   GLY   487      -8.441  28.5871279.507  1.00                 O  
ATOM   2235  N   GLY   488      -7.155  27.5901281.030  1.00                 N  
ATOM   2236  CA  GLY   488      -7.919  28.0171282.147  1.00                 C  
ATOM   2237  C   GLY   488      -8.875  27.0981283.054  1.00                 C  
ATOM   2238  O   GLY   488      -9.885  26.9931282.367  1.00                 O  
ATOM   2239  N   MET   489      -8.999  26.9141284.365  1.00                 N  
ATOM   2240  CA  MET   489     -10.357  26.2151284.761  1.00                 C  
ATOM   2241  C   MET   489     -10.949  27.4191286.532  1.00                 C  
ATOM   2242  O   MET   489     -10.996  28.6401286.436  1.00                 O  
ATOM   2243  CB  MET   489     -10.135  24.7251285.027  1.00                 C  
ATOM   2244  SD  MET   489      -7.936  24.2561283.408  1.00                 S  
ATOM   2245  CE  MET   489      -7.114  23.1231284.525  1.00                 C  
ATOM   2246  CG  MET   489      -9.664  23.9411283.813  1.00                 C  
ATOM   2247  N   GLY   490     -11.532  26.8601287.587  1.00                 N  
ATOM   2248  CA  GLY   490     -12.242  27.3181288.511  1.00                 C  
ATOM   2249  C   GLY   490     -12.143  27.6761290.644  1.00                 C  
ATOM   2250  O   GLY   490     -10.984  28.0411290.805  1.00                 O  
ATOM   2251  N   PRO   491     -12.969  27.7691291.682  1.00                 N  
ATOM   2252  CA  PRO   491     -12.972  28.2121293.184  1.00                 C  
ATOM   2253  C   PRO   491     -13.147  28.3831295.385  1.00                 C  
ATOM   2254  O   PRO   491     -13.157  27.2201295.393  1.00                 O  
ATOM   2255  CB  PRO   491     -13.916  29.4151293.213  1.00                 C  
ATOM   2256  CD  PRO   491     -14.100  28.4741291.020  1.00                 C  
ATOM   2257  CG  PRO   491     -14.883  29.1591292.105  1.00                 C  
ATOM   2258  N   LEU   492     -13.024  28.9341296.579  1.00                 N  
ATOM   2259  CA  LEU   492     -13.131  27.9661298.407  1.00                 C  
ATOM   2260  C   LEU   492     -13.836  28.3311300.784  1.00                 C  
ATOM   2261  O   LEU   492     -13.831  29.5561300.730  1.00                 O  
ATOM   2262  CB  LEU   492     -11.748  27.4691298.832  1.00                 C  
ATOM   2263  CG  LEU   492     -10.655  28.5321298.958  1.00                 C  
ATOM   2264  CD1 LEU   492     -10.779  29.2761300.279  1.00                 C  
ATOM   2265  CD2 LEU   492      -9.276  27.9031298.834  1.00                 C  
ATOM   2266  N   SER   493     -14.046  27.7681301.970  1.00                 N  
ATOM   2267  CA  SER   493     -14.048  28.6541303.934  1.00                 C  
ATOM   2268  C   SER   493     -14.551  28.2501306.483  1.00                 C  
ATOM   2269  O   SER   493     -15.536  27.5601306.611  1.00                 O  
ATOM   2270  CB  SER   493     -14.931  29.9031303.957  1.00                 C  
ATOM   2271  OG  SER   493     -14.960  30.4831305.250  1.00                 O  
ATOM   2272  N   GLY   494     -13.680  28.4201307.509  1.00                 N  
ATOM   2273  CA  GLY   494     -14.030  28.4681309.820  1.00                 C  
ATOM   2274  C   GLY   494     -14.508  28.9821312.299  1.00                 C  
ATOM   2275  O   GLY   494     -14.352  30.1951312.219  1.00                 O  
ATOM   2276  N   MET   495     -14.721  28.4651313.506  1.00                 N  
ATOM   2277  CA  MET   495     -14.418  29.3601315.810  1.00                 C  
ATOM   2278  C   MET   495     -14.967  29.1141318.251  1.00                 C  
ATOM   2279  O   MET   495     -16.021  28.5531318.443  1.00                 O  
ATOM   2280  CB  MET   495     -14.872  30.8191315.882  1.00                 C  
ATOM   2281  SD  MET   495     -15.164  33.1991317.270  1.00                 S  
ATOM   2282  CE  MET   495     -16.947  33.0531317.202  1.00                 C  
ATOM   2283  CG  MET   495     -14.678  31.4631317.245  1.00                 C  
ATOM   2284  N   GLY   496     -14.036  29.2041319.233  1.00                 N  
ATOM   2285  CA  GLY   496     -14.265  29.3031321.777  1.00                 C  
ATOM   2286  C   GLY   496     -14.615  29.9811323.973  1.00                 C  
ATOM   2287  O   GLY   496     -14.387  31.1781323.838  1.00                 O  
ATOM   2288  N   SER   497     -14.820  29.5271325.206  1.00                 N  
ATOM   2289  CA  SER   497     -14.332  30.5031327.476  1.00                 C  
ATOM   2290  C   SER   497     -14.059  30.3431329.532  1.00                 C  
ATOM   2291  O   SER   497     -14.315  29.1491329.648  1.00                 O  
ATOM   2292  CB  SER   497     -15.342  31.6011327.815  1.00                 C  
ATOM   2293  OG  SER   497     -16.634  31.0591328.023  1.00                 O  
ATOM   2294  N   MET   498     -13.860  31.0411330.646  1.00                 N  
ATOM   2295  CA  MET   498     -14.114  30.6221332.939  1.00                 C  
ATOM   2296  C   MET   498     -14.680  31.1091334.704  1.00                 C  
ATOM   2297  O   MET   498     -15.624  31.8681334.516  1.00                 O  
ATOM   2298  CB  MET   498     -12.757  30.3331333.584  1.00                 C  
ATOM   2299  SD  MET   498     -11.385  29.3021331.409  1.00                 S  
ATOM   2300  CE  MET   498      -9.809  30.0571331.799  1.00                 C  
ATOM   2301  CG  MET   498     -12.075  29.0801333.060  1.00                 C  
ATOM   2302  N   VAL   499     -14.331  30.8591335.963  1.00                 N  
ATOM   2303  CA  VAL   499     -14.881  31.5471337.946  1.00                 C  
ATOM   2304  C   VAL   499     -14.600  32.3461339.429  1.00                 C  
ATOM   2305  O   VAL   499     -13.376  32.4211339.440  1.00                 O  
ATOM   2306  CB  VAL   499     -15.303  30.3761338.853  1.00                 C  
ATOM   2307  CG1 VAL   499     -16.516  29.6641338.274  1.00                 C  
ATOM   2308  CG2 VAL   499     -14.148  29.4031339.039  1.00                 C  
ATOM   2309  N   GLY   500     -15.247  32.6551340.548  1.00                 N  
ATOM   2310  CA  GLY   500     -14.547  33.1041342.386  1.00                 C  
ATOM   2311  C   GLY   500     -14.912  32.6221343.897  1.00                 C  
ATOM   2312  O   GLY   500     -14.850  31.4011343.993  1.00                 O  
ATOM   2313  N   MET   501     -15.011  33.3251345.021  1.00                 N  
ATOM   2314  CA  MET   501     -14.942  33.2211346.774  1.00                 C  
ATOM   2315  C   MET   501     -15.982  32.9261347.872  1.00                 C  
ATOM   2316  O   MET   501     -17.110  32.6861347.457  1.00                 O  
ATOM   2317  CB  MET   501     -14.419  34.5301347.368  1.00                 C  
ATOM   2318  SD  MET   501     -11.763  33.7421347.331  1.00                 S  
ATOM   2319  CE  MET   501     -11.619  34.0631349.088  1.00                 C  
ATOM   2320  CG  MET   501     -13.039  34.9301346.871  1.00                 C  
ATOM   2321  N   GLY   502     -15.812  32.9951349.189  1.00                 N  
ATOM   2322  CA  GLY   502     -16.925  32.7971350.351  1.00                 C  
ATOM   2323  C   GLY   502     -17.177  33.5911351.551  1.00                 C  
ATOM   2324  O   GLY   502     -16.716  34.7271351.545  1.00                 O  
ATOM   2325  N   GLY   503     -17.821  33.1931352.644  1.00                 N  
ATOM   2326  CA  GLY   503     -18.374  34.0221353.828  1.00                 C  
ATOM   2327  C   GLY   503     -17.799  33.4301355.140  1.00                 C  
ATOM   2328  O   GLY   503     -16.965  32.5231355.247  1.00                 O  
ATOM   2329  N   LEU   504     -18.267  34.1161356.178  1.00                 N  
ATOM   2330  CA  LEU   504     -17.882  33.9731357.654  1.00                 C  
ATOM   2331  C   LEU   504     -18.735  32.5161358.305  1.00                 C  
ATOM   2332  O   LEU   504     -19.860  32.0911358.039  1.00                 O  
ATOM   2333  CB  LEU   504     -18.246  35.2411358.428  1.00                 C  
ATOM   2334  CG  LEU   504     -17.528  36.5241358.004  1.00                 C  
ATOM   2335  CD1 LEU   504     -18.063  37.7201358.776  1.00                 C  
ATOM   2336  CD2 LEU   504     -16.026  36.3921358.207  1.00                 C  
ATOM   2337  N   GLY   505     -17.921  31.9061359.159  1.00                 N  
ATOM   2338  CA  GLY   505     -18.444  30.9231359.877  1.00                 C  
ATOM   2339  C   GLY   505     -18.948  31.1631361.247  1.00                 C  
ATOM   2340  O   GLY   505     -18.660  32.1901361.848  1.00                 O  
ATOM   2341  N   GLY   506     -19.794  30.2641361.747  1.00                 N  
ATOM   2342  CA  GLY   506     -20.408  30.3521363.084  1.00                 C  
ATOM   2343  C   GLY   506     -19.490  30.5751364.157  1.00                 C  
ATOM   2344  O   GLY   506     -18.437  29.9641364.016  1.00                 O  
ATOM   2345  N   MET   507     -19.763  31.2781365.252  1.00                 N  
ATOM   2346  CA  MET   507     -18.673  31.3851366.304  1.00                 C  
ATOM   2347  C   MET   507     -18.694  29.9111367.063  1.00                 C  
ATOM   2348  O   MET   507     -19.717  29.3201367.409  1.00                 O  
ATOM   2349  CB  MET   507     -18.946  32.5631367.241  1.00                 C  
ATOM   2350  SD  MET   507     -17.410  34.3361365.767  1.00                 S  
ATOM   2351  CE  MET   507     -16.362  34.5391367.205  1.00                 C  
ATOM   2352  CG  MET   507     -18.980  33.9141366.546  1.00                 C  
ATOM   2353  N   GLY   508     -17.469  29.4271367.257  1.00                 N  
ATOM   2354  CA  GLY   508     -17.143  28.3051367.925  1.00                 C  
ATOM   2355  C   GLY   508     -17.564  27.6381369.050  1.00                 C  
ATOM   2356  O   GLY   508     -18.695  27.1531368.933  1.00                 O  
ATOM   2357  N   ALA   509     -16.893  27.6101370.200  1.00                 N  
ATOM   2358  CA  ALA   509     -17.235  26.8921371.457  1.00                 C  
ATOM   2359  C   ALA   509     -17.287  28.1731372.457  1.00                 C  
ATOM   2360  O   ALA   509     -16.871  29.2971372.168  1.00                 O  
ATOM   2361  CB  ALA   509     -16.188  25.8321371.764  1.00                 C  
ATOM   2362  N   LEU   510     -17.937  27.9111373.598  1.00                 N  
ATOM   2363  CA  LEU   510     -18.207  28.7901374.617  1.00                 C  
ATOM   2364  C   LEU   510     -17.023  28.9651375.553  1.00                 C  
ATOM   2365  O   LEU   510     -16.000  29.3261374.960  1.00                 O  
ATOM   2366  CB  LEU   510     -19.426  28.3251375.417  1.00                 C  
ATOM   2367  CG  LEU   510     -20.755  28.2781374.661  1.00                 C  
ATOM   2368  CD1 LEU   510     -21.847  27.6741375.530  1.00                 C  
ATOM   2369  CD2 LEU   510     -21.158  29.6691374.195  1.00                 C  
ATOM   2370  N   GLY   511     -17.067  29.0141376.896  1.00                 N  
ATOM   2371  CA  GLY   511     -16.188  29.8071377.710  1.00                 C  
ATOM   2372  C   GLY   511     -15.907  29.2421379.090  1.00                 C  
ATOM   2373  O   GLY   511     -16.647  28.3291379.438  1.00                 O  
ATOM   2374  N   ALA   512     -15.069  29.7361379.995  1.00                 N  
ATOM   2375  CA  ALA   512     -14.959  29.1551381.300  1.00                 C  
ATOM   2376  C   ALA   512     -15.131  29.8551382.685  1.00                 C  
ATOM   2377  O   ALA   512     -15.082  31.0751382.581  1.00                 O  
ATOM   2378  CB  ALA   512     -13.590  28.5171381.483  1.00                 C  
ATOM   2379  N   MET   513     -14.959  29.3311383.895  1.00                 N  
ATOM   2380  CA  MET   513     -14.484  30.3851384.927  1.00                 C  
ATOM   2381  C   MET   513     -13.829  29.9071386.182  1.00                 C  
ATOM   2382  O   MET   513     -13.460  28.7381386.160  1.00                 O  
ATOM   2383  CB  MET   513     -15.654  31.2661385.371  1.00                 C  
ATOM   2384  SD  MET   513     -18.185  31.5491386.460  1.00                 S  
ATOM   2385  CE  MET   513     -18.831  31.8081384.809  1.00                 C  
ATOM   2386  CG  MET   513     -16.751  30.5151386.107  1.00                 C  
ATOM   2387  N   LEU   514     -13.740  30.5611387.336  1.00                 N  
ATOM   2388  CA  LEU   514     -13.057  30.0251388.496  1.00                 C  
ATOM   2389  C   LEU   514     -14.046  30.1161389.780  1.00                 C  
ATOM   2390  O   LEU   514     -15.212  29.7291389.672  1.00                 O  
ATOM   2391  CB  LEU   514     -11.752  30.7831388.747  1.00                 C  
ATOM   2392  CG  LEU   514     -10.710  30.7281387.629  1.00                 C  
ATOM   2393  CD1 LEU   514      -9.525  31.6241387.953  1.00                 C  
ATOM   2394  CD2 LEU   514     -10.244  29.2981387.398  1.00                 C  
ATOM   2395  N   GLU   515     -13.420  30.1841390.951  1.00                 N  
ATOM   2396  CA  GLU   515     -13.812  29.8311392.281  1.00                 C  
ATOM   2397  C   GLU   515     -13.494  31.0601393.256  1.00                 C  
ATOM   2398  O   GLU   515     -12.589  31.8691393.001  1.00                 O  
ATOM   2399  CB  GLU   515     -13.089  28.5611392.733  1.00                 C  
ATOM   2400  CD  GLU   515     -12.705  26.0871392.398  1.00                 C  
ATOM   2401  CG  GLU   515     -13.426  27.3281391.910  1.00                 C  
ATOM   2402  OE1 GLU   515     -11.802  26.2211393.249  1.00                 O  
ATOM   2403  OE2 GLU   515     -13.044  24.9801391.928  1.00                 O  
ATOM   2404  N   GLY   516     -14.318  31.2081394.300  1.00                 N  
ATOM   2405  CA  GLY   516     -14.565  32.1611395.272  1.00                 C  
ATOM   2406  C   GLY   516     -14.260  32.1151396.772  1.00                 C  
ATOM   2407  O   GLY   516     -13.499  31.2301397.149  1.00                 O  
ATOM   2408  N   GLY   517     -14.713  32.9681397.685  1.00                 N  
ATOM   2409  CA  GLY   517     -14.298  33.1471399.010  1.00                 C  
ATOM   2410  C   GLY   517     -15.060  32.8371400.318  1.00                 C  
ATOM   2411  O   GLY   517     -16.261  32.6781400.132  1.00                 O  
ATOM   2412  N   GLU   518     -14.649  33.0261401.568  1.00                 N  
ATOM   2413  CA  GLU   518     -15.755  33.1681402.593  1.00                 C  
ATOM   2414  C   GLU   518     -15.547  33.9331403.858  1.00                 C  
ATOM   2415  O   GLU   518     -14.595  34.7061403.856  1.00                 O  
ATOM   2416  CB  GLU   518     -16.236  31.7911403.057  1.00                 C  
ATOM   2417  CD  GLU   518     -15.658  29.5781404.128  1.00                 C  
ATOM   2418  CG  GLU   518     -15.168  30.9631403.752  1.00                 C  
ATOM   2419  OE1 GLU   518     -16.857  29.2971403.925  1.00                 O  
ATOM   2420  OE2 GLU   518     -14.841  28.7741404.625  1.00                 O  
ATOM   2421  N   GLY   519     -16.212  33.7771404.997  1.00                 N  
ATOM   2422  CA  GLY   519     -16.001  34.5821406.172  1.00                 C  
ATOM   2423  C   GLY   519     -15.727  33.7241407.470  1.00                 C  
ATOM   2424  O   GLY   519     -15.333  32.5571407.429  1.00                 O  
ATOM   2425  N   GLY   520     -15.763  34.4361408.628  1.00                 N  
ATOM   2426  CA  GLY   520     -15.600  33.9971409.945  1.00                 C  
ATOM   2427  C   GLY   520     -16.358  33.2481410.953  1.00                 C  
ATOM   2428  O   GLY   520     -17.537  33.0811410.679  1.00                 O  
ATOM   2429  N   GLY   521     -15.789  32.7321412.045  1.00                 N  
ATOM   2430  CA  GLY   521     -16.594  32.1561413.143  1.00                 C  
ATOM   2431  C   GLY   521     -16.765  33.1281414.292  1.00                 C  
ATOM   2432  O   GLY   521     -16.718  34.3281414.075  1.00                 O  
ATOM   2433  N   PHE   522     -17.012  32.6651415.502  1.00                 N  
ATOM   2434  CA  PHE   522     -17.257  33.4981416.646  1.00                 C  
ATOM   2435  C   PHE   522     -17.265  32.8711417.972  1.00                 C  
ATOM   2436  O   PHE   522     -17.732  31.7301418.043  1.00                 O  
ATOM   2437  CB  PHE   522     -18.601  34.2171416.508  1.00                 C  
ATOM   2438  CG  PHE   522     -19.779  33.2891416.427  1.00                 C  
ATOM   2439  CZ  PHE   522     -21.958  31.5711416.270  1.00                 C  
ATOM   2440  CD1 PHE   522     -20.463  32.9131417.570  1.00                 C  
ATOM   2441  CE1 PHE   522     -21.547  32.0591417.495  1.00                 C  
ATOM   2442  CD2 PHE   522     -20.203  32.7911415.207  1.00                 C  
ATOM   2443  CE2 PHE   522     -21.287  31.9371415.133  1.00                 C  
ATOM   2444  N   GLY   523     -16.813  33.5541419.027  1.00                 N  
ATOM   2445  CA  GLY   523     -16.785  33.1461420.405  1.00                 C  
ATOM   2446  C   GLY   523     -16.682  31.6771420.810  1.00                 C  
ATOM   2447  O   GLY   523     -17.150  30.8161420.043  1.00                 O  
ATOM   2448  N   LEU   524     -16.142  31.3561421.980  1.00                 N  
ATOM   2449  CA  LEU   524     -16.267  29.8761422.274  1.00                 C  
ATOM   2450  C   LEU   524     -17.102  29.6381423.578  1.00                 C  
ATOM   2451  O   LEU   524     -17.742  30.5111424.162  1.00                 O  
ATOM   2452  CB  LEU   524     -14.883  29.2371422.407  1.00                 C  
ATOM   2453  CG  LEU   524     -13.967  29.3461421.186  1.00                 C  
ATOM   2454  CD1 LEU   524     -12.587  28.7881421.499  1.00                 C  
ATOM   2455  CD2 LEU   524     -14.572  28.6221419.993  1.00                 C  
ATOM   2456  N   ALA   525     -17.246  28.3461423.847  1.00                 N  
ATOM   2457  CA  ALA   525     -17.996  27.8371424.975  1.00                 C  
ATOM   2458  C   ALA   525     -17.222  28.4681426.154  1.00                 C  
ATOM   2459  O   ALA   525     -16.000  28.6231426.069  1.00                 O  
ATOM   2460  CB  ALA   525     -18.020  26.3161424.953  1.00                 C  
ATOM   2461  N   SER   526     -17.905  28.7521427.260  1.00                 N  
ATOM   2462  CA  SER   526     -17.120  29.2051428.412  1.00                 C  
ATOM   2463  C   SER   526     -16.179  27.9231428.840  1.00                 C  
ATOM   2464  O   SER   526     -16.493  26.7901428.545  1.00                 O  
ATOM   2465  CB  SER   526     -18.043  29.6711429.540  1.00                 C  
ATOM   2466  OG  SER   526     -18.784  28.5871430.073  1.00                 O  
ATOM   2467  N   LEU   527     -15.044  28.1991429.463  1.00                 N  
ATOM   2468  CA  LEU   527     -14.174  27.3461429.941  1.00                 C  
ATOM   2469  C   LEU   527     -13.712  26.8881431.308  1.00                 C  
ATOM   2470  O   LEU   527     -14.585  26.8501432.178  1.00                 O  
ATOM   2471  CB  LEU   527     -12.770  27.6661429.424  1.00                 C  
ATOM   2472  CG  LEU   527     -12.567  27.5681427.911  1.00                 C  
ATOM   2473  CD1 LEU   527     -11.172  28.0381427.524  1.00                 C  
ATOM   2474  CD2 LEU   527     -12.798  26.1451427.428  1.00                 C  
ATOM   2475  N   LEU   528     -12.452  26.7941431.944  1.00                 N  
ATOM   2476  CA  LEU   528     -12.700  26.0981433.227  1.00                 C  
ATOM   2477  C   LEU   528     -12.125  26.8371434.411  1.00                 C  
ATOM   2478  O   LEU   528     -11.667  27.9591434.213  1.00                 O  
ATOM   2479  CB  LEU   528     -12.123  24.6821433.189  1.00                 C  
ATOM   2480  CG  LEU   528     -12.682  23.7511432.111  1.00                 C  
ATOM   2481  CD1 LEU   528     -11.928  22.4301432.097  1.00                 C  
ATOM   2482  CD2 LEU   528     -14.168  23.5101432.326  1.00                 C  
ATOM   2483  N   GLY   529     -12.160  26.2491435.613  1.00                 N  
ATOM   2484  CA  GLY   529     -11.570  26.7361436.814  1.00                 C  
ATOM   2485  C   GLY   529     -11.180  25.6531437.804  1.00                 C  
ATOM   2486  O   GLY   529     -11.658  24.5121437.705  1.00                 O  
ATOM   2487  N   GLY   530     -10.234  25.9611438.700  1.00                 N  
ATOM   2488  CA  GLY   530      -9.459  25.2031439.598  1.00                 C  
ATOM   2489  C   GLY   530      -9.439  25.4911441.042  1.00                 C  
ATOM   2490  O   GLY   530      -9.998  26.5041441.480  1.00                 O  
ATOM   2491  N   MET   531      -8.828  24.6021441.819  1.00                 N  
ATOM   2492  CA  MET   531      -8.735  24.6711443.301  1.00                 C  
ATOM   2493  C   MET   531      -8.130  26.0001443.855  1.00                 C  
ATOM   2494  O   MET   531      -7.956  26.9721443.138  1.00                 O  
ATOM   2495  CB  MET   531      -7.901  23.5071443.840  1.00                 C  
ATOM   2496  SD  MET   531      -7.556  20.8051444.345  1.00                 S  
ATOM   2497  CE  MET   531      -6.202  20.7211443.177  1.00                 C  
ATOM   2498  CG  MET   531      -8.536  22.1411443.636  1.00                 C  
ATOM   2499  N   GLY   532      -7.789  26.0241445.129  1.00                 N  
ATOM   2500  CA  GLY   532      -6.836  27.0841445.547  1.00                 C  
ATOM   2501  C   GLY   532      -6.444  26.8411447.021  1.00                 C  
ATOM   2502  O   GLY   532      -6.601  25.7271447.520  1.00                 O  
ATOM   2503  N   GLY   533      -5.693  27.7901447.581  1.00                 N  
ATOM   2504  CA  GLY   533      -5.179  27.7791448.899  1.00                 C  
ATOM   2505  C   GLY   533      -5.989  27.5631450.053  1.00                 C  
ATOM   2506  O   GLY   533      -7.144  27.9551450.113  1.00                 O  
ATOM   2507  N   MET   534      -5.442  26.8111451.027  1.00                 N  
ATOM   2508  CA  MET   534      -5.858  26.3161452.342  1.00                 C  
ATOM   2509  C   MET   534      -6.242  27.2751453.350  1.00                 C  
ATOM   2510  O   MET   534      -5.528  28.2471453.544  1.00                 O  
ATOM   2511  CB  MET   534      -4.751  25.4671452.970  1.00                 C  
ATOM   2512  SD  MET   534      -3.833  23.7671454.956  1.00                 S  
ATOM   2513  CE  MET   534      -3.816  22.4281453.767  1.00                 C  
ATOM   2514  CG  MET   534      -5.143  24.8061454.281  1.00                 C  
ATOM   2515  N   GLY   535      -7.383  27.0831454.038  1.00                 N  
ATOM   2516  CA  GLY   535      -8.005  27.9211455.039  1.00                 C  
ATOM   2517  C   GLY   535      -7.338  28.9591455.967  1.00                 C  
ATOM   2518  O   GLY   535      -6.530  29.8241455.625  1.00                 O  
ATOM   2519  N   MET   536      -7.588  28.6641457.236  1.00                 N  
ATOM   2520  CA  MET   536      -6.803  29.4061458.330  1.00                 C  
ATOM   2521  C   MET   536      -7.019  28.6201459.673  1.00                 C  
ATOM   2522  O   MET   536      -8.003  27.8861459.757  1.00                 O  
ATOM   2523  CB  MET   536      -7.269  30.8601458.432  1.00                 C  
ATOM   2524  SD  MET   536      -9.282  32.7281458.797  1.00                 S  
ATOM   2525  CE  MET   536      -9.424  32.9581457.026  1.00                 C  
ATOM   2526  CG  MET   536      -8.715  31.0181458.874  1.00                 C  
ATOM   2527  N   ALA   537      -6.270  28.9231460.736  1.00                 N  
ATOM   2528  CA  ALA   537      -6.705  28.1281461.921  1.00                 C  
ATOM   2529  C   ALA   537      -7.931  28.8151462.682  1.00                 C  
ATOM   2530  O   ALA   537      -8.806  29.3811462.046  1.00                 O  
ATOM   2531  CB  ALA   537      -5.545  27.9361462.886  1.00                 C  
ATOM   2532  N   ALA   538      -8.039  28.6461463.986  1.00                 N  
ATOM   2533  CA  ALA   538      -9.107  28.9601464.781  1.00                 C  
ATOM   2534  C   ALA   538      -8.797  29.4741466.208  1.00                 C  
ATOM   2535  O   ALA   538      -7.709  30.0051466.401  1.00                 O  
ATOM   2536  CB  ALA   538     -10.024  27.7571464.936  1.00                 C  
ATOM   2537  N   MET   539      -9.688  29.5161467.194  1.00                 N  
ATOM   2538  CA  MET   539      -9.768  30.2501468.335  1.00                 C  
ATOM   2539  C   MET   539     -10.366  29.7371469.733  1.00                 C  
ATOM   2540  O   MET   539     -11.488  29.3031469.860  1.00                 O  
ATOM   2541  CB  MET   539     -10.576  31.5271468.095  1.00                 C  
ATOM   2542  SD  MET   539     -11.459  34.0171468.927  1.00                 S  
ATOM   2543  CE  MET   539     -11.388  34.8241470.525  1.00                 C  
ATOM   2544  CG  MET   539     -10.651  32.4501469.301  1.00                 C  
ATOM   2545  N   MET   540      -9.508  29.7691470.784  1.00                 N  
ATOM   2546  CA  MET   540      -9.739  29.7001472.137  1.00                 C  
ATOM   2547  C   MET   540      -9.933  30.4821473.373  1.00                 C  
ATOM   2548  O   MET   540      -9.662  31.6691473.232  1.00                 O  
ATOM   2549  CB  MET   540      -8.646  28.8801472.826  1.00                 C  
ATOM   2550  SD  MET   540      -7.240  26.5171473.161  1.00                 S  
ATOM   2551  CE  MET   540      -7.889  26.3341474.821  1.00                 C  
ATOM   2552  CG  MET   540      -8.577  27.4311472.371  1.00                 C  
ATOM   2553  N   ASN   541     -10.088  30.0281474.613  1.00                 N  
ATOM   2554  CA  ASN   541     -10.066  30.9841475.738  1.00                 C  
ATOM   2555  C   ASN   541      -9.260  30.3851476.927  1.00                 C  
ATOM   2556  O   ASN   541      -8.448  29.4721476.773  1.00                 O  
ATOM   2557  CB  ASN   541     -11.491  31.3471476.160  1.00                 C  
ATOM   2558  CG  ASN   541     -12.268  30.1531476.677  1.00                 C  
ATOM   2559  OD1 ASN   541     -11.687  29.1211477.015  1.00                 O  
ATOM   2560  ND2 ASN   541     -13.587  30.2891476.741  1.00                 N  
ATOM   2561  N   PRO   542      -9.376  31.0691478.067  1.00                 N  
ATOM   2562  CA  PRO   542      -8.721  30.7851479.313  1.00                 C  
ATOM   2563  C   PRO   542      -9.015  29.2651479.759  1.00                 C  
ATOM   2564  O   PRO   542      -9.894  28.5271479.305  1.00                 O  
ATOM   2565  CB  PRO   542      -9.328  31.7951480.289  1.00                 C  
ATOM   2566  CD  PRO   542     -10.292  32.2781478.152  1.00                 C  
ATOM   2567  CG  PRO   542      -9.801  32.9141479.422  1.00                 C  
ATOM   2568  N   ASP   543      -8.060  28.8381480.580  1.00                 N  
ATOM   2569  CA  ASP   543      -7.575  27.6941481.224  1.00                 C  
ATOM   2570  C   ASP   543      -8.160  27.2921482.628  1.00                 C  
ATOM   2571  O   ASP   543      -8.599  28.1681483.377  1.00                 O  
ATOM   2572  CB  ASP   543      -6.062  27.7941481.426  1.00                 C  
ATOM   2573  CG  ASP   543      -5.294  27.7201480.121  1.00                 C  
ATOM   2574  OD1 ASP   543      -5.874  27.2611479.115  1.00                 O  
ATOM   2575  OD2 ASP   543      -4.111  28.1221480.104  1.00                 O  
ATOM   2576  N   GLY   544      -8.131  26.0031482.968  1.00                 N  
ATOM   2577  CA  GLY   544      -8.633  25.7511484.320  1.00                 C  
ATOM   2578  C   GLY   544      -7.663  25.7621485.375  1.00                 C  
ATOM   2579  O   GLY   544      -6.487  25.5111485.161  1.00                 O  
ATOM   2580  N   PRO   545      -8.104  26.1141486.598  1.00                 N  
ATOM   2581  CA  PRO   545      -7.489  26.2841487.908  1.00                 C  
ATOM   2582  C   PRO   545      -6.489  25.1761488.231  1.00                 C  
ATOM   2583  O   PRO   545      -6.528  24.1191487.596  1.00                 O  
ATOM   2584  CB  PRO   545      -8.671  26.2541488.879  1.00                 C  
ATOM   2585  CD  PRO   545      -9.612  26.0811486.685  1.00                 C  
ATOM   2586  CG  PRO   545      -9.844  26.6611488.052  1.00                 C  
ATOM   2587  N   ASP   546      -5.730  25.3591489.303  1.00                 N  
ATOM   2588  CA  ASP   546      -4.893  24.1501489.688  1.00                 C  
ATOM   2589  C   ASP   546      -5.295  22.9521490.695  1.00                 C  
ATOM   2590  O   ASP   546      -5.910  21.9011490.507  1.00                 O  
ATOM   2591  CB  ASP   546      -3.559  24.5921490.293  1.00                 C  
ATOM   2592  CG  ASP   546      -2.630  25.2111489.267  1.00                 C  
ATOM   2593  OD1 ASP   546      -2.892  25.0501488.056  1.00                 O  
ATOM   2594  OD2 ASP   546      -1.641  25.8551489.674  1.00                 O  
ATOM   2595  N   PHE   547      -4.807  23.2891491.885  1.00                 N  
ATOM   2596  CA  PHE   547      -5.278  22.2801492.983  1.00                 C  
ATOM   2597  C   PHE   547      -5.009  23.0691494.351  1.00                 C  
ATOM   2598  O   PHE   547      -4.036  23.7911494.573  1.00                 O  
ATOM   2599  CB  PHE   547      -4.513  20.9601492.862  1.00                 C  
ATOM   2600  CG  PHE   547      -3.032  21.0971493.067  1.00                 C  
ATOM   2601  CZ  PHE   547      -0.289  21.3521493.441  1.00                 C  
ATOM   2602  CD1 PHE   547      -2.474  20.9281494.323  1.00                 C  
ATOM   2603  CE1 PHE   547      -1.111  21.0541494.512  1.00                 C  
ATOM   2604  CD2 PHE   547      -2.196  21.3951492.006  1.00                 C  
ATOM   2605  CE2 PHE   547      -0.833  21.5211492.195  1.00                 C  
ATOM   2606  N   LEU   548      -5.912  22.7261495.270  1.00                 N  
ATOM   2607  CA  LEU   548      -6.042  23.2271496.599  1.00                 C  
ATOM   2608  C   LEU   548      -5.018  23.9071497.452  1.00                 C  
ATOM   2609  O   LEU   548      -3.974  24.2451496.845  1.00                 O  
ATOM   2610  CB  LEU   548      -6.478  22.1121497.552  1.00                 C  
ATOM   2611  CG  LEU   548      -5.427  21.0491497.877  1.00                 C  
ATOM   2612  CD1 LEU   548      -5.867  20.2031499.063  1.00                 C  
ATOM   2613  CD2 LEU   548      -5.163  20.1661496.667  1.00                 C  
ATOM   2614  N   THR   549      -5.264  24.4081498.659  1.00                 N  
ATOM   2615  CA  THR   549      -4.332  25.1301499.446  1.00                 C  
ATOM   2616  C   THR   549      -3.798  24.8141500.799  1.00                 C  
ATOM   2617  O   THR   549      -4.159  23.7391501.265  1.00                 O  
ATOM   2618  CB  THR   549      -4.813  26.5691499.712  1.00                 C  
ATOM   2619  OG1 THR   549      -5.990  26.5391500.528  1.00                 O  
ATOM   2620  CG2 THR   549      -5.145  27.2701498.404  1.00                 C  
ATOM   2621  N   SER   550      -3.135  25.6421501.600  1.00                 N  
ATOM   2622  CA  SER   550      -2.681  25.2261502.908  1.00                 C  
ATOM   2623  C   SER   550      -3.065  25.9801504.231  1.00                 C  
ATOM   2624  O   SER   550      -3.657  27.0451504.091  1.00                 O  
ATOM   2625  CB  SER   550      -1.152  25.1871502.957  1.00                 C  
ATOM   2626  OG  SER   550      -0.605  26.4901502.855  1.00                 O  
ATOM   2627  N   GLY   551      -2.549  25.7141505.427  1.00                 N  
ATOM   2628  CA  GLY   551      -2.625  26.8921506.365  1.00                 C  
ATOM   2629  C   GLY   551      -1.687  26.9531507.513  1.00                 C  
ATOM   2630  O   GLY   551      -0.730  26.1881507.466  1.00                 O  
ATOM   2631  N   ALA   552      -1.862  27.6541508.628  1.00                 N  
ATOM   2632  CA  ALA   552      -0.889  27.6961509.684  1.00                 C  
ATOM   2633  C   ALA   552      -1.388  27.5761511.036  1.00                 C  
ATOM   2634  O   ALA   552      -2.565  27.2501511.180  1.00                 O  
ATOM   2635  CB  ALA   552      -0.091  28.9891509.618  1.00                 C  
ATOM   2636  N   SER   553      -0.607  27.7641512.105  1.00                 N  
ATOM   2637  CA  SER   553      -1.005  27.4741513.494  1.00                 C  
ATOM   2638  C   SER   553      -1.060  28.8361514.302  1.00                 C  
ATOM   2639  O   SER   553      -0.073  29.5671514.213  1.00                 O  
ATOM   2640  CB  SER   553      -0.030  26.4841514.135  1.00                 C  
ATOM   2641  OG  SER   553      -0.080  25.2261513.486  1.00                 O  
ATOM   2642  N   GLY   554      -2.079  29.1031515.111  1.00                 N  
ATOM   2643  CA  GLY   554      -1.871  30.3151515.874  1.00                 C  
ATOM   2644  C   GLY   554      -0.894  30.5331517.054  1.00                 C  
ATOM   2645  O   GLY   554       0.309  30.7001516.844  1.00                 O  
ATOM   2646  N   ASN   555      -1.411  30.4561518.274  1.00                 N  
ATOM   2647  CA  ASN   555      -0.633  30.5111519.465  1.00                 C  
ATOM   2648  C   ASN   555      -1.301  30.3241520.647  1.00                 C  
ATOM   2649  O   ASN   555      -2.346  30.9711520.646  1.00                 O  
ATOM   2650  CB  ASN   555       0.106  31.8471519.561  1.00                 C  
ATOM   2651  CG  ASN   555       1.152  31.8571520.658  1.00                 C  
ATOM   2652  OD1 ASN   555       0.821  31.8461521.844  1.00                 O  
ATOM   2653  ND2 ASN   555       2.420  31.8781520.265  1.00                 N  
ATOM   2654  N   SER   556      -0.838  29.6641521.706  1.00                 N  
ATOM   2655  CA  SER   556      -1.478  29.4111523.004  1.00                 C  
ATOM   2656  C   SER   556      -2.844  29.9581523.214  1.00                 C  
ATOM   2657  O   SER   556      -2.958  31.1731523.384  1.00                 O  
ATOM   2658  CB  SER   556      -0.612  29.9531524.143  1.00                 C  
ATOM   2659  OG  SER   556      -0.528  31.3661524.092  1.00                 O  
ATOM   2660  N   ALA   557      -3.872  29.1141523.268  1.00                 N  
ATOM   2661  CA  ALA   557      -5.241  29.7331523.428  1.00                 C  
ATOM   2662  C   ALA   557      -5.888  29.4391524.774  1.00                 C  
ATOM   2663  O   ALA   557      -5.878  28.2921525.224  1.00                 O  
ATOM   2664  CB  ALA   557      -6.171  29.2571522.323  1.00                 C  
ATOM   2665  N   LEU   558      -6.428  30.4681525.423  1.00                 N  
ATOM   2666  CA  LEU   558      -7.070  30.2871526.713  1.00                 C  
ATOM   2667  C   LEU   558      -6.305  29.5041527.797  1.00                 C  
ATOM   2668  O   LEU   558      -5.605  28.5401527.478  1.00                 O  
ATOM   2669  CB  LEU   558      -8.418  29.5831526.547  1.00                 C  
ATOM   2670  CG  LEU   558      -9.477  30.3301525.733  1.00                 C  
ATOM   2671  CD1 LEU   558     -10.714  29.4671525.540  1.00                 C  
ATOM   2672  CD2 LEU   558      -9.847  31.6421526.408  1.00                 C  
ATOM   2673  N   THR   559      -6.428  29.9221529.055  1.00                 N  
ATOM   2674  CA  THR   559      -5.805  29.1801530.120  1.00                 C  
ATOM   2675  C   THR   559      -6.714  28.9461531.278  1.00                 C  
ATOM   2676  O   THR   559      -7.896  29.2691531.195  1.00                 O  
ATOM   2677  CB  THR   559      -4.538  29.8881530.635  1.00                 C  
ATOM   2678  OG1 THR   559      -4.899  31.1271531.258  1.00                 O  
ATOM   2679  CG2 THR   559      -3.586  30.1811529.485  1.00                 C  
ATOM   2680  N   ASN   560      -6.200  28.3171532.325  1.00                 N  
ATOM   2681  CA  ASN   560      -6.946  27.8041533.474  1.00                 C  
ATOM   2682  C   ASN   560      -7.618  28.9471534.262  1.00                 C  
ATOM   2683  O   ASN   560      -7.261  30.1211534.142  1.00                 O  
ATOM   2684  CB  ASN   560      -6.028  26.9901534.388  1.00                 C  
ATOM   2685  CG  ASN   560      -5.598  25.6781533.763  1.00                 C  
ATOM   2686  OD1 ASN   560      -6.242  25.1781532.840  1.00                 O  
ATOM   2687  ND2 ASN   560      -4.505  25.1151534.264  1.00                 N  
ATOM   2688  N   ALA   561      -8.623  28.5721535.064  1.00                 N  
ATOM   2689  CA  ALA   561      -9.406  29.4781535.837  1.00                 C  
ATOM   2690  C   ALA   561      -8.884  30.1981537.040  1.00                 C  
ATOM   2691  O   ALA   561      -8.003  31.0631536.966  1.00                 O  
ATOM   2692  CB  ALA   561     -10.655  28.7861536.361  1.00                 C  
ATOM   2693  N   LEU   562      -9.361  29.7661538.206  1.00                 N  
ATOM   2694  CA  LEU   562      -8.835  30.3991539.479  1.00                 C  
ATOM   2695  C   LEU   562      -8.528  29.0641540.295  1.00                 C  
ATOM   2696  O   LEU   562      -8.920  27.9511539.937  1.00                 O  
ATOM   2697  CB  LEU   562      -9.880  31.3421540.080  1.00                 C  
ATOM   2698  CG  LEU   562     -10.313  32.5201539.205  1.00                 C  
ATOM   2699  CD1 LEU   562     -11.474  33.2651539.844  1.00                 C  
ATOM   2700  CD2 LEU   562      -9.147  33.4661538.961  1.00                 C  
ATOM   2701  N   LEU   563      -7.711  29.2431541.341  1.00                 N  
ATOM   2702  CA  LEU   563      -7.258  28.2581542.194  1.00                 C  
ATOM   2703  C   LEU   563      -7.784  28.7171543.775  1.00                 C  
ATOM   2704  O   LEU   563      -8.095  29.7511544.398  1.00                 O  
ATOM   2705  CB  LEU   563      -5.738  28.1191542.093  1.00                 C  
ATOM   2706  CG  LEU   563      -5.181  27.7431540.718  1.00                 C  
ATOM   2707  CD1 LEU   563      -3.660  27.7651540.729  1.00                 C  
ATOM   2708  CD2 LEU   563      -5.688  26.3751540.289  1.00                 C  
ATOM   2709  N   ASN   564      -8.081  27.4881544.194  1.00                 N  
ATOM   2710  CA  ASN   564      -8.597  26.7831545.431  1.00                 C  
ATOM   2711  C   ASN   564      -7.461  26.7001546.390  1.00                 C  
ATOM   2712  O   ASN   564      -6.311  26.8571545.966  1.00                 O  
ATOM   2713  CB  ASN   564      -9.168  25.4111545.067  1.00                 C  
ATOM   2714  CG  ASN   564     -10.430  25.5091544.232  1.00                 C  
ATOM   2715  OD1 ASN   564     -11.353  26.2491544.569  1.00                 O  
ATOM   2716  ND2 ASN   564     -10.472  24.7591543.137  1.00                 N  
ATOM   2717  N   ALA   565      -7.685  26.8031547.697  1.00                 N  
ATOM   2718  CA  ALA   565      -6.711  26.9001548.729  1.00                 C  
ATOM   2719  C   ALA   565      -5.590  26.0411549.148  1.00                 C  
ATOM   2720  O   ALA   565      -5.446  24.9201548.635  1.00                 O  
ATOM   2721  CB  ALA   565      -7.387  27.0091550.087  1.00                 C  
ATOM   2722  N   LEU   566      -4.683  26.5751549.975  1.00                 N  
ATOM   2723  CA  LEU   566      -3.335  26.2121550.338  1.00                 C  
ATOM   2724  C   LEU   566      -3.033  25.9211551.816  1.00                 C  
ATOM   2725  O   LEU   566      -3.954  25.9271552.634  1.00                 O  
ATOM   2726  CB  LEU   566      -2.352  27.3041549.911  1.00                 C  
ATOM   2727  CG  LEU   566      -2.310  27.6321548.417  1.00                 C  
ATOM   2728  CD1 LEU   566      -1.393  28.8161548.152  1.00                 C  
ATOM   2729  CD2 LEU   566      -1.857  26.4221547.614  1.00                 C  
ATOM   2730  N   GLY   567      -1.800  25.5061552.113  1.00                 N  
ATOM   2731  CA  GLY   567      -1.375  25.1721553.427  1.00                 C  
ATOM   2732  C   GLY   567      -1.477  26.0551554.809  1.00                 C  
ATOM   2733  O   GLY   567      -1.211  27.2571554.783  1.00                 O  
ATOM   2734  N   GLY   568      -1.855  25.4281555.917  1.00                 N  
ATOM   2735  CA  GLY   568      -1.736  26.2471557.062  1.00                 C  
ATOM   2736  C   GLY   568      -0.443  26.3771557.794  1.00                 C  
ATOM   2737  O   GLY   568       0.588  26.1931557.167  1.00                 O  
ATOM   2738  N   ASN   569      -0.413  26.6821559.077  1.00                 N  
ATOM   2739  CA  ASN   569       0.833  26.7221559.843  1.00                 C  
ATOM   2740  C   ASN   569       0.539  26.4571561.367  1.00                 C  
ATOM   2741  O   ASN   569      -0.488  25.8861561.741  1.00                 O  
ATOM   2742  CB  ASN   569       1.543  28.0621559.641  1.00                 C  
ATOM   2743  CG  ASN   569       0.722  29.2371560.137  1.00                 C  
ATOM   2744  OD1 ASN   569       0.169  29.2001561.236  1.00                 O  
ATOM   2745  ND2 ASN   569       0.641  30.2841559.325  1.00                 N  
ATOM   2746  N   LEU   570       1.602  26.6481562.193  1.00                 N  
ATOM   2747  CA  LEU   570       1.750  26.5321563.554  1.00                 C  
ATOM   2748  C   LEU   570       1.082  26.8561564.887  1.00                 C  
ATOM   2749  O   LEU   570       0.298  27.7951564.810  1.00                 O  
ATOM   2750  CB  LEU   570       3.053  27.1911564.009  1.00                 C  
ATOM   2751  CG  LEU   570       4.347  26.5811563.467  1.00                 C  
ATOM   2752  CD1 LEU   570       5.552  27.4051563.896  1.00                 C  
ATOM   2753  CD2 LEU   570       4.499  25.1411563.934  1.00                 C  
ATOM   2754  N   PRO   571       1.457  26.4641566.101  1.00                 N  
ATOM   2755  CA  PRO   571       0.934  27.2781567.228  1.00                 C  
ATOM   2756  C   PRO   571       1.113  27.5051568.449  1.00                 C  
ATOM   2757  O   PRO   571       2.038  26.8011568.478  1.00                 O  
ATOM   2758  CB  PRO   571      -0.528  26.8441567.351  1.00                 C  
ATOM   2759  CD  PRO   571       0.471  25.4001565.725  1.00                 C  
ATOM   2760  CG  PRO   571      -0.548  25.4471566.828  1.00                 C  
ATOM   2761  N   ASN   572       0.881  28.1451569.581  1.00                 N  
ATOM   2762  CA  ASN   572       2.032  27.9161570.846  1.00                 C  
ATOM   2763  C   ASN   572       1.299  27.9071572.169  1.00                 C  
ATOM   2764  O   ASN   572       0.103  27.6351572.159  1.00                 O  
ATOM   2765  CB  ASN   572       3.108  29.0021570.794  1.00                 C  
ATOM   2766  CG  ASN   572       2.544  30.3921571.020  1.00                 C  
ATOM   2767  OD1 ASN   572       1.422  30.5461571.500  1.00                 O  
ATOM   2768  ND2 ASN   572       3.325  31.4091570.672  1.00                 N  
ATOM   2769  N   GLN   573       1.853  28.2091573.339  1.00                 N  
ATOM   2770  CA  GLN   573       1.240  28.0631574.590  1.00                 C  
ATOM   2771  C   GLN   573       1.253  29.0711575.557  1.00                 C  
ATOM   2772  O   GLN   573       1.907  30.0611575.228  1.00                 O  
ATOM   2773  CB  GLN   573       1.810  26.8501575.327  1.00                 C  
ATOM   2774  CD  GLN   573       0.139  25.1101574.577  1.00                 C  
ATOM   2775  CG  GLN   573       1.596  25.5291574.606  1.00                 C  
ATOM   2776  OE1 GLN   573      -0.591  25.3001575.550  1.00                 O  
ATOM   2777  NE2 GLN   573      -0.288  24.5371573.458  1.00                 N  
ATOM   2778  N   GLY   574       0.699  29.0051576.772  1.00                 N  
ATOM   2779  CA  GLY   574       0.690  30.1531577.734  1.00                 C  
ATOM   2780  C   GLY   574       1.730  29.5701578.883  1.00                 C  
ATOM   2781  O   GLY   574       2.163  28.4311578.876  1.00                 O  
ATOM   2782  N   GLN   575       2.031  30.4431579.840  1.00                 N  
ATOM   2783  CA  GLN   575       2.929  29.9951580.807  1.00                 C  
ATOM   2784  C   GLN   575       2.595  28.8981581.747  1.00                 C  
ATOM   2785  O   GLN   575       3.440  28.0301581.924  1.00                 O  
ATOM   2786  CB  GLN   575       3.349  31.1471581.722  1.00                 C  
ATOM   2787  CD  GLN   575       5.730  30.3951582.105  1.00                 C  
ATOM   2788  CG  GLN   575       4.409  30.7711582.746  1.00                 C  
ATOM   2789  OE1 GLN   575       6.300  31.1671581.334  1.00                 O  
ATOM   2790  NE2 GLN   575       6.222  29.2021582.422  1.00                 N  
ATOM   2791  N   GLY   576       1.408  28.9261582.372  1.00                 N  
ATOM   2792  CA  GLY   576       0.978  27.9111583.316  1.00                 C  
ATOM   2793  C   GLY   576       0.004  28.2951584.362  1.00                 C  
ATOM   2794  O   GLY   576       0.082  29.4161584.853  1.00                 O  
ATOM   2795  N   GLN   577      -0.872  27.3831584.768  1.00                 N  
ATOM   2796  CA  GLN   577      -1.861  27.6341585.828  1.00                 C  
ATOM   2797  C   GLN   577      -1.687  28.2891587.258  1.00                 C  
ATOM   2798  O   GLN   577      -2.598  28.2121588.076  1.00                 O  
ATOM   2799  CB  GLN   577      -2.544  26.3291586.244  1.00                 C  
ATOM   2800  CD  GLN   577      -0.830  24.4841586.050  1.00                 C  
ATOM   2801  CG  GLN   577      -1.636  25.3631586.986  1.00                 C  
ATOM   2802  OE1 GLN   577      -0.432  24.9151584.968  1.00                 O  
ATOM   2803  NE2 GLN   577      -0.587  23.2461586.465  1.00                 N  
ATOM   2804  N   ALA   578      -0.589  28.9921587.485  1.00                 N  
ATOM   2805  CA  ALA   578      -0.631  29.6761588.786  1.00                 C  
ATOM   2806  C   ALA   578      -0.512  29.1081590.143  1.00                 C  
ATOM   2807  O   ALA   578      -1.451  28.4231590.559  1.00                 O  
ATOM   2808  CB  ALA   578      -1.936  30.4421588.940  1.00                 C  
ATOM   2809  N   SER   579       0.634  29.2521590.810  1.00                 N  
ATOM   2810  CA  SER   579       0.845  28.6831592.144  1.00                 C  
ATOM   2811  C   SER   579      -0.209  29.2711593.089  1.00                 C  
ATOM   2812  O   SER   579      -0.443  30.4881593.137  1.00                 O  
ATOM   2813  CB  SER   579       2.265  28.9751592.633  1.00                 C  
ATOM   2814  OG  SER   579       2.456  28.5061593.956  1.00                 O  
ATOM   2815  N   GLY   580      -0.854  28.3721593.808  1.00                 N  
ATOM   2816  CA  GLY   580      -1.857  28.6711594.816  1.00                 C  
ATOM   2817  C   GLY   580      -1.611  29.4281596.139  1.00                 C  
ATOM   2818  O   GLY   580      -0.505  29.6201596.653  1.00                 O  
ATOM   2819  N   ARG   581      -2.732  29.9711596.599  1.00                 N  
ATOM   2820  CA  ARG   581      -2.902  30.7681597.808  1.00                 C  
ATOM   2821  C   ARG   581      -2.178  30.1041598.933  1.00                 C  
ATOM   2822  O   ARG   581      -1.896  28.8981598.901  1.00                 O  
ATOM   2823  CB  ARG   581      -4.387  30.9421598.131  1.00                 C  
ATOM   2824  CD  ARG   581      -6.602  31.9581597.531  1.00                 C  
ATOM   2825  NE  ARG   581      -7.336  32.8121596.599  1.00                 N  
ATOM   2826  CG  ARG   581      -5.136  31.8301597.151  1.00                 C  
ATOM   2827  CZ  ARG   581      -8.616  33.1411596.738  1.00                 C  
ATOM   2828  NH1 ARG   581      -9.201  33.9231595.840  1.00                 N  
ATOM   2829  NH2 ARG   581      -9.309  32.6881597.774  1.00                 N  
ATOM   2830  N   PRO   582      -1.763  30.8881599.925  1.00                 N  
ATOM   2831  CA  PRO   582      -1.081  30.3751601.120  1.00                 C  
ATOM   2832  C   PRO   582      -2.124  29.4021601.892  1.00                 C  
ATOM   2833  O   PRO   582      -3.357  29.5891601.807  1.00                 O  
ATOM   2834  CB  PRO   582      -0.733  31.6341601.917  1.00                 C  
ATOM   2835  CD  PRO   582      -1.772  32.3871599.896  1.00                 C  
ATOM   2836  CG  PRO   582      -0.703  32.7241600.898  1.00                 C  
ATOM   2837  N   GLY   583      -1.587  28.3611602.532  1.00                 N  
ATOM   2838  CA  GLY   583      -2.086  27.2191602.982  1.00                 C  
ATOM   2839  C   GLY   583      -2.605  27.2161604.452  1.00                 C  
ATOM   2840  O   GLY   583      -2.506  28.2021605.190  1.00                 O  
ATOM   2841  N   GLN   584      -3.327  26.1381604.798  1.00                 N  
ATOM   2842  CA  GLN   584      -3.848  26.0581606.143  1.00                 C  
ATOM   2843  C   GLN   584      -2.868  26.4261607.242  1.00                 C  
ATOM   2844  O   GLN   584      -1.657  26.4271607.032  1.00                 O  
ATOM   2845  CB  GLN   584      -4.367  24.6481606.433  1.00                 C  
ATOM   2846  CD  GLN   584      -6.210  25.2381608.057  1.00                 C  
ATOM   2847  CG  GLN   584      -4.923  24.4691607.837  1.00                 C  
ATOM   2848  OE1 GLN   584      -7.164  25.1031607.291  1.00                 O  
ATOM   2849  NE2 GLN   584      -6.241  26.0501609.107  1.00                 N  
ATOM   2850  N   THR   585      -3.418  26.8491608.387  1.00                 N  
ATOM   2851  CA  THR   585      -2.701  27.2391609.568  1.00                 C  
ATOM   2852  C   THR   585      -2.228  25.9561610.597  1.00                 C  
ATOM   2853  O   THR   585      -2.840  24.9031610.782  1.00                 O  
ATOM   2854  CB  THR   585      -3.518  28.2241610.425  1.00                 C  
ATOM   2855  OG1 THR   585      -4.737  27.6001610.845  1.00                 O  
ATOM   2856  CG2 THR   585      -3.861  29.4701609.622  1.00                 C  
ATOM   2857  N   GLY   586      -1.061  26.2181611.173  1.00                 N  
ATOM   2858  CA  GLY   586      -0.602  25.3571612.116  1.00                 C  
ATOM   2859  C   GLY   586      -1.149  24.6681613.442  1.00                 C  
ATOM   2860  O   GLY   586      -1.985  23.7781613.611  1.00                 O  
ATOM   2861  N   SER   587      -0.539  25.2741614.457  1.00                 N  
ATOM   2862  CA  SER   587      -1.126  24.8321615.843  1.00                 C  
ATOM   2863  C   SER   587      -0.845  25.9871616.781  1.00                 C  
ATOM   2864  O   SER   587       0.026  26.8261616.545  1.00                 O  
ATOM   2865  CB  SER   587      -0.490  23.5171616.300  1.00                 C  
ATOM   2866  OG  SER   587       0.891  23.6851616.568  1.00                 O  
ATOM   2867  N   GLN   588      -1.600  26.0061617.875  1.00                 N  
ATOM   2868  CA  GLN   588      -1.508  27.0731618.889  1.00                 C  
ATOM   2869  C   GLN   588      -0.183  26.9881619.706  1.00                 C  
ATOM   2870  O   GLN   588       0.212  27.9941620.299  1.00                 O  
ATOM   2871  CB  GLN   588      -2.704  27.0121619.842  1.00                 C  
ATOM   2872  CD  GLN   588      -5.196  27.2711620.161  1.00                 C  
ATOM   2873  CG  GLN   588      -4.032  27.3691619.194  1.00                 C  
ATOM   2874  OE1 GLN   588      -5.174  26.4691621.094  1.00                 O  
ATOM   2875  NE2 GLN   588      -6.218  28.0901619.938  1.00                 N  
ATOM   2876  N   ARG   589       0.498  25.8621619.794  1.00                 N  
ATOM   2877  CA  ARG   589       1.775  25.8471620.433  1.00                 C  
ATOM   2878  C   ARG   589       1.095  25.1711622.065  1.00                 C  
ATOM   2879  O   ARG   589      -0.071  24.8121622.089  1.00                 O  
ATOM   2880  CB  ARG   589       2.396  27.2451620.422  1.00                 C  
ATOM   2881  CD  ARG   589       3.337  29.1581619.097  1.00                 C  
ATOM   2882  NE  ARG   589       4.647  29.1591619.744  1.00                 N  
ATOM   2883  CG  ARG   589       2.735  27.7631619.034  1.00                 C  
ATOM   2884  CZ  ARG   589       5.306  30.2591620.095  1.00                 C  
ATOM   2885  NH1 ARG   589       6.492  30.1631620.679  1.00                 N  
ATOM   2886  NH2 ARG   589       4.776  31.4521619.862  1.00                 N  
ATOM   2887  N   ARG   590       1.929  24.8431623.033  1.00                 N  
ATOM   2888  CA  ARG   590       2.019  23.8191623.879  1.00                 C  
ATOM   2889  C   ARG   590       2.246  24.4741625.858  1.00                 C  
ATOM   2890  O   ARG   590       1.765  25.5881626.032  1.00                 O  
ATOM   2891  CB  ARG   590       3.187  22.9081623.496  1.00                 C  
ATOM   2892  CD  ARG   590       4.197  21.3051621.850  1.00                 C  
ATOM   2893  NE  ARG   590       4.062  20.6491620.551  1.00                 N  
ATOM   2894  CG  ARG   590       3.032  22.2361622.141  1.00                 C  
ATOM   2895  CZ  ARG   590       4.918  19.7501620.076  1.00                 C  
ATOM   2896  NH1 ARG   590       4.714  19.2061618.885  1.00                 N  
ATOM   2897  NH2 ARG   590       5.975  19.3971620.794  1.00                 N  
ATOM   2898  N   PRO   591       2.595  23.7771626.934  1.00                 N  
ATOM   2899  CA  PRO   591       2.404  23.8871628.139  1.00                 C  
ATOM   2900  C   PRO   591       2.995  24.1641630.403  1.00                 C  
ATOM   2901  O   PRO   591       4.101  24.0091630.080  1.00                 O  
ATOM   2902  CB  PRO   591       1.707  22.5801628.524  1.00                 C  
ATOM   2903  CD  PRO   591       2.401  22.3271626.247  1.00                 C  
ATOM   2904  CG  PRO   591       2.216  21.5821627.539  1.00                 C  
ATOM   2905  N   GLY   592       2.842  24.5531631.655  1.00                 N  
ATOM   2906  CA  GLY   592       4.416  24.6251632.851  1.00                 C  
ATOM   2907  C   GLY   592       4.535  24.3241636.035  1.00                 C  
ATOM   2908  O   GLY   592       4.252  23.1331636.098  1.00                 O  
ATOM   2909  N   THR   593       4.974  24.9141637.142  1.00                 N  
ATOM   2910  CA  THR   593       5.222  24.7581638.651  1.00                 C  
ATOM   2911  C   THR   593       5.083  24.3691642.924  1.00                 C  
ATOM   2912  O   THR   593       4.586  23.2491642.885  1.00                 O  
ATOM   2913  CB  THR   593       6.143  25.8691639.189  1.00                 C  
ATOM   2914  OG1 THR   593       5.519  27.1451638.999  1.00                 O  
ATOM   2915  CG2 THR   593       7.473  25.8631638.452  1.00                 C  
ATOM   2916  N   ASP   594       5.441  24.8431644.113  1.00                 N  
ATOM   2917  CA  ASP   594       5.180  24.4871646.773  1.00                 C  
ATOM   2918  C   ASP   594       5.121  24.7431651.747  1.00                 C  
ATOM   2919  O   ASP   594       5.774  25.7361651.975  1.00                 O  
ATOM   2920  CB  ASP   594       5.906  23.2161647.217  1.00                 C  
ATOM   2921  CG  ASP   594       5.537  22.7961648.626  1.00                 C  
ATOM   2922  OD1 ASP   594       4.534  22.0701648.787  1.00                 O  
ATOM   2923  OD2 ASP   594       6.252  23.1941649.571  1.00                 O  
ATOM   2924  N   ARG   595       4.222  24.2781652.650  1.00                 N  
ATOM   2925  CA  ARG   595       4.346  24.1771655.552  1.00                 C  
ATOM   2926  C   ARG   595       4.178  23.8021661.998  1.00                 C  
ATOM   2927  O   ARG   595       4.926  22.8301661.982  1.00                 O  
ATOM   2928  CB  ARG   595       4.709  25.5501656.121  1.00                 C  
ATOM   2929  CD  ARG   595       5.228  26.9641658.129  1.00                 C  
ATOM   2930  NE  ARG   595       4.192  27.9541657.844  1.00                 N  
ATOM   2931  CG  ARG   595       4.843  25.5791657.635  1.00                 C  
ATOM   2932  CZ  ARG   595       3.105  28.1331658.587  1.00                 C  
ATOM   2933  NH1 ARG   595       2.216  29.0581658.251  1.00                 N  
ATOM   2934  NH2 ARG   595       2.909  27.3861659.665  1.00                 N  
ATOM   2935  N   SER   596       3.813  24.2791663.183  1.00                 N  
ATOM   2936  CA  SER   596       3.552  23.2901667.746  1.00                 C  
ATOM   2937  C   SER   596       3.383  23.2471674.336  1.00                 C  
ATOM   2938  O   SER   596       4.039  24.2251674.614  1.00                 O  
ATOM   2939  CB  SER   596       4.609  22.2531668.131  1.00                 C  
ATOM   2940  OG  SER   596       4.557  21.9611669.516  1.00                 O  
ATOM   2941  N   GLY   597       2.459  22.7581675.201  1.00                 N  
ATOM   2942  CA  GLY   597       2.366  22.3921679.892  1.00                 C  
ATOM   2943  C   GLY   597       1.068  21.8341687.901  1.00                 C  
ATOM   2944  O   GLY   597      -0.118  22.0621687.967  1.00                 O  
ATOM   2945  N   PRO   598       1.699  21.1341688.877  1.00                 N  
ATOM   2946  CA  PRO   598       1.026  20.8281695.757  1.00                 C  
ATOM   2947  C   PRO   598       0.157  20.0571702.808  1.00                 C  
ATOM   2948  O   PRO   598       1.319  20.0481702.814  1.00                 O  
ATOM   2949  CB  PRO   598       0.064  21.9721696.086  1.00                 C  
ATOM   2950  CD  PRO   598       0.165  21.8401693.698  1.00                 C  
ATOM   2951  CG  PRO   598      -0.753  22.1401694.849  1.00                 C  
ATOM   2952  N   GLY   599      -0.393  20.1931704.001  1.00                 N  
ATOM   2953  CA  GLY   599      -0.035  19.5661710.297  1.00                 C  
ATOM   2954  C   GLY   599      -1.373  18.8341718.534  1.00                 C  
ATOM   2955  O   GLY   599      -2.578  18.9161718.602  1.00                 O  
ATOM   2956  N   PHE   600      -0.660  18.2191719.510  1.00                 N  
ATOM   2957  CA  PHE   600      -1.346  17.6671727.780  1.00                 C  
ATOM   2958  C   PHE   600      -2.007  17.2771734.177  1.00                 C  
ATOM   2959  O   PHE   600      -1.447  18.3611734.294  1.00                 O  
ATOM   2960  CB  PHE   600      -0.323  18.5761728.464  1.00                 C  
ATOM   2961  CG  PHE   600      -0.328  18.4731729.963  1.00                 C  
ATOM   2962  CZ  PHE   600      -0.340  18.2891732.736  1.00                 C  
ATOM   2963  CD1 PHE   600       0.286  17.4091730.600  1.00                 C  
ATOM   2964  CE1 PHE   600       0.282  17.3141731.979  1.00                 C  
ATOM   2965  CD2 PHE   600      -0.945  19.4411730.735  1.00                 C  
ATOM   2966  CE2 PHE   600      -0.950  19.3461732.114  1.00                 C  
ATOM   2967  N   GLU   601      -2.458  16.6921735.282  1.00                 N  
ATOM   2968  CA  GLU   601      -2.364  16.3511742.387  1.00                 C  
ATOM   2969  C   GLU   601      -3.395  15.2601749.244  1.00                 C  
ATOM   2970  O   GLU   601      -4.342  14.5081749.263  1.00                 O  
ATOM   2971  CB  GLU   601      -2.398  17.7561742.991  1.00                 C  
ATOM   2972  CD  GLU   601      -3.690  19.1221741.304  1.00                 C  
ATOM   2973  CG  GLU   601      -3.675  18.5271742.699  1.00                 C  
ATOM   2974  OE1 GLU   601      -2.713  19.8111740.942  1.00                 O  
ATOM   2975  OE2 GLU   601      -4.678  18.9001740.574  1.00                 O  
ATOM   2976  N   LEU   602      -2.527  15.3151750.285  1.00                 N  
ATOM   2977  CA  LEU   602      -3.273  14.6391758.348  1.00                 C  
ATOM   2978  C   LEU   602      -3.854  14.3271763.080  1.00                 C  
ATOM   2979  O   LEU   602      -3.914  15.5491763.157  1.00                 O  
ATOM   2980  CB  LEU   602      -2.050  15.2331759.051  1.00                 C  
ATOM   2981  CG  LEU   602      -2.021  15.1131760.576  1.00                 C  
ATOM   2982  CD1 LEU   602      -1.918  13.6561760.999  1.00                 C  
ATOM   2983  CD2 LEU   602      -0.866  15.9151761.156  1.00                 C  
ATOM   2984  N   GLY   603      -3.999  13.6301764.202  1.00                 N  
ATOM   2985  CA  GLY   603      -4.085  13.6341770.702  1.00                 C  
ATOM   2986  C   GLY   603      -4.684  12.6741775.499  1.00                 C  
ATOM   2987  O   GLY   603      -5.354  11.6681775.538  1.00                 O  
ATOM   2988  N   ALA   604      -3.892  13.0261776.543  1.00                 N  
ATOM   2989  CA  ALA   604      -4.465  12.4881783.046  1.00                 C  
ATOM   2990  C   ALA   604      -4.880  12.2951786.047  1.00                 C  
ATOM   2991  O   ALA   604      -5.623  13.2701786.047  1.00                 O  
ATOM   2992  CB  ALA   604      -3.383  13.2991783.742  1.00                 C  
ATOM   2993  N   SER   605      -4.651  11.6931787.210  1.00                 N  
ATOM   2994  CA  SER   605      -4.944  11.9661792.112  1.00                 C  
ATOM   2995  C   SER   605      -5.015  12.0781795.050  1.00                 C  
ATOM   2996  O   SER   605      -4.835  13.2911795.052  1.00                 O  
ATOM   2997  CB  SER   605      -6.200  11.2511792.615  1.00                 C  
ATOM   2998  OG  SER   605      -6.317  11.3551794.023  1.00                 O  
ATOM   2999  N   VAL   606      -5.199  11.4801796.222  1.00                 N  
ATOM   3000  CA  VAL   606      -4.991  11.7311800.507  1.00                 C  
ATOM   3001  C   VAL   606      -4.579  11.1071802.314  1.00                 C  
ATOM   3002  O   VAL   606      -4.051  10.0281802.454  1.00                 O  
ATOM   3003  CB  VAL   606      -6.378  11.9841801.125  1.00                 C  
ATOM   3004  CG1 VAL   606      -6.944  13.3111800.641  1.00                 C  
ATOM   3005  CG2 VAL   606      -7.327  10.8431800.792  1.00                 C  
ATOM   3006  N   PRO   607      -4.510  12.0481803.289  1.00                 N  
ATOM   3007  CA  PRO   607      -4.321  11.8071806.618  1.00                 C  
ATOM   3008  C   PRO   607      -4.787  12.0621808.173  1.00                 C  
ATOM   3009  O   PRO   607      -5.913  12.2201807.932  1.00                 O  
ATOM   3010  CB  PRO   607      -2.971  12.4421806.959  1.00                 C  
ATOM   3011  CD  PRO   607      -3.335  12.8581804.630  1.00                 C  
ATOM   3012  CG  PRO   607      -2.750  13.4501805.882  1.00                 C  
ATOM   3013  N   VAL   608      -4.530  11.8331809.448  1.00                 N  
ATOM   3014  CA  VAL   608      -4.874  11.8141811.988  1.00                 C  
ATOM   3015  C   VAL   608      -5.913  12.4641812.862  1.00                 C  
ATOM   3016  O   VAL   608      -6.927  12.9811812.409  1.00                 O  
ATOM   3017  CB  VAL   608      -3.628  12.3331812.730  1.00                 C  
ATOM   3018  CG1 VAL   608      -3.894  12.4121814.226  1.00                 C  
ATOM   3019  CG2 VAL   608      -2.429  11.4431812.445  1.00                 C  
ATOM   3020  N   GLY   609      -5.785  12.4121814.185  1.00                 N  
ATOM   3021  CA  GLY   609      -6.870  12.8041815.707  1.00                 C  
ATOM   3022  C   GLY   609      -6.368  13.8941816.553  1.00                 C  
ATOM   3023  O   GLY   609      -6.226  15.0151816.060  1.00                 O  
ATOM   3024  N   ASP   610      -6.742  13.6641817.800  1.00                 N  
ATOM   3025  CA  ASP   610      -7.427  15.0951818.994  1.00                 C  
ATOM   3026  C   ASP   610      -6.926  14.1381820.154  1.00                 C  
ATOM   3027  O   ASP   610      -6.826  12.9011820.060  1.00                 O  
ATOM   3028  CB  ASP   610      -8.911  15.3531818.725  1.00                 C  
ATOM   3029  CG  ASP   610      -9.366  16.7111819.221  1.00                 C  
ATOM   3030  OD1 ASP   610      -8.535  17.4391819.804  1.00                 O  
ATOM   3031  OD2 ASP   610     -10.553  17.0471819.028  1.00                 O  
ATOM   3032  N   ARG   611      -6.673  14.7781821.289  1.00                 N  
ATOM   3033  CA  ARG   611      -6.287  13.8551822.439  1.00                 C  
ATOM   3034  C   ARG   611      -7.469  13.7661823.625  1.00                 C  
ATOM   3035  O   ARG   611      -8.491  14.4471823.667  1.00                 O  
ATOM   3036  CB  ARG   611      -4.972  14.3111823.074  1.00                 C  
ATOM   3037  CD  ARG   611      -3.427  13.1041821.507  1.00                 C  
ATOM   3038  NE  ARG   611      -2.380  13.2311820.495  1.00                 N  
ATOM   3039  CG  ARG   611      -3.823  14.4511822.088  1.00                 C  
ATOM   3040  CZ  ARG   611      -1.088  13.3701820.771  1.00                 C  
ATOM   3041  NH1 ARG   611      -0.208  13.4781819.785  1.00                 N  
ATOM   3042  NH2 ARG   611      -0.678  13.4001822.031  1.00                 N  
ATOM   3043  N   ALA   612      -7.101  12.9531824.608  1.00                 N  
ATOM   3044  CA  ALA   612      -8.030  12.9751825.713  1.00                 C  
ATOM   3045  C   ALA   612      -7.446  13.8901826.745  1.00                 C  
ATOM   3046  O   ALA   612      -6.276  14.2481826.825  1.00                 O  
ATOM   3047  CB  ALA   612      -8.256  11.5681826.244  1.00                 C  
ATOM   3048  N   GLN   613      -8.414  14.4571827.491  1.00                 N  
ATOM   3049  CA  GLN   613      -8.286  15.4561828.581  1.00                 C  
ATOM   3050  C   GLN   613      -7.257  15.2681829.667  1.00                 C  
ATOM   3051  O   GLN   613      -6.848  16.1761830.377  1.00                 O  
ATOM   3052  CB  GLN   613      -9.616  15.6161829.320  1.00                 C  
ATOM   3053  CD  GLN   613     -11.406  14.5481830.747  1.00                 C  
ATOM   3054  CG  GLN   613     -10.049  14.3811830.094  1.00                 C  
ATOM   3055  OE1 GLN   613     -11.681  15.5691831.377  1.00                 O  
ATOM   3056  NE2 GLN   613     -12.261  13.5431830.597  1.00                 N  
ATOM   3057  N   GLN   614      -6.860  14.0101829.806  1.00                 N  
ATOM   3058  CA  GLN   614      -5.898  13.5521830.842  1.00                 C  
ATOM   3059  C   GLN   614      -6.405  12.2941831.375  1.00                 C  
ATOM   3060  O   GLN   614      -6.578  11.2361830.751  1.00                 O  
ATOM   3061  CB  GLN   614      -5.735  14.6161831.930  1.00                 C  
ATOM   3062  CD  GLN   614      -3.296  14.1961832.432  1.00                 C  
ATOM   3063  CG  GLN   614      -4.704  14.2661832.990  1.00                 C  
ATOM   3064  OE1 GLN   614      -2.815  15.1451831.813  1.00                 O  
ATOM   3065  NE2 GLN   614      -2.630  13.0671832.650  1.00                 N  
ATOM   3066  N   GLU   615      -6.818  12.4411832.788  1.00                 N  
ATOM   3067  CA  GLU   615      -7.484  11.3351833.489  1.00                 C  
ATOM   3068  C   GLU   615      -8.335  11.6841834.647  1.00                 C  
ATOM   3069  O   GLU   615      -8.323  12.8231835.099  1.00                 O  
ATOM   3070  CB  GLU   615      -6.454  10.3201833.990  1.00                 C  
ATOM   3071  CD  GLU   615      -4.420   9.8741835.419  1.00                 C  
ATOM   3072  CG  GLU   615      -5.485  10.8771835.020  1.00                 C  
ATOM   3073  OE1 GLU   615      -4.770   8.8531836.047  1.00                 O  
ATOM   3074  OE2 GLU   615      -3.234  10.1101835.103  1.00                 O  
ATOM   3075  N   LEU   616      -9.077  10.7071835.157  1.00                 N  
ATOM   3076  CA  LEU   616      -9.973  10.8611836.322  1.00                 C  
ATOM   3077  C   LEU   616      -9.129  11.5321837.367  1.00                 C  
ATOM   3078  O   LEU   616      -8.049  11.0021837.633  1.00                 O  
ATOM   3079  CB  LEU   616     -10.519   9.5011836.762  1.00                 C  
ATOM   3080  CG  LEU   616     -11.535   9.5161837.906  1.00                 C  
ATOM   3081  CD1 LEU   616     -12.821  10.2031837.473  1.00                 C  
ATOM   3082  CD2 LEU   616     -11.826   8.1021838.385  1.00                 C  
ATOM   3083  N   GLN   617      -9.584  12.5961838.015  1.00                 N  
ATOM   3084  CA  GLN   617      -8.683  13.1881839.035  1.00                 C  
ATOM   3085  C   GLN   617      -7.847  12.7461840.259  1.00                 C  
ATOM   3086  O   GLN   617      -6.968  13.4801840.711  1.00                 O  
ATOM   3087  CB  GLN   617      -9.401  14.2981839.805  1.00                 C  
ATOM   3088  CD  GLN   617      -7.403  15.8111840.114  1.00                 C  
ATOM   3089  CG  GLN   617      -8.517  15.0401840.794  1.00                 C  
ATOM   3090  OE1 GLN   617      -7.644  16.5751839.180  1.00                 O  
ATOM   3091  NE2 GLN   617      -6.176  15.6111840.583  1.00                 N  
ATOM   3092  N   ARG   618      -8.089  11.5471840.765  1.00                 N  
ATOM   3093  CA  ARG   618      -7.366  11.0261841.869  1.00                 C  
ATOM   3094  C   ARG   618      -8.096  11.2301843.381  1.00                 C  
ATOM   3095  O   ARG   618      -8.703  12.1771843.893  1.00                 O  
ATOM   3096  CB  ARG   618      -5.971  11.6511841.939  1.00                 C  
ATOM   3097  CD  ARG   618      -3.678  11.8751840.946  1.00                 C  
ATOM   3098  NE  ARG   618      -2.826  11.6171839.787  1.00                 N  
ATOM   3099  CG  ARG   618      -5.070  11.2921840.769  1.00                 C  
ATOM   3100  CZ  ARG   618      -2.115  10.5071839.615  1.00                 C  
ATOM   3101  NH1 ARG   618      -1.368  10.3591838.530  1.00                 N  
ATOM   3102  NH2 ARG   618      -2.154   9.5471840.529  1.00                 N  
ATOM   3103  N   ALA   619      -8.094   9.9981843.907  1.00                 N  
ATOM   3104  CA  ALA   619      -8.255   9.3731845.173  1.00                 C  
ATOM   3105  C   ALA   619      -7.856   9.7201846.546  1.00                 C  
ATOM   3106  O   ALA   619      -6.895  10.4801846.703  1.00                 O  
ATOM   3107  CB  ALA   619      -7.649   7.9781845.157  1.00                 C  
ATOM   3108  N   GLN   620      -8.637   9.3411847.571  1.00                 N  
ATOM   3109  CA  GLN   620      -8.289   9.6831848.960  1.00                 C  
ATOM   3110  C   GLN   620      -6.903   9.2551849.543  1.00                 C  
ATOM   3111  O   GLN   620      -6.490   8.0941849.500  1.00                 O  
ATOM   3112  CB  GLN   620      -9.326   9.1101849.929  1.00                 C  
ATOM   3113  CD  GLN   620     -10.188   8.9771852.299  1.00                 C  
ATOM   3114  CG  GLN   620      -9.106   9.5081851.379  1.00                 C  
ATOM   3115  OE1 GLN   620     -11.019   8.1661851.892  1.00                 O  
ATOM   3116  NE2 GLN   620     -10.180   9.4351853.546  1.00                 N  
ATOM   3117  N   GLU   621      -6.196  10.2601850.044  1.00                 N  
ATOM   3118  CA  GLU   621      -4.926  10.0851850.683  1.00                 C  
ATOM   3119  C   GLU   621      -4.962   9.4071852.110  1.00                 C  
ATOM   3120  O   GLU   621      -6.043   9.0121852.583  1.00                 O  
ATOM   3121  CB  GLU   621      -4.210  11.4291850.830  1.00                 C  
ATOM   3122  CD  GLU   621      -2.785  11.3151848.748  1.00                 C  
ATOM   3123  CG  GLU   621      -3.846  12.0861849.509  1.00                 C  
ATOM   3124  OE1 GLU   621      -1.919  10.6941849.400  1.00                 O  
ATOM   3125  OE2 GLU   621      -2.820  11.3311847.500  1.00                 O  
ATOM   3126  N   THR   622      -3.804   9.1751852.716  1.00                 N  
ATOM   3127  CA  THR   622      -3.873   8.6411854.037  1.00                 C  
ATOM   3128  C   THR   622      -3.451   9.3921855.234  1.00                 C  
ATOM   3129  O   THR   622      -3.235  10.6001855.149  1.00                 O  
ATOM   3130  CB  THR   622      -3.064   7.3361854.161  1.00                 C  
ATOM   3131  OG1 THR   622      -1.671   7.6151853.977  1.00                 O  
ATOM   3132  CG2 THR   622      -3.504   6.3341853.105  1.00                 C  
ATOM   3133  N   GLN   623      -3.609   8.7741856.398  1.00                 N  
ATOM   3134  CA  GLN   623      -3.308   9.3341857.730  1.00                 C  
ATOM   3135  C   GLN   623      -1.829   9.5031857.848  1.00                 C  
ATOM   3136  O   GLN   623      -1.099   8.5211857.714  1.00                 O  
ATOM   3137  CB  GLN   623      -3.858   8.4251858.830  1.00                 C  
ATOM   3138  CD  GLN   623      -4.312  10.1971860.571  1.00                 C  
ATOM   3139  CG  GLN   623      -3.574   8.9151860.241  1.00                 C  
ATOM   3140  OE1 GLN   623      -5.534  10.2731860.441  1.00                 O  
ATOM   3141  NE2 GLN   623      -3.570  11.2111861.001  1.00                 N  
ATOM   3142  N   ARG   624      -1.370  10.7221858.121  1.00                 N  
ATOM   3143  CA  ARG   624       0.082  10.9831858.209  1.00                 C  
ATOM   3144  C   ARG   624       0.786  11.2251859.441  1.00                 C  
ATOM   3145  O   ARG   624       0.310  12.1771860.061  1.00                 O  
ATOM   3146  CB  ARG   624       0.460  12.1991857.361  1.00                 C  
ATOM   3147  CD  ARG   624       2.257  13.7061856.466  1.00                 C  
ATOM   3148  NE  ARG   624       3.678  14.0431856.476  1.00                 N  
ATOM   3149  CG  ARG   624       1.945  12.5241857.370  1.00                 C  
ATOM   3150  CZ  ARG   624       4.208  15.0691855.819  1.00                 C  
ATOM   3151  NH1 ARG   624       5.512  15.2981855.886  1.00                 N  
ATOM   3152  NH2 ARG   624       3.431  15.8651855.096  1.00                 N  
ATOM   3153  N   ARG   625       1.799  10.4951859.900  1.00                 N  
ATOM   3154  CA  ARG   625       2.413  10.5951861.186  1.00                 C  
ATOM   3155  C   ARG   625       1.553  11.2231862.447  1.00                 C  
ATOM   3156  O   ARG   625       0.668  12.0751862.347  1.00                 O  
ATOM   3157  CB  ARG   625       3.691  11.4331861.106  1.00                 C  
ATOM   3158  CD  ARG   625       5.755  12.2941862.245  1.00                 C  
ATOM   3159  NE  ARG   625       6.487  12.4191863.503  1.00                 N  
ATOM   3160  CG  ARG   625       4.452  11.5301862.418  1.00                 C  
ATOM   3161  CZ  ARG   625       7.648  13.0541863.632  1.00                 C  
ATOM   3162  NH1 ARG   625       8.241  13.1171864.816  1.00                 N  
ATOM   3163  NH2 ARG   625       8.213  13.6241862.576  1.00                 N  
ATOM   3164  N   GLN   626       1.864  10.6331863.609  1.00                 N  
ATOM   3165  CA  GLN   626       1.295  10.9281864.802  1.00                 C  
ATOM   3166  C   GLN   626       2.520  11.5201865.792  1.00                 C  
ATOM   3167  O   GLN   626       3.733  11.3411865.693  1.00                 O  
ATOM   3168  CB  GLN   626       0.616   9.6911865.392  1.00                 C  
ATOM   3169  CD  GLN   626      -1.703   9.9881864.437  1.00                 C  
ATOM   3170  CG  GLN   626      -0.475   9.1021864.513  1.00                 C  
ATOM   3171  OE1 GLN   626      -2.161  10.5191865.449  1.00                 O  
ATOM   3172  NE2 GLN   626      -2.241  10.1511863.234  1.00                 N  
ATOM   3173  N   GLN   627       1.996  12.4891866.532  1.00                 N  
ATOM   3174  CA  GLN   627       2.205  13.3901867.550  1.00                 C  
ATOM   3175  C   GLN   627       2.522  13.0451868.985  1.00                 C  
ATOM   3176  O   GLN   627       2.060  11.9991869.449  1.00                 O  
ATOM   3177  CB  GLN   627       0.991  14.3061867.712  1.00                 C  
ATOM   3178  CD  GLN   627       0.973  15.1141870.105  1.00                 C  
ATOM   3179  CG  GLN   627       1.218  15.4781868.654  1.00                 C  
ATOM   3180  OE1 GLN   627       0.205  14.2001870.405  1.00                 O  
ATOM   3181  NE2 GLN   627       1.627  15.8321871.012  1.00                 N  
ATOM   3182  N   GLU   628       3.289  13.8711869.697  1.00                 N  
ATOM   3183  CA  GLU   628       3.559  13.5321871.098  1.00                 C  
ATOM   3184  C   GLU   628       2.826  12.8291872.266  1.00                 C  
ATOM   3185  O   GLU   628       2.880  11.5981872.380  1.00                 O  
ATOM   3186  CB  GLU   628       3.889  14.7921871.900  1.00                 C  
ATOM   3187  CD  GLU   628       5.032  16.3471870.270  1.00                 C  
ATOM   3188  CG  GLU   628       5.190  15.4651871.493  1.00                 C  
ATOM   3189  OE1 GLU   628       3.926  16.8931870.070  1.00                 O  
ATOM   3190  OE2 GLU   628       6.013  16.4921869.512  1.00                 O  
ATOM   3191  N   VAL   629       2.190  13.6111873.140  1.00                 N  
ATOM   3192  CA  VAL   629       1.430  13.1551874.223  1.00                 C  
ATOM   3193  C   VAL   629       0.454  14.3891874.510  1.00                 C  
ATOM   3194  O   VAL   629       0.562  15.4801873.958  1.00                 O  
ATOM   3195  CB  VAL   629       2.324  12.7631875.414  1.00                 C  
ATOM   3196  CG1 VAL   629       3.056  13.9821875.954  1.00                 C  
ATOM   3197  CG2 VAL   629       1.495  12.1081876.509  1.00                 C  
ATOM   3198  N   LEU   630      -0.483  14.1111875.405  1.00                 N  
ATOM   3199  CA  LEU   630      -1.544  15.0461875.645  1.00                 C  
ATOM   3200  C   LEU   630      -1.127  16.3951876.348  1.00                 C  
ATOM   3201  O   LEU   630      -0.006  16.5271876.806  1.00                 O  
ATOM   3202  CB  LEU   630      -2.641  14.4051876.497  1.00                 C  
ATOM   3203  CG  LEU   630      -3.359  13.2011875.883  1.00                 C  
ATOM   3204  CD1 LEU   630      -4.340  12.5961876.877  1.00                 C  
ATOM   3205  CD2 LEU   630      -4.080  13.6001874.605  1.00                 C  
ATOM   3206  N   ARG   631      -2.049  17.3511876.431  1.00                 N  
ATOM   3207  CA  ARG   631      -1.688  18.5801877.033  1.00                 C  
ATOM   3208  C   ARG   631      -1.659  18.8771878.469  1.00                 C  
ATOM   3209  O   ARG   631      -1.607  20.0131878.881  1.00                 O  
ATOM   3210  CB  ARG   631      -2.576  19.7131876.513  1.00                 C  
ATOM   3211  CD  ARG   631      -3.290  21.1591874.590  1.00                 C  
ATOM   3212  NE  ARG   631      -3.140  21.4501873.166  1.00                 N  
ATOM   3213  CG  ARG   631      -2.379  20.0281875.039  1.00                 C  
ATOM   3214  CZ  ARG   631      -3.803  22.4081872.526  1.00                 C  
ATOM   3215  NH1 ARG   631      -3.602  22.6001871.229  1.00                 N  
ATOM   3216  NH2 ARG   631      -4.664  23.1721873.184  1.00                 N  
ATOM   3217  N   ARG   632      -1.812  17.8581879.278  1.00                 N  
ATOM   3218  CA  ARG   632      -1.798  18.0821880.799  1.00                 C  
ATOM   3219  C   ARG   632      -3.248  18.3731881.572  1.00                 C  
ATOM   3220  O   ARG   632      -4.029  19.3141881.394  1.00                 O  
ATOM   3221  CB  ARG   632      -0.884  19.2551881.159  1.00                 C  
ATOM   3222  CD  ARG   632       1.445  20.1761881.323  1.00                 C  
ATOM   3223  NE  ARG   632       2.848  20.0021880.957  1.00                 N  
ATOM   3224  CG  ARG   632       0.584  19.0171880.848  1.00                 C  
ATOM   3225  CZ  ARG   632       3.727  19.3101881.674  1.00                 C  
ATOM   3226  NH1 ARG   632       4.984  19.2061881.262  1.00                 N  
ATOM   3227  NH2 ARG   632       3.349  18.7231882.801  1.00                 N  
ATOM   3228  N   GLN   633      -3.492  17.3761882.432  1.00                 N  
ATOM   3229  CA  GLN   633      -4.407  17.3071883.451  1.00                 C  
ATOM   3230  C   GLN   633      -4.730  17.8891884.737  1.00                 C  
ATOM   3231  O   GLN   633      -3.757  18.4521885.236  1.00                 O  
ATOM   3232  CB  GLN   633      -4.469  15.8881884.020  1.00                 C  
ATOM   3233  CD  GLN   633      -6.338  15.0581882.537  1.00                 C  
ATOM   3234  CG  GLN   633      -4.917  14.8371883.018  1.00                 C  
ATOM   3235  OE1 GLN   633      -7.264  15.1771883.340  1.00                 O  
ATOM   3236  NE2 GLN   633      -6.514  15.1141881.222  1.00                 N  
ATOM   3237  N   GLN   634      -5.888  17.7671885.391  1.00                 N  
ATOM   3238  CA  GLN   634      -5.996  18.3951886.727  1.00                 C  
ATOM   3239  C   GLN   634      -5.775  17.6381887.990  1.00                 C  
ATOM   3240  O   GLN   634      -6.232  16.4941888.030  1.00                 O  
ATOM   3241  CB  GLN   634      -7.382  19.0151886.917  1.00                 C  
ATOM   3242  CD  GLN   634      -6.760  20.9291888.444  1.00                 C  
ATOM   3243  CG  GLN   634      -7.588  19.6701888.273  1.00                 C  
ATOM   3244  OE1 GLN   634      -6.842  21.8521887.633  1.00                 O  
ATOM   3245  NE2 GLN   634      -5.960  20.9701889.502  1.00                 N  
ATOM   3246  N   GLU   635      -5.193  18.2161889.038  1.00                 N  
ATOM   3247  CA  GLU   635      -4.990  17.4791890.275  1.00                 C  
ATOM   3248  C   GLU   635      -6.367  17.4601890.990  1.00                 C  
ATOM   3249  O   GLU   635      -7.108  18.4401891.168  1.00                 O  
ATOM   3250  CB  GLU   635      -3.894  18.1361891.116  1.00                 C  
ATOM   3251  CD  GLU   635      -2.430  18.0331893.172  1.00                 C  
ATOM   3252  CG  GLU   635      -3.552  17.3801892.390  1.00                 C  
ATOM   3253  OE1 GLU   635      -1.956  19.1081892.746  1.00                 O  
ATOM   3254  OE2 GLU   635      -2.024  17.4711894.211  1.00                 O  
ATOM   3255  N   GLU   636      -6.669  16.2291891.373  1.00                 N  
ATOM   3256  CA  GLU   636      -7.908  15.7291891.960  1.00                 C  
ATOM   3257  C   GLU   636      -8.161  15.8021893.607  1.00                 C  
ATOM   3258  O   GLU   636      -9.284  15.6271894.096  1.00                 O  
ATOM   3259  CB  GLU   636      -8.115  14.2561891.600  1.00                 C  
ATOM   3260  CD  GLU   636      -8.530  12.5361889.798  1.00                 C  
ATOM   3261  CG  GLU   636      -8.361  14.0071890.121  1.00                 C  
ATOM   3262  OE1 GLU   636      -8.812  11.7521890.729  1.00                 O  
ATOM   3263  OE2 GLU   636      -8.382  12.1661888.615  1.00                 O  
ATOM   3264  N   GLN   637      -7.047  15.7341894.343  1.00                 N  
ATOM   3265  CA  GLN   637      -7.481  15.7491895.808  1.00                 C  
ATOM   3266  C   GLN   637      -6.600  16.2881896.962  1.00                 C  
ATOM   3267  O   GLN   637      -5.439  16.3281896.573  1.00                 O  
ATOM   3268  CB  GLN   637      -7.832  14.3361896.277  1.00                 C  
ATOM   3269  CD  GLN   637      -8.576  13.0401894.241  1.00                 C  
ATOM   3270  CG  GLN   637      -9.000  13.7071895.534  1.00                 C  
ATOM   3271  OE1 GLN   637      -7.558  12.3491894.192  1.00                 O  
ATOM   3272  NE2 GLN   637      -9.357  13.2461893.187  1.00                 N  
ATOM   3273  N   LYS   638      -6.819  16.4121898.267  1.00                 N  
ATOM   3274  CA  LYS   638      -5.662  16.7161899.170  1.00                 C  
ATOM   3275  C   LYS   638      -5.601  15.8371900.664  1.00                 C  
ATOM   3276  O   LYS   638      -5.940  14.6591900.657  1.00                 O  
ATOM   3277  CB  LYS   638      -5.632  18.2051899.520  1.00                 C  
ATOM   3278  CD  LYS   638      -4.116  18.9931897.681  1.00                 C  
ATOM   3279  CE  LYS   638      -3.941  19.9801896.538  1.00                 C  
ATOM   3280  CG  LYS   638      -5.491  19.1231898.316  1.00                 C  
ATOM   3281  NZ  LYS   638      -2.630  19.8081895.852  1.00                 N  
ATOM   3282  N   MET   639      -5.097  16.3271901.792  1.00                 N  
ATOM   3283  CA  MET   639      -4.743  15.6721902.965  1.00                 C  
ATOM   3284  C   MET   639      -5.301  15.7021904.547  1.00                 C  
ATOM   3285  O   MET   639      -6.101  16.6201904.686  1.00                 O  
ATOM   3286  CB  MET   639      -3.272  15.9271903.298  1.00                 C  
ATOM   3287  SD  MET   639      -0.580  15.7651902.660  1.00                 S  
ATOM   3288  CE  MET   639      -0.311  14.6081904.000  1.00                 C  
ATOM   3289  CG  MET   639      -2.300  15.4151902.247  1.00                 C  
ATOM   3290  N   LEU   640      -4.895  15.0671905.642  1.00                 N  
ATOM   3291  CA  LEU   640      -5.336  15.5541907.046  1.00                 C  
ATOM   3292  C   LEU   640      -5.058  15.1161908.620  1.00                 C  
ATOM   3293  O   LEU   640      -5.354  13.9671908.857  1.00                 O  
ATOM   3294  CB  LEU   640      -6.861  15.5321907.166  1.00                 C  
ATOM   3295  CG  LEU   640      -7.441  15.9691908.513  1.00                 C  
ATOM   3296  CD1 LEU   640      -7.132  17.4341908.781  1.00                 C  
ATOM   3297  CD2 LEU   640      -8.943  15.7301908.554  1.00                 C  
ATOM   3298  N   ARG   641      -4.367  15.8571909.522  1.00                 N  
ATOM   3299  CA  ARG   641      -4.217  15.4781911.085  1.00                 C  
ATOM   3300  C   ARG   641      -4.807  15.9131912.628  1.00                 C  
ATOM   3301  O   ARG   641      -5.498  16.9221912.547  1.00                 O  
ATOM   3302  CB  ARG   641      -2.761  15.6221911.534  1.00                 C  
ATOM   3303  CD  ARG   641      -0.376  14.8671911.331  1.00                 C  
ATOM   3304  NE  ARG   641       0.567  13.9981910.632  1.00                 N  
ATOM   3305  CG  ARG   641      -1.806  14.6501910.861  1.00                 C  
ATOM   3306  CZ  ARG   641       0.890  12.7721911.031  1.00                 C  
ATOM   3307  NH1 ARG   641       1.758  12.0541910.331  1.00                 N  
ATOM   3308  NH2 ARG   641       0.344  12.2671912.128  1.00                 N  
ATOM   3309  N   GLU   642      -4.439  15.5121913.841  1.00                 N  
ATOM   3310  CA  GLU   642      -4.623  16.6251915.103  1.00                 C  
ATOM   3311  C   GLU   642      -3.906  16.7241916.556  1.00                 C  
ATOM   3312  O   GLU   642      -3.638  15.5451916.764  1.00                 O  
ATOM   3313  CB  GLU   642      -6.080  16.6731915.567  1.00                 C  
ATOM   3314  CD  GLU   642      -8.062  15.4231916.511  1.00                 C  
ATOM   3315  CG  GLU   642      -6.593  15.3611916.138  1.00                 C  
ATOM   3316  OE1 GLU   642      -8.655  16.5171916.407  1.00                 O  
ATOM   3317  OE2 GLU   642      -8.618  14.3771916.906  1.00                 O  
ATOM   3318  N   ARG   643      -3.908  17.5491917.598  1.00                 N  
ATOM   3319  CA  ARG   643      -3.685  16.9371919.145  1.00                 C  
ATOM   3320  C   ARG   643      -4.427  17.5821920.435  1.00                 C  
ATOM   3321  O   ARG   643      -5.640  17.7171920.317  1.00                 O  
ATOM   3322  CB  ARG   643      -2.202  16.9571919.521  1.00                 C  
ATOM   3323  CD  ARG   643      -0.085  18.2801919.778  1.00                 C  
ATOM   3324  NE  ARG   643       0.499  19.6081919.956  1.00                 N  
ATOM   3325  CG  ARG   643      -1.583  18.3451919.531  1.00                 C  
ATOM   3326  CZ  ARG   643       1.797  19.8361920.126  1.00                 C  
ATOM   3327  NH1 ARG   643       2.237  21.0781920.280  1.00                 N  
ATOM   3328  NH2 ARG   643       2.652  18.8231920.141  1.00                 N  
ATOM   3329  N   GLN   644      -3.895  17.8041921.633  1.00                 N  
ATOM   3330  CA  GLN   644      -4.390  18.0601923.019  1.00                 C  
ATOM   3331  C   GLN   644      -4.374  19.3001923.857  1.00                 C  
ATOM   3332  O   GLN   644      -4.079  20.3251923.253  1.00                 O  
ATOM   3333  CB  GLN   644      -3.722  17.1061924.011  1.00                 C  
ATOM   3334  CD  GLN   644      -5.421  15.2431923.871  1.00                 C  
ATOM   3335  CG  GLN   644      -3.964  15.6351923.718  1.00                 C  
ATOM   3336  OE1 GLN   644      -6.020  15.4441924.928  1.00                 O  
ATOM   3337  NE2 GLN   644      -5.995  14.6801922.815  1.00                 N  
ATOM   3338  N   GLN   645      -4.606  19.3981925.162  1.00                 N  
ATOM   3339  CA  GLN   645      -4.825  20.6541926.024  1.00                 C  
ATOM   3340  C   GLN   645      -3.816  20.7861927.226  1.00                 C  
ATOM   3341  O   GLN   645      -2.687  20.3091927.186  1.00                 O  
ATOM   3342  CB  GLN   645      -6.250  20.6811926.579  1.00                 C  
ATOM   3343  CD  GLN   645      -7.335  21.9811924.705  1.00                 C  
ATOM   3344  CG  GLN   645      -7.332  20.6981925.512  1.00                 C  
ATOM   3345  OE1 GLN   645      -7.435  23.0751925.261  1.00                 O  
ATOM   3346  NE2 GLN   645      -7.225  21.8511923.388  1.00                 N  
ATOM   3347  N   ARG   646      -4.133  21.5351928.277  1.00                 N  
ATOM   3348  CA  ARG   646      -3.280  22.2121929.253  1.00                 C  
ATOM   3349  C   ARG   646      -3.705  21.5441930.725  1.00                 C  
ATOM   3350  O   ARG   646      -4.291  20.4851931.010  1.00                 O  
ATOM   3351  CB  ARG   646      -3.490  23.7261929.189  1.00                 C  
ATOM   3352  CD  ARG   646      -1.848  24.2251927.357  1.00                 C  
ATOM   3353  NE  ARG   646      -1.657  24.7371926.002  1.00                 N  
ATOM   3354  CG  ARG   646      -3.298  24.3211927.803  1.00                 C  
ATOM   3355  CZ  ARG   646      -1.510  26.0241925.704  1.00                 C  
ATOM   3356  NH1 ARG   646      -1.342  26.3971924.443  1.00                 N  
ATOM   3357  NH2 ARG   646      -1.531  26.9341926.668  1.00                 N  
ATOM   3358  N   GLN   647      -2.987  22.2081931.613  1.00                 N  
ATOM   3359  CA  GLN   647      -2.958  21.8641933.071  1.00                 C  
ATOM   3360  C   GLN   647      -3.853  22.9641933.603  1.00                 C  
ATOM   3361  O   GLN   647      -4.131  23.9261932.902  1.00                 O  
ATOM   3362  CB  GLN   647      -1.519  21.8581933.592  1.00                 C  
ATOM   3363  CD  GLN   647      -1.028  19.4441933.030  1.00                 C  
ATOM   3364  CG  GLN   647      -0.600  20.8891932.864  1.00                 C  
ATOM   3365  OE1 GLN   647      -1.143  18.9451934.149  1.00                 O  
ATOM   3366  NE2 GLN   647      -1.267  18.7681931.912  1.00                 N  
ATOM   3367  N   ARG   648      -4.273  22.8681934.853  1.00                 N  
ATOM   3368  CA  ARG   648      -5.238  23.8611935.385  1.00                 C  
ATOM   3369  C   ARG   648      -4.880  24.3711936.740  1.00                 C  
ATOM   3370  O   ARG   648      -3.903  23.9431937.368  1.00                 O  
ATOM   3371  CB  ARG   648      -6.646  23.2641935.439  1.00                 C  
ATOM   3372  CD  ARG   648      -8.607  22.2961934.208  1.00                 C  
ATOM   3373  NE  ARG   648      -9.553  23.3111934.667  1.00                 N  
ATOM   3374  CG  ARG   648      -7.196  22.8471934.085  1.00                 C  
ATOM   3375  CZ  ARG   648     -10.155  24.1861933.868  1.00                 C  
ATOM   3376  NH1 ARG   648     -11.001  25.0731934.375  1.00                 N  
ATOM   3377  NH2 ARG   648      -9.910  24.1731932.565  1.00                 N  
ATOM   3378  N   ASP   649      -5.701  25.3021937.214  1.00                 N  
ATOM   3379  CA  ASP   649      -5.522  26.0031938.519  1.00                 C  
ATOM   3380  C   ASP   649      -5.866  24.9661939.692  1.00                 C  
ATOM   3381  O   ASP   649      -6.179  23.7821939.470  1.00                 O  
ATOM   3382  CB  ASP   649      -6.410  27.2471938.585  1.00                 C  
ATOM   3383  CG  ASP   649      -7.885  26.9061938.669  1.00                 C  
ATOM   3384  OD1 ASP   649      -8.209  25.7491939.011  1.00                 O  
ATOM   3385  OD2 ASP   649      -8.717  27.7961938.394  1.00                 O  
ATOM   3386  N   GLU   650      -5.717  25.4321940.926  1.00                 N  
ATOM   3387  CA  GLU   650      -5.999  24.5701942.008  1.00                 C  
ATOM   3388  C   GLU   650      -7.350  24.6761942.795  1.00                 C  
ATOM   3389  O   GLU   650      -8.174  25.5341942.490  1.00                 O  
ATOM   3390  CB  GLU   650      -4.918  24.6901943.084  1.00                 C  
ATOM   3391  CD  GLU   650      -2.495  24.3721943.723  1.00                 C  
ATOM   3392  CG  GLU   650      -3.535  24.2561942.626  1.00                 C  
ATOM   3393  OE1 GLU   650      -2.834  24.8821944.811  1.00                 O  
ATOM   3394  OE2 GLU   650      -1.341  23.9531943.493  1.00                 O  
ATOM   3395  N   GLN   651      -7.528  23.8331943.806  1.00                 N  
ATOM   3396  CA  GLN   651      -8.746  23.9961944.571  1.00                 C  
ATOM   3397  C   GLN   651      -8.299  24.5341945.854  1.00                 C  
ATOM   3398  O   GLN   651      -7.111  24.8111946.040  1.00                 O  
ATOM   3399  CB  GLN   651      -9.487  22.6621944.690  1.00                 C  
ATOM   3400  CD  GLN   651     -10.877  22.8791942.592  1.00                 C  
ATOM   3401  CG  GLN   651      -9.868  22.0431943.355  1.00                 C  
ATOM   3402  OE1 GLN   651     -11.959  23.1771943.097  1.00                 O  
ATOM   3403  NE2 GLN   651     -10.523  23.2611941.371  1.00                 N  
ATOM   3404  N   LEU   652      -9.251  24.7991946.746  1.00                 N  
ATOM   3405  CA  LEU   652      -9.270  25.5781947.986  1.00                 C  
ATOM   3406  C   LEU   652      -9.842  24.7221949.208  1.00                 C  
ATOM   3407  O   LEU   652     -10.838  24.0021949.136  1.00                 O  
ATOM   3408  CB  LEU   652     -10.103  26.8491947.807  1.00                 C  
ATOM   3409  CG  LEU   652      -9.602  27.8451946.760  1.00                 C  
ATOM   3410  CD1 LEU   652     -10.609  28.9691946.563  1.00                 C  
ATOM   3411  CD2 LEU   652      -8.249  28.4121947.159  1.00                 C  
ATOM   3412  N   ARG   653      -9.194  24.9941950.340  1.00                 N  
ATOM   3413  CA  ARG   653      -9.450  24.3081951.563  1.00                 C  
ATOM   3414  C   ARG   653     -10.940  24.1711952.253  1.00                 C  
ATOM   3415  O   ARG   653     -11.966  24.8421952.095  1.00                 O  
ATOM   3416  CB  ARG   653      -8.608  24.9001952.695  1.00                 C  
ATOM   3417  CD  ARG   653      -6.345  25.2371953.727  1.00                 C  
ATOM   3418  NE  ARG   653      -4.911  24.9771953.625  1.00                 N  
ATOM   3419  CG  ARG   653      -7.119  24.6221952.572  1.00                 C  
ATOM   3420  CZ  ARG   653      -4.018  25.3471954.537  1.00                 C  
ATOM   3421  NH1 ARG   653      -2.734  25.0671954.359  1.00                 N  
ATOM   3422  NH2 ARG   653      -4.411  25.9951955.625  1.00                 N  
ATOM   3423  N   GLN   654     -10.911  23.0441952.976  1.00                 N  
ATOM   3424  CA  GLN   654     -11.728  22.4111953.941  1.00                 C  
ATOM   3425  C   GLN   654     -12.243  22.9561955.257  1.00                 C  
ATOM   3426  O   GLN   654     -11.722  23.9521955.766  1.00                 O  
ATOM   3427  CB  GLN   654     -11.074  21.1171954.431  1.00                 C  
ATOM   3428  CD  GLN   654     -12.236  19.5471952.828  1.00                 C  
ATOM   3429  CG  GLN   654     -10.908  20.0591953.352  1.00                 C  
ATOM   3430  OE1 GLN   654     -13.092  19.1121953.599  1.00                 O  
ATOM   3431  NE2 GLN   654     -12.411  19.5991951.513  1.00                 N  
ATOM   3432  N   GLN   655     -13.327  22.3721955.767  1.00                 N  
ATOM   3433  CA  GLN   655     -13.916  22.8241957.020  1.00                 C  
ATOM   3434  C   GLN   655     -12.970  22.6931958.199  1.00                 C  
ATOM   3435  O   GLN   655     -11.876  22.1331958.089  1.00                 O  
ATOM   3436  CB  GLN   655     -15.200  22.0471957.320  1.00                 C  
ATOM   3437  CD  GLN   655     -16.800  23.6721956.234  1.00                 C  
ATOM   3438  CG  GLN   655     -16.298  22.2431956.288  1.00                 C  
ATOM   3439  OE1 GLN   655     -17.204  24.2371957.250  1.00                 O  
ATOM   3440  NE2 GLN   655     -16.774  24.2631955.044  1.00                 N  
ATOM   3441  N   GLN   656     -13.389  23.2431959.337  1.00                 N  
ATOM   3442  CA  GLN   656     -12.608  23.3581960.547  1.00                 C  
ATOM   3443  C   GLN   656     -13.292  22.6161961.655  1.00                 C  
ATOM   3444  O   GLN   656     -14.346  22.0221961.421  1.00                 O  
ATOM   3445  CB  GLN   656     -12.406  24.8291960.916  1.00                 C  
ATOM   3446  CD  GLN   656     -10.245  25.2171959.668  1.00                 C  
ATOM   3447  CG  GLN   656     -11.688  25.6431959.852  1.00                 C  
ATOM   3448  OE1 GLN   656      -9.463  25.2111960.618  1.00                 O  
ATOM   3449  NE2 GLN   656      -9.887  24.8581958.440  1.00                 N  
ATOM   3450  N   LEU   657     -12.714  22.6041962.847  1.00                 N  
ATOM   3451  CA  LEU   657     -13.254  21.8901963.992  1.00                 C  
ATOM   3452  C   LEU   657     -13.707  22.7521965.230  1.00                 C  
ATOM   3453  O   LEU   657     -13.013  23.7221965.528  1.00                 O  
ATOM   3454  CB  LEU   657     -12.240  20.8691964.514  1.00                 C  
ATOM   3455  CG  LEU   657     -11.809  19.7791963.531  1.00                 C  
ATOM   3456  CD1 LEU   657     -10.711  18.9161964.134  1.00                 C  
ATOM   3457  CD2 LEU   657     -12.996  18.9191963.126  1.00                 C  
ATOM   3458  N   ALA   658     -14.777  22.3911965.926  1.00                 N  
ATOM   3459  CA  ALA   658     -15.046  23.0931967.119  1.00                 C  
ATOM   3460  C   ALA   658     -13.909  22.9941968.248  1.00                 C  
ATOM   3461  O   ALA   658     -13.305  23.9181968.800  1.00                 O  
ATOM   3462  CB  ALA   658     -16.353  22.6141967.733  1.00                 C  
ATOM   3463  N   GLN   659     -13.709  21.7121968.538  1.00                 N  
ATOM   3464  CA  GLN   659     -12.645  21.5151969.606  1.00                 C  
ATOM   3465  C   GLN   659     -11.431  20.5741969.129  1.00                 C  
ATOM   3466  O   GLN   659     -11.495  19.9871968.052  1.00                 O  
ATOM   3467  CB  GLN   659     -13.262  20.9221970.874  1.00                 C  
ATOM   3468  CD  GLN   659     -14.893  21.1931972.784  1.00                 C  
ATOM   3469  CG  GLN   659     -14.306  21.8111971.531  1.00                 C  
ATOM   3470  OE1 GLN   659     -15.188  19.9981972.819  1.00                 O  
ATOM   3471  NE2 GLN   659     -15.064  22.0061973.819  1.00                 N  
ATOM   3472  N   GLN   660     -10.418  20.4191969.975  1.00                 N  
ATOM   3473  CA  GLN   660      -9.475  19.4211969.527  1.00                 C  
ATOM   3474  C   GLN   660      -9.534  18.1881970.340  1.00                 C  
ATOM   3475  O   GLN   660     -10.434  18.0821971.168  1.00                 O  
ATOM   3476  CB  GLN   660      -8.051  19.9801969.553  1.00                 C  
ATOM   3477  CD  GLN   660      -8.035  20.9231967.210  1.00                 C  
ATOM   3478  CG  GLN   660      -7.852  21.2131968.687  1.00                 C  
ATOM   3479  OE1 GLN   660      -7.359  20.0601966.649  1.00                 O  
ATOM   3480  NE2 GLN   660      -8.950  21.6461966.575  1.00                 N  
ATOM   3481  N   THR   661      -8.654  17.2211970.095  1.00                 N  
ATOM   3482  CA  THR   661      -8.657  15.9431970.821  1.00                 C  
ATOM   3483  C   THR   661      -7.952  16.2091972.292  1.00                 C  
ATOM   3484  O   THR   661      -7.490  17.2791972.696  1.00                 O  
ATOM   3485  CB  THR   661      -7.918  14.8451970.034  1.00                 C  
ATOM   3486  OG1 THR   661      -6.538  15.2041969.889  1.00                 O  
ATOM   3487  CG2 THR   661      -8.526  14.6811968.649  1.00                 C  
ATOM   3488  N   ALA   662      -8.134  15.1501973.091  1.00                 N  
ATOM   3489  CA  ALA   662      -7.823  14.9281974.387  1.00                 C  
ATOM   3490  C   ALA   662      -6.494  14.2871974.539  1.00                 C  
ATOM   3491  O   ALA   662      -5.931  13.7501973.582  1.00                 O  
ATOM   3492  CB  ALA   662      -8.886  14.0631975.047  1.00                 C  
ATOM   3493  N   VAL   663      -5.894  14.4721975.722  1.00                 N  
ATOM   3494  CA  VAL   663      -4.577  14.1281976.193  1.00                 C  
ATOM   3495  C   VAL   663      -4.526  12.7251976.689  1.00                 C  
ATOM   3496  O   VAL   663      -5.595  12.0941976.775  1.00                 O  
ATOM   3497  CB  VAL   663      -4.107  15.0861977.303  1.00                 C  
ATOM   3498  CG1 VAL   663      -4.039  16.5131976.783  1.00                 C  
ATOM   3499  CG2 VAL   663      -5.030  14.9981978.509  1.00                 C  
ATOM   3500  N   PRO   664      -3.361  12.1811977.023  1.00                 N  
ATOM   3501  CA  PRO   664      -3.359  10.7921977.543  1.00                 C  
ATOM   3502  C   PRO   664      -3.027  10.7291978.928  1.00                 C  
ATOM   3503  O   PRO   664      -2.616  11.7631979.472  1.00                 O  
ATOM   3504  CB  PRO   664      -2.303  10.0811976.695  1.00                 C  
ATOM   3505  CD  PRO   664      -2.096  12.4101976.182  1.00                 C  
ATOM   3506  CG  PRO   664      -1.308  11.1441976.369  1.00                 C  
ATOM   3507  N   VAL   665      -3.184   9.5581979.550  1.00                 N  
ATOM   3508  CA  VAL   665      -2.894   9.2061980.965  1.00                 C  
ATOM   3509  C   VAL   665      -2.759  10.4251981.801  1.00                 C  
ATOM   3510  O   VAL   665      -1.867  11.2021981.482  1.00                 O  
ATOM   3511  CB  VAL   665      -1.620   8.3491981.084  1.00                 C  
ATOM   3512  CG1 VAL   665      -1.298   8.0721982.544  1.00                 C  
ATOM   3513  CG2 VAL   665      -1.781   7.0471980.314  1.00                 C  
ATOM   3514  N   PRO   666      -3.556  10.6261982.843  1.00                 N  
ATOM   3515  CA  PRO   666      -3.278  11.9541983.562  1.00                 C  
ATOM   3516  C   PRO   666      -2.300  11.5951984.674  1.00                 C  
ATOM   3517  O   PRO   666      -1.865  10.4351984.801  1.00                 O  
ATOM   3518  CB  PRO   666      -4.654  12.4011984.059  1.00                 C  
ATOM   3519  CD  PRO   666      -4.943  10.1411983.325  1.00                 C  
ATOM   3520  CG  PRO   666      -5.369  11.1301984.375  1.00                 C  
ATOM   3521  N   ILE   667      -1.912  12.5941985.463  1.00                 N  
ATOM   3522  CA  ILE   667      -0.985  12.4461986.552  1.00                 C  
ATOM   3523  C   ILE   667      -1.492  11.4101987.731  1.00                 C  
ATOM   3524  O   ILE   667      -2.644  11.0291987.902  1.00                 O  
ATOM   3525  CB  ILE   667      -0.665  13.8021987.209  1.00                 C  
ATOM   3526  CD1 ILE   667      -1.671  15.6231988.682  1.00                 C  
ATOM   3527  CG1 ILE   667      -1.932  14.4181987.805  1.00                 C  
ATOM   3528  CG2 ILE   667       0.002  14.7341986.209  1.00                 C  
ATOM   3529  N   LYS   668      -0.479  10.9541988.465  1.00                 N  
ATOM   3530  CA  LYS   668      -0.753  10.0731989.511  1.00                 C  
ATOM   3531  C   LYS   668      -1.700  10.6371990.572  1.00                 C  
ATOM   3532  O   LYS   668      -1.908  11.8521990.717  1.00                 O  
ATOM   3533  CB  LYS   668       0.543   9.6401990.200  1.00                 C  
ATOM   3534  CD  LYS   668       2.704   8.3701990.086  1.00                 C  
ATOM   3535  CE  LYS   668       3.617   7.5221989.215  1.00                 C  
ATOM   3536  CG  LYS   668       1.455   8.7921989.329  1.00                 C  
ATOM   3537  NZ  LYS   668       4.853   7.1141989.938  1.00                 N  
ATOM   3538  N   THR   669      -2.380   9.7171991.269  1.00                 N  
ATOM   3539  CA  THR   669      -3.314  10.0741992.318  1.00                 C  
ATOM   3540  C   THR   669      -2.667  10.9461993.490  1.00                 C  
ATOM   3541  O   THR   669      -1.453  11.0261993.689  1.00                 O  
ATOM   3542  CB  THR   669      -3.951   8.8251992.955  1.00                 C  
ATOM   3543  OG1 THR   669      -2.928   8.0051993.532  1.00                 O  
ATOM   3544  CG2 THR   669      -4.693   8.0111991.906  1.00                 C  
ATOM   3545  N   PRO   670      -3.568  11.6151994.221  1.00                 N  
ATOM   3546  CA  PRO   670      -3.229  12.4651995.270  1.00                 C  
ATOM   3547  C   PRO   670      -3.548  11.6071996.556  1.00                 C  
ATOM   3548  O   PRO   670      -4.113  10.5051996.551  1.00                 O  
ATOM   3549  CB  PRO   670      -4.139  13.6791995.071  1.00                 C  
ATOM   3550  CD  PRO   670      -4.970  12.0001993.581  1.00                 C  
ATOM   3551  CG  PRO   670      -5.394  13.1151994.496  1.00                 C  
ATOM   3552  N   THR   671      -3.007  12.1511997.642  1.00                 N  
ATOM   3553  CA  THR   671      -3.054  11.6911998.987  1.00                 C  
ATOM   3554  C   THR   671      -4.425  11.4481999.443  1.00                 C  
ATOM   3555  O   THR   671      -5.397  11.7691998.754  1.00                 O  
ATOM   3556  CB  THR   671      -2.382  12.6891999.949  1.00                 C  
ATOM   3557  OG1 THR   671      -3.081  13.9401999.909  1.00                 O  
ATOM   3558  CG2 THR   671      -0.936  12.9271999.544  1.00                 C  
ATOM   3559  N   LYS   672      -4.540  10.7752000.586  1.00                 N  
ATOM   3560  CA  LYS   672      -5.659  10.0662001.226  1.00                 C  
ATOM   3561  C   LYS   672      -5.897  10.4582002.656  1.00                 C  
ATOM   3562  O   LYS   672      -4.957  10.3662003.446  1.00                 O  
ATOM   3563  CB  LYS   672      -5.437   8.5532001.170  1.00                 C  
ATOM   3564  CD  LYS   672      -6.315   6.2462001.622  1.00                 C  
ATOM   3565  CE  LYS   672      -7.442   5.4292002.232  1.00                 C  
ATOM   3566  CG  LYS   672      -6.575   7.7372001.761  1.00                 C  
ATOM   3567  NZ  LYS   672      -7.176   3.9662002.150  1.00                 N  
ATOM   3568  N   SER   673      -7.161  10.6812003.019  1.00                 N  
ATOM   3569  CA  SER   673      -7.586  11.1992004.299  1.00                 C  
ATOM   3570  C   SER   673      -7.079  10.7222005.761  1.00                 C  
ATOM   3571  O   SER   673      -6.418   9.6922005.922  1.00                 O  
ATOM   3572  CB  SER   673      -9.102  11.0612004.456  1.00                 C  
ATOM   3573  OG  SER   673      -9.483   9.7002004.556  1.00                 O  
ATOM   3574  N   PRO   674      -7.438  11.5122006.773  1.00                 N  
ATOM   3575  CA  PRO   674      -6.997  10.9862008.047  1.00                 C  
ATOM   3576  C   PRO   674      -7.530   9.7722008.590  1.00                 C  
ATOM   3577  O   PRO   674      -8.251   9.0972007.851  1.00                 O  
ATOM   3578  CB  PRO   674      -7.337  12.0962009.043  1.00                 C  
ATOM   3579  CD  PRO   674      -8.336  12.7472006.968  1.00                 C  
ATOM   3580  CG  PRO   674      -8.532  12.7702008.458  1.00                 C  
ATOM   3581  N   GLY   675      -7.336   9.4552009.869  1.00                 N  
ATOM   3582  CA  GLY   675      -7.908   8.2052010.472  1.00                 C  
ATOM   3583  C   GLY   675      -8.981   8.4052011.620  1.00                 C  
ATOM   3584  O   GLY   675      -9.146   9.5252012.110  1.00                 O  
ATOM   3585  N   ALA   676      -9.639   7.3282012.049  1.00                 N  
ATOM   3586  CA  ALA   676     -10.531   7.6472013.164  1.00                 C  
ATOM   3587  C   ALA   676      -9.864   7.4762014.537  1.00                 C  
ATOM   3588  O   ALA   676      -8.850   6.8322014.759  1.00                 O  
ATOM   3589  CB  ALA   676     -11.781   6.7822013.108  1.00                 C  
ATOM   3590  N   SER   677     -10.452   8.2242015.490  1.00                 N  
ATOM   3591  CA  SER   677     -10.271   8.3762016.884  1.00                 C  
ATOM   3592  C   SER   677     -10.333   7.2872017.772  1.00                 C  
ATOM   3593  O   SER   677     -11.204   6.4402017.644  1.00                 O  
ATOM   3594  CB  SER   677     -11.288   9.3682017.451  1.00                 C  
ATOM   3595  OG  SER   677     -11.175   9.4652018.860  1.00                 O  
ATOM   3596  N   VAL   678      -9.357   7.1692018.691  1.00                 N  
ATOM   3597  CA  VAL   678      -9.038   6.1912019.739  1.00                 C  
ATOM   3598  C   VAL   678     -10.302   5.7872020.576  1.00                 C  
ATOM   3599  O   VAL   678     -11.407   6.3272020.390  1.00                 O  
ATOM   3600  CB  VAL   678      -7.948   6.7192020.691  1.00                 C  
ATOM   3601  CG1 VAL   678      -6.659   6.9832019.929  1.00                 C  
ATOM   3602  CG2 VAL   678      -8.423   7.9802021.396  1.00                 C  
ATOM   3603  N   LEU   679     -10.144   4.7882021.436  1.00                 N  
ATOM   3604  CA  LEU   679     -11.247   4.3402022.216  1.00                 C  
ATOM   3605  C   LEU   679     -11.279   4.8322023.650  1.00                 C  
ATOM   3606  O   LEU   679     -10.638   5.8492023.934  1.00                 O  
ATOM   3607  CB  LEU   679     -11.293   2.8112022.250  1.00                 C  
ATOM   3608  CG  LEU   679     -11.432   2.1072020.899  1.00                 C  
ATOM   3609  CD1 LEU   679     -11.361   0.5972021.070  1.00                 C  
ATOM   3610  CD2 LEU   679     -12.734   2.5012020.219  1.00                 C  
ATOM   3611  N   PRO   680     -12.149   4.2622024.485  1.00                 N  
ATOM   3612  CA  PRO   680     -12.539   4.7822025.763  1.00                 C  
ATOM   3613  C   PRO   680     -11.481   3.9082026.704  1.00                 C  
ATOM   3614  O   PRO   680     -11.749   2.8272027.243  1.00                 O  
ATOM   3615  CB  PRO   680     -14.020   4.4152025.876  1.00                 C  
ATOM   3616  CD  PRO   680     -13.185   3.2462023.961  1.00                 C  
ATOM   3617  CG  PRO   680     -14.148   3.1412025.110  1.00                 C  
ATOM   3618  N   ALA   681     -10.328   4.5442026.741  1.00                 N  
ATOM   3619  CA  ALA   681      -9.180   4.4762027.532  1.00                 C  
ATOM   3620  C   ALA   681      -9.478   4.4782028.961  1.00                 C  
ATOM   3621  O   ALA   681     -10.449   5.1382029.339  1.00                 O  
ATOM   3622  CB  ALA   681      -8.247   5.6342027.213  1.00                 C  
ATOM   3623  N   GLN   682      -8.682   3.8922029.837  1.00                 N  
ATOM   3624  CA  GLN   682      -8.876   2.8942031.025  1.00                 C  
ATOM   3625  C   GLN   682      -8.858   3.9902032.443  1.00                 C  
ATOM   3626  O   GLN   682      -9.343   5.1152032.403  1.00                 O  
ATOM   3627  CB  GLN   682      -7.772   1.8342031.020  1.00                 C  
ATOM   3628  CD  GLN   682      -8.957   0.1472029.562  1.00                 C  
ATOM   3629  CG  GLN   682      -7.719   1.0002029.751  1.00                 C  
ATOM   3630  OE1 GLN   682      -9.314  -0.6482030.432  1.00                 O  
ATOM   3631  NE2 GLN   682      -9.618   0.3102028.422  1.00                 N  
ATOM   3632  N   PRO   683      -8.507   3.5112033.633  1.00                 N  
ATOM   3633  CA  PRO   683      -8.908   3.8622034.849  1.00                 C  
ATOM   3634  C   PRO   683      -8.230   4.3932036.226  1.00                 C  
ATOM   3635  O   PRO   683      -7.151   4.0582035.952  1.00                 O  
ATOM   3636  CB  PRO   683      -9.582   2.6012035.395  1.00                 C  
ATOM   3637  CD  PRO   683      -8.551   1.9722033.328  1.00                 C  
ATOM   3638  CG  PRO   683      -8.882   1.4772034.708  1.00                 C  
ATOM   3639  N   PRO   684      -8.317   5.0752037.353  1.00                 N  
ATOM   3640  CA  PRO   684      -6.840   5.3632038.150  1.00                 C  
ATOM   3641  C   PRO   684      -7.033   5.6252040.191  1.00                 C  
ATOM   3642  O   PRO   684      -8.053   5.0982040.372  1.00                 O  
ATOM   3643  CB  PRO   684      -6.310   6.6412037.497  1.00                 C  
ATOM   3644  CD  PRO   684      -8.512   6.2992036.623  1.00                 C  
ATOM   3645  CG  PRO   684      -7.534   7.3612037.039  1.00                 C  
ATOM   3646  N   SER   685      -6.337   5.8552041.290  1.00                 N  
ATOM   3647  CA  SER   685      -6.139   6.1072042.641  1.00                 C  
ATOM   3648  C   SER   685      -6.734   6.0512045.079  1.00                 C  
ATOM   3649  O   SER   685      -7.923   5.7532045.055  1.00                 O  
ATOM   3650  CB  SER   685      -5.961   7.6072042.886  1.00                 C  
ATOM   3651  OG  SER   685      -4.791   8.0922042.250  1.00                 O  
ATOM   3652  N   PRO   686      -6.171   6.2482046.266  1.00                 N  
ATOM   3653  CA  PRO   686      -7.032   6.5362047.800  1.00                 C  
ATOM   3654  C   PRO   686      -7.190   6.8982050.559  1.00                 C  
ATOM   3655  O   PRO   686      -6.086   7.2592050.497  1.00                 O  
ATOM   3656  CB  PRO   686      -8.000   5.3562047.909  1.00                 C  
ATOM   3657  CD  PRO   686      -6.618   4.9242046.002  1.00                 C  
ATOM   3658  CG  PRO   686      -7.339   4.2602047.142  1.00                 C  
ATOM   3659  N   GLU   687      -7.779   7.1442051.715  1.00                 N  
ATOM   3660  CA  GLU   687      -7.240   7.7922053.619  1.00                 C  
ATOM   3661  C   GLU   687      -6.983   8.0102056.917  1.00                 C  
ATOM   3662  O   GLU   687      -5.995   7.2862056.981  1.00                 O  
ATOM   3663  CB  GLU   687      -7.653   9.2512053.825  1.00                 C  
ATOM   3664  CD  GLU   687      -7.352  11.6692053.162  1.00                 C  
ATOM   3665  CG  GLU   687      -6.888  10.2402052.961  1.00                 C  
ATOM   3666  OE1 GLU   687      -8.324  11.8782053.918  1.00                 O  
ATOM   3667  OE2 GLU   687      -6.742  12.5812052.565  1.00                 O  
ATOM   3668  N   PRO   688      -7.408   8.5752058.042  1.00                 N  
ATOM   3669  CA  PRO   688      -7.162   8.4162060.452  1.00                 C  
ATOM   3670  C   PRO   688      -7.002   8.5132064.057  1.00                 C  
ATOM   3671  O   PRO   688      -6.091   7.6672064.171  1.00                 O  
ATOM   3672  CB  PRO   688      -5.648   8.4382060.672  1.00                 C  
ATOM   3673  CD  PRO   688      -5.998   8.8452058.339  1.00                 C  
ATOM   3674  CG  PRO   688      -5.112   9.1932059.502  1.00                 C  
ATOM   3675  N   ASP   689      -7.227   8.1202065.183  1.00                 N  
ATOM   3676  CA  ASP   689      -7.376   8.4902067.991  1.00                 C  
ATOM   3677  C   ASP   689      -7.177   9.0052071.911  1.00                 C  
ATOM   3678  O   ASP   689      -6.000   9.3452071.863  1.00                 O  
ATOM   3679  CB  ASP   689      -8.178   7.3592068.639  1.00                 C  
ATOM   3680  CG  ASP   689      -7.470   6.0212068.554  1.00                 C  
ATOM   3681  OD1 ASP   689      -6.246   6.0112068.305  1.00                 O  
ATOM   3682  OD2 ASP   689      -8.140   4.9832068.737  1.00                 O  
ATOM   3683  N   ARG   690      -7.764   8.9822073.103  1.00                 N  
ATOM   3684  CA  ARG   690      -6.997   9.0442076.338  1.00                 C  
ATOM   3685  C   ARG   690      -7.565   9.2682080.366  1.00                 C  
ATOM   3686  O   ARG   690      -8.663   9.7462080.539  1.00                 O  
ATOM   3687  CB  ARG   690      -6.012  10.1772076.633  1.00                 C  
ATOM   3688  CD  ARG   690      -4.562  11.3702078.299  1.00                 C  
ATOM   3689  NE  ARG   690      -5.175  12.6772078.071  1.00                 N  
ATOM   3690  CG  ARG   690      -5.547  10.2342078.080  1.00                 C  
ATOM   3691  CZ  ARG   690      -4.912  13.4532077.025  1.00                 C  
ATOM   3692  NH1 ARG   690      -5.518  14.6272076.902  1.00                 N  
ATOM   3693  NH2 ARG   690      -4.045  13.0552076.104  1.00                 N  
ATOM   3694  N   ILE   691      -6.963   8.5352081.336  1.00                 N  
ATOM   3695  CA  ILE   691      -6.849   8.8232085.000  1.00                 C  
ATOM   3696  C   ILE   691      -6.738   9.1912088.994  1.00                 C  
ATOM   3697  O   ILE   691      -5.689   9.8222088.935  1.00                 O  
ATOM   3698  CB  ILE   691      -5.477   8.4002085.557  1.00                 C  
ATOM   3699  CD1 ILE   691      -3.789   6.4892085.544  1.00                 C  
ATOM   3700  CG1 ILE   691      -5.208   6.9262085.249  1.00                 C  
ATOM   3701  CG2 ILE   691      -5.394   8.6922087.048  1.00                 C  
ATOM   3702  N   GLN   692      -7.260   8.9722090.197  1.00                 N  
ATOM   3703  CA  GLN   692      -6.456   9.1052094.038  1.00                 C  
ATOM   3704  C   GLN   692      -5.914   8.7872097.653  1.00                 C  
ATOM   3705  O   GLN   692      -5.838   7.5652097.606  1.00                 O  
ATOM   3706  CB  GLN   692      -7.099  10.3372094.678  1.00                 C  
ATOM   3707  CD  GLN   692      -7.221  12.8572094.811  1.00                 C  
ATOM   3708  CG  GLN   692      -6.568  11.6602094.148  1.00                 C  
ATOM   3709  OE1 GLN   692      -8.436  12.8832095.009  1.00                 O  
ATOM   3710  NE2 GLN   692      -6.414  13.8522095.158  1.00                 N  
ATOM   3711  N   GLY   693      -5.779   9.3682098.842  1.00                 N  
ATOM   3712  CA  GLY   693      -5.949   8.5862102.670  1.00                 C  
ATOM   3713  C   GLY   693      -5.138   8.6682106.079  1.00                 C  
ATOM   3714  O   GLY   693      -3.987   9.0212106.195  1.00                 O  
ATOM   3715  N   VAL   694      -6.020   8.8202107.098  1.00                 N  
ATOM   3716  CA  VAL   694      -5.634   8.5922111.075  1.00                 C  
ATOM   3717  C   VAL   694      -5.757   8.7712114.015  1.00                 C  
ATOM   3718  O   VAL   694      -6.455   9.7262114.266  1.00                 O  
ATOM   3719  CB  VAL   694      -4.213   8.9762111.527  1.00                 C  
ATOM   3720  CG1 VAL   694      -4.115   8.9622113.045  1.00                 C  
ATOM   3721  CG2 VAL   694      -3.187   8.0342110.915  1.00                 C  
ATOM   3722  N   PRO   695      -5.591   7.7732114.919  1.00                 N  
ATOM   3723  CA  PRO   695      -5.415   7.9002118.586  1.00                 C  
ATOM   3724  C   PRO   695      -5.422   7.7262121.057  1.00                 C  
ATOM   3725  O   PRO   695      -4.796   6.7782120.808  1.00                 O  
ATOM   3726  CB  PRO   695      -6.230   9.1422118.953  1.00                 C  
ATOM   3727  CD  PRO   695      -6.497   8.8312116.595  1.00                 C  
ATOM   3728  CG  PRO   695      -7.209   9.2892117.836  1.00                 C  
ATOM   3729  N   ASP   696      -5.397   8.0752122.330  1.00                 N  
ATOM   3730  CA  ASP   696      -4.584   7.1922125.423  1.00                 C  
ATOM   3731  C   ASP   696      -4.653   6.3322127.376  1.00                 C  
ATOM   3732  O   ASP   696      -5.844   6.0402127.380  1.00                 O  
ATOM   3733  CB  ASP   696      -4.306   8.4302126.278  1.00                 C  
ATOM   3734  CG  ASP   696      -5.556   9.2432126.549  1.00                 C  
ATOM   3735  OD1 ASP   696      -6.668   8.6992126.380  1.00                 O  
ATOM   3736  OD2 ASP   696      -5.425  10.4252126.931  1.00                 O  
ATOM   3737  N   ILE   697      -3.980   6.1932128.514  1.00                 N  
ATOM   3738  CA  ILE   697      -4.676   5.8652131.250  1.00                 C  
ATOM   3739  C   ILE   697      -4.285   5.9342133.060  1.00                 C  
ATOM   3740  O   ILE   697      -3.408   6.7902133.094  1.00                 O  
ATOM   3741  CB  ILE   697      -5.144   4.4282131.545  1.00                 C  
ATOM   3742  CD1 ILE   697      -4.322   2.0202131.710  1.00                 C  
ATOM   3743  CG1 ILE   697      -4.022   3.4302131.250  1.00                 C  
ATOM   3744  CG2 ILE   697      -6.407   4.1082130.761  1.00                 C  
ATOM   3745  N   PRO   698      -4.643   5.3722134.210  1.00                 N  
ATOM   3746  CA  PRO   698      -4.053   5.3662136.534  1.00                 C  
ATOM   3747  C   PRO   698      -3.747   4.6582137.808  1.00                 C  
ATOM   3748  O   PRO   698      -3.461   3.6462137.311  1.00                 O  
ATOM   3749  CB  PRO   698      -5.189   6.1402137.206  1.00                 C  
ATOM   3750  CD  PRO   698      -5.832   5.8492134.919  1.00                 C  
ATOM   3751  CG  PRO   698      -6.369   5.9152136.322  1.00                 C  
ATOM   3752  N   PRO   699      -3.408   4.7542139.081  1.00                 N  
ATOM   3753  CA  PRO   699      -2.706   3.9282140.779  1.00                 C  
ATOM   3754  C   PRO   699      -2.447   3.4072141.899  1.00                 C  
ATOM   3755  O   PRO   699      -3.597   3.2412141.949  1.00                 O  
ATOM   3756  CB  PRO   699      -1.747   4.9832141.335  1.00                 C  
ATOM   3757  CD  PRO   699      -2.946   6.0682139.570  1.00                 C  
ATOM   3758  CG  PRO   699      -2.352   6.2862140.933  1.00                 C  
ATOM   3759  N   PRO   700      -1.772   2.8362142.880  1.00                 N  
ATOM   3760  CA  PRO   700      -2.263   1.4622144.240  1.00                 C  
ATOM   3761  C   PRO   700      -1.742   2.2782145.380  1.00                 C  
ATOM   3762  O   PRO   700      -1.775   3.5132145.424  1.00                 O  
ATOM   3763  CB  PRO   700      -1.470   0.2232143.818  1.00                 C  
ATOM   3764  CD  PRO   700      -0.729   2.0112142.409  1.00                 C  
ATOM   3765  CG  PRO   700      -0.270   0.7682143.119  1.00                 C  
ATOM   3766  N   GLN   701      -1.726   1.5082146.482  1.00                 N  
ATOM   3767  CA  GLN   701      -1.865   1.3592148.207  1.00                 C  
ATOM   3768  C   GLN   701      -0.119   1.3162148.559  1.00                 C  
ATOM   3769  O   GLN   701       0.645   0.5022148.062  1.00                 O  
ATOM   3770  CB  GLN   701      -2.684   0.1202148.573  1.00                 C  
ATOM   3771  CD  GLN   701      -3.696   0.9482150.734  1.00                 C  
ATOM   3772  CG  GLN   701      -2.833  -0.1062150.069  1.00                 C  
ATOM   3773  OE1 GLN   701      -4.842   1.1642150.342  1.00                 O  
ATOM   3774  NE2 GLN   701      -3.146   1.6092151.747  1.00                 N  
ATOM   3775  N   PRO   702       0.230   2.1312149.558  1.00                 N  
ATOM   3776  CA  PRO   702       1.362   1.9262150.234  1.00                 C  
ATOM   3777  C   PRO   702       1.427   1.7642151.669  1.00                 C  
ATOM   3778  O   PRO   702       0.433   1.2612152.201  1.00                 O  
ATOM   3779  CB  PRO   702       2.209   3.1612149.921  1.00                 C  
ATOM   3780  CD  PRO   702       0.040   3.5872149.001  1.00                 C  
ATOM   3781  CG  PRO   702       1.213   4.2442149.674  1.00                 C  
ATOM   3782  N   ASN   703       2.627   1.8192152.298  1.00                 N  
ATOM   3783  CA  ASN   703       2.898   1.6722153.718  1.00                 C  
ATOM   3784  C   ASN   703       1.829   2.2542154.760  1.00                 C  
ATOM   3785  O   ASN   703       1.236   3.3312154.796  1.00                 O  
ATOM   3786  CB  ASN   703       4.245   2.3052154.075  1.00                 C  
ATOM   3787  CG  ASN   703       4.651   2.0382155.511  1.00                 C  
ATOM   3788  OD1 ASN   703       4.303   2.7972156.416  1.00                 O  
ATOM   3789  ND2 ASN   703       5.391   0.9562155.724  1.00                 N  
ATOM   3790  N   THR   704       1.531   1.2382155.558  1.00                 N  
ATOM   3791  CA  THR   704       0.628   1.1152156.717  1.00                 C  
ATOM   3792  C   THR   704       1.644   1.5262157.871  1.00                 C  
ATOM   3793  O   THR   704       2.766   1.0162157.998  1.00                 O  
ATOM   3794  CB  THR   704       0.036  -0.3032156.823  1.00                 C  
ATOM   3795  OG1 THR   704      -0.740  -0.5882155.653  1.00                 O  
ATOM   3796  CG2 THR   704      -0.866  -0.4132158.043  1.00                 C  
ATOM   3797  N   GLY   705       1.184   2.5162158.646  1.00                 N  
ATOM   3798  CA  GLY   705       1.944   3.0552159.708  1.00                 C  
ATOM   3799  C   GLY   705       2.609   2.2302160.705  1.00                 C  
ATOM   3800  O   GLY   705       2.114   1.1262160.942  1.00                 O  
ATOM   3801  N   SER   706       3.687   2.6962161.349  1.00                 N  
ATOM   3802  CA  SER   706       4.389   1.8792162.369  1.00                 C  
ATOM   3803  C   SER   706       4.342   2.5872163.794  1.00                 C  
ATOM   3804  O   SER   706       4.546   3.7882163.977  1.00                 O  
ATOM   3805  CB  SER   706       5.839   1.6302161.950  1.00                 C  
ATOM   3806  OG  SER   706       6.546   0.9222162.954  1.00                 O  
ATOM   3807  N   GLN   707       4.020   1.7492164.775  1.00                 N  
ATOM   3808  CA  GLN   707       3.955   2.3352166.117  1.00                 C  
ATOM   3809  C   GLN   707       3.371   3.6552166.671  1.00                 C  
ATOM   3810  O   GLN   707       3.843   4.7372166.325  1.00                 O  
ATOM   3811  CB  GLN   707       5.360   2.4842166.705  1.00                 C  
ATOM   3812  CD  GLN   707       4.754   2.0812169.124  1.00                 C  
ATOM   3813  CG  GLN   707       5.384   3.0302168.124  1.00                 C  
ATOM   3814  OE1 GLN   707       5.137   0.9152169.214  1.00                 O  
ATOM   3815  NE2 GLN   707       3.783   2.5802169.880  1.00                 N  
ATOM   3816  N   ALA   708       2.248   3.5522167.371  1.00                 N  
ATOM   3817  CA  ALA   708       1.572   4.6382167.976  1.00                 C  
ATOM   3818  C   ALA   708       1.635   4.7362169.574  1.00                 C  
ATOM   3819  O   ALA   708       2.341   4.0202170.292  1.00                 O  
ATOM   3820  CB  ALA   708       0.100   4.6262167.592  1.00                 C  
ATOM   3821  N   GLY   709       1.035   5.8422170.042  1.00                 N  
ATOM   3822  CA  GLY   709       1.016   6.0642171.454  1.00                 C  
ATOM   3823  C   GLY   709       0.580   5.2642172.546  1.00                 C  
ATOM   3824  O   GLY   709      -0.601   4.9222172.630  1.00                 O  
ATOM   3825  N   ALA   710       1.515   4.8312173.408  1.00                 N  
ATOM   3826  CA  ALA   710       1.141   3.9352174.599  1.00                 C  
ATOM   3827  C   ALA   710      -0.237   3.9642175.268  1.00                 C  
ATOM   3828  O   ALA   710      -1.147   3.3232174.722  1.00                 O  
ATOM   3829  CB  ALA   710       2.099   4.1662175.757  1.00                 C  
ATOM   3830  N   GLY   711      -0.413   4.4452176.495  1.00                 N  
ATOM   3831  CA  GLY   711      -1.569   4.3642177.228  1.00                 C  
ATOM   3832  C   GLY   711      -1.646   5.1782178.433  1.00                 C  
ATOM   3833  O   GLY   711      -0.559   5.6242178.800  1.00                 O  
ATOM   3834  N   GLY   712      -2.775   5.4292179.101  1.00                 N  
ATOM   3835  CA  GLY   712      -2.760   6.2662180.294  1.00                 C  
ATOM   3836  C   GLY   712      -2.451   5.7842181.605  1.00                 C  
ATOM   3837  O   GLY   712      -2.568   4.5642181.732  1.00                 O  
ATOM   3838  N   ALA   713      -1.993   6.5662182.601  1.00                 N  
ATOM   3839  CA  ALA   713      -1.655   5.9912183.919  1.00                 C  
ATOM   3840  C   ALA   713      -2.981   5.3922184.637  1.00                 C  
ATOM   3841  O   ALA   713      -4.073   5.9442184.764  1.00                 O  
ATOM   3842  CB  ALA   713      -1.001   7.0412184.804  1.00                 C  
ATOM   3843  N   GLY   714      -2.772   4.1452185.072  1.00                 N  
ATOM   3844  CA  GLY   714      -3.671   3.3502185.764  1.00                 C  
ATOM   3845  C   GLY   714      -4.530   3.8542186.852  1.00                 C  
ATOM   3846  O   GLY   714      -5.744   3.7372186.740  1.00                 O  
ATOM   3847  N   GLY   715      -3.925   4.3942187.921  1.00                 N  
ATOM   3848  CA  GLY   715      -4.675   4.9342189.068  1.00                 C  
ATOM   3849  C   GLY   715      -3.969   4.8932190.410  1.00                 C  
ATOM   3850  O   GLY   715      -3.119   4.0382190.663  1.00                 O  
ATOM   3851  N   ALA   716      -4.152   5.9142191.252  1.00                 N  
ATOM   3852  CA  ALA   716      -3.658   6.0102192.568  1.00                 C  
ATOM   3853  C   ALA   716      -3.462   4.6562193.257  1.00                 C  
ATOM   3854  O   ALA   716      -4.080   3.6502192.914  1.00                 O  
ATOM   3855  CB  ALA   716      -4.586   6.8602193.422  1.00                 C  
ATOM   3856  N   GLY   717      -2.470   4.6412194.157  1.00                 N  
ATOM   3857  CA  GLY   717      -2.024   3.5582194.969  1.00                 C  
ATOM   3858  C   GLY   717      -3.141   3.3582196.168  1.00                 C  
ATOM   3859  O   GLY   717      -4.092   4.1062196.408  1.00                 O  
ATOM   3860  N   ALA   718      -3.000   2.1572196.742  1.00                 N  
ATOM   3861  CA  ALA   718      -3.724   1.5272197.693  1.00                 C  
ATOM   3862  C   ALA   718      -3.226   1.9282199.055  1.00                 C  
ATOM   3863  O   ALA   718      -2.208   2.6012199.286  1.00                 O  
ATOM   3864  CB  ALA   718      -3.645   0.0192197.508  1.00                 C  
ATOM   3865  N   ILE   719      -4.099   1.6562200.015  1.00                 N  
ATOM   3866  CA  ILE   719      -3.905   1.8782201.473  1.00                 C  
ATOM   3867  C   ILE   719      -2.377   1.5762202.121  1.00                 C  
ATOM   3868  O   ILE   719      -1.721   0.5472201.976  1.00                 O  
ATOM   3869  CB  ILE   719      -4.892   1.0412202.308  1.00                 C  
ATOM   3870  CD1 ILE   719      -7.374   0.5422202.608  1.00                 C  
ATOM   3871  CG1 ILE   719      -6.333   1.4622202.010  1.00                 C  
ATOM   3872  CG2 ILE   719      -4.564   1.1512203.789  1.00                 C  
ATOM   3873  N   PRO   720      -1.858   2.6592202.715  1.00                 N  
ATOM   3874  CA  PRO   720      -0.685   2.5232203.384  1.00                 C  
ATOM   3875  C   PRO   720      -0.652   1.8942204.760  1.00                 C  
ATOM   3876  O   PRO   720      -1.649   1.6712205.459  1.00                 O  
ATOM   3877  CB  PRO   720      -0.173   3.9582203.530  1.00                 C  
ATOM   3878  CD  PRO   720      -2.403   4.1422202.678  1.00                 C  
ATOM   3879  CG  PRO   720      -1.410   4.7892203.603  1.00                 C  
ATOM   3880  N   ASP   721       0.561   1.3982205.058  1.00                 N  
ATOM   3881  CA  ASP   721       1.032   0.5952206.173  1.00                 C  
ATOM   3882  C   ASP   721       1.039   1.3252207.433  1.00                 C  
ATOM   3883  O   ASP   721       1.457   2.4912207.423  1.00                 O  
ATOM   3884  CB  ASP   721       2.439   0.0642205.894  1.00                 C  
ATOM   3885  CG  ASP   721       2.456  -1.0032204.817  1.00                 C  
ATOM   3886  OD1 ASP   721       1.369  -1.5032204.458  1.00                 O  
ATOM   3887  OD2 ASP   721       3.557  -1.3402204.332  1.00                 O  
ATOM   3888  N   LEU   722       0.646   0.7132208.540  1.00                 N  
ATOM   3889  CA  LEU   722       0.692   1.4192209.867  1.00                 C  
ATOM   3890  C   LEU   722       2.247   1.3142210.244  1.00                 C  
ATOM   3891  O   LEU   722       3.067   0.7822209.493  1.00                 O  
ATOM   3892  CB  LEU   722      -0.258   0.7502210.863  1.00                 C  
ATOM   3893  CG  LEU   722      -1.739   0.7372210.482  1.00                 C  
ATOM   3894  CD1 LEU   722      -2.551  -0.0392211.509  1.00                 C  
ATOM   3895  CD2 LEU   722      -2.273   2.1552210.348  1.00                 C  
ATOM   3896  N   MET   723       2.579   1.8132211.421  1.00                 N  
ATOM   3897  CA  MET   723       3.905   1.8142211.857  1.00                 C  
ATOM   3898  C   MET   723       4.205   1.0222213.046  1.00                 C  
ATOM   3899  O   MET   723       3.405   0.1212213.302  1.00                 O  
ATOM   3900  CB  MET   723       4.375   3.2422212.141  1.00                 C  
ATOM   3901  SD  MET   723       5.384   3.6822209.598  1.00                 S  
ATOM   3902  CE  MET   723       6.980   4.1152210.287  1.00                 C  
ATOM   3903  CG  MET   723       4.288   4.1742210.943  1.00                 C  
ATOM   3904  N   GLN   724       5.382   1.1262213.646  1.00                 N  
ATOM   3905  CA  GLN   724       5.999   0.4002214.696  1.00                 C  
ATOM   3906  C   GLN   724       5.843   0.8982216.125  1.00                 C  
ATOM   3907  O   GLN   724       5.343   1.9962216.388  1.00                 O  
ATOM   3908  CB  GLN   724       7.506   0.2892214.457  1.00                 C  
ATOM   3909  CD  GLN   724       7.408  -1.8442213.108  1.00                 C  
ATOM   3910  CG  GLN   724       7.879  -0.4032213.157  1.00                 C  
ATOM   3911  OE1 GLN   724       7.753  -2.6492213.972  1.00                 O  
ATOM   3912  NE2 GLN   724       6.617  -2.1722212.093  1.00                 N  
ATOM   3913  N   GLN   725       6.208   0.0342217.085  1.00                 N  
ATOM   3914  CA  GLN   725       6.102   0.3992218.494  1.00                 C  
ATOM   3915  C   GLN   725       6.866   1.6302219.038  1.00                 C  
ATOM   3916  O   GLN   725       8.087   1.7022218.910  1.00                 O  
ATOM   3917  CB  GLN   725       6.542  -0.7662219.384  1.00                 C  
ATOM   3918  CD  GLN   725       5.078  -0.2712221.382  1.00                 C  
ATOM   3919  CG  GLN   725       6.493  -0.4622220.872  1.00                 C  
ATOM   3920  OE1 GLN   725       4.220  -1.1352221.198  1.00                 O  
ATOM   3921  NE2 GLN   725       4.830   0.8642222.025  1.00                 N  
ATOM   3922  N   LEU   726       6.134   2.6092219.554  1.00                 N  
ATOM   3923  CA  LEU   726       6.764   3.7732220.113  1.00                 C  
ATOM   3924  C   LEU   726       7.650   3.6592221.357  1.00                 C  
ATOM   3925  O   LEU   726       8.878   3.7422221.200  1.00                 O  
ATOM   3926  CB  LEU   726       5.716   4.8272220.476  1.00                 C  
ATOM   3927  CG  LEU   726       6.245   6.1262221.087  1.00                 C  
ATOM   3928  CD1 LEU   726       7.180   6.8342220.119  1.00                 C  
ATOM   3929  CD2 LEU   726       5.096   7.0432221.480  1.00                 C  
ATOM   3930  N   MET   727       7.084   3.4972222.552  1.00                 N  
ATOM   3931  CA  MET   727       7.782   3.3962223.755  1.00                 C  
ATOM   3932  C   MET   727       7.001   2.7962224.879  1.00                 C  
ATOM   3933  O   MET   727       5.781   2.8042224.720  1.00                 O  
ATOM   3934  CB  MET   727       8.281   4.7712224.202  1.00                 C  
ATOM   3935  SD  MET   727       7.803   7.3502225.094  1.00                 S  
ATOM   3936  CE  MET   727       8.437   6.9372226.717  1.00                 C  
ATOM   3937  CG  MET   727       7.173   5.7492224.557  1.00                 C  
ATOM   3938  N   ALA   728       7.563   2.3852226.018  1.00                 N  
ATOM   3939  CA  ALA   728       6.633   1.8702227.041  1.00                 C  
ATOM   3940  C   ALA   728       6.178   2.9122228.127  1.00                 C  
ATOM   3941  O   ALA   728       6.731   4.0042228.302  1.00                 O  
ATOM   3942  CB  ALA   728       7.247   0.6832227.767  1.00                 C  
ATOM   3943  N   ALA   729       5.066   2.5582228.767  1.00                 N  
ATOM   3944  CA  ALA   729       4.492   3.3772229.796  1.00                 C  
ATOM   3945  C   ALA   729       5.376   3.4762231.185  1.00                 C  
ATOM   3946  O   ALA   729       6.025   2.5912231.738  1.00                 O  
ATOM   3947  CB  ALA   729       3.102   2.8762230.159  1.00                 C  
ATOM   3948  N   MET   730       5.470   4.7562231.567  1.00                 N  
ATOM   3949  CA  MET   730       6.005   5.2302232.752  1.00                 C  
ATOM   3950  C   MET   730       5.598   4.4362234.076  1.00                 C  
ATOM   3951  O   MET   730       4.793   3.5112234.061  1.00                 O  
ATOM   3952  CB  MET   730       5.621   6.6962232.965  1.00                 C  
ATOM   3953  SD  MET   730       3.730   8.6562233.469  1.00                 S  
ATOM   3954  CE  MET   730       1.961   8.5532233.734  1.00                 C  
ATOM   3955  CG  MET   730       4.137   6.9202233.206  1.00                 C  
ATOM   3956  N   ALA   731       6.310   4.7622235.151  1.00                 N  
ATOM   3957  CA  ALA   731       6.111   4.1232236.394  1.00                 C  
ATOM   3958  C   ALA   731       4.804   4.1142237.083  1.00                 C  
ATOM   3959  O   ALA   731       3.816   4.3782236.417  1.00                 O  
ATOM   3960  CB  ALA   731       7.065   4.6852237.438  1.00                 C  
ATOM   3961  N   GLY   732       4.703   3.8252238.366  1.00                 N  
ATOM   3962  CA  GLY   732       3.418   3.8222239.083  1.00                 C  
ATOM   3963  C   GLY   732       3.709   4.1762240.625  1.00                 C  
ATOM   3964  O   GLY   732       4.511   5.0822240.856  1.00                 O  
ATOM   3965  N   GLY   733       2.767   3.8152241.492  1.00                 N  
ATOM   3966  CA  GLY   733       2.416   4.2422242.760  1.00                 C  
ATOM   3967  C   GLY   733       2.321   3.2192243.846  1.00                 C  
ATOM   3968  O   GLY   733       2.039   2.0572243.515  1.00                 O  
ATOM   3969  N   GLY   734       2.646   3.5502245.102  1.00                 N  
ATOM   3970  CA  GLY   734       2.793   2.7042246.262  1.00                 C  
ATOM   3971  C   GLY   734       2.110   2.7132247.586  1.00                 C  
ATOM   3972  O   GLY   734       1.552   3.7842247.797  1.00                 O  
ATOM   3973  N   GLY   735       2.271   1.8882248.616  1.00                 N  
ATOM   3974  CA  GLY   735       1.689   2.2742249.925  1.00                 C  
ATOM   3975  C   GLY   735       2.752   1.9422251.085  1.00                 C  
ATOM   3976  O   GLY   735       3.924   2.3062250.962  1.00                 O  
ATOM   3977  N   GLY   736       2.213   1.6542252.267  1.00                 N  
ATOM   3978  CA  GLY   736       2.754   1.6982253.582  1.00                 C  
ATOM   3979  C   GLY   736       2.373   0.3302254.323  1.00                 C  
ATOM   3980  O   GLY   736       1.392  -0.3532253.988  1.00                 O  
ATOM   3981  N   GLY   737       3.244  -0.0742255.256  1.00                 N  
ATOM   3982  CA  GLY   737       3.557  -1.1772256.017  1.00                 C  
ATOM   3983  C   GLY   737       3.281  -1.4082257.475  1.00                 C  
ATOM   3984  O   GLY   737       2.582  -0.5842258.054  1.00                 O  
ATOM   3985  N   ARG   738       3.735  -2.4382258.182  1.00                 N  
ATOM   3986  CA  ARG   738       3.288  -2.8942259.456  1.00                 C  
ATOM   3987  C   ARG   738       4.184  -2.7972260.745  1.00                 C  
ATOM   3988  O   ARG   738       5.366  -2.5212260.572  1.00                 O  
ATOM   3989  CB  ARG   738       2.902  -4.3732259.391  1.00                 C  
ATOM   3990  CD  ARG   738       0.539  -4.0512258.610  1.00                 C  
ATOM   3991  NE  ARG   738      -0.430  -4.2872257.542  1.00                 N  
ATOM   3992  CG  ARG   738       1.881  -4.7012258.314  1.00                 C  
ATOM   3993  CZ  ARG   738      -1.128  -5.4092257.400  1.00                 C  
ATOM   3994  NH1 ARG   738      -1.987  -5.5342256.398  1.00                 N  
ATOM   3995  NH2 ARG   738      -0.964  -6.4052258.261  1.00                 N  
ATOM   3996  N   ALA   739       3.827  -3.2602261.939  1.00                 N  
ATOM   3997  CA  ALA   739       5.015  -3.5602262.826  1.00                 C  
ATOM   3998  C   ALA   739       4.664  -4.5402263.911  1.00                 C  
ATOM   3999  O   ALA   739       3.837  -5.4182263.655  1.00                 O  
ATOM   4000  CB  ALA   739       5.553  -2.2782263.443  1.00                 C  
ATOM   4001  N   GLY   740       5.419  -4.5652265.005  1.00                 N  
ATOM   4002  CA  GLY   740       5.424  -5.5572266.070  1.00                 C  
ATOM   4003  C   GLY   740       4.992  -4.7782267.372  1.00                 C  
ATOM   4004  O   GLY   740       4.418  -3.6922267.276  1.00                 O  
ATOM   4005  N   ALA   741       5.036  -5.4672268.503  1.00                 N  
ATOM   4006  CA  ALA   741       4.628  -5.1592269.784  1.00                 C  
ATOM   4007  C   ALA   741       5.364  -4.4292270.856  1.00                 C  
ATOM   4008  O   ALA   741       6.572  -4.3372270.639  1.00                 O  
ATOM   4009  CB  ALA   741       4.255  -6.4252270.541  1.00                 C  
ATOM   4010  N   ALA   742       4.819  -4.0262272.006  1.00                 N  
ATOM   4011  CA  ALA   742       5.778  -3.4022272.962  1.00                 C  
ATOM   4012  C   ALA   742       6.493  -4.2082273.910  1.00                 C  
ATOM   4013  O   ALA   742       6.125  -5.3792273.934  1.00                 O  
ATOM   4014  CB  ALA   742       5.078  -2.3432273.800  1.00                 C  
ATOM   4015  N   GLY   743       7.422  -3.7342274.724  1.00                 N  
ATOM   4016  CA  GLY   743       8.111  -4.5772275.726  1.00                 C  
ATOM   4017  C   GLY   743       7.331  -4.7682277.054  1.00                 C  
ATOM   4018  O   GLY   743       7.687  -5.6582277.810  1.00                 O  
ATOM   4019  N   ILE   744       6.303  -3.9682277.318  1.00                 N  
ATOM   4020  CA  ILE   744       5.613  -4.0852278.549  1.00                 C  
ATOM   4021  C   ILE   744       6.609  -3.3692279.646  1.00                 C  
ATOM   4022  O   ILE   744       7.833  -3.3012279.559  1.00                 O  
ATOM   4023  CB  ILE   744       5.293  -5.5552278.879  1.00                 C  
ATOM   4024  CD1 ILE   744       3.130  -5.5092277.530  1.00                 C  
ATOM   4025  CG1 ILE   744       4.464  -6.1852277.757  1.00                 C  
ATOM   4026  CG2 ILE   744       4.594  -5.6582280.226  1.00                 C  
ATOM   4027  N   ASP   745       5.943  -2.6762280.579  1.00                 N  
ATOM   4028  CA  ASP   745       6.611  -2.0512281.605  1.00                 C  
ATOM   4029  C   ASP   745       7.318  -3.0432282.808  1.00                 C  
ATOM   4030  O   ASP   745       7.264  -4.2332283.118  1.00                 O  
ATOM   4031  CB  ASP   745       5.683  -1.0772282.333  1.00                 C  
ATOM   4032  CG  ASP   745       5.348   0.1432281.499  1.00                 C  
ATOM   4033  OD1 ASP   745       6.015   0.3572280.465  1.00                 O  
ATOM   4034  OD2 ASP   745       4.418   0.8862281.878  1.00                 O  
ATOM   4035  N   MET   746       8.319  -2.2502283.178  1.00                 N  
ATOM   4036  CA  MET   746       9.447  -2.3292284.135  1.00                 C  
ATOM   4037  C   MET   746       9.275  -2.9292285.505  1.00                 C  
ATOM   4038  O   MET   746       9.439  -4.1442285.612  1.00                 O  
ATOM   4039  CB  MET   746      10.021  -0.9362284.403  1.00                 C  
ATOM   4040  SD  MET   746      11.278   1.3712283.524  1.00                 S  
ATOM   4041  CE  MET   746      12.588   1.0922284.713  1.00                 C  
ATOM   4042  CG  MET   746      10.735  -0.3202283.211  1.00                 C  
ATOM   4043  N   SER   747       8.877  -2.1702286.520  1.00                 N  
ATOM   4044  CA  SER   747       8.722  -2.6532287.885  1.00                 C  
ATOM   4045  C   SER   747       7.724  -1.9652288.872  1.00                 C  
ATOM   4046  O   SER   747       7.278  -0.8822288.511  1.00                 O  
ATOM   4047  CB  SER   747      10.065  -2.6302288.617  1.00                 C  
ATOM   4048  OG  SER   747      10.507  -1.3012288.831  1.00                 O  
ATOM   4049  N   GLY   748       7.497  -2.3382290.127  1.00                 N  
ATOM   4050  CA  GLY   748       6.800  -1.3862290.976  1.00                 C  
ATOM   4051  C   GLY   748       7.023  -1.2092292.462  1.00                 C  
ATOM   4052  O   GLY   748       7.991  -1.8232292.897  1.00                 O  
ATOM   4053  N   MET   749       6.217  -0.6242293.342  1.00                 N  
ATOM   4054  CA  MET   749       6.517  -0.6252294.759  1.00                 C  
ATOM   4055  C   MET   749       5.560  -1.0202295.911  1.00                 C  
ATOM   4056  O   MET   749       4.443  -1.3752295.550  1.00                 O  
ATOM   4057  CB  MET   749       6.966   0.7662295.213  1.00                 C  
ATOM   4058  SD  MET   749       8.791   2.8502295.187  1.00                 S  
ATOM   4059  CE  MET   749      10.306   3.0832294.260  1.00                 C  
ATOM   4060  CG  MET   749       8.268   1.2332294.583  1.00                 C  
ATOM   4061  N   GLY   750       5.748  -0.8002297.208  1.00                 N  
ATOM   4062  CA  GLY   750       4.583  -0.9302298.098  1.00                 C  
ATOM   4063  C   GLY   750       4.654  -0.0212299.261  1.00                 C  
ATOM   4064  O   GLY   750       5.010   1.1432299.068  1.00                 O  
ATOM   4065  N   GLY   751       4.018  -0.4032300.365  1.00                 N  
ATOM   4066  CA  GLY   751       3.418   0.4322301.517  1.00                 C  
ATOM   4067  C   GLY   751       4.190   0.1542302.928  1.00                 C  
ATOM   4068  O   GLY   751       5.377  -0.1772302.996  1.00                 O  
ATOM   4069  N   LEU   752       3.617   0.0022304.212  1.00                 N  
ATOM   4070  CA  LEU   752       4.920   0.1002305.063  1.00                 C  
ATOM   4071  C   LEU   752       4.983  -1.0532306.104  1.00                 C  
ATOM   4072  O   LEU   752       4.613  -2.1582305.725  1.00                 O  
ATOM   4073  CB  LEU   752       5.000   1.4562305.767  1.00                 C  
ATOM   4074  CG  LEU   752       5.054   2.6882304.860  1.00                 C  
ATOM   4075  CD1 LEU   752       4.997   3.9652305.685  1.00                 C  
ATOM   4076  CD2 LEU   752       6.309   2.6682304.001  1.00                 C  
ATOM   4077  N   ALA   753       5.445  -0.9502307.346  1.00                 N  
ATOM   4078  CA  ALA   753       5.733  -1.9522308.257  1.00                 C  
ATOM   4079  C   ALA   753       5.127  -2.2122309.631  1.00                 C  
ATOM   4080  O   ALA   753       4.254  -1.4142309.955  1.00                 O  
ATOM   4081  CB  ALA   753       7.208  -1.9232308.629  1.00                 C  
ATOM   4082  N   ALA   754       5.546  -3.0742310.552  1.00                 N  
ATOM   4083  CA  ALA   754       4.940  -3.1402311.874  1.00                 C  
ATOM   4084  C   ALA   754       5.614  -3.0302313.276  1.00                 C  
ATOM   4085  O   ALA   754       6.833  -3.1362313.198  1.00                 O  
ATOM   4086  CB  ALA   754       4.193  -4.4532312.050  1.00                 C  
ATOM   4087  N   LEU   755       5.056  -3.1842314.473  1.00                 N  
ATOM   4088  CA  LEU   755       6.044  -3.7042315.554  1.00                 C  
ATOM   4089  C   LEU   755       5.317  -4.1562316.795  1.00                 C  
ATOM   4090  O   LEU   755       4.090  -4.0932316.790  1.00                 O  
ATOM   4091  CB  LEU   755       7.063  -2.6212315.914  1.00                 C  
ATOM   4092  CG  LEU   755       6.493  -1.2902316.408  1.00                 C  
ATOM   4093  CD1 LEU   755       6.110  -1.3822317.877  1.00                 C  
ATOM   4094  CD2 LEU   755       7.491  -0.1632316.190  1.00                 C  
ATOM   4095  N   LEU   756       6.032  -4.6812317.798  1.00                 N  
ATOM   4096  CA  LEU   756       5.568  -5.1652319.098  1.00                 C  
ATOM   4097  C   LEU   756       6.351  -4.6602320.319  1.00                 C  
ATOM   4098  O   LEU   756       7.237  -3.8202320.171  1.00                 O  
ATOM   4099  CB  LEU   756       5.589  -6.6942319.139  1.00                 C  
ATOM   4100  CG  LEU   756       4.717  -7.4122318.107  1.00                 C  
ATOM   4101  CD1 LEU   756       4.947  -8.9152318.161  1.00                 C  
ATOM   4102  CD2 LEU   756       3.247  -7.0942318.330  1.00                 C  
ATOM   4103  N   GLY   757       5.987  -5.0992321.527  1.00                 N  
ATOM   4104  CA  GLY   757       6.594  -4.6282322.761  1.00                 C  
ATOM   4105  C   GLY   757       7.771  -5.5002323.285  1.00                 C  
ATOM   4106  O   GLY   757       7.994  -6.6762323.002  1.00                 O  
ATOM   4107  N   GLY   758       8.666  -4.7232323.882  1.00                 N  
ATOM   4108  CA  GLY   758      10.016  -4.8422324.441  1.00                 C  
ATOM   4109  C   GLY   758      10.331  -4.8622325.881  1.00                 C  
ATOM   4110  O   GLY   758      10.127  -3.7672326.414  1.00                 O  
ATOM   4111  N   GLY   759      10.905  -5.9002326.480  1.00                 N  
ATOM   4112  CA  GLY   759      11.225  -6.0542327.846  1.00                 C  
ATOM   4113  C   GLY   759      10.541  -5.1272328.910  1.00                 C  
ATOM   4114  O   GLY   759      10.147  -3.9802328.687  1.00                 O  
ATOM   4115  N   ALA   760      10.340  -5.7492330.078  1.00                 N  
ATOM   4116  CA  ALA   760       9.637  -5.3172331.233  1.00                 C  
ATOM   4117  C   ALA   760      10.746  -4.4132332.010  1.00                 C  
ATOM   4118  O   ALA   760      11.672  -3.9022331.402  1.00                 O  
ATOM   4119  CB  ALA   760       9.132  -6.5132332.024  1.00                 C  
ATOM   4120  N   ASP   761      10.528  -4.1312333.281  1.00                 N  
ATOM   4121  CA  ASP   761      11.154  -3.2202334.048  1.00                 C  
ATOM   4122  C   ASP   761      11.436  -3.4962335.526  1.00                 C  
ATOM   4123  O   ASP   761      11.247  -4.6382335.932  1.00                 O  
ATOM   4124  CB  ASP   761      10.386  -1.8972334.044  1.00                 C  
ATOM   4125  CG  ASP   761       8.995  -2.0292334.632  1.00                 C  
ATOM   4126  OD1 ASP   761       8.751  -3.0102335.365  1.00                 O  
ATOM   4127  OD2 ASP   761       8.149  -1.1522334.359  1.00                 O  
ATOM   4128  N   ALA   762      11.884  -2.5982336.396  1.00                 N  
ATOM   4129  CA  ALA   762      12.363  -2.8272337.670  1.00                 C  
ATOM   4130  C   ALA   762      11.767  -2.2912338.994  1.00                 C  
ATOM   4131  O   ALA   762      10.789  -1.5632338.868  1.00                 O  
ATOM   4132  CB  ALA   762      13.807  -2.3622337.785  1.00                 C  
ATOM   4133  N   ALA   763      12.315  -2.3842340.201  1.00                 N  
ATOM   4134  CA  ALA   763      11.753  -1.6012341.271  1.00                 C  
ATOM   4135  C   ALA   763      12.426  -0.9652342.412  1.00                 C  
ATOM   4136  O   ALA   763      13.549  -1.4472342.506  1.00                 O  
ATOM   4137  CB  ALA   763      10.692  -2.4002342.012  1.00                 C  
ATOM   4138  N   THR   764      11.944  -0.3142343.466  1.00                 N  
ATOM   4139  CA  THR   764      12.906   0.0532344.581  1.00                 C  
ATOM   4140  C   THR   764      11.995  -0.5892346.101  1.00                 C  
ATOM   4141  O   THR   764      11.707  -1.7782346.167  1.00                 O  
ATOM   4142  CB  THR   764      13.192   1.5662344.604  1.00                 C  
ATOM   4143  OG1 THR   764      11.987   2.2782344.913  1.00                 O  
ATOM   4144  CG2 THR   764      13.699   2.0332343.249  1.00                 C  
ATOM   4145  N   MET   765      12.015   0.1052347.235  1.00                 N  
ATOM   4146  CA  MET   765      12.107  -0.0622348.487  1.00                 C  
ATOM   4147  C   MET   765      10.801  -0.1212349.794  1.00                 C  
ATOM   4148  O   MET   765       9.858   0.5292349.358  1.00                 O  
ATOM   4149  CB  MET   765      13.010   1.0072349.105  1.00                 C  
ATOM   4150  SD  MET   765      15.453   2.2992349.297  1.00                 S  
ATOM   4151  CE  MET   765      15.691   1.6862350.963  1.00                 C  
ATOM   4152  CG  MET   765      14.440   0.9852348.592  1.00                 C  
ATOM   4153  N   VAL   766      10.764  -0.4792351.074  1.00                 N  
ATOM   4154  CA  VAL   766       9.551  -0.1222351.820  1.00                 C  
ATOM   4155  C   VAL   766       9.607   0.5632354.129  1.00                 C  
ATOM   4156  O   VAL   766      10.395   1.4962354.237  1.00                 O  
ATOM   4157  CB  VAL   766       8.529  -1.2742351.820  1.00                 C  
ATOM   4158  CG1 VAL   766       8.088  -1.5942350.400  1.00                 C  
ATOM   4159  CG2 VAL   766       9.115  -2.5072352.490  1.00                 C  
ATOM   4160  N   GLY   767       8.837   0.2812355.175  1.00                 N  
ATOM   4161  CA  GLY   767       8.595   0.8342356.487  1.00                 C  
ATOM   4162  C   GLY   767       8.826   0.7022359.333  1.00                 C  
ATOM   4163  O   GLY   767       9.895   0.1102359.430  1.00                 O  
ATOM   4164  N   GLY   768       8.250   1.1252360.454  1.00                 N  
ATOM   4165  CA  GLY   768       8.545   0.8612362.077  1.00                 C  
ATOM   4166  C   GLY   768       8.122   0.2752365.601  1.00                 C  
ATOM   4167  O   GLY   768       7.132  -0.4362365.468  1.00                 O  
ATOM   4168  N   GLY   769       8.572   0.4802366.834  1.00                 N  
ATOM   4169  CA  GLY   769       7.697   0.1672369.012  1.00                 C  
ATOM   4170  C   GLY   769       7.003   0.3582373.149  1.00                 C  
ATOM   4171  O   GLY   769       6.964   1.5832373.162  1.00                 O  
ATOM   4172  N   ASN   770       6.777  -0.2792374.293  1.00                 N  
ATOM   4173  CA  ASN   770       6.762   0.2842376.915  1.00                 C  
ATOM   4174  C   ASN   770       5.854  -0.2762382.001  1.00                 C  
ATOM   4175  O   ASN   770       5.023  -1.1512382.068  1.00                 O  
ATOM   4176  CB  ASN   770       6.082   1.6312377.170  1.00                 C  
ATOM   4177  CG  ASN   770       6.264   2.1152378.595  1.00                 C  
ATOM   4178  OD1 ASN   770       6.407   1.3142379.519  1.00                 O  
ATOM   4179  ND2 ASN   770       6.260   3.4302378.777  1.00                 N  
ATOM   4180  N   GLY   771       6.661   0.0032383.055  1.00                 N  
ATOM   4181  CA  GLY   771       6.102   0.0132386.834  1.00                 C  
ATOM   4182  C   GLY   771       5.307   0.1072392.236  1.00                 C  
ATOM   4183  O   GLY   771       4.836   1.2372392.177  1.00                 O  
ATOM   4184  N   GLY   772       5.334  -0.4882393.425  1.00                 N  
ATOM   4185  CA  GLY   772       5.068   0.2412397.416  1.00                 C  
ATOM   4186  C   GLY   772       4.345  -0.3352403.661  1.00                 C  
ATOM   4187  O   GLY   772       3.831  -1.4232403.784  1.00                 O  
ATOM   4188  N   GLY   773       5.035   0.2302404.683  1.00                 N  
ATOM   4189  CA  GLY   773       4.381   0.3292409.987  1.00                 C  
ATOM   4190  C   GLY   773       3.645   0.3442415.962  1.00                 C  
ATOM   4191  O   GLY   773       2.988   1.3752415.880  1.00                 O  
ATOM   4192  N   GLN   774       3.790  -0.2012417.166  1.00                 N  
ATOM   4193  CA  GLN   774       3.386   0.5832422.452  1.00                 C  
ATOM   4194  C   GLN   774       3.174   1.0182428.788  1.00                 C  
ATOM   4195  O   GLN   774       4.398   1.0662428.837  1.00                 O  
ATOM   4196  CB  GLN   774       1.921   0.7562422.857  1.00                 C  
ATOM   4197  CD  GLN   774       2.295   2.4092424.730  1.00                 C  
ATOM   4198  CG  GLN   774       1.717   1.0652424.332  1.00                 C  
ATOM   4199  OE1 GLN   774       1.968   3.4372424.138  1.00                 O  
ATOM   4200  NE2 GLN   774       3.159   2.4042425.739  1.00                 N  
ATOM   4201  N   GLY   775       2.506   1.1312429.932  1.00                 N  
ATOM   4202  CA  GLY   775       2.771   0.9072436.165  1.00                 C  
ATOM   4203  C   GLY   775       1.939   1.4492441.618  1.00                 C  
ATOM   4204  O   GLY   775       0.947   2.1352441.709  1.00                 O  
ATOM   4205  N   GLY   776       2.304   0.6152442.624  1.00                 N  
ATOM   4206  CA  GLY   776       2.005   0.9542448.675  1.00                 C  
ATOM   4207  C   GLY   776       1.779   1.3812453.984  1.00                 C  
ATOM   4208  O   GLY   776       2.806   2.0512453.991  1.00                 O  
ATOM   4209  N   GLY   777       1.176   1.1652455.149  1.00                 N  
ATOM   4210  CA  GLY   777       1.647   1.2712461.266  1.00                 C  
ATOM   4211  C   GLY   777       1.364   1.8652465.477  1.00                 C  
ATOM   4212  O   GLY   777       0.821   2.9372465.611  1.00                 O  
ATOM   4213  N   SER   778       1.301   0.9242466.452  1.00                 N  
ATOM   4214  CA  SER   778       1.282   1.2552471.974  1.00                 C  
ATOM   4215  C   SER   778       0.748   1.1602475.834  1.00                 C  
ATOM   4216  O   SER   778      -0.397   0.8022475.989  1.00                 O  
ATOM   4217  CB  SER   778       1.292   2.7182472.423  1.00                 C  
ATOM   4218  OG  SER   778       1.269   2.8172473.837  1.00                 O  
ATOM   4219  N   ASP   779       1.675   0.9702476.806  1.00                 N  
ATOM   4220  CA  ASP   779       1.365   1.1032481.969  1.00                 C  
ATOM   4221  C   ASP   779       1.442   1.4732484.791  1.00                 C  
ATOM   4222  O   ASP   779       2.414   2.2162484.723  1.00                 O  
ATOM   4223  CB  ASP   779       1.771  -0.2462482.565  1.00                 C  
ATOM   4224  CG  ASP   779       0.797  -1.3542482.216  1.00                 C  
ATOM   4225  OD1 ASP   779      -0.422  -1.1532482.397  1.00                 O  
ATOM   4226  OD2 ASP   779       1.253  -2.4242481.760  1.00                 O  
ATOM   4227  N   PRO   780       0.959   1.1982485.999  1.00                 N  
ATOM   4228  CA  PRO   780       1.691   1.4242490.066  1.00                 C  
ATOM   4229  C   PRO   780       2.067   1.5122492.514  1.00                 C  
ATOM   4230  O   PRO   780       3.289   1.7672492.473  1.00                 O  
ATOM   4231  CB  PRO   780       1.575   2.9172490.380  1.00                 C  
ATOM   4232  CD  PRO   780       0.918   2.6552488.094  1.00                 C  
ATOM   4233  CG  PRO   780       0.644   3.4462489.342  1.00                 C  
ATOM   4234  N   PHE   781       2.402   1.0872493.601  1.00                 N  
ATOM   4235  CA  PHE   781       2.281   0.9892497.218  1.00                 C  
ATOM   4236  C   PHE   781       2.394   1.5622499.079  1.00                 C  
ATOM   4237  O   PHE   781       3.162   2.5082498.950  1.00                 O  
ATOM   4238  CB  PHE   781       3.219  -0.0942497.756  1.00                 C  
ATOM   4239  CG  PHE   781       4.664   0.1332497.417  1.00                 C  
ATOM   4240  CZ  PHE   781       7.338   0.5482496.782  1.00                 C  
ATOM   4241  CD1 PHE   781       5.461   0.9352498.215  1.00                 C  
ATOM   4242  CE1 PHE   781       6.791   1.1432497.902  1.00                 C  
ATOM   4243  CD2 PHE   781       5.227  -0.4562496.298  1.00                 C  
ATOM   4244  CE2 PHE   781       6.557  -0.2482495.986  1.00                 C  
ATOM   4245  N   GLY   782       2.084   1.1832500.314  1.00                 N  
ATOM   4246  CA  GLY   782       3.027   1.6972502.970  1.00                 C  
ATOM   4247  C   GLY   782       3.349   1.2502504.603  1.00                 C  
ATOM   4248  O   GLY   782       3.272   0.0262504.582  1.00                 O  
ATOM   4249  N   MET   783       3.567   1.8342505.776  1.00                 N  
ATOM   4250  CA  MET   783       3.823   1.2412508.030  1.00                 C  
ATOM   4251  C   MET   783       3.025   1.5422509.238  1.00                 C  
ATOM   4252  O   MET   783       1.806   1.5172509.104  1.00                 O  
ATOM   4253  CB  MET   783       5.180   1.7112508.557  1.00                 C  
ATOM   4254  SD  MET   783       6.502  -0.6562507.984  1.00                 S  
ATOM   4255  CE  MET   783       7.039  -0.7902509.687  1.00                 C  
ATOM   4256  CG  MET   783       6.370   1.1342507.808  1.00                 C  
ATOM   4257  N   GLY   784       3.508   1.6042510.475  1.00                 N  
ATOM   4258  CA  GLY   784       3.060   1.2292512.374  1.00                 C  
ATOM   4259  C   GLY   784       2.814   2.5582513.169  1.00                 C  
ATOM   4260  O   GLY   784       2.864   3.7002512.724  1.00                 O  
ATOM   4261  N   ALA   785       2.617   2.4132514.475  1.00                 N  
ATOM   4262  CA  ALA   785       2.068   3.6192515.477  1.00                 C  
ATOM   4263  C   ALA   785       3.211   3.4792516.713  1.00                 C  
ATOM   4264  O   ALA   785       4.393   3.1482516.597  1.00                 O  
ATOM   4265  CB  ALA   785       0.620   3.3662515.868  1.00                 C  
ATOM   4266  N   ASP   786       2.761   4.1762517.753  1.00                 N  
ATOM   4267  CA  ASP   786       3.531   4.7762518.877  1.00                 C  
ATOM   4268  C   ASP   786       2.868   4.0462520.083  1.00                 C  
ATOM   4269  O   ASP   786       1.939   3.2502519.941  1.00                 O  
ATOM   4270  CB  ASP   786       3.395   6.3002518.867  1.00                 C  
ATOM   4271  CG  ASP   786       4.050   6.9352517.656  1.00                 C  
ATOM   4272  OD1 ASP   786       5.221   6.6062517.374  1.00                 O  
ATOM   4273  OD2 ASP   786       3.393   7.7632516.990  1.00                 O  
ATOM   4274  N   MET   787       3.444   4.2722521.254  1.00                 N  
ATOM   4275  CA  MET   787       3.162   3.6062522.524  1.00                 C  
ATOM   4276  C   MET   787       2.532   4.9172523.499  1.00                 C  
ATOM   4277  O   MET   787       2.719   6.1262523.288  1.00                 O  
ATOM   4278  CB  MET   787       4.428   2.9502523.077  1.00                 C  
ATOM   4279  SD  MET   787       6.498   1.1202522.870  1.00                 S  
ATOM   4280  CE  MET   787       5.798   0.0972524.162  1.00                 C  
ATOM   4281  CG  MET   787       5.008   1.8672522.182  1.00                 C  
ATOM   4282  N   PHE   788       1.782   4.4732524.515  1.00                 N  
ATOM   4283  CA  PHE   788       0.966   4.8012525.462  1.00                 C  
ATOM   4284  C   PHE   788       1.161   5.2132526.923  1.00                 C  
ATOM   4285  O   PHE   788       2.292   5.0492527.364  1.00                 O  
ATOM   4286  CB  PHE   788      -0.042   3.6782525.713  1.00                 C  
ATOM   4287  CG  PHE   788      -1.001   3.4592524.578  1.00                 C  
ATOM   4288  CZ  PHE   788      -2.779   3.0582522.479  1.00                 C  
ATOM   4289  CD1 PHE   788      -0.669   2.6272523.523  1.00                 C  
ATOM   4290  CE1 PHE   788      -1.551   2.4252522.478  1.00                 C  
ATOM   4291  CD2 PHE   788      -2.235   4.0852524.564  1.00                 C  
ATOM   4292  CE2 PHE   788      -3.117   3.8842523.519  1.00                 C  
ATOM   4293  N   GLY   789       0.224   5.6312527.768  1.00                 N  
ATOM   4294  CA  GLY   789       0.488   6.0152529.117  1.00                 C  
ATOM   4295  C   GLY   789      -0.165   5.4772530.426  1.00                 C  
ATOM   4296  O   GLY   789      -1.069   4.6732530.228  1.00                 O  
ATOM   4297  N   LEU   790      -0.026   5.9592531.657  1.00                 N  
ATOM   4298  CA  LEU   790      -1.039   5.5502532.667  1.00                 C  
ATOM   4299  C   LEU   790      -1.616   6.3702533.811  1.00                 C  
ATOM   4300  O   LEU   790      -1.111   7.4862533.856  1.00                 O  
ATOM   4301  CB  LEU   790      -0.564   4.3132533.432  1.00                 C  
ATOM   4302  CG  LEU   790      -0.307   3.0572532.598  1.00                 C  
ATOM   4303  CD1 LEU   790       0.290   1.9532533.458  1.00                 C  
ATOM   4304  CD2 LEU   790      -1.592   2.5772531.940  1.00                 C  
ATOM   4305  N   GLY   791      -2.332   5.9742534.859  1.00                 N  
ATOM   4306  CA  GLY   791      -2.465   6.9022536.025  1.00                 C  
ATOM   4307  C   GLY   791      -2.445   6.2962537.462  1.00                 C  
ATOM   4308  O   GLY   791      -1.662   5.3802537.683  1.00                 O  
ATOM   4309  N   GLY   792      -3.134   6.7802538.490  1.00                 N  
ATOM   4310  CA  GLY   792      -3.006   6.5862539.857  1.00                 C  
ATOM   4311  C   GLY   792      -3.946   5.8762540.802  1.00                 C  
ATOM   4312  O   GLY   792      -5.002   5.5232540.288  1.00                 O  
ATOM   4313  N   PHE   793      -3.843   5.7862542.124  1.00                 N  
ATOM   4314  CA  PHE   793      -4.954   5.2552542.913  1.00                 C  
ATOM   4315  C   PHE   793      -5.185   5.8322544.204  1.00                 C  
ATOM   4316  O   PHE   793      -4.841   7.0052544.343  1.00                 O  
ATOM   4317  CB  PHE   793      -4.784   3.7502543.133  1.00                 C  
ATOM   4318  CG  PHE   793      -4.793   2.9472541.864  1.00                 C  
ATOM   4319  CZ  PHE   793      -4.817   1.4602539.516  1.00                 C  
ATOM   4320  CD1 PHE   793      -3.622   2.7182541.164  1.00                 C  
ATOM   4321  CE1 PHE   793      -3.630   1.9792539.996  1.00                 C  
ATOM   4322  CD2 PHE   793      -5.974   2.4212541.370  1.00                 C  
ATOM   4323  CE2 PHE   793      -5.982   1.6822540.202  1.00                 C  
ATOM   4324  N   ASN   794      -5.906   5.2252545.152  1.00                 N  
ATOM   4325  CA  ASN   794      -6.519   5.7742546.378  1.00                 C  
ATOM   4326  C   ASN   794      -5.468   5.1802547.395  1.00                 C  
ATOM   4327  O   ASN   794      -4.530   4.4132547.103  1.00                 O  
ATOM   4328  CB  ASN   794      -7.973   5.3152546.502  1.00                 C  
ATOM   4329  CG  ASN   794      -8.860   5.8892545.415  1.00                 C  
ATOM   4330  OD1 ASN   794      -8.810   7.0852545.126  1.00                 O  
ATOM   4331  ND2 ASN   794      -9.677   5.0362544.807  1.00                 N  
ATOM   4332  N   GLY   795      -5.557   5.7662548.602  1.00                 N  
ATOM   4333  CA  GLY   795      -4.798   5.4552549.764  1.00                 C  
ATOM   4334  C   GLY   795      -4.713   3.8172550.171  1.00                 C  
ATOM   4335  O   GLY   795      -5.606   2.9722550.171  1.00                 O  
ATOM   4336  N   GLY   796      -3.426   3.4762550.312  1.00                 N  
ATOM   4337  CA  GLY   796      -2.985   2.2782550.809  1.00                 C  
ATOM   4338  C   GLY   796      -3.622   1.5702551.949  1.00                 C  
ATOM   4339  O   GLY   796      -4.505   2.1592552.556  1.00                 O  
ATOM   4340  N   THR   797      -3.248   0.3422552.282  1.00                 N  
ATOM   4341  CA  THR   797      -3.887  -0.3602553.394  1.00                 C  
ATOM   4342  C   THR   797      -3.274   0.1102554.783  1.00                 C  
ATOM   4343  O   THR   797      -2.165   0.5902554.965  1.00                 O  
ATOM   4344  CB  THR   797      -3.741  -1.8872553.256  1.00                 C  
ATOM   4345  OG1 THR   797      -2.353  -2.2402553.262  1.00                 O  
ATOM   4346  CG2 THR   797      -4.359  -2.3652551.951  1.00                 C  
ATOM   4347  N   THR   798      -4.175   0.0082555.778  1.00                 N  
ATOM   4348  CA  THR   798      -4.093   0.2162557.145  1.00                 C  
ATOM   4349  C   THR   798      -2.869  -0.4622557.868  1.00                 C  
ATOM   4350  O   THR   798      -2.160  -1.3232557.342  1.00                 O  
ATOM   4351  CB  THR   798      -5.362  -0.2732557.867  1.00                 C  
ATOM   4352  OG1 THR   798      -5.307   0.1092559.248  1.00                 O  
ATOM   4353  CG2 THR   798      -5.472  -1.7872557.786  1.00                 C  
ATOM   4354  N   GLY   799      -2.542   0.1452559.015  1.00                 N  
ATOM   4355  CA  GLY   799      -1.506  -0.0472559.916  1.00                 C  
ATOM   4356  C   GLY   799      -1.957  -1.0212560.994  1.00                 C  
ATOM   4357  O   GLY   799      -3.123  -1.4042561.117  1.00                 O  
ATOM   4358  N   ALA   800      -0.935  -1.5852561.650  1.00                 N  
ATOM   4359  CA  ALA   800      -0.802  -2.6402562.603  1.00                 C  
ATOM   4360  C   ALA   800      -0.976  -1.9862564.046  1.00                 C  
ATOM   4361  O   ALA   800      -0.858  -0.7962564.308  1.00                 O  
ATOM   4362  CB  ALA   800       0.541  -3.3352562.441  1.00                 C  
ATOM   4363  N   PRO   801      -1.409  -2.8692564.944  1.00                 N  
ATOM   4364  CA  PRO   801      -1.642  -2.5442566.307  1.00                 C  
ATOM   4365  C   PRO   801      -0.434  -2.0162567.060  1.00                 C  
ATOM   4366  O   PRO   801       0.694  -2.4862566.874  1.00                 O  
ATOM   4367  CB  PRO   801      -2.102  -3.8642566.929  1.00                 C  
ATOM   4368  CD  PRO   801      -1.800  -4.3092564.596  1.00                 C  
ATOM   4369  CG  PRO   801      -2.659  -4.6422565.784  1.00                 C  
ATOM   4370  N   ASP   802      -0.670  -0.9682567.855  1.00                 N  
ATOM   4371  CA  ASP   802       0.285  -0.2392568.634  1.00                 C  
ATOM   4372  C   ASP   802       0.719  -0.6382570.004  1.00                 C  
ATOM   4373  O   ASP   802      -0.167  -0.9012570.821  1.00                 O  
ATOM   4374  CB  ASP   802      -0.175   1.2072568.831  1.00                 C  
ATOM   4375  CG  ASP   802      -0.138   2.0102567.545  1.00                 C  
ATOM   4376  OD1 ASP   802       0.501   1.5502566.575  1.00                 O  
ATOM   4377  OD2 ASP   802      -0.748   3.0992567.507  1.00                 O  
ATOM   4378  N   VAL   803       2.012  -0.6492570.318  1.00                 N  
ATOM   4379  CA  VAL   803       2.453  -1.0282571.653  1.00                 C  
ATOM   4380  C   VAL   803       2.121  -0.7722573.131  1.00                 C  
ATOM   4381  O   VAL   803       2.493  -1.5432574.016  1.00                 O  
ATOM   4382  CB  VAL   803       3.941  -0.6962571.872  1.00                 C  
ATOM   4383  CG1 VAL   803       4.143   0.8092571.958  1.00                 C  
ATOM   4384  CG2 VAL   803       4.460  -1.3792573.127  1.00                 C  
ATOM   4385  N   PHE   804       1.366   0.2822573.393  1.00                 N  
ATOM   4386  CA  PHE   804       0.988   0.5632574.777  1.00                 C  
ATOM   4387  C   PHE   804       1.530   1.6432575.604  1.00                 C  
ATOM   4388  O   PHE   804       2.759   1.8172575.625  1.00                 O  
ATOM   4389  CB  PHE   804       1.233  -0.6632575.659  1.00                 C  
ATOM   4390  CG  PHE   804       0.361  -1.8382575.320  1.00                 C  
ATOM   4391  CZ  PHE   804      -1.258  -4.0102574.696  1.00                 C  
ATOM   4392  CD1 PHE   804       0.755  -2.7592574.365  1.00                 C  
ATOM   4393  CE1 PHE   804      -0.047  -3.8392574.052  1.00                 C  
ATOM   4394  CD2 PHE   804      -0.855  -2.0222575.955  1.00                 C  
ATOM   4395  CE2 PHE   804      -1.657  -3.1032575.642  1.00                 C  
ATOM   4396  N   GLY   805       0.675   2.4842576.197  1.00                 N  
ATOM   4397  CA  GLY   805       0.909   3.7542576.839  1.00                 C  
ATOM   4398  C   GLY   805       0.312   4.0762578.155  1.00                 C  
ATOM   4399  O   GLY   805      -0.750   3.5042578.388  1.00                 O  
ATOM   4400  N   SER   806       0.837   5.0102578.946  1.00                 N  
ATOM   4401  CA  SER   806       0.330   5.5162580.156  1.00                 C  
ATOM   4402  C   SER   806      -0.382   4.5782581.066  1.00                 C  
ATOM   4403  O   SER   806      -1.600   4.6772581.197  1.00                 O  
ATOM   4404  CB  SER   806      -0.639   6.6702579.890  1.00                 C  
ATOM   4405  OG  SER   806       0.014   7.7442579.236  1.00                 O  
ATOM   4406  N   MET   807       0.334   3.6192581.635  1.00                 N  
ATOM   4407  CA  MET   807      -0.364   2.6082582.502  1.00                 C  
ATOM   4408  C   MET   807      -1.042   2.7202583.896  1.00                 C  
ATOM   4409  O   MET   807      -1.708   1.7712584.310  1.00                 O  
ATOM   4410  CB  MET   807       0.568   1.4352582.814  1.00                 C  
ATOM   4411  SD  MET   807      -0.501  -0.1302580.793  1.00                 S  
ATOM   4412  CE  MET   807      -1.023  -1.3142582.031  1.00                 C  
ATOM   4413  CG  MET   807       0.938   0.5972581.601  1.00                 C  
ATOM   4414  N   PHE   808      -0.993   3.8752584.540  1.00                 N  
ATOM   4415  CA  PHE   808      -1.656   3.9082585.830  1.00                 C  
ATOM   4416  C   PHE   808      -0.891   4.1442587.041  1.00                 C  
ATOM   4417  O   PHE   808       0.201   3.6092587.227  1.00                 O  
ATOM   4418  CB  PHE   808      -2.401   2.5962586.083  1.00                 C  
ATOM   4419  CG  PHE   808      -3.151   2.5662587.384  1.00                 C  
ATOM   4420  CZ  PHE   808      -4.535   2.5082589.794  1.00                 C  
ATOM   4421  CD1 PHE   808      -4.377   3.1972587.507  1.00                 C  
ATOM   4422  CE1 PHE   808      -5.067   3.1702588.704  1.00                 C  
ATOM   4423  CD2 PHE   808      -2.632   1.9072588.485  1.00                 C  
ATOM   4424  CE2 PHE   808      -3.323   1.8802589.681  1.00                 C  
ATOM   4425  N   GLY   809      -1.410   5.0502587.860  1.00                 N  
ATOM   4426  CA  GLY   809      -0.821   5.6382589.108  1.00                 C  
ATOM   4427  C   GLY   809      -0.352   4.7802590.322  1.00                 C  
ATOM   4428  O   GLY   809       0.787   4.3702590.579  1.00                 O  
ATOM   4429  N   ALA   810      -1.398   4.5322591.102  1.00                 N  
ATOM   4430  CA  ALA   810      -1.072   3.6412592.331  1.00                 C  
ATOM   4431  C   ALA   810      -2.402   3.1922592.798  1.00                 C  
ATOM   4432  O   ALA   810      -3.400   3.6632592.250  1.00                 O  
ATOM   4433  CB  ALA   810      -0.286   4.4322593.366  1.00                 C  
ATOM   4434  N   GLY   811      -2.475   2.2972593.772  1.00                 N  
ATOM   4435  CA  GLY   811      -3.745   1.7772594.286  1.00                 C  
ATOM   4436  C   GLY   811      -4.447   2.5922595.475  1.00                 C  
ATOM   4437  O   GLY   811      -4.547   3.8252595.496  1.00                 O  
ATOM   4438  N   ALA   812      -4.939   1.8042596.413  1.00                 N  
ATOM   4439  CA  ALA   812      -5.612   2.4322597.530  1.00                 C  
ATOM   4440  C   ALA   812      -4.682   2.7782598.688  1.00                 C  
ATOM   4441  O   ALA   812      -5.054   3.3282599.725  1.00                 O  
ATOM   4442  CB  ALA   812      -6.727   1.5372598.049  1.00                 C  
ATOM   4443  N   VAL   813      -3.429   2.3882598.490  1.00                 N  
ATOM   4444  CA  VAL   813      -2.367   2.5342599.506  1.00                 C  
ATOM   4445  C   VAL   813      -2.270   1.4762600.607  1.00                 C  
ATOM   4446  O   VAL   813      -1.193   1.2132601.137  1.00                 O  
ATOM   4447  CB  VAL   813      -2.465   3.8872600.235  1.00                 C  
ATOM   4448  CG1 VAL   813      -1.470   3.9472601.383  1.00                 C  
ATOM   4449  CG2 VAL   813      -2.232   5.0342599.263  1.00                 C  
ATOM   4450  N   ASP   814      -3.413   0.8852600.936  1.00                 N  
ATOM   4451  CA  ASP   814      -3.461  -0.1222601.994  1.00                 C  
ATOM   4452  C   ASP   814      -4.324   0.4222603.129  1.00                 C  
ATOM   4453  O   ASP   814      -4.513   1.6512603.186  1.00                 O  
ATOM   4454  CB  ASP   814      -2.049  -0.4642602.472  1.00                 C  
ATOM   4455  CG  ASP   814      -1.244  -1.2102601.426  1.00                 C  
ATOM   4456  OD1 ASP   814      -1.848  -1.6962600.447  1.00                 O  
ATOM   4457  OD2 ASP   814      -0.009  -1.3082601.585  1.00                 O  
ATOM   4458  N   PRO   815      -4.991  -0.4272603.902  1.00                 N  
ATOM   4459  CA  PRO   815      -5.821  -0.0292604.970  1.00                 C  
ATOM   4460  C   PRO   815      -5.575  -0.2362606.442  1.00                 C  
ATOM   4461  O   PRO   815      -4.929  -1.1902606.891  1.00                 O  
ATOM   4462  CB  PRO   815      -7.138  -0.7642604.709  1.00                 C  
ATOM   4463  CD  PRO   815      -5.557  -1.6492603.145  1.00                 C  
ATOM   4464  CG  PRO   815      -6.734  -2.0152604.005  1.00                 C  
ATOM   4465  N   ASN   816      -6.188   0.6702607.217  1.00                 N  
ATOM   4466  CA  ASN   816      -6.075   0.7052608.690  1.00                 C  
ATOM   4467  C   ASN   816      -6.093  -0.6882609.703  1.00                 C  
ATOM   4468  O   ASN   816      -6.616  -1.7832609.493  1.00                 O  
ATOM   4469  CB  ASN   816      -7.176   1.5812609.291  1.00                 C  
ATOM   4470  CG  ASN   816      -6.991   3.0512608.971  1.00                 C  
ATOM   4471  OD1 ASN   816      -5.890   3.4902608.637  1.00                 O  
ATOM   4472  ND2 ASN   816      -8.070   3.8182609.072  1.00                 N  
ATOM   4473  N   PRO   817      -5.302  -0.4592610.746  1.00                 N  
ATOM   4474  CA  PRO   817      -5.202  -1.3352611.775  1.00                 C  
ATOM   4475  C   PRO   817      -6.301  -1.4362612.730  1.00                 C  
ATOM   4476  O   PRO   817      -7.300  -0.7392612.538  1.00                 O  
ATOM   4477  CB  PRO   817      -3.958  -0.8722612.536  1.00                 C  
ATOM   4478  CD  PRO   817      -4.387   0.8102610.888  1.00                 C  
ATOM   4479  CG  PRO   817      -3.898   0.5992612.293  1.00                 C  
ATOM   4480  N   TYR   818      -6.190  -2.2992613.731  1.00                 N  
ATOM   4481  CA  TYR   818      -7.195  -2.5822614.761  1.00                 C  
ATOM   4482  C   TYR   818      -6.780  -2.0072616.054  1.00                 C  
ATOM   4483  O   TYR   818      -5.591  -1.7642616.271  1.00                 O  
ATOM   4484  CB  TYR   818      -7.418  -4.0902614.892  1.00                 C  
ATOM   4485  CG  TYR   818      -8.031  -4.7282613.666  1.00                 C  
ATOM   4486  OH  TYR   818      -9.701  -6.4842610.287  1.00                 O  
ATOM   4487  CZ  TYR   818      -9.150  -5.9022611.406  1.00                 C  
ATOM   4488  CD1 TYR   818      -7.230  -5.1922612.630  1.00                 C  
ATOM   4489  CE1 TYR   818      -7.781  -5.7762611.506  1.00                 C  
ATOM   4490  CD2 TYR   818      -9.408  -4.8632613.548  1.00                 C  
ATOM   4491  CE2 TYR   818      -9.977  -5.4452612.431  1.00                 C  
ATOM   4492  N   PRO   819      -7.727  -1.8162616.964  1.00                 N  
ATOM   4493  CA  PRO   819      -7.479  -1.2662618.315  1.00                 C  
ATOM   4494  C   PRO   819      -6.245  -2.0112618.999  1.00                 C  
ATOM   4495  O   PRO   819      -6.220  -3.2482619.088  1.00                 O  
ATOM   4496  CB  PRO   819      -8.787  -1.5242619.065  1.00                 C  
ATOM   4497  CD  PRO   819      -9.228  -2.1932616.810  1.00                 C  
ATOM   4498  CG  PRO   819      -9.836  -1.5112618.004  1.00                 C  
ATOM   4499  N   SER   820      -5.303  -1.2392619.535  1.00                 N  
ATOM   4500  CA  SER   820      -4.217  -2.0392620.104  1.00                 C  
ATOM   4501  C   SER   820      -4.695  -2.2472621.589  1.00                 C  
ATOM   4502  O   SER   820      -5.824  -1.9642622.018  1.00                 O  
ATOM   4503  CB  SER   820      -2.881  -1.3082619.961  1.00                 C  
ATOM   4504  OG  SER   820      -2.836  -0.1602620.791  1.00                 O  
ATOM   4505  N   SER   821      -3.848  -2.9842622.292  1.00                 N  
ATOM   4506  CA  SER   821      -3.905  -3.2712623.686  1.00                 C  
ATOM   4507  C   SER   821      -4.738  -2.3592624.576  1.00                 C  
ATOM   4508  O   SER   821      -4.455  -1.1532624.450  1.00                 O  
ATOM   4509  CB  SER   821      -2.499  -3.2832624.289  1.00                 C  
ATOM   4510  OG  SER   821      -2.546  -3.4842625.690  1.00                 O  
ATOM   4511  N   GLN   822      -5.582  -2.8202625.497  1.00                 N  
ATOM   4512  CA  GLN   822      -6.214  -1.7292626.280  1.00                 C  
ATOM   4513  C   GLN   822      -5.412  -1.4532627.366  1.00                 C  
ATOM   4514  O   GLN   822      -5.148  -2.5282627.934  1.00                 O  
ATOM   4515  CB  GLN   822      -7.627  -2.1282626.712  1.00                 C  
ATOM   4516  CD  GLN   822      -8.792  -1.2352624.656  1.00                 C  
ATOM   4517  CG  GLN   822      -8.566  -2.4342625.556  1.00                 C  
ATOM   4518  OE1 GLN   822      -9.211  -0.1722625.115  1.00                 O  
ATOM   4519  NE2 GLN   822      -8.514  -1.4022623.369  1.00                 N  
ATOM   4520  N   PRO   823      -5.368  -0.2702627.950  1.00                 N  
ATOM   4521  CA  PRO   823      -4.155   0.4422628.622  1.00                 C  
ATOM   4522  C   PRO   823      -3.725  -0.4512629.785  1.00                 C  
ATOM   4523  O   PRO   823      -4.141  -1.5842630.085  1.00                 O  
ATOM   4524  CB  PRO   823      -4.718   1.7942629.065  1.00                 C  
ATOM   4525  CD  PRO   823      -6.506   0.6312627.979  1.00                 C  
ATOM   4526  CG  PRO   823      -5.922   1.9972628.207  1.00                 C  
ATOM   4527  N   GLY   824      -2.626   0.0522630.357  1.00                 N  
ATOM   4528  CA  GLY   824      -1.785  -0.4712631.449  1.00                 C  
ATOM   4529  C   GLY   824      -2.364   0.2382632.643  1.00                 C  
ATOM   4530  O   GLY   824      -3.019   1.2722632.558  1.00                 O  
ATOM   4531  N   THR   825      -2.276  -0.4472633.792  1.00                 N  
ATOM   4532  CA  THR   825      -2.717   0.0102635.101  1.00                 C  
ATOM   4533  C   THR   825      -2.239   1.0842635.652  1.00                 C  
ATOM   4534  O   THR   825      -1.057   1.3772635.486  1.00                 O  
ATOM   4535  CB  THR   825      -2.493  -1.0662636.180  1.00                 C  
ATOM   4536  OG1 THR   825      -3.235  -2.2452635.844  1.00                 O  
ATOM   4537  CG2 THR   825      -2.963  -0.5662637.537  1.00                 C  
ATOM   4538  N   GLY   826      -3.075   1.8672636.309  1.00                 N  
ATOM   4539  CA  GLY   826      -2.764   3.4262636.765  1.00                 C  
ATOM   4540  C   GLY   826      -3.169   3.6352638.149  1.00                 C  
ATOM   4541  O   GLY   826      -4.406   3.6772638.329  1.00                 O  
ATOM   4542  N   THR   827      -2.302   3.8222639.128  1.00                 N  
ATOM   4543  CA  THR   827      -2.603   3.9832640.521  1.00                 C  
ATOM   4544  C   THR   827      -3.578   3.0982641.220  1.00                 C  
ATOM   4545  O   THR   827      -4.752   3.0352640.888  1.00                 O  
ATOM   4546  CB  THR   827      -3.128   5.3982640.825  1.00                 C  
ATOM   4547  OG1 THR   827      -2.138   6.3672640.458  1.00                 O  
ATOM   4548  CG2 THR   827      -3.428   5.5482642.309  1.00                 C  
ATOM   4549  N   GLY   828      -3.086   2.3632642.234  1.00                 N  
ATOM   4550  CA  GLY   828      -3.695   1.4132643.098  1.00                 C  
ATOM   4551  C   GLY   828      -4.872   1.8892643.985  1.00                 C  
ATOM   4552  O   GLY   828      -4.910   3.0472644.382  1.00                 O  
ATOM   4553  N   GLY   829      -5.810   1.0002644.304  1.00                 N  
ATOM   4554  CA  GLY   829      -6.905   1.4532645.132  1.00                 C  
ATOM   4555  C   GLY   829      -6.460   1.6962646.682  1.00                 C  
ATOM   4556  O   GLY   829      -5.591   1.0692647.291  1.00                 O  
ATOM   4557  N   SER   830      -7.055   2.7772647.212  1.00                 N  
ATOM   4558  CA  SER   830      -6.839   3.0732648.568  1.00                 C  
ATOM   4559  C   SER   830      -7.722   2.1012649.581  1.00                 C  
ATOM   4560  O   SER   830      -8.882   1.6972649.472  1.00                 O  
ATOM   4561  CB  SER   830      -7.172   4.5382648.856  1.00                 C  
ATOM   4562  OG  SER   830      -7.053   4.8262650.239  1.00                 O  
ATOM   4563  N   GLY   831      -6.891   1.6802650.526  1.00                 N  
ATOM   4564  CA  GLY   831      -7.080   1.0162651.754  1.00                 C  
ATOM   4565  C   GLY   831      -8.284   1.3302652.554  1.00                 C  
ATOM   4566  O   GLY   831      -9.313   1.5222651.897  1.00                 O  
ATOM   4567  N   GLY   832      -8.355   1.2222653.892  1.00                 N  
ATOM   4568  CA  GLY   832      -9.630   1.0952654.570  1.00                 C  
ATOM   4569  C   GLY   832      -9.398   1.3402656.013  1.00                 C  
ATOM   4570  O   GLY   832      -8.247   1.5232656.411  1.00                 O  
ATOM   4571  N   MET   833     -10.471   1.5162656.786  1.00                 N  
ATOM   4572  CA  MET   833     -10.509   1.8242658.195  1.00                 C  
ATOM   4573  C   MET   833      -9.696   0.9062659.119  1.00                 C  
ATOM   4574  O   MET   833      -9.516  -0.2972658.882  1.00                 O  
ATOM   4575  CB  MET   833     -11.951   1.8152658.707  1.00                 C  
ATOM   4576  SD  MET   833     -14.514   2.8672658.745  1.00                 S  
ATOM   4577  CE  MET   833     -14.313   3.2372660.485  1.00                 C  
ATOM   4578  CG  MET   833     -12.804   2.9562658.178  1.00                 C  
ATOM   4579  N   ASP   834      -9.168   1.5172660.169  1.00                 N  
ATOM   4580  CA  ASP   834      -8.402   0.8252661.196  1.00                 C  
ATOM   4581  C   ASP   834      -9.212   0.1942662.184  1.00                 C  
ATOM   4582  O   ASP   834     -10.418   0.4632662.155  1.00                 O  
ATOM   4583  CB  ASP   834      -7.443   1.7932661.892  1.00                 C  
ATOM   4584  CG  ASP   834      -6.306   2.2342660.992  1.00                 C  
ATOM   4585  OD1 ASP   834      -6.117   1.6132659.925  1.00                 O  
ATOM   4586  OD2 ASP   834      -5.603   3.2022661.354  1.00                 O  
ATOM   4587  N   LEU   835      -8.789  -0.7782662.987  1.00                 N  
ATOM   4588  CA  LEU   835      -9.715  -1.5822663.826  1.00                 C  
ATOM   4589  C   LEU   835     -10.285  -1.2802665.155  1.00                 C  
ATOM   4590  O   LEU   835      -9.825  -0.3402665.827  1.00                 O  
ATOM   4591  CB  LEU   835      -9.116  -2.9592664.117  1.00                 C  
ATOM   4592  CG  LEU   835      -8.847  -3.8522662.903  1.00                 C  
ATOM   4593  CD1 LEU   835      -8.157  -5.1402663.325  1.00                 C  
ATOM   4594  CD2 LEU   835     -10.141  -4.1612662.166  1.00                 C  
ATOM   4595  N   GLY   836     -11.413  -1.9212665.490  1.00                 N  
ATOM   4596  CA  GLY   836     -12.107  -1.7022666.776  1.00                 C  
ATOM   4597  C   GLY   836     -11.694  -1.8182668.247  1.00                 C  
ATOM   4598  O   GLY   836     -12.501  -1.5722669.141  1.00                 O  
ATOM   4599  N   ALA   837     -10.431  -2.1432668.494  1.00                 N  
ATOM   4600  CA  ALA   837      -9.982  -2.2662669.875  1.00                 C  
ATOM   4601  C   ALA   837     -10.537  -3.2882671.033  1.00                 C  
ATOM   4602  O   ALA   837     -11.692  -3.4272671.451  1.00                 O  
ATOM   4603  CB  ALA   837     -10.115  -0.9342670.596  1.00                 C  
ATOM   4604  N   LEU   838      -9.519  -4.0582671.438  1.00                 N  
ATOM   4605  CA  LEU   838      -9.372  -4.9352672.510  1.00                 C  
ATOM   4606  C   LEU   838      -8.964  -4.9412673.924  1.00                 C  
ATOM   4607  O   LEU   838      -7.969  -4.2872674.249  1.00                 O  
ATOM   4608  CB  LEU   838      -8.409  -6.0682672.147  1.00                 C  
ATOM   4609  CG  LEU   838      -8.826  -6.9632670.979  1.00                 C  
ATOM   4610  CD1 LEU   838      -7.739  -7.9812670.667  1.00                 C  
ATOM   4611  CD2 LEU   838     -10.139  -7.6682671.283  1.00                 C  
ATOM   4612  N   PHE   839      -9.734  -5.6192674.768  1.00                 N  
ATOM   4613  CA  PHE   839      -9.485  -5.6612676.238  1.00                 C  
ATOM   4614  C   PHE   839      -8.648  -4.3612677.031  1.00                 C  
ATOM   4615  O   PHE   839      -7.626  -3.7192676.791  1.00                 O  
ATOM   4616  CB  PHE   839      -8.697  -6.9182676.612  1.00                 C  
ATOM   4617  CG  PHE   839      -9.460  -8.1952676.406  1.00                 C  
ATOM   4618  CZ  PHE   839     -10.874 -10.5592676.030  1.00                 C  
ATOM   4619  CD1 PHE   839      -9.333  -8.9112675.228  1.00                 C  
ATOM   4620  CE1 PHE   839     -10.035 -10.0862675.038  1.00                 C  
ATOM   4621  CD2 PHE   839     -10.303  -8.6812677.389  1.00                 C  
ATOM   4622  CE2 PHE   839     -11.005  -9.8572677.199  1.00                 C  
ATOM   4623  N   SER   840      -9.506  -4.0132677.985  1.00                 N  
ATOM   4624  CA  SER   840      -9.442  -3.0542679.002  1.00                 C  
ATOM   4625  C   SER   840      -8.172  -2.8232679.886  1.00                 C  
ATOM   4626  O   SER   840      -7.161  -2.1592679.626  1.00                 O  
ATOM   4627  CB  SER   840     -10.547  -3.2922680.033  1.00                 C  
ATOM   4628  OG  SER   840     -10.485  -2.3352681.077  1.00                 O  
ATOM   4629  N   ALA   841      -8.321  -3.4912681.025  1.00                 N  
ATOM   4630  CA  ALA   841      -7.102  -3.5072681.961  1.00                 C  
ATOM   4631  C   ALA   841      -7.458  -4.3532683.139  1.00                 C  
ATOM   4632  O   ALA   841      -8.622  -4.6542683.411  1.00                 O  
ATOM   4633  CB  ALA   841      -6.725  -2.0902682.365  1.00                 C  
ATOM   4634  N   LEU   842      -6.407  -4.8492683.784  1.00                 N  
ATOM   4635  CA  LEU   842      -6.460  -5.8002684.922  1.00                 C  
ATOM   4636  C   LEU   842      -7.167  -5.2962686.203  1.00                 C  
ATOM   4637  O   LEU   842      -7.556  -6.1152687.028  1.00                 O  
ATOM   4638  CB  LEU   842      -5.049  -6.2342685.324  1.00                 C  
ATOM   4639  CG  LEU   842      -4.292  -7.0982684.313  1.00                 C  
ATOM   4640  CD1 LEU   842      -2.858  -7.3262684.768  1.00                 C  
ATOM   4641  CD2 LEU   842      -4.999  -8.4292684.108  1.00                 C  
ATOM   4642  N   SER   843      -7.239  -3.9902686.405  1.00                 N  
ATOM   4643  CA  SER   843      -7.840  -3.4362687.558  1.00                 C  
ATOM   4644  C   SER   843      -7.322  -2.1862688.172  1.00                 C  
ATOM   4645  O   SER   843      -6.120  -2.0092687.980  1.00                 O  
ATOM   4646  CB  SER   843      -7.839  -4.4512688.703  1.00                 C  
ATOM   4647  OG  SER   843      -6.519  -4.7322689.135  1.00                 O  
ATOM   4648  N   GLY   844      -8.062  -1.3202688.870  1.00                 N  
ATOM   4649  CA  GLY   844      -7.378  -0.1612689.429  1.00                 C  
ATOM   4650  C   GLY   844      -6.777  -0.2252690.958  1.00                 C  
ATOM   4651  O   GLY   844      -6.887  -1.1532691.760  1.00                 O  
ATOM   4652  N   GLY   845      -5.983   0.8162691.190  1.00                 N  
ATOM   4653  CA  GLY   845      -5.187   0.9402692.333  1.00                 C  
ATOM   4654  C   GLY   845      -5.993   2.2582692.784  1.00                 C  
ATOM   4655  O   GLY   845      -6.268   3.2192692.051  1.00                 O  
ATOM   4656  N   ALA   846      -6.425   2.1362694.025  1.00                 N  
ATOM   4657  CA  ALA   846      -6.981   3.1812694.824  1.00                 C  
ATOM   4658  C   ALA   846      -6.955   4.6772694.880  1.00                 C  
ATOM   4659  O   ALA   846      -6.071   5.2622694.234  1.00                 O  
ATOM   4660  CB  ALA   846      -6.582   3.0042696.281  1.00                 C  
ATOM   4661  N   GLY   847      -7.918   5.3562695.496  1.00                 N  
ATOM   4662  CA  GLY   847      -7.819   6.7992695.642  1.00                 C  
ATOM   4663  C   GLY   847      -7.089   7.8142696.464  1.00                 C  
ATOM   4664  O   GLY   847      -7.375   8.9862696.408  1.00                 O  
ATOM   4665  N   GLY   848      -7.727   8.1492697.577  1.00                 N  
ATOM   4666  CA  GLY   848      -7.266   9.1562698.545  1.00                 C  
ATOM   4667  C   GLY   848      -7.337   8.5152699.938  1.00                 C  
ATOM   4668  O   GLY   848      -8.225   8.7732700.755  1.00                 O  
ATOM   4669  N   ALA   849      -6.354   7.6602700.182  1.00                 N  
ATOM   4670  CA  ALA   849      -6.255   6.8832701.422  1.00                 C  
ATOM   4671  C   ALA   849      -6.168   7.6872702.692  1.00                 C  
ATOM   4672  O   ALA   849      -6.463   7.2002703.788  1.00                 O  
ATOM   4673  CB  ALA   849      -5.044   5.9632701.376  1.00                 C  
ATOM   4674  N   GLY   850      -5.762   8.9362702.577  1.00                 N  
ATOM   4675  CA  GLY   850      -5.639   9.8222703.733  1.00                 C  
ATOM   4676  C   GLY   850      -7.009  10.0882704.328  1.00                 C  
ATOM   4677  O   GLY   850      -7.139  10.5002705.484  1.00                 O  
ATOM   4678  N   GLY   851      -8.054   9.8602703.560  1.00                 N  
ATOM   4679  CA  GLY   851      -9.446  10.1042703.991  1.00                 C  
ATOM   4680  C   GLY   851      -9.918   9.0782704.993  1.00                 C  
ATOM   4681  O   GLY   851     -10.918   9.2472705.696  1.00                 O  
ATOM   4682  N   ALA   852      -9.181   7.9882705.059  1.00                 N  
ATOM   4683  CA  ALA   852      -9.481   6.8732705.960  1.00                 C  
ATOM   4684  C   ALA   852      -9.225   7.2202707.418  1.00                 C  
ATOM   4685  O   ALA   852      -9.750   6.5862708.337  1.00                 O  
ATOM   4686  CB  ALA   852      -8.662   5.6492705.580  1.00                 C  
ATOM   4687  N   GLY   853      -8.414   8.1642707.600  1.00                 N  
ATOM   4688  CA  GLY   853      -8.054   8.7312709.001  1.00                 C  
ATOM   4689  C   GLY   853      -8.376   8.0772710.359  1.00                 C  
ATOM   4690  O   GLY   853      -9.173   7.1692710.152  1.00                 O  
ATOM   4691  N   THR   854      -8.250   8.5132711.609  1.00                 N  
ATOM   4692  CA  THR   854      -9.166   7.8702712.672  1.00                 C  
ATOM   4693  C   THR   854      -9.726   8.6722713.890  1.00                 C  
ATOM   4694  O   THR   854      -9.780   9.8902713.759  1.00                 O  
ATOM   4695  CB  THR   854      -8.491   6.6572713.340  1.00                 C  
ATOM   4696  OG1 THR   854      -9.442   5.9702714.162  1.00                 O  
ATOM   4697  CG2 THR   854      -7.330   7.1082714.213  1.00                 C  
ATOM   4698  N   GLY   855     -10.067   8.1632715.069  1.00                 N  
ATOM   4699  CA  GLY   855     -10.548   8.9542716.179  1.00                 C  
ATOM   4700  C   GLY   855     -10.057   8.7972717.609  1.00                 C  
ATOM   4701  O   GLY   855      -8.919   8.3662717.758  1.00                 O  
ATOM   4702  N   ASN   856     -10.740   9.1272718.701  1.00                 N  
ATOM   4703  CA  ASN   856     -10.288   9.3042720.051  1.00                 C  
ATOM   4704  C   ASN   856     -10.865   8.3662721.173  1.00                 C  
ATOM   4705  O   ASN   856     -11.329   7.2732720.868  1.00                 O  
ATOM   4706  CB  ASN   856     -10.543  10.7382720.518  1.00                 C  
ATOM   4707  CG  ASN   856     -12.019  11.0832720.562  1.00                 C  
ATOM   4708  OD1 ASN   856     -12.873  10.1962720.584  1.00                 O  
ATOM   4709  ND2 ASN   856     -12.324  12.3752720.574  1.00                 N  
ATOM   4710  N   VAL   857     -10.815   8.6752722.465  1.00                 N  
ATOM   4711  CA  VAL   857     -11.072   7.8612723.554  1.00                 C  
ATOM   4712  C   VAL   857     -12.049   8.5032724.615  1.00                 C  
ATOM   4713  O   VAL   857     -12.770   9.4632724.352  1.00                 O  
ATOM   4714  CB  VAL   857      -9.773   7.4592724.277  1.00                 C  
ATOM   4715  CG1 VAL   857      -8.861   6.6822723.340  1.00                 C  
ATOM   4716  CG2 VAL   857      -9.062   8.6892724.819  1.00                 C  
ATOM   4717  N   GLY   858     -12.231   7.7022725.671  1.00                 N  
ATOM   4718  CA  GLY   858     -13.212   7.6672726.745  1.00                 C  
ATOM   4719  C   GLY   858     -12.565   7.7082728.096  1.00                 C  
ATOM   4720  O   GLY   858     -11.340   7.8372728.138  1.00                 O  
ATOM   4721  N   THR   859     -13.329   7.7852729.176  1.00                 N  
ATOM   4722  CA  THR   859     -12.962   7.9322730.553  1.00                 C  
ATOM   4723  C   THR   859     -12.756   6.7622731.489  1.00                 C  
ATOM   4724  O   THR   859     -13.173   5.6572731.108  1.00                 O  
ATOM   4725  CB  THR   859     -13.984   8.7912731.321  1.00                 C  
ATOM   4726  OG1 THR   859     -15.251   8.1232731.346  1.00                 O  
ATOM   4727  CG2 THR   859     -14.160  10.1422730.644  1.00                 C  
ATOM   4728  N   GLY   860     -12.171   6.9052732.674  1.00                 N  
ATOM   4729  CA  GLY   860     -12.219   5.7532733.590  1.00                 C  
ATOM   4730  C   GLY   860     -13.413   5.9612734.377  1.00                 C  
ATOM   4731  O   GLY   860     -13.749   7.1052734.656  1.00                 O  
ATOM   4732  N   GLY   861     -14.077   4.8942734.794  1.00                 N  
ATOM   4733  CA  GLY   861     -15.380   4.9712735.552  1.00                 C  
ATOM   4734  C   GLY   861     -14.730   5.2312737.071  1.00                 C  
ATOM   4735  O   GLY   861     -13.540   5.3802737.339  1.00                 O  
ATOM   4736  N   THR   862     -15.679   5.4642737.986  1.00                 N  
ATOM   4737  CA  THR   862     -15.351   5.6472739.292  1.00                 C  
ATOM   4738  C   THR   862     -14.542   4.4602740.224  1.00                 C  
ATOM   4739  O   THR   862     -14.428   3.2492740.031  1.00                 O  
ATOM   4740  CB  THR   862     -16.593   5.9572740.148  1.00                 C  
ATOM   4741  OG1 THR   862     -16.187   6.2972741.479  1.00                 O  
ATOM   4742  CG2 THR   862     -17.510   4.7452740.214  1.00                 C  
ATOM   4743  N   GLY   863     -13.855   5.1052741.160  1.00                 N  
ATOM   4744  CA  GLY   863     -13.127   4.5172742.159  1.00                 C  
ATOM   4745  C   GLY   863     -13.842   4.0902743.335  1.00                 C  
ATOM   4746  O   GLY   863     -14.965   4.5382743.577  1.00                 O  
ATOM   4747  N   MET   864     -13.268   3.1312744.073  1.00                 N  
ATOM   4748  CA  MET   864     -13.789   2.3742745.226  1.00                 C  
ATOM   4749  C   MET   864     -13.430   3.2412746.509  1.00                 C  
ATOM   4750  O   MET   864     -12.811   4.3162746.405  1.00                 O  
ATOM   4751  CB  MET   864     -13.180   0.9712745.266  1.00                 C  
ATOM   4752  SD  MET   864     -15.165  -0.1782743.711  1.00                 S  
ATOM   4753  CE  MET   864     -15.493  -1.4042744.975  1.00                 C  
ATOM   4754  CG  MET   864     -13.417   0.1552744.005  1.00                 C  
ATOM   4755  N   GLY   865     -13.887   2.8042747.676  1.00                 N  
ATOM   4756  CA  GLY   865     -13.495   3.5662748.823  1.00                 C  
ATOM   4757  C   GLY   865     -12.827   2.6602749.918  1.00                 C  
ATOM   4758  O   GLY   865     -12.821   1.4292750.023  1.00                 O  
ATOM   4759  N   ALA   866     -12.097   3.4622750.704  1.00                 N  
ATOM   4760  CA  ALA   866     -11.295   3.3642751.915  1.00                 C  
ATOM   4761  C   ALA   866     -12.047   3.3222753.366  1.00                 C  
ATOM   4762  O   ALA   866     -13.034   3.9592753.751  1.00                 O  
ATOM   4763  CB  ALA   866     -10.312   4.5222751.995  1.00                 C  
ATOM   4764  N   GLN   867     -11.438   2.3972754.119  1.00                 N  
ATOM   4765  CA  GLN   867     -11.518   2.0332755.467  1.00                 C  
ATOM   4766  C   GLN   867     -10.823   2.9452756.605  1.00                 C  
ATOM   4767  O   GLN   867     -10.069   3.9142756.475  1.00                 O  
ATOM   4768  CB  GLN   867     -10.939   0.6332755.679  1.00                 C  
ATOM   4769  CD  GLN   867     -13.110  -0.6142755.346  1.00                 C  
ATOM   4770  CG  GLN   867     -11.665  -0.4622754.915  1.00                 C  
ATOM   4771  OE1 GLN   867     -13.399  -0.7922756.530  1.00                 O  
ATOM   4772  NE2 GLN   867     -14.024  -0.5432754.386  1.00                 N  
ATOM   4773  N   ALA   868     -11.468   2.6692757.733  1.00                 N  
ATOM   4774  CA  ALA   868     -11.239   3.1752759.080  1.00                 C  
ATOM   4775  C   ALA   868      -9.899   3.2682759.653  1.00                 C  
ATOM   4776  O   ALA   868      -9.157   2.2922759.778  1.00                 O  
ATOM   4777  CB  ALA   868     -12.019   2.3532760.095  1.00                 C  
ATOM   4778  N   GLY   869      -9.510   4.5142759.896  1.00                 N  
ATOM   4779  CA  GLY   869      -8.196   4.9772760.470  1.00                 C  
ATOM   4780  C   GLY   869      -7.992   4.5252761.933  1.00                 C  
ATOM   4781  O   GLY   869      -8.884   3.9292762.518  1.00                 O  
ATOM   4782  N   SER   870      -6.853   4.8412762.535  1.00                 N  
ATOM   4783  CA  SER   870      -6.684   4.3932763.907  1.00                 C  
ATOM   4784  C   SER   870      -7.172   5.3252764.937  1.00                 C  
ATOM   4785  O   SER   870      -7.147   6.5312764.743  1.00                 O  
ATOM   4786  CB  SER   870      -5.210   4.1042764.198  1.00                 C  
ATOM   4787  OG  SER   870      -5.016   3.7722765.562  1.00                 O  
ATOM   4788  N   GLY   871      -7.668   4.7992766.073  1.00                 N  
ATOM   4789  CA  GLY   871      -8.235   5.4602767.208  1.00                 C  
ATOM   4790  C   GLY   871      -7.127   6.1992768.069  1.00                 C  
ATOM   4791  O   GLY   871      -5.940   5.9232768.152  1.00                 O  
ATOM   4792  N   ALA   872      -7.633   7.3242768.609  1.00                 N  
ATOM   4793  CA  ALA   872      -7.164   8.2722769.528  1.00                 C  
ATOM   4794  C   ALA   872      -6.230   7.7192770.622  1.00                 C  
ATOM   4795  O   ALA   872      -6.020   6.5052770.805  1.00                 O  
ATOM   4796  CB  ALA   872      -8.330   8.9662770.216  1.00                 C  
ATOM   4797  N   PRO   873      -5.417   8.6642771.124  1.00                 N  
ATOM   4798  CA  PRO   873      -4.455   8.5332772.180  1.00                 C  
ATOM   4799  C   PRO   873      -4.886   7.5042773.172  1.00                 C  
ATOM   4800  O   PRO   873      -6.063   7.1742773.306  1.00                 O  
ATOM   4801  CB  PRO   873      -4.399   9.9282772.805  1.00                 C  
ATOM   4802  CD  PRO   873      -5.903  10.1012770.951  1.00                 C  
ATOM   4803  CG  PRO   873      -4.842  10.8442771.714  1.00                 C  
ATOM   4804  N   ALA   874      -3.871   6.8772773.778  1.00                 N  
ATOM   4805  CA  ALA   874      -3.831   5.8182774.765  1.00                 C  
ATOM   4806  C   ALA   874      -4.524   6.4612776.055  1.00                 C  
ATOM   4807  O   ALA   874      -4.930   7.6302776.149  1.00                 O  
ATOM   4808  CB  ALA   874      -2.398   5.3662774.999  1.00                 C  
ATOM   4809  N   GLY   875      -4.860   5.5342776.940  1.00                 N  
ATOM   4810  CA  GLY   875      -5.377   5.7572778.236  1.00                 C  
ATOM   4811  C   GLY   875      -5.007   6.8722778.983  1.00                 C  
ATOM   4812  O   GLY   875      -3.832   7.0052779.265  1.00                 O  
ATOM   4813  N   ALA   876      -5.939   7.7482779.328  1.00                 N  
ATOM   4814  CA  ALA   876      -5.759   9.0322780.125  1.00                 C  
ATOM   4815  C   ALA   876      -4.797   9.0462781.375  1.00                 C  
ATOM   4816  O   ALA   876      -3.616   9.4162781.284  1.00                 O  
ATOM   4817  CB  ALA   876      -7.101   9.5272780.643  1.00                 C  
ATOM   4818  N   SER   877      -5.354   8.6872782.532  1.00                 N  
ATOM   4819  CA  SER   877      -4.605   8.5022783.707  1.00                 C  
ATOM   4820  C   SER   877      -5.522   7.8232784.811  1.00                 C  
ATOM   4821  O   SER   877      -6.700   7.5572784.587  1.00                 O  
ATOM   4822  CB  SER   877      -4.046   9.8372784.202  1.00                 C  
ATOM   4823  OG  SER   877      -5.085  10.6932784.646  1.00                 O  
ATOM   4824  N   GLY   878      -4.903   7.4702785.933  1.00                 N  
ATOM   4825  CA  GLY   878      -5.618   6.8432786.973  1.00                 C  
ATOM   4826  C   GLY   878      -5.863   7.6882788.294  1.00                 C  
ATOM   4827  O   GLY   878      -5.090   8.5672788.675  1.00                 O  
ATOM   4828  N   MET   879      -7.010   7.4242788.910  1.00                 N  
ATOM   4829  CA  MET   879      -7.339   8.0662790.134  1.00                 C  
ATOM   4830  C   MET   879      -6.715   7.3692791.364  1.00                 C  
ATOM   4831  O   MET   879      -6.010   6.3732791.230  1.00                 O  
ATOM   4832  CB  MET   879      -8.857   8.1342790.312  1.00                 C  
ATOM   4833  SD  MET   879      -9.101  10.6242789.123  1.00                 S  
ATOM   4834  CE  MET   879      -9.905  11.2692790.587  1.00                 C  
ATOM   4835  CG  MET   879      -9.579   8.8872789.208  1.00                 C  
ATOM   4836  N   GLY   880      -6.940   7.9462792.541  1.00                 N  
ATOM   4837  CA  GLY   880      -6.371   7.3912793.749  1.00                 C  
ATOM   4838  C   GLY   880      -7.179   6.3992794.562  1.00                 C  
ATOM   4839  O   GLY   880      -8.395   6.5112794.638  1.00                 O  
ATOM   4840  N   ALA   881      -6.504   5.4172795.173  1.00                 N  
ATOM   4841  CA  ALA   881      -7.072   4.3282795.896  1.00                 C  
ATOM   4842  C   ALA   881      -6.485   3.5482796.889  1.00                 C  
ATOM   4843  O   ALA   881      -5.588   2.8872796.402  1.00                 O  
ATOM   4844  CB  ALA   881      -7.538   3.2422794.939  1.00                 C  
ATOM   4845  N   GLY   882      -6.700   3.6022798.194  1.00                 N  
ATOM   4846  CA  GLY   882      -6.291   2.7902799.295  1.00                 C  
ATOM   4847  C   GLY   882      -4.977   3.0532800.057  1.00                 C  
ATOM   4848  O   GLY   882      -3.966   3.5002799.492  1.00                 O  
ATOM   4849  N   GLN   883      -5.067   2.9452801.388  1.00                 N  
ATOM   4850  CA  GLN   883      -4.439   3.3572802.587  1.00                 C  
ATOM   4851  C   GLN   883      -3.507   2.4302803.393  1.00                 C  
ATOM   4852  O   GLN   883      -3.175   1.3572802.903  1.00                 O  
ATOM   4853  CB  GLN   883      -5.483   3.8032803.613  1.00                 C  
ATOM   4854  CD  GLN   883      -5.572   6.2312802.924  1.00                 C  
ATOM   4855  CG  GLN   883      -6.359   4.9552803.147  1.00                 C  
ATOM   4856  OE1 GLN   883      -4.892   6.7182803.827  1.00                 O  
ATOM   4857  NE2 GLN   883      -5.663   6.7782801.717  1.00                 N  
ATOM   4858  N   GLY   884      -3.016   2.7412804.589  1.00                 N  
ATOM   4859  CA  GLY   884      -2.027   2.0822805.272  1.00                 C  
ATOM   4860  C   GLY   884      -1.806   2.0942806.835  1.00                 C  
ATOM   4861  O   GLY   884      -1.672   3.1172807.465  1.00                 O  
ATOM   4862  N   MET   885      -1.829   0.8892807.459  1.00                 N  
ATOM   4863  CA  MET   885      -1.407   0.5342808.720  1.00                 C  
ATOM   4864  C   MET   885      -0.748  -0.5022809.546  1.00                 C  
ATOM   4865  O   MET   885      -1.155  -1.6362809.438  1.00                 O  
ATOM   4866  CB  MET   885      -2.580   0.5532809.703  1.00                 C  
ATOM   4867  SD  MET   885      -3.597   0.2842812.266  1.00                 S  
ATOM   4868  CE  MET   885      -4.506  -1.1822811.783  1.00                 C  
ATOM   4869  CG  MET   885      -2.197   0.2052811.132  1.00                 C  
ATOM   4870  N   ASP   886       0.329  -0.2202810.322  1.00                 N  
ATOM   4871  CA  ASP   886       0.899  -1.1432811.272  1.00                 C  
ATOM   4872  C   ASP   886       1.015  -0.8782812.761  1.00                 C  
ATOM   4873  O   ASP   886       0.392   0.0742813.258  1.00                 O  
ATOM   4874  CB  ASP   886       2.337  -1.4922810.883  1.00                 C  
ATOM   4875  CG  ASP   886       2.414  -2.3142809.612  1.00                 C  
ATOM   4876  OD1 ASP   886       1.392  -2.9272809.239  1.00                 O  
ATOM   4877  OD2 ASP   886       3.496  -2.3462808.990  1.00                 O  
ATOM   4878  N   PRO   887       1.718  -1.7542813.487  1.00                 N  
ATOM   4879  CA  PRO   887       1.862  -1.6192814.934  1.00                 C  
ATOM   4880  C   PRO   887       0.836  -0.8712815.691  1.00                 C  
ATOM   4881  O   PRO   887       0.446   0.2222815.280  1.00                 O  
ATOM   4882  CB  PRO   887       3.198  -0.8932815.107  1.00                 C  
ATOM   4883  CD  PRO   887       2.751  -0.9412812.756  1.00                 C  
ATOM   4884  CG  PRO   887       3.362  -0.1092813.848  1.00                 C  
ATOM   4885  N   PHE   888       0.315  -1.4572816.764  1.00                 N  
ATOM   4886  CA  PHE   888      -0.743  -0.8382817.594  1.00                 C  
ATOM   4887  C   PHE   888      -0.279   0.3362818.453  1.00                 C  
ATOM   4888  O   PHE   888      -1.104   1.1532818.866  1.00                 O  
ATOM   4889  CB  PHE   888      -1.377  -1.8802818.518  1.00                 C  
ATOM   4890  CG  PHE   888      -2.255  -2.8682817.805  1.00                 C  
ATOM   4891  CZ  PHE   888      -3.885  -4.6922816.484  1.00                 C  
ATOM   4892  CD1 PHE   888      -1.835  -4.1712817.605  1.00                 C  
ATOM   4893  CE1 PHE   888      -2.643  -5.0802816.949  1.00                 C  
ATOM   4894  CD2 PHE   888      -3.501  -2.4942817.333  1.00                 C  
ATOM   4895  CE2 PHE   888      -4.309  -3.4032816.677  1.00                 C  
ATOM   4896  N   GLY   889       0.995   0.4712818.767  1.00                 N  
ATOM   4897  CA  GLY   889       1.527   1.4972819.553  1.00                 C  
ATOM   4898  C   GLY   889       1.595   1.0462821.019  1.00                 C  
ATOM   4899  O   GLY   889       0.948   0.0772821.386  1.00                 O  
ATOM   4900  N   MET   890       2.470   1.6442821.817  1.00                 N  
ATOM   4901  CA  MET   890       2.660   1.2822823.173  1.00                 C  
ATOM   4902  C   MET   890       1.459   1.2942824.091  1.00                 C  
ATOM   4903  O   MET   890       0.382   1.7182823.684  1.00                 O  
ATOM   4904  CB  MET   890       3.705   2.1882823.828  1.00                 C  
ATOM   4905  SD  MET   890       6.325   3.0392824.125  1.00                 S  
ATOM   4906  CE  MET   890       5.823   4.6842823.624  1.00                 C  
ATOM   4907  CG  MET   890       5.106   2.0322823.259  1.00                 C  
ATOM   4908  N   ALA   891       1.641   0.8372825.327  1.00                 N  
ATOM   4909  CA  ALA   891       0.513   0.7872826.269  1.00                 C  
ATOM   4910  C   ALA   891       0.494   2.0282827.106  1.00                 C  
ATOM   4911  O   ALA   891       1.503   2.6502827.404  1.00                 O  
ATOM   4912  CB  ALA   891       0.608  -0.4532827.144  1.00                 C  
ATOM   4913  N   GLY   892      -0.732   2.4462827.472  1.00                 N  
ATOM   4914  CA  GLY   892      -1.202   3.5432828.246  1.00                 C  
ATOM   4915  C   GLY   892      -0.410   3.8192829.552  1.00                 C  
ATOM   4916  O   GLY   892       0.523   3.0942829.862  1.00                 O  
ATOM   4917  N   ALA   893      -0.735   4.8842830.273  1.00                 N  
ATOM   4918  CA  ALA   893      -0.001   5.1662831.465  1.00                 C  
ATOM   4919  C   ALA   893      -0.283   4.3322832.772  1.00                 C  
ATOM   4920  O   ALA   893      -1.330   3.7012832.956  1.00                 O  
ATOM   4921  CB  ALA   893      -0.184   6.6212831.869  1.00                 C  
ATOM   4922  N   MET   894       0.745   4.2862833.617  1.00                 N  
ATOM   4923  CA  MET   894       0.640   3.5662834.852  1.00                 C  
ATOM   4924  C   MET   894      -0.538   4.1372835.721  1.00                 C  
ATOM   4925  O   MET   894      -1.113   5.1892835.450  1.00                 O  
ATOM   4926  CB  MET   894       1.958   3.6352835.626  1.00                 C  
ATOM   4927  SD  MET   894       4.650   3.0342835.883  1.00                 S  
ATOM   4928  CE  MET   894       4.272   2.1122837.371  1.00                 C  
ATOM   4929  CG  MET   894       3.100   2.8712834.977  1.00                 C  
ATOM   4930  N   GLY   895      -0.982   3.2682836.637  1.00                 N  
ATOM   4931  CA  GLY   895      -1.985   3.4622837.597  1.00                 C  
ATOM   4932  C   GLY   895      -1.860   4.2352838.806  1.00                 C  
ATOM   4933  O   GLY   895      -0.764   4.2112839.377  1.00                 O  
ATOM   4934  N   GLY   896      -2.877   4.9822839.230  1.00                 N  
ATOM   4935  CA  GLY   896      -2.809   5.8422840.443  1.00                 C  
ATOM   4936  C   GLY   896      -2.515   4.9782841.638  1.00                 C  
ATOM   4937  O   GLY   896      -2.832   3.7912841.610  1.00                 O  
ATOM   4938  N   ALA   897      -1.930   5.5602842.693  1.00                 N
[truncated: 20,822 more chars]
