# Supplementary material for: Comparative Single-Cell Transcriptomics Reveals Novel Genes Involved in Bivalve Embryonic Shell Formation and Questions Ontogenetic Homology of Molluscan Shell Types
Source: Front Cell Dev Biol. 2022 Jun 9;10:883755. doi: 10.3389/fcell.2022.883755 (PMC9261976; doi:10.3389/fcell.2022.883755)
Supplement: Supplementary file 1 [file DataSheet1.ZIP › Supplementary_File1/s_f_1/ef57db3c1d9d8c88.final.pdb]

ATOM      1  N   ARG   298      77.559  96.168 131.711  1.00                 N  
ATOM      2  CA  ARG   298      77.639  94.751 132.018  1.00                 C  
ATOM      3  C   ARG   298      78.947  94.181 131.477  1.00                 C  
ATOM      4  O   ARG   298      79.781  94.891 130.909  1.00                 O  
ATOM      5  CB  ARG   298      76.437  94.007 131.432  1.00                 C  
ATOM      6  CD  ARG   298      73.963  93.587 131.456  1.00                 C  
ATOM      7  NE  ARG   298      72.675  93.938 132.050  1.00                 N  
ATOM      8  CG  ARG   298      75.109  94.371 132.075  1.00                 C  
ATOM      9  CZ  ARG   298      71.517  93.387 131.703  1.00                 C  
ATOM     10  NH1 ARG   298      70.396  93.770 132.298  1.00                 N  
ATOM     11  NH2 ARG   298      71.483  92.454 130.761  1.00                 N  
ATOM     12  N   ARG   299      79.132  92.877 131.651  1.00                 N  
ATOM     13  CA  ARG   299      80.372  92.222 131.272  1.00                 C  
ATOM     14  C   ARG   299      80.080  90.945 130.501  1.00                 C  
ATOM     15  O   ARG   299      79.014  90.340 130.633  1.00                 O  
ATOM     16  CB  ARG   299      81.218  91.919 132.510  1.00                 C  
ATOM     17  CD  ARG   299      82.506  92.783 134.484  1.00                 C  
ATOM     18  NE  ARG   299      82.937  93.962 135.232  1.00                 N  
ATOM     19  CG  ARG   299      81.716  93.156 133.240  1.00                 C  
ATOM     20  CZ  ARG   299      84.086  94.598 135.026  1.00                 C  
ATOM     21  NH1 ARG   299      84.395  95.661 135.755  1.00                 N  
ATOM     22  NH2 ARG   299      84.923  94.168 134.091  1.00                 N  
ATOM     23  N   TYR   300      81.051  90.553 129.682  1.00                 N  
ATOM     24  CA  TYR   300      80.995  89.310 128.924  1.00                 C  
ATOM     25  C   TYR   300      81.465  88.179 129.829  1.00                 C  
ATOM     26  O   TYR   300      82.658  88.071 130.129  1.00                 O  
ATOM     27  CB  TYR   300      81.851  89.414 127.660  1.00                 C  
ATOM     28  CG  TYR   300      81.810  88.179 126.789  1.00                 C  
ATOM     29  OH  TYR   300      81.682  84.786 124.389  1.00                 O  
ATOM     30  CZ  TYR   300      81.726  85.908 125.184  1.00                 C  
ATOM     31  CD1 TYR   300      80.675  87.865 126.053  1.00                 C  
ATOM     32  CE1 TYR   300      80.628  86.738 125.254  1.00                 C  
ATOM     33  CD2 TYR   300      82.907  87.331 126.706  1.00                 C  
ATOM     34  CE2 TYR   300      82.879  86.200 125.912  1.00                 C  
ATOM     35  N   ARG   301      80.535  87.340 130.276  1.00                 N  
ATOM     36  CA  ARG   301      80.844  86.238 131.179  1.00                 C  
ATOM     37  C   ARG   301      80.318  84.945 130.581  1.00                 C  
ATOM     38  O   ARG   301      79.119  84.827 130.310  1.00                 O  
ATOM     39  CB  ARG   301      80.241  86.493 132.562  1.00                 C  
ATOM     40  CD  ARG   301      79.952  85.744 134.940  1.00                 C  
ATOM     41  NE  ARG   301      80.173  84.677 135.913  1.00                 N  
ATOM     42  CG  ARG   301      80.533  85.401 133.578  1.00                 C  
ATOM     43  CZ  ARG   301      79.705  84.692 137.157  1.00                 C  
ATOM     44  NH1 ARG   301      79.957  83.677 137.972  1.00                 N  
ATOM     45  NH2 ARG   301      78.987  85.722 137.583  1.00                 N  
ATOM     46  N   VAL   302      81.209  83.978 130.377  1.00                 N  
ATOM     47  CA  VAL   302      80.851  82.666 129.854  1.00                 C  
ATOM     48  C   VAL   302      81.528  81.607 130.710  1.00                 C  
ATOM     49  O   VAL   302      82.737  81.680 130.954  1.00                 O  
ATOM     50  CB  VAL   302      81.245  82.522 128.372  1.00                 C  
ATOM     51  CG1 VAL   302      80.895  81.133 127.860  1.00                 C  
ATOM     52  CG2 VAL   302      80.562  83.591 127.533  1.00                 C  
ATOM     53  N   ALA   303      80.751  80.631 131.170  1.00                 N  
ATOM     54  CA  ALA   303      81.272  79.507 131.944  1.00                 C  
ATOM     55  C   ALA   303      80.571  78.247 131.458  1.00                 C  
ATOM     56  O   ALA   303      79.395  78.034 131.764  1.00                 O  
ATOM     57  CB  ALA   303      81.055  79.741 133.431  1.00                 C  
ATOM     58  N   MET   304      81.287  77.417 130.708  1.00                 N  
ATOM     59  CA  MET   304      80.702  76.242 130.082  1.00                 C  
ATOM     60  C   MET   304      81.816  75.243 129.807  1.00                 C  
ATOM     61  O   MET   304      82.997  75.598 129.867  1.00                 O  
ATOM     62  CB  MET   304      79.964  76.630 128.799  1.00                 C  
ATOM     63  SD  MET   304      79.952  77.676 126.234  1.00                 S  
ATOM     64  CE  MET   304      79.446  76.081 125.597  1.00                 C  
ATOM     65  CG  MET   304      80.866  77.181 127.707  1.00                 C  
ATOM     66  N   LEU   305      81.479  73.984 129.534  1.00                 N  
ATOM     67  CA  LEU   305      82.514  73.015 129.163  1.00                 C  
ATOM     68  C   LEU   305      83.076  73.297 127.778  1.00                 C  
ATOM     69  O   LEU   305      82.500  74.034 126.976  1.00                 O  
ATOM     70  CB  LEU   305      81.958  71.591 129.216  1.00                 C  
ATOM     71  CG  LEU   305      81.500  71.093 130.589  1.00                 C  
ATOM     72  CD1 LEU   305      80.860  69.717 130.475  1.00                 C  
ATOM     73  CD2 LEU   305      82.666  71.055 131.564  1.00                 C  
ATOM     74  N   ASN   306      84.238  72.696 127.511  1.00                 N  
ATOM     75  CA  ASN   306      84.848  72.810 126.193  1.00                 C  
ATOM     76  C   ASN   306      83.949  72.138 125.168  1.00                 C  
ATOM     77  O   ASN   306      83.558  70.976 125.326  1.00                 O  
ATOM     78  CB  ASN   306      86.252  72.203 126.198  1.00                 C  
ATOM     79  CG  ASN   306      87.237  73.020 127.011  1.00                 C  
ATOM     80  OD1 ASN   306      87.079  74.231 127.161  1.00                 O  
ATOM     81  ND2 ASN   306      88.259  72.357 127.541  1.00                 N  
ATOM     82  N   ALA   307      83.619  72.869 124.104  1.00                 N  
ATOM     83  CA  ALA   307      82.646  72.405 123.119  1.00                 C  
ATOM     84  C   ALA   307      83.377  71.860 121.898  1.00                 C  
ATOM     85  O   ALA   307      83.599  72.551 120.905  1.00                 O  
ATOM     86  CB  ALA   307      81.705  73.535 122.731  1.00                 C  
ATOM     87  N   SER   308      83.759  70.592 121.984  1.00                 N  
ATOM     88  CA  SER   308      84.065  69.844 120.781  1.00                 C  
ATOM     89  C   SER   308      82.759  69.435 120.107  1.00                 C  
ATOM     90  O   SER   308      81.674  69.550 120.683  1.00                 O  
ATOM     91  CB  SER   308      84.924  68.622 121.114  1.00                 C  
ATOM     92  OG  SER   308      84.187  67.669 121.860  1.00                 O  
ATOM     93  N   GLN   309      82.861  68.972 118.864  1.00                 N  
ATOM     94  CA  GLN   309      81.652  68.620 118.122  1.00                 C  
ATOM     95  C   GLN   309      80.829  67.535 118.807  1.00                 C  
ATOM     96  O   GLN   309      79.609  67.721 118.946  1.00                 O  
ATOM     97  CB  GLN   309      82.007  68.160 116.707  1.00                 C  
ATOM     98  CD  GLN   309      79.978  69.093 115.526  1.00                 C  
ATOM     99  CG  GLN   309      80.801  67.857 115.832  1.00                 C  
ATOM    100  OE1 GLN   309      80.499  70.088 115.021  1.00                 O  
ATOM    101  NE2 GLN   309      78.687  69.034 115.832  1.00                 N  
ATOM    102  N   GLN   310      81.394  66.400 119.244  1.00                 N  
ATOM    103  CA  GLN   310      80.556  65.421 119.960  1.00                 C  
ATOM    104  C   GLN   310      79.951  65.960 121.245  1.00                 C  
ATOM    105  O   GLN   310      78.802  65.633 121.568  1.00                 O  
ATOM    106  CB  GLN   310      81.363  64.163 120.288  1.00                 C  
ATOM    107  CD  GLN   310      79.484  62.499 120.006  1.00                 C  
ATOM    108  CG  GLN   310      80.548  63.054 120.933  1.00                 C  
ATOM    109  OE1 GLN   310      79.626  62.545 118.784  1.00                 O  
ATOM    110  NE2 GLN   310      78.413  61.972 120.587  1.00                 N  
ATOM    111  N   LYS   311      80.691  66.786 121.986  1.00                 N  
ATOM    112  CA  LYS   311      80.183  67.314 123.249  1.00                 C  
ATOM    113  C   LYS   311      79.007  68.251 123.001  1.00                 C  
ATOM    114  O   LYS   311      77.976  68.174 123.679  1.00                 O  
ATOM    115  CB  LYS   311      81.293  68.041 124.011  1.00                 C  
ATOM    116  CD  LYS   311      83.441  67.909 125.302  1.00                 C  
ATOM    117  CE  LYS   311      84.520  66.990 125.852  1.00                 C  
ATOM    118  CG  LYS   311      82.366  67.121 124.572  1.00                 C  
ATOM    119  NZ  LYS   311      85.605  67.752 126.531  1.00                 N  
ATOM    120  N   LEU   312      79.142  69.148 122.023  1.00                 N  
ATOM    121  CA  LEU   312      78.049  70.059 121.702  1.00                 C  
ATOM    122  C   LEU   312      76.857  69.309 121.119  1.00                 C  
ATOM    123  O   LEU   312      75.705  69.655 121.399  1.00                 O  
ATOM    124  CB  LEU   312      78.519  71.136 120.722  1.00                 C  
ATOM    125  CG  LEU   312      77.483  72.189 120.324  1.00                 C  
ATOM    126  CD1 LEU   312      76.980  72.938 121.548  1.00                 C  
ATOM    127  CD2 LEU   312      78.068  73.162 119.311  1.00                 C  
ATOM    128  N   ARG   313      77.112  68.281 120.306  1.00                 N  
ATOM    129  CA  ARG   313      76.017  67.511 119.727  1.00                 C  
ATOM    130  C   ARG   313      75.272  66.705 120.781  1.00                 C  
ATOM    131  O   ARG   313      74.080  66.426 120.613  1.00                 O  
ATOM    132  CB  ARG   313      76.539  66.574 118.636  1.00                 C  
ATOM    133  CD  ARG   313      77.558  66.303 116.358  1.00                 C  
ATOM    134  NE  ARG   313      77.992  66.970 115.133  1.00                 N  
ATOM    135  CG  ARG   313      77.006  67.287 117.377  1.00                 C  
ATOM    136  CZ  ARG   313      78.620  66.361 114.133  1.00                 C  
ATOM    137  NH1 ARG   313      78.977  67.049 113.057  1.00                 N  
ATOM    138  NH2 ARG   313      78.888  65.065 114.210  1.00                 N  
ATOM    139  N   GLU   314      75.950  66.312 121.862  1.00                 N  
ATOM    140  CA  GLU   314      75.261  65.627 122.950  1.00                 C  
ATOM    141  C   GLU   314      74.187  66.508 123.572  1.00                 C  
ATOM    142  O   GLU   314      73.203  65.998 124.120  1.00                 O  
ATOM    143  CB  GLU   314      76.259  65.187 124.023  1.00                 C  
ATOM    144  CD  GLU   314      78.210  63.709 124.648  1.00                 C  
ATOM    145  CG  GLU   314      77.209  64.088 123.574  1.00                 C  
ATOM    146  OE1 GLU   314      78.273  64.415 125.677  1.00                 O  
ATOM    147  OE2 GLU   314      78.930  62.706 124.461  1.00                 O  
ATOM    148  N   GLY   315      74.524  67.156 124.681  1.00                 N  
ATOM    149  CA  GLY   315      73.568  68.006 125.372  1.00                 C  
ATOM    150  C   GLY   315      73.048  69.191 124.559  1.00                 C  
ATOM    151  O   GLY   315      72.041  69.815 124.904  1.00                 O  
ATOM    152  N   ILE   316      73.725  69.520 123.461  1.00                 N  
ATOM    153  CA  ILE   316      73.277  70.621 122.615  1.00                 C  
ATOM    154  C   ILE   316      71.964  70.231 121.940  1.00                 C  
ATOM    155  O   ILE   316      71.180  71.076 121.499  1.00                 O  
ATOM    156  CB  ILE   316      74.342  70.999 121.569  1.00                 C  
ATOM    157  CD1 ILE   316      74.094  73.506 121.960  1.00                 C  
ATOM    158  CG1 ILE   316      74.033  72.369 120.963  1.00                 C  
ATOM    159  CG2 ILE   316      74.449  69.919 120.504  1.00                 C  
ATOM    160  N   GLU   317      71.714  68.927 121.853  1.00                 N  
ATOM    161  CA  GLU   317      70.488  68.432 121.247  1.00                 C  
ATOM    162  C   GLU   317      69.283  68.715 122.132  1.00                 C  
ATOM    163  O   GLU   317      68.144  68.817 121.668  1.00                 O  
ATOM    164  CB  GLU   317      70.595  66.931 120.972  1.00                 C  
ATOM    165  CD  GLU   317      69.182  66.900 118.878  1.00                 C  
ATOM    166  CG  GLU   317      69.381  66.340 120.273  1.00                 C  
ATOM    167  OE1 GLU   317      70.161  67.414 118.299  1.00                 O  
ATOM    168  OE2 GLU   317      68.046  66.825 118.364  1.00                 O  
ATOM    169  N   ASN   318      69.523  68.847 123.434  1.00                 N  
ATOM    170  CA  ASN   318      68.441  69.109 124.372  1.00                 C  
ATOM    171  C   ASN   318      67.619  70.332 123.979  1.00                 C  
ATOM    172  O   ASN   318      68.141  71.409 123.679  1.00                 O  
ATOM    173  CB  ASN   318      68.991  69.281 125.789  1.00                 C  
ATOM    174  CG  ASN   318      69.521  67.985 126.370  1.00                 C  
ATOM    175  OD1 ASN   318      68.871  66.944 126.284  1.00                 O  
ATOM    176  ND2 ASN   318      70.706  68.047 126.966  1.00                 N  
ATOM    177  N   THR   319      66.302  70.157 123.980  1.00                 N  
ATOM    178  CA  THR   319      65.351  71.212 123.638  1.00                 C  
ATOM    179  C   THR   319      65.404  71.643 122.172  1.00                 C  
ATOM    180  O   THR   319      64.963  72.734 121.800  1.00                 O  
ATOM    181  CB  THR   319      65.563  72.466 124.506  1.00                 C  
ATOM    182  OG1 THR   319      66.733  73.165 124.062  1.00                 O  
ATOM    183  CG2 THR   319      65.752  72.079 125.965  1.00                 C  
ATOM    184  N   LEU   320      65.948  70.784 121.321  1.00                 N  
ATOM    185  CA  LEU   320      66.027  71.081 119.898  1.00                 C  
ATOM    186  C   LEU   320      64.809  70.520 119.169  1.00                 C  
ATOM    187  O   LEU   320      64.613  69.305 119.077  1.00                 O  
ATOM    188  CB  LEU   320      67.316  70.511 119.303  1.00                 C  
ATOM    189  CG  LEU   320      67.529  70.738 117.805  1.00                 C  
ATOM    190  CD1 LEU   320      67.648  72.223 117.497  1.00                 C  
ATOM    191  CD2 LEU   320      68.765  69.997 117.319  1.00                 C  
ATOM    192  N   HIS   321      63.970  71.405 118.637  1.00                 N  
ATOM    193  CA  HIS   321      62.802  70.966 117.881  1.00                 C  
ATOM    194  C   HIS   321      63.347  70.726 116.477  1.00                 C  
ATOM    195  O   HIS   321      63.142  71.520 115.555  1.00                 O  
ATOM    196  CB  HIS   321      61.695  72.020 117.945  1.00                 C  
ATOM    197  CG  HIS   321      60.378  71.547 117.413  1.00                 C  
ATOM    198  ND1 HIS   321      59.518  70.760 118.148  1.00                 N  
ATOM    199  CE1 HIS   321      58.425  70.498 117.410  1.00                 C  
ATOM    200  CD2 HIS   321      59.645  71.703 116.165  1.00                 C  
ATOM    201  NE2 HIS   321      58.495  71.061 116.219  1.00                 N  
ATOM    202  N   LEU   322      64.054  69.616 116.301  1.00                 N  
ATOM    203  CA  LEU   322      64.650  69.299 115.012  1.00                 C  
ATOM    204  C   LEU   322      63.639  68.773 113.990  1.00                 C  
ATOM    205  O   LEU   322      64.006  68.140 112.996  1.00                 O  
ATOM    206  CB  LEU   322      65.768  68.268 115.178  1.00                 C  
ATOM    207  CG  LEU   322      66.500  67.850 113.901  1.00                 C  
ATOM    208  CD1 LEU   322      67.190  69.045 113.261  1.00                 C  
ATOM    209  CD2 LEU   322      67.510  66.752 114.194  1.00                 C  
ATOM    210  N   LYS   323      62.263  69.042 114.267  1.00                 N  
ATOM    211  CA  LYS   323      61.407  68.553 113.194  1.00                 C  
ATOM    212  C   LYS   323      61.108  69.694 112.231  1.00                 C  
ATOM    213  O   LYS   323      60.557  70.724 112.633  1.00                 O  
ATOM    214  CB  LYS   323      60.116  67.962 113.765  1.00                 C  
ATOM    215  CD  LYS   323      57.940  66.781 113.355  1.00                 C  
ATOM    216  CE  LYS   323      57.005  66.202 112.306  1.00                 C  
ATOM    217  CG  LYS   323      59.191  67.363 112.718  1.00                 C  
ATOM    218  NZ  LYS   323      55.775  65.625 112.916  1.00                 N  
ATOM    219  N   GLU   324      61.474  69.511 110.964  1.00                 N  
ATOM    220  CA  GLU   324      61.199  70.518 109.949  1.00                 C  
ATOM    221  C   GLU   324      59.697  70.636 109.724  1.00                 C  
ATOM    222  O   GLU   324      58.985  69.628 109.676  1.00                 O  
ATOM    223  CB  GLU   324      61.915  70.171 108.642  1.00                 C  
ATOM    224  CD  GLU   324      62.545  70.877 106.300  1.00                 C  
ATOM    225  CG  GLU   324      61.775  71.228 107.558  1.00                 C  
ATOM    226  OE1 GLU   324      63.148  69.784 106.258  1.00                 O  
ATOM    227  OE2 GLU   324      62.544  71.694 105.356  1.00                 O  
ATOM    228  N   HIS   325      59.216  71.869 109.594  1.00                 N  
ATOM    229  CA  HIS   325      57.789  72.058 109.310  1.00                 C  
ATOM    230  C   HIS   325      57.487  71.545 107.908  1.00                 C  
ATOM    231  O   HIS   325      58.315  71.724 106.990  1.00                 O  
ATOM    232  CB  HIS   325      57.405  73.532 109.453  1.00                 C  
ATOM    233  CG  HIS   325      55.930  73.781 109.387  1.00                 C  
ATOM    234  ND1 HIS   325      55.230  73.799 108.200  1.00                 N  
ATOM    235  CE1 HIS   325      53.934  74.045 108.460  1.00                 C  
ATOM    236  CD2 HIS   325      54.878  74.048 110.357  1.00                 C  
ATOM    237  NE2 HIS   325      53.715  74.196 109.752  1.00                 N  
ATOM    238  N   THR   326      56.351  70.891 107.681  1.00                 N  
ATOM    239  CA  THR   326      56.054  70.376 106.338  1.00                 C  
ATOM    240  C   THR   326      55.815  71.509 105.351  1.00                 C  
ATOM    241  O   THR   326      55.008  72.409 105.595  1.00                 O  
ATOM    242  CB  THR   326      54.827  69.445 106.349  1.00                 C  
ATOM    243  OG1 THR   326      55.078  68.330 107.213  1.00                 O  
ATOM    244  CG2 THR   326      54.543  68.921 104.950  1.00                 C  
ATOM    245  N   LYS   327      56.528  71.456 104.224  1.00                 N  
ATOM    246  CA  LYS   327      56.378  72.426 103.140  1.00                 C  
ATOM    247  C   LYS   327      56.214  71.655 101.827  1.00                 C  
ATOM    248  O   LYS   327      57.179  71.409 101.102  1.00                 O  
ATOM    249  CB  LYS   327      57.582  73.368 103.094  1.00                 C  
ATOM    250  CD  LYS   327      58.961  75.134 104.226  1.00                 C  
ATOM    251  CE  LYS   327      60.252  74.371 104.471  1.00                 C  
ATOM    252  CG  LYS   327      57.750  74.222 104.340  1.00                 C  
ATOM    253  NZ  LYS   327      60.421  74.011 105.906  1.00                 N  
ATOM    254  N   THR   328      54.974  71.279 101.523  1.00                 N  
ATOM    255  CA  THR   328      54.705  70.526 100.307  1.00                 C  
ATOM    256  C   THR   328      54.609  71.462  99.109  1.00                 C  
ATOM    257  O   THR   328      54.065  72.566  99.201  1.00                 O  
ATOM    258  CB  THR   328      53.409  69.703 100.428  1.00                 C  
ATOM    259  OG1 THR   328      53.535  68.763 101.502  1.00                 O  
ATOM    260  CG2 THR   328      53.142  68.938  99.141  1.00                 C  
ATOM    261  N   LEU   329      55.152  71.011  97.975  1.00                 N  
ATOM    262  CA  LEU   329      55.140  71.827  96.764  1.00                 C  
ATOM    263  C   LEU   329      53.716  72.016  96.258  1.00                 C  
ATOM    264  O   LEU   329      53.361  73.084  95.743  1.00                 O  
ATOM    265  CB  LEU   329      56.009  71.188  95.679  1.00                 C  
ATOM    266  CG  LEU   329      57.517  71.171  95.941  1.00                 C  
ATOM    267  CD1 LEU   329      58.238  70.359  94.876  1.00                 C  
ATOM    268  CD2 LEU   329      58.070  72.587  95.993  1.00                 C  
ATOM    269  N   LEU   330      52.880  70.984  96.390  1.00                 N  
ATOM    270  CA  LEU   330      51.502  71.079  95.916  1.00                 C  
ATOM    271  C   LEU   330      50.735  72.162  96.666  1.00                 C  
ATOM    272  O   LEU   330      50.012  72.961  96.060  1.00                 O  
ATOM    273  CB  LEU   330      50.790  69.733  96.066  1.00                 C  
ATOM    274  CG  LEU   330      51.264  68.609  95.142  1.00                 C  
ATOM    275  CD1 LEU   330      50.605  67.291  95.518  1.00                 C  
ATOM    276  CD2 LEU   330      50.975  68.949  93.688  1.00                 C  
ATOM    277  N   ARG   331      50.883  72.206  97.992  1.00                 N  
ATOM    278  CA  ARG   331      50.222  73.251  98.765  1.00                 C  
ATOM    279  C   ARG   331      50.843  74.616  98.506  1.00                 C  
ATOM    280  O   ARG   331      50.146  75.634  98.573  1.00                 O  
ATOM    281  CB  ARG   331      50.280  72.930 100.260  1.00                 C  
ATOM    282  CD  ARG   331      49.525  71.483 102.167  1.00                 C  
ATOM    283  NE  ARG   331      50.845  70.985 102.549  1.00                 N  
ATOM    284  CG  ARG   331      49.425  71.743 100.673  1.00                 C  
ATOM    285  CZ  ARG   331      51.261  70.859 103.804  1.00                 C  
ATOM    286  NH1 ARG   331      52.478  70.397 104.056  1.00                 N  
ATOM    287  NH2 ARG   331      50.460  71.196 104.806  1.00                 N  
ATOM    288  N   GLY   332      52.146  74.658  98.215  1.00                 N  
ATOM    289  CA  GLY   332      52.785  75.922  97.864  1.00                 C  
ATOM    290  C   GLY   332      52.218  76.479  96.564  1.00                 C  
ATOM    291  O   GLY   332      52.031  77.693  96.428  1.00                 O  
ATOM    292  N   THR   333      51.950  75.606  95.592  1.00                 N  
ATOM    293  CA  THR   333      51.313  76.052  94.357  1.00                 C  
ATOM    294  C   THR   333      49.856  76.430  94.593  1.00                 C  
ATOM    295  O   THR   333      49.355  77.389  93.996  1.00                 O  
ATOM    296  CB  THR   333      51.388  74.972  93.261  1.00                 C  
ATOM    297  OG1 THR   333      52.760  74.688  92.960  1.00                 O  
ATOM    298  CG2 THR   333      50.701  75.453  91.992  1.00                 C  
ATOM    299  N   LYS   334      49.160  75.686  95.456  1.00                 N  
ATOM    300  CA  LYS   334      47.755  75.983  95.719  1.00                 C  
ATOM    301  C   LYS   334      47.589  77.337  96.398  1.00                 C  
ATOM    302  O   LYS   334      46.670  78.095  96.065  1.00                 O  
ATOM    303  CB  LYS   334      47.128  74.887  96.583  1.00                 C  
ATOM    304  CD  LYS   334      46.335  72.514  96.785  1.00                 C  
ATOM    305  CE  LYS   334      46.154  71.186  96.068  1.00                 C  
ATOM    306  CG  LYS   334      46.949  73.558  95.867  1.00                 C  
ATOM    307  NZ  LYS   334      45.592  70.142  96.968  1.00                 N  
ATOM    308  N   LYS   335      48.461  77.661  97.355  1.00                 N  
ATOM    309  CA  LYS   335      48.377  78.953  98.024  1.00                 C  
ATOM    310  C   LYS   335      48.835  80.103  97.138  1.00                 C  
ATOM    311  O   LYS   335      48.586  81.263  97.483  1.00                 O  
ATOM    312  CB  LYS   335      49.207  78.946  99.310  1.00                 C  
ATOM    313  CD  LYS   335      49.528  78.079 101.643  1.00                 C  
ATOM    314  CE  LYS   335      48.974  77.177 102.734  1.00                 C  
ATOM    315  CG  LYS   335      48.657  78.038 100.398  1.00                 C  
ATOM    316  NZ  LYS   335      49.829  77.190 103.953  1.00                 N  
ATOM    317  N   CYS   336      49.494  79.815  96.019  1.00                 N  
ATOM    318  CA  CYS   336      49.909  80.838  95.070  1.00                 C  
ATOM    319  C   CYS   336      48.842  81.142  94.027  1.00                 C  
ATOM    320  O   CYS   336      49.062  82.004  93.171  1.00                 O  
ATOM    321  CB  CYS   336      51.199  80.420  94.362  1.00                 C  
ATOM    322  SG  CYS   336      52.634  80.267  95.452  1.00                 S  
ATOM    323  N   CYS   337      47.701  80.457  94.076  1.00                 N  
ATOM    324  CA  CYS   337      46.611  80.666  93.131  1.00                 C  
ATOM    325  C   CYS   337      45.329  81.083  93.844  1.00                 C  
ATOM    326  O   CYS   337      44.227  80.836  93.351  1.00                 O  
ATOM    327  CB  CYS   337      46.363  79.399  92.310  1.00                 C  
ATOM    328  SG  CYS   337      47.772  78.870  91.308  1.00                 S  
ATOM    329  N   PRO   338      45.275  82.312  94.341  1.00                 N  
ATOM    330  CA  PRO   338      44.216  82.697  95.250  1.00                 C  
ATOM    331  C   PRO   338      42.866  82.877  94.566  1.00                 C  
ATOM    332  O   PRO   338      42.780  83.191  93.376  1.00                 O  
ATOM    333  CB  PRO   338      44.699  84.023  95.840  1.00                 C  
ATOM    334  CD  PRO   338      46.284  83.409  94.155  1.00                 C  
ATOM    335  CG  PRO   338      45.607  84.587  94.800  1.00                 C  
ATOM    336  N   ASN   339      41.785  82.677  95.317  1.00                 N  
ATOM    337  CA  ASN   339      40.430  82.999  94.828  1.00                 C  
ATOM    338  C   ASN   339      40.248  84.473  94.509  1.00                 C  
ATOM    339  O   ASN   339      41.052  85.322  94.903  1.00                 O  
ATOM    340  CB  ASN   339      39.375  82.561  95.846  1.00                 C  
ATOM    341  CG  ASN   339      39.443  83.355  97.135  1.00                 C  
ATOM    342  OD1 ASN   339      39.813  84.530  97.133  1.00                 O  
ATOM    343  ND2 ASN   339      39.086  82.716  98.242  1.00                 N  
ATOM    344  N   SER   340      39.179  84.808  93.784  1.00                 N  
ATOM    345  CA  SER   340      38.865  86.183  93.359  1.00                 C  
ATOM    346  C   SER   340      38.956  87.204  94.494  1.00                 C  
ATOM    347  O   SER   340      39.569  88.269  94.375  1.00                 O  
ATOM    348  CB  SER   340      37.464  86.248  92.747  1.00                 C  
ATOM    349  OG  SER   340      37.401  85.510  91.539  1.00                 O  
ATOM    350  N   LYS   341      38.329  86.864  95.619  1.00                 N  
ATOM    351  CA  LYS   341      38.260  87.770  96.750  1.00                 C  
ATOM    352  C   LYS   341      39.638  88.110  97.282  1.00                 C  
ATOM    353  O   LYS   341      39.917  89.250  97.662  1.00                 O  
ATOM    354  CB  LYS   341      37.409  87.166  97.869  1.00                 C  
ATOM    355  CD  LYS   341      35.142  86.477  98.697  1.00                 C  
ATOM    356  CE  LYS   341      33.658  86.401  98.375  1.00                 C  
ATOM    357  CG  LYS   341      35.923  87.104  97.553  1.00                 C  
ATOM    358  NZ  LYS   341      32.885  85.750  99.469  1.00                 N  
ATOM    359  N   CYS   342      40.529  87.134  97.320  1.00                 N  
ATOM    360  CA  CYS   342      41.857  87.328  97.896  1.00                 C  
ATOM    361  C   CYS   342      42.723  88.010  96.861  1.00                 C  
ATOM    362  O   CYS   342      43.554  88.873  97.158  1.00                 O  
ATOM    363  CB  CYS   342      42.451  85.989  98.336  1.00                 C  
ATOM    364  SG  CYS   342      41.624  85.236  99.757  1.00                 S  
ATOM    365  N   SER   343      42.524  87.611  95.600  1.00                 N  
ATOM    366  CA  SER   343      43.253  88.177  94.464  1.00                 C  
ATOM    367  C   SER   343      42.899  89.646  94.155  1.00                 C  
ATOM    368  O   SER   343      43.479  90.265  93.259  1.00                 O  
ATOM    369  CB  SER   343      43.009  87.346  93.203  1.00                 C  
ATOM    370  OG  SER   343      41.656  87.430  92.790  1.00                 O  
ATOM    371  N   ARG   344      41.942  90.231  94.889  1.00                 N  
ATOM    372  CA  ARG   344      41.750  91.706  94.918  1.00                 C  
ATOM    373  C   ARG   344      43.033  92.457  95.253  1.00                 C  
ATOM    374  O   ARG   344      43.347  93.497  94.668  1.00                 O  
ATOM    375  CB  ARG   344      40.665  92.085  95.927  1.00                 C  
ATOM    376  CD  ARG   344      38.236  92.067  96.562  1.00                 C  
ATOM    377  NE  ARG   344      38.346  91.178  97.716  1.00                 N  
ATOM    378  CG  ARG   344      39.254  91.731  95.485  1.00                 C  
ATOM    379  CZ  ARG   344      37.720  91.372  98.872  1.00                 C  
ATOM    380  NH1 ARG   344      37.880  90.510  99.866  1.00                 N  
ATOM    381  NH2 ARG   344      36.936  92.429  99.031  1.00                 N  
ATOM    382  N   GLU   345      43.788  91.852  96.271  1.00                 N  
ATOM    383  CA  GLU   345      45.060  92.543  96.454  1.00                 C  
ATOM    384  C   GLU   345      46.151  91.927  95.588  1.00                 C  
ATOM    385  O   GLU   345      47.014  92.639  95.064  1.00                 O  
ATOM    386  CB  GLU   345      45.479  92.513  97.925  1.00                 C  
ATOM    387  CD  GLU   345      45.004  93.242 100.296  1.00                 C  
ATOM    388  CG  GLU   345      44.583  93.329  98.843  1.00                 C  
ATOM    389  OE1 GLU   345      45.879  92.409 100.613  1.00                 O  
ATOM    390  OE2 GLU   345      44.460  94.008 101.119  1.00                 O  
ATOM    391  N   CYS   346      46.130  90.601  95.430  1.00                 N  
ATOM    392  CA  CYS   346      47.123  89.941  94.587  1.00                 C  
ATOM    393  C   CYS   346      46.985  90.366  93.130  1.00                 C  
ATOM    394  O   CYS   346      47.986  90.646  92.460  1.00                 O  
ATOM    395  CB  CYS   346      46.997  88.420  94.701  1.00                 C  
ATOM    396  SG  CYS   346      47.516  87.746  96.297  1.00                 S  
ATOM    397  N   GLY   347      45.752  90.425  92.621  1.00                 N  
ATOM    398  CA  GLY   347      45.558  90.850  91.238  1.00                 C  
ATOM    399  C   GLY   347      45.882  92.332  91.081  1.00                 C  
ATOM    400  O   GLY   347      46.366  92.758  90.026  1.00                 O  
ATOM    401  N   SER   348      45.636  93.138  92.117  1.00                 N  
ATOM    402  CA  SER   348      46.027  94.542  92.065  1.00                 C  
ATOM    403  C   SER   348      47.542  94.686  91.991  1.00                 C  
ATOM    404  O   SER   348      48.059  95.521  91.241  1.00                 O  
ATOM    405  CB  SER   348      45.486  95.294  93.282  1.00                 C  
ATOM    406  OG  SER   348      45.851  96.663  93.240  1.00                 O  
ATOM    407  N   THR   349      48.270  93.876  92.763  1.00                 N  
ATOM    408  CA  THR   349      49.727  93.898  92.693  1.00                 C  
ATOM    409  C   THR   349      50.221  93.426  91.332  1.00                 C  
ATOM    410  O   THR   349      51.214  93.944  90.812  1.00                 O  
ATOM    411  CB  THR   349      50.358  93.026  93.794  1.00                 C  
ATOM    412  OG1 THR   349      49.981  93.530  95.082  1.00                 O  
ATOM    413  CG2 THR   349      51.875  93.050  93.688  1.00                 C  
ATOM    414  N   PHE   350      49.548  92.434  90.746  1.00                 N  
ATOM    415  CA  PHE   350      49.922  91.970  89.412  1.00                 C  
ATOM    416  C   PHE   350      49.731  93.081  88.387  1.00                 C  
ATOM    417  O   PHE   350      50.593  93.314  87.529  1.00                 O  
ATOM    418  CB  PHE   350      49.101  90.739  89.023  1.00                 C  
ATOM    419  CG  PHE   350      49.526  89.481  89.724  1.00                 C  
ATOM    420  CZ  PHE   350      50.320  87.154  91.022  1.00                 C  
ATOM    421  CD1 PHE   350      48.591  88.538  90.114  1.00                 C  
ATOM    422  CE1 PHE   350      48.982  87.380  90.759  1.00                 C  
ATOM    423  CD2 PHE   350      50.862  89.239  89.995  1.00                 C  
ATOM    424  CE2 PHE   350      51.253  88.082  90.640  1.00                 C  
ATOM    425  N   MET   351      48.602  93.788  88.464  1.00                 N  
ATOM    426  CA  MET   351      48.347  94.898  87.550  1.00                 C  
ATOM    427  C   MET   351      49.389  95.994  87.738  1.00                 C  
ATOM    428  O   MET   351      49.890  96.567  86.764  1.00                 O  
ATOM    429  CB  MET   351      46.939  95.457  87.766  1.00                 C  
ATOM    430  SD  MET   351      44.186  95.146  87.743  1.00                 S  
ATOM    431  CE  MET   351      44.059  96.537  86.623  1.00                 C  
ATOM    432  CG  MET   351      45.825  94.521  87.326  1.00                 C  
ATOM    433  N   HIS   352      49.732  96.300  88.991  1.00                 N  
ATOM    434  CA  HIS   352      50.772  97.290  89.253  1.00                 C  
ATOM    435  C   HIS   352      52.109  96.848  88.674  1.00                 C  
ATOM    436  O   HIS   352      52.881  97.672  88.171  1.00                 O  
ATOM    437  CB  HIS   352      50.908  97.540  90.756  1.00                 C  
ATOM    438  CG  HIS   352      49.758  98.293  91.350  1.00                 C  
ATOM    439  ND1 HIS   352      49.637  98.521  92.703  1.00                 N  
ATOM    440  CE1 HIS   352      48.510  99.218  92.931  1.00                 C  
ATOM    441  CD2 HIS   352      48.564  98.944  90.830  1.00                 C  
ATOM    442  NE2 HIS   352      47.861  99.475  91.811  1.00                 N  
ATOM    443  N   GLU   353      52.408  95.551  88.757  1.00                 N  
ATOM    444  CA  GLU   353      53.658  95.034  88.213  1.00                 C  
ATOM    445  C   GLU   353      53.708  95.172  86.697  1.00                 C  
ATOM    446  O   GLU   353      54.738  95.569  86.139  1.00                 O  
ATOM    447  CB  GLU   353      53.848  93.568  88.608  1.00                 C  
ATOM    448  CD  GLU   353      54.238  91.887  90.452  1.00                 C  
ATOM    449  CG  GLU   353      54.114  93.353  90.089  1.00                 C  
ATOM    450  OE1 GLU   353      53.928  91.034  89.593  1.00                 O  
ATOM    451  OE2 GLU   353      54.644  91.590  91.595  1.00                 O  
ATOM    452  N   LEU   354      52.610  94.856  86.011  1.00                 N  
ATOM    453  CA  LEU   354      52.612  94.843  84.554  1.00                 C  
ATOM    454  C   LEU   354      52.167  96.160  83.936  1.00                 C  
ATOM    455  O   LEU   354      52.485  96.417  82.770  1.00                 O  
ATOM    456  CB  LEU   354      51.713  93.722  84.027  1.00                 C  
ATOM    457  CG  LEU   354      52.134  92.294  84.378  1.00                 C  
ATOM    458  CD1 LEU   354      51.102  91.292  83.885  1.00                 C  
ATOM    459  CD2 LEU   354      53.501  91.977  83.792  1.00                 C  
ATOM    460  N   PHE   355      51.446  96.994  84.678  1.00                 N  
ATOM    461  CA  PHE   355      51.054  98.329  84.229  1.00                 C  
ATOM    462  C   PHE   355      51.439  99.313  85.323  1.00                 C  
ATOM    463  O   PHE   355      50.590  99.745  86.113  1.00                 O  
ATOM    464  CB  PHE   355      49.556  98.372  83.922  1.00                 C  
ATOM    465  CG  PHE   355      49.126  97.398  82.862  1.00                 C  
ATOM    466  CZ  PHE   355      48.332  95.600  80.897  1.00                 C  
ATOM    467  CD1 PHE   355      48.595  96.168  83.207  1.00                 C  
ATOM    468  CE1 PHE   355      48.199  95.272  82.232  1.00                 C  
ATOM    469  CD2 PHE   355      49.253  97.712  81.521  1.00                 C  
ATOM    470  CE2 PHE   355      48.857  96.816  80.546  1.00                 C  
ATOM    471  N   PRO   356      52.720  99.681  85.404  1.00                 N  
ATOM    472  CA  PRO   356      53.161 100.562  86.498  1.00                 C  
ATOM    473  C   PRO   356      52.458 101.906  86.527  1.00                 C  
ATOM    474  O   PRO   356      52.350 102.508  87.603  1.00                 O  
ATOM    475  CB  PRO   356      54.657 100.751  86.240  1.00                 C  
ATOM    476  CD  PRO   356      53.897  99.199  84.585  1.00                 C  
ATOM    477  CG  PRO   356      55.061  99.537  85.473  1.00                 C  
ATOM    478  N   PHE   357      51.971 102.396  85.384  1.00                 N  
ATOM    479  CA  PHE   357      51.290 103.688  85.361  1.00                 C  
ATOM    480  C   PHE   357      50.033 103.655  86.219  1.00                 C  
ATOM    481  O   PHE   357      49.602 104.689  86.741  1.00                 O  
ATOM    482  CB  PHE   357      50.939 104.083  83.925  1.00                 C  
ATOM    483  CG  PHE   357      49.797 103.300  83.343  1.00                 C  
ATOM    484  CZ  PHE   357      47.689 101.846  82.263  1.00                 C  
ATOM    485  CD1 PHE   357      48.492 103.733  83.497  1.00                 C  
ATOM    486  CE1 PHE   357      47.441 103.013  82.962  1.00                 C  
ATOM    487  CD2 PHE   357      50.028 102.131  82.640  1.00                 C  
ATOM    488  CE2 PHE   357      48.978 101.410  82.105  1.00                 C  
ATOM    489  N   ILE   358      49.435 102.477  86.398  1.00                 N  
ATOM    490  CA  ILE   358      48.261 102.353  87.251  1.00                 C  
ATOM    491  C   ILE   358      48.576 102.590  88.720  1.00                 C  
ATOM    492  O   ILE   358      47.646 102.719  89.522  1.00                 O  
ATOM    493  CB  ILE   358      47.595 100.973  87.098  1.00                 C  
ATOM    494  CD1 ILE   358      46.560  99.412  85.368  1.00                 C  
ATOM    495  CG1 ILE   358      46.990 100.825  85.701  1.00                 C  
ATOM    496  CG2 ILE   358      46.560 100.757  88.191  1.00                 C  
ATOM    497  N   ARG   359      49.854 102.647  89.093  1.00                 N  
ATOM    498  CA  ARG   359      50.258 102.878  90.473  1.00                 C  
ATOM    499  C   ARG   359      50.774 104.292  90.709  1.00                 C  
ATOM    500  O   ARG   359      50.284 104.984  91.606  1.00                 O  
ATOM    501  CB  ARG   359      51.335 101.875  90.891  1.00                 C  
ATOM    502  CD  ARG   359      52.743 100.901  92.726  1.00                 C  
ATOM    503  NE  ARG   359      53.234 101.055  94.094  1.00                 N  
ATOM    504  CG  ARG   359      51.790 102.018  92.334  1.00                 C  
ATOM    505  CZ  ARG   359      54.093 100.225  94.677  1.00                 C  
ATOM    506  NH1 ARG   359      54.484 100.445  95.925  1.00                 N  
ATOM    507  NH2 ARG   359      54.559  99.177  94.011  1.00                 N  
ATOM    508  N   ILE   360      51.755 104.743  89.922  1.00                 N  
ATOM    509  CA  ILE   360      52.383 106.032  90.192  1.00                 C  
ATOM    510  C   ILE   360      51.582 107.215  89.666  1.00                 C  
ATOM    511  O   ILE   360      51.851 108.350  90.073  1.00                 O  
ATOM    512  CB  ILE   360      53.805 106.101  89.604  1.00                 C  
ATOM    513  CD1 ILE   360      56.080 107.195  89.959  1.00                 C  
ATOM    514  CG1 ILE   360      54.597 107.237  90.256  1.00                 C  
ATOM    515  CG2 ILE   360      53.749 106.245  88.091  1.00                 C  
ATOM    516  N   MET   361      50.614 106.991  88.783  1.00                 N  
ATOM    517  CA  MET   361      49.829 108.110  88.274  1.00                 C  
ATOM    518  C   MET   361      48.777 108.563  89.286  1.00                 C  
ATOM    519  O   MET   361      48.636 109.772  89.505  1.00                 O  
ATOM    520  CB  MET   361      49.153 107.734  86.954  1.00                 C  
ATOM    521  SD  MET   361      49.298 106.968  84.295  1.00                 S  
ATOM    522  CE  MET   361      48.372 108.429  83.830  1.00                 C  
ATOM    523  CG  MET   361      50.117 107.547  85.794  1.00                 C  
ATOM    524  N   ARG   362      48.009 107.659  89.912  1.00                 N  
ATOM    525  CA  ARG   362      47.115 108.116  90.989  1.00                 C  
ATOM    526  C   ARG   362      47.851 108.756  92.151  1.00                 C  
ATOM    527  O   ARG   362      47.288 109.627  92.826  1.00                 O  
ATOM    528  CB  ARG   362      46.274 106.952  91.517  1.00                 C  
ATOM    529  CD  ARG   362      44.223 105.534  91.235  1.00                 C  
ATOM    530  NE  ARG   362      44.865 104.303  91.690  1.00                 N  
ATOM    531  CG  ARG   362      45.205 106.470  90.550  1.00                 C  
ATOM    532  CZ  ARG   362      45.018 103.218  90.937  1.00                 C  
ATOM    533  NH1 ARG   362      45.616 102.144  91.436  1.00                 N  
ATOM    534  NH2 ARG   362      44.573 103.210  89.688  1.00                 N  
ATOM    535  N   ARG   363      49.097 108.353  92.405  1.00                 N  
ATOM    536  CA  ARG   363      49.908 108.913  93.480  1.00                 C  
ATOM    537  C   ARG   363      50.744 110.101  93.025  1.00                 C  
ATOM    538  O   ARG   363      51.812 110.359  93.594  1.00                 O  
ATOM    539  CB  ARG   363      50.830 107.843  94.069  1.00                 C  
ATOM    540  CD  ARG   363      51.071 105.676  95.311  1.00                 C  
ATOM    541  NE  ARG   363      51.863 106.227  96.409  1.00                 N  
ATOM    542  CG  ARG   363      50.097 106.696  94.744  1.00                 C  
ATOM    543  CZ  ARG   363      52.916 105.622  96.947  1.00                 C  
ATOM    544  NH1 ARG   363      53.576 106.199  97.942  1.00                 N  
ATOM    545  NH2 ARG   363      53.308 104.440  96.489  1.00                 N  
ATOM    546  N   TYR   364      50.287 110.831  92.010  1.00                 N  
ATOM    547  CA  TYR   364      51.042 111.951  91.464  1.00                 C  
ATOM    548  C   TYR   364      50.848 113.183  92.339  1.00                 C  
ATOM    549  O   TYR   364      49.733 113.703  92.452  1.00                 O  
ATOM    550  CB  TYR   364      50.611 112.236  90.024  1.00                 C  
ATOM    551  CG  TYR   364      51.371 113.368  89.370  1.00                 C  
ATOM    552  OH  TYR   364      53.473 116.473  87.572  1.00                 O  
ATOM    553  CZ  TYR   364      52.776 115.447  88.167  1.00                 C  
ATOM    554  CD1 TYR   364      52.698 113.210  88.992  1.00                 C  
ATOM    555  CE1 TYR   364      53.400 114.239  88.394  1.00                 C  
ATOM    556  CD2 TYR   364      50.758 114.592  89.133  1.00                 C  
ATOM    557  CE2 TYR   364      51.445 115.633  88.537  1.00                 C  
ATOM    558  N   SER   365      51.930 113.648  92.958  1.00                 N  
ATOM    559  CA  SER   365      51.906 114.878  93.745  1.00                 C  
ATOM    560  C   SER   365      51.976 116.053  92.781  1.00                 C  
ATOM    561  O   SER   365      53.061 116.467  92.369  1.00                 O  
ATOM    562  CB  SER   365      53.063 114.896  94.746  1.00                 C  
ATOM    563  OG  SER   365      53.084 116.109  95.479  1.00                 O  
ATOM    564  N   ILE   366      50.813 116.599  92.422  1.00                 N  
ATOM    565  CA  ILE   366      50.757 117.614  91.374  1.00                 C  
ATOM    566  C   ILE   366      51.574 118.845  91.745  1.00                 C  
ATOM    567  O   ILE   366      52.448 119.276  90.984  1.00                 O  
ATOM    568  CB  ILE   366      49.306 118.029  91.067  1.00                 C  
ATOM    569  CD1 ILE   366      47.050 117.083  90.352  1.00                 C  
ATOM    570  CG1 ILE   366      48.546 116.871  90.417  1.00                 C  
ATOM    571  CG2 ILE   366      49.281 119.280  90.203  1.00                 C  
ATOM    572  N   LYS   367      51.320 119.414  92.926  1.00                 N  
ATOM    573  CA  LYS   367      52.001 120.641  93.323  1.00                 C  
ATOM    574  C   LYS   367      53.493 120.436  93.545  1.00                 C  
ATOM    575  O   LYS   367      54.248 121.414  93.528  1.00                 O  
ATOM    576  CB  LYS   367      51.375 121.213  94.596  1.00                 C  
ATOM    577  CD  LYS   367      49.408 122.307  95.707  1.00                 C  
ATOM    578  CE  LYS   367      48.009 122.870  95.512  1.00                 C  
ATOM    579  CG  LYS   367      49.967 121.754  94.407  1.00                 C  
ATOM    580  NZ  LYS   367      47.440 123.394  96.784  1.00                 N  
ATOM    581  N   ARG   368      53.934 119.198  93.752  1.00                 N  
ATOM    582  CA  ARG   368      55.339 118.906  93.990  1.00                 C  
ATOM    583  C   ARG   368      56.061 118.372  92.761  1.00                 C  
ATOM    584  O   ARG   368      57.295 118.313  92.766  1.00                 O  
ATOM    585  CB  ARG   368      55.491 117.897  95.130  1.00                 C  
ATOM    586  CD  ARG   368      55.142 117.346  97.554  1.00                 C  
ATOM    587  NE  ARG   368      54.865 117.871  98.889  1.00                 N  
ATOM    588  CG  ARG   368      55.075 118.431  96.491  1.00                 C  
ATOM    589  CZ  ARG   368      53.645 118.078  99.372  1.00                 C  
ATOM    590  NH1 ARG   368      53.490 118.558 100.599  1.00                 N  
ATOM    591  NH2 ARG   368      52.582 117.805  98.628  1.00                 N  
ATOM    592  N   ASN   369      55.332 117.985  91.712  1.00                 N  
ATOM    593  CA  ASN   369      55.934 117.354  90.548  1.00                 C  
ATOM    594  C   ASN   369      55.734 118.112  89.245  1.00                 C  
ATOM    595  O   ASN   369      56.523 117.907  88.317  1.00                 O  
ATOM    596  CB  ASN   369      55.402 115.930  90.375  1.00                 C  
ATOM    597  CG  ASN   369      55.805 115.015  91.514  1.00                 C  
ATOM    598  OD1 ASN   369      56.956 114.588  91.603  1.00                 O  
ATOM    599  ND2 ASN   369      54.855 114.710  92.391  1.00                 N  
ATOM    600  N   LEU   370      54.711 118.965  89.140  1.00                 N  
ATOM    601  CA  LEU   370      54.303 119.465  87.829  1.00                 C  
ATOM    602  C   LEU   370      55.356 120.398  87.237  1.00                 C  
ATOM    603  O   LEU   370      55.652 120.330  86.039  1.00                 O  
ATOM    604  CB  LEU   370      52.959 120.190  87.926  1.00                 C  
ATOM    605  CG  LEU   370      52.387 120.736  86.617  1.00                 C  
ATOM    606  CD1 LEU   370      52.177 119.614  85.612  1.00                 C  
ATOM    607  CD2 LEU   370      51.081 121.474  86.867  1.00                 C  
ATOM    608  N   LEU   371      55.945 121.274  88.054  1.00                 N  
ATOM    609  CA  LEU   371      56.919 122.226  87.527  1.00                 C  
ATOM    610  C   LEU   371      58.187 121.517  87.069  1.00                 C  
ATOM    611  O   LEU   371      58.715 121.800  85.986  1.00                 O  
ATOM    612  CB  LEU   371      57.259 123.283  88.580  1.00                 C  
ATOM    613  CG  LEU   371      58.283 124.343  88.170  1.00                 C  
ATOM    614  CD1 LEU   371      57.788 125.133  86.968  1.00                 C  
ATOM    615  CD2 LEU   371      58.582 125.279  89.331  1.00                 C  
ATOM    616  N   GLN   372      58.687 120.588  87.885  1.00                 N  
ATOM    617  CA  GLN   372      59.859 119.828  87.490  1.00                 C  
ATOM    618  C   GLN   372      59.614 118.988  86.254  1.00                 C  
ATOM    619  O   GLN   372      60.465 118.914  85.365  1.00                 O  
ATOM    620  CB  GLN   372      60.322 118.924  88.634  1.00                 C  
ATOM    621  CD  GLN   372      61.265 118.757  90.971  1.00                 C  
ATOM    622  CG  GLN   372      60.925 119.672  89.811  1.00                 C  
ATOM    623  OE1 GLN   372      60.407 118.030  91.473  1.00                 O  
ATOM    624  NE2 GLN   372      62.521 118.789  91.401  1.00                 N  
ATOM    625  N   ASP   373      58.443 118.352  86.174  1.00                 N  
ATOM    626  CA  ASP   373      58.121 117.545  85.003  1.00                 C  
ATOM    627  C   ASP   373      58.002 118.404  83.751  1.00                 C  
ATOM    628  O   ASP   373      58.441 117.996  82.673  1.00                 O  
ATOM    629  CB  ASP   373      56.822 116.769  85.228  1.00                 C  
ATOM    630  CG  ASP   373      56.981 115.644  86.231  1.00                 C  
ATOM    631  OD1 ASP   373      58.137 115.288  86.546  1.00                 O  
ATOM    632  OD2 ASP   373      55.951 115.118  86.703  1.00                 O  
ATOM    633  N   VAL   374      57.416 119.597  83.872  1.00                 N  
ATOM    634  CA  VAL   374      57.283 120.481  82.717  1.00                 C  
ATOM    635  C   VAL   374      58.646 120.947  82.217  1.00                 C  
ATOM    636  O   VAL   374      58.930 120.902  81.012  1.00                 O  
ATOM    637  CB  VAL   374      56.404 121.703  83.040  1.00                 C  
ATOM    638  CG1 VAL   374      56.430 122.697  81.889  1.00                 C  
ATOM    639  CG2 VAL   374      54.977 121.269  83.341  1.00                 C  
ATOM    640  N   VAL   375      59.504 121.402  83.134  1.00                 N  
ATOM    641  CA  VAL   375      60.830 121.870  82.740  1.00                 C  
ATOM    642  C   VAL   375      61.641 120.730  82.138  1.00                 C  
ATOM    643  O   VAL   375      62.300 120.893  81.102  1.00                 O  
ATOM    644  CB  VAL   375      61.587 122.487  83.930  1.00                 C  
ATOM    645  CG1 VAL   375      63.033 122.773  83.552  1.00                 C  
ATOM    646  CG2 VAL   375      60.895 123.758  84.401  1.00                 C  
ATOM    647  N   ALA   376      61.595 119.555  82.769  1.00                 N  
ATOM    648  CA  ALA   376      62.320 118.403  82.251  1.00                 C  
ATOM    649  C   ALA   376      61.778 117.970  80.896  1.00                 C  
ATOM    650  O   ALA   376      62.543 117.557  80.020  1.00                 O  
ATOM    651  CB  ALA   376      62.248 117.245  83.234  1.00                 C  
ATOM    652  N   GLY   377      60.461 118.052  80.704  1.00                 N  
ATOM    653  CA  GLY   377      59.887 117.674  79.426  1.00                 C  
ATOM    654  C   GLY   377      60.328 118.580  78.295  1.00                 C  
ATOM    655  O   GLY   377      60.664 118.107  77.207  1.00                 O  
ATOM    656  N   LEU   378      60.338 119.892  78.534  1.00                 N  
ATOM    657  CA  LEU   378      60.794 120.823  77.504  1.00                 C  
ATOM    658  C   LEU   378      62.273 120.603  77.204  1.00                 C  
ATOM    659  O   LEU   378      62.690 120.529  76.039  1.00                 O  
ATOM    660  CB  LEU   378      60.547 122.268  77.941  1.00                 C  
ATOM    661  CG  LEU   378      61.018 123.358  76.976  1.00                 C  
ATOM    662  CD1 LEU   378      60.294 123.245  75.642  1.00                 C  
ATOM    663  CD2 LEU   378      60.804 124.738  77.578  1.00                 C  
ATOM    664  N   THR   379      63.087 120.479  78.258  1.00                 N  
ATOM    665  CA  THR   379      64.521 120.285  78.068  1.00                 C  
ATOM    666  C   THR   379      64.826 118.962  77.380  1.00                 C  
ATOM    667  O   THR   379      65.812 118.859  76.644  1.00                 O  
ATOM    668  CB  THR   379      65.280 120.341  79.407  1.00                 C  
ATOM    669  OG1 THR   379      64.782 119.324  80.285  1.00                 O  
ATOM    670  CG2 THR   379      65.088 121.695  80.072  1.00                 C  
ATOM    671  N   VAL   380      64.004 117.940  77.613  1.00                 N  
ATOM    672  CA  VAL   380      64.207 116.653  76.962  1.00                 C  
ATOM    673  C   VAL   380      63.750 116.680  75.510  1.00                 C  
ATOM    674  O   VAL   380      64.398 116.084  74.648  1.00                 O  
ATOM    675  CB  VAL   380      63.477 115.521  77.709  1.00                 C  
ATOM    676  CG1 VAL   380      63.568 114.221  76.925  1.00                 C  
ATOM    677  CG2 VAL   380      64.053 115.347  79.106  1.00                 C  
ATOM    678  N   GLY   381      62.642 117.365  75.218  1.00                 N  
ATOM    679  CA  GLY   381      62.145 117.400  73.852  1.00                 C  
ATOM    680  C   GLY   381      63.049 118.168  72.907  1.00                 C  
ATOM    681  O   GLY   381      63.261 117.753  71.758  1.00                 O  
ATOM    682  N   ILE   382      63.593 119.300  73.370  1.00                 N  
ATOM    683  CA  ILE   382      64.449 120.106  72.501  1.00                 C  
ATOM    684  C   ILE   382      65.702 119.337  72.105  1.00                 C  
ATOM    685  O   ILE   382      66.302 119.613  71.061  1.00                 O  
ATOM    686  CB  ILE   382      64.840 121.437  73.171  1.00                 C  
ATOM    687  CD1 ILE   382      66.266 122.428  75.036  1.00                 C  
ATOM    688  CG1 ILE   382      65.671 121.177  74.428  1.00                 C  
ATOM    689  CG2 ILE   382      63.600 122.266  73.471  1.00                 C  
ATOM    690  N   MET   383      66.120 118.372  72.922  1.00                 N  
ATOM    691  CA  MET   383      67.225 117.491  72.570  1.00                 C  
ATOM    692  C   MET   383      66.755 116.238  71.844  1.00                 C  
ATOM    693  O   MET   383      67.515 115.658  71.061  1.00                 O  
ATOM    694  CB  MET   383      68.011 117.091  73.820  1.00                 C  
ATOM    695  SD  MET   383      70.214 115.921  75.025  1.00                 S  
ATOM    696  CE  MET   383      70.744 117.552  75.542  1.00                 C  
ATOM    697  CG  MET   383      69.289 116.321  73.531  1.00                 C  
ATOM    698  N   HIS   384      65.511 115.822  72.079  1.00                 N  
ATOM    699  CA  HIS   384      64.987 114.614  71.457  1.00                 C  
ATOM    700  C   HIS   384      64.807 114.781  69.957  1.00                 C  
ATOM    701  O   HIS   384      64.991 113.818  69.204  1.00                 O  
ATOM    702  CB  HIS   384      63.654 114.218  72.094  1.00                 C  
ATOM    703  CG  HIS   384      63.107 112.918  71.593  1.00                 C  
ATOM    704  ND1 HIS   384      63.683 111.703  71.894  1.00                 N  
ATOM    705  CE1 HIS   384      62.973 110.724  71.306  1.00                 C  
ATOM    706  CD2 HIS   384      61.981 112.516  70.762  1.00                 C  
ATOM    707  NE2 HIS   384      61.951 111.205  70.625  1.00                 N  
ATOM    708  N   ILE   385      64.434 115.979  69.505  1.00                 N  
ATOM    709  CA  ILE   385      64.238 116.184  68.069  1.00                 C  
ATOM    710  C   ILE   385      65.529 116.007  67.270  1.00                 C  
ATOM    711  O   ILE   385      65.564 115.148  66.368  1.00                 O  
ATOM    712  CB  ILE   385      63.651 117.576  67.773  1.00                 C  
ATOM    713  CD1 ILE   385      61.668 119.085  68.315  1.00                 C  
ATOM    714  CG1 ILE   385      62.219 117.675  68.303  1.00                 C  
ATOM    715  CG2 ILE   385      63.726 117.880  66.284  1.00                 C  
ATOM    716  N   PRO   386      66.610 116.756  67.531  1.00                 N  
ATOM    717  CA  PRO   386      67.837 116.539  66.747  1.00                 C  
ATOM    718  C   PRO   386      68.428 115.152  66.916  1.00                 C  
ATOM    719  O   PRO   386      68.992 114.610  65.958  1.00                 O  
ATOM    720  CB  PRO   386      68.805 117.600  67.274  1.00                 C  
ATOM    721  CD  PRO   386      66.769 117.832  68.510  1.00                 C  
ATOM    722  CG  PRO   386      68.262 117.970  68.613  1.00                 C  
ATOM    723  N   GLN   387      68.322 114.564  68.109  1.00                 N  
ATOM    724  CA  GLN   387      68.824 113.210  68.310  1.00                 C  
ATOM    725  C   GLN   387      68.051 112.209  67.467  1.00                 C  
ATOM    726  O   GLN   387      68.640 111.296  66.877  1.00                 O  
ATOM    727  CB  GLN   387      68.746 112.823  69.788  1.00                 C  
ATOM    728  CD  GLN   387      71.153 113.322  70.366  1.00                 C  
ATOM    729  CG  GLN   387      69.697 113.599  70.684  1.00                 C  
ATOM    730  OE1 GLN   387      71.497 112.248  69.873  1.00                 O  
ATOM    731  NE2 GLN   387      72.015 114.293  70.648  1.00                 N  
ATOM    732  N   GLY   388      66.728 112.365  67.396  1.00                 N  
ATOM    733  CA  GLY   388      65.935 111.489  66.552  1.00                 C  
ATOM    734  C   GLY   388      66.318 111.591  65.090  1.00                 C  
ATOM    735  O   GLY   388      66.470 110.576  64.407  1.00                 O  
ATOM    736  N   MET   389      66.501 112.818  64.594  1.00                 N  
ATOM    737  CA  MET   389      66.899 112.997  63.199  1.00                 C  
ATOM    738  C   MET   389      68.271 112.383  62.930  1.00                 C  
ATOM    739  O   MET   389      68.463 111.660  61.941  1.00                 O  
ATOM    740  CB  MET   389      66.910 114.482  62.831  1.00                 C  
ATOM    741  SD  MET   389      65.595 116.888  62.432  1.00                 S  
ATOM    742  CE  MET   389      63.872 117.336  62.627  1.00                 C  
ATOM    743  CG  MET   389      65.533 115.124  62.801  1.00                 C  
ATOM    744  N   ALA   390      69.237 112.646  63.813  1.00                 N  
ATOM    745  CA  ALA   390      70.594 112.151  63.602  1.00                 C  
ATOM    746  C   ALA   390      70.649 110.630  63.650  1.00                 C  
ATOM    747  O   ALA   390      71.312 109.997  62.819  1.00                 O  
ATOM    748  CB  ALA   390      71.539 112.736  64.640  1.00                 C  
ATOM    749  N   TYR   391      69.959 110.020  64.613  1.00                 N  
ATOM    750  CA  TYR   391      69.992 108.571  64.735  1.00                 C  
ATOM    751  C   TYR   391      69.155 107.881  63.669  1.00                 C  
ATOM    752  O   TYR   391      69.414 106.714  63.358  1.00                 O  
ATOM    753  CB  TYR   391      69.507 108.139  66.120  1.00                 C  
ATOM    754  CG  TYR   391      70.455 108.501  67.241  1.00                 C  
ATOM    755  OH  TYR   391      73.071 109.505  70.314  1.00                 O  
ATOM    756  CZ  TYR   391      72.204 109.172  69.298  1.00                 C  
ATOM    757  CD1 TYR   391      71.612 109.226  66.988  1.00                 C  
ATOM    758  CE1 TYR   391      72.484 109.562  68.007  1.00                 C  
ATOM    759  CD2 TYR   391      70.189 108.117  68.549  1.00                 C  
ATOM    760  CE2 TYR   391      71.049 108.443  69.581  1.00                 C  
ATOM    761  N   GLY   392      68.161 108.568  63.101  1.00                 N  
ATOM    762  CA  GLY   392      67.527 108.060  61.891  1.00                 C  
ATOM    763  C   GLY   392      68.515 108.031  60.736  1.00                 C  
ATOM    764  O   GLY   392      68.524 107.087  59.939  1.00                 O  
ATOM    765  N   PHE   393      69.355 109.064  60.627  1.00                 N  
ATOM    766  CA  PHE   393      70.417 109.041  59.625  1.00                 C  
ATOM    767  C   PHE   393      71.365 107.871  59.857  1.00                 C  
ATOM    768  O   PHE   393      71.823 107.235  58.902  1.00                 O  
ATOM    769  CB  PHE   393      71.195 110.358  59.639  1.00                 C  
ATOM    770  CG  PHE   393      70.453 111.507  59.018  1.00                 C  
ATOM    771  CZ  PHE   393      69.077 113.629  57.864  1.00                 C  
ATOM    772  CD1 PHE   393      70.565 112.785  59.538  1.00                 C  
ATOM    773  CE1 PHE   393      69.882 113.842  58.967  1.00                 C  
ATOM    774  CD2 PHE   393      69.643 111.310  57.913  1.00                 C  
ATOM    775  CE2 PHE   393      68.960 112.367  57.342  1.00                 C  
ATOM    776  N   LEU   394      71.674 107.575  61.121  1.00                 N  
ATOM    777  CA  LEU   394      72.538 106.439  61.427  1.00                 C  
ATOM    778  C   LEU   394      71.906 105.109  61.036  1.00                 C  
ATOM    779  O   LEU   394      72.626 104.134  60.798  1.00                 O  
ATOM    780  CB  LEU   394      72.888 106.418  62.916  1.00                 C  
ATOM    781  CG  LEU   394      73.782 107.552  63.419  1.00                 C  
ATOM    782  CD1 LEU   394      73.922 107.497  64.933  1.00                 C  
ATOM    783  CD2 LEU   394      75.151 107.490  62.759  1.00                 C  
ATOM    784  N   ALA   395      70.579 105.043  60.971  1.00                 N  
ATOM    785  CA  ALA   395      69.864 103.806  60.691  1.00                 C  
ATOM    786  C   ALA   395      69.560 103.616  59.210  1.00                 C  
ATOM    787  O   ALA   395      68.854 102.667  58.857  1.00                 O  
ATOM    788  CB  ALA   395      68.563 103.756  61.477  1.00                 C  
ATOM    789  N   GLN   396      70.072 104.494  58.348  1.00                 N  
ATOM    790  CA  GLN   396      69.871 104.414  56.901  1.00                 C  
ATOM    791  C   GLN   396      68.388 104.462  56.542  1.00                 C  
ATOM    792  O   GLN   396      67.918 103.781  55.629  1.00                 O  
ATOM    793  CB  GLN   396      70.502 103.137  56.342  1.00                 C  
ATOM    794  CD  GLN   396      72.739 104.089  55.654  1.00                 C  
ATOM    795  CG  GLN   396      72.012 103.067  56.507  1.00                 C  
ATOM    796  OE1 GLN   396      72.686 104.035  54.426  1.00                 O  
ATOM    797  NE2 GLN   396      73.420 105.024  56.306  1.00                 N  
ATOM    798  N   LEU   397      67.647 105.290  57.271  1.00                 N  
ATOM    799  CA  LEU   397      66.224 105.501  57.016  1.00                 C  
ATOM    800  C   LEU   397      65.973 107.004  56.964  1.00                 C  
ATOM    801  O   LEU   397      66.788 107.780  57.481  1.00                 O  
ATOM    802  CB  LEU   397      65.380 104.822  58.096  1.00                 C  
ATOM    803  CG  LEU   397      65.535 103.306  58.225  1.00                 C  
ATOM    804  CD1 LEU   397      64.784 102.789  59.443  1.00                 C  
ATOM    805  CD2 LEU   397      65.047 102.606  56.966  1.00                 C  
ATOM    806  N   PRO   398      64.888 107.462  56.333  1.00                 N  
ATOM    807  CA  PRO   398      64.604 108.895  56.326  1.00                 C  
ATOM    808  C   PRO   398      64.399 109.419  57.735  1.00                 C  
ATOM    809  O   PRO   398      63.930 108.688  58.624  1.00                 O  
ATOM    810  CB  PRO   398      63.327 109.015  55.492  1.00                 C  
ATOM    811  CD  PRO   398      63.919 106.696  55.478  1.00                 C  
ATOM    812  CG  PRO   398      63.321 107.791  54.639  1.00                 C  
ATOM    813  N   PRO   399      64.751 110.683  57.992  1.00                 N  
ATOM    814  CA  PRO   399      64.695 111.200  59.373  1.00                 C  
ATOM    815  C   PRO   399      63.305 111.199  59.992  1.00                 C  
ATOM    816  O   PRO   399      63.178 111.177  61.226  1.00                 O  
ATOM    817  CB  PRO   399      65.214 112.634  59.253  1.00                 C  
ATOM    818  CD  PRO   399      65.178 111.733  57.036  1.00                 C  
ATOM    819  CG  PRO   399      64.980 112.997  57.824  1.00                 C  
ATOM    820  N   ILE   400      62.254 111.223  59.171  1.00                 N  
ATOM    821  CA  ILE   400      60.898 111.228  59.710  1.00                 C  
ATOM    822  C   ILE   400      60.637 109.951  60.499  1.00                 C  
ATOM    823  O   ILE   400      59.844 109.937  61.448  1.00                 O  
ATOM    824  CB  ILE   400      59.848 111.390  58.595  1.00                 C  
ATOM    825  CD1 ILE   400      58.426 113.030  59.931  1.00                 C  
ATOM    826  CG1 ILE   400      58.477 111.709  59.196  1.00                 C  
ATOM    827  CG2 ILE   400      59.807 110.149  57.717  1.00                 C  
ATOM    828  N   TYR   401      61.316 108.861  60.136  1.00                 N  
ATOM    829  CA  TYR   401      61.144 107.614  60.870  1.00                 C  
ATOM    830  C   TYR   401      61.826 107.680  62.229  1.00                 C  
ATOM    831  O   TYR   401      61.377 107.045  63.188  1.00                 O  
ATOM    832  CB  TYR   401      61.694 106.437  60.062  1.00                 C  
ATOM    833  CG  TYR   401      60.855 106.075  58.858  1.00                 C  
ATOM    834  OH  TYR   401      58.562 105.079  55.535  1.00                 O  
ATOM    835  CZ  TYR   401      59.319 105.409  56.635  1.00                 C  
ATOM    836  CD1 TYR   401      61.453 105.757  57.645  1.00                 C  
ATOM    837  CE1 TYR   401      60.694 105.425  56.538  1.00                 C  
ATOM    838  CD2 TYR   401      59.469 106.053  58.937  1.00                 C  
ATOM    839  CE2 TYR   401      58.694 105.724  57.841  1.00                 C  
ATOM    840  N   GLY   402      62.908 108.452  62.335  1.00                 N  
ATOM    841  CA  GLY   402      63.467 108.738  63.645  1.00                 C  
ATOM    842  C   GLY   402      62.524 109.558  64.501  1.00                 C  
ATOM    843  O   GLY   402      62.432 109.355  65.715  1.00                 O  
ATOM    844  N   LEU   403      61.807 110.496  63.879  1.00                 N  
ATOM    845  CA  LEU   403      60.775 111.227  64.608  1.00                 C  
ATOM    846  C   LEU   403      59.659 110.297  65.071  1.00                 C  
ATOM    847  O   LEU   403      59.146 110.441  66.186  1.00                 O  
ATOM    848  CB  LEU   403      60.196 112.346  63.740  1.00                 C  
ATOM    849  CG  LEU   403      61.128 113.521  63.438  1.00                 C  
ATOM    850  CD1 LEU   403      60.495 114.463  62.426  1.00                 C  
ATOM    851  CD2 LEU   403      61.476 114.272  64.714  1.00                 C  
ATOM    852  N   TYR   404      59.259 109.345  64.223  1.00                 N  
ATOM    853  CA  TYR   404      58.268 108.356  64.640  1.00                 C  
ATOM    854  C   TYR   404      58.787 107.521  65.802  1.00                 C  
ATOM    855  O   TYR   404      58.048 107.231  66.750  1.00                 O  
ATOM    856  CB  TYR   404      57.889 107.449  63.467  1.00                 C  
ATOM    857  CG  TYR   404      57.022 108.123  62.428  1.00                 C  
ATOM    858  OH  TYR   404      54.643 109.965  59.557  1.00                 O  
ATOM    859  CZ  TYR   404      55.430 109.356  60.508  1.00                 C  
ATOM    860  CD1 TYR   404      57.105 107.760  61.089  1.00                 C  
ATOM    861  CE1 TYR   404      56.316 108.370  60.132  1.00                 C  
ATOM    862  CD2 TYR   404      56.123 109.118  62.788  1.00                 C  
ATOM    863  CE2 TYR   404      55.326 109.739  61.845  1.00                 C  
ATOM    864  N   THR   405      60.057 107.119  65.742  1.00                 N  
ATOM    865  CA  THR   405      60.671 106.358  66.820  1.00                 C  
ATOM    866  C   THR   405      60.833 107.172  68.093  1.00                 C  
ATOM    867  O   THR   405      61.068 106.587  69.155  1.00                 O  
ATOM    868  CB  THR   405      62.051 105.811  66.410  1.00                 C  
ATOM    869  OG1 THR   405      61.906 104.930  65.289  1.00                 O  
ATOM    870  CG2 THR   405      62.680 105.038  67.559  1.00                 C  
ATOM    871  N   SER   406      60.724 108.495  68.015  1.00                 N  
ATOM    872  CA  SER   406      60.788 109.349  69.191  1.00                 C  
ATOM    873  C   SER   406      59.420 109.651  69.789  1.00                 C  
ATOM    874  O   SER   406      59.344 110.394  70.771  1.00                 O  
ATOM    875  CB  SER   406      61.486 110.669  68.857  1.00                 C  
ATOM    876  OG  SER   406      60.721 111.433  67.942  1.00                 O  
ATOM    877  N   PHE   407      58.339 109.112  69.223  1.00                 N  
ATOM    878  CA  PHE   407      56.995 109.433  69.693  1.00                 C  
ATOM    879  C   PHE   407      56.263 108.229  70.272  1.00                 C  
ATOM    880  O   PHE   407      55.865 108.266  71.440  1.00                 O  
ATOM    881  CB  PHE   407      56.158 110.028  68.558  1.00                 C  
ATOM    882  CG  PHE   407      54.764 110.406  68.968  1.00                 C  
ATOM    883  CZ  PHE   407      52.180 111.101  69.722  1.00                 C  
ATOM    884  CD1 PHE   407      54.534 111.535  69.734  1.00                 C  
ATOM    885  CE1 PHE   407      53.251 111.883  70.111  1.00                 C  
ATOM    886  CD2 PHE   407      53.681 109.633  68.587  1.00                 C  
ATOM    887  CE2 PHE   407      52.398 109.981  68.963  1.00                 C  
ATOM    888  N   PHE   408      56.071 107.157  69.493  1.00                 N  
ATOM    889  CA  PHE   408      55.277 106.028  69.981  1.00                 C  
ATOM    890  C   PHE   408      55.934 105.298  71.148  1.00                 C  
ATOM    891  O   PHE   408      55.255 105.071  72.167  1.00                 O  
ATOM    892  CB  PHE   408      55.014 105.030  68.852  1.00                 C  
ATOM    893  CG  PHE   408      54.011 105.508  67.841  1.00                 C  
ATOM    894  CZ  PHE   408      52.150 106.393  65.975  1.00                 C  
ATOM    895  CD1 PHE   408      54.417 105.925  66.585  1.00                 C  
ATOM    896  CE1 PHE   408      53.495 106.365  65.655  1.00                 C  
ATOM    897  CD2 PHE   408      52.662 105.542  68.146  1.00                 C  
ATOM    898  CE2 PHE   408      51.739 105.982  67.216  1.00                 C  
ATOM    899  N   PRO   409      57.207 104.885  71.077  1.00                 N  
ATOM    900  CA  PRO   409      57.779 104.121  72.197  1.00                 C  
ATOM    901  C   PRO   409      57.804 104.882  73.506  1.00                 C  
ATOM    902  O   PRO   409      57.681 104.262  74.567  1.00                 O  
ATOM    903  CB  PRO   409      59.204 103.804  71.739  1.00                 C  
ATOM    904  CD  PRO   409      58.154 104.916  69.898  1.00                 C  
ATOM    905  CG  PRO   409      59.132 103.830  70.249  1.00                 C  
ATOM    906  N   VAL   410      57.972 106.203  73.471  1.00                 N  
ATOM    907  CA  VAL   410      57.986 106.979  74.706  1.00                 C  
ATOM    908  C   VAL   410      56.617 106.949  75.371  1.00                 C  
ATOM    909  O   VAL   410      56.505 106.776  76.592  1.00                 O  
ATOM    910  CB  VAL   410      58.419 108.435  74.453  1.00                 C  
ATOM    911  CG1 VAL   410      58.257 109.266  75.716  1.00                 C  
ATOM    912  CG2 VAL   410      59.857 108.485  73.959  1.00                 C  
ATOM    913  N   PHE   411      55.555 107.113  74.580  1.00                 N  
ATOM    914  CA  PHE   411      54.202 107.045  75.122  1.00                 C  
ATOM    915  C   PHE   411      53.934 105.668  75.710  1.00                 C  
ATOM    916  O   PHE   411      53.372 105.542  76.804  1.00                 O  
ATOM    917  CB  PHE   411      53.173 107.373  74.038  1.00                 C  
ATOM    918  CG  PHE   411      51.752 107.338  74.521  1.00                 C  
ATOM    919  CZ  PHE   411      49.120 107.268  75.412  1.00                 C  
ATOM    920  CD1 PHE   411      51.224 108.395  75.242  1.00                 C  
ATOM    921  CE1 PHE   411      49.916 108.363  75.686  1.00                 C  
ATOM    922  CD2 PHE   411      50.941 106.248  74.254  1.00                 C  
ATOM    923  CE2 PHE   411      49.633 106.217  74.699  1.00                 C  
ATOM    924  N   LEU   412      54.334 104.612  74.998  1.00                 N  
ATOM    925  CA  LEU   412      54.105 103.262  75.501  1.00                 C  
ATOM    926  C   LEU   412      54.914 102.989  76.765  1.00                 C  
ATOM    927  O   LEU   412      54.429 102.325  77.689  1.00                 O  
ATOM    928  CB  LEU   412      54.450 102.225  74.430  1.00                 C  
ATOM    929  CG  LEU   412      53.534 102.184  73.206  1.00                 C  
ATOM    930  CD1 LEU   412      54.088 101.239  72.151  1.00                 C  
ATOM    931  CD2 LEU   412      52.126 101.767  73.603  1.00                 C  
ATOM    932  N   TYR   413      56.152 103.485  76.822  1.00                 N  
ATOM    933  CA  TYR   413      56.977 103.272  78.004  1.00                 C  
ATOM    934  C   TYR   413      56.439 104.031  79.207  1.00                 C  
ATOM    935  O   TYR   413      56.637 103.598  80.347  1.00                 O  
ATOM    936  CB  TYR   413      58.423 103.691  77.731  1.00                 C  
ATOM    937  CG  TYR   413      59.361 103.448  78.892  1.00                 C  
ATOM    938  OH  TYR   413      61.941 102.764  82.080  1.00                 O  
ATOM    939  CZ  TYR   413      61.087 102.992  81.026  1.00                 C  
ATOM    940  CD1 TYR   413      59.846 102.175  79.160  1.00                 C  
ATOM    941  CE1 TYR   413      60.703 101.943  80.219  1.00                 C  
ATOM    942  CD2 TYR   413      59.758 104.494  79.716  1.00                 C  
ATOM    943  CE2 TYR   413      60.615 104.281  80.779  1.00                 C  
ATOM    944  N   PHE   414      55.768 105.161  78.981  1.00                 N  
ATOM    945  CA  PHE   414      55.107 105.845  80.086  1.00                 C  
ATOM    946  C   PHE   414      54.065 104.960  80.756  1.00                 C  
ATOM    947  O   PHE   414      53.774 105.149  81.942  1.00                 O  
ATOM    948  CB  PHE   414      54.450 107.138  79.599  1.00                 C  
ATOM    949  CG  PHE   414      53.786 107.928  80.691  1.00                 C  
ATOM    950  CZ  PHE   414      52.551 109.388  82.708  1.00                 C  
ATOM    951  CD1 PHE   414      54.535 108.708  81.555  1.00                 C  
ATOM    952  CE1 PHE   414      53.924 109.435  82.559  1.00                 C  
ATOM    953  CD2 PHE   414      52.412 107.892  80.853  1.00                 C  
ATOM    954  CE2 PHE   414      51.801 108.619  81.857  1.00                 C  
ATOM    955  N   PHE   415      53.511 103.991  80.030  1.00                 N  
ATOM    956  CA  PHE   415      52.528 103.065  80.580  1.00                 C  
ATOM    957  C   PHE   415      53.188 101.815  81.159  1.00                 C  
ATOM    958  O   PHE   415      52.821 101.360  82.246  1.00                 O  
ATOM    959  CB  PHE   415      51.512 102.663  79.509  1.00                 C  
ATOM    960  CG  PHE   415      50.588 103.775  79.102  1.00                 C  
ATOM    961  CZ  PHE   415      48.874 105.832  78.355  1.00                 C  
ATOM    962  CD1 PHE   415      50.813 104.492  77.940  1.00                 C  
ATOM    963  CE1 PHE   415      49.963 105.515  77.565  1.00                 C  
ATOM    964  CD2 PHE   415      49.494 104.104  79.882  1.00                 C  
ATOM    965  CE2 PHE   415      48.643 105.127  79.507  1.00                 C  
ATOM    966  N   PHE   416      54.160 101.250  80.445  1.00                 N  
ATOM    967  CA  PHE   416      54.715  99.951  80.802  1.00                 C  
ATOM    968  C   PHE   416      56.065 100.023  81.504  1.00                 C  
ATOM    969  O   PHE   416      56.518  99.006  82.037  1.00                 O  
ATOM    970  CB  PHE   416      54.862  99.071  79.559  1.00                 C  
ATOM    971  CG  PHE   416      53.554  98.692  78.926  1.00                 C  
ATOM    972  CZ  PHE   416      51.131  97.986  77.761  1.00                 C  
ATOM    973  CD1 PHE   416      53.130  99.303  77.759  1.00                 C  
ATOM    974  CE1 PHE   416      51.926  98.955  77.177  1.00                 C  
ATOM    975  CD2 PHE   416      52.747  97.724  79.498  1.00                 C  
ATOM    976  CE2 PHE   416      51.543  97.376  78.916  1.00                 C  
ATOM    977  N   GLY   417      56.716 101.180  81.527  1.00                 N  
ATOM    978  CA  GLY   417      58.046 101.265  82.086  1.00                 C  
ATOM    979  C   GLY   417      58.062 101.417  83.596  1.00                 C  
ATOM    980  O   GLY   417      57.120 101.918  84.204  1.00                 O  
ATOM    981  N   SER   418      59.165 100.974  84.200  1.00                 N  
ATOM    982  CA  SER   418      59.368 101.087  85.639  1.00                 C  
ATOM    983  C   SER   418      60.276 102.237  86.037  1.00                 C  
ATOM    984  O   SER   418      60.080 102.817  87.106  1.00                 O  
ATOM    985  CB  SER   418      59.947  99.787  86.202  1.00                 C  
ATOM    986  OG  SER   418      61.244  99.542  85.689  1.00                 O  
ATOM    987  N   SER   419      61.265 102.573  85.215  1.00                 N  
ATOM    988  CA  SER   419      62.080 103.749  85.472  1.00                 C  
ATOM    989  C   SER   419      61.269 105.014  85.225  1.00                 C  
ATOM    990  O   SER   419      60.397 105.060  84.356  1.00                 O  
ATOM    991  CB  SER   419      63.334 103.734  84.595  1.00                 C  
ATOM    992  OG  SER   419      64.094 104.917  84.772  1.00                 O  
ATOM    993  N   ARG   420      61.560 106.052  86.009  1.00                 N  
ATOM    994  CA  ARG   420      60.878 107.332  85.867  1.00                 C  
ATOM    995  C   ARG   420      61.837 108.461  85.509  1.00                 C  
ATOM    996  O   ARG   420      61.494 109.634  85.675  1.00                 O  
ATOM    997  CB  ARG   420      60.131 107.687  87.154  1.00                 C  
ATOM    998  CD  ARG   420      57.867 106.859  86.455  1.00                 C  
ATOM    999  NE  ARG   420      56.725 106.013  86.792  1.00                 N  
ATOM   1000  CG  ARG   420      58.981 106.749  87.483  1.00                 C  
ATOM   1001  CZ  ARG   420      56.581 104.756  86.384  1.00                 C  
ATOM   1002  NH1 ARG   420      55.509 104.062  86.740  1.00                 N  
ATOM   1003  NH2 ARG   420      57.510 104.196  85.621  1.00                 N  
ATOM   1004  N   HIS   421      63.029 108.135  85.011  1.00                 N  
ATOM   1005  CA  HIS   421      63.996 109.166  84.660  1.00                 C  
ATOM   1006  C   HIS   421      64.692 108.957  83.325  1.00                 C  
ATOM   1007  O   HIS   421      65.330 109.899  82.847  1.00                 O  
ATOM   1008  CB  HIS   421      65.070 109.284  85.743  1.00                 C  
ATOM   1009  CG  HIS   421      64.536 109.679  87.084  1.00                 C  
ATOM   1010  ND1 HIS   421      63.991 108.770  87.965  1.00                 N  
ATOM   1011  CE1 HIS   421      63.601 109.419  89.077  1.00                 C  
ATOM   1012  CD2 HIS   421      64.410 110.925  87.826  1.00                 C  
ATOM   1013  NE2 HIS   421      63.849 110.712  89.000  1.00                 N  
ATOM   1014  N   ILE   422      64.607 107.785  82.706  1.00                 N  
ATOM   1015  CA  ILE   422      65.323 107.545  81.459  1.00                 C  
ATOM   1016  C   ILE   422      64.517 108.087  80.288  1.00                 C  
ATOM   1017  O   ILE   422      63.283 108.146  80.322  1.00                 O  
ATOM   1018  CB  ILE   422      65.625 106.048  81.261  1.00                 C  
ATOM   1019  CD1 ILE   422      64.520 103.813  80.730  1.00                 C  
ATOM   1020  CG1 ILE   422      64.323 105.251  81.158  1.00                 C  
ATOM   1021  CG2 ILE   422      66.519 105.532  82.377  1.00                 C  
ATOM   1022  N   SER   423      65.227 108.490  79.240  1.00                 N  
ATOM   1023  CA  SER   423      64.616 109.013  78.025  1.00                 C  
ATOM   1024  C   SER   423      64.605 107.908  76.976  1.00                 C  
ATOM   1025  O   SER   423      65.653 107.544  76.433  1.00                 O  
ATOM   1026  CB  SER   423      65.375 110.247  77.532  1.00                 C  
ATOM   1027  OG  SER   423      64.845 110.714  76.304  1.00                 O  
ATOM   1028  N   VAL   424      63.422 107.383  76.691  1.00                 N  
ATOM   1029  CA  VAL   424      63.265 106.330  75.697  1.00                 C  
ATOM   1030  C   VAL   424      63.289 106.955  74.310  1.00                 C  
ATOM   1031  O   VAL   424      62.677 108.002  74.077  1.00                 O  
ATOM   1032  CB  VAL   424      61.967 105.532  75.920  1.00                 C  
ATOM   1033  CG1 VAL   424      61.767 104.517  74.806  1.00                 C  
ATOM   1034  CG2 VAL   424      61.992 104.842  77.276  1.00                 C  
ATOM   1035  N   GLY   425      64.018 106.330  73.392  1.00                 N  
ATOM   1036  CA  GLY   425      64.092 106.806  72.035  1.00                 C  
ATOM   1037  C   GLY   425      65.207 106.142  71.259  1.00                 C  
ATOM   1038  O   GLY   425      65.829 105.180  71.719  1.00                 O  
ATOM   1039  N   THR   426      65.471 106.640  70.053  1.00                 N  
ATOM   1040  CA  THR   426      66.566 106.085  69.250  1.00                 C  
ATOM   1041  C   THR   426      67.907 106.225  69.956  1.00                 C  
ATOM   1042  O   THR   426      68.178 107.223  70.628  1.00                 O  
ATOM   1043  CB  THR   426      66.651 106.760  67.869  1.00                 C  
ATOM   1044  OG1 THR   426      67.641 106.099  67.071  1.00                 O  
ATOM   1045  CG2 THR   426      67.042 108.223  68.014  1.00                 C  
ATOM   1046  N   PHE   427      68.746 105.207  69.797  1.00                 N  
ATOM   1047  CA  PHE   427      70.087 105.184  70.360  1.00                 C  
ATOM   1048  C   PHE   427      71.086 104.945  69.238  1.00                 C  
ATOM   1049  O   PHE   427      70.804 104.201  68.296  1.00                 O  
ATOM   1050  CB  PHE   427      70.196 104.106  71.441  1.00                 C  
ATOM   1051  CG  PHE   427      71.557 104.013  72.069  1.00                 C  
ATOM   1052  CZ  PHE   427      74.077 103.835  73.229  1.00                 C  
ATOM   1053  CD1 PHE   427      72.134 105.118  72.671  1.00                 C  
ATOM   1054  CE1 PHE   427      73.387 105.032  73.249  1.00                 C  
ATOM   1055  CD2 PHE   427      72.261 102.822  72.057  1.00                 C  
ATOM   1056  CE2 PHE   427      73.513 102.736  72.635  1.00                 C  
ATOM   1057  N   ALA   428      72.256 105.580  69.345  1.00                 N  
ATOM   1058  CA  ALA   428      73.201 105.592  68.232  1.00                 C  
ATOM   1059  C   ALA   428      73.701 104.193  67.894  1.00                 C  
ATOM   1060  O   ALA   428      73.837 103.847  66.717  1.00                 O  
ATOM   1061  CB  ALA   428      74.383 106.495  68.550  1.00                 C  
ATOM   1062  N   VAL   429      73.993 103.377  68.908  1.00                 N  
ATOM   1063  CA  VAL   429      74.523 102.041  68.649  1.00                 C  
ATOM   1064  C   VAL   429      73.450 101.143  68.043  1.00                 C  
ATOM   1065  O   VAL   429      73.706 100.406  67.080  1.00                 O  
ATOM   1066  CB  VAL   429      75.085 101.398  69.931  1.00                 C  
ATOM   1067  CG1 VAL   429      75.467  99.948  69.676  1.00                 C  
ATOM   1068  CG2 VAL   429      76.281 102.187  70.442  1.00                 C  
ATOM   1069  N   ILE   430      72.232 101.195  68.586  1.00                 N  
ATOM   1070  CA  ILE   430      71.129 100.424  68.021  1.00                 C  
ATOM   1071  C   ILE   430      70.837 100.882  66.599  1.00                 C  
ATOM   1072  O   ILE   430      70.592 100.065  65.703  1.00                 O  
ATOM   1073  CB  ILE   430      69.861 100.534  68.888  1.00                 C  
ATOM   1074  CD1 ILE   430      70.432  98.430  70.209  1.00                 C  
ATOM   1075  CG1 ILE   430      70.098  99.905  70.262  1.00                 C  
ATOM   1076  CG2 ILE   430      68.672  99.908  68.175  1.00                 C  
ATOM   1077  N   SER   431      70.857 102.197  66.370  1.00                 N  
ATOM   1078  CA  SER   431      70.632 102.723  65.029  1.00                 C  
ATOM   1079  C   SER   431      71.721 102.269  64.067  1.00                 C  
ATOM   1080  O   SER   431      71.443 101.980  62.901  1.00                 O  
ATOM   1081  CB  SER   431      70.563 104.251  65.057  1.00                 C  
ATOM   1082  OG  SER   431      69.427 104.698  65.776  1.00                 O  
ATOM   1083  N   LEU   432      72.970 102.218  64.533  1.00                 N  
ATOM   1084  CA  LEU   432      74.056 101.743  63.683  1.00                 C  
ATOM   1085  C   LEU   432      73.859 100.284  63.298  1.00                 C  
ATOM   1086  O   LEU   432      74.096  99.900  62.148  1.00                 O  
ATOM   1087  CB  LEU   432      75.403 101.921  64.386  1.00                 C  
ATOM   1088  CG  LEU   432      75.884 103.361  64.575  1.00                 C  
ATOM   1089  CD1 LEU   432      77.135 103.401  65.440  1.00                 C  
ATOM   1090  CD2 LEU   432      76.150 104.020  63.230  1.00                 C  
ATOM   1091  N   MET   433      73.427  99.453  64.250  1.00                 N  
ATOM   1092  CA  MET   433      73.160  98.052  63.937  1.00                 C  
ATOM   1093  C   MET   433      72.009  97.917  62.944  1.00                 C  
ATOM   1094  O   MET   433      72.072  97.104  62.010  1.00                 O  
ATOM   1095  CB  MET   433      72.845  97.268  65.213  1.00                 C  
ATOM   1096  SD  MET   433      73.697  95.917  67.477  1.00                 S  
ATOM   1097  CE  MET   433      72.645  96.934  68.509  1.00                 C  
ATOM   1098  CG  MET   433      74.045  97.054  66.121  1.00                 C  
ATOM   1099  N   VAL   434      70.953  98.715  63.126  1.00                 N  
ATOM   1100  CA  VAL   434      69.820  98.689  62.204  1.00                 C  
ATOM   1101  C   VAL   434      70.257  99.114  60.809  1.00                 C  
ATOM   1102  O   VAL   434      69.863  98.508  59.807  1.00                 O  
ATOM   1103  CB  VAL   434      68.671  99.589  62.696  1.00                 C  
ATOM   1104  CG1 VAL   434      67.597  99.714  61.626  1.00                 C  
ATOM   1105  CG2 VAL   434      68.082  99.043  63.987  1.00                 C  
ATOM   1106  N   GLY   435      71.068 100.167  60.719  1.00                 N  
ATOM   1107  CA  GLY   435      71.561 100.597  59.423  1.00                 C  
ATOM   1108  C   GLY   435      72.461  99.565  58.777  1.00                 C  
ATOM   1109  O   GLY   435      72.447  99.391  57.557  1.00                 O  
ATOM   1110  N   GLN   436      73.253  98.861  59.588  1.00                 N  
ATOM   1111  CA  GLN   436      74.100  97.812  59.047  1.00                 C  
ATOM   1112  C   GLN   436      73.302  96.702  58.394  1.00                 C  
ATOM   1113  O   GLN   436      73.586  96.300  57.263  1.00                 O  
ATOM   1114  CB  GLN   436      74.987  97.220  60.144  1.00                 C  
ATOM   1115  CD  GLN   436      77.022  96.754  58.723  1.00                 C  
ATOM   1116  CG  GLN   436      75.972  96.174  59.649  1.00                 C  
ATOM   1117  OE1 GLN   436      77.718  97.706  59.077  1.00                 O  
ATOM   1118  NE2 GLN   436      77.141  96.180  57.531  1.00                 N  
ATOM   1119  N   VAL   437      72.274  96.205  59.087  1.00                 N  
ATOM   1120  CA  VAL   437      71.461  95.146  58.493  1.00                 C  
ATOM   1121  C   VAL   437      70.658  95.688  57.314  1.00                 C  
ATOM   1122  O   VAL   437      70.474  94.998  56.302  1.00                 O  
ATOM   1123  CB  VAL   437      70.517  94.511  59.530  1.00                 C  
ATOM   1124  CG1 VAL   437      69.413  95.485  59.913  1.00                 C  
ATOM   1125  CG2 VAL   437      69.927  93.216  58.991  1.00                 C  
ATOM   1126  N   VAL   438      70.187  96.935  57.410  1.00                 N  
ATOM   1127  CA  VAL   438      69.398  97.518  56.329  1.00                 C  
ATOM   1128  C   VAL   438      70.210  97.645  55.045  1.00                 C  
ATOM   1129  O   VAL   438      69.704  97.357  53.955  1.00                 O  
ATOM   1130  CB  VAL   438      68.837  98.898  56.720  1.00                 C  
ATOM   1131  CG1 VAL   438      68.202  99.576  55.516  1.00                 C  
ATOM   1132  CG2 VAL   438      67.831  98.763  57.852  1.00                 C  
ATOM   1133  N   THR   439      71.467  98.081  55.148  1.00                 N  
ATOM   1134  CA  THR   439      72.292  98.194  53.949  1.00                 C  
ATOM   1135  C   THR   439      72.845  96.847  53.506  1.00                 C  
ATOM   1136  O   THR   439      73.156  96.679  52.321  1.00                 O  
ATOM   1137  CB  THR   439      73.466  99.168  54.161  1.00                 C  
ATOM   1138  OG1 THR   439      74.294  98.697  55.232  1.00                 O  
ATOM   1139  CG2 THR   439      72.950 100.554  54.519  1.00                 C  
ATOM   1140  N   ARG   440      72.988  95.882  54.417  1.00                 N  
ATOM   1141  CA  ARG   440      73.376  94.541  53.994  1.00                 C  
ATOM   1142  C   ARG   440      72.282  93.893  53.157  1.00                 C  
ATOM   1143  O   ARG   440      72.566  93.268  52.130  1.00                 O  
ATOM   1144  CB  ARG   440      73.696  93.667  55.209  1.00                 C  
ATOM   1145  CD  ARG   440      75.199  93.187  57.160  1.00                 C  
ATOM   1146  NE  ARG   440      76.435  93.535  57.858  1.00                 N  
ATOM   1147  CG  ARG   440      74.973  94.057  55.935  1.00                 C  
ATOM   1148  CZ  ARG   440      76.804  93.018  59.025  1.00                 C  
ATOM   1149  NH1 ARG   440      77.945  93.395  59.586  1.00                 N  
ATOM   1150  NH2 ARG   440      76.031  92.126  59.630  1.00                 N  
ATOM   1151  N   GLY   441      71.025  94.033  53.580  1.00                 N  
ATOM   1152  CA  GLY   441      69.918  93.469  52.817  1.00                 C  
ATOM   1153  C   GLY   441      69.579  94.307  51.592  1.00                 C  
ATOM   1154  O   GLY   441      69.130  93.760  50.579  1.00                 O  
ATOM   1155  N   TYR   442      69.776  95.620  51.662  1.00                 N  
ATOM   1156  CA  TYR   442      69.489  96.518  50.546  1.00                 C  
ATOM   1157  C   TYR   442      70.736  97.343  50.254  1.00                 C  
ATOM   1158  O   TYR   442      70.868  98.468  50.757  1.00                 O  
ATOM   1159  CB  TYR   442      68.291  97.412  50.872  1.00                 C  
ATOM   1160  CG  TYR   442      67.844  98.282  49.719  1.00                 C  
ATOM   1161  OH  TYR   442      66.608 100.660  46.540  1.00                 O  
ATOM   1162  CZ  TYR   442      67.018  99.874  47.592  1.00                 C  
ATOM   1163  CD1 TYR   442      67.214  97.727  48.612  1.00                 C  
ATOM   1164  CE1 TYR   442      66.802  98.514  47.553  1.00                 C  
ATOM   1165  CD2 TYR   442      68.052  99.655  49.741  1.00                 C  
ATOM   1166  CE2 TYR   442      67.647 100.457  48.691  1.00                 C  
ATOM   1167  N   ASN   443      71.675  96.831  49.463  1.00                 N  
ATOM   1168  CA  ASN   443      72.907  97.580  49.191  1.00                 C  
ATOM   1169  C   ASN   443      72.644  98.782  48.296  1.00                 C  
ATOM   1170  O   ASN   443      71.600  98.911  47.656  1.00                 O  
ATOM   1171  CB  ASN   443      73.961  96.667  48.562  1.00                 C  
ATOM   1172  CG  ASN   443      75.349  97.277  48.585  1.00                 C  
ATOM   1173  OD1 ASN   443      75.782  97.896  47.614  1.00                 O  
ATOM   1174  ND2 ASN   443      76.051  97.103  49.699  1.00                 N  
ATOM   1175  N   SER   444      73.628  99.685  48.270  1.00                 N  
ATOM   1176  CA  SER   444      73.520 100.888  47.452  1.00                 C  
ATOM   1177  C   SER   444      73.481 100.578  45.962  1.00                 C  
ATOM   1178  O   SER   444      72.962 101.389  45.187  1.00                 O  
ATOM   1179  CB  SER   444      74.683 101.839  47.741  1.00                 C  
ATOM   1180  OG  SER   444      75.911 101.295  47.288  1.00                 O  
ATOM   1181  N   HIS   445      74.012  99.431  45.545  1.00                 N  
ATOM   1182  CA  HIS   445      74.026  99.025  44.141  1.00                 C  
ATOM   1183  C   HIS   445      72.945  97.997  43.840  1.00                 C  
ATOM   1184  O   HIS   445      73.135  97.105  43.008  1.00                 O  
ATOM   1185  CB  HIS   445      75.396  98.460  43.760  1.00                 C  
ATOM   1186  CG  HIS   445      76.506  99.461  43.843  1.00                 C  
ATOM   1187  ND1 HIS   445      76.618 100.523  42.971  1.00                 N  
ATOM   1188  CE1 HIS   445      77.708 101.241  43.294  1.00                 C  
ATOM   1189  CD2 HIS   445      77.664  99.659  44.703  1.00                 C  
ATOM   1190  NE2 HIS   445      78.340 100.729  44.332  1.00                 N  
ATOM   1191  N   VAL   446      71.801  98.097  44.507  1.00                 N  
ATOM   1192  CA  VAL   446      70.702  97.168  44.282  1.00                 C  
ATOM   1193  C   VAL   446      69.911  97.613  43.059  1.00                 C  
ATOM   1194  O   VAL   446      69.857  98.801  42.721  1.00                 O  
ATOM   1195  CB  VAL   446      69.788  97.066  45.517  1.00                 C  
ATOM   1196  CG1 VAL   446      68.587  96.181  45.219  1.00                 C  
ATOM   1197  CG2 VAL   446      70.563  96.531  46.711  1.00                 C  
ATOM   1198  N   GLY   447      69.304  96.648  42.375  1.00                 N  
ATOM   1199  CA  GLY   447      68.534  96.901  41.163  1.00                 C  
ATOM   1200  C   GLY   447      67.056  96.871  41.522  1.00                 C  
ATOM   1201  O   GLY   447      66.551  95.861  42.026  1.00                 O  
ATOM   1202  N   GLN   448      66.362  97.975  41.263  1.00                 N  
ATOM   1203  CA  GLN   448      64.932  98.071  41.544  1.00                 C  
ATOM   1204  C   GLN   448      64.191  98.441  40.264  1.00                 C  
ATOM   1205  O   GLN   448      64.391  99.542  39.730  1.00                 O  
ATOM   1206  CB  GLN   448      64.671  99.098  42.647  1.00                 C  
ATOM   1207  CD  GLN   448      64.662  97.545  44.639  1.00                 C  
ATOM   1208  CG  GLN   448      65.307  98.750  43.983  1.00                 C  
ATOM   1209  OE1 GLN   448      63.557  97.144  44.273  1.00                 O  
ATOM   1210  NE2 GLN   448      65.352  96.963  45.613  1.00                 N  
ATOM   1211  N   LYS   449      63.339  97.563  39.735  1.00                 N  
ATOM   1212  CA  LYS   449      62.499  97.930  38.576  1.00                 C  
ATOM   1213  C   LYS   449      61.251  98.690  39.009  1.00                 C  
ATOM   1214  O   LYS   449      60.112  98.220  38.914  1.00                 O  
ATOM   1215  CB  LYS   449      62.100  96.682  37.787  1.00                 C  
ATOM   1216  CD  LYS   449      62.797  94.755  36.337  1.00                 C  
ATOM   1217  CE  LYS   449      63.958  94.064  35.641  1.00                 C  
ATOM   1218  CG  LYS   449      63.268  95.960  37.135  1.00                 C  
ATOM   1219  NZ  LYS   449      63.510  92.887  34.848  1.00                 N  
ATOM   1220  N   ILE   450      61.463  99.907  39.500  1.00                 N  
ATOM   1221  CA  ILE   450      60.413 100.735  40.050  1.00                 C  
ATOM   1222  C   ILE   450      59.701 101.634  39.064  1.00                 C  
ATOM   1223  O   ILE   450      58.927 102.499  39.487  1.00                 O  
ATOM   1224  CB  ILE   450      60.938 101.631  41.187  1.00                 C  
ATOM   1225  CD1 ILE   450      58.968 101.135  42.727  1.00                 C  
ATOM   1226  CG1 ILE   450      59.773 102.193  42.005  1.00                 C  
ATOM   1227  CG2 ILE   450      61.824 102.735  40.630  1.00                 C  
ATOM   1228  N   LEU   451      59.933 101.461  37.768  1.00                 N  
ATOM   1229  CA  LEU   451      59.293 102.308  36.776  1.00                 C  
ATOM   1230  C   LEU   451      59.739 103.753  36.818  1.00                 C  
ATOM   1231  O   LEU   451      58.904 104.659  36.696  1.00                 O  
ATOM   1232  CB  LEU   451      57.772 102.266  36.936  1.00                 C  
ATOM   1233  CG  LEU   451      57.118 100.886  36.836  1.00                 C  
ATOM   1234  CD1 LEU   451      55.620 100.983  37.079  1.00                 C  
ATOM   1235  CD2 LEU   451      57.394 100.258  35.478  1.00                 C  
ATOM   1236  N   ASN   452      61.037 103.992  36.990  1.00                 N  
ATOM   1237  CA  ASN   452      61.593 105.336  37.022  1.00                 C  
ATOM   1238  C   ASN   452      62.701 105.428  35.983  1.00                 C  
ATOM   1239  O   ASN   452      63.197 104.420  35.472  1.00                 O  
ATOM   1240  CB  ASN   452      62.096 105.675  38.427  1.00                 C  
ATOM   1241  CG  ASN   452      60.975 105.742  39.446  1.00                 C  
ATOM   1242  OD1 ASN   452      59.815 105.951  39.094  1.00                 O  
ATOM   1243  ND2 ASN   452      61.321 105.563  40.716  1.00                 N  
ATOM   1244  N   GLU   453      63.090 106.661  35.672  1.00                 N  
ATOM   1245  CA  GLU   453      64.118 106.913  34.672  1.00                 C  
ATOM   1246  C   GLU   453      65.498 106.677  35.286  1.00                 C  
ATOM   1247  O   GLU   453      65.634 106.156  36.396  1.00                 O  
ATOM   1248  CB  GLU   453      63.999 108.338  34.128  1.00                 C  
ATOM   1249  CD  GLU   453      62.600 107.840  32.085  1.00                 C  
ATOM   1250  CG  GLU   453      62.701 108.612  33.385  1.00                 C  
ATOM   1251  OE1 GLU   453      63.655 107.453  31.540  1.00                 O  
ATOM   1252  OE2 GLU   453      61.466 107.622  31.610  1.00                 O  
ATOM   1253  N   ASP   454      66.548 107.061  34.554  1.00                 N  
ATOM   1254  CA  ASP   454      67.906 106.881  35.055  1.00                 C  
ATOM   1255  C   ASP   454      68.179 107.745  36.279  1.00                 C  
ATOM   1256  O   ASP   454      69.041 107.403  37.097  1.00                 O  
ATOM   1257  CB  ASP   454      68.927 107.200  33.961  1.00                 C  
ATOM   1258  CG  ASP   454      68.957 106.151  32.868  1.00                 C  
ATOM   1259  OD1 ASP   454      68.401 105.054  33.082  1.00                 O  
ATOM   1260  OD2 ASP   454      69.537 106.426  31.796  1.00                 O  
ATOM   1261  N   GLY   455      67.463 108.860  36.425  1.00                 N  
ATOM   1262  CA  GLY   455      67.644 109.754  37.570  1.00                 C  
ATOM   1263  C   GLY   455      66.795 109.259  38.742  1.00                 C  
ATOM   1264  O   GLY   455      65.790 109.856  39.134  1.00                 O  
ATOM   1265  N   ILE   456      67.227 108.133  39.303  1.00                 N  
ATOM   1266  CA  ILE   456      66.523 107.539  40.431  1.00                 C  
ATOM   1267  C   ILE   456      66.677 108.413  41.669  1.00                 C  
ATOM   1268  O   ILE   456      67.779 108.865  41.992  1.00                 O  
ATOM   1269  CB  ILE   456      67.022 106.111  40.719  1.00                 C  
ATOM   1270  CD1 ILE   456      67.376 103.831  39.635  1.00                 C  
ATOM   1271  CG1 ILE   456      66.718 105.190  39.536  1.00                 C  
ATOM   1272  CG2 ILE   456      66.421 105.588  42.015  1.00                 C  
ATOM   1273  N   SER   457      65.567 108.649  42.362  1.00                 N  
ATOM   1274  CA  SER   457      65.553 109.447  43.567  1.00                 C  
ATOM   1275  C   SER   457      65.871 108.702  44.841  1.00                 C  
ATOM   1276  O   SER   457      65.781 109.288  45.924  1.00                 O  
ATOM   1277  CB  SER   457      64.191 110.120  43.749  1.00                 C  
ATOM   1278  OG  SER   457      63.170 109.158  43.951  1.00                 O  
ATOM   1279  N   ASN   458      66.235 107.422  44.742  1.00                 N  
ATOM   1280  CA  ASN   458      66.549 106.561  45.883  1.00                 C  
ATOM   1281  C   ASN   458      65.378 106.418  46.849  1.00                 C  
ATOM   1282  O   ASN   458      65.575 106.074  48.017  1.00                 O  
ATOM   1283  CB  ASN   458      67.776 107.088  46.630  1.00                 C  
ATOM   1284  CG  ASN   458      69.038 107.031  45.791  1.00                 C  
ATOM   1285  OD1 ASN   458      69.298 106.039  45.111  1.00                 O  
ATOM   1286  ND2 ASN   458      69.826 108.099  45.837  1.00                 N  
ATOM   1287  N   LEU   459      64.153 106.672  46.384  1.00                 N  
ATOM   1288  CA  LEU   459      62.990 106.505  47.248  1.00                 C  
ATOM   1289  C   LEU   459      62.659 105.032  47.453  1.00                 C  
ATOM   1290  O   LEU   459      62.316 104.617  48.565  1.00                 O  
ATOM   1291  CB  LEU   459      61.779 107.236  46.664  1.00                 C  
ATOM   1292  CG  LEU   459      61.852 108.764  46.652  1.00                 C  
ATOM   1293  CD1 LEU   459      60.672 109.352  45.893  1.00                 C  
ATOM   1294  CD2 LEU   459      61.894 109.312  48.070  1.00                 C  
ATOM   1295  N   TYR   488      62.750 104.230  46.389  1.00                 N  
ATOM   1296  CA  TYR   488      62.461 102.804  46.508  1.00                 C  
ATOM   1297  C   TYR   488      63.475 102.106  47.404  1.00                 C  
ATOM   1298  O   TYR   488      63.112 101.228  48.195  1.00                 O  
ATOM   1299  CB  TYR   488      62.442 102.144  45.128  1.00                 C  
ATOM   1300  CG  TYR   488      62.107 100.670  45.158  1.00                 C  
ATOM   1301  OH  TYR   488      61.168  96.620  45.237  1.00                 O  
ATOM   1302  CZ  TYR   488      61.480  97.960  45.211  1.00                 C  
ATOM   1303  CD1 TYR   488      60.818 100.228  44.884  1.00                 C  
ATOM   1304  CE1 TYR   488      60.503  98.883  44.910  1.00                 C  
ATOM   1305  CD2 TYR   488      63.079  99.725  45.460  1.00                 C  
ATOM   1306  CE2 TYR   488      62.781  98.376  45.490  1.00                 C  
ATOM   1307  N   ALA   489      64.751 102.477  47.288  1.00                 N  
ATOM   1308  CA  ALA   489      65.769 101.910  48.166  1.00                 C  
ATOM   1309  C   ALA   489      65.502 102.276  49.619  1.00                 C  
ATOM   1310  O   ALA   489      65.656 101.440  50.518  1.00                 O  
ATOM   1311  CB  ALA   489      67.152 102.386  47.750  1.00                 C  
ATOM   1312  N   ASN   490      65.096 103.523  49.867  1.00                 N  
ATOM   1313  CA  ASN   490      64.759 103.937  51.224  1.00                 C  
ATOM   1314  C   ASN   490      63.567 103.156  51.759  1.00                 C  
ATOM   1315  O   ASN   490      63.551 102.763  52.930  1.00                 O  
ATOM   1316  CB  ASN   490      64.481 105.441  51.272  1.00                 C  
ATOM   1317  CG  ASN   490      65.743 106.271  51.144  1.00                 C  
ATOM   1318  OD1 ASN   490      66.848 105.778  51.373  1.00                 O  
ATOM   1319  ND2 ASN   490      65.583 107.537  50.777  1.00                 N  
ATOM   1320  N   PRO   491      62.555 102.927  50.919  1.00                 N  
ATOM   1321  CA  PRO   491      61.390 102.163  51.353  1.00                 C  
ATOM   1322  C   PRO   491      61.762 100.723  51.683  1.00                 C  
ATOM   1323  O   PRO   491      61.272 100.155  52.668  1.00                 O  
ATOM   1324  CB  PRO   491      60.435 102.234  50.159  1.00                 C  
ATOM   1325  CD  PRO   491      62.288 103.631  49.575  1.00                 C  
ATOM   1326  CG  PRO   491      60.794 103.507  49.469  1.00                 C  
ATOM   1327  N   VAL   492      62.625 100.113  50.868  1.00                 N  
ATOM   1328  CA  VAL   492      63.078  98.756  51.156  1.00                 C  
ATOM   1329  C   VAL   492      63.860  98.701  52.463  1.00                 C  
ATOM   1330  O   VAL   492      63.689  97.772  53.263  1.00                 O  
ATOM   1331  CB  VAL   492      63.941  98.194  50.011  1.00                 C  
ATOM   1332  CG1 VAL   492      64.573  96.872  50.419  1.00                 C  
ATOM   1333  CG2 VAL   492      63.107  98.022  48.750  1.00                 C  
ATOM   1334  N   LYS   493      64.724  99.691  52.697  1.00                 N  
ATOM   1335  CA  LYS   493      65.477  99.733  53.946  1.00                 C  
ATOM   1336  C   LYS   493      64.555  99.956  55.139  1.00                 C  
ATOM   1337  O   LYS   493      64.798  99.421  56.225  1.00                 O  
ATOM   1338  CB  LYS   493      66.541 100.831  53.894  1.00                 C  
ATOM   1339  CD  LYS   493      68.707 101.667  52.941  1.00                 C  
ATOM   1340  CE  LYS   493      69.865 101.366  52.003  1.00                 C  
ATOM   1341  CG  LYS   493      67.687 100.540  52.939  1.00                 C  
ATOM   1342  NZ  LYS   493      70.847 102.484  51.956  1.00                 N  
ATOM   1343  N   LEU   494      63.493 100.742  54.956  1.00                 N  
ATOM   1344  CA  LEU   494      62.516 100.932  56.024  1.00                 C  
ATOM   1345  C   LEU   494      61.813  99.618  56.339  1.00                 C  
ATOM   1346  O   LEU   494      61.562  99.296  57.506  1.00                 O  
ATOM   1347  CB  LEU   494      61.497 102.004  55.633  1.00                 C  
ATOM   1348  CG  LEU   494      60.417 102.322  56.669  1.00                 C  
ATOM   1349  CD1 LEU   494      61.042 102.830  57.959  1.00                 C  
ATOM   1350  CD2 LEU   494      59.431 103.343  56.122  1.00                 C  
ATOM   1351  N   GLY   495      61.480  98.841  55.305  1.00                 N  
ATOM   1352  CA  GLY   495      60.874  97.532  55.531  1.00                 C  
ATOM   1353  C   GLY   495      61.806  96.620  56.318  1.00                 C  
ATOM   1354  O   GLY   495      61.374  95.931  57.252  1.00                 O  
ATOM   1355  N   PHE   496      63.092  96.608  55.960  1.00                 N  
ATOM   1356  CA  PHE   496      64.061  95.782  56.677  1.00                 C  
ATOM   1357  C   PHE   496      64.177  96.229  58.129  1.00                 C  
ATOM   1358  O   PHE   496      64.227  95.403  59.052  1.00                 O  
ATOM   1359  CB  PHE   496      65.427  95.842  55.991  1.00                 C  
ATOM   1360  CG  PHE   496      65.500  95.053  54.715  1.00                 C  
ATOM   1361  CZ  PHE   496      65.638  93.587  52.357  1.00                 C  
ATOM   1362  CD1 PHE   496      65.097  95.611  53.515  1.00                 C  
ATOM   1363  CE1 PHE   496      65.164  94.885  52.341  1.00                 C  
ATOM   1364  CD2 PHE   496      65.972  93.752  54.715  1.00                 C  
ATOM   1365  CE2 PHE   496      66.039  93.026  53.541  1.00                 C  
ATOM   1366  N   ALA   497      64.231  97.545  58.353  1.00                 N  
ATOM   1367  CA  ALA   497      64.342  98.070  59.708  1.00                 C  
ATOM   1368  C   ALA   497      63.123  97.706  60.543  1.00                 C  
ATOM   1369  O   ALA   497      63.255  97.319  61.708  1.00                 O  
ATOM   1370  CB  ALA   497      64.522  99.580  59.678  1.00                 C  
ATOM   1371  N   LEU   498      61.927  97.818  59.964  1.00                 N  
ATOM   1372  CA  LEU   498      60.716  97.459  60.693  1.00                 C  
ATOM   1373  C   LEU   498      60.681  95.969  61.009  1.00                 C  
ATOM   1374  O   LEU   498      60.256  95.572  62.100  1.00                 O  
ATOM   1375  CB  LEU   498      59.473  97.853  59.893  1.00                 C  
ATOM   1376  CG  LEU   498      59.218  99.353  59.730  1.00                 C  
ATOM   1377  CD1 LEU   498      58.060  99.601  58.776  1.00                 C  
ATOM   1378  CD2 LEU   498      58.942 100.001  61.078  1.00                 C  
ATOM   1379  N   SER   499      61.124  95.129  60.070  1.00                 N  
ATOM   1380  CA  SER   499      61.152  93.691  60.322  1.00                 C  
ATOM   1381  C   SER   499      62.097  93.350  61.469  1.00                 C  
ATOM   1382  O   SER   499      61.736  92.605  62.392  1.00                 O  
ATOM   1383  CB  SER   499      61.567  92.934  59.059  1.00                 C  
ATOM   1384  OG  SER   499      60.591  93.068  58.040  1.00                 O  
ATOM   1385  N   LEU   500      63.317  93.894  61.431  1.00                 N  
ATOM   1386  CA  LEU   500      64.275  93.591  62.490  1.00                 C  
ATOM   1387  C   LEU   500      63.811  94.178  63.819  1.00                 C  
ATOM   1388  O   LEU   500      64.031  93.578  64.878  1.00                 O  
ATOM   1389  CB  LEU   500      65.662  94.127  62.127  1.00                 C  
ATOM   1390  CG  LEU   500      66.784  93.831  63.124  1.00                 C  
ATOM   1391  CD1 LEU   500      66.965  92.331  63.301  1.00                 C  
ATOM   1392  CD2 LEU   500      68.088  94.471  62.671  1.00                 C  
ATOM   1393  N   THR   501      63.140  95.333  63.792  1.00                 N  
ATOM   1394  CA  THR   501      62.601  95.916  65.014  1.00                 C  
ATOM   1395  C   THR   501      61.518  95.036  65.619  1.00                 C  
ATOM   1396  O   THR   501      61.496  94.819  66.835  1.00                 O  
ATOM   1397  CB  THR   501      62.028  97.323  64.763  1.00                 C  
ATOM   1398  OG1 THR   501      63.073  98.194  64.311  1.00                 O  
ATOM   1399  CG2 THR   501      61.439  97.895  66.044  1.00                 C  
ATOM   1400  N   PHE   502      60.608  94.525  64.787  1.00                 N  
ATOM   1401  CA  PHE   502      59.559  93.647  65.291  1.00                 C  
ATOM   1402  C   PHE   502      60.148  92.375  65.883  1.00                 C  
ATOM   1403  O   PHE   502      59.723  91.926  66.955  1.00                 O  
ATOM   1404  CB  PHE   502      58.570  93.300  64.177  1.00                 C  
ATOM   1405  CG  PHE   502      57.446  92.406  64.620  1.00                 C  
ATOM   1406  CZ  PHE   502      55.369  90.749  65.436  1.00                 C  
ATOM   1407  CD1 PHE   502      56.648  92.757  65.695  1.00                 C  
ATOM   1408  CE1 PHE   502      55.614  91.935  66.103  1.00                 C  
ATOM   1409  CD2 PHE   502      57.189  91.217  63.963  1.00                 C  
ATOM   1410  CE2 PHE   502      56.155  90.395  64.371  1.00                 C  
ATOM   1411  N   VAL   503      61.135  91.784  65.206  1.00                 N  
ATOM   1412  CA  VAL   503      61.747  90.569  65.737  1.00                 C  
ATOM   1413  C   VAL   503      62.467  90.838  67.056  1.00                 C  
ATOM   1414  O   VAL   503      62.361  90.046  68.002  1.00                 O  
ATOM   1415  CB  VAL   503      62.731  89.946  64.729  1.00                 C  
ATOM   1416  CG1 VAL   503      63.509  88.811  65.377  1.00                 C  
ATOM   1417  CG2 VAL   503      61.989  89.452  63.497  1.00                 C  
ATOM   1418  N   VAL   504      63.202  91.951  67.143  1.00                 N  
ATOM   1419  CA  VAL   504      63.899  92.280  68.383  1.00                 C  
ATOM   1420  C   VAL   504      62.916  92.543  69.516  1.00                 C  
ATOM   1421  O   VAL   504      63.161  92.151  70.662  1.00                 O  
ATOM   1422  CB  VAL   504      64.823  93.499  68.205  1.00                 C  
ATOM   1423  CG1 VAL   504      65.373  93.952  69.549  1.00                 C  
ATOM   1424  CG2 VAL   504      65.957  93.172  67.244  1.00                 C  
ATOM   1425  N   GLY   505      61.800  93.209  69.218  1.00                 N  
ATOM   1426  CA  GLY   505      60.785  93.421  70.235  1.00                 C  
ATOM   1427  C   GLY   505      60.158  92.126  70.711  1.00                 C  
ATOM   1428  O   GLY   505      59.901  91.951  71.904  1.00                 O  
ATOM   1429  N   ALA   506      59.899  91.201  69.784  1.00                 N  
ATOM   1430  CA  ALA   506      59.372  89.894  70.171  1.00                 C  
ATOM   1431  C   ALA   506      60.358  89.176  71.083  1.00                 C  
ATOM   1432  O   ALA   506      59.973  88.594  72.105  1.00                 O  
ATOM   1433  CB  ALA   506      59.076  89.055  68.937  1.00                 C  
ATOM   1434  N   VAL   507      61.646  89.215  70.733  1.00                 N  
ATOM   1435  CA  VAL   507      62.663  88.560  71.553  1.00                 C  
ATOM   1436  C   VAL   507      62.724  89.188  72.941  1.00                 C  
ATOM   1437  O   VAL   507      62.815  88.484  73.954  1.00                 O  
ATOM   1438  CB  VAL   507      64.050  88.620  70.887  1.00                 C  
ATOM   1439  CG1 VAL   507      65.123  88.126  71.845  1.00                 C  
ATOM   1440  CG2 VAL   507      64.060  87.805  69.603  1.00                 C  
ATOM   1441  N   GLN   508      62.681  90.521  73.010  1.00                 N  
ATOM   1442  CA  GLN   508      62.733  91.202  74.301  1.00                 C  
ATOM   1443  C   GLN   508      61.523  90.862  75.160  1.00                 C  
ATOM   1444  O   GLN   508      61.655  90.626  76.367  1.00                 O  
ATOM   1445  CB  GLN   508      62.822  92.717  74.105  1.00                 C  
ATOM   1446  CD  GLN   508      64.165  94.681  73.256  1.00                 C  
ATOM   1447  CG  GLN   508      64.153  93.193  73.545  1.00                 C  
ATOM   1448  OE1 GLN   508      63.128  95.272  72.954  1.00                 O  
ATOM   1449  NE2 GLN   508      65.341  95.291  73.346  1.00                 N  
ATOM   1450  N   LEU   509      60.332  90.839  74.558  1.00                 N  
ATOM   1451  CA  LEU   509      59.130  90.489  75.306  1.00                 C  
ATOM   1452  C   LEU   509      59.196  89.053  75.814  1.00                 C  
ATOM   1453  O   LEU   509      58.815  88.771  76.957  1.00                 O  
ATOM   1454  CB  LEU   509      57.884  90.682  74.439  1.00                 C  
ATOM   1455  CG  LEU   509      56.542  90.367  75.102  1.00                 C  
ATOM   1456  CD1 LEU   509      56.317  91.261  76.312  1.00                 C  
ATOM   1457  CD2 LEU   509      55.401  90.525  74.108  1.00                 C  
ATOM   1458  N   LEU   510      59.681  88.131  74.978  1.00                 N  
ATOM   1459  CA  LEU   510      59.800  86.741  75.404  1.00                 C  
ATOM   1460  C   LEU   510      60.808  86.594  76.537  1.00                 C  
ATOM   1461  O   LEU   510      60.591  85.814  77.470  1.00                 O  
ATOM   1462  CB  LEU   510      60.204  85.852  74.226  1.00                 C  
ATOM   1463  CG  LEU   510      59.153  85.659  73.131  1.00                 C  
ATOM   1464  CD1 LEU   510      59.744  84.911  71.945  1.00                 C  
ATOM   1465  CD2 LEU   510      57.942  84.916  73.674  1.00                 C  
ATOM   1466  N   MET   511      61.920  87.328  76.470  1.00                 N  
ATOM   1467  CA  MET   511      62.892  87.293  77.559  1.00                 C  
ATOM   1468  C   MET   511      62.296  87.848  78.848  1.00                 C  
ATOM   1469  O   MET   511      62.514  87.295  79.933  1.00                 O  
ATOM   1470  CB  MET   511      64.149  88.080  77.181  1.00                 C  
ATOM   1471  SD  MET   511      66.421  88.418  75.633  1.00                 S  
ATOM   1472  CE  MET   511      67.097  87.436  74.296  1.00                 C  
ATOM   1473  CG  MET   511      64.972  87.440  76.075  1.00                 C  
ATOM   1474  N   GLY   512      61.535  88.938  78.748  1.00                 N  
ATOM   1475  CA  GLY   512      60.879  89.475  79.928  1.00                 C  
ATOM   1476  C   GLY   512      59.879  88.507  80.529  1.00                 C  
ATOM   1477  O   GLY   512      59.739  88.423  81.751  1.00                 O  
ATOM   1478  N   VAL   513      59.165  87.769  79.678  1.00                 N  
ATOM   1479  CA  VAL   513      58.217  86.775  80.172  1.00                 C  
ATOM   1480  C   VAL   513      58.952  85.613  80.832  1.00                 C  
ATOM   1481  O   VAL   513      58.544  85.124  81.892  1.00                 O  
ATOM   1482  CB  VAL   513      57.308  86.252  79.044  1.00                 C  
ATOM   1483  CG1 VAL   513      56.454  85.096  79.541  1.00                 C  
ATOM   1484  CG2 VAL   513      56.433  87.372  78.502  1.00                 C  
ATOM   1485  N   THR   514      60.052  85.163  80.230  1.00                 N  
ATOM   1486  CA  THR   514      60.853  84.069  80.764  1.00                 C  
ATOM   1487  C   THR   514      61.770  84.504  81.900  1.00                 C  
ATOM   1488  O   THR   514      62.589  83.700  82.361  1.00                 O  
ATOM   1489  CB  THR   514      61.715  83.414  79.669  1.00                 C  
ATOM   1490  OG1 THR   514      62.604  84.388  79.109  1.00                 O  
ATOM   1491  CG2 THR   514      60.835  82.863  78.557  1.00                 C  
ATOM   1492  N   ARG   515      61.662  85.764  82.328  1.00                 N  
ATOM   1493  CA  ARG   515      62.351  86.277  83.517  1.00                 C  
ATOM   1494  C   ARG   515      63.861  86.342  83.299  1.00                 C  
ATOM   1495  O   ARG   515      64.651  86.037  84.193  1.00                 O  
ATOM   1496  CB  ARG   515      62.036  85.407  84.736  1.00                 C  
ATOM   1497  CD  ARG   515      60.326  84.523  86.346  1.00                 C  
ATOM   1498  NE  ARG   515      58.910  84.443  86.694  1.00                 N  
ATOM   1499  CG  ARG   515      60.560  85.354  85.095  1.00                 C  
ATOM   1500  CZ  ARG   515      58.427  83.728  87.705  1.00                 C  
ATOM   1501  NH1 ARG   515      57.123  83.716  87.946  1.00                 N  
ATOM   1502  NH2 ARG   515      59.250  83.026  88.472  1.00                 N  
ATOM   1503  N   LEU   516      64.263  86.752  82.095  1.00                 N  
ATOM   1504  CA  LEU   516      65.681  86.925  81.802  1.00                 C  
ATOM   1505  C   LEU   516      66.252  88.152  82.503  1.00                 C  
ATOM   1506  O   LEU   516      67.460  88.214  82.757  1.00                 O  
ATOM   1507  CB  LEU   516      65.907  87.037  80.293  1.00                 C  
ATOM   1508  CG  LEU   516      67.360  87.168  79.832  1.00                 C  
ATOM   1509  CD1 LEU   516      68.173  85.958  80.267  1.00                 C  
ATOM   1510  CD2 LEU   516      67.432  87.340  78.323  1.00                 C  
ATOM   1511  N   GLY   517      65.398  89.114  82.857  1.00                 N  
ATOM   1512  CA  GLY   517      65.844  90.353  83.474  1.00                 C  
ATOM   1513  C   GLY   517      66.587  90.171  84.779  1.00                 C  
ATOM   1514  O   GLY   517      67.225  91.122  85.244  1.00                 O  
ATOM   1515  N   PHE   518      66.523  88.978  85.377  1.00                 N  
ATOM   1516  CA  PHE   518      67.318  88.693  86.564  1.00                 C  
ATOM   1517  C   PHE   518      68.801  88.929  86.314  1.00                 C  
ATOM   1518  O   PHE   518      69.532  89.304  87.238  1.00                 O  
ATOM   1519  CB  PHE   518      67.092  87.252  87.027  1.00                 C  
ATOM   1520  CG  PHE   518      67.843  86.893  88.277  1.00                 C  
ATOM   1521  CZ  PHE   518      69.236  86.224  90.588  1.00                 C  
ATOM   1522  CD1 PHE   518      67.382  87.297  89.518  1.00                 C  
ATOM   1523  CE1 PHE   518      68.073  86.966  90.669  1.00                 C  
ATOM   1524  CD2 PHE   518      69.008  86.150  88.213  1.00                 C  
ATOM   1525  CE2 PHE   518      69.699  85.820  89.364  1.00                 C  
ATOM   1526  N   LEU   519      69.262  88.739  85.073  1.00                 N  
ATOM   1527  CA  LEU   519      70.674  88.936  84.763  1.00                 C  
ATOM   1528  C   LEU   519      71.114  90.372  85.011  1.00                 C  
ATOM   1529  O   LEU   519      72.318  90.645  85.070  1.00                 O  
ATOM   1530  CB  LEU   519      70.962  88.553  83.310  1.00                 C  
ATOM   1531  CG  LEU   519      70.823  87.070  82.960  1.00                 C  
ATOM   1532  CD1 LEU   519      70.989  86.853  81.464  1.00                 C  
ATOM   1533  CD2 LEU   519      71.836  86.238  83.731  1.00                 C  
ATOM   1534  N   ALA   520      70.168  91.300  85.168  1.00                 N  
ATOM   1535  CA  ALA   520      70.523  92.669  85.520  1.00                 C  
ATOM   1536  C   ALA   520      71.267  92.746  86.846  1.00                 C  
ATOM   1537  O   ALA   520      71.964  93.734  87.096  1.00                 O  
ATOM   1538  CB  ALA   520      69.278  93.540  85.583  1.00                 C  
ATOM   1539  N   THR   521      71.134  91.729  87.701  1.00                 N  
ATOM   1540  CA  THR   521      71.868  91.713  88.959  1.00                 C  
ATOM   1541  C   THR   521      73.369  91.586  88.737  1.00                 C  
ATOM   1542  O   THR   521      74.153  91.948  89.621  1.00                 O  
ATOM   1543  CB  THR   521      71.398  90.566  89.872  1.00                 C  
ATOM   1544  OG1 THR   521      71.607  89.310  89.213  1.00                 O  
ATOM   1545  CG2 THR   521      69.917  90.709  90.188  1.00                 C  
ATOM   1546  N   PHE   522      73.796  91.094  87.577  1.00                 N  
ATOM   1547  CA  PHE   522      75.213  90.927  87.288  1.00                 C  
ATOM   1548  C   PHE   522      75.852  92.183  86.715  1.00                 C  
ATOM   1549  O   PHE   522      77.054  92.176  86.436  1.00                 O  
ATOM   1550  CB  PHE   522      75.428  89.767  86.314  1.00                 C  
ATOM   1551  CG  PHE   522      75.095  88.421  86.892  1.00                 C  
ATOM   1552  CZ  PHE   522      74.485  85.930  87.965  1.00                 C  
ATOM   1553  CD1 PHE   522      73.894  87.801  86.594  1.00                 C  
ATOM   1554  CE1 PHE   522      73.588  86.563  87.126  1.00                 C  
ATOM   1555  CD2 PHE   522      75.983  87.774  87.734  1.00                 C  
ATOM   1556  CE2 PHE   522      75.676  86.536  88.266  1.00                 C  
ATOM   1557  N   MET   523      75.083  93.251  86.531  1.00                 N  
ATOM   1558  CA  MET   523      75.601  94.527  86.045  1.00                 C  
ATOM   1559  C   MET   523      75.894  95.400  87.260  1.00                 C  
ATOM   1560  O   MET   523      75.045  96.162  87.720  1.00                 O  
ATOM   1561  CB  MET   523      74.598  95.186  85.096  1.00                 C  
ATOM   1562  SD  MET   523      73.068  95.148  82.787  1.00                 S  
ATOM   1563  CE  MET   523      73.910  96.620  82.211  1.00                 C  
ATOM   1564  CG  MET   523      74.347  94.405  83.817  1.00                 C  
ATOM   1565  N   SER   524      77.111  95.283  87.783  1.00                 N  
ATOM   1566  CA  SER   524      77.508  96.078  88.932  1.00                 C  
ATOM   1567  C   SER   524      77.767  97.525  88.512  1.00                 C  
ATOM   1568  O   SER   524      77.866  97.852  87.327  1.00                 O  
ATOM   1569  CB  SER   524      78.752  95.481  89.593  1.00                 C  
ATOM   1570  OG  SER   524      79.889  95.619  88.759  1.00                 O  
ATOM   1571  N   ASP   525      77.868  98.400  89.511  1.00                 N  
ATOM   1572  CA  ASP   525      77.991  99.831  89.243  1.00                 C  
ATOM   1573  C   ASP   525      79.236 100.195  88.438  1.00                 C  
ATOM   1574  O   ASP   525      79.103 100.944  87.454  1.00                 O  
ATOM   1575  CB  ASP   525      78.003 100.622  90.552  1.00                 C  
ATOM   1576  CG  ASP   525      76.646 100.649  91.229  1.00                 C  
ATOM   1577  OD1 ASP   525      75.646 100.295  90.569  1.00                 O  
ATOM   1578  OD2 ASP   525      76.583 101.024  92.419  1.00                 O  
ATOM   1579  N   PRO   526      80.451  99.742  88.786  1.00                 N  
ATOM   1580  CA  PRO   526      81.602 100.062  87.921  1.00                 C  
ATOM   1581  C   PRO   526      81.445  99.539  86.506  1.00                 C  
ATOM   1582  O   PRO   526      81.815 100.225  85.544  1.00                 O  
ATOM   1583  CB  PRO   526      82.787  99.389  88.617  1.00                 C  
ATOM   1584  CD  PRO   526      80.920  99.062  90.080  1.00                 C  
ATOM   1585  CG  PRO   526      82.397  99.343  90.057  1.00                 C  
ATOM   1586  N   PHE   527      80.886  98.337  86.358  1.00                 N  
ATOM   1587  CA  PHE   527      80.643  97.784  85.032  1.00                 C  
ATOM   1588  C   PHE   527      79.662  98.650  84.256  1.00                 C  
ATOM   1589  O   PHE   527      79.882  98.955  83.080  1.00                 O  
ATOM   1590  CB  PHE   527      80.116  96.352  85.137  1.00                 C  
ATOM   1591  CG  PHE   527      79.853  95.703  83.808  1.00                 C  
ATOM   1592  CZ  PHE   527      79.360  94.507  81.348  1.00                 C  
ATOM   1593  CD1 PHE   527      80.776  94.836  83.250  1.00                 C  
ATOM   1594  CE1 PHE   527      80.534  94.240  82.027  1.00                 C  
ATOM   1595  CD2 PHE   527      78.683  95.961  83.116  1.00                 C  
ATOM   1596  CE2 PHE   527      78.441  95.364  81.893  1.00                 C  
ATOM   1597  N   ILE   528      78.577  99.068  84.907  1.00                 N  
ATOM   1598  CA  ILE   528      77.563  99.870  84.232  1.00                 C  
ATOM   1599  C   ILE   528      78.149 101.199  83.776  1.00                 C  
ATOM   1600  O   ILE   528      77.906 101.649  82.650  1.00                 O  
ATOM   1601  CB  ILE   528      76.340 100.112  85.136  1.00                 C  
ATOM   1602  CD1 ILE   528      74.542  98.888  86.465  1.00                 C  
ATOM   1603  CG1 ILE   528      75.583  98.803  85.371  1.00                 C  
ATOM   1604  CG2 ILE   528      75.443 101.187  84.543  1.00                 C  
ATOM   1605  N   SER   529      78.944 101.840  84.633  1.00                 N  
ATOM   1606  CA  SER   529      79.467 103.158  84.291  1.00                 C  
ATOM   1607  C   SER   529      80.546 103.074  83.216  1.00                 C  
ATOM   1608  O   SER   529      80.587 103.916  82.308  1.00                 O  
ATOM   1609  CB  SER   529      80.028 103.851  85.534  1.00                 C  
ATOM   1610  OG  SER   529      78.999 104.141  86.464  1.00                 O  
ATOM   1611  N   GLY   530      81.409 102.058  83.276  1.00                 N  
ATOM   1612  CA  GLY   530      82.359 101.853  82.193  1.00                 C  
ATOM   1613  C   GLY   530      81.676 101.542  80.874  1.00                 C  
ATOM   1614  O   GLY   530      82.077 102.044  79.821  1.00                 O  
ATOM   1615  N   PHE   531      80.625 100.720  80.919  1.00                 N  
ATOM   1616  CA  PHE   531      79.869 100.378  79.721  1.00                 C  
ATOM   1617  C   PHE   531      79.205 101.607  79.113  1.00                 C  
ATOM   1618  O   PHE   531      79.223 101.792  77.890  1.00                 O  
ATOM   1619  CB  PHE   531      78.812  99.318  80.039  1.00                 C  
ATOM   1620  CG  PHE   531      77.997  98.899  78.849  1.00                 C  
ATOM   1621  CZ  PHE   531      76.483  98.128  76.649  1.00                 C  
ATOM   1622  CD1 PHE   531      78.508  98.010  77.919  1.00                 C  
ATOM   1623  CE1 PHE   531      77.758  97.625  76.824  1.00                 C  
ATOM   1624  CD2 PHE   531      76.719  99.394  78.659  1.00                 C  
ATOM   1625  CE2 PHE   531      75.969  99.009  77.564  1.00                 C  
ATOM   1626  N   THR   532      78.623 102.467  79.951  1.00                 N  
ATOM   1627  CA  THR   532      77.948 103.653  79.434  1.00                 C  
ATOM   1628  C   THR   532      78.944 104.675  78.897  1.00                 C  
ATOM   1629  O   THR   532      78.660 105.366  77.912  1.00                 O  
ATOM   1630  CB  THR   532      77.073 104.319  80.512  1.00                 C  
ATOM   1631  OG1 THR   532      77.890 104.706  81.623  1.00                 O  
ATOM   1632  CG2 THR   532      76.007 103.352  81.005  1.00                 C  
ATOM   1633  N   THR   533      80.118 104.789  79.525  1.00                 N  
ATOM   1634  CA  THR   533      81.150 105.667  78.981  1.00                 C  
ATOM   1635  C   THR   533      81.634 105.170  77.621  1.00                 C  
ATOM   1636  O   THR   533      81.845 105.966  76.696  1.00                 O  
ATOM   1637  CB  THR   533      82.351 105.787  79.938  1.00                 C  
ATOM   1638  OG1 THR   533      81.922 106.365  81.177  1.00                 O  
ATOM   1639  CG2 THR   533      83.427 106.676  79.333  1.00                 C  
ATOM   1640  N   GLY   534      81.806 103.854  77.479  1.00                 N  
ATOM   1641  CA  GLY   534      82.181 103.295  76.184  1.00                 C  
ATOM   1642  C   GLY   534      81.100 103.548  75.140  1.00                 C  
ATOM   1643  O   GLY   534      81.404 103.837  73.976  1.00                 O  
ATOM   1644  N   ALA   535      79.830 103.444  75.539  1.00                 N  
ATOM   1645  CA  ALA   535      78.737 103.745  74.620  1.00                 C  
ATOM   1646  C   ALA   535      78.770 105.203  74.178  1.00                 C  
ATOM   1647  O   ALA   535      78.487 105.515  73.015  1.00                 O  
ATOM   1648  CB  ALA   535      77.398 103.427  75.267  1.00                 C  
ATOM   1649  N   ALA   536      79.103 106.111  75.096  1.00                 N  
ATOM   1650  CA  ALA   536      79.233 107.518  74.730  1.00                 C  
ATOM   1651  C   ALA   536      80.342 107.721  73.705  1.00                 C  
ATOM   1652  O   ALA   536      80.200 108.524  72.774  1.00                 O  
ATOM   1653  CB  ALA   536      79.502 108.364  75.965  1.00                 C  
ATOM   1654  N   VAL   537      81.460 107.011  73.868  1.00                 N  
ATOM   1655  CA  VAL   537      82.528 107.088  72.872  1.00                 C  
ATOM   1656  C   VAL   537      82.044 106.554  71.528  1.00                 C  
ATOM   1657  O   VAL   537      82.397 107.085  70.468  1.00                 O  
ATOM   1658  CB  VAL   537      83.781 106.318  73.328  1.00                 C  
ATOM   1659  CG1 VAL   537      84.794 106.232  72.196  1.00                 C  
ATOM   1660  CG2 VAL   537      84.398 106.979  74.551  1.00                 C  
ATOM   1661  N   HIS   538      81.223 105.500  71.550  1.00                 N  
ATOM   1662  CA  HIS   538      80.639 104.985  70.313  1.00                 C  
ATOM   1663  C   HIS   538      79.781 106.041  69.623  1.00                 C  
ATOM   1664  O   HIS   538      79.850 106.208  68.400  1.00                 O  
ATOM   1665  CB  HIS   538      79.803 103.735  70.595  1.00                 C  
ATOM   1666  CG  HIS   538      80.618 102.531  70.950  1.00                 C  
ATOM   1667  ND1 HIS   538      81.510 101.950  70.074  1.00                 N  
ATOM   1668  CE1 HIS   538      82.087 100.894  70.674  1.00                 C  
ATOM   1669  CD2 HIS   538      80.755 101.679  72.123  1.00                 C  
ATOM   1670  NE2 HIS   538      81.639 100.725  71.903  1.00                 N  
ATOM   1671  N   VAL   539      78.963 106.758  70.396  1.00                 N  
ATOM   1672  CA  VAL   539      78.115 107.805  69.826  1.00                 C  
ATOM   1673  C   VAL   539      78.970 108.912  69.219  1.00                 C  
ATOM   1674  O   VAL   539      78.715 109.388  68.102  1.00                 O  
ATOM   1675  CB  VAL   539      77.158 108.392  70.880  1.00                 C  
ATOM   1676  CG1 VAL   539      76.444 109.617  70.328  1.00                 C  
ATOM   1677  CG2 VAL   539      76.153 107.343  71.330  1.00                 C  
ATOM   1678  N   PHE   540      80.002 109.336  69.953  1.00                 N  
ATOM   1679  CA  PHE   540      80.884 110.386  69.455  1.00                 C  
ATOM   1680  C   PHE   540      81.556 109.966  68.156  1.00                 C  
ATOM   1681  O   PHE   540      81.670 110.765  67.220  1.00                 O  
ATOM   1682  CB  PHE   540      81.941 110.740  70.503  1.00                 C  
ATOM   1683  CG  PHE   540      82.883 111.827  70.071  1.00                 C  
ATOM   1684  CZ  PHE   540      84.630 113.835  69.268  1.00                 C  
ATOM   1685  CD1 PHE   540      82.693 113.133  70.487  1.00                 C  
ATOM   1686  CE1 PHE   540      83.559 114.134  70.089  1.00                 C  
ATOM   1687  CD2 PHE   540      83.959 111.544  69.249  1.00                 C  
ATOM   1688  CE2 PHE   540      84.826 112.544  68.852  1.00                 C  
ATOM   1689  N   SER   541      82.012 108.715  68.084  1.00                 N  
ATOM   1690  CA  SER   541      82.630 108.221  66.859  1.00                 C  
ATOM   1691  C   SER   541      81.631 108.191  65.709  1.00                 C  
ATOM   1692  O   SER   541      81.963 108.567  64.579  1.00                 O  
ATOM   1693  CB  SER   541      83.216 106.825  67.080  1.00                 C  
ATOM   1694  OG  SER   541      82.195 105.880  67.349  1.00                 O  
ATOM   1695  N   SER   542      80.398 107.760  65.979  1.00                 N  
ATOM   1696  CA  SER   542      79.390 107.698  64.928  1.00                 C  
ATOM   1697  C   SER   542      78.983 109.076  64.422  1.00                 C  
ATOM   1698  O   SER   542      78.490 109.185  63.296  1.00                 O  
ATOM   1699  CB  SER   542      78.147 106.955  65.421  1.00                 C  
ATOM   1700  OG  SER   542      77.471 107.698  66.421  1.00                 O  
ATOM   1701  N   GLN   543      79.169 110.126  65.221  1.00                 N  
ATOM   1702  CA  GLN   543      78.787 111.468  64.791  1.00                 C  
ATOM   1703  C   GLN   543      79.869 112.199  63.996  1.00                 C  
ATOM   1704  O   GLN   543      79.602 113.289  63.471  1.00                 O  
ATOM   1705  CB  GLN   543      78.406 112.329  65.997  1.00                 C  
ATOM   1706  CD  GLN   543      75.958 111.711  65.962  1.00                 C  
ATOM   1707  CG  GLN   543      77.224 111.798  66.791  1.00                 C  
ATOM   1708  OE1 GLN   543      75.517 112.701  65.378  1.00                 O  
ATOM   1709  NE2 GLN   543      75.368 110.522  65.907  1.00                 N  
ATOM   1710  N   ILE   544      81.069 111.625  63.875  1.00                 N  
ATOM   1711  CA  ILE   544      82.200 112.367  63.323  1.00                 C  
ATOM   1712  C   ILE   544      82.043 112.630  61.829  1.00                 C  
ATOM   1713  O   ILE   544      82.345 113.732  61.355  1.00                 O  
ATOM   1714  CB  ILE   544      83.531 111.634  63.572  1.00                 C  
ATOM   1715  CD1 ILE   544      85.001 110.691  65.429  1.00                 C  
ATOM   1716  CG1 ILE   544      83.857 111.612  65.067  1.00                 C  
ATOM   1717  CG2 ILE   544      84.649 112.268  62.757  1.00                 C  
ATOM   1718  N   GLU   545      81.589 111.631  61.069  1.00                 N  
ATOM   1719  CA  GLU   545      81.473 111.803  59.624  1.00                 C  
ATOM   1720  C   GLU   545      80.466 112.891  59.277  1.00                 C  
ATOM   1721  O   GLU   545      80.658 113.641  58.314  1.00                 O  
ATOM   1722  CB  GLU   545      81.071 110.486  58.958  1.00                 C  
ATOM   1723  CD  GLU   545      80.657 109.217  56.813  1.00                 C  
ATOM   1724  CG  GLU   545      80.982 110.558  57.442  1.00                 C  
ATOM   1725  OE1 GLU   545      80.981 108.179  57.427  1.00                 O  
ATOM   1726  OE2 GLU   545      80.079 109.205  55.706  1.00                 O  
ATOM   1727  N   HIS   546      79.385 112.993  60.050  1.00                 N  
ATOM   1728  CA  HIS   546      78.406 114.043  59.805  1.00                 C  
ATOM   1729  C   HIS   546      78.917 115.398  60.268  1.00                 C  
ATOM   1730  O   HIS   546      78.565 116.423  59.675  1.00                 O  
ATOM   1731  CB  HIS   546      77.085 113.718  60.505  1.00                 C  
ATOM   1732  CG  HIS   546      76.344 112.569  59.893  1.00                 C  
ATOM   1733  ND1 HIS   546      75.732 112.649  58.661  1.00                 N  
ATOM   1734  CE1 HIS   546      75.153 111.468  58.382  1.00                 C  
ATOM   1735  CD2 HIS   546      76.045 111.200  60.286  1.00                 C  
ATOM   1736  NE2 HIS   546      75.336 110.594  59.353  1.00                 N  
ATOM   1737  N   VAL   547      79.743 115.427  61.316  1.00                 N  
ATOM   1738  CA  VAL   547      80.367 116.687  61.708  1.00                 C  
ATOM   1739  C   VAL   547      81.279 117.214  60.607  1.00                 C  
ATOM   1740  O   VAL   547      81.299 118.419  60.331  1.00                 O  
ATOM   1741  CB  VAL   547      81.164 116.539  63.018  1.00                 C  
ATOM   1742  CG1 VAL   547      81.973 117.796  63.294  1.00                 C  
ATOM   1743  CG2 VAL   547      80.229 116.237  64.179  1.00                 C  
ATOM   1744  N   PHE   548      82.041 116.329  59.965  1.00                 N  
ATOM   1745  CA  PHE   548      82.975 116.744  58.927  1.00                 C  
ATOM   1746  C   PHE   548      82.377 116.725  57.527  1.00                 C  
ATOM   1747  O   PHE   548      82.958 117.323  56.615  1.00                 O  
ATOM   1748  CB  PHE   548      84.221 115.856  58.941  1.00                 C  
ATOM   1749  CG  PHE   548      85.077 116.032  60.163  1.00                 C  
ATOM   1750  CZ  PHE   548      86.662 116.364  62.422  1.00                 C  
ATOM   1751  CD1 PHE   548      85.071 115.085  61.172  1.00                 C  
ATOM   1752  CE1 PHE   548      85.858 115.247  62.297  1.00                 C  
ATOM   1753  CD2 PHE   548      85.887 117.145  60.304  1.00                 C  
ATOM   1754  CE2 PHE   548      86.674 117.307  61.428  1.00                 C  
ATOM   1755  N   GLY   549      81.237 116.068  57.333  1.00                 N  
ATOM   1756  CA  GLY   549      80.620 116.033  56.023  1.00                 C  
ATOM   1757  C   GLY   549      81.286 115.120  55.022  1.00                 C  
ATOM   1758  O   GLY   549      81.132 115.323  53.816  1.00                 O  
ATOM   1759  N   LEU   550      82.024 114.118  55.484  1.00                 N  
ATOM   1760  CA  LEU   550      82.709 113.187  54.606  1.00                 C  
ATOM   1761  C   LEU   550      81.844 111.949  54.418  1.00                 C  
ATOM   1762  O   LEU   550      80.945 111.654  55.210  1.00                 O  
ATOM   1763  CB  LEU   550      84.080 112.820  55.178  1.00                 C  
ATOM   1764  CG  LEU   550      85.048 113.981  55.414  1.00                 C  
ATOM   1765  CD1 LEU   550      86.334 113.485  56.058  1.00                 C  
ATOM   1766  CD2 LEU   550      85.353 114.701  54.110  1.00                 C  
ATOM   1767  N   HIS   551      82.120 111.210  53.348  1.00                 N  
ATOM   1768  CA  HIS   551      81.428 109.964  53.051  1.00                 C  
ATOM   1769  C   HIS   551      82.275 108.798  53.539  1.00                 C  
ATOM   1770  O   HIS   551      83.459 108.702  53.202  1.00                 O  
ATOM   1771  CB  HIS   551      81.145 109.853  51.552  1.00                 C  
ATOM   1772  CG  HIS   551      80.204 110.896  51.036  1.00                 C  
ATOM   1773  ND1 HIS   551      78.845 110.850  51.260  1.00                 N  
ATOM   1774  CE1 HIS   551      78.268 111.917  50.678  1.00                 C  
ATOM   1775  CD2 HIS   551      80.335 112.118  50.254  1.00                 C  
ATOM   1776  NE2 HIS   551      79.156 112.681  50.072  1.00                 N  
ATOM   1777  N   ILE   552      81.668 107.918  54.330  1.00                 N  
ATOM   1778  CA  ILE   552      82.397 106.846  54.988  1.00                 C  
ATOM   1779  C   ILE   552      81.577 105.566  54.931  1.00                 C  
ATOM   1780  O   ILE   552      80.358 105.593  55.119  1.00                 O  
ATOM   1781  CB  ILE   552      82.742 107.209  56.444  1.00                 C  
ATOM   1782  CD1 ILE   552      84.959 108.325  55.866  1.00                 C  
ATOM   1783  CG1 ILE   552      83.590 108.481  56.490  1.00                 C  
ATOM   1784  CG2 ILE   552      83.431 106.042  57.135  1.00                 C  
ATOM   1785  N   GLN   553      82.250 104.452  54.657  1.00                 N  
ATOM   1786  CA  GLN   553      81.591 103.156  54.640  1.00                 C  
ATOM   1787  C   GLN   553      81.088 102.791  56.033  1.00                 C  
ATOM   1788  O   GLN   553      81.688 103.149  57.050  1.00                 O  
ATOM   1789  CB  GLN   553      82.543 102.078  54.119  1.00                 C  
ATOM   1790  CD  GLN   553      81.830 102.169  51.697  1.00                 C  
ATOM   1791  CG  GLN   553      82.981 102.281  52.677  1.00                 C  
ATOM   1792  OE1 GLN   553      81.114 101.168  51.677  1.00                 O  
ATOM   1793  NE2 GLN   553      81.648 103.201  50.880  1.00                 N  
ATOM   1794  N   LYS   554      79.965 102.080  56.073  1.00                 N  
ATOM   1795  CA  LYS   554      79.383 101.674  57.343  1.00                 C  
ATOM   1796  C   LYS   554      80.176 100.530  57.961  1.00                 C  
ATOM   1797  O   LYS   554      80.575  99.585  57.276  1.00                 O  
ATOM   1798  CB  LYS   554      77.921 101.264  57.156  1.00                 C  
ATOM   1799  CD  LYS   554      76.879 103.484  57.691  1.00                 C  
ATOM   1800  CE  LYS   554      75.913 104.560  57.224  1.00                 C  
ATOM   1801  CG  LYS   554      77.022 102.382  56.654  1.00                 C  
ATOM   1802  NZ  LYS   554      75.800 105.670  58.210  1.00                 N  
ATOM   1803  N   TYR   555      80.401 100.621  59.269  1.00                 N  
ATOM   1804  CA  TYR   555      81.105  99.594  60.022  1.00                 C  
ATOM   1805  C   TYR   555      80.256  99.168  61.208  1.00                 C  
ATOM   1806  O   TYR   555      79.647 100.006  61.880  1.00                 O  
ATOM   1807  CB  TYR   555      82.471 100.108  60.481  1.00                 C  
ATOM   1808  CG  TYR   555      83.406 100.460  59.346  1.00                 C  
ATOM   1809  OH  TYR   555      85.971 101.444  56.225  1.00                 O  
ATOM   1810  CZ  TYR   555      85.123 101.117  57.258  1.00                 C  
ATOM   1811  CD1 TYR   555      83.391 101.728  58.780  1.00                 C  
ATOM   1812  CE1 TYR   555      84.242 102.059  57.742  1.00                 C  
ATOM   1813  CD2 TYR   555      84.301  99.523  58.845  1.00                 C  
ATOM   1814  CE2 TYR   555      85.159  99.836  57.809  1.00                 C  
ATOM   1815  N   HIS   556      80.220  97.863  61.461  1.00                 N  
ATOM   1816  CA  HIS   556      79.449  97.318  62.573  1.00                 C  
ATOM   1817  C   HIS   556      80.071  95.993  62.981  1.00                 C  
ATOM   1818  O   HIS   556      80.205  95.090  62.150  1.00                 O  
ATOM   1819  CB  HIS   556      77.981  97.152  62.176  1.00                 C  
ATOM   1820  CG  HIS   556      77.098  96.704  63.300  1.00                 C  
ATOM   1821  ND1 HIS   556      76.058  95.818  63.121  1.00                 N  
ATOM   1822  CE1 HIS   556      75.453  95.609  64.304  1.00                 C  
ATOM   1823  CD2 HIS   556      77.016  96.976  64.728  1.00                 C  
ATOM   1824  NE2 HIS   556      76.023  96.300  65.272  1.00                 N  
ATOM   1825  N   GLY   557      80.448  95.879  64.251  1.00                 N  
ATOM   1826  CA  GLY   557      81.074  94.670  64.746  1.00                 C  
ATOM   1827  C   GLY   557      82.307  94.941  65.581  1.00                 C  
ATOM   1828  O   GLY   557      82.413  95.992  66.220  1.00                 O  
ATOM   1829  N   PRO   558      83.247  93.997  65.584  1.00                 N  
ATOM   1830  CA  PRO   558      84.466  94.153  66.364  1.00                 C  
ATOM   1831  C   PRO   558      85.329  95.250  65.756  1.00                 C  
ATOM   1832  O   PRO   558      85.512  95.317  64.533  1.00                 O  
ATOM   1833  CB  PRO   558      85.137  92.780  66.281  1.00                 C  
ATOM   1834  CD  PRO   558      83.213  92.708  64.859  1.00                 C  
ATOM   1835  CG  PRO   558      84.613  92.184  65.018  1.00                 C  
ATOM   1836  N   LEU   559      85.855  96.125  66.615  1.00                 N  
ATOM   1837  CA  LEU   559      86.709  97.245  66.222  1.00                 C  
ATOM   1838  C   LEU   559      86.006  98.208  65.274  1.00                 C  
ATOM   1839  O   LEU   559      86.663  98.904  64.495  1.00                 O  
ATOM   1840  CB  LEU   559      87.994  96.735  65.566  1.00                 C  
ATOM   1841  CG  LEU   559      88.854  95.789  66.406  1.00                 C  
ATOM   1842  CD1 LEU   559      90.059  95.310  65.611  1.00                 C  
ATOM   1843  CD2 LEU   559      89.305  96.469  67.690  1.00                 C  
ATOM   1844  N   ALA   560      84.674  98.262  65.330  1.00                 N  
ATOM   1845  CA  ALA   560      83.930  99.151  64.445  1.00                 C  
ATOM   1846  C   ALA   560      84.224 100.614  64.752  1.00                 C  
ATOM   1847  O   ALA   560      84.269 101.445  63.841  1.00                 O  
ATOM   1848  CB  ALA   560      82.437  98.886  64.560  1.00                 C  
ATOM   1849  N   LEU   561      84.421 100.949  66.029  1.00                 N  
ATOM   1850  CA  LEU   561      84.757 102.323  66.393  1.00                 C  
ATOM   1851  C   LEU   561      86.112 102.712  65.814  1.00                 C  
ATOM   1852  O   LEU   561      86.283 103.813  65.273  1.00                 O  
ATOM   1853  CB  LEU   561      84.759 102.489  67.914  1.00                 C  
ATOM   1854  CG  LEU   561      84.889 103.920  68.439  1.00                 C  
ATOM   1855  CD1 LEU   561      84.432 104.005  69.888  1.00                 C  
ATOM   1856  CD2 LEU   561      86.321 104.414  68.306  1.00                 C  
ATOM   1857  N   ILE   562      87.091 101.807  65.903  1.00                 N  
ATOM   1858  CA  ILE   562      88.409 102.067  65.333  1.00                 C  
ATOM   1859  C   ILE   562      88.315 102.223  63.822  1.00                 C  
ATOM   1860  O   ILE   562      88.915 103.133  63.241  1.00                 O  
ATOM   1861  CB  ILE   562      89.409 100.952  65.691  1.00                 C  
ATOM   1862  CD1 ILE   562      90.463  99.749  67.676  1.00                 C  
ATOM   1863  CG1 ILE   562      89.718 100.973  67.189  1.00                 C  
ATOM   1864  CG2 ILE   562      90.670 101.077  64.850  1.00                 C  
ATOM   1865  N   TYR   563      87.561 101.339  63.164  1.00                 N  
ATOM   1866  CA  TYR   563      87.419 101.421  61.713  1.00                 C  
ATOM   1867  C   TYR   563      86.756 102.725  61.291  1.00                 C  
ATOM   1868  O   TYR   563      87.187 103.363  60.326  1.00                 O  
ATOM   1869  CB  TYR   563      86.613 100.233  61.186  1.00                 C  
ATOM   1870  CG  TYR   563      87.369  98.923  61.203  1.00                 C  
ATOM   1871  OH  TYR   563      89.434  95.315  61.252  1.00                 O  
ATOM   1872  CZ  TYR   563      88.752  96.510  61.235  1.00                 C  
ATOM   1873  CD1 TYR   563      86.703  97.720  61.394  1.00                 C  
ATOM   1874  CE1 TYR   563      87.386  96.518  61.411  1.00                 C  
ATOM   1875  CD2 TYR   563      88.747  98.895  61.027  1.00                 C  
ATOM   1876  CE2 TYR   563      89.446  97.703  61.042  1.00                 C  
ATOM   1877  N   PHE   564      85.703 103.136  62.002  1.00                 N  
ATOM   1878  CA  PHE   564      85.007 104.371  61.656  1.00                 C  
ATOM   1879  C   PHE   564      85.897 105.589  61.862  1.00                 C  
ATOM   1880  O   PHE   564      85.939 106.485  61.008  1.00                 O  
ATOM   1881  CB  PHE   564      83.728 104.515  62.483  1.00                 C  
ATOM   1882  CG  PHE   564      82.923 105.738  62.147  1.00                 C  
ATOM   1883  CZ  PHE   564      81.437 108.004  61.528  1.00                 C  
ATOM   1884  CD1 PHE   564      81.874 105.667  61.247  1.00                 C  
ATOM   1885  CE1 PHE   564      81.133 106.792  60.937  1.00                 C  
ATOM   1886  CD2 PHE   564      83.215 106.958  62.730  1.00                 C  
ATOM   1887  CE2 PHE   564      82.474 108.083  62.420  1.00                 C  
ATOM   1888  N   TYR   565      86.615 105.644  62.988  1.00                 N  
ATOM   1889  CA  TYR   565      87.516 106.766  63.225  1.00                 C  
ATOM   1890  C   TYR   565      88.626 106.808  62.184  1.00                 C  
ATOM   1891  O   TYR   565      88.979 107.883  61.683  1.00                 O  
ATOM   1892  CB  TYR   565      88.117 106.683  64.630  1.00                 C  
ATOM   1893  CG  TYR   565      89.062 107.816  64.959  1.00                 C  
ATOM   1894  OH  TYR   565      91.650 110.942  65.868  1.00                 O  
ATOM   1895  CZ  TYR   565      90.795 109.906  65.567  1.00                 C  
ATOM   1896  CD1 TYR   565      88.576 109.068  65.316  1.00                 C  
ATOM   1897  CE1 TYR   565      89.433 110.109  65.618  1.00                 C  
ATOM   1898  CD2 TYR   565      90.438 107.631  64.913  1.00                 C  
ATOM   1899  CE2 TYR   565      91.310 108.660  65.212  1.00                 C  
ATOM   1900  N   ALA   566      89.178 105.643  61.836  1.00                 N  
ATOM   1901  CA  ALA   566      90.234 105.581  60.833  1.00                 C  
ATOM   1902  C   ALA   566      89.714 106.054  59.483  1.00                 C  
ATOM   1903  O   ALA   566      90.383 106.818  58.782  1.00                 O  
ATOM   1904  CB  ALA   566      90.782 104.166  60.726  1.00                 C  
ATOM   1905  N   ASP   567      88.513 105.617  59.100  1.00                 N  
ATOM   1906  CA  ASP   567      87.955 106.019  57.813  1.00                 C  
ATOM   1907  C   ASP   567      87.696 107.519  57.764  1.00                 C  
ATOM   1908  O   ASP   567      88.000 108.176  56.759  1.00                 O  
ATOM   1909  CB  ASP   567      86.659 105.256  57.529  1.00                 C  
ATOM   1910  CG  ASP   567      86.902 103.796  57.203  1.00                 C  
ATOM   1911  OD1 ASP   567      87.160 103.013  58.141  1.00                 O  
ATOM   1912  OD2 ASP   567      86.835 103.435  56.009  1.00                 O  
ATOM   1913  N   VAL   568      87.136 108.079  58.839  1.00                 N  
ATOM   1914  CA  VAL   568      86.867 109.514  58.867  1.00                 C  
ATOM   1915  C   VAL   568      88.170 110.298  58.763  1.00                 C  
ATOM   1916  O   VAL   568      88.279 111.257  57.991  1.00                 O  
ATOM   1917  CB  VAL   568      86.102 109.920  60.140  1.00                 C  
ATOM   1918  CG1 VAL   568      86.023 111.435  60.254  1.00                 C  
ATOM   1919  CG2 VAL   568      84.709 109.309  60.142  1.00                 C  
ATOM   1920  N   PHE   569      89.185 109.887  59.527  1.00                 N  
ATOM   1921  CA  PHE   569      90.474 110.566  59.459  1.00                 C  
ATOM   1922  C   PHE   569      91.152 110.355  58.111  1.00                 C  
ATOM   1923  O   PHE   569      91.926 111.211  57.668  1.00                 O  
ATOM   1924  CB  PHE   569      91.394 110.083  60.582  1.00                 C  
ATOM   1925  CG  PHE   569      92.720 110.787  60.625  1.00                 C  
ATOM   1926  CZ  PHE   569      95.176 112.086  60.701  1.00                 C  
ATOM   1927  CD1 PHE   569      92.816 112.083  61.101  1.00                 C  
ATOM   1928  CE1 PHE   569      94.036 112.732  61.140  1.00                 C  
ATOM   1929  CD2 PHE   569      93.871 110.155  60.189  1.00                 C  
ATOM   1930  CE2 PHE   569      95.090 110.803  60.229  1.00                 C  
ATOM   1931  N   VAL   570      90.877 109.230  57.448  1.00                 N  
ATOM   1932  CA  VAL   570      91.483 108.964  56.148  1.00                 C  
ATOM   1933  C   VAL   570      90.940 109.906  55.084  1.00                 C  
ATOM   1934  O   VAL   570      91.710 110.515  54.334  1.00                 O  
ATOM   1935  CB  VAL   570      91.262 107.504  55.710  1.00                 C  
ATOM   1936  CG1 VAL   570      91.738 107.299  54.280  1.00                 C  
ATOM   1937  CG2 VAL   570      91.977 106.551  56.655  1.00                 C  
ATOM   1938  N   ASN   571      89.617 110.046  55.003  1.00                 N  
ATOM   1939  CA  ASN   571      89.013 110.916  54.001  1.00                 C  
ATOM   1940  C   ASN   571      88.668 112.295  54.552  1.00                 C  
ATOM   1941  O   ASN   571      87.832 112.994  53.972  1.00                 O  
ATOM   1942  CB  ASN   571      87.760 110.265  53.412  1.00                 C  
ATOM   1943  CG  ASN   571      88.079 109.053  52.560  1.00                 C  
ATOM   1944  OD1 ASN   571      88.573 109.182  51.440  1.00                 O  
ATOM   1945  ND2 ASN   571      87.796 107.868  53.089  1.00                 N  
ATOM   1946  N   LEU   572      89.296 112.701  55.659  1.00                 N  
ATOM   1947  CA  LEU   572      89.110 114.051  56.176  1.00                 C  
ATOM   1948  C   LEU   572      89.621 115.119  55.217  1.00                 C  
ATOM   1949  O   LEU   572      89.275 116.295  55.369  1.00                 O  
ATOM   1950  CB  LEU   572      89.809 114.208  57.528  1.00                 C  
ATOM   1951  CG  LEU   572      89.654 115.565  58.217  1.00                 C  
ATOM   1952  CD1 LEU   572      88.189 115.863  58.495  1.00                 C  
ATOM   1953  CD2 LEU   572      90.457 115.607  59.509  1.00                 C  
ATOM   1954  N   ARG   573      90.446 114.750  54.234  1.00                 N  
ATOM   1955  CA  ARG   573      90.927 115.750  53.285  1.00                 C  
ATOM   1956  C   ARG   573      89.817 116.207  52.348  1.00                 C  
ATOM   1957  O   ARG   573      89.876 117.321  51.816  1.00                 O  
ATOM   1958  CB  ARG   573      92.100 115.197  52.473  1.00                 C  
ATOM   1959  CD  ARG   573      94.484 114.414  52.421  1.00                 C  
ATOM   1960  NE  ARG   573      95.726 114.249  53.172  1.00                 N  
ATOM   1961  CG  ARG   573      93.378 115.012  53.275  1.00                 C  
ATOM   1962  CZ  ARG   573      96.809 113.641  52.699  1.00                 C  
ATOM   1963  NH1 ARG   573      97.894 113.538  53.454  1.00                 N  
ATOM   1964  NH2 ARG   573      96.805 113.138  51.472  1.00                 N  
ATOM   1965  N   ASN   574      88.802 115.367  52.135  1.00                 N  
ATOM   1966  CA  ASN   574      87.649 115.712  51.313  1.00                 C  
ATOM   1967  C   ASN   574      86.499 116.280  52.132  1.00                 C  
ATOM   1968  O   ASN   574      85.332 116.125  51.752  1.00                 O  
ATOM   1969  CB  ASN   574      87.171 114.493  50.521  1.00                 C  
ATOM   1970  CG  ASN   574      88.150 114.081  49.439  1.00                 C  
ATOM   1971  OD1 ASN   574      88.751 114.927  48.778  1.00                 O  
ATOM   1972  ND2 ASN   574      88.312 112.776  49.256  1.00                 N  
ATOM   1973  N   THR   575      86.800 116.930  53.252  1.00                 N  
ATOM   1974  CA  THR   575      85.763 117.438  54.131  1.00                 C  
ATOM   1975  C   THR   575      85.057 118.633  53.501  1.00                 C  
ATOM   1976  O   THR   575      85.591 119.320  52.626  1.00                 O  
ATOM   1977  CB  THR   575      86.334 117.841  55.503  1.00                 C  
ATOM   1978  OG1 THR   575      85.259 118.138  56.403  1.00                 O  
ATOM   1979  CG2 THR   575      87.213 119.076  55.372  1.00                 C  
ATOM   1980  N   ASN   576      83.831 118.870  53.957  1.00                 N  
ATOM   1981  CA  ASN   576      83.093 120.079  53.613  1.00                 C  
ATOM   1982  C   ASN   576      83.443 121.141  54.647  1.00                 C  
ATOM   1983  O   ASN   576      83.073 121.022  55.819  1.00                 O  
ATOM   1984  CB  ASN   576      81.591 119.791  53.553  1.00                 C  
ATOM   1985  CG  ASN   576      80.782 121.003  53.134  1.00                 C  
ATOM   1986  OD1 ASN   576      81.139 122.139  53.450  1.00                 O  
ATOM   1987  ND2 ASN   576      79.688 120.765  52.421  1.00                 N  
ATOM   1988  N   MET   577      84.173 122.170  54.217  1.00                 N  
ATOM   1989  CA  MET   577      84.639 123.187  55.154  1.00                 C  
ATOM   1990  C   MET   577      83.469 123.990  55.711  1.00                 C  
ATOM   1991  O   MET   577      83.488 124.402  56.876  1.00                 O  
ATOM   1992  CB  MET   577      85.645 124.120  54.476  1.00                 C  
ATOM   1993  SD  MET   577      87.769 122.692  55.538  1.00                 S  
ATOM   1994  CE  MET   577      88.138 124.135  56.532  1.00                 C  
ATOM   1995  CG  MET   577      86.963 123.454  54.116  1.00                 C  
ATOM   1996  N   VAL   578      82.435 124.228  54.899  1.00                 N  
ATOM   1997  CA  VAL   578      81.278 124.972  55.383  1.00                 C  
ATOM   1998  C   VAL   578      80.503 124.174  56.424  1.00                 C  
ATOM   1999  O   VAL   578      80.061 124.729  57.438  1.00                 O  
ATOM   2000  CB  VAL   578      80.339 125.368  54.229  1.00                 C  
ATOM   2001  CG1 VAL   578      79.058 125.984  54.772  1.00                 C  
ATOM   2002  CG2 VAL   578      81.037 126.331  53.280  1.00                 C  
ATOM   2003  N   THR   579      80.327 122.872  56.191  1.00                 N  
ATOM   2004  CA  THR   579      79.654 122.028  57.172  1.00                 C  
ATOM   2005  C   THR   579      80.419 122.005  58.487  1.00                 C  
ATOM   2006  O   THR   579      79.826 122.129  59.564  1.00                 O  
ATOM   2007  CB  THR   579      79.481 120.588  56.654  1.00                 C  
ATOM   2008  OG1 THR   579      78.663 120.595  55.478  1.00                 O  
ATOM   2009  CG2 THR   579      78.811 119.720  57.708  1.00                 C  
ATOM   2010  N   PHE   580      81.743 121.854  58.416  1.00                 N  
ATOM   2011  CA  PHE   580      82.552 121.851  59.628  1.00                 C  
ATOM   2012  C   PHE   580      82.483 123.194  60.341  1.00                 C  
ATOM   2013  O   PHE   580      82.404 123.244  61.571  1.00                 O  
ATOM   2014  CB  PHE   580      84.006 121.506  59.301  1.00                 C  
ATOM   2015  CG  PHE   580      84.906 121.469  60.503  1.00                 C  
ATOM   2016  CZ  PHE   580      86.572 121.405  62.726  1.00                 C  
ATOM   2017  CD1 PHE   580      84.910 120.373  61.348  1.00                 C  
ATOM   2018  CE1 PHE   580      85.737 120.338  62.454  1.00                 C  
ATOM   2019  CD2 PHE   580      85.747 122.529  60.789  1.00                 C  
ATOM   2020  CE2 PHE   580      86.575 122.494  61.895  1.00                 C  
ATOM   2021  N   THR   581      82.514 124.293  59.587  1.00                 N  
ATOM   2022  CA  THR   581      82.443 125.604  60.212  1.00                 C  
ATOM   2023  C   THR   581      81.131 125.835  60.935  1.00                 C  
ATOM   2024  O   THR   581      81.108 126.317  62.070  1.00                 O  
ATOM   2025  CB  THR   581      82.640 126.732  59.182  1.00                 C  
ATOM   2026  OG1 THR   581      83.943 126.625  58.595  1.00                 O  
ATOM   2027  CG2 THR   581      82.517 128.092  59.851  1.00                 C  
ATOM   2028  N   ALA   582      80.017 125.485  60.288  1.00                 N  
ATOM   2029  CA  ALA   582      78.710 125.649  60.919  1.00                 C  
ATOM   2030  C   ALA   582      78.590 124.746  62.140  1.00                 C  
ATOM   2031  O   ALA   582      78.117 125.171  63.203  1.00                 O  
ATOM   2032  CB  ALA   582      77.599 125.348  59.924  1.00                 C  
ATOM   2033  N   SER   583      79.024 123.490  62.013  1.00                 N  
ATOM   2034  CA  SER   583      78.965 122.581  63.143  1.00                 C  
ATOM   2035  C   SER   583      79.829 123.029  64.306  1.00                 C  
ATOM   2036  O   SER   583      79.435 122.900  65.465  1.00                 O  
ATOM   2037  CB  SER   583      79.386 121.172  62.720  1.00                 C  
ATOM   2038  OG  SER   583      80.748 121.142  62.331  1.00                 O  
ATOM   2039  N   VAL   584      81.018 123.562  64.015  1.00                 N  
ATOM   2040  CA  VAL   584      81.904 124.019  65.080  1.00                 C  
ATOM   2041  C   VAL   584      81.371 125.283  65.741  1.00                 C  
ATOM   2042  O   VAL   584      81.539 125.473  66.950  1.00                 O  
ATOM   2043  CB  VAL   584      83.331 124.271  64.558  1.00                 C  
ATOM   2044  CG1 VAL   584      84.187 124.916  65.637  1.00                 C  
ATOM   2045  CG2 VAL   584      83.960 122.971  64.081  1.00                 C  
ATOM   2046  N   THR   585      80.732 126.163  64.967  1.00                 N  
ATOM   2047  CA  THR   585      80.088 127.328  65.563  1.00                 C  
ATOM   2048  C   THR   585      78.982 126.904  66.520  1.00                 C  
ATOM   2049  O   THR   585      78.886 127.412  67.644  1.00                 O  
ATOM   2050  CB  THR   585      79.507 128.264  64.487  1.00                 C  
ATOM   2051  OG1 THR   585      80.566 128.759  63.658  1.00                 O  
ATOM   2052  CG2 THR   585      78.804 129.447  65.134  1.00                 C  
ATOM   2053  N   CYS   586      78.146 125.955  66.091  1.00                 N  
ATOM   2054  CA  CYS   586      77.087 125.450  66.959  1.00                 C  
ATOM   2055  C   CYS   586      77.684 124.758  68.178  1.00                 C  
ATOM   2056  O   CYS   586      77.179 124.895  69.296  1.00                 O  
ATOM   2057  CB  CYS   586      76.177 124.489  66.191  1.00                 C  
ATOM   2058  SG  CYS   586      75.138 125.283  64.942  1.00                 S  
ATOM   2059  N   ILE   587      78.774 124.014  67.981  1.00                 N  
ATOM   2060  CA  ILE   587      79.434 123.324  69.086  1.00                 C  
ATOM   2061  C   ILE   587      79.933 124.311  70.135  1.00                 C  
ATOM   2062  O   ILE   587      79.687 124.140  71.335  1.00                 O  
ATOM   2063  CB  ILE   587      80.605 122.455  68.590  1.00                 C  
ATOM   2064  CD1 ILE   587      81.162 120.549  66.991  1.00                 C  
ATOM   2065  CG1 ILE   587      80.083 121.280  67.760  1.00                 C  
ATOM   2066  CG2 ILE   587      81.455 121.988  69.762  1.00                 C  
ATOM   2067  N   LEU   588      80.635 125.358  69.697  1.00                 N  
ATOM   2068  CA  LEU   588      81.158 126.334  70.638  1.00                 C  
ATOM   2069  C   LEU   588      80.067 127.105  71.354  1.00                 C  
ATOM   2070  O   LEU   588      80.142 127.322  72.568  1.00                 O  
ATOM   2071  CB  LEU   588      82.085 127.321  69.926  1.00                 C  
ATOM   2072  CG  LEU   588      83.409 126.755  69.408  1.00                 C  
ATOM   2073  CD1 LEU   588      84.148 127.792  68.576  1.00                 C  
ATOM   2074  CD2 LEU   588      84.280 126.283  70.561  1.00                 C  
ATOM   2075  N   VAL   589      79.037 127.529  70.617  1.00                 N  
ATOM   2076  CA  VAL   589      77.937 128.251  71.245  1.00                 C  
ATOM   2077  C   VAL   589      77.191 127.366  72.236  1.00                 C  
ATOM   2078  O   VAL   589      76.792 127.827  73.311  1.00                 O  
ATOM   2079  CB  VAL   589      76.952 128.802  70.197  1.00                 C  
ATOM   2080  CG1 VAL   589      75.712 129.363  70.875  1.00                 C  
ATOM   2081  CG2 VAL   589      77.624 129.866  69.342  1.00                 C  
ATOM   2082  N   LEU   590      76.998 126.090  71.895  1.00                 N  
ATOM   2083  CA  LEU   590      76.344 125.160  72.809  1.00                 C  
ATOM   2084  C   LEU   590      77.172 124.944  74.067  1.00                 C  
ATOM   2085  O   LEU   590      76.625 124.893  75.174  1.00                 O  
ATOM   2086  CB  LEU   590      76.087 123.820  72.117  1.00                 C  
ATOM   2087  CG  LEU   590      75.032 123.820  71.009  1.00                 C  
ATOM   2088  CD1 LEU   590      75.008 122.480  70.289  1.00                 C  
ATOM   2089  CD2 LEU   590      73.657 124.141  71.576  1.00                 C  
ATOM   2090  N   VAL   591      78.491 124.800  73.919  1.00                 N  
ATOM   2091  CA  VAL   591      79.350 124.643  75.088  1.00                 C  
ATOM   2092  C   VAL   591      79.290 125.875  75.982  1.00                 C  
ATOM   2093  O   VAL   591      79.184 125.758  77.211  1.00                 O  
ATOM   2094  CB  VAL   591      80.809 124.364  74.683  1.00                 C  
ATOM   2095  CG1 VAL   591      81.719 124.414  75.900  1.00                 C  
ATOM   2096  CG2 VAL   591      80.920 123.017  73.986  1.00                 C  
ATOM   2097  N   LEU   592      79.351 127.065  75.382  1.00                 N  
ATOM   2098  CA  LEU   592      79.240 128.282  76.168  1.00                 C  
ATOM   2099  C   LEU   592      77.908 128.393  76.884  1.00                 C  
ATOM   2100  O   LEU   592      77.852 128.775  78.055  1.00                 O  
ATOM   2101  CB  LEU   592      79.441 129.513  75.281  1.00                 C  
ATOM   2102  CG  LEU   592      80.854 129.731  74.735  1.00                 C  
ATOM   2103  CD1 LEU   592      80.871 130.874  73.732  1.00                 C  
ATOM   2104  CD2 LEU   592      81.832 130.005  75.867  1.00                 C  
ATOM   2105  N   ILE   593      76.819 128.054  76.192  1.00                 N  
ATOM   2106  CA  ILE   593      75.510 128.104  76.820  1.00                 C  
ATOM   2107  C   ILE   593      75.365 127.110  77.954  1.00                 C  
ATOM   2108  O   ILE   593      74.737 127.404  78.972  1.00                 O  
ATOM   2109  CB  ILE   593      74.384 127.862  75.798  1.00                 C  
ATOM   2110  CD1 ILE   593      74.081 130.355  75.357  1.00                 C  
ATOM   2111  CG1 ILE   593      74.351 128.990  74.764  1.00                 C  
ATOM   2112  CG2 ILE   593      73.047 127.704  76.505  1.00                 C  
ATOM   2113  N   LYS   594      75.933 125.913  77.792  1.00                 N  
ATOM   2114  CA  LYS   594      75.868 124.921  78.859  1.00                 C  
ATOM   2115  C   LYS   594      76.687 125.353  80.068  1.00                 C  
ATOM   2116  O   LYS   594      76.262 125.156  81.214  1.00                 O  
ATOM   2117  CB  LYS   594      76.356 123.561  78.357  1.00                 C  
ATOM   2118  CD  LYS   594      74.088 122.569  77.942  1.00                 C  
ATOM   2119  CE  LYS   594      73.204 121.836  76.947  1.00                 C  
ATOM   2120  CG  LYS   594      75.438 122.911  77.334  1.00                 C  
ATOM   2121  NZ  LYS   594      71.861 121.533  77.515  1.00                 N  
ATOM   2122  N   GLU   595      77.861 125.947  79.838  1.00                 N  
ATOM   2123  CA  GLU   595      78.633 126.486  80.952  1.00                 C  
ATOM   2124  C   GLU   595      77.875 127.607  81.652  1.00                 C  
ATOM   2125  O   GLU   595      77.864 127.684  82.886  1.00                 O  
ATOM   2126  CB  GLU   595      79.992 126.994  80.466  1.00                 C  
ATOM   2127  CD  GLU   595      82.254 126.439  79.488  1.00                 C  
ATOM   2128  CG  GLU   595      80.932 125.896  79.995  1.00                 C  
ATOM   2129  OE1 GLU   595      82.407 127.678  79.437  1.00                 O  
ATOM   2130  OE2 GLU   595      83.136 125.626  79.141  1.00                 O  
ATOM   2131  N   GLY   596      76.671 127.883  81.161  1.00                 N  
ATOM   2132  CA  GLY   596      75.830 128.938  81.714  1.00                 C  
ATOM   2133  C   GLY   596      74.571 128.395  82.384  1.00                 C  
ATOM   2134  O   GLY   596      73.712 129.147  82.854  1.00                 O  
ATOM   2135  N   VAL   597      74.446 127.074  82.437  1.00                 N  
ATOM   2136  CA  VAL   597      73.293 126.448  83.070  1.00                 C  
ATOM   2137  C   VAL   597      73.742 125.352  84.031  1.00                 C  
ATOM   2138  O   VAL   597      73.530 125.422  85.245  1.00                 O  
ATOM   2139  CB  VAL   597      72.320 125.871  82.025  1.00                 C  
ATOM   2140  CG1 VAL   597      71.785 126.976  81.128  1.00                 C  
ATOM   2141  CG2 VAL   597      73.004 124.793  81.199  1.00                 C  
ATOM   2142  N   ASN   598      74.377 124.315  83.485  1.00                 N  
ATOM   2143  CA  ASN   598      74.818 123.197  84.302  1.00                 C  
ATOM   2144  C   ASN   598      76.283 123.132  84.691  1.00                 C  
ATOM   2145  O   ASN   598      76.754 122.141  85.256  1.00                 O  
ATOM   2146  CB  ASN   598      74.484 121.869  83.619  1.00                 C  
ATOM   2147  CG  ASN   598      72.993 121.600  83.566  1.00                 C  
ATOM   2148  OD1 ASN   598      72.280 121.810  84.548  1.00                 O  
ATOM   2149  ND2 ASN   598      72.518 121.133  82.418  1.00                 N  
ATOM   2150  N   SER   599      77.037 124.188  84.398  1.00                 N  
ATOM   2151  CA  SER   599      78.445 124.215  84.756  1.00                 C  
ATOM   2152  C   SER   599      78.611 124.483  86.240  1.00                 C  
ATOM   2153  O   SER   599      77.749 125.084  86.887  1.00                 O  
ATOM   2154  CB  SER   599      79.186 125.273  83.937  1.00                 C  
ATOM   2155  OG  SER   599      80.538 125.382  84.347  1.00                 O  
ATOM   2156  N   ASN   600      79.729 124.043  86.814  1.00                 N  
ATOM   2157  CA  ASN   600      79.970 124.229  88.244  1.00                 C  
ATOM   2158  C   ASN   600      79.685 125.640  88.748  1.00                 C  
ATOM   2159  O   ASN   600      78.936 125.845  89.706  1.00                 O  
ATOM   2160  CB  ASN   600      81.412 123.858  88.597  1.00                 C  
ATOM   2161  CG  ASN   600      81.653 122.362  88.566  1.00                 C  
ATOM   2162  OD1 ASN   600      80.711 121.570  88.612  1.00                 O  
ATOM   2163  ND2 ASN   600      82.919 121.969  88.487  1.00                 N  
ATOM   2164  N   LYS   601      80.282 126.637  88.106  1.00                 N  
ATOM   2165  CA  LYS   601      80.070 128.012  88.528  1.00                 C  
ATOM   2166  C   LYS   601      79.170 128.780  87.567  1.00                 C  
ATOM   2167  O   LYS   601      79.268 129.999  87.400  1.00                 O  
ATOM   2168  CB  LYS   601      81.407 128.742  88.666  1.00                 C  
ATOM   2169  CD  LYS   601      81.747 128.293  91.112  1.00                 C  
ATOM   2170  CE  LYS   601      82.700 127.757  92.168  1.00                 C  
ATOM   2171  CG  LYS   601      82.332 128.149  89.717  1.00                 C  
ATOM   2172  NZ  LYS   601      82.118 127.841  93.536  1.00                 N  
ATOM   2173  N   GLU   602      78.273 128.043  86.920  1.00                 N  
ATOM   2174  CA  GLU   602      77.330 128.644  85.994  1.00                 C  
ATOM   2175  C   GLU   602      76.309 129.476  86.750  1.00                 C  
ATOM   2176  O   GLU   602      76.605 130.076  87.787  1.00                 O  
ATOM   2177  CB  GLU   602      76.634 127.565  85.163  1.00                 C  
ATOM   2178  CD  GLU   602      76.469 125.511  86.624  1.00                 C  
ATOM   2179  CG  GLU   602      75.720 126.654  85.967  1.00                 C  
ATOM   2180  OE1 GLU   602      77.712 125.587  86.710  1.00                 O  
ATOM   2181  OE2 GLU   602      75.812 124.539  87.052  1.00                 O  
ATOM   2182  N   CYS   603      75.107 129.495  86.341  1.00                 N  
ATOM   2183  CA  CYS   603      74.008 130.338  86.800  1.00                 C  
ATOM   2184  C   CYS   603      72.743 129.536  87.086  1.00                 C  
ATOM   2185  O   CYS   603      71.634 130.073  86.986  1.00                 O  
ATOM   2186  CB  CYS   603      73.699 131.425  85.768  1.00                 C  
ATOM   2187  SG  CYS   603      75.060 132.576  85.465  1.00                 S  
ATOM   2188  N   GLN   604      72.890 128.250  87.410  1.00                 N  
ATOM   2189  CA  GLN   604      71.740 127.440  87.802  1.00                 C  
ATOM   2190  C   GLN   604      71.013 128.041  88.999  1.00                 C  
ATOM   2191  O   GLN   604      69.778 128.038  89.050  1.00                 O  
ATOM   2192  CB  GLN   604      72.177 126.010  88.125  1.00                 C  
ATOM   2193  CD  GLN   604      70.115 124.843  87.250  1.00                 C  
ATOM   2194  CG  GLN   604      71.028 125.066  88.439  1.00                 C  
ATOM   2195  OE1 GLN   604      70.567 124.463  86.170  1.00                 O  
ATOM   2196  NE2 GLN   604      68.823 125.081  87.445  1.00                 N  
ATOM   2197  N   PRO   605      71.762 128.559  89.974  1.00                 N  
ATOM   2198  CA  PRO   605      71.148 129.130  91.168  1.00                 C  
ATOM   2199  C   PRO   605      70.385 130.417  90.880  1.00                 C  
ATOM   2200  O   PRO   605      69.479 130.766  91.645  1.00                 O  
ATOM   2201  CB  PRO   605      72.331 129.397  92.101  1.00                 C  
ATOM   2202  CD  PRO   605      73.236 128.392  90.126  1.00                 C  
ATOM   2203  CG  PRO   605      73.403 128.478  91.617  1.00                 C  
ATOM   2204  N   HIS   606      70.722 131.130  89.808  1.00                 N  
ATOM   2205  CA  HIS   606      70.060 132.381  89.470  1.00                 C  
ATOM   2206  C   HIS   606      69.021 132.224  88.368  1.00                 C  
ATOM   2207  O   HIS   606      68.236 133.148  88.139  1.00                 O  
ATOM   2208  CB  HIS   606      71.087 133.432  89.043  1.00                 C  
ATOM   2209  CG  HIS   606      72.042 133.819  90.129  1.00                 C  
ATOM   2210  ND1 HIS   606      71.657 134.539  91.239  1.00                 N  
ATOM   2211  CE1 HIS   606      72.728 134.731  92.030  1.00                 C  
ATOM   2212  CD2 HIS   606      73.463 133.622  90.380  1.00                 C  
ATOM   2213  NE2 HIS   606      73.814 134.183  91.521  1.00                 N  
ATOM   2214  N   LEU   607      68.997 131.082  87.686  1.00                 N  
ATOM   2215  CA  LEU   607      68.056 130.832  86.609  1.00                 C  
ATOM   2216  C   LEU   607      66.885 130.007  87.121  1.00                 C  
ATOM   2217  O   LEU   607      67.099 128.944  87.721  1.00                 O  
ATOM   2218  CB  LEU   607      68.750 130.121  85.446  1.00                 C  
ATOM   2219  CG  LEU   607      69.918 130.865  84.796  1.00                 C  
ATOM   2220  CD1 LEU   607      70.564 130.012  83.715  1.00                 C  
ATOM   2221  CD2 LEU   607      69.454 132.192  84.215  1.00                 C  
ATOM   2222  N   ILE   608      65.642 130.459  86.927  1.00                 N  
ATOM   2223  CA  ILE   608      64.497 129.640  87.358  1.00                 C  
ATOM   2224  C   ILE   608      64.446 128.284  86.678  1.00                 C  
ATOM   2225  O   ILE   608      64.057 127.290  87.303  1.00                 O  
ATOM   2226  CB  ILE   608      63.161 130.366  87.115  1.00                 C  
ATOM   2227  CD1 ILE   608      61.895 132.504  87.686  1.00                 C  
ATOM   2228  CG1 ILE   608      63.034 131.575  88.044  1.00                 C  
ATOM   2229  CG2 ILE   608      61.994 129.403  87.276  1.00                 C  
ATOM   2230  N   MET   609      64.830 128.220  85.406  1.00                 N  
ATOM   2231  CA  MET   609      64.917 126.976  84.660  1.00                 C  
ATOM   2232  C   MET   609      66.083 127.093  83.694  1.00                 C  
ATOM   2233  O   MET   609      66.412 128.204  83.262  1.00                 O  
ATOM   2234  CB  MET   609      63.601 126.695  83.932  1.00                 C  
ATOM   2235  SD  MET   609      61.669 127.384  82.069  1.00                 S  
ATOM   2236  CE  MET   609      62.009 125.847  81.216  1.00                 C  
ATOM   2237  CG  MET   609      63.265 127.703  82.845  1.00                 C  
ATOM   2238  N   PRO   610      66.735 125.984  83.351  1.00                 N  
ATOM   2239  CA  PRO   610      67.808 126.051  82.354  1.00                 C  
ATOM   2240  C   PRO   610      67.272 126.495  81.001  1.00                 C  
ATOM   2241  O   PRO   610      66.159 126.144  80.607  1.00                 O  
ATOM   2242  CB  PRO   610      68.353 124.622  82.300  1.00                 C  
ATOM   2243  CD  PRO   610      66.667 124.616  83.999  1.00                 C  
ATOM   2244  CG  PRO   610      68.005 124.039  83.629  1.00                 C  
ATOM   2245  N   VAL   611      68.074 127.279  80.296  1.00                 N  
ATOM   2246  CA  VAL   611      67.692 127.720  78.950  1.00                 C  
ATOM   2247  C   VAL   611      67.823 126.547  77.986  1.00                 C  
ATOM   2248  O   VAL   611      68.902 125.934  77.906  1.00                 O  
ATOM   2249  CB  VAL   611      68.547 128.913  78.483  1.00                 C  
ATOM   2250  CG1 VAL   611      68.218 129.272  77.042  1.00                 C  
ATOM   2251  CG2 VAL   611      68.335 130.110  79.397  1.00                 C  
ATOM   2252  N   PRO   612      66.774 126.191  77.241  1.00                 N  
ATOM   2253  CA  PRO   612      66.911 125.099  76.271  1.00                 C  
ATOM   2254  C   PRO   612      67.743 125.534  75.078  1.00                 C  
ATOM   2255  O   PRO   612      67.260 126.245  74.193  1.00                 O  
ATOM   2256  CB  PRO   612      65.470 124.780  75.866  1.00                 C  
ATOM   2257  CD  PRO   612      65.395 126.742  77.235  1.00                 C  
ATOM   2258  CG  PRO   612      64.733 126.061  76.071  1.00                 C  
ATOM   2259  N   VAL   613      68.998 125.095  75.040  1.00                 N  
ATOM   2260  CA  VAL   613      69.932 125.566  74.030  1.00                 C  
ATOM   2261  C   VAL   613      69.895 124.742  72.755  1.00                 C  
ATOM   2262  O   VAL   613      70.337 125.228  71.711  1.00                 O  
ATOM   2263  CB  VAL   613      71.377 125.586  74.563  1.00                 C  
ATOM   2264  CG1 VAL   613      71.918 124.169  74.686  1.00                 C  
ATOM   2265  CG2 VAL   613      72.267 126.423  73.657  1.00                 C  
ATOM   2266  N   GLU   614      69.390 123.510  72.817  1.00                 N  
ATOM   2267  CA  GLU   614      69.260 122.705  71.608  1.00                 C  
ATOM   2268  C   GLU   614      68.227 123.302  70.662  1.00                 C  
ATOM   2269  O   GLU   614      68.401 123.260  69.440  1.00                 O  
ATOM   2270  CB  GLU   614      68.880 121.265  71.961  1.00                 C  
ATOM   2271  CD  GLU   614      69.997 120.838  74.186  1.00                 C  
ATOM   2272  CG  GLU   614      69.963 120.503  72.707  1.00                 C  
ATOM   2273  OE1 GLU   614      69.130 121.614  74.639  1.00                 O  
ATOM   2274  OE2 GLU   614      70.891 120.323  74.891  1.00                 O  
ATOM   2275  N   LEU   615      67.146 123.861  71.210  1.00                 N  
ATOM   2276  CA  LEU   615      66.142 124.510  70.374  1.00                 C  
ATOM   2277  C   LEU   615      66.736 125.701  69.634  1.00                 C  
ATOM   2278  O   LEU   615      66.539 125.858  68.424  1.00                 O  
ATOM   2279  CB  LEU   615      64.948 124.957  71.220  1.00                 C  
ATOM   2280  CG  LEU   615      63.832 125.697  70.480  1.00                 C  
ATOM   2281  CD1 LEU   615      63.216 124.808  69.410  1.00                 C  
ATOM   2282  CD2 LEU   615      62.764 126.171  71.453  1.00                 C  
ATOM   2283  N   VAL   616      67.476 126.551  70.350  1.00                 N  
ATOM   2284  CA  VAL   616      68.102 127.704  69.713  1.00                 C  
ATOM   2285  C   VAL   616      69.176 127.273  68.725  1.00                 C  
ATOM   2286  O   VAL   616      69.320 127.877  67.658  1.00                 O  
ATOM   2287  CB  VAL   616      68.709 128.663  70.754  1.00                 C  
ATOM   2288  CG1 VAL   616      69.507 129.760  70.065  1.00                 C  
ATOM   2289  CG2 VAL   616      67.618 129.261  71.628  1.00                 C  
ATOM   2290  N   VAL   617      69.939 126.231  69.062  1.00                 N  
ATOM   2291  CA  VAL   617      70.960 125.731  68.149  1.00                 C  
ATOM   2292  C   VAL   617      70.338 125.246  66.848  1.00                 C  
ATOM   2293  O   VAL   617      70.800 125.597  65.757  1.00                 O  
ATOM   2294  CB  VAL   617      71.783 124.598  68.789  1.00                 C  
ATOM   2295  CG1 VAL   617      72.690 123.948  67.754  1.00                 C  
ATOM   2296  CG2 VAL   617      72.598 125.126  69.960  1.00                 C  
ATOM   2297  N   ILE   618      69.268 124.454  66.946  1.00                 N  
ATOM   2298  CA  ILE   618      68.599 123.962  65.746  1.00                 C  
ATOM   2299  C   ILE   618      68.036 125.123  64.940  1.00                 C  
ATOM   2300  O   ILE   618      68.311 125.252  63.740  1.00                 O  
ATOM   2301  CB  ILE   618      67.481 122.962  66.093  1.00                 C  
ATOM   2302  CD1 ILE   618      67.053 120.760  67.305  1.00                 C  
ATOM   2303  CG1 ILE   618      68.076 121.674  66.665  1.00                 C  
ATOM   2304  CG2 ILE   618      66.610 122.692  64.875  1.00                 C  
ATOM   2305  N   MET   619      67.276 126.006  65.593  1.00                 N  
ATOM   2306  CA  MET   619      66.619 127.098  64.879  1.00                 C  
ATOM   2307  C   MET   619      67.653 127.958  64.169  1.00                 C  
ATOM   2308  O   MET   619      67.563 128.194  62.958  1.00                 O  
ATOM   2309  CB  MET   619      65.786 127.945  65.844  1.00                 C  
ATOM   2310  SD  MET   619      63.716 128.186  67.669  1.00                 S  
ATOM   2311  CE  MET   619      63.084 129.563  66.713  1.00                 C  
ATOM   2312  CG  MET   619      64.555 127.237  66.386  1.00                 C  
ATOM   2313  N   ILE   620      68.680 128.393  64.903  1.00                 N  
ATOM   2314  CA  ILE   620      69.725 129.210  64.302  1.00                 C  
ATOM   2315  C   ILE   620      70.391 128.480  63.147  1.00                 C  
ATOM   2316  O   ILE   620      70.627 129.076  62.089  1.00                 O  
ATOM   2317  CB  ILE   620      70.784 129.625  65.340  1.00                 C  
ATOM   2318  CD1 ILE   620      71.060 130.841  67.564  1.00                 C  
ATOM   2319  CG1 ILE   620      70.183 130.601  66.354  1.00                 C  
ATOM   2320  CG2 ILE   620      72.008 130.208  64.649  1.00                 C  
ATOM   2321  N   SER   621      70.674 127.184  63.314  1.00                 N  
ATOM   2322  CA  SER   621      71.270 126.439  62.222  1.00                 C  
ATOM   2323  C   SER   621      70.398 126.470  60.985  1.00                 C  
ATOM   2324  O   SER   621      70.874 126.761  59.884  1.00                 O  
ATOM   2325  CB  SER   621      71.527 124.990  62.639  1.00                 C  
ATOM   2326  OG  SER   621      72.509 124.919  63.658  1.00                 O  
ATOM   2327  N   THR   622      69.098 126.227  61.163  1.00                 N  
ATOM   2328  CA  THR   622      68.188 126.241  60.027  1.00                 C  
ATOM   2329  C   THR   622      68.134 127.626  59.406  1.00                 C  
ATOM   2330  O   THR   622      68.026 127.764  58.183  1.00                 O  
ATOM   2331  CB  THR   622      66.770 125.798  60.434  1.00                 C  
ATOM   2332  OG1 THR   622      66.266 126.675  61.449  1.00                 O  
ATOM   2333  CG2 THR   622      66.792 124.380  60.983  1.00                 C  
ATOM   2334  N   ILE   623      68.235 128.666  60.234  1.00                 N  
ATOM   2335  CA  ILE   623      68.254 130.014  59.701  1.00                 C  
ATOM   2336  C   ILE   623      69.484 130.271  58.858  1.00                 C  
ATOM   2337  O   ILE   623      69.406 130.907  57.805  1.00                 O  
ATOM   2338  CB  ILE   623      68.174 131.066  60.823  1.00                 C  
ATOM   2339  CD1 ILE   623      66.735 131.817  62.789  1.00                 C  
ATOM   2340  CG1 ILE   623      66.809 131.009  61.511  1.00                 C  
ATOM   2341  CG2 ILE   623      68.476 132.452  60.276  1.00                 C  
ATOM   2342  N   VAL   624      70.636 129.765  59.302  1.00                 N  
ATOM   2343  CA  VAL   624      71.875 130.006  58.571  1.00                 C  
ATOM   2344  C   VAL   624      71.874 129.225  57.266  1.00                 C  
ATOM   2345  O   VAL   624      72.285 129.733  56.216  1.00                 O  
ATOM   2346  CB  VAL   624      73.109 129.635  59.414  1.00                 C  
ATOM   2347  CG1 VAL   624      74.374 129.726  58.575  1.00                 C  
ATOM   2348  CG2 VAL   624      73.210 130.536  60.636  1.00                 C  
ATOM   2349  N   SER   625      71.393 127.984  57.308  1.00                 N  
ATOM   2350  CA  SER   625      71.396 127.146  56.117  1.00                 C  
ATOM   2351  C   SER   625      70.374 127.624  55.094  1.00                 C  
ATOM   2352  O   SER   625      70.652 127.625  53.891  1.00                 O  
ATOM   2353  CB  SER   625      71.117 125.688  56.487  1.00                 C  
ATOM   2354  OG  SER   625      71.120 124.860  55.337  1.00                 O  
ATOM   2355  N   TYR   626      69.183 128.024  55.545  1.00                 N  
ATOM   2356  CA  TYR   626      68.161 128.489  54.613  1.00                 C  
ATOM   2357  C   TYR   626      68.470 129.887  54.093  1.00                 C  
ATOM   2358  O   TYR   626      68.292 130.162  52.901  1.00                 O  
ATOM   2359  CB  TYR   626      66.783 128.476  55.278  1.00                 C  
ATOM   2360  CG  TYR   626      65.660 128.923  54.370  1.00                 C  
ATOM   2361  OH  TYR   626      62.571 130.137  51.865  1.00                 O  
ATOM   2362  CZ  TYR   626      63.593 129.737  52.694  1.00                 C  
ATOM   2363  CD1 TYR   626      65.136 128.064  53.413  1.00                 C  
ATOM   2364  CE1 TYR   626      64.109 128.464  52.578  1.00                 C  
ATOM   2365  CD2 TYR   626      65.128 130.202  54.473  1.00                 C  
ATOM   2366  CE2 TYR   626      64.102 130.619  53.647  1.00                 C  
ATOM   2367  N   TYR   627      68.926 130.785  54.969  1.00                 N  
ATOM   2368  CA  TYR   627      69.174 132.154  54.548  1.00                 C  
ATOM   2369  C   TYR   627      70.283 132.268  53.521  1.00                 C  
ATOM   2370  O   TYR   627      70.137 132.961  52.511  1.00                 O  
ATOM   2371  CB  TYR   627      69.519 133.031  55.753  1.00                 C  
ATOM   2372  CG  TYR   627      69.843 134.464  55.395  1.00                 C  
ATOM   2373  OH  TYR   627      70.720 138.407  54.410  1.00                 O  
ATOM   2374  CZ  TYR   627      70.432 137.102  54.736  1.00                 C  
ATOM   2375  CD1 TYR   627      68.832 135.376  55.125  1.00                 C  
ATOM   2376  CE1 TYR   627      69.119 136.688  54.797  1.00                 C  
ATOM   2377  CD2 TYR   627      71.161 134.899  55.329  1.00                 C  
ATOM   2378  CE2 TYR   627      71.467 136.207  55.003  1.00                 C  
ATOM   2379  N   THR   628      71.403 131.592  53.759  1.00                 N  
ATOM   2380  CA  THR   628      72.500 131.576  52.803  1.00                 C  
ATOM   2381  C   THR   628      72.352 130.478  51.761  1.00                 C  
ATOM   2382  O   THR   628      73.152 130.429  50.820  1.00                 O  
ATOM   2383  CB  THR   628      73.859 131.404  53.506  1.00                 C  
ATOM   2384  OG1 THR   628      73.887 130.149  54.197  1.00                 O  
ATOM   2385  CG2 THR   628      74.082 132.520  54.515  1.00                 C  
ATOM   2386  N   LYS   629      71.350 129.615  51.909  1.00                 N  
ATOM   2387  CA  LYS   629      71.040 128.546  50.962  1.00                 C  
ATOM   2388  C   LYS   629      72.288 127.697  50.697  1.00                 C  
ATOM   2389  O   LYS   629      72.802 127.599  49.584  1.00                 O  
ATOM   2390  CB  LYS   629      70.498 129.128  49.655  1.00                 C  
ATOM   2391  CD  LYS   629      68.686 130.399  48.471  1.00                 C  
ATOM   2392  CE  LYS   629      67.382 131.163  48.627  1.00                 C  
ATOM   2393  CG  LYS   629      69.202 129.907  49.813  1.00                 C  
ATOM   2394  NZ  LYS   629      66.872 131.664  47.321  1.00                 N  
ATOM   2395  N   LEU   630      72.776 127.094  51.779  1.00                 N  
ATOM   2396  CA  LEU   630      74.013 126.326  51.732  1.00                 C  
ATOM   2397  C   LEU   630      73.868 124.987  51.023  1.00                 C  
ATOM   2398  O   LEU   630      74.870 124.487  50.503  1.00                 O  
ATOM   2399  CB  LEU   630      74.545 126.081  53.145  1.00                 C  
ATOM   2400  CG  LEU   630      75.024 127.314  53.913  1.00                 C  
ATOM   2401  CD1 LEU   630      75.395 126.948  55.342  1.00                 C  
ATOM   2402  CD2 LEU   630      76.207 127.961  53.208  1.00                 C  
ATOM   2403  N   GLY   631      72.651 124.441  50.939  1.00                 N  
ATOM   2404  CA  GLY   631      72.463 123.053  50.518  1.00                 C  
ATOM   2405  C   GLY   631      73.116 122.768  49.171  1.00                 C  
ATOM   2406  O   GLY   631      73.738 121.715  48.989  1.00                 O  
ATOM   2407  N   ARG   632      72.983 123.681  48.209  1.00                 N  
ATOM   2408  CA  ARG   632      73.662 123.518  46.932  1.00                 C  
ATOM   2409  C   ARG   632      74.755 124.546  46.687  1.00                 C  
ATOM   2410  O   ARG   632      75.615 124.312  45.832  1.00                 O  
ATOM   2411  CB  ARG   632      72.658 123.585  45.779  1.00                 C  
ATOM   2412  CD  ARG   632      72.016 121.160  45.862  1.00                 C  
ATOM   2413  NE  ARG   632      72.746 120.866  44.631  1.00                 N  
ATOM   2414  CG  ARG   632      71.512 122.594  45.896  1.00                 C  
ATOM   2415  CZ  ARG   632      72.167 120.579  43.469  1.00                 C  
ATOM   2416  NH1 ARG   632      72.912 120.325  42.402  1.00                 N  
ATOM   2417  NH2 ARG   632      70.844 120.547  43.378  1.00                 N  
ATOM   2418  N   GLU   633      74.746 125.669  47.407  1.00                 N  
ATOM   2419  CA  GLU   633      75.820 126.645  47.263  1.00                 C  
ATOM   2420  C   GLU   633      77.149 126.071  47.740  1.00                 C  
ATOM   2421  O   GLU   633      78.194 126.302  47.123  1.00                 O  
ATOM   2422  CB  GLU   633      75.490 127.923  48.038  1.00                 C  
ATOM   2423  CD  GLU   633      76.649 129.537  46.478  1.00                 C  
ATOM   2424  CG  GLU   633      76.533 129.020  47.898  1.00                 C  
ATOM   2425  OE1 GLU   633      75.697 129.336  45.693  1.00                 O  
ATOM   2426  OE2 GLU   633      77.690 130.142  46.149  1.00                 O  
ATOM   2427  N   PHE   634      77.131 125.321  48.843  1.00                 N  
ATOM   2428  CA  PHE   634      78.340 124.729  49.395  1.00                 C  
ATOM   2429  C   PHE   634      78.224 123.222  49.561  1.00                 C  
ATOM   2430  O   PHE   634      79.074 122.615  50.221  1.00                 O  
ATOM   2431  CB  PHE   634      78.679 125.364  50.745  1.00                 C  
ATOM   2432  CG  PHE   634      79.001 126.829  50.663  1.00                 C  
ATOM   2433  CZ  PHE   634      79.602 129.538  50.508  1.00                 C  
ATOM   2434  CD1 PHE   634      78.061 127.780  51.021  1.00                 C  
ATOM   2435  CE1 PHE   634      78.357 129.127  50.945  1.00                 C  
ATOM   2436  CD2 PHE   634      80.243 127.256  50.227  1.00                 C  
ATOM   2437  CE2 PHE   634      80.539 128.603  50.151  1.00                 C  
ATOM   2438  N   ASN   635      77.193 122.609  48.980  1.00                 N  
ATOM   2439  CA  ASN   635      76.984 121.162  49.030  1.00                 C  
ATOM   2440  C   ASN   635      76.943 120.656  50.470  1.00                 C  
ATOM   2441  O   ASN   635      77.473 119.593  50.800  1.00                 O  
ATOM   2442  CB  ASN   635      78.073 120.436  48.237  1.00                 C  
ATOM   2443  CG  ASN   635      77.679 119.018  47.871  1.00                 C  
ATOM   2444  OD1 ASN   635      76.504 118.728  47.648  1.00                 O  
ATOM   2445  ND2 ASN   635      78.664 118.129  47.808  1.00                 N  
ATOM   2446  N   VAL   636      76.296 121.432  51.333  1.00                 N  
ATOM   2447  CA  VAL   636      76.154 121.084  52.741  1.00                 C  
ATOM   2448  C   VAL   636      75.015 120.083  52.875  1.00                 C  
ATOM   2449  O   VAL   636      73.904 120.325  52.392  1.00                 O  
ATOM   2450  CB  VAL   636      75.906 122.332  53.609  1.00                 C  
ATOM   2451  CG1 VAL   636      75.664 121.934  55.057  1.00                 C  
ATOM   2452  CG2 VAL   636      77.080 123.294  53.506  1.00                 C  
ATOM   2453  N   SER   637      75.291 118.952  53.520  1.00                 N  
ATOM   2454  CA  SER   637      74.255 117.956  53.750  1.00                 C  
ATOM   2455  C   SER   637      73.243 118.475  54.761  1.00                 C  
ATOM   2456  O   SER   637      73.610 118.966  55.831  1.00                 O  
ATOM   2457  CB  SER   637      74.873 116.642  54.233  1.00                 C  
ATOM   2458  OG  SER   637      75.703 116.072  53.236  1.00                 O  
ATOM   2459  N   VAL   638      71.962 118.359  54.419  1.00                 N  
ATOM   2460  CA  VAL   638      70.892 118.867  55.268  1.00                 C  
ATOM   2461  C   VAL   638      70.016 117.708  55.719  1.00                 C  
ATOM   2462  O   VAL   638      70.244 116.557  55.331  1.00                 O  
ATOM   2463  CB  VAL   638      70.054 119.935  54.541  1.00                 C  
ATOM   2464  CG1 VAL   638      70.923 121.122  54.155  1.00                 C  
ATOM   2465  CG2 VAL   638      69.381 119.340  53.313  1.00                 C  
ATOM   2466  N   VAL   639      69.019 118.001  56.555  1.00                 N  
ATOM   2467  CA  VAL   639      68.114 116.959  57.028  1.00                 C  
ATOM   2468  C   VAL   639      67.307 116.388  55.869  1.00                 C  
ATOM   2469  O   VAL   639      67.175 115.167  55.723  1.00                 O  
ATOM   2470  CB  VAL   639      67.168 117.487  58.123  1.00                 C  
ATOM   2471  CG1 VAL   639      66.098 116.455  58.445  1.00                 C  
ATOM   2472  CG2 VAL   639      67.953 117.854  59.373  1.00                 C  
ATOM   2473  N   GLY   640      66.777 117.256  55.019  1.00                 N  
ATOM   2474  CA  GLY   640      65.945 116.833  53.913  1.00                 C  
ATOM   2475  C   GLY   640      64.470 116.980  54.221  1.00                 C  
ATOM   2476  O   GLY   640      64.059 117.493  55.265  1.00                 O  
ATOM   2477  N   LYS   641      63.660 116.506  53.280  1.00                 N  
ATOM   2478  CA  LYS   641      62.215 116.636  53.404  1.00                 C  
ATOM   2479  C   LYS   641      61.689 115.806  54.569  1.00                 C  
ATOM   2480  O   LYS   641      62.105 114.664  54.782  1.00                 O  
ATOM   2481  CB  LYS   641      61.526 116.215  52.104  1.00                 C  
ATOM   2482  CD  LYS   641      61.052 116.687  49.685  1.00                 C  
ATOM   2483  CE  LYS   641      61.333 117.607  48.508  1.00                 C  
ATOM   2484  CG  LYS   641      61.797 117.142  50.930  1.00                 C  
ATOM   2485  NZ  LYS   641      60.621 117.165  47.277  1.00                 N  
ATOM   2486  N   ILE   642      60.777 116.398  55.334  1.00                 N  
ATOM   2487  CA  ILE   642      60.090 115.715  56.430  1.00                 C  
ATOM   2488  C   ILE   642      58.597 115.725  56.145  1.00                 C  
ATOM   2489  O   ILE   642      57.933 116.758  56.342  1.00                 O  
ATOM   2490  CB  ILE   642      60.404 116.370  57.788  1.00                 C  
ATOM   2491  CD1 ILE   642      62.325 117.152  59.270  1.00                 C  
ATOM   2492  CG1 ILE   642      61.911 116.358  58.050  1.00                 C  
ATOM   2493  CG2 ILE   642      59.629 115.683  58.902  1.00                 C  
ATOM   2494  N   PRO   643      58.026 114.621  55.666  1.00                 N  
ATOM   2495  CA  PRO   643      56.583 114.597  55.403  1.00                 C  
ATOM   2496  C   PRO   643      55.780 114.748  56.687  1.00                 C  
ATOM   2497  O   PRO   643      56.166 114.251  57.747  1.00                 O  
ATOM   2498  CB  PRO   643      56.347 113.231  54.756  1.00                 C  
ATOM   2499  CD  PRO   643      58.709 113.389  55.109  1.00                 C  
ATOM   2500  CG  PRO   643      57.666 112.867  54.161  1.00                 C  
ATOM   2501  N   SER   644      54.651 115.439  56.581  1.00                 N  
ATOM   2502  CA  SER   644      53.797 115.699  57.729  1.00                 C  
ATOM   2503  C   SER   644      52.746 114.608  57.879  1.00                 C  
ATOM   2504  O   SER   644      52.322 113.985  56.903  1.00                 O  
ATOM   2505  CB  SER   644      53.125 117.067  57.598  1.00                 C  
ATOM   2506  OG  SER   644      52.239 117.096  56.493  1.00                 O  
ATOM   2507  N   GLY   645      52.330 114.382  59.118  1.00                 N  
ATOM   2508  CA  GLY   645      51.290 113.425  59.417  1.00                 C  
ATOM   2509  C   GLY   645      51.848 112.086  59.871  1.00                 C  
ATOM   2510  O   GLY   645      52.981 111.707  59.565  1.00                 O  
ATOM   2511  N   LEU   646      51.025 111.360  60.619  1.00                 N  
ATOM   2512  CA  LEU   646      51.378 110.036  61.101  1.00                 C  
ATOM   2513  C   LEU   646      50.976 108.975  60.082  1.00                 C  
ATOM   2514  O   LEU   646      50.120 109.193  59.222  1.00                 O  
ATOM   2515  CB  LEU   646      50.711 109.762  62.450  1.00                 C  
ATOM   2516  CG  LEU   646      51.074 110.714  63.592  1.00                 C  
ATOM   2517  CD1 LEU   646      50.277 110.381  64.844  1.00                 C  
ATOM   2518  CD2 LEU   646      52.566 110.659  63.884  1.00                 C  
ATOM   2519  N   PRO   647      51.605 107.820  60.189  1.00                 N  
ATOM   2520  CA  PRO   647      51.300 106.771  59.233  1.00                 C  
ATOM   2521  C   PRO   647      50.350 105.745  59.838  1.00                 C  
ATOM   2522  O   PRO   647      50.420 105.454  61.036  1.00                 O  
ATOM   2523  CB  PRO   647      52.663 106.156  58.911  1.00                 C  
ATOM   2524  CD  PRO   647      53.014 107.653  60.745  1.00                 C  
ATOM   2525  CG  PRO   647      53.462 106.345  60.157  1.00                 C  
ATOM   2526  N   MET   648      49.446 105.187  59.030  1.00                 N  
ATOM   2527  CA  MET   648      48.571 104.134  59.538  1.00                 C  
ATOM   2528  C   MET   648      49.369 102.885  59.861  1.00                 C  
ATOM   2529  O   MET   648      50.442 102.649  59.279  1.00                 O  
ATOM   2530  CB  MET   648      47.472 103.815  58.523  1.00                 C  
ATOM   2531  SD  MET   648      45.197 104.528  57.111  1.00                 S  
ATOM   2532  CE  MET   648      44.280 103.247  57.963  1.00                 C  
ATOM   2533  CG  MET   648      46.451 104.927  58.343  1.00                 C  
ATOM   2534  N   PRO   649      48.895 102.062  60.795  1.00                 N  
ATOM   2535  CA  PRO   649      49.626 100.835  61.135  1.00                 C  
ATOM   2536  C   PRO   649      49.754  99.909  59.935  1.00                 C  
ATOM   2537  O   PRO   649      48.833  99.774  59.127  1.00                 O  
ATOM   2538  CB  PRO   649      48.784 100.197  62.242  1.00                 C  
ATOM   2539  CD  PRO   649      47.711 102.271  61.715  1.00                 C  
ATOM   2540  CG  PRO   649      48.038 101.338  62.848  1.00                 C  
ATOM   2541  N   GLN   650      50.915  99.269  59.826  1.00                 N  
ATOM   2542  CA  GLN   650      51.197  98.332  58.750  1.00                 C  
ATOM   2543  C   GLN   650      51.976  97.155  59.310  1.00                 C  
ATOM   2544  O   GLN   650      52.874  97.334  60.137  1.00                 O  
ATOM   2545  CB  GLN   650      51.971  99.024  57.626  1.00                 C  
ATOM   2546  CD  GLN   650      51.095  97.674  55.680  1.00                 C  
ATOM   2547  CG  GLN   650      52.319  98.113  56.460  1.00                 C  
ATOM   2548  OE1 GLN   650      50.324  98.503  55.197  1.00                 O  
ATOM   2549  NE2 GLN   650      50.914  96.364  55.554  1.00                 N  
ATOM   2550  N   VAL   651      51.632  95.957  58.857  1.00                 N  
ATOM   2551  CA  VAL   651      52.283  94.751  59.349  1.00                 C  
ATOM   2552  C   VAL   651      53.675  94.621  58.743  1.00                 C  
ATOM   2553  O   VAL   651      53.804  94.618  57.514  1.00                 O  
ATOM   2554  CB  VAL   651      51.448  93.494  59.043  1.00                 C  
ATOM   2555  CG1 VAL   651      52.183  92.242  59.498  1.00                 C  
ATOM   2556  CG2 VAL   651      50.083  93.586  59.708  1.00                 C  
ATOM   2557  N   THR   652      54.729  94.528  59.552  1.00                 N  
ATOM   2558  CA  THR   652      56.053  94.235  58.996  1.00                 C  
ATOM   2559  C   THR   652      56.078  92.856  58.358  1.00                 C  
ATOM   2560  O   THR   652      55.369  91.938  58.776  1.00                 O  
ATOM   2561  CB  THR   652      57.150  94.324  60.073  1.00                 C  
ATOM   2562  OG1 THR   652      56.858  93.405  61.133  1.00                 O  
ATOM   2563  CG2 THR   652      57.215  95.729  60.652  1.00                 C  
ATOM   2564  N   HIS   653      56.906  92.718  57.329  1.00                 N  
ATOM   2565  CA  HIS   653      57.009  91.460  56.602  1.00                 C  
ATOM   2566  C   HIS   653      57.835  90.473  57.417  1.00                 C  
ATOM   2567  O   HIS   653      59.032  90.683  57.636  1.00                 O  
ATOM   2568  CB  HIS   653      57.630  91.688  55.222  1.00                 C  
ATOM   2569  CG  HIS   653      56.790  92.531  54.314  1.00                 C  
ATOM   2570  ND1 HIS   653      55.665  92.051  53.680  1.00                 N  
ATOM   2571  CE1 HIS   653      55.127  93.034  52.938  1.00                 C  
ATOM   2572  CD2 HIS   653      56.830  93.909  53.845  1.00                 C  
ATOM   2573  NE2 HIS   653      55.821  94.152  53.032  1.00                 N  
ATOM   2574  N   PHE   654      57.188  89.397  57.869  1.00                 N  
ATOM   2575  CA  PHE   654      57.885  88.331  58.574  1.00                 C  
ATOM   2576  C   PHE   654      58.840  87.578  57.654  1.00                 C  
ATOM   2577  O   PHE   654      59.744  86.890  58.137  1.00                 O  
ATOM   2578  CB  PHE   654      56.884  87.354  59.193  1.00                 C  
ATOM   2579  CG  PHE   654      56.112  86.555  58.181  1.00                 C  
ATOM   2580  CZ  PHE   654      54.680  85.081  56.309  1.00                 C  
ATOM   2581  CD1 PHE   654      56.623  85.371  57.678  1.00                 C  
ATOM   2582  CE1 PHE   654      55.913  84.636  56.747  1.00                 C  
ATOM   2583  CD2 PHE   654      54.877  86.987  57.733  1.00                 C  
ATOM   2584  CE2 PHE   654      54.167  86.252  56.802  1.00                 C  
ATOM   2585  N   ARG   655      58.687  87.741  56.337  1.00                 N  
ATOM   2586  CA  ARG   655      59.489  86.996  55.376  1.00                 C  
ATOM   2587  C   ARG   655      60.975  87.313  55.473  1.00                 C  
ATOM   2588  O   ARG   655      61.791  86.559  54.933  1.00                 O  
ATOM   2589  CB  ARG   655      59.010  87.273  53.950  1.00                 C  
ATOM   2590  CD  ARG   655      58.622  88.937  52.112  1.00                 C  
ATOM   2591  NE  ARG   655      58.751  90.328  51.685  1.00                 N  
ATOM   2592  CG  ARG   655      59.204  88.711  53.497  1.00                 C  
ATOM   2593  CZ  ARG   655      58.339  90.790  50.508  1.00                 C  
ATOM   2594  NH1 ARG   655      58.497  92.071  50.207  1.00                 N  
ATOM   2595  NH2 ARG   655      57.769  89.969  49.637  1.00                 N  
ATOM   2596  N   TYR   656      61.347  88.409  56.129  1.00                 N  
ATOM   2597  CA  TYR   656      62.749  88.765  56.295  1.00                 C  
ATOM   2598  C   TYR   656      63.342  88.271  57.607  1.00                 C  
ATOM   2599  O   TYR   656      64.534  88.491  57.846  1.00                 O  
ATOM   2600  CB  TYR   656      62.931  90.282  56.208  1.00                 C  
ATOM   2601  CG  TYR   656      62.642  90.856  54.839  1.00                 C  
ATOM   2602  OH  TYR   656      61.835  92.441  51.080  1.00                 O  
ATOM   2603  CZ  TYR   656      62.104  91.915  52.324  1.00                 C  
ATOM   2604  CD1 TYR   656      61.510  91.629  54.616  1.00                 C  
ATOM   2605  CE1 TYR   656      61.239  92.158  53.368  1.00                 C  
ATOM   2606  CD2 TYR   656      63.503  90.622  53.774  1.00                 C  
ATOM   2607  CE2 TYR   656      63.247  91.142  52.520  1.00                 C  
ATOM   2608  N   ILE   657      62.551  87.603  58.451  1.00                 N  
ATOM   2609  CA  ILE   657      63.029  87.217  59.776  1.00                 C  
ATOM   2610  C   ILE   657      64.258  86.321  59.683  1.00                 C  
ATOM   2611  O   ILE   657      65.259  86.547  60.373  1.00                 O  
ATOM   2612  CB  ILE   657      61.929  86.508  60.588  1.00                 C  
ATOM   2613  CD1 ILE   657      59.559  86.823  61.471  1.00                 C  
ATOM   2614  CG1 ILE   657      60.808  87.489  60.938  1.00                 C  
ATOM   2615  CG2 ILE   657      62.520  85.856  61.829  1.00                 C  
ATOM   2616  N   PRO   658      64.210  85.313  58.809  1.00                 N  
ATOM   2617  CA  PRO   658      65.335  84.397  58.659  1.00                 C  
ATOM   2618  C   PRO   658      66.598  85.107  58.195  1.00                 C  
ATOM   2619  O   PRO   658      67.696  84.565  58.360  1.00                 O  
ATOM   2620  CB  PRO   658      64.855  83.390  57.612  1.00                 C  
ATOM   2621  CD  PRO   658      63.015  84.870  58.002  1.00                 C  
ATOM   2622  CG  PRO   658      63.367  83.441  57.699  1.00                 C  
ATOM   2623  N   GLU   659      66.470  86.301  57.618  1.00                 N  
ATOM   2624  CA  GLU   659      67.630  87.063  57.181  1.00                 C  
ATOM   2625  C   GLU   659      68.162  88.013  58.244  1.00                 C  
ATOM   2626  O   GLU   659      69.301  88.476  58.123  1.00                 O  
ATOM   2627  CB  GLU   659      67.300  87.865  55.921  1.00                 C  
ATOM   2628  CD  GLU   659      66.652  87.837  53.480  1.00                 C  
ATOM   2629  CG  GLU   659      67.005  87.009  54.700  1.00                 C  
ATOM   2630  OE1 GLU   659      66.507  89.069  53.619  1.00                 O  
ATOM   2631  OE2 GLU   659      66.521  87.253  52.383  1.00                 O  
ATOM   2632  N   VAL   660      67.379  88.312  59.279  1.00                 N  
ATOM   2633  CA  VAL   660      67.738  89.349  60.240  1.00                 C  
ATOM   2634  C   VAL   660      67.795  88.850  61.675  1.00                 C  
ATOM   2635  O   VAL   660      68.205  89.619  62.558  1.00                 O  
ATOM   2636  CB  VAL   660      66.763  90.540  60.176  1.00                 C  
ATOM   2637  CG1 VAL   660      66.806  91.189  58.801  1.00                 C  
ATOM   2638  CG2 VAL   660      65.350  90.090  60.513  1.00                 C  
ATOM   2639  N   LEU   661      67.432  87.592  61.940  1.00                 N  
ATOM   2640  CA  LEU   661      67.183  87.169  63.316  1.00                 C  
ATOM   2641  C   LEU   661      68.421  87.327  64.190  1.00                 C  
ATOM   2642  O   LEU   661      68.320  87.790  65.333  1.00                 O  
ATOM   2643  CB  LEU   661      66.709  85.715  63.352  1.00                 C  
ATOM   2644  CG  LEU   661      66.392  85.139  64.734  1.00                 C  
ATOM   2645  CD1 LEU   661      65.278  85.929  65.403  1.00                 C  
ATOM   2646  CD2 LEU   661      66.010  83.671  64.630  1.00                 C  
ATOM   2647  N   ALA   662      69.600  86.981  63.668  1.00                 N  
ATOM   2648  CA  ALA   662      70.828  87.156  64.441  1.00                 C  
ATOM   2649  C   ALA   662      70.981  88.613  64.857  1.00                 C  
ATOM   2650  O   ALA   662      71.158  88.928  66.042  1.00                 O  
ATOM   2651  CB  ALA   662      72.033  86.699  63.633  1.00                 C  
ATOM   2652  N   ASP   663      70.860  89.526  63.890  1.00                 N  
ATOM   2653  CA  ASP   663      70.909  90.945  64.216  1.00                 C  
ATOM   2654  C   ASP   663      69.804  91.307  65.194  1.00                 C  
ATOM   2655  O   ASP   663      70.033  92.060  66.147  1.00                 O  
ATOM   2656  CB  ASP   663      70.794  91.791  62.946  1.00                 C  
ATOM   2657  CG  ASP   663      72.045  91.731  62.091  1.00                 C  
ATOM   2658  OD1 ASP   663      73.089  91.270  62.598  1.00                 O  
ATOM   2659  OD2 ASP   663      71.981  92.145  60.915  1.00                 O  
ATOM   2660  N   GLY   664      68.605  90.756  64.988  1.00                 N  
ATOM   2661  CA  GLY   664      67.508  91.019  65.908  1.00                 C  
ATOM   2662  C   GLY   664      67.862  90.586  67.320  1.00                 C  
ATOM   2663  O   GLY   664      67.533  91.285  68.284  1.00                 O  
ATOM   2664  N   ILE   665      68.555  89.455  67.461  1.00                 N  
ATOM   2665  CA  ILE   665      68.992  89.026  68.783  1.00                 C  
ATOM   2666  C   ILE   665      69.946  90.053  69.374  1.00                 C  
ATOM   2667  O   ILE   665      69.764  90.512  70.510  1.00                 O  
ATOM   2668  CB  ILE   665      69.657  87.638  68.735  1.00                 C  
ATOM   2669  CD1 ILE   665      69.234  85.226  68.028  1.00                 C  
ATOM   2670  CG1 ILE   665      68.625  86.564  68.387  1.00                 C  
ATOM   2671  CG2 ILE   665      70.365  87.341  70.048  1.00                 C  
ATOM   2672  N   THR   666      70.952  90.460  68.595  1.00                 N  
ATOM   2673  CA  THR   666      71.962  91.369  69.124  1.00                 C  
ATOM   2674  C   THR   666      71.331  92.688  69.543  1.00                 C  
ATOM   2675  O   THR   666      71.568  93.182  70.652  1.00                 O  
ATOM   2676  CB  THR   666      73.078  91.633  68.096  1.00                 C  
ATOM   2677  OG1 THR   666      73.749  90.405  67.789  1.00                 O  
ATOM   2678  CG2 THR   666      74.094  92.617  68.654  1.00                 C  
ATOM   2679  N   ILE   667      70.484  93.245  68.676  1.00                 N  
ATOM   2680  CA  ILE   667      69.782  94.485  68.977  1.00                 C  
ATOM   2681  C   ILE   667      68.934  94.327  70.226  1.00                 C  
ATOM   2682  O   ILE   667      68.880  95.237  71.062  1.00                 O  
ATOM   2683  CB  ILE   667      68.906  94.939  67.795  1.00                 C  
ATOM   2684  CD1 ILE   667      69.017  95.557  65.324  1.00                 C  
ATOM   2685  CG1 ILE   667      69.782  95.366  66.615  1.00                 C  
ATOM   2686  CG2 ILE   667      67.959  96.047  68.228  1.00                 C  
ATOM   2687  N   GLY   668      68.280  93.174  70.395  1.00                 N  
ATOM   2688  CA  GLY   668      67.492  92.971  71.603  1.00                 C  
ATOM   2689  C   GLY   668      68.375  93.026  72.840  1.00                 C  
ATOM   2690  O   GLY   668      68.041  93.701  73.824  1.00                 O  
ATOM   2691  N   PHE   669      69.527  92.357  72.791  1.00                 N  
ATOM   2692  CA  PHE   669      70.396  92.314  73.960  1.00                 C  
ATOM   2693  C   PHE   669      70.933  93.701  74.274  1.00                 C  
ATOM   2694  O   PHE   669      70.798  94.192  75.400  1.00                 O  
ATOM   2695  CB  PHE   669      71.549  91.333  73.735  1.00                 C  
ATOM   2696  CG  PHE   669      72.497  91.236  74.896  1.00                 C  
ATOM   2697  CZ  PHE   669      74.257  91.060  77.040  1.00                 C  
ATOM   2698  CD1 PHE   669      72.168  90.495  76.017  1.00                 C  
ATOM   2699  CE1 PHE   669      73.040  90.405  77.085  1.00                 C  
ATOM   2700  CD2 PHE   669      73.718  91.886  74.866  1.00                 C  
ATOM   2701  CE2 PHE   669      74.591  91.796  75.934  1.00                 C  
ATOM   2702  N   ILE   670      71.498  94.369  73.267  1.00                 N  
ATOM   2703  CA  ILE   670      72.113  95.676  73.480  1.00                 C  
ATOM   2704  C   ILE   670      71.076  96.674  73.970  1.00                 C  
ATOM   2705  O   ILE   670      71.318  97.432  74.916  1.00                 O  
ATOM   2706  CB  ILE   670      72.791  96.196  72.199  1.00                 C  
ATOM   2707  CD1 ILE   670      74.570  95.598  70.474  1.00                 C  
ATOM   2708  CG1 ILE   670      74.012  95.340  71.856  1.00                 C  
ATOM   2709  CG2 ILE   670      73.153  97.666  72.347  1.00                 C  
ATOM   2710  N   ALA   671      69.899  96.684  73.339  1.00                 N  
ATOM   2711  CA  ALA   671      68.843  97.569  73.791  1.00                 C  
ATOM   2712  C   ALA   671      68.498  97.350  75.248  1.00                 C  
ATOM   2713  O   ALA   671      68.354  98.309  76.012  1.00                 O  
ATOM   2714  CB  ALA   671      67.596  97.385  72.940  1.00                 C  
ATOM   2715  N   PHE   672      68.401  96.085  75.667  1.00                 N  
ATOM   2716  CA  PHE   672      68.150  95.828  77.079  1.00                 C  
ATOM   2717  C   PHE   672      69.301  96.341  77.932  1.00                 C  
ATOM   2718  O   PHE   672      69.086  97.034  78.932  1.00                 O  
ATOM   2719  CB  PHE   672      67.935  94.333  77.321  1.00                 C  
ATOM   2720  CG  PHE   672      67.726  93.977  78.766  1.00                 C  
ATOM   2721  CZ  PHE   672      67.344  93.314  81.438  1.00                 C  
ATOM   2722  CD1 PHE   672      66.729  94.588  79.507  1.00                 C  
ATOM   2723  CE1 PHE   672      66.537  94.260  80.836  1.00                 C  
ATOM   2724  CD2 PHE   672      68.525  93.031  79.383  1.00                 C  
ATOM   2725  CE2 PHE   672      68.333  92.704  80.712  1.00                 C  
ATOM   2726  N   ALA   673      70.536  96.054  77.515  1.00                 N  
ATOM   2727  CA  ALA   673      71.694  96.371  78.343  1.00                 C  
ATOM   2728  C   ALA   673      71.831  97.871  78.538  1.00                 C  
ATOM   2729  O   ALA   673      72.162  98.338  79.633  1.00                 O  
ATOM   2730  CB  ALA   673      72.961  95.805  77.721  1.00                 C  
ATOM   2731  N   ILE   674      71.580  98.641  77.483  1.00                 N  
ATOM   2732  CA  ILE   674      71.628 100.092  77.587  1.00                 C  
ATOM   2733  C   ILE   674      70.479 100.603  78.446  1.00                 C  
ATOM   2734  O   ILE   674      70.651 101.538  79.237  1.00                 O  
ATOM   2735  CB  ILE   674      71.592 100.759  76.199  1.00                 C  
ATOM   2736  CD1 ILE   674      74.135 100.755  76.031  1.00                 C  
ATOM   2737  CG1 ILE   674      72.825 100.363  75.385  1.00                 C  
ATOM   2738  CG2 ILE   674      71.464 102.268  76.337  1.00                 C  
ATOM   2739  N   SER   675      69.295  99.996  78.323  1.00                 N  
ATOM   2740  CA  SER   675      68.140 100.525  79.042  1.00                 C  
ATOM   2741  C   SER   675      68.237 100.243  80.537  1.00                 C  
ATOM   2742  O   SER   675      67.992 101.129  81.363  1.00                 O  
ATOM   2743  CB  SER   675      66.844  99.933  78.483  1.00                 C  
ATOM   2744  OG  SER   675      66.786  98.535  78.703  1.00                 O  
ATOM   2745  N   PHE   676      68.605  99.017  80.904  1.00                 N  
ATOM   2746  CA  PHE   676      68.614  98.633  82.311  1.00                 C  
ATOM   2747  C   PHE   676      69.830  99.201  83.035  1.00                 C  
ATOM   2748  O   PHE   676      69.794  99.390  84.255  1.00                 O  
ATOM   2749  CB  PHE   676      68.588  97.110  82.451  1.00                 C  
ATOM   2750  CG  PHE   676      68.529  96.632  83.874  1.00                 C  
ATOM   2751  CZ  PHE   676      68.425  95.748  86.507  1.00                 C  
ATOM   2752  CD1 PHE   676      67.353  96.719  84.599  1.00                 C  
ATOM   2753  CE1 PHE   676      67.299  96.280  85.909  1.00                 C  
ATOM   2754  CD2 PHE   676      69.648  96.097  84.487  1.00                 C  
ATOM   2755  CE2 PHE   676      69.593  95.658  85.796  1.00                 C  
ATOM   2756  N   SER   677      70.916  99.485  82.315  1.00                 N  
ATOM   2757  CA  SER   677      72.079 100.098  82.947  1.00                 C  
ATOM   2758  C   SER   677      71.760 101.514  83.406  1.00                 C  
ATOM   2759  O   SER   677      71.797 101.816  84.605  1.00                 O  
ATOM   2760  CB  SER   677      73.269 100.108  81.985  1.00                 C  
ATOM   2761  OG  SER   677      73.010 100.932  80.862  1.00                 O  
ATOM   2762  N   MET   678      71.409 102.388  82.460  1.00                 N  
ATOM   2763  CA  MET   678      71.119 103.776  82.799  1.00                 C  
ATOM   2764  C   MET   678      69.982 103.867  83.806  1.00                 C  
ATOM   2765  O   MET   678      70.051 104.654  84.758  1.00                 O  
ATOM   2766  CB  MET   678      70.772 104.574  81.540  1.00                 C  
ATOM   2767  SD  MET   678      72.129 106.873  82.280  1.00                 S  
ATOM   2768  CE  MET   678      71.515 108.477  82.789  1.00                 C  
ATOM   2769  CG  MET   678      70.598 106.065  81.779  1.00                 C  
ATOM   2770  N   ALA   679      68.940 103.053  83.626  1.00                 N  
ATOM   2771  CA  ALA   679      67.854 103.010  84.598  1.00                 C  
ATOM   2772  C   ALA   679      68.395 102.775  85.999  1.00                 C  
ATOM   2773  O   ALA   679      68.104 103.540  86.924  1.00                 O  
ATOM   2774  CB  ALA   679      66.854 101.925  84.228  1.00                 C  
ATOM   2775  N   LYS   680      69.237 101.751  86.159  1.00                 N  
ATOM   2776  CA  LYS   680      69.832 101.487  87.464  1.00                 C  
ATOM   2777  C   LYS   680      70.639 102.686  87.939  1.00                 C  
ATOM   2778  O   LYS   680      70.540 103.098  89.101  1.00                 O  
ATOM   2779  CB  LYS   680      70.717 100.240  87.407  1.00                 C  
ATOM   2780  CD  LYS   680      72.140  98.572  88.629  1.00                 C  
ATOM   2781  CE  LYS   680      72.781  98.204  89.957  1.00                 C  
ATOM   2782  CG  LYS   680      71.340  99.860  88.740  1.00                 C  
ATOM   2783  NZ  LYS   680      73.571  96.945  89.862  1.00                 N  
ATOM   2784  N   ILE   681      71.421 103.282  87.033  1.00                 N  
ATOM   2785  CA  ILE   681      72.250 104.425  87.396  1.00                 C  
ATOM   2786  C   ILE   681      71.410 105.540  88.001  1.00                 C  
ATOM   2787  O   ILE   681      71.855 106.237  88.920  1.00                 O  
ATOM   2788  CB  ILE   681      73.035 104.960  86.184  1.00                 C  
ATOM   2789  CD1 ILE   681      74.715 104.259  84.399  1.00                 C  
ATOM   2790  CG1 ILE   681      74.089 103.943  85.740  1.00                 C  
ATOM   2791  CG2 ILE   681      73.653 106.313  86.505  1.00                 C  
ATOM   2792  N   LEU   682      70.179 105.707  87.518  1.00                 N  
ATOM   2793  CA  LEU   682      69.339 106.767  88.055  1.00                 C  
ATOM   2794  C   LEU   682      68.554 106.298  89.271  1.00                 C  
ATOM   2795  O   LEU   682      68.307 107.089  90.189  1.00                 O  
ATOM   2796  CB  LEU   682      68.376 107.282  86.983  1.00                 C  
ATOM   2797  CG  LEU   682      69.013 107.967  85.773  1.00                 C  
ATOM   2798  CD1 LEU   682      67.956 108.322  84.738  1.00                 C  
ATOM   2799  CD2 LEU   682      69.776 109.213  86.199  1.00                 C  
ATOM   2800  N   ALA   683      68.182 105.018  89.311  1.00                 N  
ATOM   2801  CA  ALA   683      67.429 104.507  90.449  1.00                 C  
ATOM   2802  C   ALA   683      68.273 104.558  91.714  1.00                 C  
ATOM   2803  O   ALA   683      67.809 105.003  92.770  1.00                 O  
ATOM   2804  CB  ALA   683      66.961 103.085  90.180  1.00                 C  
ATOM   2805  N   ASP   684      69.528 104.117  91.619  1.00                 N  
ATOM   2806  CA  ASP   684      70.449 104.253  92.738  1.00                 C  
ATOM   2807  C   ASP   684      70.673 105.710  93.108  1.00                 C  
ATOM   2808  O   ASP   684      70.987 106.005  94.265  1.00                 O  
ATOM   2809  CB  ASP   684      71.789 103.590  92.413  1.00                 C  
ATOM   2810  CG  ASP   684      71.703 102.077  92.403  1.00                 C  
ATOM   2811  OD1 ASP   684      70.696 101.535  92.906  1.00                 O  
ATOM   2812  OD2 ASP   684      72.643 101.432  91.892  1.00                 O  
ATOM   2813  N   ARG   685      70.517 106.626  92.152  1.00                 N  
ATOM   2814  CA  ARG   685      70.637 108.043  92.450  1.00                 C  
ATOM   2815  C   ARG   685      69.418 108.591  93.176  1.00                 C  
ATOM   2816  O   ARG   685      69.547 109.560  93.931  1.00                 O  
ATOM   2817  CB  ARG   685      70.863 108.843  91.166  1.00                 C  
ATOM   2818  CD  ARG   685      72.344 109.367  89.208  1.00                 C  
ATOM   2819  NE  ARG   685      72.264 110.813  89.399  1.00                 N  
ATOM   2820  CG  ARG   685      72.220 108.612  90.521  1.00                 C  
ATOM   2821  CZ  ARG   685      73.300 111.582  89.719  1.00                 C  
ATOM   2822  NH1 ARG   685      73.133 112.889  89.872  1.00                 N  
ATOM   2823  NH2 ARG   685      74.500 111.043  89.886  1.00                 N  
ATOM   2824  N   HIS   686      68.240 107.997  92.968  1.00                 N  
ATOM   2825  CA  HIS   686      67.014 108.554  93.524  1.00                 C  
ATOM   2826  C   HIS   686      66.340 107.636  94.536  1.00                 C  
ATOM   2827  O   HIS   686      65.184 107.878  94.901  1.00                 O  
ATOM   2828  CB  HIS   686      66.018 108.877  92.408  1.00                 C  
ATOM   2829  CG  HIS   686      66.507 109.913  91.444  1.00                 C  
ATOM   2830  ND1 HIS   686      66.224 111.255  91.587  1.00                 N  
ATOM   2831  CE1 HIS   686      66.795 111.932  90.574  1.00                 C  
ATOM   2832  CD2 HIS   686      67.307 109.905  90.228  1.00                 C  
ATOM   2833  NE2 HIS   686      67.446 111.128  89.756  1.00                 N  
ATOM   2834  N   GLY   687      67.025 106.596  94.995  1.00                 N  
ATOM   2835  CA  GLY   687      66.504 105.764  96.065  1.00                 C  
ATOM   2836  C   GLY   687      65.277 104.945  95.726  1.00                 C  
ATOM   2837  O   GLY   687      64.373 104.821  96.562  1.00                 O  
ATOM   2838  N   TYR   688      65.218 104.384  94.521  1.00                 N  
ATOM   2839  CA  TYR   688      64.182 103.428  94.162  1.00                 C  
ATOM   2840  C   TYR   688      64.825 102.313  93.349  1.00                 C  
ATOM   2841  O   TYR   688      66.043 102.285  93.153  1.00                 O  
ATOM   2842  CB  TYR   688      63.061 104.120  93.383  1.00                 C  
ATOM   2843  CG  TYR   688      63.495 104.669  92.043  1.00                 C  
ATOM   2844  OH  TYR   688      64.683 106.164  88.349  1.00                 O  
ATOM   2845  CZ  TYR   688      64.290 105.671  89.572  1.00                 C  
ATOM   2846  CD1 TYR   688      63.350 103.915  90.885  1.00                 C  
ATOM   2847  CE1 TYR   688      63.744 104.408  89.656  1.00                 C  
ATOM   2848  CD2 TYR   688      64.048 105.939  91.940  1.00                 C  
ATOM   2849  CE2 TYR   688      64.447 106.448  90.719  1.00                 C  
ATOM   2850  N   ARG   689      64.003 101.375  92.887  1.00                 N  
ATOM   2851  CA  ARG   689      64.493 100.211  92.167  1.00                 C  
ATOM   2852  C   ARG   689      63.659  99.978  90.917  1.00                 C  
ATOM   2853  O   ARG   689      62.477 100.327  90.862  1.00                 O  
ATOM   2854  CB  ARG   689      64.469  98.975  93.068  1.00                 C  
ATOM   2855  CD  ARG   689      65.356  97.788  95.094  1.00                 C  
ATOM   2856  NE  ARG   689      66.228  97.865  96.264  1.00                 N  
ATOM   2857  CG  ARG   689      65.387  99.069  94.276  1.00                 C  
ATOM   2858  CZ  ARG   689      66.420  96.866  97.119  1.00                 C  
ATOM   2859  NH1 ARG   689      67.232  97.027  98.155  1.00                 N  
ATOM   2860  NH2 ARG   689      65.800  95.708  96.937  1.00                 N  
ATOM   2861  N   VAL   690      64.292  99.378  89.913  1.00                 N  
ATOM   2862  CA  VAL   690      63.673  99.113  88.622  1.00                 C  
ATOM   2863  C   VAL   690      63.636  97.609  88.396  1.00                 C  
ATOM   2864  O   VAL   690      64.597  96.899  88.713  1.00                 O  
ATOM   2865  CB  VAL   690      64.421  99.826  87.480  1.00                 C  
ATOM   2866  CG1 VAL   690      64.354 101.335  87.659  1.00                 C  
ATOM   2867  CG2 VAL   690      65.867  99.357  87.417  1.00                 C  
ATOM   2868  N   ASN   691      62.521  97.124  87.860  1.00                 N  
ATOM   2869  CA  ASN   691      62.350  95.708  87.563  1.00                 C  
ATOM   2870  C   ASN   691      62.930  95.410  86.186  1.00                 C  
ATOM   2871  O   ASN   691      62.470  95.962  85.182  1.00                 O  
ATOM   2872  CB  ASN   691      60.873  95.317  87.650  1.00                 C  
ATOM   2873  CG  ASN   691      60.652  93.830  87.451  1.00                 C  
ATOM   2874  OD1 ASN   691      61.265  93.212  86.581  1.00                 O  
ATOM   2875  ND2 ASN   691      59.772  93.251  88.260  1.00                 N  
ATOM   2876  N   ALA   692      63.936  94.535  86.140  1.00                 N  
ATOM   2877  CA  ALA   692      64.539  94.183  84.864  1.00                 C  
ATOM   2878  C   ALA   692      63.581  93.457  83.941  1.00                 C  
ATOM   2879  O   ALA   692      63.575  93.687  82.729  1.00                 O  
ATOM   2880  CB  ALA   692      65.774  93.322  85.081  1.00                 C  
ATOM   2881  N   ASN   693      62.759  92.566  84.500  1.00                 N  
ATOM   2882  CA  ASN   693      61.779  91.854  83.689  1.00                 C  
ATOM   2883  C   ASN   693      60.744  92.809  83.112  1.00                 C  
ATOM   2884  O   ASN   693      60.353  92.683  81.946  1.00                 O  
ATOM   2885  CB  ASN   693      61.099  90.757  84.511  1.00                 C  
ATOM   2886  CG  ASN   693      62.010  89.571  84.765  1.00                 C  
ATOM   2887  OD1 ASN   693      63.002  89.377  84.064  1.00                 O  
ATOM   2888  ND2 ASN   693      61.673  88.774  85.773  1.00                 N  
ATOM   2889  N   GLN   694      60.288  93.773  83.912  1.00                 N  
ATOM   2890  CA  GLN   694      59.340  94.751  83.395  1.00                 C  
ATOM   2891  C   GLN   694      59.991  95.676  82.377  1.00                 C  
ATOM   2892  O   GLN   694      59.329  96.107  81.431  1.00                 O  
ATOM   2893  CB  GLN   694      58.743  95.574  84.538  1.00                 C  
ATOM   2894  CD  GLN   694      56.432  95.817  83.547  1.00                 C  
ATOM   2895  CG  GLN   694      57.646  96.533  84.105  1.00                 C  
ATOM   2896  OE1 GLN   694      56.206  94.641  83.836  1.00                 O  
ATOM   2897  NE2 GLN   694      55.645  96.524  82.745  1.00                 N  
ATOM   2898  N   GLU   695      61.276  95.991  82.547  1.00                 N  
ATOM   2899  CA  GLU   695      61.981  96.756  81.525  1.00                 C  
ATOM   2900  C   GLU   695      62.042  95.986  80.213  1.00                 C  
ATOM   2901  O   GLU   695      61.829  96.556  79.139  1.00                 O  
ATOM   2902  CB  GLU   695      63.394  97.106  81.997  1.00                 C  
ATOM   2903  CD  GLU   695      62.902  99.480  82.707  1.00                 C  
ATOM   2904  CG  GLU   695      63.437  98.124  83.125  1.00                 C  
ATOM   2905  OE1 GLU   695      63.367 100.009  81.676  1.00                 O  
ATOM   2906  OE2 GLU   695      62.019 100.013  83.411  1.00                 O  
ATOM   2907  N   LEU   696      62.324  94.683  80.285  1.00                 N  
ATOM   2908  CA  LEU   696      62.338  93.858  79.081  1.00                 C  
ATOM   2909  C   LEU   696      60.962  93.805  78.431  1.00                 C  
ATOM   2910  O   LEU   696      60.842  93.901  77.205  1.00                 O  
ATOM   2911  CB  LEU   696      62.817  92.442  79.407  1.00                 C  
ATOM   2912  CG  LEU   696      64.291  92.297  79.792  1.00                 C  
ATOM   2913  CD1 LEU   696      64.586  90.881  80.263  1.00                 C  
ATOM   2914  CD2 LEU   696      65.190  92.663  78.621  1.00                 C  
ATOM   2915  N   ILE   697      59.911  93.650  79.238  1.00                 N  
ATOM   2916  CA  ILE   697      58.554  93.586  78.701  1.00                 C  
ATOM   2917  C   ILE   697      58.172  94.908  78.045  1.00                 C  
ATOM   2918  O   ILE   697      57.596  94.931  76.950  1.00                 O  
ATOM   2919  CB  ILE   697      57.531  93.223  79.793  1.00                 C  
ATOM   2920  CD1 ILE   697      56.974  91.429  81.518  1.00                 C  
ATOM   2921  CG1 ILE   697      57.740  91.781  80.261  1.00                 C  
ATOM   2922  CG2 ILE   697      56.114  93.458  79.295  1.00                 C  
ATOM   2923  N   ALA   698      58.483  96.026  78.704  1.00                 N  
ATOM   2924  CA  ALA   698      58.170  97.336  78.146  1.00                 C  
ATOM   2925  C   ALA   698      58.934  97.585  76.854  1.00                 C  
ATOM   2926  O   ALA   698      58.365  98.084  75.879  1.00                 O  
ATOM   2927  CB  ALA   698      58.483  98.430  79.155  1.00                 C  
ATOM   2928  N   ASN   699      60.225  97.241  76.823  1.00                 N  
ATOM   2929  CA  ASN   699      61.003  97.409  75.601  1.00                 C  
ATOM   2930  C   ASN   699      60.450  96.548  74.476  1.00                 C  
ATOM   2931  O   ASN   699      60.341  97.004  73.332  1.00                 O  
ATOM   2932  CB  ASN   699      62.476  97.083  75.855  1.00                 C  
ATOM   2933  CG  ASN   699      63.181  98.157  76.659  1.00                 C  
ATOM   2934  OD1 ASN   699      62.715  99.294  76.737  1.00                 O  
ATOM   2935  ND2 ASN   699      64.308  97.799  77.263  1.00                 N  
ATOM   2936  N   GLY   700      60.096  95.299  74.781  1.00                 N  
ATOM   2937  CA  GLY   700      59.575  94.418  73.751  1.00                 C  
ATOM   2938  C   GLY   700      58.253  94.898  73.189  1.00                 C  
ATOM   2939  O   GLY   700      58.044  94.897  71.975  1.00                 O  
ATOM   2940  N   VAL   701      57.340  95.316  74.067  1.00                 N  
ATOM   2941  CA  VAL   701      56.064  95.839  73.595  1.00                 C  
ATOM   2942  C   VAL   701      56.251  97.130  72.812  1.00                 C  
ATOM   2943  O   VAL   701      55.629  97.319  71.761  1.00                 O  
ATOM   2944  CB  VAL   701      55.086  96.077  74.760  1.00                 C  
ATOM   2945  CG1 VAL   701      53.833  96.785  74.268  1.00                 C  
ATOM   2946  CG2 VAL   701      54.729  94.761  75.433  1.00                 C  
ATOM   2947  N   SER   702      57.120  98.023  73.293  1.00                 N  
ATOM   2948  CA  SER   702      57.378  99.266  72.575  1.00                 C  
ATOM   2949  C   SER   702      57.902  98.987  71.174  1.00                 C  
ATOM   2950  O   SER   702      57.394  99.534  70.191  1.00                 O  
ATOM   2951  CB  SER   702      58.374 100.134  73.347  1.00                 C  
ATOM   2952  OG  SER   702      57.821 100.575  74.575  1.00                 O  
ATOM   2953  N   ASN   703      58.901  98.113  71.061  1.00                 N  
ATOM   2954  CA  ASN   703      59.500  97.838  69.760  1.00                 C  
ATOM   2955  C   ASN   703      58.522  97.125  68.833  1.00                 C  
ATOM   2956  O   ASN   703      58.385  97.494  67.661  1.00                 O  
ATOM   2957  CB  ASN   703      60.779  97.013  69.922  1.00                 C  
ATOM   2958  CG  ASN   703      61.929  97.826  70.483  1.00                 C  
ATOM   2959  OD1 ASN   703      61.917  99.056  70.430  1.00                 O  
ATOM   2960  ND2 ASN   703      62.928  97.139  71.025  1.00                 N  
ATOM   2961  N   PHE   704      57.823  96.107  69.341  1.00                 N  
ATOM   2962  CA  PHE   704      56.934  95.323  68.490  1.00                 C  
ATOM   2963  C   PHE   704      55.738  96.141  68.017  1.00                 C  
ATOM   2964  O   PHE   704      55.359  96.067  66.844  1.00                 O  
ATOM   2965  CB  PHE   704      56.447  94.076  69.230  1.00                 C  
ATOM   2966  CG  PHE   704      55.567  93.184  68.400  1.00                 C  
ATOM   2967  CZ  PHE   704      53.935  91.534  66.871  1.00                 C  
ATOM   2968  CD1 PHE   704      55.947  92.805  67.125  1.00                 C  
ATOM   2969  CE1 PHE   704      55.138  91.985  66.362  1.00                 C  
ATOM   2970  CD2 PHE   704      54.360  92.724  68.896  1.00                 C  
ATOM   2971  CE2 PHE   704      53.551  91.904  68.133  1.00                 C  
ATOM   2972  N   VAL   705      55.122  96.919  68.910  1.00                 N  
ATOM   2973  CA  VAL   705      53.996  97.754  68.504  1.00                 C  
ATOM   2974  C   VAL   705      54.468  98.909  67.628  1.00                 C  
ATOM   2975  O   VAL   705      53.792  99.288  66.665  1.00                 O  
ATOM   2976  CB  VAL   705      53.229  98.298  69.723  1.00                 C  
ATOM   2977  CG1 VAL   705      52.174  99.303  69.284  1.00                 C  
ATOM   2978  CG2 VAL   705      52.591  97.159  70.504  1.00                 C  
ATOM   2979  N   SER   706      55.627  99.492  67.946  1.00                 N  
ATOM   2980  CA  SER   706      56.143 100.583  67.142  1.00                 C  
ATOM   2981  C   SER   706      56.491 100.174  65.728  1.00                 C  
ATOM   2982  O   SER   706      56.338 100.969  64.798  1.00                 O  
ATOM   2983  CB  SER   706      57.383 101.193  67.799  1.00                 C  
ATOM   2984  OG  SER   706      58.459 100.272  67.812  1.00                 O  
ATOM   2985  N   SER   707      56.962  98.938  65.542  1.00                 N  
ATOM   2986  CA  SER   707      57.253  98.457  64.196  1.00                 C  
ATOM   2987  C   SER   707      56.019  98.506  63.305  1.00                 C  
ATOM   2988  O   SER   707      56.141  98.658  62.085  1.00                 O  
ATOM   2989  CB  SER   707      57.802  97.030  64.244  1.00                 C  
ATOM   2990  OG  SER   707      56.817  96.119  64.700  1.00                 O  
ATOM   2991  N   PHE   708      54.826  98.382  63.890  1.00                 N  
ATOM   2992  CA  PHE   708      53.603  98.561  63.117  1.00                 C  
ATOM   2993  C   PHE   708      53.423 100.009  62.685  1.00                 C  
ATOM   2994  O   PHE   708      52.829 100.271  61.634  1.00                 O  
ATOM   2995  CB  PHE   708      52.387  98.104  63.925  1.00                 C  
ATOM   2996  CG  PHE   708      52.282  96.613  64.072  1.00                 C  
ATOM   2997  CZ  PHE   708      52.086  93.853  64.337  1.00                 C  
ATOM   2998  CD1 PHE   708      52.450  96.011  65.307  1.00                 C  
ATOM   2999  CE1 PHE   708      52.353  94.639  65.442  1.00                 C  
ATOM   3000  CD2 PHE   708      52.015  95.813  62.976  1.00                 C  
ATOM   3001  CE2 PHE   708      51.918  94.441  63.111  1.00                 C  
ATOM   3002  N   PHE   709      53.923 100.958  63.476  1.00                 N  
ATOM   3003  CA  PHE   709      53.804 102.380  63.183  1.00                 C  
ATOM   3004  C   PHE   709      55.065 102.948  62.542  1.00                 C  
ATOM   3005  O   PHE   709      55.321 104.152  62.640  1.00                 O  
ATOM   3006  CB  PHE   709      53.484 103.165  64.457  1.00                 C  
ATOM   3007  CG  PHE   709      52.145 102.835  65.051  1.00                 C  
ATOM   3008  CZ  PHE   709      49.663 102.230  66.147  1.00                 C  
ATOM   3009  CD1 PHE   709      52.040 101.952  66.112  1.00                 C  
ATOM   3010  CE1 PHE   709      50.808 101.649  66.659  1.00                 C  
ATOM   3011  CD2 PHE   709      50.989 103.408  64.551  1.00                 C  
ATOM   3012  CE2 PHE   709      49.757 103.105  65.098  1.00                 C  
ATOM   3013  N   SER   710      55.859 102.096  61.890  1.00                 N  
ATOM   3014  CA  SER   710      57.065 102.509  61.172  1.00                 C  
ATOM   3015  C   SER   710      58.093 103.127  62.119  1.00                 C  
ATOM   3016  O   SER   710      58.672 104.181  61.850  1.00                 O  
ATOM   3017  CB  SER   710      56.714 103.502  60.063  1.00                 C  
ATOM   3018  OG  SER   710      55.849 102.915  59.107  1.00                 O  
ATOM   3019  N   SER   711      58.322 102.450  63.237  1.00                 N  
ATOM   3020  CA  SER   711      59.295 102.861  64.238  1.00                 C  
ATOM   3021  C   SER   711      60.396 101.812  64.309  1.00                 C  
ATOM   3022  O   SER   711      60.108 100.623  64.471  1.00                 O  
ATOM   3023  CB  SER   711      58.618 103.051  65.597  1.00                 C  
ATOM   3024  OG  SER   711      59.567 103.369  66.600  1.00                 O  
ATOM   3025  N   TYR   712      61.648 102.241  64.178  1.00                 N  
ATOM   3026  CA  TYR   712      62.743 101.292  64.293  1.00                 C  
ATOM   3027  C   TYR   712      63.151 101.130  65.756  1.00                 C  
ATOM   3028  O   TYR   712      62.720 101.876  66.636  1.00                 O  
ATOM   3029  CB  TYR   712      63.936 101.746  63.450  1.00                 C  
ATOM   3030  CG  TYR   712      64.502 103.087  63.861  1.00                 C  
ATOM   3031  OH  TYR   712      66.065 106.767  65.001  1.00                 O  
ATOM   3032  CZ  TYR   712      65.547 105.550  64.623  1.00                 C  
ATOM   3033  CD1 TYR   712      65.441 103.181  64.880  1.00                 C  
ATOM   3034  CE1 TYR   712      65.963 104.402  65.262  1.00                 C  
ATOM   3035  CD2 TYR   712      64.094 104.254  63.228  1.00                 C  
ATOM   3036  CE2 TYR   712      64.605 105.484  63.596  1.00                 C  
ATOM   3037  N   VAL   713      63.989 100.124  66.005  1.00                 N  
ATOM   3038  CA  VAL   713      64.256  99.672  67.365  1.00                 C  
ATOM   3039  C   VAL   713      64.822 100.797  68.220  1.00                 C  
ATOM   3040  O   VAL   713      65.741 101.509  67.808  1.00                 O  
ATOM   3041  CB  VAL   713      65.221  98.472  67.382  1.00                 C  
ATOM   3042  CG1 VAL   713      65.600  98.113  68.810  1.00                 C  
ATOM   3043  CG2 VAL   713      64.599  97.278  66.676  1.00                 C  
ATOM   3044  N   SER   714      64.268 100.949  69.420  1.00                 N  
ATOM   3045  CA  SER   714      64.652 102.033  70.314  1.00                 C  
ATOM   3046  C   SER   714      65.332 101.466  71.549  1.00                 C  
ATOM   3047  O   SER   714      65.420 100.247  71.728  1.00                 O  
ATOM   3048  CB  SER   714      63.429 102.866  70.702  1.00                 C  
ATOM   3049  OG  SER   714      62.547 102.124  71.526  1.00                 O  
ATOM   3050  N   ALA   715      65.814 102.356  72.405  1.00                 N  
ATOM   3051  CA  ALA   715      66.497 102.004  73.638  1.00                 C  
ATOM   3052  C   ALA   715      66.405 103.218  74.557  1.00                 C  
ATOM   3053  O   ALA   715      65.552 104.090  74.361  1.00                 O  
ATOM   3054  CB  ALA   715      67.936 101.602  73.351  1.00                 C  
ATOM   3055  N   ALA   716      67.248 103.257  75.577  1.00                 N  
ATOM   3056  CA  ALA   716      67.418 104.462  76.370  1.00                 C  
ATOM   3057  C   ALA   716      68.538 105.304  75.778  1.00                 C  
ATOM   3058  O   ALA   716      69.624 104.797  75.485  1.00                 O  
ATOM   3059  CB  ALA   716      67.711 104.106  77.819  1.00                 C  
ATOM   3060  N   SER   717      68.266 106.591  75.585  1.00                 N  
ATOM   3061  CA  SER   717      69.298 107.548  75.207  1.00                 C  
ATOM   3062  C   SER   717      69.992 108.000  76.484  1.00                 C  
ATOM   3063  O   SER   717      69.361 108.597  77.357  1.00                 O  
ATOM   3064  CB  SER   717      68.685 108.722  74.441  1.00                 C  
ATOM   3065  OG  SER   717      69.659 109.713  74.162  1.00                 O  
ATOM   3066  N   LEU   718      71.287 107.708  76.598  1.00                 N  
ATOM   3067  CA  LEU   718      71.995 107.944  77.853  1.00                 C  
ATOM   3068  C   LEU   718      72.120 109.433  78.158  1.00                 C  
ATOM   3069  O   LEU   718      71.818 109.879  79.273  1.00                 O  
ATOM   3070  CB  LEU   718      73.385 107.306  77.812  1.00                 C  
ATOM   3071  CG  LEU   718      73.428 105.776  77.809  1.00                 C  
ATOM   3072  CD1 LEU   718      74.848 105.279  77.579  1.00                 C  
ATOM   3073  CD2 LEU   718      72.877 105.219  79.112  1.00                 C  
ATOM   3074  N   SER   719      72.568 110.219  77.177  1.00                 N  
ATOM   3075  CA  SER   719      72.736 111.652  77.397  1.00                 C  
ATOM   3076  C   SER   719      71.398 112.333  77.653  1.00                 C  
ATOM   3077  O   SER   719      71.287 113.198  78.530  1.00                 O  
ATOM   3078  CB  SER   719      73.432 112.300  76.198  1.00                 C  
ATOM   3079  OG  SER   719      74.763 111.833  76.067  1.00                 O  
ATOM   3080  N   ARG   720      70.365 111.952  76.901  1.00                 N  
ATOM   3081  CA  ARG   720      69.053 112.543  77.121  1.00                 C  
ATOM   3082  C   ARG   720      68.450 112.096  78.445  1.00                 C  
ATOM   3083  O   ARG   720      67.700 112.854  79.063  1.00                 O  
ATOM   3084  CB  ARG   720      68.105 112.186  75.974  1.00                 C  
ATOM   3085  CD  ARG   720      67.471 112.457  73.561  1.00                 C  
ATOM   3086  NE  ARG   720      67.611 111.054  73.179  1.00                 N  
ATOM   3087  CG  ARG   720      68.454 112.850  74.652  1.00                 C  
ATOM   3088  CZ  ARG   720      66.758 110.405  72.393  1.00                 C  
ATOM   3089  NH1 ARG   720      66.965 109.129  72.100  1.00                 N  
ATOM   3090  NH2 ARG   720      65.699 111.034  71.902  1.00                 N  
ATOM   3091  N   SER   721      68.758 110.879  78.897  1.00                 N  
ATOM   3092  CA  SER   721      68.326 110.454  80.223  1.00                 C  
ATOM   3093  C   SER   721      68.991 111.292  81.302  1.00                 C  
ATOM   3094  O   SER   721      68.349 111.678  82.286  1.00                 O  
ATOM   3095  CB  SER   721      68.636 108.971  80.438  1.00                 C  
ATOM   3096  OG  SER   721      67.867 108.158  79.569  1.00                 O  
ATOM   3097  N   LEU   722      70.282 111.583  81.133  1.00                 N  
ATOM   3098  CA  LEU   722      70.963 112.472  82.068  1.00                 C  
ATOM   3099  C   LEU   722      70.330 113.857  82.066  1.00                 C  
ATOM   3100  O   LEU   722      70.163 114.473  83.124  1.00                 O  
ATOM   3101  CB  LEU   722      72.451 112.573  81.725  1.00                 C  
ATOM   3102  CG  LEU   722      73.298 113.463  82.636  1.00                 C  
ATOM   3103  CD1 LEU   722      73.262 112.954  84.069  1.00                 C  
ATOM   3104  CD2 LEU   722      74.732 113.534  82.135  1.00                 C  
ATOM   3105  N   VAL   723      69.974 114.363  80.884  1.00                 N  
ATOM   3106  CA  VAL   723      69.332 115.674  80.796  1.00                 C  
ATOM   3107  C   VAL   723      67.978 115.657  81.499  1.00                 C  
ATOM   3108  O   VAL   723      67.642 116.569  82.263  1.00                 O  
ATOM   3109  CB  VAL   723      69.161 116.122  79.332  1.00                 C  
ATOM   3110  CG1 VAL   723      68.304 117.376  79.256  1.00                 C  
ATOM   3111  CG2 VAL   723      70.518 116.359  78.686  1.00                 C  
ATOM   3112  N   GLN   724      67.180 114.617  81.248  1.00                 N  
ATOM   3113  CA  GLN   724      65.850 114.527  81.842  1.00                 C  
ATOM   3114  C   GLN   724      65.925 114.423  83.359  1.00                 C  
ATOM   3115  O   GLN   724      65.139 115.057  84.071  1.00                 O  
ATOM   3116  CB  GLN   724      65.090 113.327  81.274  1.00                 C  
ATOM   3117  CD  GLN   724      62.924 112.033  81.158  1.00                 C  
ATOM   3118  CG  GLN   724      63.667 113.192  81.792  1.00                 C  
ATOM   3119  OE1 GLN   724      62.990 111.830  79.945  1.00                 O  
ATOM   3120  NE2 GLN   724      62.211 111.269  81.977  1.00                 N  
ATOM   3121  N   GLU   725      66.858 113.620  83.872  1.00                 N  
ATOM   3122  CA  GLU   725      67.004 113.490  85.317  1.00                 C  
ATOM   3123  C   GLU   725      67.532 114.776  85.943  1.00                 C  
ATOM   3124  O   GLU   725      67.045 115.203  86.995  1.00                 O  
ATOM   3125  CB  GLU   725      67.935 112.325  85.659  1.00                 C  
ATOM   3126  CD  GLU   725      68.950 112.883  87.903  1.00                 C  
ATOM   3127  CG  GLU   725      67.992 111.990  87.140  1.00                 C  
ATOM   3128  OE1 GLU   725      69.912 113.387  87.286  1.00                 O  
ATOM   3129  OE2 GLU   725      68.739 113.079  89.119  1.00                 O  
ATOM   3130  N   THR   726      68.518 115.408  85.312  1.00                 N  
ATOM   3131  CA  THR   726      69.182 116.563  85.875  1.00                 C  
ATOM   3132  C   THR   726      68.466 117.882  85.732  1.00                 C  
ATOM   3133  O   THR   726      68.943 118.889  86.261  1.00                 O  
ATOM   3134  CB  THR   726      70.584 116.760  85.268  1.00                 C  
ATOM   3135  OG1 THR   726      70.471 116.953  83.852  1.00                 O  
ATOM   3136  CG2 THR   726      71.452 115.538  85.525  1.00                 C  
ATOM   3137  N   ALA   727      67.336 117.919  85.029  1.00                 N  
ATOM   3138  CA  ALA   727      66.547 119.135  84.885  1.00                 C  
ATOM   3139  C   ALA   727      65.297 119.117  85.755  1.00                 C  
ATOM   3140  O   ALA   727      64.348 119.859  85.483  1.00                 O  
ATOM   3141  CB  ALA   727      66.152 119.341  83.431  1.00                 C  
ATOM   3142  N   GLY   728      65.279 118.289  86.794  1.00                 N  
ATOM   3143  CA  GLY   728      64.148 118.228  87.693  1.00                 C  
ATOM   3144  C   GLY   728      63.085 117.220  87.332  1.00                 C  
ATOM   3145  O   GLY   728      61.965 117.318  87.844  1.00                 O  
ATOM   3146  N   GLY   729      63.390 116.264  86.460  1.00                 N  
ATOM   3147  CA  GLY   729      62.437 115.231  86.107  1.00                 C  
ATOM   3148  C   GLY   729      62.054 114.351  87.276  1.00                 C  
ATOM   3149  O   GLY   729      62.921 113.892  88.024  1.00                 O  
ATOM   3150  N   LYS   730      60.756 114.109  87.446  1.00                 N  
ATOM   3151  CA  LYS   730      60.253 113.282  88.533  1.00                 C  
ATOM   3152  C   LYS   730      59.616 111.990  88.046  1.00                 C  
ATOM   3153  O   LYS   730      60.000 110.905  88.491  1.00                 O  
ATOM   3154  CB  LYS   730      59.235 114.059  89.370  1.00                 C  
ATOM   3155  CD  LYS   730      60.844 114.900  91.103  1.00                 C  
ATOM   3156  CE  LYS   730      60.215 114.122  92.247  1.00                 C  
ATOM   3157  CG  LYS   730      59.806 115.286  90.061  1.00                 C  
ATOM   3158  NZ  LYS   730      61.193 113.848  93.336  1.00                 N  
ATOM   3159  N   THR   731      58.650 112.077  87.142  1.00                 N  
ATOM   3160  CA  THR   731      57.975 110.913  86.587  1.00                 C  
ATOM   3161  C   THR   731      58.211 110.866  85.079  1.00                 C  
ATOM   3162  O   THR   731      58.985 111.649  84.523  1.00                 O  
ATOM   3163  CB  THR   731      56.466 110.936  86.894  1.00                 C  
ATOM   3164  OG1 THR   731      55.854 112.037  86.212  1.00                 O  
ATOM   3165  CG2 THR   731      56.229 111.096  88.388  1.00                 C  
ATOM   3166  N   GLN   732      57.532 109.935  84.415  1.00                 N  
ATOM   3167  CA  GLN   732      57.626 109.791  82.971  1.00                 C  
ATOM   3168  C   GLN   732      56.664 110.706  82.227  1.00                 C  
ATOM   3169  O   GLN   732      56.570 110.618  80.999  1.00                 O  
ATOM   3170  CB  GLN   732      57.364 108.341  82.559  1.00                 C  
ATOM   3171  CD  GLN   732      59.780 107.618  82.696  1.00                 C  
ATOM   3172  CG  GLN   732      58.355 107.343  83.135  1.00                 C  
ATOM   3173  OE1 GLN   732      60.012 108.194  81.633  1.00                 O  
ATOM   3174  NE2 GLN   732      60.740 107.207  83.516  1.00                 N  
ATOM   3175  N   MET   733      55.940 111.571  82.939  1.00                 N  
ATOM   3176  CA  MET   733      55.125 112.576  82.266  1.00                 C  
ATOM   3177  C   MET   733      55.990 113.581  81.519  1.00                 C  
ATOM   3178  O   MET   733      55.537 114.178  80.535  1.00                 O  
ATOM   3179  CB  MET   733      54.231 113.303  83.273  1.00                 C  
ATOM   3180  SD  MET   733      52.148 113.309  85.100  1.00                 S  
ATOM   3181  CE  MET   733      51.217 114.424  84.054  1.00                 C  
ATOM   3182  CG  MET   733      53.137 112.434  83.871  1.00                 C  
ATOM   3183  N   VAL   734      57.230 113.783  81.971  1.00                 N  
ATOM   3184  CA  VAL   734      58.165 114.617  81.225  1.00                 C  
ATOM   3185  C   VAL   734      58.456 114.020  79.855  1.00                 C  
ATOM   3186  O   VAL   734      58.530 114.743  78.854  1.00                 O  
ATOM   3187  CB  VAL   734      59.482 114.818  81.997  1.00                 C  
ATOM   3188  CG1 VAL   734      60.260 113.513  82.073  1.00                 C  
ATOM   3189  CG2 VAL   734      60.321 115.906  81.345  1.00                 C  
ATOM   3190  N   GLY   735      58.623 112.698  79.791  1.00                 N  
ATOM   3191  CA  GLY   735      58.777 112.044  78.503  1.00                 C  
ATOM   3192  C   GLY   735      57.547 112.189  77.630  1.00                 C  
ATOM   3193  O   GLY   735      57.652 112.312  76.409  1.00                 O  
ATOM   3194  N   LEU   736      56.362 112.176  78.245  1.00                 N  
ATOM   3195  CA  LEU   736      55.134 112.389  77.487  1.00                 C  
ATOM   3196  C   LEU   736      55.083 113.792  76.898  1.00                 C  
ATOM   3197  O   LEU   736      54.659 113.977  75.752  1.00                 O  
ATOM   3198  CB  LEU   736      53.909 112.149  78.372  1.00                 C  
ATOM   3199  CG  LEU   736      52.545 112.321  77.703  1.00                 C  
ATOM   3200  CD1 LEU   736      52.387 111.346  76.546  1.00                 C  
ATOM   3201  CD2 LEU   736      51.423 112.131  78.712  1.00                 C  
ATOM   3202  N   VAL   737      55.504 114.797  77.669  1.00                 N  
ATOM   3203  CA  VAL   737      55.549 116.159  77.144  1.00                 C  
ATOM   3204  C   VAL   737      56.562 116.281  76.010  1.00                 C  
ATOM   3205  O   VAL   737      56.301 116.952  75.002  1.00                 O  
ATOM   3206  CB  VAL   737      55.881 117.179  78.249  1.00                 C  
ATOM   3207  CG1 VAL   737      56.131 118.554  77.647  1.00                 C  
ATOM   3208  CG2 VAL   737      54.760 117.238  79.274  1.00                 C  
ATOM   3209  N   SER   738      57.722 115.638  76.157  1.00                 N  
ATOM   3210  CA  SER   738      58.708 115.637  75.081  1.00                 C  
ATOM   3211  C   SER   738      58.148 114.980  73.825  1.00                 C  
ATOM   3212  O   SER   738      58.365 115.465  72.707  1.00                 O  
ATOM   3213  CB  SER   738      59.985 114.920  75.525  1.00                 C  
ATOM   3214  OG  SER   738      60.636 115.633  76.562  1.00                 O  
ATOM   3215  N   SER   739      57.417 113.877  73.991  1.00                 N  
ATOM   3216  CA  SER   739      56.771 113.235  72.853  1.00                 C  
ATOM   3217  C   SER   739      55.711 114.127  72.230  1.00                 C  
ATOM   3218  O   SER   739      55.501 114.077  71.016  1.00                 O  
ATOM   3219  CB  SER   739      56.144 111.904  73.273  1.00                 C  
ATOM   3220  OG  SER   739      55.070 112.109  74.174  1.00                 O  
ATOM   3221  N   SER   740      55.015 114.926  73.039  1.00                 N  
ATOM   3222  CA  SER   740      54.047 115.865  72.481  1.00                 C  
ATOM   3223  C   SER   740      54.737 116.915  71.621  1.00                 C  
ATOM   3224  O   SER   740      54.212 117.313  70.575  1.00                 O  
ATOM   3225  CB  SER   740      53.250 116.541  73.599  1.00                 C  
ATOM   3226  OG  SER   740      52.437 115.604  74.284  1.00                 O  
ATOM   3227  N   VAL   741      55.913 117.378  72.049  1.00                 N  
ATOM   3228  CA  VAL   741      56.692 118.290  71.215  1.00                 C  
ATOM   3229  C   VAL   741      57.106 117.623  69.906  1.00                 C  
ATOM   3230  O   VAL   741      57.027 118.234  68.831  1.00                 O  
ATOM   3231  CB  VAL   741      57.941 118.803  71.955  1.00                 C  
ATOM   3232  CG1 VAL   741      58.843 119.576  71.004  1.00                 C  
ATOM   3233  CG2 VAL   741      57.541 119.670  73.138  1.00                 C  
ATOM   3234  N   VAL   742      57.544 116.365  69.979  1.00                 N  
ATOM   3235  CA  VAL   742      57.908 115.629  68.770  1.00                 C  
ATOM   3236  C   VAL   742      56.697 115.467  67.859  1.00                 C  
ATOM   3237  O   VAL   742      56.803 115.580  66.633  1.00                 O  
ATOM   3238  CB  VAL   742      58.505 114.250  69.107  1.00                 C  
ATOM   3239  CG1 VAL   742      58.679 113.422  67.843  1.00                 C  
ATOM   3240  CG2 VAL   742      59.833 114.408  69.832  1.00                 C  
ATOM   3241  N   LEU   743      55.530 115.193  68.444  1.00                 N  
ATOM   3242  CA  LEU   743      54.307 115.057  67.660  1.00                 C  
ATOM   3243  C   LEU   743      53.935 116.370  66.986  1.00                 C  
ATOM   3244  O   LEU   743      53.453 116.375  65.849  1.00                 O  
ATOM   3245  CB  LEU   743      53.154 114.577  68.544  1.00                 C  
ATOM   3246  CG  LEU   743      51.806 114.373  67.850  1.00                 C  
ATOM   3247  CD1 LEU   743      51.920 113.324  66.754  1.00                 C  
ATOM   3248  CD2 LEU   743      50.738 113.974  68.856  1.00                 C  
ATOM   3249  N   VAL   744      54.136 117.492  67.679  1.00                 N  
ATOM   3250  CA  VAL   744      53.894 118.792  67.063  1.00                 C  
ATOM   3251  C   VAL   744      54.800 119.000  65.857  1.00                 C  
ATOM   3252  O   VAL   744      54.364 119.524  64.826  1.00                 O  
ATOM   3253  CB  VAL   744      54.092 119.940  68.071  1.00                 C  
ATOM   3254  CG1 VAL   744      54.044 121.285  67.362  1.00                 C  
ATOM   3255  CG2 VAL   744      53.041 119.873  69.168  1.00                 C  
ATOM   3256  N   VAL   745      56.068 118.599  65.970  1.00                 N  
ATOM   3257  CA  VAL   745      56.969 118.681  64.822  1.00                 C  
ATOM   3258  C   VAL   745      56.480 117.782  63.692  1.00                 C  
ATOM   3259  O   VAL   745      56.461 118.183  62.523  1.00                 O  
ATOM   3260  CB  VAL   745      58.412 118.306  65.209  1.00                 C  
ATOM   3261  CG1 VAL   745      59.284 118.192  63.968  1.00                 C  
ATOM   3262  CG2 VAL   745      58.987 119.329  66.176  1.00                 C  
ATOM   3263  N   LEU   746      56.068 116.557  64.026  1.00                 N  
ATOM   3264  CA  LEU   746      55.655 115.592  63.010  1.00                 C  
ATOM   3265  C   LEU   746      54.431 116.092  62.253  1.00                 C  
ATOM   3266  O   LEU   746      54.363 116.001  61.021  1.00                 O  
ATOM   3267  CB  LEU   746      55.363 114.233  63.649  1.00                 C  
ATOM   3268  CG  LEU   746      56.569 113.470  64.201  1.00                 C  
ATOM   3269  CD1 LEU   746      56.119 112.233  64.964  1.00                 C  
ATOM   3270  CD2 LEU   746      57.520 113.083  63.079  1.00                 C  
ATOM   3271  N   LEU   747      53.446 116.624  62.973  1.00                 N  
ATOM   3272  CA  LEU   747      52.159 116.926  62.358  1.00                 C  
ATOM   3273  C   LEU   747      52.174 118.242  61.591  1.00                 C  
ATOM   3274  O   LEU   747      51.572 118.336  60.516  1.00                 O  
ATOM   3275  CB  LEU   747      51.056 116.970  63.417  1.00                 C  
ATOM   3276  CG  LEU   747      50.712 115.641  64.093  1.00                 C  
ATOM   3277  CD1 LEU   747      49.722 115.855  65.228  1.00                 C  
ATOM   3278  CD2 LEU   747      50.152 114.653  63.082  1.00                 C  
ATOM   3279  N   TYR   748      52.842 119.264  62.111  1.00                 N  
ATOM   3280  CA  TYR   748      52.647 120.579  61.510  1.00                 C  
ATOM   3281  C   TYR   748      53.930 121.289  61.104  1.00                 C  
ATOM   3282  O   TYR   748      53.950 121.944  60.060  1.00                 O  
ATOM   3283  CB  TYR   748      51.878 121.495  62.464  1.00                 C  
ATOM   3284  CG  TYR   748      50.491 120.998  62.805  1.00                 C  
ATOM   3285  OH  TYR   748      46.684 119.625  63.758  1.00                 O  
ATOM   3286  CZ  TYR   748      47.943 120.080  63.442  1.00                 C  
ATOM   3287  CD1 TYR   748      50.266 120.252  63.955  1.00                 C  
ATOM   3288  CE1 TYR   748      49.002 119.794  64.275  1.00                 C  
ATOM   3289  CD2 TYR   748      49.412 121.277  61.977  1.00                 C  
ATOM   3290  CE2 TYR   748      48.141 120.827  62.281  1.00                 C  
ATOM   3291  N   VAL   749      55.000 121.182  61.892  1.00                 N  
ATOM   3292  CA  VAL   749      56.166 122.041  61.715  1.00                 C  
ATOM   3293  C   VAL   749      57.414 121.279  61.282  1.00                 C  
ATOM   3294  O   VAL   749      58.530 121.770  61.476  1.00                 O  
ATOM   3295  CB  VAL   749      56.491 122.824  63.001  1.00                 C  
ATOM   3296  CG1 VAL   749      55.350 123.768  63.352  1.00                 C  
ATOM   3297  CG2 VAL   749      56.769 121.868  64.151  1.00                 C  
ATOM   3298  N   GLY   750      57.255 120.091  60.700  1.00                 N  
ATOM   3299  CA  GLY   750      58.416 119.355  60.226  1.00                 C  
ATOM   3300  C   GLY   750      59.111 120.040  59.065  1.00                 C  
ATOM   3301  O   GLY   750      60.344 120.083  59.004  1.00                 O  
ATOM   3302  N   PRO   751      58.331 120.601  58.138  1.00                 N  
ATOM   3303  CA  PRO   751      58.893 121.231  56.949  1.00                 C  
ATOM   3304  C   PRO   751      59.824 122.388  57.284  1.00                 C  
ATOM   3305  O   PRO   751      60.655 122.760  56.450  1.00                 O  
ATOM   3306  CB  PRO   751      57.667 121.724  56.177  1.00                 C  
ATOM   3307  CD  PRO   751      56.824 120.571  58.097  1.00                 C  
ATOM   3308  CG  PRO   751      56.554 120.848  56.645  1.00                 C  
ATOM   3309  N   LEU   752      59.702 122.967  58.479  1.00                 N  
ATOM   3310  CA  LEU   752      60.572 124.068  58.867  1.00                 C  
ATOM   3311  C   LEU   752      62.015 123.630  59.076  1.00                 C  
ATOM   3312  O   LEU   752      62.915 124.472  59.012  1.00                 O  
ATOM   3313  CB  LEU   752      60.057 124.733  60.145  1.00                 C  
ATOM   3314  CG  LEU   752      58.722 125.472  60.034  1.00                 C  
ATOM   3315  CD1 LEU   752      58.264 125.964  61.399  1.00                 C  
ATOM   3316  CD2 LEU   752      58.831 126.636  59.062  1.00                 C  
ATOM   3317  N   PHE   753      62.261 122.342  59.322  1.00                 N  
ATOM   3318  CA  PHE   753      63.599 121.857  59.635  1.00                 C  
ATOM   3319  C   PHE   753      64.285 121.206  58.440  1.00                 C  
ATOM   3320  O   PHE   753      65.373 120.639  58.593  1.00                 O  
ATOM   3321  CB  PHE   753      63.549 120.857  60.792  1.00                 C  
ATOM   3322  CG  PHE   753      63.102 121.458  62.094  1.00                 C  
ATOM   3323  CZ  PHE   753      62.279 122.574  64.503  1.00                 C  
ATOM   3324  CD1 PHE   753      61.819 121.244  62.567  1.00                 C  
ATOM   3325  CE1 PHE   753      61.407 121.797  63.764  1.00                 C  
ATOM   3326  CD2 PHE   753      63.963 122.238  62.845  1.00                 C  
ATOM   3327  CE2 PHE   753      63.551 122.791  64.043  1.00                 C  
ATOM   3328  N   GLU   754      63.686 121.301  57.252  1.00                 N  
ATOM   3329  CA  GLU   754      64.190 120.561  56.099  1.00                 C  
ATOM   3330  C   GLU   754      65.597 120.989  55.707  1.00                 C  
ATOM   3331  O   GLU   754      66.358 120.180  55.165  1.00                 O  
ATOM   3332  CB  GLU   754      63.254 120.733  54.901  1.00                 C  
ATOM   3333  CD  GLU   754      60.993 120.270  53.874  1.00                 C  
ATOM   3334  CG  GLU   754      61.910 120.040  55.059  1.00                 C  
ATOM   3335  OE1 GLU   754      61.220 121.246  53.128  1.00                 O  
ATOM   3336  OE2 GLU   754      60.047 119.476  53.692  1.00                 O  
ATOM   3337  N   ALA   755      65.964 122.239  55.969  1.00                 N  
ATOM   3338  CA  ALA   755      67.285 122.742  55.624  1.00                 C  
ATOM   3339  C   ALA   755      68.273 122.657  56.780  1.00                 C  
ATOM   3340  O   ALA   755      69.383 123.180  56.663  1.00                 O  
ATOM   3341  CB  ALA   755      67.196 124.184  55.149  1.00                 C  
ATOM   3342  N   LEU   756      67.906 122.015  57.879  1.00                 N  
ATOM   3343  CA  LEU   756      68.802 121.926  59.028  1.00                 C  
ATOM   3344  C   LEU   756      70.027 121.089  58.677  1.00                 C  
ATOM   3345  O   LEU   756      69.875 119.934  58.260  1.00                 O  
ATOM   3346  CB  LEU   756      68.071 121.330  60.233  1.00                 C  
ATOM   3347  CG  LEU   756      68.878 121.216  61.527  1.00                 C  
ATOM   3348  CD1 LEU   756      69.248 122.594  62.054  1.00                 C  
ATOM   3349  CD2 LEU   756      68.102 120.439  62.579  1.00                 C  
ATOM   3350  N   PRO   757      71.242 121.617  58.818  1.00                 N  
ATOM   3351  CA  PRO   757      72.428 120.853  58.419  1.00                 C  
ATOM   3352  C   PRO   757      72.703 119.689  59.356  1.00                 C  
ATOM   3353  O   PRO   757      72.639 119.814  60.582  1.00                 O  
ATOM   3354  CB  PRO   757      73.563 121.878  58.469  1.00                 C  
ATOM   3355  CD  PRO   757      71.565 123.043  59.086  1.00                 C  
ATOM   3356  CG  PRO   757      72.877 123.200  58.369  1.00                 C  
ATOM   3357  N   GLU   758      73.040 118.545  58.755  1.00                 N  
ATOM   3358  CA  GLU   758      73.378 117.361  59.532  1.00                 C  
ATOM   3359  C   GLU   758      74.553 117.605  60.465  1.00                 C  
ATOM   3360  O   GLU   758      74.560 117.079  61.585  1.00                 O  
ATOM   3361  CB  GLU   758      73.696 116.185  58.606  1.00                 C  
ATOM   3362  CD  GLU   758      72.851 114.520  56.905  1.00                 C  
ATOM   3363  CG  GLU   758      72.487 115.631  57.870  1.00                 C  
ATOM   3364  OE1 GLU   758      74.060 114.310  56.670  1.00                 O  
ATOM   3365  OE2 GLU   758      71.928 113.858  56.385  1.00                 O  
ATOM   3366  N   CYS   759      75.529 118.407  60.033  1.00                 N  
ATOM   3367  CA  CYS   759      76.644 118.762  60.901  1.00                 C  
ATOM   3368  C   CYS   759      76.150 119.367  62.206  1.00                 C  
ATOM   3369  O   CYS   759      76.660 119.034  63.282  1.00                 O  
ATOM   3370  CB  CYS   759      77.585 119.738  60.192  1.00                 C  
ATOM   3371  SG  CYS   759      76.806 121.286  59.677  1.00                 S  
ATOM   3372  N   ILE   760      75.139 120.237  62.132  1.00                 N  
ATOM   3373  CA  ILE   760      74.582 120.824  63.345  1.00                 C  
ATOM   3374  C   ILE   760      74.078 119.733  64.277  1.00                 C  
ATOM   3375  O   ILE   760      74.394 119.730  65.475  1.00                 O  
ATOM   3376  CB  ILE   760      73.449 121.816  63.023  1.00                 C  
ATOM   3377  CD1 ILE   760      75.014 123.829  63.006  1.00                 C  
ATOM   3378  CG1 ILE   760      73.994 123.013  62.241  1.00                 C  
ATOM   3379  CG2 ILE   760      72.740 122.247  64.298  1.00                 C  
ATOM   3380  N   LEU   761      73.320 118.771  63.739  1.00                 N  
ATOM   3381  CA  LEU   761      72.864 117.655  64.558  1.00                 C  
ATOM   3382  C   LEU   761      74.041 116.966  65.224  1.00                 C  
ATOM   3383  O   LEU   761      74.031 116.735  66.443  1.00                 O  
ATOM   3384  CB  LEU   761      72.072 116.657  63.711  1.00                 C  
ATOM   3385  CG  LEU   761      70.707 117.128  63.207  1.00                 C  
ATOM   3386  CD1 LEU   761      70.117 116.122  62.231  1.00                 C  
ATOM   3387  CD2 LEU   761      69.754 117.357  64.370  1.00                 C  
ATOM   3388  N   ALA   762      75.084 116.673  64.442  1.00                 N  
ATOM   3389  CA  ALA   762      76.263 116.025  64.995  1.00                 C  
ATOM   3390  C   ALA   762      76.807 116.821  66.167  1.00                 C  
ATOM   3391  O   ALA   762      77.015 116.274  67.259  1.00                 O  
ATOM   3392  CB  ALA   762      77.330 115.861  63.923  1.00                 C  
ATOM   3393  N   SER   763      76.971 118.132  65.976  1.00                 N  
ATOM   3394  CA  SER   763      77.528 118.963  67.031  1.00                 C  
ATOM   3395  C   SER   763      76.672 118.878  68.281  1.00                 C  
ATOM   3396  O   SER   763      77.194 118.685  69.386  1.00                 O  
ATOM   3397  CB  SER   763      77.647 120.415  66.563  1.00                 C  
ATOM   3398  OG  SER   763      76.370 120.980  66.325  1.00                 O  
ATOM   3399  N   ILE   764      75.351 118.960  68.115  1.00                 N  
ATOM   3400  CA  ILE   764      74.461 118.910  69.268  1.00                 C  
ATOM   3401  C   ILE   764      74.696 117.625  70.043  1.00                 C  
ATOM   3402  O   ILE   764      74.942 117.642  71.259  1.00                 O  
ATOM   3403  CB  ILE   764      72.984 119.026  68.847  1.00                 C  
ATOM   3404  CD1 ILE   764      71.363 120.537  67.587  1.00                 C  
ATOM   3405  CG1 ILE   764      72.695 120.423  68.294  1.00                 C  
ATOM   3406  CG2 ILE   764      72.069 118.676  70.010  1.00                 C  
ATOM   3407  N   VAL   765      74.714 116.498  69.329  1.00                 N  
ATOM   3408  CA  VAL   765      74.880 115.215  69.999  1.00                 C  
ATOM   3409  C   VAL   765      76.206 115.187  70.742  1.00                 C  
ATOM   3410  O   VAL   765      76.269 114.824  71.927  1.00                 O  
ATOM   3411  CB  VAL   765      74.797 114.043  69.003  1.00                 C  
ATOM   3412  CG1 VAL   765      75.186 112.739  69.682  1.00                 C  
ATOM   3413  CG2 VAL   765      73.399 113.944  68.413  1.00                 C  
ATOM   3414  N   LEU   766      77.271 115.645  70.081  1.00                 N  
ATOM   3415  CA  LEU   766      78.591 115.579  70.695  1.00                 C  
ATOM   3416  C   LEU   766      78.616 116.426  71.956  1.00                 C  
ATOM   3417  O   LEU   766      79.132 116.001  72.997  1.00                 O  
ATOM   3418  CB  LEU   766      79.665 116.043  69.709  1.00                 C  
ATOM   3419  CG  LEU   766      79.930 115.124  68.514  1.00                 C  
ATOM   3420  CD1 LEU   766      80.879 115.786  67.527  1.00                 C  
ATOM   3421  CD2 LEU   766      80.495 113.790  68.977  1.00                 C  
ATOM   3422  N   VAL   767      78.001 117.609  71.902  1.00                 N  
ATOM   3423  CA  VAL   767      77.984 118.474  73.075  1.00                 C  
ATOM   3424  C   VAL   767      77.281 117.770  74.221  1.00                 C  
ATOM   3425  O   VAL   767      77.779 117.735  75.355  1.00                 O  
ATOM   3426  CB  VAL   767      77.305 119.823  72.772  1.00                 C  
ATOM   3427  CG1 VAL   767      77.109 120.620  74.052  1.00                 C  
ATOM   3428  CG2 VAL   767      78.123 120.617  71.766  1.00                 C  
ATOM   3429  N   SER   768      76.146 117.140  73.931  1.00                 N  
ATOM   3430  CA  SER   768      75.388 116.511  74.997  1.00                 C  
ATOM   3431  C   SER   768      76.045 115.240  75.506  1.00                 C  
ATOM   3432  O   SER   768      75.596 114.691  76.517  1.00                 O  
ATOM   3433  CB  SER   768      73.967 116.193  74.528  1.00                 C  
ATOM   3434  OG  SER   768      73.972 115.194  73.524  1.00                 O  
ATOM   3435  N   LEU   769      77.093 114.762  74.837  1.00                 N  
ATOM   3436  CA  LEU   769      77.845 113.644  75.395  1.00                 C  
ATOM   3437  C   LEU   769      78.737 114.048  76.567  1.00                 C  
ATOM   3438  O   LEU   769      79.275 113.157  77.241  1.00                 O  
ATOM   3439  CB  LEU   769      78.708 112.987  74.316  1.00                 C  
ATOM   3440  CG  LEU   769      77.957 112.287  73.181  1.00                 C  
ATOM   3441  CD1 LEU   769      78.926 111.799  72.116  1.00                 C  
ATOM   3442  CD2 LEU   769      77.132 111.127  73.717  1.00                 C  
ATOM   3443  N   LYS   770      78.888 115.351  76.833  1.00                 N  
ATOM   3444  CA  LYS   770      79.839 115.803  77.846  1.00                 C  
ATOM   3445  C   LYS   770      79.553 115.183  79.208  1.00                 C  
ATOM   3446  O   LYS   770      80.469 114.675  79.868  1.00                 O  
ATOM   3447  CB  LYS   770      79.817 117.329  77.959  1.00                 C  
ATOM   3448  CD  LYS   770      80.752 119.409  79.007  1.00                 C  
ATOM   3449  CE  LYS   770      81.701 119.969  80.053  1.00                 C  
ATOM   3450  CG  LYS   770      80.791 117.890  78.982  1.00                 C  
ATOM   3451  NZ  LYS   770      81.673 121.457  80.089  1.00                 N  
ATOM   3452  N   GLY   771      78.292 115.207  79.642  1.00                 N  
ATOM   3453  CA  GLY   771      77.953 114.608  80.921  1.00                 C  
ATOM   3454  C   GLY   771      78.344 113.146  80.991  1.00                 C  
ATOM   3455  O   GLY   771      78.894 112.687  81.996  1.00                 O  
ATOM   3456  N   MET   772      78.101 112.403  79.909  1.00                 N  
ATOM   3457  CA  MET   772      78.532 111.012  79.863  1.00                 C  
ATOM   3458  C   MET   772      80.034 110.906  80.075  1.00                 C  
ATOM   3459  O   MET   772      80.500 110.105  80.895  1.00                 O  
ATOM   3460  CB  MET   772      78.138 110.373  78.530  1.00                 C  
ATOM   3461  SD  MET   772      75.957 109.001  79.549  1.00                 S  
ATOM   3462  CE  MET   772      76.709 107.473  78.996  1.00                 C  
ATOM   3463  CG  MET   772      76.642 110.168  78.357  1.00                 C  
ATOM   3464  N   PHE   773      80.805 111.741  79.375  1.00                 N  
ATOM   3465  CA  PHE   773      82.254 111.690  79.515  1.00                 C  
ATOM   3466  C   PHE   773      82.704 112.072  80.917  1.00                 C  
ATOM   3467  O   PHE   773      83.781 111.643  81.349  1.00                 O  
ATOM   3468  CB  PHE   773      82.924 112.610  78.492  1.00                 C  
ATOM   3469  CG  PHE   773      82.870 112.091  77.084  1.00                 C  
ATOM   3470  CZ  PHE   773      82.776 111.125  74.479  1.00                 C  
ATOM   3471  CD1 PHE   773      82.025 112.666  76.150  1.00                 C  
ATOM   3472  CE1 PHE   773      81.976 112.188  74.854  1.00                 C  
ATOM   3473  CD2 PHE   773      83.664 111.027  76.692  1.00                 C  
ATOM   3474  CE2 PHE   773      83.615 110.550  75.396  1.00                 C  
ATOM   3475  N   GLN   774      81.886 112.833  81.648  1.00                 N  
ATOM   3476  CA  GLN   774      82.231 113.175  83.022  1.00                 C  
ATOM   3477  C   GLN   774      82.404 111.941  83.896  1.00                 C  
ATOM   3478  O   GLN   774      83.112 112.010  84.908  1.00                 O  
ATOM   3479  CB  GLN   774      81.164 114.086  83.631  1.00                 C  
ATOM   3480  CD  GLN   774      80.028 116.342  83.630  1.00                 C  
ATOM   3481  CG  GLN   774      81.121 115.481  83.029  1.00                 C  
ATOM   3482  OE1 GLN   774      78.988 115.837  84.052  1.00                 O  
ATOM   3483  NE2 GLN   774      80.260 117.649  83.670  1.00                 N  
ATOM   3484  N   GLN   775      81.820 110.806  83.502  1.00                 N  
ATOM   3485  CA  GLN   775      81.960 109.579  84.272  1.00                 C  
ATOM   3486  C   GLN   775      83.399 109.092  84.351  1.00                 C  
ATOM   3487  O   GLN   775      83.693 108.235  85.190  1.00                 O  
ATOM   3488  CB  GLN   775      81.088 108.471  83.678  1.00                 C  
ATOM   3489  CD  GLN   775      78.762 107.612  83.195  1.00                 C  
ATOM   3490  CG  GLN   775      79.594 108.710  83.828  1.00                 C  
ATOM   3491  OE1 GLN   775      77.533 107.634  83.262  1.00                 O  
ATOM   3492  NE2 GLN   775      79.431 106.646  82.577  1.00                 N  
ATOM   3493  N   PHE   776      84.298 109.611  83.510  1.00                 N  
ATOM   3494  CA  PHE   776      85.705 109.258  83.653  1.00                 C  
ATOM   3495  C   PHE   776      86.261 109.630  85.021  1.00                 C  
ATOM   3496  O   PHE   776      87.237 109.011  85.463  1.00                 O  
ATOM   3497  CB  PHE   776      86.541 109.935  82.565  1.00                 C  
ATOM   3498  CG  PHE   776      86.353 109.339  81.198  1.00                 C  
ATOM   3499  CZ  PHE   776      86.010 108.231  78.672  1.00                 C  
ATOM   3500  CD1 PHE   776      85.637 110.014  80.225  1.00                 C  
ATOM   3501  CE1 PHE   776      85.465 109.466  78.968  1.00                 C  
ATOM   3502  CD2 PHE   776      86.893 108.104  80.886  1.00                 C  
ATOM   3503  CE2 PHE   776      86.721 107.556  79.629  1.00                 C  
ATOM   3504  N   ALA   777      85.644 110.590  85.717  1.00                 N  
ATOM   3505  CA  ALA   777      86.060 110.917  87.075  1.00                 C  
ATOM   3506  C   ALA   777      85.948 109.735  88.029  1.00                 C  
ATOM   3507  O   ALA   777      86.416 109.836  89.167  1.00                 O  
ATOM   3508  CB  ALA   777      85.238 112.076  87.617  1.00                 C  
ATOM   3509  N   GLU   778      85.336 108.629  87.601  1.00                 N  
ATOM   3510  CA  GLU   778      85.291 107.430  88.426  1.00                 C  
ATOM   3511  C   GLU   778      86.657 106.790  88.608  1.00                 C  
ATOM   3512  O   GLU   778      86.854 106.062  89.585  1.00                 O  
ATOM   3513  CB  GLU   778      84.330 106.402  87.825  1.00                 C  
ATOM   3514  CD  GLU   778      81.949 105.779  87.261  1.00                 C  
ATOM   3515  CG  GLU   778      82.869 106.820  87.866  1.00                 C  
ATOM   3516  OE1 GLU   778      82.458 104.754  86.759  1.00                 O  
ATOM   3517  OE2 GLU   778      80.717 105.987  87.287  1.00                 O  
ATOM   3518  N   LEU   779      87.594 107.021  87.687  1.00                 N  
ATOM   3519  CA  LEU   779      88.878 106.327  87.768  1.00                 C  
ATOM   3520  C   LEU   779      89.645 106.645  89.047  1.00                 C  
ATOM   3521  O   LEU   779      90.059 105.698  89.739  1.00                 O  
ATOM   3522  CB  LEU   779      89.752 106.674  86.561  1.00                 C  
ATOM   3523  CG  LEU   779      91.149 106.052  86.534  1.00                 C  
ATOM   3524  CD1 LEU   779      91.061 104.534  86.504  1.00                 C  
ATOM   3525  CD2 LEU   779      91.941 106.560  85.339  1.00                 C  
ATOM   3526  N   LYS   780      89.865 107.910  89.433  1.00                 N  
ATOM   3527  CA  LYS   780      90.515 108.148  90.733  1.00                 C  
ATOM   3528  C   LYS   780      89.691 107.652  91.905  1.00                 C  
ATOM   3529  O   LYS   780      90.241 107.061  92.844  1.00                 O  
ATOM   3530  CB  LYS   780      90.807 109.638  90.921  1.00                 C  
ATOM   3531  CD  LYS   780      92.137 111.658  90.252  1.00                 C  
ATOM   3532  CE  LYS   780      93.235 112.195  89.347  1.00                 C  
ATOM   3533  CG  LYS   780      91.914 110.172  90.027  1.00                 C  
ATOM   3534  NZ  LYS   780      93.435 113.659  89.526  1.00                 N  
ATOM   3535  N   ARG   781      88.374 107.862  91.860  1.00                 N  
ATOM   3536  CA  ARG   781      87.508 107.453  92.960  1.00                 C  
ATOM   3537  C   ARG   781      87.655 105.966  93.246  1.00                 C  
ATOM   3538  O   ARG   781      87.948 105.564  94.379  1.00                 O  
ATOM   3539  CB  ARG   781      86.048 107.787  92.646  1.00                 C  
ATOM   3540  CD  ARG   781      83.637 107.679  93.334  1.00                 C  
ATOM   3541  NE  ARG   781      83.237 106.834  92.211  1.00                 N  
ATOM   3542  CG  ARG   781      85.075 107.422  93.755  1.00                 C  
ATOM   3543  CZ  ARG   781      82.910 105.550  92.322  1.00                 C  
ATOM   3544  NH1 ARG   781      82.558 104.861  91.245  1.00                 N  
ATOM   3545  NH2 ARG   781      82.935 104.959  93.508  1.00                 N  
ATOM   3546  N   LEU   782      87.496 105.133  92.217  1.00                 N  
ATOM   3547  CA  LEU   782      87.673 103.701  92.410  1.00                 C  
ATOM   3548  C   LEU   782      89.109 103.364  92.777  1.00                 C  
ATOM   3549  O   LEU   782      89.339 102.456  93.583  1.00                 O  
ATOM   3550  CB  LEU   782      87.264 102.936  91.150  1.00                 C  
ATOM   3551  CG  LEU   782      85.773 102.943  90.807  1.00                 C  
ATOM   3552  CD1 LEU   782      85.529 102.293  89.453  1.00                 C  
ATOM   3553  CD2 LEU   782      84.970 102.233  91.886  1.00                 C  
ATOM   3554  N   TRP   783      90.082 104.103  92.234  1.00                 N  
ATOM   3555  CA  TRP   783      91.468 103.885  92.633  1.00                 C  
ATOM   3556  C   TRP   783      91.631 104.054  94.137  1.00                 C  
ATOM   3557  O   TRP   783      92.479 103.403  94.758  1.00                 O  
ATOM   3558  CB  TRP   783      92.397 104.846  91.889  1.00                 C  
ATOM   3559  CG  TRP   783      93.846 104.656  92.219  1.00                 C  
ATOM   3560  CD1 TRP   783      94.715 103.786  91.625  1.00                 C  
ATOM   3561  NE1 TRP   783      95.960 103.896  92.196  1.00                 N  
ATOM   3562  CD2 TRP   783      94.596 105.351  93.223  1.00                 C  
ATOM   3563  CE2 TRP   783      95.911 104.852  93.180  1.00                 C  
ATOM   3564  CH2 TRP   783      96.580 106.288  94.930  1.00                 C  
ATOM   3565  CZ2 TRP   783      96.913 105.314  94.031  1.00                 C  
ATOM   3566  CE3 TRP   783      94.284 106.347  94.152  1.00                 C  
ATOM   3567  CZ3 TRP   783      95.281 106.803  94.994  1.00                 C  
ATOM   3568  N   LYS   784      90.819 104.921  94.739  1.00                 N  
ATOM   3569  CA  LYS   784      90.891 105.122  96.180  1.00                 C  
ATOM   3570  C   LYS   784      90.003 104.149  96.946  1.00                 C  
ATOM   3571  O   LYS   784      90.273 103.870  98.118  1.00                 O  
ATOM   3572  CB  LYS   784      90.502 106.557  96.541  1.00                 C  
ATOM   3573  CD  LYS   784      91.037 109.007  96.442  1.00                 C  
ATOM   3574  CE  LYS   784      92.019 110.058  95.951  1.00                 C  
ATOM   3575  CG  LYS   784      91.481 107.609  96.045  1.00                 C  
ATOM   3576  NZ  LYS   784      91.583 111.436  96.310  1.00                 N  
ATOM   3577  N   ILE   785      88.950 103.625  96.319  1.00                 N  
ATOM   3578  CA  ILE   785      88.006 102.804  97.071  1.00                 C  
ATOM   3579  C   ILE   785      88.273 101.312  96.907  1.00                 C  
ATOM   3580  O   ILE   785      88.276 100.571  97.894  1.00                 O  
ATOM   3581  CB  ILE   785      86.551 103.103  96.666  1.00                 C  
ATOM   3582  CD1 ILE   785      84.860 104.998  96.445  1.00                 C  
ATOM   3583  CG1 ILE   785      86.184 104.545  97.020  1.00                 C  
ATOM   3584  CG2 ILE   785      85.602 102.103  97.309  1.00                 C  
ATOM   3585  N   SER   786      88.487 100.854  95.676  1.00                 N  
ATOM   3586  CA  SER   786      88.722  99.434  95.430  1.00                 C  
ATOM   3587  C   SER   786      89.390  99.296  94.071  1.00                 C  
ATOM   3588  O   SER   786      88.798  99.664  93.054  1.00                 O  
ATOM   3589  CB  SER   786      87.408  98.654  95.497  1.00                 C  
ATOM   3590  OG  SER   786      87.616  97.278  95.228  1.00                 O  
ATOM   3591  N   LYS   787      90.615  98.770  94.056  1.00                 N  
ATOM   3592  CA  LYS   787      91.303  98.555  92.791  1.00                 C  
ATOM   3593  C   LYS   787      90.719  97.387  92.011  1.00                 C  
ATOM   3594  O   LYS   787      90.890  97.329  90.790  1.00                 O  
ATOM   3595  CB  LYS   787      92.796  98.316  93.027  1.00                 C  
ATOM   3596  CD  LYS   787      95.023  99.233  93.732  1.00                 C  
ATOM   3597  CE  LYS   787      95.781 100.463  94.204  1.00                 C  
ATOM   3598  CG  LYS   787      93.549  99.540  93.522  1.00                 C  
ATOM   3599  NZ  LYS   787      97.223 100.172  94.437  1.00                 N  
ATOM   3600  N   LYS   788      90.040  96.457  92.684  1.00                 N  
ATOM   3601  CA  LYS   788      89.314  95.411  91.971  1.00                 C  
ATOM   3602  C   LYS   788      88.165  96.014  91.173  1.00                 C  
ATOM   3603  O   LYS   788      87.946  95.665  90.007  1.00                 O  
ATOM   3604  CB  LYS   788      88.792  94.358  92.951  1.00                 C  
ATOM   3605  CD  LYS   788      89.291  92.483  94.543  1.00                 C  
ATOM   3606  CE  LYS   788      90.377  91.620  95.164  1.00                 C  
ATOM   3607  CG  LYS   788      89.878  93.497  93.573  1.00                 C  
ATOM   3608  NZ  LYS   788      89.822  90.651  96.148  1.00                 N  
ATOM   3609  N   ASP   789      87.421  96.941  91.779  1.00                 N  
ATOM   3610  CA  ASP   789      86.326  97.583  91.064  1.00                 C  
ATOM   3611  C   ASP   789      86.837  98.570  90.023  1.00                 C  
ATOM   3612  O   ASP   789      86.179  98.784  89.000  1.00                 O  
ATOM   3613  CB  ASP   789      85.394  98.299  92.043  1.00                 C  
ATOM   3614  CG  ASP   789      84.574  97.335  92.878  1.00                 C  
ATOM   3615  OD1 ASP   789      84.517  96.140  92.521  1.00                 O  
ATOM   3616  OD2 ASP   789      83.988  97.775  93.890  1.00                 O  
ATOM   3617  N   MET   790      88.005  99.174  90.255  1.00                 N  
ATOM   3618  CA  MET   790      88.646  99.958  89.204  1.00                 C  
ATOM   3619  C   MET   790      89.023  99.076  88.022  1.00                 C  
ATOM   3620  O   MET   790      88.873  99.476  86.862  1.00                 O  
ATOM   3621  CB  MET   790      89.886 100.671  89.748  1.00                 C  
ATOM   3622  SD  MET   790      92.074 102.334  89.397  1.00                 S  
ATOM   3623  CE  MET   790      93.180 100.943  89.612  1.00                 C  
ATOM   3624  CG  MET   790      90.620 101.512  88.717  1.00                 C  
ATOM   3625  N   SER   791      89.526  97.872  88.301  1.00                 N  
ATOM   3626  CA  SER   791      89.809  96.917  87.237  1.00                 C  
ATOM   3627  C   SER   791      88.539  96.546  86.487  1.00                 C  
ATOM   3628  O   SER   791      88.552  96.415  85.260  1.00                 O  
ATOM   3629  CB  SER   791      90.471  95.661  87.807  1.00                 C  
ATOM   3630  OG  SER   791      91.755  95.954  88.330  1.00                 O  
ATOM   3631  N   VAL   792      87.432  96.365  87.210  1.00                 N  
ATOM   3632  CA  VAL   792      86.156  96.071  86.561  1.00                 C  
ATOM   3633  C   VAL   792      85.751  97.218  85.643  1.00                 C  
ATOM   3634  O   VAL   792      85.348  97.005  84.495  1.00                 O  
ATOM   3635  CB  VAL   792      85.046  95.800  87.594  1.00                 C  
ATOM   3636  CG1 VAL   792      83.691  95.712  86.909  1.00                 C  
ATOM   3637  CG2 VAL   792      85.340  94.525  88.369  1.00                 C  
ATOM   3638  N   TRP   793      85.867  98.453  86.136  1.00                 N  
ATOM   3639  CA  TRP   793      85.533  99.626  85.332  1.00                 C  
ATOM   3640  C   TRP   793      86.356  99.670  84.052  1.00                 C  
ATOM   3641  O   TRP   793      85.809  99.803  82.951  1.00                 O  
ATOM   3642  CB  TRP   793      85.750 100.908  86.138  1.00                 C  
ATOM   3643  CG  TRP   793      85.425 102.157  85.378  1.00                 C  
ATOM   3644  CD1 TRP   793      84.206 102.764  85.282  1.00                 C  
ATOM   3645  NE1 TRP   793      84.297 103.889  84.498  1.00                 N  
ATOM   3646  CD2 TRP   793      86.333 102.953  84.607  1.00                 C  
ATOM   3647  CE2 TRP   793      85.596 104.025  84.072  1.00                 C  
ATOM   3648  CH2 TRP   793      87.511 104.889  82.996  1.00                 C  
ATOM   3649  CZ2 TRP   793      86.176 105.001  83.264  1.00                 C  
ATOM   3650  CE3 TRP   793      87.698 102.864  84.317  1.00                 C  
ATOM   3651  CZ3 TRP   793      88.269 103.834  83.514  1.00                 C  
ATOM   3652  N   LEU   794      87.680  99.565  84.179  1.00                 N  
ATOM   3653  CA  LEU   794      88.554  99.701  83.018  1.00                 C  
ATOM   3654  C   LEU   794      88.376  98.544  82.044  1.00                 C  
ATOM   3655  O   LEU   794      88.378  98.748  80.824  1.00                 O  
ATOM   3656  CB  LEU   794      90.017  99.790  83.456  1.00                 C  
ATOM   3657  CG  LEU   794      91.049  99.974  82.341  1.00                 C  
ATOM   3658  CD1 LEU   794      90.775 101.251  81.561  1.00                 C  
ATOM   3659  CD2 LEU   794      92.459  99.994  82.912  1.00                 C  
ATOM   3660  N   VAL   795      88.234  97.323  82.561  1.00                 N  
ATOM   3661  CA  VAL   795      88.015  96.172  81.696  1.00                 C  
ATOM   3662  C   VAL   795      86.703  96.302  80.936  1.00                 C  
ATOM   3663  O   VAL   795      86.651  96.039  79.730  1.00                 O  
ATOM   3664  CB  VAL   795      88.027  94.855  82.495  1.00                 C  
ATOM   3665  CG1 VAL   795      87.589  93.695  81.615  1.00                 C  
ATOM   3666  CG2 VAL   795      89.410  94.597  83.074  1.00                 C  
ATOM   3667  N   THR   796      85.637  96.729  81.618  1.00                 N  
ATOM   3668  CA  THR   796      84.363  96.936  80.943  1.00                 C  
ATOM   3669  C   THR   796      84.472  98.018  79.880  1.00                 C  
ATOM   3670  O   THR   796      83.949  97.862  78.773  1.00                 O  
ATOM   3671  CB  THR   796      83.251  97.312  81.940  1.00                 C  
ATOM   3672  OG1 THR   796      83.060  96.241  82.873  1.00                 O  
ATOM   3673  CG2 THR   796      81.941  97.558  81.208  1.00                 C  
ATOM   3674  N   PHE   797      85.154  99.121  80.195  1.00                 N  
ATOM   3675  CA  PHE   797      85.301 100.198  79.223  1.00                 C  
ATOM   3676  C   PHE   797      86.046  99.722  77.983  1.00                 C  
ATOM   3677  O   PHE   797      85.583  99.916  76.855  1.00                 O  
ATOM   3678  CB  PHE   797      86.031 101.388  79.849  1.00                 C  
ATOM   3679  CG  PHE   797      86.273 102.521  78.893  1.00                 C  
ATOM   3680  CZ  PHE   797      86.728 104.616  77.122  1.00                 C  
ATOM   3681  CD1 PHE   797      85.260 103.411  78.580  1.00                 C  
ATOM   3682  CE1 PHE   797      85.483 104.453  77.700  1.00                 C  
ATOM   3683  CD2 PHE   797      87.514 102.697  78.306  1.00                 C  
ATOM   3684  CE2 PHE   797      87.737 103.740  77.426  1.00                 C  
ATOM   3685  N   ILE   798      87.196  99.072  78.178  1.00                 N  
ATOM   3686  CA  ILE   798      88.007  98.632  77.046  1.00                 C  
ATOM   3687  C   ILE   798      87.261  97.588  76.224  1.00                 C  
ATOM   3688  O   ILE   798      87.255  97.638  74.986  1.00                 O  
ATOM   3689  CB  ILE   798      89.364  98.070  77.509  1.00                 C  
ATOM   3690  CD1 ILE   798      91.461  98.689  78.819  1.00                 C  
ATOM   3691  CG1 ILE   798      90.234  99.188  78.087  1.00                 C  
ATOM   3692  CG2 ILE   798      90.059  97.346  76.365  1.00                 C  
ATOM   3693  N   ALA   799      86.613  96.632  76.895  1.00                 N  
ATOM   3694  CA  ALA   799      85.876  95.596  76.185  1.00                 C  
ATOM   3695  C   ALA   799      84.721  96.183  75.385  1.00                 C  
ATOM   3696  O   ALA   799      84.615  95.945  74.179  1.00                 O  
ATOM   3697  CB  ALA   799      85.354  94.553  77.161  1.00                 C  
ATOM   3698  N   VAL   800      83.859  96.974  76.029  1.00                 N  
ATOM   3699  CA  VAL   800      82.713  97.553  75.343  1.00                 C  
ATOM   3700  C   VAL   800      83.118  98.560  74.279  1.00                 C  
ATOM   3701  O   VAL   800      82.326  98.834  73.374  1.00                 O  
ATOM   3702  CB  VAL   800      81.747  98.231  76.332  1.00                 C  
ATOM   3703  CG1 VAL   800      81.208  97.218  77.330  1.00                 C  
ATOM   3704  CG2 VAL   800      82.440  99.378  77.052  1.00                 C  
ATOM   3705  N   VAL   801      84.326  99.116  74.362  1.00                 N  
ATOM   3706  CA  VAL   801      84.787 100.022  73.321  1.00                 C  
ATOM   3707  C   VAL   801      85.296  99.251  72.110  1.00                 C  
ATOM   3708  O   VAL   801      84.782  99.410  70.999  1.00                 O  
ATOM   3709  CB  VAL   801      85.889 100.964  73.840  1.00                 C  
ATOM   3710  CG1 VAL   801      86.476 101.778  72.697  1.00                 C  
ATOM   3711  CG2 VAL   801      85.340 101.879  74.924  1.00                 C  
ATOM   3712  N   VAL   802      86.306  98.403  72.308  1.00                 N  
ATOM   3713  CA  VAL   802      86.954  97.775  71.162  1.00                 C  
ATOM   3714  C   VAL   802      86.123  96.636  70.582  1.00                 C  
ATOM   3715  O   VAL   802      86.051  96.488  69.358  1.00                 O  
ATOM   3716  CB  VAL   802      88.353  97.245  71.525  1.00                 C  
ATOM   3717  CG1 VAL   802      89.247  98.380  72.001  1.00                 C  
ATOM   3718  CG2 VAL   802      88.253  96.161  72.588  1.00                 C  
ATOM   3719  N   PHE   803      85.490  95.825  71.421  1.00                 N  
ATOM   3720  CA  PHE   803      84.435  94.957  70.931  1.00                 C  
ATOM   3721  C   PHE   803      83.123  95.737  70.919  1.00                 C  
ATOM   3722  O   PHE   803      83.047  96.880  71.372  1.00                 O  
ATOM   3723  CB  PHE   803      84.328  93.701  71.799  1.00                 C  
ATOM   3724  CG  PHE   803      85.516  92.789  71.693  1.00                 C  
ATOM   3725  CZ  PHE   803      87.712  91.096  71.493  1.00                 C  
ATOM   3726  CD1 PHE   803      86.628  92.981  72.494  1.00                 C  
ATOM   3727  CE1 PHE   803      87.722  92.141  72.397  1.00                 C  
ATOM   3728  CD2 PHE   803      85.522  91.738  70.793  1.00                 C  
ATOM   3729  CE2 PHE   803      86.616  90.898  70.696  1.00                 C  
ATOM   3730  N   ASP   804      82.081  95.114  70.395  1.00                 N  
ATOM   3731  CA  ASP   804      80.794  95.772  70.353  1.00                 C  
ATOM   3732  C   ASP   804      80.185  95.910  71.734  1.00                 C  
ATOM   3733  O   ASP   804      80.686  95.393  72.730  1.00                 O  
ATOM   3734  CB  ASP   804      79.832  95.010  69.440  1.00                 C  
ATOM   3735  CG  ASP   804      78.631  95.841  69.034  1.00                 C  
ATOM   3736  OD1 ASP   804      78.508  96.985  69.522  1.00                 O  
ATOM   3737  OD2 ASP   804      77.813  95.350  68.229  1.00                 O  
ATOM   3738  N   VAL   805      79.068  96.635  71.793  1.00                 N  
ATOM   3739  CA  VAL   805      78.325  96.724  73.043  1.00                 C  
ATOM   3740  C   VAL   805      77.671  95.403  73.425  1.00                 C  
ATOM   3741  O   VAL   805      77.187  95.276  74.553  1.00                 O  
ATOM   3742  CB  VAL   805      77.245  97.820  72.981  1.00                 C  
ATOM   3743  CG1 VAL   805      77.879  99.179  72.725  1.00                 C  
ATOM   3744  CG2 VAL   805      76.219  97.496  71.906  1.00                 C  
ATOM   3745  N   ALA   806      77.640  94.428  72.517  1.00                 N  
ATOM   3746  CA  ALA   806      77.080  93.111  72.803  1.00                 C  
ATOM   3747  C   ALA   806      78.149  92.151  73.319  1.00                 C  
ATOM   3748  O   ALA   806      78.008  91.579  74.404  1.00                 O  
ATOM   3749  CB  ALA   806      76.420  92.534  71.560  1.00                 C  
ATOM   3750  N   LEU   807      79.220  91.962  72.545  1.00                 N  
ATOM   3751  CA  LEU   807      80.293  91.067  72.966  1.00                 C  
ATOM   3752  C   LEU   807      81.084  91.656  74.126  1.00                 C  
ATOM   3753  O   LEU   807      81.501  90.929  75.037  1.00                 O  
ATOM   3754  CB  LEU   807      81.230  90.766  71.795  1.00                 C  
ATOM   3755  CG  LEU   807      80.647  89.923  70.659  1.00                 C  
ATOM   3756  CD1 LEU   807      81.619  89.848  69.491  1.00                 C  
ATOM   3757  CD2 LEU   807      80.301  88.526  71.149  1.00                 C  
ATOM   3758  N   GLY   808      81.305  92.970  74.108  1.00                 N  
ATOM   3759  CA  GLY   808      82.018  93.604  75.201  1.00                 C  
ATOM   3760  C   GLY   808      81.278  93.500  76.518  1.00                 C  
ATOM   3761  O   GLY   808      81.894  93.340  77.573  1.00                 O  
ATOM   3762  N   LEU   809      79.947  93.582  76.477  1.00                 N  
ATOM   3763  CA  LEU   809      79.168  93.513  77.708  1.00                 C  
ATOM   3764  C   LEU   809      79.258  92.134  78.350  1.00                 C  
ATOM   3765  O   LEU   809      79.454  92.019  79.564  1.00                 O  
ATOM   3766  CB  LEU   809      77.704  93.865  77.436  1.00                 C  
ATOM   3767  CG  LEU   809      76.811  94.045  78.665  1.00                 C  
ATOM   3768  CD1 LEU   809      75.544  94.805  78.302  1.00                 C  
ATOM   3769  CD2 LEU   809      76.462  92.698  79.278  1.00                 C  
ATOM   3770  N   LEU   810      79.112  91.072  77.556  1.00                 N  
ATOM   3771  CA  LEU   810      79.187  89.728  78.122  1.00                 C  
ATOM   3772  C   LEU   810      80.606  89.426  78.589  1.00                 C  
ATOM   3773  O   LEU   810      80.808  88.786  79.629  1.00                 O  
ATOM   3774  CB  LEU   810      78.729  88.689  77.097  1.00                 C  
ATOM   3775  CG  LEU   810      77.245  88.710  76.727  1.00                 C  
ATOM   3776  CD1 LEU   810      76.963  87.751  75.580  1.00                 C  
ATOM   3777  CD2 LEU   810      76.385  88.361  77.932  1.00                 C  
ATOM   3778  N   ILE   811      81.610  89.904  77.849  1.00                 N  
ATOM   3779  CA  ILE   811      82.991  89.753  78.295  1.00                 C  
ATOM   3780  C   ILE   811      83.209  90.449  79.633  1.00                 C  
ATOM   3781  O   ILE   811      83.825  89.889  80.548  1.00                 O  
ATOM   3782  CB  ILE   811      83.984  90.297  77.251  1.00                 C  
ATOM   3783  CD1 ILE   811      84.700  90.031  74.819  1.00                 C  
ATOM   3784  CG1 ILE   811      83.974  89.420  75.997  1.00                 C  
ATOM   3785  CG2 ILE   811      85.377  90.413  77.851  1.00                 C  
ATOM   3786  N   GLY   812      82.694  91.673  79.766  1.00                 N  
ATOM   3787  CA  GLY   812      82.853  92.425  81.004  1.00                 C  
ATOM   3788  C   GLY   812      82.126  91.756  82.161  1.00                 C  
ATOM   3789  O   GLY   812      82.630  91.734  83.288  1.00                 O  
ATOM   3790  N   ILE   813      80.932  91.220  81.907  1.00                 N  
ATOM   3791  CA  ILE   813      80.176  90.548  82.961  1.00                 C  
ATOM   3792  C   ILE   813      80.934  89.323  83.457  1.00                 C  
ATOM   3793  O   ILE   813      81.058  89.091  84.667  1.00                 O  
ATOM   3794  CB  ILE   813      78.770  90.146  82.479  1.00                 C  
ATOM   3795  CD1 ILE   813      76.622  91.110  81.500  1.00                 C  
ATOM   3796  CG1 ILE   813      77.913  91.391  82.238  1.00                 C  
ATOM   3797  CG2 ILE   813      78.119  89.193  83.469  1.00                 C  
ATOM   3798  N   VAL   814      81.470  88.529  82.527  1.00                 N  
ATOM   3799  CA  VAL   814      82.216  87.338  82.916  1.00                 C  
ATOM   3800  C   VAL   814      83.463  87.716  83.707  1.00                 C  
ATOM   3801  O   VAL   814      83.774  87.094  84.728  1.00                 O  
ATOM   3802  CB  VAL   814      82.607  86.492  81.690  1.00                 C  
ATOM   3803  CG1 VAL   814      83.559  85.376  82.095  1.00                 C  
ATOM   3804  CG2 VAL   814      81.367  85.922  81.019  1.00                 C  
ATOM   3805  N   PHE   815      84.189  88.743  83.262  1.00                 N  
ATOM   3806  CA  PHE   815      85.413  89.136  83.958  1.00                 C  
ATOM   3807  C   PHE   815      85.096  89.699  85.341  1.00                 C  
ATOM   3808  O   PHE   815      85.812  89.434  86.317  1.00                 O  
ATOM   3809  CB  PHE   815      86.191  90.164  83.135  1.00                 C  
ATOM   3810  CG  PHE   815      86.874  89.584  81.929  1.00                 C  
ATOM   3811  CZ  PHE   815      88.144  88.508  79.703  1.00                 C  
ATOM   3812  CD1 PHE   815      86.363  89.790  80.660  1.00                 C  
ATOM   3813  CE1 PHE   815      86.992  89.256  79.551  1.00                 C  
ATOM   3814  CD2 PHE   815      88.028  88.833  82.065  1.00                 C  
ATOM   3815  CE2 PHE   815      88.657  88.299  80.956  1.00                 C  
ATOM   3816  N   SER   816      84.016  90.476  85.453  1.00                 N  
ATOM   3817  CA  SER   816      83.613  90.997  86.753  1.00                 C  
ATOM   3818  C   SER   816      83.252  89.868  87.707  1.00                 C  
ATOM   3819  O   SER   816      83.529  89.948  88.908  1.00                 O  
ATOM   3820  CB  SER   816      82.431  91.957  86.603  1.00                 C  
ATOM   3821  OG  SER   816      81.278  91.277  86.138  1.00                 O  
ATOM   3822  N   LEU   817      82.624  88.809  87.193  1.00                 N  
ATOM   3823  CA  LEU   817      82.348  87.648  88.032  1.00                 C  
ATOM   3824  C   LEU   817      83.630  86.905  88.392  1.00                 C  
ATOM   3825  O   LEU   817      83.740  86.340  89.485  1.00                 O  
ATOM   3826  CB  LEU   817      81.375  86.699  87.330  1.00                 C  
ATOM   3827  CG  LEU   817      79.946  87.212  87.140  1.00                 C  
ATOM   3828  CD1 LEU   817      79.132  86.239  86.300  1.00                 C  
ATOM   3829  CD2 LEU   817      79.273  87.442  88.484  1.00                 C  
ATOM   3830  N   TYR   818      84.610  86.890  87.485  1.00                 N  
ATOM   3831  CA  TYR   818      85.884  86.234  87.764  1.00                 C  
ATOM   3832  C   TYR   818      86.715  86.992  88.791  1.00                 C  
ATOM   3833  O   TYR   818      87.657  86.424  89.356  1.00                 O  
ATOM   3834  CB  TYR   818      86.695  86.069  86.477  1.00                 C  
ATOM   3835  CG  TYR   818      88.008  85.344  86.669  1.00                 C  
ATOM   3836  OH  TYR   818      91.611  83.337  87.198  1.00                 O  
ATOM   3837  CZ  TYR   818      90.420  84.003  87.023  1.00                 C  
ATOM   3838  CD1 TYR   818      88.046  83.961  86.793  1.00                 C  
ATOM   3839  CE1 TYR   818      89.241  83.291  86.969  1.00                 C  
ATOM   3840  CD2 TYR   818      89.206  86.046  86.726  1.00                 C  
ATOM   3841  CE2 TYR   818      90.410  85.392  86.901  1.00                 C  
ATOM   3842  N   PHE   819      86.403  88.267  89.031  1.00                 N  
ATOM   3843  CA  PHE   819      87.064  88.977  90.122  1.00                 C  
ATOM   3844  C   PHE   819      86.778  88.320  91.469  1.00                 C  
ATOM   3845  O   PHE   819      87.611  88.382  92.378  1.00                 O  
ATOM   3846  CB  PHE   819      86.623  90.442  90.153  1.00                 C  
ATOM   3847  CG  PHE   819      87.211  91.275  89.050  1.00                 C  
ATOM   3848  CZ  PHE   819      88.302  92.819  87.012  1.00                 C  
ATOM   3849  CD1 PHE   819      86.675  91.237  87.774  1.00                 C  
ATOM   3850  CE1 PHE   819      87.216  92.004  86.759  1.00                 C  
ATOM   3851  CD2 PHE   819      88.298  92.096  89.287  1.00                 C  
ATOM   3852  CE2 PHE   819      88.839  92.863  88.272  1.00                 C  
ATOM   3853  N   VAL   820      85.620  87.673  91.612  1.00                 N  
ATOM   3854  CA  VAL   820      85.328  86.923  92.831  1.00                 C  
ATOM   3855  C   VAL   820      86.259  85.722  92.958  1.00                 C  
ATOM   3856  O   VAL   820      86.748  85.406  94.051  1.00                 O  
ATOM   3857  CB  VAL   820      83.860  86.460  92.871  1.00                 C  
ATOM   3858  CG1 VAL   820      83.625  85.535  94.055  1.00                 C  
ATOM   3859  CG2 VAL   820      82.925  87.657  92.931  1.00                 C  
ATOM   3860  N   LEU   821      86.511  85.028  91.847  1.00                 N  
ATOM   3861  CA  LEU   821      87.471  83.929  91.854  1.00                 C  
ATOM   3862  C   LEU   821      88.851  84.442  92.235  1.00                 C  
ATOM   3863  O   LEU   821      89.584  83.796  92.993  1.00                 O  
ATOM   3864  CB  LEU   821      87.510  83.243  90.487  1.00                 C  
ATOM   3865  CG  LEU   821      86.265  82.446  90.093  1.00                 C  
ATOM   3866  CD1 LEU   821      86.363  81.973  88.650  1.00                 C  
ATOM   3867  CD2 LEU   821      86.067  81.261  91.026  1.00                 C  
ATOM   3868  N   ARG   822      89.227  85.610  91.712  1.00                 N  
ATOM   3869  CA  ARG   822      90.503  86.207  92.094  1.00                 C  
ATOM   3870  C   ARG   822      90.550  86.497  93.590  1.00                 C  
ATOM   3871  O   ARG   822      91.574  86.266  94.242  1.00                 O  
ATOM   3872  CB  ARG   822      90.751  87.493  91.303  1.00                 C  
ATOM   3873  CD  ARG   822      91.225  88.585  89.093  1.00                 C  
ATOM   3874  NE  ARG   822      91.529  88.385  87.678  1.00                 N  
ATOM   3875  CG  ARG   822      91.057  87.267  89.831  1.00                 C  
ATOM   3876  CZ  ARG   822      91.554  89.359  86.775  1.00                 C  
ATOM   3877  NH1 ARG   822      91.841  89.084  85.510  1.00                 N  
ATOM   3878  NH2 ARG   822      91.293  90.608  87.138  1.00                 N  
ATOM   3879  N   HIS   823      89.455  87.021  94.144  1.00                 N  
ATOM   3880  CA  HIS   823      89.402  87.295  95.577  1.00                 C  
ATOM   3881  C   HIS   823      89.585  86.020  96.388  1.00                 C  
ATOM   3882  O   HIS   823      90.293  86.014  97.401  1.00                 O  
ATOM   3883  CB  HIS   823      88.077  87.965  95.946  1.00                 C  
ATOM   3884  CG  HIS   823      87.962  88.319  97.396  1.00                 C  
ATOM   3885  ND1 HIS   823      88.682  89.342  97.972  1.00                 N  
ATOM   3886  CE1 HIS   823      88.368  89.418  99.278  1.00                 C  
ATOM   3887  CD2 HIS   823      87.198  87.817  98.529  1.00                 C  
ATOM   3888  NE2 HIS   823      87.478  88.506  99.619  1.00                 N  
ATOM   3889  N   SER   824      88.940  84.931  95.966  1.00                 N  
ATOM   3890  CA  SER   824      89.095  83.669  96.683  1.00                 C  
ATOM   3891  C   SER   824      90.495  83.090  96.516  1.00                 C  
ATOM   3892  O   SER   824      90.980  82.386  97.407  1.00                 O  
ATOM   3893  CB  SER   824      88.056  82.651  96.207  1.00                 C  
ATOM   3894  OG  SER   824      88.278  82.291  94.855  1.00                 O  
ATOM   3895  N   GLN   825      91.154  83.368  95.392  1.00                 N  
ATOM   3896  CA  GLN   825      92.476  82.816  95.127  1.00                 C  
ATOM   3897  C   GLN   825      93.602  83.625  95.751  1.00                 C  
ATOM   3898  O   GLN   825      94.742  83.151  95.773  1.00                 O  
ATOM   3899  CB  GLN   825      92.720  82.709  93.620  1.00                 C  
ATOM   3900  CD  GLN   825      92.065  81.654  91.421  1.00                 C  
ATOM   3901  CG  GLN   825      91.816  81.710  92.915  1.00                 C  
ATOM   3902  OE1 GLN   825      92.012  82.674  90.734  1.00                 O  
ATOM   3903  NE2 GLN   825      92.337  80.458  90.912  1.00                 N  
ATOM   3904  N   LYS   826      93.322  84.823  96.252  1.00                 N  
ATOM   3905  CA  LYS   826      94.309  85.641  96.955  1.00                 C  
ATOM   3906  C   LYS   826      93.708  86.105  98.274  1.00                 C  
ATOM   3907  O   LYS   826      93.427  87.293  98.463  1.00                 O  
ATOM   3908  CB  LYS   826      94.736  86.828  96.089  1.00                 C  
ATOM   3909  CD  LYS   826      95.866  87.659  94.008  1.00                 C  
ATOM   3910  CE  LYS   826      96.564  87.265  92.716  1.00                 C  
ATOM   3911  CG  LYS   826      95.431  86.434  94.796  1.00                 C  
ATOM   3912  NZ  LYS   826      96.992  88.456  91.931  1.00                 N  
ATOM   3913  N   PRO   827      93.500  85.185  99.217  1.00                 N  
ATOM   3914  CA  PRO   827      92.891  85.571 100.492  1.00                 C  
ATOM   3915  C   PRO   827      93.924  86.030 101.505  1.00                 C  
ATOM   3916  O   PRO   827      95.124  86.045 101.220  1.00                 O  
ATOM   3917  CB  PRO   827      92.185  84.299 100.965  1.00                 C  
ATOM   3918  CD  PRO   827      93.560  83.620  99.127  1.00                 C  
ATOM   3919  CG  PRO   827      93.049  83.187 100.473  1.00                 C  
ATOM   3920  N   GLN   828      93.465  86.406 102.694  1.00                 N  
ATOM   3921  CA  GLN   828      94.352  86.803 103.779  1.00                 C  
ATOM   3922  C   GLN   828      94.678  85.571 104.614  1.00                 C  
ATOM   3923  O   GLN   828      93.828  85.073 105.357  1.00                 O  
ATOM   3924  CB  GLN   828      93.703  87.899 104.628  1.00                 C  
ATOM   3925  CD  GLN   828      93.942  89.557 106.518  1.00                 C  
ATOM   3926  CG  GLN   828      94.594  88.433 105.738  1.00                 C  
ATOM   3927  OE1 GLN   828      93.389  90.490 105.936  1.00                 O  
ATOM   3928  NE2 GLN   828      94.004  89.471 107.842  1.00                 N  
ATOM   3929  N   MET   829      95.904  85.077 104.487  1.00                 N  
ATOM   3930  CA  MET   829      96.390  83.982 105.314  1.00                 C  
ATOM   3931  C   MET   829      96.995  84.572 106.579  1.00                 C  
ATOM   3932  O   MET   829      97.983  85.310 106.513  1.00                 O  
ATOM   3933  CB  MET   829      97.408  83.139 104.543  1.00                 C  
ATOM   3934  SD  MET   829      95.578  81.259 103.651  1.00                 S  
ATOM   3935  CE  MET   829      95.090  80.780 101.996  1.00                 C  
ATOM   3936  CG  MET   829      96.850  82.485 103.289  1.00                 C  
ATOM   3937  N   SER   830      96.406  84.253 107.726  1.00                 N  
ATOM   3938  CA  SER   830      96.782  84.877 108.985  1.00                 C  
ATOM   3939  C   SER   830      97.177  83.825 110.008  1.00                 C  
ATOM   3940  O   SER   830      96.545  82.771 110.108  1.00                 O  
ATOM   3941  CB  SER   830      95.635  85.735 109.521  1.00                 C  
ATOM   3942  OG  SER   830      95.350  86.812 108.645  1.00                 O  
ATOM   3943  N   GLU   831      98.231  84.119 110.764  1.00                 N  
ATOM   3944  CA  GLU   831      98.600  83.330 111.932  1.00                 C  
ATOM   3945  C   GLU   831      98.038  84.074 113.138  1.00                 C  
ATOM   3946  O   GLU   831      98.305  85.258 113.333  1.00                 O  
ATOM   3947  CB  GLU   831     100.118  83.152 112.001  1.00                 C  
ATOM   3948  CD  GLU   831     102.097  82.129 113.191  1.00                 C  
ATOM   3949  CG  GLU   831     100.591  82.300 113.167  1.00                 C  
ATOM   3950  OE1 GLU   831     102.792  83.043 113.683  1.00                 O  
ATOM   3951  OE2 GLU   831     102.583  81.081 112.716  1.00                 O  
ATOM   3952  N   MET   832      97.238  83.380 113.941  1.00                 N  
ATOM   3953  CA  MET   832      96.499  84.050 114.999  1.00                 C  
ATOM   3954  C   MET   832      97.202  83.901 116.341  1.00                 C  
ATOM   3955  O   MET   832      97.711  82.831 116.685  1.00                 O  
ATOM   3956  CB  MET   832      95.075  83.499 115.089  1.00                 C  
ATOM   3957  SD  MET   832      92.547  83.129 114.016  1.00                 S  
ATOM   3958  CE  MET   832      91.867  84.277 115.210  1.00                 C  
ATOM   3959  CG  MET   832      94.228  83.760 113.854  1.00                 C  
ATOM   3960  N   GLY   833      97.234  84.997 117.096  1.00                 N  
ATOM   3961  CA  GLY   833      97.636  84.957 118.480  1.00                 C  
ATOM   3962  C   GLY   833      96.483  85.406 119.356  1.00                 C  
ATOM   3963  O   GLY   833      95.468  85.909 118.877  1.00                 O  
ATOM   3964  N   GLN   834      96.657  85.218 120.657  1.00                 N  
ATOM   3965  CA  GLN   834      95.584  85.409 121.622  1.00                 C  
ATOM   3966  C   GLN   834      95.791  86.701 122.399  1.00                 C  
ATOM   3967  O   GLN   834      96.889  86.963 122.899  1.00                 O  
ATOM   3968  CB  GLN   834      95.505  84.217 122.578  1.00                 C  
ATOM   3969  CD  GLN   834      94.287  83.081 124.477  1.00                 C  
ATOM   3970  CG  GLN   834      94.375  84.308 123.591  1.00                 C  
ATOM   3971  OE1 GLN   834      95.291  82.416 124.734  1.00                 O  
ATOM   3972  NE2 GLN   834      93.084  82.778 124.949  1.00                 N  
ATOM   3973  N   LEU   835      94.737  87.506 122.485  1.00                 N  
ATOM   3974  CA  LEU   835      94.746  88.649 123.382  1.00                 C  
ATOM   3975  C   LEU   835      94.664  88.163 124.827  1.00                 C  
ATOM   3976  O   LEU   835      93.770  87.383 125.167  1.00                 O  
ATOM   3977  CB  LEU   835      93.588  89.595 123.056  1.00                 C  
ATOM   3978  CG  LEU   835      93.510  90.880 123.883  1.00                 C  
ATOM   3979  CD1 LEU   835      94.703  91.778 123.595  1.00                 C  
ATOM   3980  CD2 LEU   835      92.211  91.621 123.603  1.00                 C  
ATOM   3981  N   PRO   836      95.582  88.593 125.692  1.00                 N  
ATOM   3982  CA  PRO   836      95.650  88.022 127.043  1.00                 C  
ATOM   3983  C   PRO   836      94.364  88.229 127.830  1.00                 C  
ATOM   3984  O   PRO   836      93.722  89.279 127.749  1.00                 O  
ATOM   3985  CB  PRO   836      96.817  88.763 127.700  1.00                 C  
ATOM   3986  CD  PRO   836      96.719  89.563 125.446  1.00                 C  
ATOM   3987  CG  PRO   836      97.667  89.208 126.557  1.00                 C  
ATOM   3988  N   GLU   837      93.998  87.202 128.598  1.00                 N  
ATOM   3989  CA  GLU   837      92.853  87.180 129.506  1.00                 C  
ATOM   3990  C   GLU   837      91.513  87.284 128.790  1.00                 C  
ATOM   3991  O   GLU   837      90.502  87.603 129.427  1.00                 O  
ATOM   3992  CB  GLU   837      92.957  88.314 130.528  1.00                 C  
ATOM   3993  CD  GLU   837      94.244  89.360 132.433  1.00                 C  
ATOM   3994  CG  GLU   837      94.203  88.254 131.397  1.00                 C  
ATOM   3995  OE1 GLU   837      93.237  90.087 132.567  1.00                 O  
ATOM   3996  OE2 GLU   837      95.284  89.500 133.111  1.00                 O  
ATOM   3997  N   THR   838      91.469  87.029 127.489  1.00                 N  
ATOM   3998  CA  THR   838      90.226  87.036 126.728  1.00                 C  
ATOM   3999  C   THR   838      90.139  85.764 125.886  1.00                 C  
ATOM   4000  O   THR   838      90.965  84.856 126.000  1.00                 O  
ATOM   4001  CB  THR   838      90.122  88.281 125.828  1.00                 C  
ATOM   4002  OG1 THR   838      91.136  88.229 124.816  1.00                 O  
ATOM   4003  CG2 THR   838      90.317  89.548 126.646  1.00                 C  
ATOM   4004  N   GLY   839      89.115  85.706 125.037  1.00                 N  
ATOM   4005  CA  GLY   839      88.983  84.671 124.021  1.00                 C  
ATOM   4006  C   GLY   839      89.105  85.244 122.615  1.00                 C  
ATOM   4007  O   GLY   839      88.586  84.658 121.661  1.00                 O  
ATOM   4008  N   MET   840      89.777  86.381 122.473  1.00                 N  
ATOM   4009  CA  MET   840      89.897  87.084 121.202  1.00                 C  
ATOM   4010  C   MET   840      91.207  86.668 120.549  1.00                 C  
ATOM   4011  O   MET   840      92.275  86.767 121.162  1.00                 O  
ATOM   4012  CB  MET   840      89.831  88.597 121.418  1.00                 C  
ATOM   4013  SD  MET   840      89.785  91.186 120.432  1.00                 S  
ATOM   4014  CE  MET   840      88.065  91.350 120.905  1.00                 C  
ATOM   4015  CG  MET   840      89.888  89.411 120.136  1.00                 C  
ATOM   4016  N   TYR   841      91.125  86.202 119.306  1.00                 N  
ATOM   4017  CA  TYR   841      92.288  85.754 118.551  1.00                 C  
ATOM   4018  C   TYR   841      92.418  86.614 117.304  1.00                 C  
ATOM   4019  O   TYR   841      91.518  86.629 116.460  1.00                 O  
ATOM   4020  CB  TYR   841      92.158  84.271 118.196  1.00                 C  
ATOM   4021  CG  TYR   841      92.144  83.353 119.397  1.00                 C  
ATOM   4022  OH  TYR   841      92.089  80.830 122.702  1.00                 O  
ATOM   4023  CZ  TYR   841      92.109  81.664 121.608  1.00                 C  
ATOM   4024  CD1 TYR   841      90.964  83.100 120.085  1.00                 C  
ATOM   4025  CE1 TYR   841      90.942  82.262 121.184  1.00                 C  
ATOM   4026  CD2 TYR   841      93.310  82.742 119.838  1.00                 C  
ATOM   4027  CE2 TYR   841      93.307  81.901 120.935  1.00                 C  
ATOM   4028  N   ASN   842      93.543  87.321 117.190  1.00                 N  
ATOM   4029  CA  ASN   842      93.763  88.293 116.129  1.00                 C  
ATOM   4030  C   ASN   842      95.089  87.977 115.452  1.00                 C  
ATOM   4031  O   ASN   842      95.913  87.226 115.973  1.00                 O  
ATOM   4032  CB  ASN   842      93.730  89.716 116.690  1.00                 C  
ATOM   4033  CG  ASN   842      92.365  90.098 117.229  1.00                 C  
ATOM   4034  OD1 ASN   842      91.356  89.976 116.534  1.00                 O  
ATOM   4035  ND2 ASN   842      92.330  90.563 118.473  1.00                 N  
ATOM   4036  N   ASP   843      95.286  88.568 114.276  1.00                 N  
ATOM   4037  CA  ASP   843      96.531  88.404 113.537  1.00                 C  
ATOM   4038  C   ASP   843      97.725  88.782 114.403  1.00                 C  
ATOM   4039  O   ASP   843      97.754  89.853 115.013  1.00                 O  
ATOM   4040  CB  ASP   843      96.512  89.248 112.261  1.00                 C  
ATOM   4041  CG  ASP   843      95.548  88.712 111.221  1.00                 C  
ATOM   4042  OD1 ASP   843      95.051  87.580 111.400  1.00                 O  
ATOM   4043  OD2 ASP   843      95.290  89.423 110.228  1.00                 O  
ATOM   4044  N   PHE   844      98.712  87.885 114.456  1.00                 N  
ATOM   4045  CA  PHE   844      99.859  88.077 115.337  1.00                 C  
ATOM   4046  C   PHE   844     100.702  89.265 114.890  1.00                 C  
ATOM   4047  O   PHE   844     101.366  89.908 115.711  1.00                 O  
ATOM   4048  CB  PHE   844     100.717  86.811 115.382  1.00                 C  
ATOM   4049  CG  PHE   844     101.883  86.903 116.326  1.00                 C  
ATOM   4050  CZ  PHE   844     104.044  87.073 118.066  1.00                 C  
ATOM   4051  CD1 PHE   844     101.692  86.825 117.694  1.00                 C  
ATOM   4052  CE1 PHE   844     102.764  86.910 118.562  1.00                 C  
ATOM   4053  CD2 PHE   844     103.170  87.067 115.844  1.00                 C  
ATOM   4054  CE2 PHE   844     104.242  87.151 116.712  1.00                 C  
ATOM   4055  N   ARG   845     100.683  89.589 113.598  1.00                 N  
ATOM   4056  CA  ARG   845     101.516  90.644 113.038  1.00                 C  
ATOM   4057  C   ARG   845     100.770  91.966 112.903  1.00                 C  
ATOM   4058  O   ARG   845     101.040  92.735 111.976  1.00                 O  
ATOM   4059  CB  ARG   845     102.060  90.228 111.670  1.00                 C  
ATOM   4060  CD  ARG   845     103.503  88.676 110.324  1.00                 C  
ATOM   4061  NE  ARG   845     104.392  89.711 109.801  1.00                 N  
ATOM   4062  CG  ARG   845     102.983  89.020 111.710  1.00                 C  
ATOM   4063  CZ  ARG   845     104.857  89.736 108.556  1.00                 C  
ATOM   4064  NH1 ARG   845     105.661  90.717 108.169  1.00                 N  
ATOM   4065  NH2 ARG   845     104.518  88.780 107.702  1.00                 N  
ATOM   4066  N   VAL   846      99.838  92.254 113.810  1.00                 N  
ATOM   4067  CA  VAL   846      98.988  93.421 113.620  1.00                 C  
ATOM   4068  C   VAL   846      98.929  94.355 114.823  1.00                 C  
ATOM   4069  O   VAL   846      98.787  95.568 114.646  1.00                 O  
ATOM   4070  CB  VAL   846      97.546  93.017 113.260  1.00                 C  
ATOM   4071  CG1 VAL   846      96.649  94.243 113.195  1.00                 C  
ATOM   4072  CG2 VAL   846      97.518  92.261 111.940  1.00                 C  
ATOM   4073  N   THR   847      99.036  93.829 116.046  1.00                 N  
ATOM   4074  CA  THR   847      98.661  94.620 117.211  1.00                 C  
ATOM   4075  C   THR   847      99.619  94.584 118.393  1.00                 C  
ATOM   4076  O   THR   847      99.363  95.291 119.370  1.00                 O  
ATOM   4077  CB  THR   847      97.283  94.202 117.757  1.00                 C  
ATOM   4078  OG1 THR   847      97.324  92.829 118.166  1.00                 O  
ATOM   4079  CG2 THR   847      96.215  94.359 116.685  1.00                 C  
ATOM   4080  N   LYS   848     100.653  93.747 118.381  1.00                 N  
ATOM   4081  CA  LYS   848     101.752  93.832 119.344  1.00                 C  
ATOM   4082  C   LYS   848     101.334  93.526 120.782  1.00                 C  
ATOM   4083  O   LYS   848     102.189  93.404 121.664  1.00                 O  
ATOM   4084  CB  LYS   848     102.392  95.221 119.305  1.00                 C  
ATOM   4085  CD  LYS   848     103.635  96.965 117.997  1.00                 C  
ATOM   4086  CE  LYS   848     104.121  97.391 116.621  1.00                 C  
ATOM   4087  CG  LYS   848     102.947  95.611 117.945  1.00                 C  
ATOM   4088  NZ  LYS   848     104.739  98.746 116.645  1.00                 N  
ATOM   4089  N   GLN   849     100.033  93.361 121.030  1.00                 N  
ATOM   4090  CA  GLN   849      99.552  92.880 122.317  1.00                 C  
ATOM   4091  C   GLN   849      99.096  91.435 122.280  1.00                 C  
ATOM   4092  O   GLN   849      99.116  90.771 123.320  1.00                 O  
ATOM   4093  CB  GLN   849      98.400  93.753 122.819  1.00                 C  
ATOM   4094  CD  GLN   849      99.849  95.366 124.113  1.00                 C  
ATOM   4095  CG  GLN   849      98.778  95.206 123.052  1.00                 C  
ATOM   4096  OE1 GLN   849      99.662  94.970 125.263  1.00                 O  
ATOM   4097  NE2 GLN   849     100.979  95.949 123.728  1.00                 N  
ATOM   4098  N   VAL   850      98.686  90.939 121.124  1.00                 N  
ATOM   4099  CA  VAL   850      98.310  89.541 120.984  1.00                 C  
ATOM   4100  C   VAL   850      99.577  88.700 120.943  1.00                 C  
ATOM   4101  O   VAL   850     100.591  89.095 120.354  1.00                 O  
ATOM   4102  CB  VAL   850      97.449  89.311 119.728  1.00                 C  
ATOM   4103  CG1 VAL   850      96.157  90.109 119.814  1.00                 C  
ATOM   4104  CG2 VAL   850      98.227  89.682 118.474  1.00                 C  
ATOM   4105  N   THR   851      99.540  87.558 121.619  1.00                 N  
ATOM   4106  CA  THR   851     100.695  86.686 121.755  1.00                 C  
ATOM   4107  C   THR   851     100.324  85.286 121.302  1.00                 C  
ATOM   4108  O   THR   851      99.226  84.803 121.589  1.00                 O  
ATOM   4109  CB  THR   851     101.215  86.660 123.204  1.00                 C  
ATOM   4110  OG1 THR   851     101.589  87.984 123.605  1.00                 O  
ATOM   4111  CG2 THR   851     102.432  85.755 123.317  1.00                 C  
ATOM   4112  N   GLU   852     101.239  84.641 120.587  1.00                 N  
ATOM   4113  CA  GLU   852     101.015  83.266 120.168  1.00                 C  
ATOM   4114  C   GLU   852     101.090  82.332 121.368  1.00                 C  
ATOM   4115  O   GLU   852     101.900  82.524 122.278  1.00                 O  
ATOM   4116  CB  GLU   852     102.035  82.857 119.104  1.00                 C  
ATOM   4117  CD  GLU   852     102.801  81.123 117.434  1.00                 C  
ATOM   4118  CG  GLU   852     101.807  81.470 118.525  1.00                 C  
ATOM   4119  OE1 GLU   852     102.539  81.464 116.261  1.00                 O  
ATOM   4120  OE2 GLU   852     103.842  80.510 117.752  1.00                 O  
ATOM   4121  N   VAL   853     100.234  81.323 121.366  1.00                 N  
ATOM   4122  CA  VAL   853     100.201  80.348 122.457  1.00                 C  
ATOM   4123  C   VAL   853     101.283  79.300 122.213  1.00                 C  
ATOM   4124  O   VAL   853     101.316  78.701 121.128  1.00                 O  
ATOM   4125  CB  VAL   853      98.814  79.691 122.585  1.00                 C  
ATOM   4126  CG1 VAL   853      98.832  78.614 123.659  1.00                 C  
ATOM   4127  CG2 VAL   853      97.755  80.738 122.894  1.00                 C  
ATOM   4128  N   PRO   854     102.181  79.067 123.170  1.00                 N  
ATOM   4129  CA  PRO   854     103.286  78.130 122.934  1.00                 C  
ATOM   4130  C   PRO   854     102.788  76.724 122.632  1.00                 C  
ATOM   4131  O   PRO   854     101.869  76.215 123.276  1.00                 O  
ATOM   4132  CB  PRO   854     104.085  78.163 124.239  1.00                 C  
ATOM   4133  CD  PRO   854     102.324  79.762 124.508  1.00                 C  
ATOM   4134  CG  PRO   854     103.765  79.492 124.838  1.00                 C  
ATOM   4135  N   GLY   855     103.417  76.097 121.641  1.00                 N  
ATOM   4136  CA  GLY   855     103.059  74.764 121.213  1.00                 C  
ATOM   4137  C   GLY   855     101.874  74.683 120.279  1.00                 C  
ATOM   4138  O   GLY   855     101.545  73.584 119.821  1.00                 O  
ATOM   4139  N   MET   856     101.229  75.805 119.973  1.00                 N  
ATOM   4140  CA  MET   856     100.010  75.825 119.175  1.00                 C  
ATOM   4141  C   MET   856     100.179  76.835 118.051  1.00                 C  
ATOM   4142  O   MET   856     100.632  77.960 118.286  1.00                 O  
ATOM   4143  CB  MET   856      98.802  76.163 120.051  1.00                 C  
ATOM   4144  SD  MET   856      97.082  75.568 122.140  1.00                 S  
ATOM   4145  CE  MET   856      97.073  74.217 123.316  1.00                 C  
ATOM   4146  CG  MET   856      98.533  75.152 121.154  1.00                 C  
ATOM   4147  N   LYS   857      99.822  76.432 116.835  1.00                 N  
ATOM   4148  CA  LYS   857      99.785  77.319 115.682  1.00                 C  
ATOM   4149  C   LYS   857      98.350  77.420 115.191  1.00                 C  
ATOM   4150  O   LYS   857      97.697  76.398 114.963  1.00                 O  
ATOM   4151  CB  LYS   857     100.716  76.806 114.582  1.00                 C  
ATOM   4152  CD  LYS   857     102.780  78.058 115.270  1.00                 C  
ATOM   4153  CE  LYS   857     104.262  77.951 115.588  1.00                 C  
ATOM   4154  CG  LYS   857     102.172  76.691 115.004  1.00                 C  
ATOM   4155  NZ  LYS   857     104.850  79.271 115.949  1.00                 N  
ATOM   4156  N   ILE   858      97.863  78.645 115.028  1.00                 N  
ATOM   4157  CA  ILE   858      96.502  78.901 114.571  1.00                 C  
ATOM   4158  C   ILE   858      96.584  79.574 113.209  1.00                 C  
ATOM   4159  O   ILE   858      97.181  80.648 113.074  1.00                 O  
ATOM   4160  CB  ILE   858      95.720  79.760 115.581  1.00                 C  
ATOM   4161  CD1 ILE   858      95.075  79.910 118.043  1.00                 C  
ATOM   4162  CG1 ILE   858      95.631  79.047 116.932  1.00                 C  
ATOM   4163  CG2 ILE   858      94.344  80.108 115.033  1.00                 C  
ATOM   4164  N   PHE   859      95.985  78.945 112.204  1.00                 N  
ATOM   4165  CA  PHE   859      96.025  79.424 110.831  1.00                 C  
ATOM   4166  C   PHE   859      94.613  79.718 110.349  1.00                 C  
ATOM   4167  O   PHE   859      93.694  78.925 110.571  1.00                 O  
ATOM   4168  CB  PHE   859      96.707  78.397 109.925  1.00                 C  
ATOM   4169  CG  PHE   859      96.782  78.815 108.484  1.00                 C  
ATOM   4170  CZ  PHE   859      96.915  79.584 105.817  1.00                 C  
ATOM   4171  CD1 PHE   859      97.762  79.691 108.053  1.00                 C  
ATOM   4172  CE1 PHE   859      97.831  80.076 106.727  1.00                 C  
ATOM   4173  CD2 PHE   859      95.872  78.332 107.560  1.00                 C  
ATOM   4174  CE2 PHE   859      95.941  78.716 106.234  1.00                 C  
ATOM   4175  N   ARG   860      94.446  80.856 109.682  1.00                 N  
ATOM   4176  CA  ARG   860      93.136  81.338 109.276  1.00                 C  
ATOM   4177  C   ARG   860      93.162  81.787 107.823  1.00                 C  
ATOM   4178  O   ARG   860      94.110  82.445 107.382  1.00                 O  
ATOM   4179  CB  ARG   860      92.683  82.485 110.182  1.00                 C  
ATOM   4180  CD  ARG   860      90.826  84.009 110.909  1.00                 C  
ATOM   4181  NE  ARG   860      91.664  85.205 110.968  1.00                 N  
ATOM   4182  CG  ARG   860      91.304  83.032 109.848  1.00                 C  
ATOM   4183  CZ  ARG   860      91.463  86.295 110.235  1.00                 C  
ATOM   4184  NH1 ARG   860      92.277  87.335 110.357  1.00                 N  
ATOM   4185  NH2 ARG   860      90.448  86.343 109.383  1.00                 N  
ATOM   4186  N   PHE   861      92.115  81.422 107.084  1.00                 N  
ATOM   4187  CA  PHE   861      91.889  81.887 105.721  1.00                 C  
ATOM   4188  C   PHE   861      90.478  82.457 105.648  1.00                 C  
ATOM   4189  O   PHE   861      89.535  81.862 106.181  1.00                 O  
ATOM   4190  CB  PHE   861      92.092  80.744 104.724  1.00                 C  
ATOM   4191  CG  PHE   861      91.119  79.613 104.893  1.00                 C  
ATOM   4192  CZ  PHE   861      89.322  77.516 105.211  1.00                 C  
ATOM   4193  CD1 PHE   861      89.933  79.588 104.181  1.00                 C  
ATOM   4194  CE1 PHE   861      89.037  78.547 104.336  1.00                 C  
ATOM   4195  CD2 PHE   861      91.389  78.572 105.765  1.00                 C  
ATOM   4196  CE2 PHE   861      90.494  77.531 105.920  1.00                 C  
ATOM   4197  N   GLU   862      90.339  83.624 105.028  1.00                 N  
ATOM   4198  CA  GLU   862      89.031  84.256 104.852  1.00                 C  
ATOM   4199  C   GLU   862      88.467  83.956 103.464  1.00                 C  
ATOM   4200  O   GLU   862      88.120  84.849 102.694  1.00                 O  
ATOM   4201  CB  GLU   862      89.133  85.767 105.068  1.00                 C  
ATOM   4202  CD  GLU   862      89.611  87.671 106.658  1.00                 C  
ATOM   4203  CG  GLU   862      89.542  86.167 106.476  1.00                 C  
ATOM   4204  OE1 GLU   862      89.485  88.397 105.650  1.00                 O  
ATOM   4205  OE2 GLU   862      89.792  88.122 107.808  1.00                 O  
ATOM   4206  N   THR   863      88.356  82.670 103.153  1.00                 N  
ATOM   4207  CA  THR   863      87.916  82.240 101.835  1.00                 C  
ATOM   4208  C   THR   863      87.486  80.785 101.921  1.00                 C  
ATOM   4209  O   THR   863      87.838  80.088 102.879  1.00                 O  
ATOM   4210  CB  THR   863      89.026  82.421 100.783  1.00                 C  
ATOM   4211  OG1 THR   863      88.498  82.155  99.477  1.00                 O  
ATOM   4212  CG2 THR   863      90.174  81.459 101.048  1.00                 C  
ATOM   4213  N   SER   864      86.716  80.302 100.949  1.00                 N  
ATOM   4214  CA  SER   864      86.465  78.861 100.851  1.00                 C  
ATOM   4215  C   SER   864      87.728  78.118 100.442  1.00                 C  
ATOM   4216  O   SER   864      88.733  78.703 100.037  1.00                 O  
ATOM   4217  CB  SER   864      85.339  78.580  99.854  1.00                 C  
ATOM   4218  OG  SER   864      85.746  78.877  98.529  1.00                 O  
ATOM   4219  N   ILE   865      87.659  76.794 100.545  1.00                 N  
ATOM   4220  CA  ILE   865      88.815  75.934 100.309  1.00                 C  
ATOM   4221  C   ILE   865      88.515  75.015  99.129  1.00                 C  
ATOM   4222  O   ILE   865      88.851  73.828  99.141  1.00                 O  
ATOM   4223  CB  ILE   865      89.179  75.121 101.565  1.00                 C  
ATOM   4224  CD1 ILE   865      91.131  73.916 102.678  1.00                 C  
ATOM   4225  CG1 ILE   865      90.544  74.452 101.390  1.00                 C  
ATOM   4226  CG2 ILE   865      88.088  74.109 101.879  1.00                 C  
ATOM   4227  N   TYR   866      87.837  75.545  98.120  1.00                 N  
ATOM   4228  CA  TYR   866      87.506  74.776  96.927  1.00                 C  
ATOM   4229  C   TYR   866      88.762  74.529  96.082  1.00                 C  
ATOM   4230  O   TYR   866      89.886  74.866  96.464  1.00                 O  
ATOM   4231  CB  TYR   866      86.441  75.500  96.101  1.00                 C  
ATOM   4232  CG  TYR   866      86.018  74.753  94.856  1.00                 C  
ATOM   4233  OH  TYR   866      84.842  72.694  91.441  1.00                 O  
ATOM   4234  CZ  TYR   866      85.233  73.376  92.570  1.00                 C  
ATOM   4235  CD1 TYR   866      84.836  74.025  94.831  1.00                 C  
ATOM   4236  CE1 TYR   866      84.441  73.339  93.698  1.00                 C  
ATOM   4237  CD2 TYR   866      86.803  74.778  93.711  1.00                 C  
ATOM   4238  CE2 TYR   866      86.425  74.099  92.568  1.00                 C  
ATOM   4239  N   PHE   867      88.556  73.950  94.894  1.00                 N  
ATOM   4240  CA  PHE   867      89.651  73.392  94.103  1.00                 C  
ATOM   4241  C   PHE   867      90.662  74.452  93.683  1.00                 C  
ATOM   4242  O   PHE   867      91.870  74.189  93.659  1.00                 O  
ATOM   4243  CB  PHE   867      89.108  72.687  92.859  1.00                 C  
ATOM   4244  CG  PHE   867      90.173  72.072  91.997  1.00                 C  
ATOM   4245  CZ  PHE   867      92.145  70.939  90.398  1.00                 C  
ATOM   4246  CD1 PHE   867      90.752  70.863  92.343  1.00                 C  
ATOM   4247  CE1 PHE   867      91.732  70.297  91.551  1.00                 C  
ATOM   4248  CD2 PHE   867      90.597  72.701  90.840  1.00                 C  
ATOM   4249  CE2 PHE   867      91.577  72.135  90.047  1.00                 C  
ATOM   4250  N   ALA   868      90.196  75.645  93.328  1.00                 N  
ATOM   4251  CA  ALA   868      91.094  76.713  92.912  1.00                 C  
ATOM   4252  C   ALA   868      91.839  77.340  94.081  1.00                 C  
ATOM   4253  O   ALA   868      92.576  78.309  93.883  1.00                 O  
ATOM   4254  CB  ALA   868      90.324  77.794  92.168  1.00                 C  
ATOM   4255  N   ASN   869      91.675  76.795  95.283  1.00                 N  
ATOM   4256  CA  ASN   869      92.171  77.421  96.498  1.00                 C  
ATOM   4257  C   ASN   869      93.005  76.464  97.337  1.00                 C  
ATOM   4258  O   ASN   869      93.907  76.899  98.055  1.00                 O  
ATOM   4259  CB  ASN   869      91.011  77.973  97.329  1.00                 C  
ATOM   4260  CG  ASN   869      90.289  79.112  96.637  1.00                 C  
ATOM   4261  OD1 ASN   869      90.919  80.023  96.099  1.00                 O  
ATOM   4262  ND2 ASN   869      88.962  79.066  96.650  1.00                 N  
ATOM   4263  N   ALA   870      92.698  75.167  97.254  1.00                 N  
ATOM   4264  CA  ALA   870      93.170  74.217  98.259  1.00                 C  
ATOM   4265  C   ALA   870      94.691  74.095  98.275  1.00                 C  
ATOM   4266  O   ALA   870      95.303  74.050  99.349  1.00                 O  
ATOM   4267  CB  ALA   870      92.555  72.846  98.023  1.00                 C  
ATOM   4268  N   GLU   871      95.321  74.020  97.101  1.00                 N  
ATOM   4269  CA  GLU   871      96.776  73.894  97.054  1.00                 C  
ATOM   4270  C   GLU   871      97.460  75.140  97.599  1.00                 C  
ATOM   4271  O   GLU   871      98.430  75.042  98.362  1.00                 O  
ATOM   4272  CB  GLU   871      97.245  73.626  95.622  1.00                 C  
ATOM   4273  CD  GLU   871      99.235  72.188  96.213  1.00                 C  
ATOM   4274  CG  GLU   871      98.745  73.426  95.488  1.00                 C  
ATOM   4275  OE1 GLU   871      98.407  71.297  96.493  1.00                 O  
ATOM   4276  OE2 GLU   871     100.448  72.110  96.502  1.00                 O  
ATOM   4277  N   HIS   872      96.969  76.320  97.215  1.00                 N  
ATOM   4278  CA  HIS   872      97.515  77.559  97.751  1.00                 C  
ATOM   4279  C   HIS   872      97.320  77.630  99.257  1.00                 C  
ATOM   4280  O   HIS   872      98.201  78.099  99.982  1.00                 O  
ATOM   4281  CB  HIS   872      96.864  78.768  97.076  1.00                 C  
ATOM   4282  CG  HIS   872      97.403  80.084  97.543  1.00                 C  
ATOM   4283  ND1 HIS   872      98.663  80.532  97.211  1.00                 N  
ATOM   4284  CE1 HIS   872      98.861  81.737  97.774  1.00                 C  
ATOM   4285  CD2 HIS   872      96.904  81.178  98.363  1.00                 C  
ATOM   4286  NE2 HIS   872      97.810  82.131  98.467  1.00                 N  
ATOM   4287  N   PHE   873      96.171  77.161  99.744  1.00                 N  
ATOM   4288  CA  PHE   873      95.903  77.170 101.177  1.00                 C  
ATOM   4289  C   PHE   873      96.866  76.260 101.927  1.00                 C  
ATOM   4290  O   PHE   873      97.389  76.633 102.982  1.00                 O  
ATOM   4291  CB  PHE   873      94.460  76.745 101.455  1.00                 C  
ATOM   4292  CG  PHE   873      94.099  76.742 102.913  1.00                 C  
ATOM   4293  CZ  PHE   873      93.431  76.730 105.611  1.00                 C  
ATOM   4294  CD1 PHE   873      93.803  77.924 103.570  1.00                 C  
ATOM   4295  CE1 PHE   873      93.471  77.921 104.911  1.00                 C  
ATOM   4296  CD2 PHE   873      94.055  75.558 103.627  1.00                 C  
ATOM   4297  CE2 PHE   873      93.723  75.555 104.969  1.00                 C  
ATOM   4298  N   ARG   874      97.118  75.062 101.394  1.00                 N  
ATOM   4299  CA  ARG   874      98.051  74.145 102.041  1.00                 C  
ATOM   4300  C   ARG   874      99.471  74.703 102.041  1.00                 C  
ATOM   4301  O   ARG   874     100.174  74.640 103.061  1.00                 O  
ATOM   4302  CB  ARG   874      98.027  72.780 101.350  1.00                 C  
ATOM   4303  CD  ARG   874      98.837  70.406 101.276  1.00                 C  
ATOM   4304  NE  ARG   874      99.326  70.492  99.902  1.00                 N  
ATOM   4305  CG  ARG   874      98.928  71.741 101.997  1.00                 C  
ATOM   4306  CZ  ARG   874     100.611  70.470  99.563  1.00                 C  
ATOM   4307  NH1 ARG   874     100.961  70.554  98.287  1.00                 N  
ATOM   4308  NH2 ARG   874     101.542  70.365 100.501  1.00                 N  
ATOM   4309  N   ASP   875      99.907  75.261 100.908  1.00                 N  
ATOM   4310  CA  ASP   875     101.240  75.850 100.839  1.00                 C  
ATOM   4311  C   ASP   875     101.371  77.021 101.803  1.00                 C  
ATOM   4312  O   ASP   875     102.386  77.162 102.494  1.00                 O  
ATOM   4313  CB  ASP   875     101.551  76.306  99.412  1.00                 C  
ATOM   4314  CG  ASP   875     101.789  75.144  98.468  1.00                 C  
ATOM   4315  OD1 ASP   875     101.985  74.011  98.957  1.00                 O  
ATOM   4316  OD2 ASP   875     101.778  75.365  97.239  1.00                 O  
ATOM   4317  N   ARG   876     100.344  77.871 101.867  1.00                 N  
ATOM   4318  CA  ARG   876     100.373  79.015 102.767  1.00                 C  
ATOM   4319  C   ARG   876     100.390  78.575 104.221  1.00                 C  
ATOM   4320  O   ARG   876     101.069  79.187 105.047  1.00                 O  
ATOM   4321  CB  ARG   876      99.172  79.928 102.512  1.00                 C  
ATOM   4322  CD  ARG   876     100.417  81.599 101.113  1.00                 C  
ATOM   4323  NE  ARG   876     100.309  82.695 102.074  1.00                 N  
ATOM   4324  CG  ARG   876      99.222  80.662 101.182  1.00                 C  
ATOM   4325  CZ  ARG   876     101.342  83.407 102.513  1.00                 C  
ATOM   4326  NH1 ARG   876     101.148  84.385 103.387  1.00                 N  
ATOM   4327  NH2 ARG   876     102.565  83.139 102.078  1.00                 N  
ATOM   4328  N   LEU   877      99.639  77.525 104.559  1.00                 N  
ATOM   4329  CA  LEU   877      99.680  77.007 105.920  1.00                 C  
ATOM   4330  C   LEU   877     101.081  76.539 106.280  1.00                 C  
ATOM   4331  O   LEU   877     101.645  76.963 107.298  1.00                 O  
ATOM   4332  CB  LEU   877      98.681  75.861 106.087  1.00                 C  
ATOM   4333  CG  LEU   877      98.646  75.186 107.460  1.00                 C  
ATOM   4334  CD1 LEU   877      98.250  76.183 108.539  1.00                 C  
ATOM   4335  CD2 LEU   877      97.689  74.005 107.455  1.00                 C  
ATOM   4336  N   TYR   878     101.678  75.699 105.428  1.00                 N  
ATOM   4337  CA  TYR   878     103.010  75.178 105.721  1.00                 C  
ATOM   4338  C   TYR   878     104.061  76.281 105.754  1.00                 C  
ATOM   4339  O   TYR   878     105.053  76.165 106.482  1.00                 O  
ATOM   4340  CB  TYR   878     103.410  74.120 104.691  1.00                 C  
ATOM   4341  CG  TYR   878     102.672  72.808 104.842  1.00                 C  
ATOM   4342  OH  TYR   878     100.636  69.208 105.272  1.00                 O  
ATOM   4343  CZ  TYR   878     101.311  70.399 105.128  1.00                 C  
ATOM   4344  CD1 TYR   878     101.812  72.595 105.912  1.00                 C  
ATOM   4345  CE1 TYR   878     101.134  71.400 106.058  1.00                 C  
ATOM   4346  CD2 TYR   878     102.838  71.788 103.915  1.00                 C  
ATOM   4347  CE2 TYR   878     102.168  70.586 104.045  1.00                 C  
ATOM   4348  N   LYS   879     103.864  77.355 104.990  1.00                 N  
ATOM   4349  CA  LYS   879     104.860  78.417 104.932  1.00                 C  
ATOM   4350  C   LYS   879     104.720  79.388 106.099  1.00                 C  
ATOM   4351  O   LYS   879     105.715  79.761 106.729  1.00                 O  
ATOM   4352  CB  LYS   879     104.754  79.180 103.610  1.00                 C  
ATOM   4353  CD  LYS   879     105.685  80.933 102.075  1.00                 C  
ATOM   4354  CE  LYS   879     106.716  82.038 101.910  1.00                 C  
ATOM   4355  CG  LYS   879     105.790  80.279 103.443  1.00                 C  
ATOM   4356  NZ  LYS   879     106.625  82.688 100.574  1.00                 N  
ATOM   4357  N   LYS   880     103.492  79.812 106.398  1.00                 N  
ATOM   4358  CA  LYS   880     103.268  80.840 107.406  1.00                 C  
ATOM   4359  C   LYS   880     103.388  80.292 108.822  1.00                 C  
ATOM   4360  O   LYS   880     103.885  80.989 109.713  1.00                 O  
ATOM   4361  CB  LYS   880     101.891  81.481 107.221  1.00                 C  
ATOM   4362  CD  LYS   880     102.484  83.793 107.997  1.00                 C  
ATOM   4363  CE  LYS   880     102.105  84.940 108.919  1.00                 C  
ATOM   4364  CG  LYS   880     101.583  82.588 108.216  1.00                 C  
ATOM   4365  NZ  LYS   880     103.015  86.107 108.756  1.00                 N  
ATOM   4366  N   THR   881     102.936  79.058 109.065  1.00                 N  
ATOM   4367  CA  THR   881     103.092  78.495 110.399  1.00                 C  
ATOM   4368  C   THR   881     104.522  78.064 110.686  1.00                 C  
ATOM   4369  O   THR   881     104.890  77.924 111.857  1.00                 O  
ATOM   4370  CB  THR   881     102.162  77.286 110.614  1.00                 C  
ATOM   4371  OG1 THR   881     102.493  76.253 109.677  1.00                 O  
ATOM   4372  CG2 THR   881     100.710  77.687 110.403  1.00                 C  
ATOM   4373  N   GLY   882     105.334  77.857 109.652  1.00                 N  
ATOM   4374  CA  GLY   882     106.671  77.344 109.850  1.00                 C  
ATOM   4375  C   GLY   882     106.730  75.875 110.184  1.00                 C  
ATOM   4376  O   GLY   882     107.803  75.374 110.528  1.00                 O  
ATOM   4377  N   LEU   883     105.608  75.172 110.097  1.00                 N  
ATOM   4378  CA  LEU   883     105.521  73.757 110.424  1.00                 C  
ATOM   4379  C   LEU   883     105.269  73.018 109.117  1.00                 C  
ATOM   4380  O   LEU   883     104.125  72.899 108.666  1.00                 O  
ATOM   4381  CB  LEU   883     104.416  73.512 111.454  1.00                 C  
ATOM   4382  CG  LEU   883     104.558  74.248 112.788  1.00                 C  
ATOM   4383  CD1 LEU   883     103.345  73.998 113.671  1.00                 C  
ATOM   4384  CD2 LEU   883     105.830  73.822 113.504  1.00                 C  
ATOM   4385  N   LEU   884     106.337  72.529 108.500  1.00                 N  
ATOM   4386  CA  LEU   884     106.238  71.757 107.268  1.00                 C  
ATOM   4387  C   LEU   884     106.501  70.293 107.582  1.00                 C  
ATOM   4388  O   LEU   884     107.631  69.942 107.956  1.00                 O  
ATOM   4389  CB  LEU   884     107.223  72.286 106.223  1.00                 C  
ATOM   4390  CG  LEU   884     107.258  71.542 104.887  1.00                 C  
ATOM   4391  CD1 LEU   884     105.919  71.653 104.174  1.00                 C  
ATOM   4392  CD2 LEU   884     108.374  72.078 104.003  1.00                 C  
ATOM   4393  N   PRO   885     105.504  69.412 107.469  1.00                 N  
ATOM   4394  CA  PRO   885     105.748  67.995 107.787  1.00                 C  
ATOM   4395  C   PRO   885     106.833  67.359 106.935  1.00                 C  
ATOM   4396  O   PRO   885     107.576  66.505 107.430  1.00                 O  
ATOM   4397  CB  PRO   885     104.400  67.320 107.527  1.00                 C  
ATOM   4398  CD  PRO   885     104.011  69.660 107.208  1.00                 C  
ATOM   4399  CG  PRO   885     103.393  68.399 107.745  1.00                 C  
ATOM   4400  N   ARG   886     106.943  67.749 105.663  1.00                 N  
ATOM   4401  CA  ARG   886     108.011  67.220 104.819  1.00                 C  
ATOM   4402  C   ARG   886     109.379  67.657 105.325  1.00                 C  
ATOM   4403  O   ARG   886     110.321  66.856 105.365  1.00                 O  
ATOM   4404  CB  ARG   886     107.820  67.669 103.369  1.00                 C  
ATOM   4405  CD  ARG   886     106.700  67.251 101.162  1.00                 C  
ATOM   4406  NE  ARG   886     106.566  68.670 100.840  1.00                 N  
ATOM   4407  CG  ARG   886     106.653  67.000 102.661  1.00                 C  
ATOM   4408  CZ  ARG   886     105.404  69.289 100.662  1.00                 C  
ATOM   4409  NH1 ARG   886     105.380  70.583 100.372  1.00                 N  
ATOM   4410  NH2 ARG   886     104.269  68.613 100.774  1.00                 N  
ATOM   4411  N   LYS   887     109.504  68.924 105.722  1.00                 N  
ATOM   4412  CA  LYS   887     110.762  69.413 106.277  1.00                 C  
ATOM   4413  C   LYS   887     111.074  68.705 107.588  1.00                 C  
ATOM   4414  O   LYS   887     112.231  68.373 107.871  1.00                 O  
ATOM   4415  CB  LYS   887     110.702  70.927 106.488  1.00                 C  
ATOM   4416  CD  LYS   887     111.888  73.044 107.129  1.00                 C  
ATOM   4417  CE  LYS   887     113.171  73.646 107.680  1.00                 C  
ATOM   4418  CG  LYS   887     111.992  71.532 107.018  1.00                 C  
ATOM   4419  NZ  LYS   887     113.083  75.128 107.796  1.00                 N  
ATOM   4420  N   LEU   888     110.049  68.460 108.408  1.00                 N  
ATOM   4421  CA  LEU   888     110.254  67.755 109.671  1.00                 C  
ATOM   4422  C   LEU   888     110.747  66.335 109.420  1.00                 C  
ATOM   4423  O   LEU   888     111.679  65.862 110.080  1.00                 O  
ATOM   4424  CB  LEU   888     108.961  67.732 110.488  1.00                 C  
ATOM   4425  CG  LEU   888     108.494  69.074 111.057  1.00                 C  
ATOM   4426  CD1 LEU   888     107.115  68.941 111.685  1.00                 C  
ATOM   4427  CD2 LEU   888     109.492  69.601 112.077  1.00                 C  
ATOM   4428  N   LEU   889     110.133  65.634 108.464  1.00                 N  
ATOM   4429  CA  LEU   889     110.572  64.281 108.136  1.00                 C  
ATOM   4430  C   LEU   889     111.999  64.274 107.601  1.00                 C  
ATOM   4431  O   LEU   889     112.805  63.408 107.966  1.00                 O  
ATOM   4432  CB  LEU   889     109.628  63.645 107.113  1.00                 C  
ATOM   4433  CG  LEU   889     108.221  63.306 107.608  1.00                 C  
ATOM   4434  CD1 LEU   889     107.340  62.854 106.454  1.00                 C  
ATOM   4435  CD2 LEU   889     108.273  62.234 108.686  1.00                 C  
ATOM   4436  N   LYS   890     112.328  65.228 106.728  1.00                 N  
ATOM   4437  CA  LYS   890     113.682  65.301 106.208  1.00                 C  
ATOM   4438  C   LYS   890     114.707  65.573 107.291  1.00                 C  
ATOM   4439  O   LYS   890     115.779  64.963 107.313  1.00                 O  
ATOM   4440  CB  LYS   890     113.785  66.383 105.131  1.00                 C  
ATOM   4441  CD  LYS   890     113.201  67.160 102.817  1.00                 C  
ATOM   4442  CE  LYS   890     112.478  66.820 101.524  1.00                 C  
ATOM   4443  CG  LYS   890     113.075  66.036 103.833  1.00                 C  
ATOM   4444  NZ  LYS   890     112.557  67.930 100.535  1.00                 N  
ATOM   4445  N   ARG   891     114.393  66.492 108.204  1.00                 N  
ATOM   4446  CA  ARG   891     115.299  66.779 109.308  1.00                 C  
ATOM   4447  C   ARG   891     115.448  65.573 110.224  1.00                 C  
ATOM   4448  O   ARG   891     116.544  65.298 110.722  1.00                 O  
ATOM   4449  CB  ARG   891     114.805  67.987 110.107  1.00                 C  
ATOM   4450  CD  ARG   891     114.456  70.469 110.234  1.00                 C  
ATOM   4451  NE  ARG   891     114.508  71.742 109.519  1.00                 N  
ATOM   4452  CG  ARG   891     114.935  69.311 109.373  1.00                 C  
ATOM   4453  CZ  ARG   891     115.596  72.499 109.420  1.00                 C  
ATOM   4454  NH1 ARG   891     115.549  73.642 108.749  1.00                 N  
ATOM   4455  NH2 ARG   891     116.727  72.112 109.993  1.00                 N  
ATOM   4456  N   LYS   892     114.356  64.840 110.458  1.00                 N  
ATOM   4457  CA  LYS   892     114.436  63.631 111.271  1.00                 C  
ATOM   4458  C   LYS   892     115.344  62.593 110.625  1.00                 C  
ATOM   4459  O   LYS   892     116.175  61.977 111.302  1.00                 O  
ATOM   4460  CB  LYS   892     113.042  63.042 111.494  1.00                 C  
ATOM   4461  CD  LYS   892     110.788  63.234 112.581  1.00                 C  
ATOM   4462  CE  LYS   892     109.902  64.065 113.496  1.00                 C  
ATOM   4463  CG  LYS   892     112.161  63.865 112.420  1.00                 C  
ATOM   4464  NZ  LYS   892     108.539  63.482 113.629  1.00                 N  
ATOM   4465  N   ARG   893     115.202  62.386 109.314  1.00                 N  
ATOM   4466  CA  ARG   893     116.056  61.420 108.627  1.00                 C  
ATOM   4467  C   ARG   893     117.517  61.858 108.639  1.00                 C  
ATOM   4468  O   ARG   893     118.418  61.035 108.852  1.00                 O  
ATOM   4469  CB  ARG   893     115.585  61.219 107.185  1.00                 C  
ATOM   4470  CD  ARG   893     113.827  60.367 105.610  1.00                 C  
ATOM   4471  NE  ARG   893     112.565  59.643 105.472  1.00                 N  
ATOM   4472  CG  ARG   893     114.261  60.483 107.062  1.00                 C  
ATOM   4473  CZ  ARG   893     111.900  59.513 104.329  1.00                 C  
ATOM   4474  NH1 ARG   893     110.760  58.836 104.298  1.00                 N  
ATOM   4475  NH2 ARG   893     112.376  60.059 103.218  1.00                 N  
ATOM   4476  N   LYS   894     117.773  63.148 108.412  1.00                 N  
ATOM   4477  CA  LYS   894     119.145  63.644 108.441  1.00                 C  
ATOM   4478  C   LYS   894     119.756  63.495 109.829  1.00                 C  
ATOM   4479  O   LYS   894     120.930  63.131 109.962  1.00                 O  
ATOM   4480  CB  LYS   894     119.195  65.109 108.001  1.00                 C  
ATOM   4481  CD  LYS   894     118.967  66.797 106.158  1.00                 C  
ATOM   4482  CE  LYS   894     118.678  67.012 104.681  1.00                 C  
ATOM   4483  CG  LYS   894     118.921  65.322 106.521  1.00                 C  
ATOM   4484  NZ  LYS   894     118.677  68.456 104.320  1.00                 N  
ATOM   4485  N   ALA   895     118.976  63.775 110.876  1.00                 N  
ATOM   4486  CA  ALA   895     119.463  63.589 112.236  1.00                 C  
ATOM   4487  C   ALA   895     119.720  62.121 112.545  1.00                 C  
ATOM   4488  O   ALA   895     120.678  61.803 113.255  1.00                 O  
ATOM   4489  CB  ALA   895     118.471  64.161 113.237  1.00                 C  
ATOM   4490  N   MET   896     118.878  61.218 112.034  1.00                 N  
ATOM   4491  CA  MET   896     119.142  59.791 112.193  1.00                 C  
ATOM   4492  C   MET   896     120.463  59.401 111.543  1.00                 C  
ATOM   4493  O   MET   896     121.280  58.697 112.150  1.00                 O  
ATOM   4494  CB  MET   896     118.000  58.965 111.597  1.00                 C  
ATOM   4495  SD  MET   896     116.882  56.527 110.905  1.00                 S  
ATOM   4496  CE  MET   896     117.250  56.833 109.179  1.00                 C  
ATOM   4497  CG  MET   896     118.199  57.462 111.706  1.00                 C  
ATOM   4498  N   HIS   897     120.696  59.863 110.312  1.00                 N  
ATOM   4499  CA  HIS   897     121.949  59.544 109.634  1.00                 C  
ATOM   4500  C   HIS   897     123.147  60.116 110.384  1.00                 C  
ATOM   4501  O   HIS   897     124.173  59.442 110.534  1.00                 O  
ATOM   4502  CB  HIS   897     121.931  60.072 108.198  1.00                 C  
ATOM   4503  CG  HIS   897     123.167  59.748 107.419  1.00                 C  
ATOM   4504  ND1 HIS   897     123.461  58.473 106.985  1.00                 N  
ATOM   4505  CE1 HIS   897     124.628  58.495 106.318  1.00                 C  
ATOM   4506  CD2 HIS   897     124.308  60.502 106.920  1.00                 C  
ATOM   4507  NE2 HIS   897     125.142  59.709 106.276  1.00                 N  
ATOM   4508  N   GLU   898     123.036  61.357 110.860  1.00                 N  
ATOM   4509  CA  GLU   898     124.147  61.981 111.573  1.00                 C  
ATOM   4510  C   GLU   898     124.421  61.283 112.900  1.00                 C  
ATOM   4511  O   GLU   898     125.583  61.108 113.286  1.00                 O  
ATOM   4512  CB  GLU   898     123.863  63.465 111.815  1.00                 C  
ATOM   4513  CD  GLU   898     123.526  65.763 110.823  1.00                 C  
ATOM   4514  CG  GLU   898     123.871  64.312 110.552  1.00                 C  
ATOM   4515  OE1 GLU   898     123.096  66.071 111.954  1.00                 O  
ATOM   4516  OE2 GLU   898     123.686  66.593 109.903  1.00                 O  
ATOM   4517  N   THR   899     123.367  60.880 113.614  1.00                 N  
ATOM   4518  CA  THR   899     123.549  60.171 114.875  1.00                 C  
ATOM   4519  C   THR   899     124.102  58.771 114.655  1.00                 C  
ATOM   4520  O   THR   899     124.753  58.216 115.548  1.00                 O  
ATOM   4521  CB  THR   899     122.230  60.074 115.664  1.00                 C  
ATOM   4522  OG1 THR   899     121.253  59.375 114.882  1.00                 O  
ATOM   4523  CG2 THR   899     121.695  61.462 115.981  1.00                 C  
ATOM   4524  N   LEU   900     123.863  58.187 113.477  1.00                 N  
ATOM   4525  CA  LEU   900     124.422  56.874 113.175  1.00                 C  
ATOM   4526  C   LEU   900     125.945  56.874 113.205  1.00                 C  
ATOM   4527  O   LEU   900     126.551  55.810 113.373  1.00                 O  
ATOM   4528  CB  LEU   900     123.939  56.388 111.807  1.00                 C  
ATOM   4529  CG  LEU   900     122.450  56.056 111.692  1.00                 C  
ATOM   4530  CD1 LEU   900     122.080  55.737 110.252  1.00                 C  
ATOM   4531  CD2 LEU   900     122.087  54.892 112.601  1.00                 C  
ATOM   4532  N   MET   901     126.574  58.035 113.050  1.00                 N  
ATOM   4533  CA  MET   901     128.025  58.140 113.123  1.00                 C  
ATOM   4534  C   MET   901     128.474  58.533 114.527  1.00                 C  
ATOM   4535  O   MET   901     127.765  58.295 115.505  1.00                 O  
ATOM   4536  CB  MET   901     128.541  59.155 112.101  1.00                 C  
ATOM   4537  SD  MET   901     129.014  59.923 109.481  1.00                 S  
ATOM   4538  CE  MET   901     127.990  61.367 109.753  1.00                 C  
ATOM   4539  CG  MET   901     128.286  58.764 110.655  1.00                 C  
ATOM   4540  N   ARG   902      85.322  47.883 110.908  1.00                 N  
ATOM   4541  CA  ARG   902      86.540  48.417 110.313  1.00                 C  
ATOM   4542  C   ARG   902      87.365  49.139 111.377  1.00                 C  
ATOM   4543  O   ARG   902      86.824  49.863 112.212  1.00                 O  
ATOM   4544  CB  ARG   902      86.202  49.360 109.157  1.00                 C  
ATOM   4545  CD  ARG   902      85.060  51.459 108.390  1.00                 C  
ATOM   4546  NE  ARG   902      84.491  52.746 108.783  1.00                 N  
ATOM   4547  CG  ARG   902      85.548  50.662 109.589  1.00                 C  
ATOM   4548  CZ  ARG   902      83.272  52.901 109.290  1.00                 C  
ATOM   4549  NH1 ARG   902      82.839  54.110 109.619  1.00                 N  
ATOM   4550  NH2 ARG   902      82.489  51.846 109.467  1.00                 N  
ATOM   4551  N   ARG   903      88.676  48.924 111.348  1.00                 N  
ATOM   4552  CA  ARG   903      89.597  49.507 112.312  1.00                 C  
ATOM   4553  C   ARG   903      90.506  50.508 111.614  1.00                 C  
ATOM   4554  O   ARG   903      90.895  50.308 110.459  1.00                 O  
ATOM   4555  CB  ARG   903      90.418  48.413 112.998  1.00                 C  
ATOM   4556  CD  ARG   903      90.479  46.435 114.542  1.00                 C  
ATOM   4557  NE  ARG   903      89.703  45.517 115.372  1.00                 N  
ATOM   4558  CG  ARG   903      89.601  47.489 113.886  1.00                 C  
ATOM   4559  CZ  ARG   903      89.427  45.722 116.656  1.00                 C  
ATOM   4560  NH1 ARG   903      88.714  44.831 117.331  1.00                 N  
ATOM   4561  NH2 ARG   903      89.863  46.819 117.261  1.00                 N  
ATOM   4562  N   LYS   904      90.838  51.589 112.318  1.00                 N  
ATOM   4563  CA  LYS   904      91.729  52.608 111.796  1.00                 C  
ATOM   4564  C   LYS   904      92.871  52.845 112.773  1.00                 C  
ATOM   4565  O   LYS   904      92.659  52.849 113.992  1.00                 O  
ATOM   4566  CB  LYS   904      90.963  53.906 111.532  1.00                 C  
ATOM   4567  CD  LYS   904      90.412  53.535 109.112  1.00                 C  
ATOM   4568  CE  LYS   904      89.304  53.462 108.074  1.00                 C  
ATOM   4569  CG  LYS   904      89.851  53.772 110.504  1.00                 C  
ATOM   4570  NZ  LYS   904      89.826  53.103 106.727  1.00                 N  
ATOM   4571  N   GLN   942      94.087  53.041 112.275  1.00                 N  
ATOM   4572  CA  GLN   942      95.200  53.402 113.153  1.00                 C  
ATOM   4573  C   GLN   942      95.032  54.820 113.668  1.00                 C  
ATOM   4574  O   GLN   942      94.292  55.617 113.072  1.00                 O  
ATOM   4575  CB  GLN   942      96.533  53.256 112.416  1.00                 C  
ATOM   4576  CD  GLN   942      97.020  50.885 113.139  1.00                 C  
ATOM   4577  CG  GLN   942      96.844  51.836 111.971  1.00                 C  
ATOM   4578  OE1 GLN   942      97.805  51.145 114.051  1.00                 O  
ATOM   4579  NE2 GLN   942      96.288  49.778 113.113  1.00                 N  
ATOM   4580  N   LEU   943      95.682  55.168 114.778  1.00                 N  
ATOM   4581  CA  LEU   943      95.565  56.537 115.296  1.00                 C  
ATOM   4582  C   LEU   943      96.040  57.558 114.273  1.00                 C  
ATOM   4583  O   LEU   943      97.003  57.330 113.539  1.00                 O  
ATOM   4584  CB  LEU   943      96.361  56.689 116.594  1.00                 C  
ATOM   4585  CG  LEU   943      95.854  55.891 117.797  1.00                 C  
ATOM   4586  CD1 LEU   943      96.817  56.013 118.968  1.00                 C  
ATOM   4587  CD2 LEU   943      94.465  56.357 118.204  1.00                 C  
ATOM   4588  N   LYS   944      95.338  58.692 114.226  1.00                 N  
ATOM   4589  CA  LYS   944      95.662  59.730 113.252  1.00                 C  
ATOM   4590  C   LYS   944      97.044  60.305 113.521  1.00                 C  
ATOM   4591  O   LYS   944      97.839  60.513 112.597  1.00                 O  
ATOM   4592  CB  LYS   944      94.609  60.840 113.282  1.00                 C  
ATOM   4593  CD  LYS   944      93.300  60.136 111.260  1.00                 C  
ATOM   4594  CE  LYS   944      91.918  59.825 110.709  1.00                 C  
ATOM   4595  CG  LYS   944      93.248  60.419 112.752  1.00                 C  
ATOM   4596  NZ  LYS   944      91.960  59.492 109.258  1.00                 N  
ATOM   4597  N   LYS   945      97.355  60.568 114.784  1.00                 N  
ATOM   4598  CA  LYS   945      98.626  61.161 115.176  1.00                 C  
ATOM   4599  C   LYS   945      99.543  60.044 115.650  1.00                 C  
ATOM   4600  O   LYS   945      99.248  59.363 116.639  1.00                 O  
ATOM   4601  CB  LYS   945      98.412  62.216 116.263  1.00                 C  
ATOM   4602  CD  LYS   945      99.394  63.982 117.752  1.00                 C  
ATOM   4603  CE  LYS   945     100.666  64.689 118.190  1.00                 C  
ATOM   4604  CG  LYS   945      99.681  62.939 116.685  1.00                 C  
ATOM   4605  NZ  LYS   945     100.400  65.717 119.234  1.00                 N  
ATOM   4606  N   ALA   946     100.652  59.855 114.944  1.00                 N  
ATOM   4607  CA  ALA   946     101.635  58.837 115.290  1.00                 C  
ATOM   4608  C   ALA   946     102.663  59.469 116.217  1.00                 C  
ATOM   4609  O   ALA   946     103.321  60.448 115.849  1.00                 O  
ATOM   4610  CB  ALA   946     102.280  58.274 114.033  1.00                 C  
ATOM   4611  N   ALA   947     102.802  58.913 117.417  1.00                 N  
ATOM   4612  CA  ALA   947     103.746  59.453 118.385  1.00                 C  
ATOM   4613  C   ALA   947     105.164  59.388 117.836  1.00                 C  
ATOM   4614  O   ALA   947     105.595  58.357 117.313  1.00                 O  
ATOM   4615  CB  ALA   947     103.648  58.696 119.700  1.00                 C  
ATOM   4616  N   GLU   948     105.889  60.496 117.960  1.00                 N  
ATOM   4617  CA  GLU   948     107.232  60.609 117.398  1.00                 C  
ATOM   4618  C   GLU   948     108.172  59.693 118.168  1.00                 C  
ATOM   4619  O   GLU   948     108.573  59.993 119.294  1.00                 O  
ATOM   4620  CB  GLU   948     107.713  62.061 117.446  1.00                 C  
ATOM   4621  CD  GLU   948     109.499  63.740 116.841  1.00                 C  
ATOM   4622  CG  GLU   948     109.068  62.288 116.797  1.00                 C  
ATOM   4623  OE1 GLU   948     108.677  64.592 117.239  1.00                 O  
ATOM   4624  OE2 GLU   948     110.659  64.027 116.476  1.00                 O  
ATOM   4625  N   ASN   949     108.525  58.562 117.559  1.00                 N  
ATOM   4626  CA  ASN   949     109.460  57.626 118.169  1.00                 C  
ATOM   4627  C   ASN   949     110.892  58.023 117.838  1.00                 C  
ATOM   4628  O   ASN   949     111.668  57.212 117.323  1.00                 O  
ATOM   4629  CB  ASN   949     109.164  56.197 117.710  1.00                 C  
ATOM   4630  CG  ASN   949     109.890  55.156 118.540  1.00                 C  
ATOM   4631  OD1 ASN   949     110.072  55.326 119.745  1.00                 O  
ATOM   4632  ND2 ASN   949     110.307  54.073 117.894  1.00                 N  
ATOM   4633  N   ARG   950     111.247  59.274 118.126  1.00                 N  
ATOM   4634  CA  ARG   950     112.578  59.784 117.844  1.00                 C  
ATOM   4635  C   ARG   950     113.435  59.659 119.090  1.00                 C  
ATOM   4636  O   ARG   950     113.083  60.239 120.129  1.00                 O  
ATOM   4637  CB  ARG   950     112.506  61.236 117.369  1.00                 C  
ATOM   4638  CD  ARG   950     113.693  63.238 116.428  1.00                 C  
ATOM   4639  NE  ARG   950     114.983  63.862 116.147  1.00                 N  
ATOM   4640  CG  ARG   950     113.849  61.828 116.974  1.00                 C  
ATOM   4641  CZ  ARG   950     115.644  63.729 115.002  1.00                 C  
ATOM   4642  NH1 ARG   950     116.812  64.334 114.836  1.00                 N  
ATOM   4643  NH2 ARG   950     115.135  62.990 114.025  1.00                 N  
ATOM   4644  N   LEU   951     114.540  58.915 119.049  1.00                 N  
ATOM   4645  CA  LEU   951     115.370  58.761 120.249  1.00                 C  
ATOM   4646  C   LEU   951     115.933  60.094 120.721  1.00                 C  
ATOM   4647  O   LEU   951     116.247  60.981 119.925  1.00                 O  
ATOM   4648  CB  LEU   951     116.515  57.781 119.986  1.00                 C  
ATOM   4649  CG  LEU   951     116.116  56.329 119.713  1.00                 C  
ATOM   4650  CD1 LEU   951     117.332  55.501 119.327  1.00                 C  
ATOM   4651  CD2 LEU   951     115.426  55.724 120.925  1.00                 C  
ATOM   4652  N   ILE   952     116.051  60.226 122.045  1.00                 N  
ATOM   4653  CA  ILE   952     116.621  61.440 122.621  1.00                 C  
ATOM   4654  C   ILE   952     118.086  61.607 122.240  1.00                 C  
ATOM   4655  O   ILE   952     118.549  62.737 122.045  1.00                 O  
ATOM   4656  CB  ILE   952     116.482  61.456 124.155  1.00                 C  
ATOM   4657  CD1 ILE   952     114.752  61.336 126.023  1.00                 C  
ATOM   4658  CG1 ILE   952     115.011  61.593 124.555  1.00                 C  
ATOM   4659  CG2 ILE   952     117.338  62.560 124.755  1.00                 C  
ATOM   4660  N   MET   953     118.828  60.501 122.136  1.00                 N  
ATOM   4661  CA  MET   953     120.217  60.583 121.698  1.00                 C  
ATOM   4662  C   MET   953     120.312  61.159 120.292  1.00                 C  
ATOM   4663  O   MET   953     121.178  61.997 120.012  1.00                 O  
ATOM   4664  CB  MET   953     120.877  59.204 121.748  1.00                 C  
ATOM   4665  SD  MET   953     121.727  56.983 123.170  1.00                 S  
ATOM   4666  CE  MET   953     123.381  57.232 122.529  1.00                 C  
ATOM   4667  CG  MET   953     121.098  58.672 123.155  1.00                 C  
ATOM   4668  N   GLU   954     119.431  60.719 119.391  1.00                 N  
ATOM   4669  CA  GLU   954     119.357  61.335 118.072  1.00                 C  
ATOM   4670  C   GLU   954     118.786  62.745 118.148  1.00                 C  
ATOM   4671  O   GLU   954     119.171  63.612 117.356  1.00                 O  
ATOM   4672  CB  GLU   954     118.510  60.480 117.128  1.00                 C  
ATOM   4673  CD  GLU   954     118.268  58.321 115.839  1.00                 C  
ATOM   4674  CG  GLU   954     119.145  59.149 116.757  1.00                 C  
ATOM   4675  OE1 GLU   954     117.098  58.706 115.628  1.00                 O  
ATOM   4676  OE2 GLU   954     118.750  57.287 115.331  1.00                 O  
ATOM   4677  N   ARG   955     117.870  62.990 119.089  1.00                 N  
ATOM   4678  CA  ARG   955     117.315  64.326 119.266  1.00                 C  
ATOM   4679  C   ARG   955     118.359  65.326 119.743  1.00                 C  
ATOM   4680  O   ARG   955     118.127  66.536 119.653  1.00                 O  
ATOM   4681  CB  ARG   955     116.149  64.295 120.256  1.00                 C  
ATOM   4682  CD  ARG   955     113.812  63.549 120.785  1.00                 C  
ATOM   4683  NE  ARG   955     112.608  62.882 120.294  1.00                 N  
ATOM   4684  CG  ARG   955     114.910  63.585 119.735  1.00                 C  
ATOM   4685  CZ  ARG   955     111.545  62.612 121.045  1.00                 C  
ATOM   4686  NH1 ARG   955     110.495  62.003 120.513  1.00                 N  
ATOM   4687  NH2 ARG   955     111.535  62.953 122.326  1.00                 N  
ATOM   4688  N   PHE   956     119.493  64.850 120.262  1.00                 N  
ATOM   4689  CA  PHE   956     120.586  65.756 120.596  1.00                 C  
ATOM   4690  C   PHE   956     121.106  66.475 119.359  1.00                 C  
ATOM   4691  O   PHE   956     121.479  67.652 119.434  1.00                 O  
ATOM   4692  CB  PHE   956     121.725  64.994 121.275  1.00                 C  
ATOM   4693  CG  PHE   956     122.888  65.861 121.665  1.00                 C  
ATOM   4694  CZ  PHE   956     125.042  67.465 122.381  1.00                 C  
ATOM   4695  CD1 PHE   956     122.831  66.649 122.801  1.00                 C  
ATOM   4696  CE1 PHE   956     123.901  67.448 123.160  1.00                 C  
ATOM   4697  CD2 PHE   956     124.037  65.890 120.895  1.00                 C  
ATOM   4698  CE2 PHE   956     125.107  66.689 121.254  1.00                 C  
ATOM   4699  N   ALA   957     121.138  65.790 118.218  1.00                 N  
ATOM   4700  CA  ALA   957     121.518  66.391 116.948  1.00                 C  
ATOM   4701  C   ALA   957     120.338  67.015 116.216  1.00                 C  
ATOM   4702  O   ALA   957     120.527  67.581 115.134  1.00                 O  
ATOM   4703  CB  ALA   957     122.177  65.357 116.048  1.00                 C  
ATOM   4704  N   LYS   958     119.138  66.921 116.774  1.00                 N  
ATOM   4705  CA  LYS   958     117.961  67.501 116.139  1.00                 C  
ATOM   4706  C   LYS   958     118.058  69.022 116.178  1.00                 C  
ATOM   4707  O   LYS   958     118.304  69.593 117.248  1.00                 O  
ATOM   4708  CB  LYS   958     116.685  67.017 116.831  1.00                 C  
ATOM   4709  CD  LYS   958     114.178  66.915 116.862  1.00                 C  
ATOM   4710  CE  LYS   958     112.894  67.389 116.200  1.00                 C  
ATOM   4711  CG  LYS   958     115.402  67.493 116.171  1.00                 C  
ATOM   4712  NZ  LYS   958     111.686  66.846 116.879  1.00                 N  
ATOM   4713  N   ALA   959     117.891  69.709 115.049  1.00                 N  
ATOM   4714  CA  ALA   959     117.932  71.167 115.075  1.00                 C  
ATOM   4715  C   ALA   959     116.812  71.718 115.932  1.00                 C  
ATOM   4716  O   ALA   959     115.716  71.132 116.008  1.00                 O  
ATOM   4717  CB  ALA   959     117.842  71.725 113.663  1.00                 C  
ATOM   4718  N   TRP   960     117.045  72.841 116.608  1.00                 N  
ATOM   4719  CA  TRP   960     115.994  73.425 117.447  1.00                 C  
ATOM   4720  C   TRP   960     114.826  73.926 116.614  1.00                 C  
ATOM   4721  O   TRP   960     114.979  74.319 115.455  1.00                 O  
ATOM   4722  CB  TRP   960     116.557  74.570 118.292  1.00                 C  
ATOM   4723  CG  TRP   960     117.527  74.120 119.341  1.00                 C  
ATOM   4724  CD1 TRP   960     118.888  74.216 119.294  1.00                 C  
ATOM   4725  NE1 TRP   960     119.439  73.697 120.441  1.00                 N  
ATOM   4726  CD2 TRP   960     117.210  73.504 120.595  1.00                 C  
ATOM   4727  CE2 TRP   960     118.426  73.253 121.255  1.00                 C  
ATOM   4728  CH2 TRP   960     117.302  72.309 123.104  1.00                 C  
ATOM   4729  CZ2 TRP   960     118.485  72.655 122.513  1.00                 C  
ATOM   4730  CE3 TRP   960     116.015  73.139 121.224  1.00                 C  
ATOM   4731  CZ3 TRP   960     116.078  72.546 122.470  1.00                 C  
ATOM   4732  N   GLN   961     113.644  73.906 117.225  1.00                 N  
ATOM   4733  CA  GLN   961     112.439  74.334 116.545  1.00                 C  
ATOM   4734  C   GLN   961     111.419  74.965 117.469  1.00                 C  
ATOM   4735  O   GLN   961     111.697  75.195 118.650  1.00                 O  
ATOM   4736  CB  GLN   961     111.786  73.156 115.819  1.00                 C  
ATOM   4737  CD  GLN   961     110.728  70.868 115.984  1.00                 C  
ATOM   4738  CG  GLN   961     111.311  72.045 116.742  1.00                 C  
ATOM   4739  OE1 GLN   961     111.127  70.585 114.855  1.00                 O  
ATOM   4740  NE2 GLN   961     109.779  70.178 116.606  1.00                 N  
ATOM   4741  N   PRO   962     110.230  75.253 116.937  1.00                 N  
ATOM   4742  CA  PRO   962     109.177  75.871 117.730  1.00                 C  
ATOM   4743  C   PRO   962     108.507  74.895 118.687  1.00                 C  
ATOM   4744  O   PRO   962     107.859  75.337 119.643  1.00                 O  
ATOM   4745  CB  PRO   962     108.179  76.380 116.688  1.00                 C  
ATOM   4746  CD  PRO   962     109.813  75.118 115.477  1.00                 C  
ATOM   4747  CG  PRO   962     108.350  75.459 115.526  1.00                 C  
ATOM   4748  N   PRO   963     108.649  73.589 118.454  1.00                 N  
ATOM   4749  CA  PRO   963     108.024  72.554 119.276  1.00                 C  
ATOM   4750  C   PRO   963     106.504  72.731 119.313  1.00                 C  
ATOM   4751  O   PRO   963     105.895  72.952 120.361  1.00                 O  
ATOM   4752  CB  PRO   963     108.649  72.752 120.659  1.00                 C  
ATOM   4753  CD  PRO   963     109.426  74.563 119.300  1.00                 C  
ATOM   4754  CG  PRO   963     109.015  74.198 120.699  1.00                 C  
ATOM   4755  N   ILE   964     105.901  72.628 118.135  1.00                 N  
ATOM   4756  CA  ILE   964     104.461  72.785 117.973  1.00                 C  
ATOM   4757  C   ILE   964     103.816  71.408 118.037  1.00                 C  
ATOM   4758  O   ILE   964     104.188  70.504 117.283  1.00                 O  
ATOM   4759  CB  ILE   964     104.116  73.504 116.655  1.00                 C  
ATOM   4760  CD1 ILE   964     104.442  75.798 117.717  1.00                 C  
ATOM   4761  CG1 ILE   964     104.817  74.862 116.589  1.00                 C  
ATOM   4762  CG2 ILE   964     102.609  73.636 116.499  1.00                 C  
ATOM   4763  N   GLN   965     102.851  71.244 118.942  1.00                 N  
ATOM   4764  CA  GLN   965     102.149  69.976 119.078  1.00                 C  
ATOM   4765  C   GLN   965     100.760  69.982 118.458  1.00                 C  
ATOM   4766  O   GLN   965     100.236  68.908 118.148  1.00                 O  
ATOM   4767  CB  GLN   965     102.028  69.586 120.552  1.00                 C  
ATOM   4768  CD  GLN   965     104.194  68.289 120.643  1.00                 C  
ATOM   4769  CG  GLN   965     103.363  69.399 121.256  1.00                 C  
ATOM   4770  OE1 GLN   965     103.776  67.132 120.610  1.00                 O  
ATOM   4771  NE2 GLN   965     105.378  68.640 120.154  1.00                 N  
ATOM   4772  N   VAL   966     100.156  71.152 118.264  1.00                 N  
ATOM   4773  CA  VAL   966      98.827  71.252 117.682  1.00                 C  
ATOM   4774  C   VAL   966      98.796  72.380 116.665  1.00                 C  
ATOM   4775  O   VAL   966      99.393  73.437 116.881  1.00                 O  
ATOM   4776  CB  VAL   966      97.752  71.470 118.763  1.00                 C  
ATOM   4777  CG1 VAL   966      96.377  71.608 118.127  1.00                 C  
ATOM   4778  CG2 VAL   966      97.767  70.327 119.767  1.00                 C  
ATOM   4779  N   ILE   967      98.100  72.147 115.557  1.00                 N  
ATOM   4780  CA  ILE   967      97.823  73.173 114.561  1.00                 C  
ATOM   4781  C   ILE   967      96.314  73.356 114.504  1.00                 C  
ATOM   4782  O   ILE   967      95.580  72.402 114.222  1.00                 O  
ATOM   4783  CB  ILE   967      98.408  72.798 113.187  1.00                 C  
ATOM   4784  CD1 ILE   967     100.554  72.053 112.031  1.00                 C  
ATOM   4785  CG1 ILE   967      99.925  72.625 113.282  1.00                 C  
ATOM   4786  CG2 ILE   967      98.020  73.833 112.142  1.00                 C  
ATOM   4787  N   ILE   968      95.852  74.571 114.778  1.00                 N  
ATOM   4788  CA  ILE   968      94.432  74.897 114.746  1.00                 C  
ATOM   4789  C   ILE   968      94.132  75.563 113.413  1.00                 C  
ATOM   4790  O   ILE   968      94.761  76.563 113.053  1.00                 O  
ATOM   4791  CB  ILE   968      94.033  75.797 115.930  1.00                 C  
ATOM   4792  CD1 ILE   968      93.784  73.783 117.473  1.00                 C  
ATOM   4793  CG1 ILE   968      94.421  75.138 117.255  1.00                 C  
ATOM   4794  CG2 ILE   968      92.549  76.125 115.873  1.00                 C  
ATOM   4795  N   ILE   969      93.175  75.011 112.679  1.00                 N  
ATOM   4796  CA  ILE   969      92.709  75.599 111.433  1.00                 C  
ATOM   4797  C   ILE   969      91.397  76.323 111.701  1.00                 C  
ATOM   4798  O   ILE   969      90.397  75.691 112.055  1.00                 O  
ATOM   4799  CB  ILE   969      92.545  74.534 110.333  1.00                 C  
ATOM   4800  CD1 ILE   969      93.771  72.634 109.156  1.00                 C  
ATOM   4801  CG1 ILE   969      93.884  73.852 110.047  1.00                 C  
ATOM   4802  CG2 ILE   969      91.944  75.151 109.079  1.00                 C  
ATOM   4803  N   ASP   970      91.406  77.643 111.543  1.00                 N  
ATOM   4804  CA  ASP   970      90.219  78.456 111.780  1.00                 C  
ATOM   4805  C   ASP   970      89.306  78.359 110.565  1.00                 C  
ATOM   4806  O   ASP   970      89.635  78.866 109.488  1.00                 O  
ATOM   4807  CB  ASP   970      90.612  79.907 112.066  1.00                 C  
ATOM   4808  CG  ASP   970      89.416  80.782 112.386  1.00                 C  
ATOM   4809  OD1 ASP   970      88.272  80.328 112.169  1.00                 O  
ATOM   4810  OD2 ASP   970      89.622  81.921 112.855  1.00                 O  
ATOM   4811  N   LEU   971      88.157  77.710 110.737  1.00                 N  
ATOM   4812  CA  LEU   971      87.199  77.507 109.660  1.00                 C  
ATOM   4813  C   LEU   971      85.987  78.419 109.772  1.00                 C  
ATOM   4814  O   LEU   971      84.988  78.191 109.084  1.00                 O  
ATOM   4815  CB  LEU   971      86.731  76.051 109.626  1.00                 C  
ATOM   4816  CG  LEU   971      87.810  74.998 109.360  1.00                 C  
ATOM   4817  CD1 LEU   971      87.224  73.597 109.436  1.00                 C  
ATOM   4818  CD2 LEU   971      88.460  75.227 108.004  1.00                 C  
ATOM   4819  N   SER   972      86.046  79.443 110.626  1.00                 N  
ATOM   4820  CA  SER   972      84.893  80.315 110.822  1.00                 C  
ATOM   4821  C   SER   972      84.546  81.092 109.559  1.00                 C  
ATOM   4822  O   SER   972      83.372  81.398 109.327  1.00                 O  
ATOM   4823  CB  SER   972      85.149  81.291 111.972  1.00                 C  
ATOM   4824  OG  SER   972      86.184  82.202 111.647  1.00                 O  
ATOM   4825  N   VAL   973      85.540  81.420 108.737  1.00                 N  
ATOM   4826  CA  VAL   973      85.328  82.189 107.521  1.00                 C  
ATOM   4827  C   VAL   973      85.309  81.324 106.268  1.00                 C  
ATOM   4828  O   VAL   973      85.294  81.863 105.159  1.00                 O  
ATOM   4829  CB  VAL   973      86.399  83.283 107.351  1.00                 C  
ATOM   4830  CG1 VAL   973      86.354  84.258 108.518  1.00                 C  
ATOM   4831  CG2 VAL   973      87.781  82.661 107.225  1.00                 C  
ATOM   4832  N   VAL   974      85.311  80.005 106.416  1.00                 N  
ATOM   4833  CA  VAL   974      85.257  79.095 105.278  1.00                 C  
ATOM   4834  C   VAL   974      83.788  78.836 104.966  1.00                 C  
ATOM   4835  O   VAL   974      83.092  78.156 105.724  1.00                 O  
ATOM   4836  CB  VAL   974      86.018  77.787 105.565  1.00                 C  
ATOM   4837  CG1 VAL   974      85.916  76.841 104.378  1.00                 C  
ATOM   4838  CG2 VAL   974      87.474  78.079 105.894  1.00                 C  
ATOM   4839  N   ASN   975      83.313  79.385 103.847  1.00                 N  
ATOM   4840  CA  ASN   975      81.894  79.286 103.519  1.00                 C  
ATOM   4841  C   ASN   975      81.528  77.888 103.043  1.00                 C  
ATOM   4842  O   ASN   975      80.458  77.371 103.384  1.00                 O  
ATOM   4843  CB  ASN   975      81.514  80.326 102.463  1.00                 C  
ATOM   4844  CG  ASN   975      81.469  81.734 103.022  1.00                 C  
ATOM   4845  OD1 ASN   975      81.344  81.929 104.231  1.00                 O  
ATOM   4846  ND2 ASN   975      81.570  82.723 102.141  1.00                 N  
ATOM   4847  N   PHE   976      82.395  77.263 102.252  1.00                 N  
ATOM   4848  CA  PHE   976      82.139  75.923 101.751  1.00                 C  
ATOM   4849  C   PHE   976      83.468  75.254 101.450  1.00                 C  
ATOM   4850  O   PHE   976      84.499  75.923 101.361  1.00                 O  
ATOM   4851  CB  PHE   976      81.248  75.977 100.509  1.00                 C  
ATOM   4852  CG  PHE   976      81.883  76.667  99.336  1.00                 C  
ATOM   4853  CZ  PHE   976      83.058  77.950  97.168  1.00                 C  
ATOM   4854  CD1 PHE   976      82.592  75.946  98.391  1.00                 C  
ATOM   4855  CE1 PHE   976      83.178  76.580  97.312  1.00                 C  
ATOM   4856  CD2 PHE   976      81.773  78.037  99.177  1.00                 C  
ATOM   4857  CE2 PHE   976      82.358  78.672  98.098  1.00                 C  
ATOM   4858  N   ILE   977      83.435  73.934 101.308  1.00                 N  
ATOM   4859  CA  ILE   977      84.589  73.147 100.900  1.00                 C  
ATOM   4860  C   ILE   977      84.102  72.077  99.930  1.00                 C  
ATOM   4861  O   ILE   977      83.071  71.439 100.169  1.00                 O  
ATOM   4862  CB  ILE   977      85.309  72.530 102.113  1.00                 C  
ATOM   4863  CD1 ILE   977      87.511  71.447 102.804  1.00                 C  
ATOM   4864  CG1 ILE   977      86.577  71.800 101.667  1.00                 C  
ATOM   4865  CG2 ILE   977      84.369  71.614 102.882  1.00                 C  
ATOM   4866  N   ASP   978      84.810  71.914  98.815  1.00                 N  
ATOM   4867  CA  ASP   978      84.399  70.951  97.806  1.00                 C  
ATOM   4868  C   ASP   978      85.161  69.640  97.989  1.00                 C  
ATOM   4869  O   ASP   978      85.861  69.435  98.979  1.00                 O  
ATOM   4870  CB  ASP   978      84.627  71.515  96.402  1.00                 C  
ATOM   4871  CG  ASP   978      83.729  70.874  95.363  1.00                 C  
ATOM   4872  OD1 ASP   978      83.356  69.696  95.546  1.00                 O  
ATOM   4873  OD2 ASP   978      83.398  71.549  94.366  1.00                 O  
ATOM   4874  N   SER   979      85.012  68.729  97.025  1.00                 N  
ATOM   4875  CA  SER   979      85.679  67.433  97.123  1.00                 C  
ATOM   4876  C   SER   979      87.195  67.582  97.078  1.00                 C  
ATOM   4877  O   SER   979      87.916  66.911  97.827  1.00                 O  
ATOM   4878  CB  SER   979      85.213  66.504  96.000  1.00                 C  
ATOM   4879  OG  SER   979      83.842  66.176  96.145  1.00                 O  
ATOM   4880  N   VAL   980      87.696  68.456  96.203  1.00                 N  
ATOM   4881  CA  VAL   980      89.134  68.699  96.126  1.00                 C  
ATOM   4882  C   VAL   980      89.644  69.290  97.434  1.00                 C  
ATOM   4883  O   VAL   980      90.702  68.896  97.942  1.00                 O  
ATOM   4884  CB  VAL   980      89.487  69.629  94.950  1.00                 C  
ATOM   4885  CG1 VAL   980      90.951  70.037  95.015  1.00                 C  
ATOM   4886  CG2 VAL   980      89.177  68.952  93.624  1.00                 C  
ATOM   4887  N   ALA   981      88.900  70.241  97.998  1.00                 N  
ATOM   4888  CA  ALA   981      89.298  70.820  99.269  1.00                 C  
ATOM   4889  C   ALA   981      89.253  69.827 100.412  1.00                 C  
ATOM   4890  O   ALA   981      90.092  69.872 101.314  1.00                 O  
ATOM   4891  CB  ALA   981      88.415  72.011  99.609  1.00                 C  
ATOM   4892  N   VAL   982      88.269  68.928 100.402  1.00                 N  
ATOM   4893  CA  VAL   982      88.193  67.902 101.436  1.00                 C  
ATOM   4894  C   VAL   982      89.368  66.941 101.316  1.00                 C  
ATOM   4895  O   VAL   982      89.935  66.505 102.324  1.00                 O  
ATOM   4896  CB  VAL   982      86.864  67.127 101.366  1.00                 C  
ATOM   4897  CG1 VAL   982      86.880  65.953 102.332  1.00                 C  
ATOM   4898  CG2 VAL   982      85.693  68.051 101.664  1.00                 C  
ATOM   4899  N   LYS   983      89.758  66.600 100.085  1.00                 N  
ATOM   4900  CA  LYS   983      90.944  65.772  99.896  1.00                 C  
ATOM   4901  C   LYS   983      92.192  66.476 100.411  1.00                 C  
ATOM   4902  O   LYS   983      93.046  65.854 101.052  1.00                 O  
ATOM   4903  CB  LYS   983      91.116  65.411  98.419  1.00                 C  
ATOM   4904  CD  LYS   983      90.300  64.130  96.421  1.00                 C  
ATOM   4905  CE  LYS   983      89.257  63.157  95.895  1.00                 C  
ATOM   4906  CG  LYS   983      90.082  64.428  97.896  1.00                 C  
ATOM   4907  NZ  LYS   983      89.432  62.889  94.441  1.00                 N  
ATOM   4908  N   THR   984      92.311  67.778 100.144  1.00                 N  
ATOM   4909  CA  THR   984      93.443  68.542 100.659  1.00                 C  
ATOM   4910  C   THR   984      93.444  68.572 102.183  1.00                 C  
ATOM   4911  O   THR   984      94.496  68.425 102.813  1.00                 O  
ATOM   4912  CB  THR   984      93.441  69.986 100.122  1.00                 C  
ATOM   4913  OG1 THR   984      93.564  69.968  98.695  1.00                 O  
ATOM   4914  CG2 THR   984      94.607  70.771 100.702  1.00                 C  
ATOM   4915  N   LEU   985      92.273  68.766 102.791  1.00                 N  
ATOM   4916  CA  LEU   985      92.182  68.811 104.247  1.00                 C  
ATOM   4917  C   LEU   985      92.542  67.468 104.869  1.00                 C  
ATOM   4918  O   LEU   985      93.250  67.415 105.882  1.00                 O  
ATOM   4919  CB  LEU   985      90.776  69.227 104.683  1.00                 C  
ATOM   4920  CG  LEU   985      90.537  69.333 106.191  1.00                 C  
ATOM   4921  CD1 LEU   985      91.461  70.372 106.809  1.00                 C  
ATOM   4922  CD2 LEU   985      89.085  69.676 106.483  1.00                 C  
ATOM   4923  N   SER   986      92.059  66.372 104.280  1.00                 N  
ATOM   4924  CA  SER   986      92.414  65.047 104.773  1.00                 C  
ATOM   4925  C   SER   986      93.909  64.795 104.637  1.00                 C  
ATOM   4926  O   SER   986      94.534  64.217 105.534  1.00                 O  
ATOM   4927  CB  SER   986      91.629  63.968 104.024  1.00                 C  
ATOM   4928  OG  SER   986      91.993  63.930 102.655  1.00                 O  
ATOM   4929  N   SER   987      94.498  65.224 103.520  1.00                 N  
ATOM   4930  CA  SER   987      95.937  65.110 103.369  1.00                 C  
ATOM   4931  C   SER   987      96.694  65.913 104.408  1.00                 C  
ATOM   4932  O   SER   987      97.701  65.453 104.944  1.00                 O  
ATOM   4933  CB  SER   987      96.366  65.558 101.971  1.00                 C  
ATOM   4934  OG  SER   987      95.865  64.681 100.977  1.00                 O  
ATOM   4935  N   ILE   988      96.216  67.122 104.707  1.00                 N  
ATOM   4936  CA  ILE   988      96.857  67.953 105.723  1.00                 C  
ATOM   4937  C   ILE   988      96.824  67.253 107.074  1.00                 C  
ATOM   4938  O   ILE   988      97.838  67.172 107.781  1.00                 O
[truncated: 36,617 more chars]
