# Supplementary material for: Comparative Single-Cell Transcriptomics Reveals Novel Genes Involved in Bivalve Embryonic Shell Formation and Questions Ontogenetic Homology of Molluscan Shell Types
Source: Front Cell Dev Biol. 2022 Jun 9;10:883755. doi: 10.3389/fcell.2022.883755 (PMC9261976; doi:10.3389/fcell.2022.883755)
Supplement: Supplementary file 1 [file DataSheet1.ZIP › Supplementary_File1/s_f_1/f243b46bc23c094e.final.pdb]

ATOM      1  N   MET   312     123.412  98.922 100.623  1.00                 N  
ATOM      2  CA  MET   312     121.989  99.133 100.381  1.00                 C  
ATOM      3  C   MET   312     121.770 100.370  99.520  1.00                 C  
ATOM      4  O   MET   312     121.050 100.329  98.509  1.00                 O  
ATOM      5  CB  MET   312     121.234  99.265 101.705  1.00                 C  
ATOM      6  SD  MET   312     120.439  98.216 104.143  1.00                 S  
ATOM      7  CE  MET   312     118.744  98.613 103.719  1.00                 C  
ATOM      8  CG  MET   312     121.153  97.975 102.505  1.00                 C  
ATOM      9  N   CYS   313     122.412 101.484  99.885  1.00                 N  
ATOM     10  CA  CYS   313     122.230 102.687  99.084  1.00                 C  
ATOM     11  C   CYS   313     122.740 102.452  97.679  1.00                 C  
ATOM     12  O   CYS   313     122.194 102.996  96.714  1.00                 O  
ATOM     13  CB  CYS   313     122.948 103.874  99.729  1.00                 C  
ATOM     14  SG  CYS   313     122.213 104.436 101.283  1.00                 S  
ATOM     15  N   ALA   314     123.795 101.654  97.552  1.00                 N  
ATOM     16  CA  ALA   314     124.284 101.292  96.233  1.00                 C  
ATOM     17  C   ALA   314     123.202 100.568  95.443  1.00                 C  
ATOM     18  O   ALA   314     123.014 100.828  94.249  1.00                 O  
ATOM     19  CB  ALA   314     125.528 100.425  96.348  1.00                 C  
ATOM     20  N   ALA   315     122.448  99.687  96.108  1.00                 N  
ATOM     21  CA  ALA   315     121.388  98.950  95.425  1.00                 C  
ATOM     22  C   ALA   315     120.309  99.888  94.915  1.00                 C  
ATOM     23  O   ALA   315     119.929  99.854  93.735  1.00                 O  
ATOM     24  CB  ALA   315     120.781  97.911  96.355  1.00                 C  
ATOM     25  N   SER   316     119.822 100.764  95.792  1.00                 N  
ATOM     26  CA  SER   316     118.787 101.704  95.380  1.00                 C  
ATOM     27  C   SER   316     119.287 102.587  94.251  1.00                 C  
ATOM     28  O   SER   316     118.571 102.856  93.279  1.00                 O  
ATOM     29  CB  SER   316     118.337 102.560  96.566  1.00                 C  
ATOM     30  OG  SER   316     117.688 101.770  97.547  1.00                 O  
ATOM     31  N   LEU   317     120.541 103.013  94.349  1.00                 N  
ATOM     32  CA  LEU   317     121.138 103.857  93.327  1.00                 C  
ATOM     33  C   LEU   317     121.182 103.156  91.975  1.00                 C  
ATOM     34  O   LEU   317     120.859 103.761  90.946  1.00                 O  
ATOM     35  CB  LEU   317     122.550 104.279  93.738  1.00                 C  
ATOM     36  CG  LEU   317     123.224 105.336  92.861  1.00                 C  
ATOM     37  CD1 LEU   317     124.384 105.987  93.599  1.00                 C  
ATOM     38  CD2 LEU   317     123.704 104.725  91.554  1.00                 C  
ATOM     39  N   ILE   318     121.560 101.878  91.952  1.00                 N  
ATOM     40  CA  ILE   318     121.581 101.154  90.685  1.00                 C  
ATOM     41  C   ILE   318     120.182 100.982  90.112  1.00                 C  
ATOM     42  O   ILE   318     119.956 101.241  88.925  1.00                 O  
ATOM     43  CB  ILE   318     122.249  99.774  90.834  1.00                 C  
ATOM     44  CD1 ILE   318     124.411  98.651  91.582  1.00                 C  
ATOM     45  CG1 ILE   318     123.738  99.934  91.148  1.00                 C  
ATOM     46  CG2 ILE   318     122.019  98.934  89.588  1.00                 C  
ATOM     47  N   THR   319     119.222 100.560  90.937  1.00                 N  
ATOM     48  CA  THR   319     117.887 100.325  90.392  1.00                 C  
ATOM     49  C   THR   319     117.223 101.625  89.975  1.00                 C  
ATOM     50  O   THR   319     116.344 101.624  89.107  1.00                 O  
ATOM     51  CB  THR   319     116.984  99.596  91.405  1.00                 C  
ATOM     52  OG1 THR   319     116.860 100.386  92.594  1.00                 O  
ATOM     53  CG2 THR   319     117.581  98.248  91.777  1.00                 C  
ATOM     54  N   GLU   320     117.625 102.737  90.582  1.00                 N  
ATOM     55  CA  GLU   320     117.075 104.046  90.278  1.00                 C  
ATOM     56  C   GLU   320     117.936 104.791  89.274  1.00                 C  
ATOM     57  O   GLU   320     117.792 106.007  89.116  1.00                 O  
ATOM     58  CB  GLU   320     116.929 104.876  91.555  1.00                 C  
ATOM     59  CD  GLU   320     115.808 105.160  93.801  1.00                 C  
ATOM     60  CG  GLU   320     115.941 104.302  92.558  1.00                 C  
ATOM     61  OE1 GLU   320     116.542 106.165  93.910  1.00                 O  
ATOM     62  OE2 GLU   320     114.971 104.828  94.666  1.00                 O  
ATOM     63  N   MET   321     118.843 104.075  88.612  1.00                 N  
ATOM     64  CA  MET   321     119.749 104.647  87.623  1.00                 C  
ATOM     65  C   MET   321     120.562 105.796  88.207  1.00                 C  
ATOM     66  O   MET   321     120.721 106.849  87.587  1.00                 O  
ATOM     67  CB  MET   321     118.969 105.132  86.399  1.00                 C  
ATOM     68  SD  MET   321     119.465 102.843  84.919  1.00                 S  
ATOM     69  CE  MET   321     120.185 103.822  83.602  1.00                 C  
ATOM     70  CG  MET   321     118.291 104.021  85.615  1.00                 C  
ATOM     71  N   THR   322     121.057 105.596  89.427  1.00                 N  
ATOM     72  CA  THR   322     121.975 106.535  90.063  1.00                 C  
ATOM     73  C   THR   322     121.345 107.895  90.312  1.00                 C  
ATOM     74  O   THR   322     122.034 108.915  90.345  1.00                 O  
ATOM     75  CB  THR   322     123.250 106.734  89.223  1.00                 C  
ATOM     76  OG1 THR   322     123.715 105.466  88.746  1.00                 O  
ATOM     77  CG2 THR   322     124.347 107.370  90.063  1.00                 C  
ATOM     78  N   SER   323     120.028 107.918  90.471  1.00                 N  
ATOM     79  CA  SER   323     119.295 109.122  90.822  1.00                 C  
ATOM     80  C   SER   323     118.393 108.706  91.969  1.00                 C  
ATOM     81  O   SER   323     117.396 108.004  91.757  1.00                 O  
ATOM     82  CB  SER   323     118.529 109.656  89.610  1.00                 C  
ATOM     83  OG  SER   323     117.768 110.801  89.951  1.00                 O  
ATOM     84  N   VAL   324     118.737 109.130  93.180  1.00                 N  
ATOM     85  CA  VAL   324     118.047 108.694  94.386  1.00                 C  
ATOM     86  C   VAL   324     117.427 109.889  95.088  1.00                 C  
ATOM     87  O   VAL   324     118.093 110.914  95.289  1.00                 O  
ATOM     88  CB  VAL   324     118.996 107.944  95.339  1.00                 C  
ATOM     89  CG1 VAL   324     118.266 107.544  96.612  1.00                 C  
ATOM     90  CG2 VAL   324     119.583 106.721  94.652  1.00                 C  
ATOM     91  N   THR   325     116.155 109.756  95.456  1.00                 N  
ATOM     92  CA  THR   325     115.499 110.778  96.252  1.00                 C  
ATOM     93  C   THR   325     115.982 110.603  97.681  1.00                 C  
ATOM     94  O   THR   325     115.792 109.538  98.277  1.00                 O  
ATOM     95  CB  THR   325     113.966 110.673  96.153  1.00                 C  
ATOM     96  OG1 THR   325     113.559 110.847  94.791  1.00                 O  
ATOM     97  CG2 THR   325     113.302 111.748  97.001  1.00                 C  
ATOM     98  N   ILE   326     116.592 111.643  98.238  1.00                 N  
ATOM     99  CA  ILE   326     117.151 111.524  99.578  1.00                 C  
ATOM    100  C   ILE   326     116.048 111.413 100.620  1.00                 C  
ATOM    101  O   ILE   326     115.950 110.421 101.348  1.00                 O  
ATOM    102  CB  ILE   326     118.072 112.712  99.913  1.00                 C  
ATOM    103  CD1 ILE   326     120.148 111.497  99.070  1.00                 C  
ATOM    104  CG1 ILE   326     119.280 112.732  98.974  1.00                 C  
ATOM    105  CG2 ILE   326     118.491 112.666 101.374  1.00                 C  
ATOM    106  N   LYS   327     115.204 112.431 100.692  1.00                 N  
ATOM    107  CA  LYS   327     114.146 112.568 101.683  1.00                 C  
ATOM    108  C   LYS   327     113.270 111.319 101.793  1.00                 C  
ATOM    109  O   LYS   327     113.218 110.702 102.870  1.00                 O  
ATOM    110  CB  LYS   327     113.262 113.774 101.359  1.00                 C  
ATOM    111  CD  LYS   327     111.343 115.255 102.013  1.00                 C  
ATOM    112  CE  LYS   327     110.207 115.475 102.998  1.00                 C  
ATOM    113  CG  LYS   327     112.145 114.012 102.363  1.00                 C  
ATOM    114  NZ  LYS   327     109.412 116.690 102.667  1.00                 N  
ATOM    115  N   GLN   328     112.599 110.887 100.714  1.00                 N  
ATOM    116  CA  GLN   328     111.740 109.701 100.846  1.00                 C  
ATOM    117  C   GLN   328     112.496 108.477 101.301  1.00                 C  
ATOM    118  O   GLN   328     111.969 107.669 102.075  1.00                 O  
ATOM    119  CB  GLN   328     111.042 109.395  99.519  1.00                 C  
ATOM    120  CD  GLN   328     108.868 108.553 100.492  1.00                 C  
ATOM    121  CG  GLN   328     110.049 108.246  99.591  1.00                 C  
ATOM    122  OE1 GLN   328     108.189 109.565 100.319  1.00                 O  
ATOM    123  NE2 GLN   328     108.621 107.677 101.459  1.00                 N  
ATOM    124  N   ILE   329     113.734 108.325 100.843  1.00                 N  
ATOM    125  CA  ILE   329     114.518 107.167 101.239  1.00                 C  
ATOM    126  C   ILE   329     114.838 107.200 102.725  1.00                 C  
ATOM    127  O   ILE   329     114.681 106.195 103.425  1.00                 O  
ATOM    128  CB  ILE   329     115.823 107.064 100.428  1.00                 C  
ATOM    129  CD1 ILE   329     114.740 105.586  98.655  1.00                 C  
ATOM    130  CG1 ILE   329     115.513 106.855  98.944  1.00                 C  
ATOM    131  CG2 ILE   329     116.710 105.961 100.983  1.00                 C  
ATOM    132  N   ARG   330     115.295 108.351 103.222  1.00                 N  
ATOM    133  CA  ARG   330     115.583 108.481 104.644  1.00                 C  
ATOM    134  C   ARG   330     114.352 108.158 105.475  1.00                 C  
ATOM    135  O   ARG   330     114.428 107.406 106.453  1.00                 O  
ATOM    136  CB  ARG   330     116.082 109.892 104.963  1.00                 C  
ATOM    137  CD  ARG   330     116.795 111.562 106.695  1.00                 C  
ATOM    138  NE  ARG   330     115.668 112.465 106.474  1.00                 N  
ATOM    139  CG  ARG   330     116.424 110.113 106.427  1.00                 C  
ATOM    140  CZ  ARG   330     115.782 113.782 106.331  1.00                 C  
ATOM    141  NH1 ARG   330     114.700 114.523 106.135  1.00                 N  
ATOM    142  NH2 ARG   330     116.977 114.353 106.385  1.00                 N  
ATOM    143  N   ASP   331     113.203 108.723 105.097  1.00                 N  
ATOM    144  CA  ASP   331     111.980 108.433 105.835  1.00                 C  
ATOM    145  C   ASP   331     111.654 106.948 105.807  1.00                 C  
ATOM    146  O   ASP   331     111.312 106.356 106.836  1.00                 O  
ATOM    147  CB  ASP   331     110.808 109.235 105.266  1.00                 C  
ATOM    148  CG  ASP   331     110.898 110.712 105.595  1.00                 C  
ATOM    149  OD1 ASP   331     111.704 111.076 106.477  1.00                 O  
ATOM    150  OD2 ASP   331     110.164 111.506 104.970  1.00                 O  
ATOM    151  N   ASP   332     112.032 106.297 104.722  1.00                 N  
ATOM    152  CA  ASP   332     111.836 104.863 104.592  1.00                 C  
ATOM    153  C   ASP   332     113.251 104.324 104.817  1.00                 C  
ATOM    154  O   ASP   332     113.470 103.148 105.121  1.00                 O  
ATOM    155  CB  ASP   332     111.232 104.526 103.227  1.00                 C  
ATOM    156  CG  ASP   332     109.831 105.082 103.057  1.00                 C  
ATOM    157  OD1 ASP   332     108.972 104.801 103.919  1.00                 O  
ATOM    158  OD2 ASP   332     109.593 105.797 102.062  1.00                 O  
ATOM    159  N   LEU   333     114.225 105.209 104.662  1.00                 N  
ATOM    160  CA  LEU   333     115.625 104.875 104.881  1.00                 C  
ATOM    161  C   LEU   333     116.223 105.979 105.747  1.00                 C  
ATOM    162  O   LEU   333     115.533 106.904 106.185  1.00                 O  
ATOM    163  CB  LEU   333     116.357 104.730 103.545  1.00                 C  
ATOM    164  CG  LEU   333     115.949 103.540 102.674  1.00                 C  
ATOM    165  CD1 LEU   333     114.692 103.861 101.880  1.00                 C  
ATOM    166  CD2 LEU   333     117.081 103.146 101.738  1.00                 C  
ATOM    167  N   SER   334     117.524 105.897 106.007  1.00                 N  
ATOM    168  CA  SER   334     118.226 106.926 106.763  1.00                 C  
ATOM    169  C   SER   334     119.496 107.121 105.945  1.00                 C  
ATOM    170  O   SER   334     120.281 106.188 105.750  1.00                 O  
ATOM    171  CB  SER   334     118.459 106.467 108.204  1.00                 C  
ATOM    172  OG  SER   334     119.176 107.443 108.940  1.00                 O  
ATOM    173  N   ILE   335     119.728 108.327 105.451  1.00                 N  
ATOM    174  CA  ILE   335     120.908 108.580 104.632  1.00                 C  
ATOM    175  C   ILE   335     121.531 109.957 104.835  1.00                 C  
ATOM    176  O   ILE   335     120.960 110.995 104.488  1.00                 O  
ATOM    177  CB  ILE   335     120.601 108.413 103.132  1.00                 C  
ATOM    178  CD1 ILE   335     119.584 106.806 101.434  1.00                 C  
ATOM    179  CG1 ILE   335     120.090 106.999 102.847  1.00                 C  
ATOM    180  CG2 ILE   335     121.825 108.753 102.296  1.00                 C  
ATOM    181  N   ASP   336     122.733 109.966 105.411  1.00                 N  
ATOM    182  CA  ASP   336     123.514 111.182 105.632  1.00                 C  
ATOM    183  C   ASP   336     124.970 110.755 105.700  1.00                 C  
ATOM    184  O   ASP   336     125.369 109.937 106.533  1.00                 O  
ATOM    185  CB  ASP   336     123.052 111.891 106.906  1.00                 C  
ATOM    186  CG  ASP   336     123.724 113.236 107.101  1.00                 C  
ATOM    187  OD1 ASP   336     124.758 113.484 106.445  1.00                 O  
ATOM    188  OD2 ASP   336     123.218 114.042 107.910  1.00                 O  
ATOM    189  N   ASP   337     125.817 111.401 104.779  1.00                 N  
ATOM    190  CA  ASP   337     127.192 110.921 104.860  1.00                 C  
ATOM    191  C   ASP   337     127.387 109.654 104.039  1.00                 C  
ATOM    192  O   ASP   337     128.352 109.537 103.277  1.00                 O  
ATOM    193  CB  ASP   337     127.585 110.665 106.316  1.00                 C  
ATOM    194  CG  ASP   337     127.679 111.941 107.128  1.00                 C  
ATOM    195  OD1 ASP   337     127.739 113.030 106.518  1.00                 O  
ATOM    196  OD2 ASP   337     127.691 111.854 108.374  1.00                 O  
ATOM    197  N   TYR   338     126.476 108.699 104.194  1.00                 N  
ATOM    198  CA  TYR   338     126.558 107.448 103.444  1.00                 C  
ATOM    199  C   TYR   338     126.479 107.691 101.935  1.00                 C  
ATOM    200  O   TYR   338     127.359 107.290 101.168  1.00                 O  
ATOM    201  CB  TYR   338     125.445 106.491 103.875  1.00                 C  
ATOM    202  CG  TYR   338     125.648 105.894 105.249  1.00                 C  
ATOM    203  OH  TYR   338     126.192 104.261 109.035  1.00                 O  
ATOM    204  CZ  TYR   338     126.013 104.801 107.781  1.00                 C  
ATOM    205  CD1 TYR   338     124.746 106.148 106.275  1.00                 C  
ATOM    206  CE1 TYR   338     124.923 105.607 107.534  1.00                 C  
ATOM    207  CD2 TYR   338     126.741 105.080 105.517  1.00                 C  
ATOM    208  CE2 TYR   338     126.934 104.531 106.770  1.00                 C  
ATOM    209  N   PHE   339     125.416 108.354 101.488  1.00                 N  
ATOM    210  CA  PHE   339     125.226 108.617 100.066  1.00                 C  
ATOM    211  C   PHE   339     126.244 109.590  99.476  1.00                 C  
ATOM    212  O   PHE   339     126.588 109.537  98.292  1.00                 O  
ATOM    213  CB  PHE   339     123.821 109.164  99.805  1.00                 C  
ATOM    214  CG  PHE   339     123.521 109.395  98.352  1.00                 C  
ATOM    215  CZ  PHE   339     122.962 109.827  95.664  1.00                 C  
ATOM    216  CD1 PHE   339     123.757 108.403  97.416  1.00                 C  
ATOM    217  CE1 PHE   339     123.480 108.615  96.078  1.00                 C  
ATOM    218  CD2 PHE   339     123.002 110.603  97.921  1.00                 C  
ATOM    219  CE2 PHE   339     122.725 110.815  96.583  1.00                 C  
ATOM    220  N   LYS   340     126.739 110.499 100.312  1.00                 N  
ATOM    221  CA  LYS   340     127.712 111.480  99.863  1.00                 C  
ATOM    222  C   LYS   340     129.012 110.890  99.350  1.00                 C  
ATOM    223  O   LYS   340     129.801 111.559  98.678  1.00                 O  
ATOM    224  CB  LYS   340     128.044 112.460 100.990  1.00                 C  
ATOM    225  CD  LYS   340     127.300 114.336 102.482  1.00                 C  
ATOM    226  CE  LYS   340     126.169 115.291 102.828  1.00                 C  
ATOM    227  CG  LYS   340     126.905 113.398 101.353  1.00                 C  
ATOM    228  NZ  LYS   340     126.529 116.191 103.958  1.00                 N  
ATOM    229  N   GLU   341     129.265 109.623  99.653  1.00                 N  
ATOM    230  CA  GLU   341     130.486 108.980  99.196  1.00                 C  
ATOM    231  C   GLU   341     130.381 108.563  97.737  1.00                 C  
ATOM    232  O   GLU   341     131.381 108.374  97.039  1.00                 O  
ATOM    233  CB  GLU   341     130.808 107.762 100.065  1.00                 C  
ATOM    234  CD  GLU   341     131.471 106.872 102.333  1.00                 C  
ATOM    235  CG  GLU   341     131.174 108.103 101.500  1.00                 C  
ATOM    236  OE1 GLU   341     131.323 105.749 101.807  1.00                 O  
ATOM    237  OE2 GLU   341     131.853 107.030 103.512  1.00                 O  
ATOM    238  N   TYR   342     129.152 108.414  97.257  1.00                 N  
ATOM    239  CA  TYR   342     128.912 107.960  95.892  1.00                 C  
ATOM    240  C   TYR   342     128.279 108.951  94.925  1.00                 C  
ATOM    241  O   TYR   342     128.711 109.100  93.779  1.00                 O  
ATOM    242  CB  TYR   342     128.020 106.717  95.890  1.00                 C  
ATOM    243  CG  TYR   342     128.631 105.523  96.589  1.00                 C  
ATOM    244  OH  TYR   342     130.301 102.244  98.524  1.00                 O  
ATOM    245  CZ  TYR   342     129.749 103.329  97.883  1.00                 C  
ATOM    246  CD1 TYR   342     128.184 105.128  97.843  1.00                 C  
ATOM    247  CE1 TYR   342     128.736 104.039  98.490  1.00                 C  
ATOM    248  CD2 TYR   342     129.653 104.796  95.992  1.00                 C  
ATOM    249  CE2 TYR   342     130.217 103.704  96.624  1.00                 C  
ATOM    250  N   CYS   343     127.240 109.647  95.371  1.00                 N  
ATOM    251  CA  CYS   343     126.528 110.564  94.488  1.00                 C  
ATOM    252  C   CYS   343     126.395 111.989  95.005  1.00                 C  
ATOM    253  O   CYS   343     126.287 112.238  96.209  1.00                 O  
ATOM    254  CB  CYS   343     125.121 110.040  94.192  1.00                 C  
ATOM    255  SG  CYS   343     125.082 108.436  93.358  1.00                 S  
ATOM    256  N   LYS   344     126.429 112.970  94.176  1.00                 N  
ATOM    257  CA  LYS   344     126.226 114.396  94.371  1.00                 C  
ATOM    258  C   LYS   344     124.799 114.542  94.865  1.00                 C  
ATOM    259  O   LYS   344     123.856 114.125  94.186  1.00                 O  
ATOM    260  CB  LYS   344     126.488 115.157  93.070  1.00                 C  
ATOM    261  CD  LYS   344     126.731 117.362  91.896  1.00                 C  
ATOM    262  CE  LYS   344     126.640 118.874  92.033  1.00                 C  
ATOM    263  CG  LYS   344     126.390 116.668  93.205  1.00                 C  
ATOM    264  NZ  LYS   344     126.953 119.567  90.752  1.00                 N  
ATOM    265  N   VAL   345     124.634 115.148  96.031  1.00                 N  
ATOM    266  CA  VAL   345     123.322 115.337  96.627  1.00                 C  
ATOM    267  C   VAL   345     123.059 116.822  96.756  1.00                 C  
ATOM    268  O   VAL   345     123.813 117.536  97.429  1.00                 O  
ATOM    269  CB  VAL   345     123.216 114.634  97.993  1.00                 C  
ATOM    270  CG1 VAL   345     121.845 114.868  98.608  1.00                 C  
ATOM    271  CG2 VAL   345     123.491 113.145  97.848  1.00                 C  
ATOM    272  N   ARG   346     121.996 117.287  96.115  1.00                 N  
ATOM    273  CA  ARG   346     121.657 118.703  96.191  1.00                 C  
ATOM    274  C   ARG   346     120.198 118.870  95.801  1.00                 C  
ATOM    275  O   ARG   346     119.495 117.897  95.523  1.00                 O  
ATOM    276  CB  ARG   346     122.577 119.524  95.285  1.00                 C  
ATOM    277  CD  ARG   346     123.372 121.781  94.530  1.00                 C  
ATOM    278  NE  ARG   346     123.147 123.225  94.569  1.00                 N  
ATOM    279  CG  ARG   346     122.366 121.026  95.383  1.00                 C  
ATOM    280  CZ  ARG   346     123.866 124.111  93.887  1.00                 C  
ATOM    281  NH1 ARG   346     123.589 125.404  93.984  1.00                 N  
ATOM    282  NH2 ARG   346     124.860 123.702  93.111  1.00                 N  
ATOM    283  N   VAL   347     119.658 119.857  96.487  1.00                 N  
ATOM    284  CA  VAL   347     118.252 120.163  96.486  1.00                 C  
ATOM    285  C   VAL   347     117.967 121.391  95.631  1.00                 C  
ATOM    286  O   VAL   347     117.180 121.363  94.682  1.00                 O  
ATOM    287  CB  VAL   347     117.721 120.383  97.915  1.00                 C  
ATOM    288  CG1 VAL   347     116.260 120.805  97.881  1.00                 C  
ATOM    289  CG2 VAL   347     117.896 119.122  98.748  1.00                 C  
ATOM    290  N   SER   348     118.623 122.497  95.976  1.00                 N  
ATOM    291  CA  SER   348     118.411 123.737  95.239  1.00                 C  
ATOM    292  C   SER   348     119.162 123.719  93.932  1.00                 C  
ATOM    293  O   SER   348     120.375 123.519  93.825  1.00                 O  
ATOM    294  CB  SER   348     118.841 124.940  96.080  1.00                 C  
ATOM    295  OG  SER   348     118.744 126.143  95.337  1.00                 O  
ATOM    296  N   ASN   349     118.354 123.945  92.923  1.00                 N  
ATOM    297  CA  ASN   349     118.916 124.122  91.589  1.00                 C  
ATOM    298  C   ASN   349     118.631 123.010  90.592  1.00                 C  
ATOM    299  O   ASN   349     119.323 122.908  89.575  1.00                 O  
ATOM    300  CB  ASN   349     120.433 124.306  91.667  1.00                 C  
ATOM    301  CG  ASN   349     121.019 124.860  90.383  1.00                 C  
ATOM    302  OD1 ASN   349     120.383 125.656  89.692  1.00                 O  
ATOM    303  ND2 ASN   349     122.237 124.440  90.061  1.00                 N  
ATOM    304  N   LEU   350     117.621 122.127  90.810  1.00                 N  
ATOM    305  CA  LEU   350     117.301 121.068  89.837  1.00                 C  
ATOM    306  C   LEU   350     116.069 121.334  88.911  1.00                 C  
ATOM    307  O   LEU   350     114.944 121.437  89.408  1.00                 O  
ATOM    308  CB  LEU   350     117.054 119.739  90.553  1.00                 C  
ATOM    309  CG  LEU   350     118.216 119.191  91.384  1.00                 C  
ATOM    310  CD1 LEU   350     117.807 117.915  92.104  1.00                 C  
ATOM    311  CD2 LEU   350     119.432 118.936  90.506  1.00                 C  
ATOM    312  N   ILE   351     116.221 121.451  87.582  1.00                 N  
ATOM    313  CA  ILE   351     115.067 121.507  86.674  1.00                 C  
ATOM    314  C   ILE   351     115.045 120.178  85.892  1.00                 C  
ATOM    315  O   ILE   351     116.063 119.772  85.326  1.00                 O  
ATOM    316  CB  ILE   351     115.143 122.729  85.739  1.00                 C  
ATOM    317  CD1 ILE   351     115.443 125.260  85.738  1.00                 C  
ATOM    318  CG1 ILE   351     115.130 124.024  86.553  1.00                 C  
ATOM    319  CG2 ILE   351     114.016 122.689  84.718  1.00                 C  
ATOM    320  N   CYS   352     114.009 119.471  85.775  1.00                 N  
ATOM    321  CA  CYS   352     113.664 118.154  85.257  1.00                 C  
ATOM    322  C   CYS   352     113.416 117.154  86.379  1.00                 C  
ATOM    323  O   CYS   352     112.460 116.373  86.322  1.00                 O  
ATOM    324  CB  CYS   352     114.770 117.634  84.336  1.00                 C  
ATOM    325  SG  CYS   352     115.029 118.626  82.847  1.00                 S  
ATOM    326  N   ASP   353     114.274 117.149  87.403  1.00                 N  
ATOM    327  CA  ASP   353     114.083 116.211  88.506  1.00                 C  
ATOM    328  C   ASP   353     112.797 116.495  89.270  1.00                 C  
ATOM    329  O   ASP   353     112.034 115.572  89.577  1.00                 O  
ATOM    330  CB  ASP   353     115.275 116.260  89.464  1.00                 C  
ATOM    331  CG  ASP   353     116.525 115.638  88.871  1.00                 C  
ATOM    332  OD1 ASP   353     116.409 114.937  87.844  1.00                 O  
ATOM    333  OD2 ASP   353     117.619 115.853  89.433  1.00                 O  
ATOM    334  N   SER   354     112.534 117.766  89.582  1.00                 N  
ATOM    335  CA  SER   354     111.293 118.112  90.267  1.00                 C  
ATOM    336  C   SER   354     110.082 117.677  89.457  1.00                 C  
ATOM    337  O   SER   354     109.140 117.080  89.991  1.00                 O  
ATOM    338  CB  SER   354     111.232 119.617  90.538  1.00                 C  
ATOM    339  OG  SER   354     112.234 120.010  91.458  1.00                 O  
ATOM    340  N   LYS   355     110.094 117.975  88.157  1.00                 N  
ATOM    341  CA  LYS   355     108.997 117.582  87.280  1.00                 C  
ATOM    342  C   LYS   355     108.803 116.070  87.257  1.00                 C  
ATOM    343  O   LYS   355     107.676 115.575  87.369  1.00                 O  
ATOM    344  CB  LYS   355     109.239 118.092  85.858  1.00                 C  
ATOM    345  CD  LYS   355     108.413 118.319  83.499  1.00                 C  
ATOM    346  CE  LYS   355     107.324 117.940  82.509  1.00                 C  
ATOM    347  CG  LYS   355     108.132 117.742  84.876  1.00                 C  
ATOM    348  NZ  LYS   355     107.586 118.500  81.154  1.00                 N  
ATOM    349  N   ALA   356     109.897 115.316  87.121  1.00                 N  
ATOM    350  CA  ALA   356     109.786 113.863  87.036  1.00                 C  
ATOM    351  C   ALA   356     109.293 113.264  88.344  1.00                 C  
ATOM    352  O   ALA   356     108.483 112.329  88.339  1.00                 O  
ATOM    353  CB  ALA   356     111.126 113.250  86.658  1.00                 C  
ATOM    354  N   TRP   357     109.759 113.787  89.468  1.00                 N  
ATOM    355  CA  TRP   357     109.369 113.246  90.757  1.00                 C  
ATOM    356  C   TRP   357     108.086 113.867  91.282  1.00                 C  
ATOM    357  O   TRP   357     107.554 113.395  92.291  1.00                 O  
ATOM    358  CB  TRP   357     110.486 113.447  91.783  1.00                 C  
ATOM    359  CG  TRP   357     111.741 112.695  91.458  1.00                 C  
ATOM    360  CD1 TRP   357     112.898 113.212  90.951  1.00                 C  
ATOM    361  NE1 TRP   357     113.830 112.216  90.785  1.00                 N  
ATOM    362  CD2 TRP   357     111.965 111.289  91.617  1.00                 C  
ATOM    363  CE2 TRP   357     113.278 111.025  91.187  1.00                 C  
ATOM    364  CH2 TRP   357     113.040 108.725  91.666  1.00                 C  
ATOM    365  CZ2 TRP   357     113.827 109.744  91.208  1.00                 C  
ATOM    366  CE3 TRP   357     111.182 110.227  92.081  1.00                 C  
ATOM    367  CZ3 TRP   357     111.731 108.959  92.099  1.00                 C  
ATOM    368  N   GLY   358     107.584 114.906  90.623  1.00                 N  
ATOM    369  CA  GLY   358     106.339 115.524  91.021  1.00                 C  
ATOM    370  C   GLY   358     106.421 116.258  92.338  1.00                 C  
ATOM    371  O   GLY   358     105.567 116.074  93.209  1.00                 O  
ATOM    372  N   ASP   359     107.444 117.088  92.505  1.00                 N  
ATOM    373  CA  ASP   359     107.577 117.853  93.738  1.00                 C  
ATOM    374  C   ASP   359     107.545 119.334  93.386  1.00                 C  
ATOM    375  O   ASP   359     107.990 119.721  92.296  1.00                 O  
ATOM    376  CB  ASP   359     108.868 117.475  94.467  1.00                 C  
ATOM    377  CG  ASP   359     108.965 118.102  95.843  1.00                 C  
ATOM    378  OD1 ASP   359     107.909 118.440  96.418  1.00                 O  
ATOM    379  OD2 ASP   359     110.098 118.255  96.348  1.00                 O  
TER
