# Supplementary material for: Comparative Single-Cell Transcriptomics Reveals Novel Genes Involved in Bivalve Embryonic Shell Formation and Questions Ontogenetic Homology of Molluscan Shell Types
Source: Front Cell Dev Biol. 2022 Jun 9;10:883755. doi: 10.3389/fcell.2022.883755 (PMC9261976; doi:10.3389/fcell.2022.883755)
Supplement: Supplementary file 1 [file DataSheet1.ZIP › Supplementary_File1/s_f_1/f32799a06f4bc32a.final.pdb]

ATOM      1  N   MET    28      13.340   8.262 -23.213  1.00                 N  
ATOM      2  CA  MET    28      13.732   6.895 -22.794  1.00                 C  
ATOM      3  C   MET    28      13.365   6.678 -21.323  1.00                 C  
ATOM      4  O   MET    28      13.667   7.516 -20.470  1.00                 O  
ATOM      5  CB  MET    28      15.229   6.675 -23.018  1.00                 C  
ATOM      6  SD  MET    28      17.454   5.023 -23.069  1.00                 S  
ATOM      7  CE  MET    28      17.479   5.155 -24.855  1.00                 C  
ATOM      8  CG  MET    28      15.697   5.256 -22.735  1.00                 C  
ATOM      9  N   ASP    29      12.726   5.548 -21.010  1.00                 N  
ATOM     10  CA  ASP    29      12.396   5.121 -19.653  1.00                 C  
ATOM     11  C   ASP    29      12.396   3.586 -19.610  1.00                 C  
ATOM     12  O   ASP    29      12.419   2.931 -20.659  1.00                 O  
ATOM     13  CB  ASP    29      11.043   5.693 -19.226  1.00                 C  
ATOM     14  CG  ASP    29       9.901   5.195 -20.090  1.00                 C  
ATOM     15  OD1 ASP    29      10.059   4.134 -20.731  1.00                 O  
ATOM     16  OD2 ASP    29       8.847   5.865 -20.126  1.00                 O  
ATOM     17  N   SER    30      12.366   3.017 -18.403  1.00                 N  
ATOM     18  CA  SER    30      12.311   1.586 -18.135  1.00                 C  
ATOM     19  C   SER    30      11.712   1.393 -16.739  1.00                 C  
ATOM     20  O   SER    30      11.717   2.323 -15.930  1.00                 O  
ATOM     21  CB  SER    30      13.705   0.966 -18.246  1.00                 C  
ATOM     22  OG  SER    30      14.558   1.440 -17.219  1.00                 O  
ATOM     23  N   GLN    31      11.254   0.177 -16.428  1.00                 N  
ATOM     24  CA  GLN    31      10.669  -0.157 -15.125  1.00                 C  
ATOM     25  C   GLN    31      11.674   0.032 -13.976  1.00                 C  
ATOM     26  O   GLN    31      11.271   0.287 -12.841  1.00                 O  
ATOM     27  CB  GLN    31      10.152  -1.597 -15.123  1.00                 C  
ATOM     28  CD  GLN    31       8.487  -3.269 -16.023  1.00                 C  
ATOM     29  CG  GLN    31       8.929  -1.819 -15.997  1.00                 C  
ATOM     30  OE1 GLN    31       9.087  -4.123 -15.370  1.00                 O  
ATOM     31  NE2 GLN    31       7.433  -3.551 -16.780  1.00                 N  
ATOM     32  N   ILE    32      12.975  -0.054 -14.273  1.00                 N  
ATOM     33  CA  ILE    32      14.080   0.122 -13.331  1.00                 C  
ATOM     34  C   ILE    32      15.053   1.127 -13.974  1.00                 C  
ATOM     35  O   ILE    32      16.260   0.895 -14.056  1.00                 O  
ATOM     36  CB  ILE    32      14.760  -1.220 -13.002  1.00                 C  
ATOM     37  CD1 ILE    32      16.172  -3.071 -14.040  1.00                 C  
ATOM     38  CG1 ILE    32      15.245  -1.901 -14.283  1.00                 C  
ATOM     39  CG2 ILE    32      13.820  -2.113 -12.207  1.00                 C  
ATOM     40  N   LEU    33      14.515   2.248 -14.487  1.00                 N  
ATOM     41  CA  LEU    33      15.333   3.385 -14.932  1.00                 C  
ATOM     42  C   LEU    33      16.206   3.925 -13.787  1.00                 C  
ATOM     43  O   LEU    33      17.263   4.505 -14.034  1.00                 O  
ATOM     44  CB  LEU    33      14.444   4.501 -15.484  1.00                 C  
ATOM     45  CG  LEU    33      15.166   5.733 -16.035  1.00                 C  
ATOM     46  CD1 LEU    33      16.078   5.349 -17.189  1.00                 C  
ATOM     47  CD2 LEU    33      14.165   6.788 -16.480  1.00                 C  
ATOM     48  N   GLU    34      15.778   3.692 -12.545  1.00                 N  
ATOM     49  CA  GLU    34      16.506   3.896 -11.306  1.00                 C  
ATOM     50  C   GLU    34      16.224   2.652 -10.445  1.00                 C  
ATOM     51  O   GLU    34      15.151   2.053 -10.593  1.00                 O  
ATOM     52  CB  GLU    34      16.065   5.198 -10.634  1.00                 C  
ATOM     53  CD  GLU    34      15.941   7.718 -10.735  1.00                 C  
ATOM     54  CG  GLU    34      16.360   6.447 -11.447  1.00                 C  
ATOM     55  OE1 GLU    34      15.260   7.618  -9.693  1.00                 O  
ATOM     56  OE2 GLU    34      16.293   8.814 -11.219  1.00                 O  
ATOM     57  N   PRO    35      17.143   2.243  -9.553  1.00                 N  
ATOM     58  CA  PRO    35      17.004   1.086  -8.669  1.00                 C  
ATOM     59  C   PRO    35      16.053   1.386  -7.492  1.00                 C  
ATOM     60  O   PRO    35      16.415   1.256  -6.322  1.00                 O  
ATOM     61  CB  PRO    35      18.429   0.820  -8.180  1.00                 C  
ATOM     62  CD  PRO    35      18.518   2.934  -9.299  1.00                 C  
ATOM     63  CG  PRO    35      19.063   2.170  -8.125  1.00                 C  
ATOM     64  N   SER    36      14.826   1.808  -7.796  1.00                 N  
ATOM     65  CA  SER    36      13.766   2.116  -6.837  1.00                 C  
ATOM     66  C   SER    36      13.193   0.864  -6.136  1.00                 C  
ATOM     67  O   SER    36      12.208   0.968  -5.402  1.00                 O  
ATOM     68  CB  SER    36      12.623   2.865  -7.524  1.00                 C  
ATOM     69  OG  SER    36      11.970   2.040  -8.474  1.00                 O  
ATOM     70  N   LEU    37      13.772  -0.319  -6.367  1.00                 N  
ATOM     71  CA  LEU    37      13.370  -1.606  -5.813  1.00                 C  
ATOM     72  C   LEU    37      14.619  -2.451  -5.552  1.00                 C  
ATOM     73  O   LEU    37      15.729  -2.044  -5.909  1.00                 O  
ATOM     74  CB  LEU    37      12.408  -2.321  -6.763  1.00                 C  
ATOM     75  CG  LEU    37      11.094  -1.599  -7.068  1.00                 C  
ATOM     76  CD1 LEU    37      10.310  -2.339  -8.141  1.00                 C  
ATOM     77  CD2 LEU    37      10.256  -1.452  -5.808  1.00                 C  
ATOM     78  N   TYR    38      14.439  -3.633  -4.962  1.00                 N  
ATOM     79  CA  TYR    38      15.520  -4.508  -4.520  1.00                 C  
ATOM     80  C   TYR    38      15.261  -5.913  -5.054  1.00                 C  
ATOM     81  O   TYR    38      14.099  -6.336  -5.109  1.00                 O  
ATOM     82  CB  TYR    38      15.624  -4.502  -2.994  1.00                 C  
ATOM     83  CG  TYR    38      15.962  -3.150  -2.408  1.00                 C  
ATOM     84  OH  TYR    38      16.875   0.574  -0.797  1.00                 O  
ATOM     85  CZ  TYR    38      16.574  -0.659  -1.330  1.00                 C  
ATOM     86  CD1 TYR    38      14.960  -2.238  -2.100  1.00                 C  
ATOM     87  CE1 TYR    38      15.260  -0.999  -1.565  1.00                 C  
ATOM     88  CD2 TYR    38      17.281  -2.789  -2.165  1.00                 C  
ATOM     89  CE2 TYR    38      17.599  -1.555  -1.630  1.00                 C  
ATOM     90  N   SER    39      16.309  -6.649  -5.437  1.00                 N  
ATOM     91  CA  SER    39      16.140  -8.031  -5.870  1.00                 C  
ATOM     92  C   SER    39      15.700  -8.884  -4.678  1.00                 C  
ATOM     93  O   SER    39      14.875  -9.778  -4.847  1.00                 O  
ATOM     94  CB  SER    39      17.439  -8.565  -6.478  1.00                 C  
ATOM     95  OG  SER    39      18.462  -8.648  -5.502  1.00                 O  
ATOM     96  N   VAL    40      16.164  -8.560  -3.463  1.00                 N  
ATOM     97  CA  VAL    40      15.660  -9.144  -2.229  1.00                 C  
ATOM     98  C   VAL    40      15.398  -8.003  -1.252  1.00                 C  
ATOM     99  O   VAL    40      16.245  -7.143  -1.016  1.00                 O  
ATOM    100  CB  VAL    40      16.646 -10.175  -1.649  1.00                 C  
ATOM    101  CG1 VAL    40      16.114 -10.743  -0.342  1.00                 C  
ATOM    102  CG2 VAL    40      16.904 -11.289  -2.652  1.00                 C  
ATOM    103  N   LYS    41      14.190  -7.982  -0.701  1.00                 N  
ATOM    104  CA  LYS    41      13.792  -7.053   0.343  1.00                 C  
ATOM    105  C   LYS    41      14.179  -7.641   1.696  1.00                 C  
ATOM    106  O   LYS    41      14.511  -6.866   2.594  1.00                 O  
ATOM    107  CB  LYS    41      12.290  -6.773   0.267  1.00                 C  
ATOM    108  CD  LYS    41      12.481  -4.807  -1.282  1.00                 C  
ATOM    109  CE  LYS    41      11.879  -4.109  -2.490  1.00                 C  
ATOM    110  CG  LYS    41      11.838  -6.165  -1.051  1.00                 C  
ATOM    111  NZ  LYS    41      12.130  -4.862  -3.750  1.00                 N  
ATOM    112  N   ALA    42      14.198  -8.976   1.850  1.00                 N  
ATOM    113  CA  ALA    42      14.647  -9.621   3.083  1.00                 C  
ATOM    114  C   ALA    42      15.026 -11.088   2.846  1.00                 C  
ATOM    115  O   ALA    42      14.694 -11.672   1.815  1.00                 O  
ATOM    116  CB  ALA    42      13.568  -9.531   4.151  1.00                 C  
ATOM    117  N   ILE    43      15.685 -11.692   3.834  1.00                 N  
ATOM    118  CA  ILE    43      16.049 -13.105   3.906  1.00                 C  
ATOM    119  C   ILE    43      15.722 -13.505   5.341  1.00                 C  
ATOM    120  O   ILE    43      16.128 -12.799   6.267  1.00                 O  
ATOM    121  CB  ILE    43      17.525 -13.328   3.527  1.00                 C  
ATOM    122  CD1 ILE    43      19.256 -12.820   1.725  1.00                 C  
ATOM    123  CG1 ILE    43      17.791 -12.827   2.106  1.00                 C  
ATOM    124  CG2 ILE    43      17.902 -14.792   3.692  1.00                 C  
ATOM    125  N   MET    44      15.013 -14.618   5.539  1.00                 N  
ATOM    126  CA  MET    44      14.610 -15.102   6.858  1.00                 C  
ATOM    127  C   MET    44      14.955 -16.577   6.938  1.00                 C  
ATOM    128  O   MET    44      14.869 -17.298   5.942  1.00                 O  
ATOM    129  CB  MET    44      13.118 -14.854   7.087  1.00                 C  
ATOM    130  SD  MET    44      10.969 -13.135   7.415  1.00                 S  
ATOM    131  CE  MET    44      10.861 -11.350   7.330  1.00                 C  
ATOM    132  CG  MET    44      12.730 -13.385   7.115  1.00                 C  
ATOM    133  N   ILE    45      15.282 -17.048   8.133  1.00                 N  
ATOM    134  CA  ILE    45      15.501 -18.451   8.409  1.00                 C  
ATOM    135  C   ILE    45      14.876 -18.676   9.778  1.00                 C  
ATOM    136  O   ILE    45      15.256 -18.028  10.760  1.00                 O  
ATOM    137  CB  ILE    45      16.998 -18.810   8.355  1.00                 C  
ATOM    138  CD1 ILE    45      18.200 -17.043   6.965  1.00                 C  
ATOM    139  CG1 ILE    45      17.589 -18.427   6.997  1.00                 C  
ATOM    140  CG2 ILE    45      17.203 -20.284   8.667  1.00                 C  
ATOM    141  N   LEU    46      13.895 -19.570   9.837  1.00                 N  
ATOM    142  CA  LEU    46      13.090 -19.802  11.022  1.00                 C  
ATOM    143  C   LEU    46      13.194 -21.280  11.368  1.00                 C  
ATOM    144  O   LEU    46      13.320 -22.128  10.482  1.00                 O  
ATOM    145  CB  LEU    46      11.642 -19.373  10.778  1.00                 C  
ATOM    146  CG  LEU    46      11.423 -17.905  10.407  1.00                 C  
ATOM    147  CD1 LEU    46       9.963 -17.647  10.068  1.00                 C  
ATOM    148  CD2 LEU    46      11.872 -16.992  11.538  1.00                 C  
ATOM    149  N   ASP    47      13.145 -21.601  12.655  1.00                 N  
ATOM    150  CA  ASP    47      13.002 -22.989  13.088  1.00                 C  
ATOM    151  C   ASP    47      11.593 -23.490  12.713  1.00                 C  
ATOM    152  O   ASP    47      10.733 -22.699  12.312  1.00                 O  
ATOM    153  CB  ASP    47      13.249 -23.109  14.593  1.00                 C  
ATOM    154  CG  ASP    47      14.705 -22.902  14.963  1.00                 C  
ATOM    155  OD1 ASP    47      15.557 -22.910  14.049  1.00                 O  
ATOM    156  OD2 ASP    47      14.994 -22.733  16.166  1.00                 O  
ATOM    157  N   ASN    48      11.335 -24.798  12.828  1.00                 N  
ATOM    158  CA  ASN    48      10.059 -25.373  12.384  1.00                 C  
ATOM    159  C   ASN    48       8.820 -24.813  13.102  1.00                 C  
ATOM    160  O   ASN    48       7.716 -24.980  12.585  1.00                 O  
ATOM    161  CB  ASN    48      10.072 -26.895  12.544  1.00                 C  
ATOM    162  CG  ASN    48      10.222 -27.327  13.989  1.00                 C  
ATOM    163  OD1 ASN    48      11.239 -27.055  14.627  1.00                 O  
ATOM    164  ND2 ASN    48       9.205 -28.004  14.511  1.00                 N  
ATOM    165  N   ASP    49       8.967 -24.183  14.273  1.00                 N  
ATOM    166  CA  ASP    49       7.843 -23.597  15.010  1.00                 C  
ATOM    167  C   ASP    49       7.667 -22.116  14.651  1.00                 C  
ATOM    168  O   ASP    49       6.566 -21.577  14.776  1.00                 O  
ATOM    169  CB  ASP    49       8.050 -23.754  16.518  1.00                 C  
ATOM    170  CG  ASP    49       8.011 -25.203  16.963  1.00                 C  
ATOM    171  OD1 ASP    49       7.408 -26.029  16.246  1.00                 O  
ATOM    172  OD2 ASP    49       8.584 -25.513  18.029  1.00                 O  
ATOM    173  N   GLY    50       8.733 -21.474  14.168  1.00                 N  
ATOM    174  CA  GLY    50       8.742 -20.114  13.653  1.00                 C  
ATOM    175  C   GLY    50       9.775 -19.230  14.356  1.00                 C  
ATOM    176  O   GLY    50       9.756 -18.017  14.145  1.00                 O  
ATOM    177  N   ASN    51      10.636 -19.785  15.217  1.00                 N  
ATOM    178  CA  ASN    51      11.616 -19.000  15.966  1.00                 C  
ATOM    179  C   ASN    51      12.665 -18.433  15.013  1.00                 C  
ATOM    180  O   ASN    51      13.217 -19.171  14.196  1.00                 O  
ATOM    181  CB  ASN    51      12.262 -19.852  17.060  1.00                 C  
ATOM    182  CG  ASN    51      13.169 -19.045  17.968  1.00                 C  
ATOM    183  OD1 ASN    51      14.283 -18.685  17.588  1.00                 O  
ATOM    184  ND2 ASN    51      12.692 -18.759  19.175  1.00                 N  
ATOM    185  N   ARG    52      12.935 -17.128  15.102  1.00                 N  
ATOM    186  CA  ARG    52      13.889 -16.416  14.255  1.00                 C  
ATOM    187  C   ARG    52      15.310 -16.890  14.562  1.00                 C  
ATOM    188  O   ARG    52      15.949 -16.385  15.486  1.00                 O  
ATOM    189  CB  ARG    52      13.765 -14.905  14.461  1.00                 C  
ATOM    190  CD  ARG    52      14.440 -12.593  13.756  1.00                 C  
ATOM    191  NE  ARG    52      13.155 -12.195  13.186  1.00                 N  
ATOM    192  CG  ARG    52      14.700 -14.081  13.591  1.00                 C  
ATOM    193  CZ  ARG    52      12.617 -10.988  13.325  1.00                 C  
ATOM    194  NH1 ARG    52      11.444 -10.717  12.771  1.00                 N  
ATOM    195  NH2 ARG    52      13.255 -10.054  14.018  1.00                 N  
ATOM    196  N   LEU    53      15.798 -17.865  13.789  1.00                 N  
ATOM    197  CA  LEU    53      17.196 -18.287  13.825  1.00                 C  
ATOM    198  C   LEU    53      18.045 -17.190  13.195  1.00                 C  
ATOM    199  O   LEU    53      19.034 -16.769  13.792  1.00                 O  
ATOM    200  CB  LEU    53      17.372 -19.621  13.097  1.00                 C  
ATOM    201  CG  LEU    53      18.739 -20.295  13.237  1.00                 C  
ATOM    202  CD1 LEU    53      18.653 -21.767  12.864  1.00                 C  
ATOM    203  CD2 LEU    53      19.775 -19.590  12.376  1.00                 C  
ATOM    204  N   MET    54      17.639 -16.691  12.024  1.00                 N  
ATOM    205  CA  MET    54      18.302 -15.575  11.352  1.00                 C  
ATOM    206  C   MET    54      17.265 -14.752  10.595  1.00                 C  
ATOM    207  O   MET    54      16.246 -15.284  10.150  1.00                 O  
ATOM    208  CB  MET    54      19.391 -16.089  10.408  1.00                 C  
ATOM    209  SD  MET    54      21.162 -14.028  10.945  1.00                 S  
ATOM    210  CE  MET    54      22.360 -15.244  11.487  1.00                 C  
ATOM    211  CG  MET    54      20.213 -14.991   9.753  1.00                 C  
ATOM    212  N   ALA    55      17.535 -13.463  10.411  1.00                 N  
ATOM    213  CA  ALA    55      16.777 -12.599   9.533  1.00                 C  
ATOM    214  C   ALA    55      17.655 -11.409   9.159  1.00                 C  
ATOM    215  O   ALA    55      18.436 -10.927   9.985  1.00                 O  
ATOM    216  CB  ALA    55      15.488 -12.156  10.208  1.00                 C  
ATOM    217  N   LYS    56      17.480 -10.899   7.942  1.00                 N  
ATOM    218  CA  LYS    56      18.062  -9.645   7.481  1.00                 C  
ATOM    219  C   LYS    56      17.059  -8.995   6.535  1.00                 C  
ATOM    220  O   LYS    56      16.330  -9.692   5.831  1.00                 O  
ATOM    221  CB  LYS    56      19.410  -9.897   6.802  1.00                 C  
ATOM    222  CD  LYS    56      20.725  -7.897   7.556  1.00                 C  
ATOM    223  CE  LYS    56      21.459  -6.640   7.118  1.00                 C  
ATOM    224  CG  LYS    56      20.131  -8.633   6.366  1.00                 C  
ATOM    225  NZ  LYS    56      22.679  -6.957   6.326  1.00                 N  
ATOM    226  N   TYR    57      17.039  -7.667   6.522  1.00                 N  
ATOM    227  CA  TYR    57      16.091  -6.837   5.795  1.00                 C  
ATOM    228  C   TYR    57      16.895  -5.711   5.152  1.00                 C  
ATOM    229  O   TYR    57      17.883  -5.249   5.732  1.00                 O  
ATOM    230  CB  TYR    57      15.005  -6.313   6.737  1.00                 C  
ATOM    231  CG  TYR    57      14.192  -7.402   7.400  1.00                 C  
ATOM    232  OH  TYR    57      11.968 -10.398   9.236  1.00                 O  
ATOM    233  CZ  TYR    57      12.703  -9.406   8.627  1.00                 C  
ATOM    234  CD1 TYR    57      14.603  -7.965   8.602  1.00                 C  
ATOM    235  CE1 TYR    57      13.867  -8.960   9.215  1.00                 C  
ATOM    236  CD2 TYR    57      13.017  -7.864   6.822  1.00                 C  
ATOM    237  CE2 TYR    57      12.267  -8.859   7.421  1.00                 C  
ATOM    238  N   TYR    58      16.453  -5.261   3.979  1.00                 N  
ATOM    239  CA  TYR    58      17.127  -4.246   3.170  1.00                 C  
ATOM    240  C   TYR    58      16.130  -3.192   2.671  1.00                 C  
ATOM    241  O   TYR    58      16.486  -2.357   1.839  1.00                 O  
ATOM    242  CB  TYR    58      17.846  -4.895   1.986  1.00                 C  
ATOM    243  CG  TYR    58      18.932  -5.867   2.386  1.00                 C  
ATOM    244  OH  TYR    58      21.911  -8.552   3.485  1.00                 O  
ATOM    245  CZ  TYR    58      20.927  -7.662   3.122  1.00                 C  
ATOM    246  CD1 TYR    58      18.723  -7.238   2.312  1.00                 C  
ATOM    247  CE1 TYR    58      19.711  -8.134   2.676  1.00                 C  
ATOM    248  CD2 TYR    58      20.164  -5.410   2.838  1.00                 C  
ATOM    249  CE2 TYR    58      21.163  -6.291   3.206  1.00                 C  
ATOM    250  N   ASP    59      14.884  -3.230   3.154  1.00                 N  
ATOM    251  CA  ASP    59      13.781  -2.446   2.611  1.00                 C  
ATOM    252  C   ASP    59      12.946  -1.814   3.727  1.00                 C  
ATOM    253  O   ASP    59      12.824  -2.363   4.825  1.00                 O  
ATOM    254  CB  ASP    59      12.891  -3.317   1.722  1.00                 C  
ATOM    255  CG  ASP    59      11.934  -2.500   0.877  1.00                 C  
ATOM    256  OD1 ASP    59      12.333  -2.072  -0.227  1.00                 O  
ATOM    257  OD2 ASP    59      10.785  -2.287   1.318  1.00                 O  
ATOM    258  N   GLU    60      12.390  -0.638   3.431  1.00                 N  
ATOM    259  CA  GLU    60      11.688   0.241   4.370  1.00                 C  
ATOM    260  C   GLU    60      10.345  -0.319   4.866  1.00                 C  
ATOM    261  O   GLU    60       9.751   0.250   5.783  1.00                 O  
ATOM    262  CB  GLU    60      11.438   1.611   3.737  1.00                 C  
ATOM    263  CD  GLU    60      11.140   1.261   1.253  1.00                 C  
ATOM    264  CG  GLU    60      10.464   1.588   2.570  1.00                 C  
ATOM    265  OE1 GLU    60      12.267   0.724   1.281  1.00                 O  
ATOM    266  OE2 GLU    60      10.542   1.542   0.193  1.00                 O  
ATOM    267  N   GLN    61       9.843  -1.419   4.296  1.00                 N  
ATOM    268  CA  GLN    61       8.609  -2.050   4.760  1.00                 C  
ATOM    269  C   GLN    61       8.729  -2.565   6.204  1.00                 C  
ATOM    270  O   GLN    61       7.790  -2.376   6.982  1.00                 O  
ATOM    271  CB  GLN    61       8.218  -3.205   3.836  1.00                 C  
ATOM    272  CD  GLN    61       7.474  -3.937   1.536  1.00                 C  
ATOM    273  CG  GLN    61       7.742  -2.766   2.461  1.00                 C  
ATOM    274  OE1 GLN    61       8.348  -4.773   1.308  1.00                 O  
ATOM    275  NE2 GLN    61       6.261  -3.999   0.998  1.00                 N  
ATOM    276  N   PHE    62       9.867  -3.168   6.587  1.00                 N  
ATOM    277  CA  PHE    62      10.038  -3.821   7.891  1.00                 C  
ATOM    278  C   PHE    62      11.455  -3.573   8.448  1.00                 C  
ATOM    279  O   PHE    62      12.250  -4.505   8.573  1.00                 O  
ATOM    280  CB  PHE    62       9.770  -5.323   7.777  1.00                 C  
ATOM    281  CG  PHE    62       8.391  -5.657   7.283  1.00                 C  
ATOM    282  CZ  PHE    62       5.838  -6.275   6.375  1.00                 C  
ATOM    283  CD1 PHE    62       8.170  -5.946   5.948  1.00                 C  
ATOM    284  CE1 PHE    62       6.902  -6.253   5.493  1.00                 C  
ATOM    285  CD2 PHE    62       7.316  -5.683   8.153  1.00                 C  
ATOM    286  CE2 PHE    62       6.048  -5.990   7.699  1.00                 C  
ATOM    287  N   PRO    63      11.830  -2.323   8.769  1.00                 N  
ATOM    288  CA  PRO    63      13.178  -1.993   9.221  1.00                 C  
ATOM    289  C   PRO    63      13.374  -2.162  10.740  1.00                 C  
ATOM    290  O   PRO    63      14.485  -1.933  11.226  1.00                 O  
ATOM    291  CB  PRO    63      13.355  -0.528   8.818  1.00                 C  
ATOM    292  CD  PRO    63      11.023  -0.993   8.546  1.00                 C  
ATOM    293  CG  PRO    63      11.997   0.069   8.973  1.00                 C  
ATOM    294  N   SER    64      12.336  -2.552  11.492  1.00                 N  
ATOM    295  CA  SER    64      12.335  -2.541  12.953  1.00                 C  
ATOM    296  C   SER    64      11.748  -3.848  13.476  1.00                 C  
ATOM    297  O   SER    64      10.770  -4.358  12.925  1.00                 O  
ATOM    298  CB  SER    64      11.546  -1.340  13.479  1.00                 C  
ATOM    299  OG  SER    64      12.146  -0.121  13.079  1.00                 O  
ATOM    300  N   ALA    65      12.348  -4.375  14.545  1.00                 N  
ATOM    301  CA  ALA    65      12.113  -5.708  15.103  1.00                 C  
ATOM    302  C   ALA    65      10.626  -6.059  15.209  1.00                 C  
ATOM    303  O   ALA    65      10.215  -7.118  14.740  1.00                 O  
ATOM    304  CB  ALA    65      12.752  -5.827  16.478  1.00                 C  
ATOM    305  N   LYS    66       9.809  -5.192  15.809  1.00                 N  
ATOM    306  CA  LYS    66       8.390  -5.487  16.034  1.00                 C  
ATOM    307  C   LYS    66       7.665  -5.761  14.713  1.00                 C  
ATOM    308  O   LYS    66       6.898  -6.719  14.619  1.00                 O  
ATOM    309  CB  LYS    66       7.713  -4.331  16.773  1.00                 C  
ATOM    310  CD  LYS    66       7.442  -3.015  18.893  1.00                 C  
ATOM    311  CE  LYS    66       7.876  -2.867  20.342  1.00                 C  
ATOM    312  CG  LYS    66       8.136  -4.192  18.227  1.00                 C  
ATOM    313  NZ  LYS    66       7.236  -1.692  20.996  1.00                 N  
ATOM    314  N   GLU    67       7.924  -4.951  13.685  1.00                 N  
ATOM    315  CA  GLU    67       7.269  -5.098  12.390  1.00                 C  
ATOM    316  C   GLU    67       7.847  -6.304  11.643  1.00                 C  
ATOM    317  O   GLU    67       7.124  -7.007  10.941  1.00                 O  
ATOM    318  CB  GLU    67       7.429  -3.822  11.561  1.00                 C  
ATOM    319  CD  GLU    67       6.862  -1.378  11.270  1.00                 C  
ATOM    320  CG  GLU    67       6.662  -2.628  12.105  1.00                 C  
ATOM    321  OE1 GLU    67       7.727  -1.397  10.370  1.00                 O  
ATOM    322  OE2 GLU    67       6.153  -0.380  11.517  1.00                 O  
ATOM    323  N   GLN    68       9.137  -6.582  11.824  1.00                 N  
ATOM    324  CA  GLN    68       9.788  -7.765  11.280  1.00                 C  
ATOM    325  C   GLN    68       9.143  -9.031  11.850  1.00                 C  
ATOM    326  O   GLN    68       8.733  -9.895  11.081  1.00                 O  
ATOM    327  CB  GLN    68      11.287  -7.740  11.586  1.00                 C  
ATOM    328  CD  GLN    68      13.517  -6.610  11.227  1.00                 C  
ATOM    329  CG  GLN    68      12.060  -6.681  10.816  1.00                 C  
ATOM    330  OE1 GLN    68      13.901  -7.118  12.281  1.00                 O  
ATOM    331  NE2 GLN    68      14.336  -5.978  10.394  1.00                 N  
ATOM    332  N   LYS    69       8.957  -9.131  13.172  1.00                 N  
ATOM    333  CA  LYS    69       8.289 -10.284  13.787  1.00                 C  
ATOM    334  C   LYS    69       6.866 -10.454  13.258  1.00                 C  
ATOM    335  O   LYS    69       6.402 -11.579  13.072  1.00                 O  
ATOM    336  CB  LYS    69       8.264 -10.139  15.310  1.00                 C  
ATOM    337  CD  LYS    69       9.528 -10.126  17.478  1.00                 C  
ATOM    338  CE  LYS    69      10.890 -10.274  18.138  1.00                 C  
ATOM    339  CG  LYS    69       9.623 -10.301  15.971  1.00                 C  
ATOM    340  NZ  LYS    69      10.819 -10.062  19.610  1.00                 N  
ATOM    341  N   THR    70       6.179  -9.346  12.991  1.00                 N  
ATOM    342  CA  THR    70       4.832  -9.363  12.446  1.00                 C  
ATOM    343  C   THR    70       4.861  -9.972  11.043  1.00                 C  
ATOM    344  O   THR    70       4.095 -10.891  10.742  1.00                 O  
ATOM    345  CB  THR    70       4.222  -7.949  12.404  1.00                 C  
ATOM    346  OG1 THR    70       4.121  -7.430  13.735  1.00                 O  
ATOM    347  CG2 THR    70       2.831  -7.987  11.789  1.00                 C  
ATOM    348  N   PHE    71       5.783  -9.501  10.198  1.00                 N  
ATOM    349  CA  PHE    71       5.948 -10.005   8.845  1.00                 C  
ATOM    350  C   PHE    71       6.366 -11.476   8.852  1.00                 C  
ATOM    351  O   PHE    71       5.876 -12.243   8.030  1.00                 O  
ATOM    352  CB  PHE    71       6.979  -9.170   8.084  1.00                 C  
ATOM    353  CG  PHE    71       7.198  -9.619   6.668  1.00                 C  
ATOM    354  CZ  PHE    71       7.608 -10.454   4.048  1.00                 C  
ATOM    355  CD1 PHE    71       6.296  -9.284   5.673  1.00                 C  
ATOM    356  CE1 PHE    71       6.497  -9.697   4.370  1.00                 C  
ATOM    357  CD2 PHE    71       8.305 -10.377   6.330  1.00                 C  
ATOM    358  CE2 PHE    71       8.506 -10.791   5.027  1.00                 C  
ATOM    359  N   GLU    72       7.218 -11.883   9.791  1.00                 N  
ATOM    360  CA  GLU    72       7.697 -13.248   9.973  1.00                 C  
ATOM    361  C   GLU    72       6.552 -14.193  10.343  1.00                 C  
ATOM    362  O   GLU    72       6.469 -15.301   9.811  1.00                 O  
ATOM    363  CB  GLU    72       8.783 -13.296  11.049  1.00                 C  
ATOM    364  CD  GLU    72      11.122 -12.649  11.751  1.00                 C  
ATOM    365  CG  GLU    72      10.097 -12.652  10.635  1.00                 C  
ATOM    366  OE1 GLU    72      10.752 -12.974  12.899  1.00                 O  
ATOM    367  OE2 GLU    72      12.296 -12.322  11.478  1.00                 O  
ATOM    368  N   LYS    73       5.637 -13.767  11.219  1.00                 N  
ATOM    369  CA  LYS    73       4.471 -14.581  11.560  1.00                 C  
ATOM    370  C   LYS    73       3.525 -14.670  10.365  1.00                 C  
ATOM    371  O   LYS    73       3.008 -15.754  10.087  1.00                 O  
ATOM    372  CB  LYS    73       3.749 -13.999  12.777  1.00                 C  
ATOM    373  CD  LYS    73       3.747 -13.534  15.243  1.00                 C  
ATOM    374  CE  LYS    73       4.513 -13.680  16.548  1.00                 C  
ATOM    375  CG  LYS    73       4.515 -14.143  14.081  1.00                 C  
ATOM    376  NZ  LYS    73       3.792 -13.050  17.689  1.00                 N  
ATOM    377  N   ASN    74       3.351 -13.574   9.616  1.00                 N  
ATOM    378  CA  ASN    74       2.646 -13.594   8.333  1.00                 C  
ATOM    379  C   ASN    74       3.286 -14.619   7.389  1.00                 C  
ATOM    380  O   ASN    74       2.575 -15.477   6.875  1.00                 O  
ATOM    381  CB  ASN    74       2.637 -12.199   7.705  1.00                 C  
ATOM    382  CG  ASN    74       1.693 -11.247   8.413  1.00                 C  
ATOM    383  OD1 ASN    74       0.801 -11.673   9.146  1.00                 O  
ATOM    384  ND2 ASN    74       1.888  -9.952   8.195  1.00                 N  
ATOM    385  N   LEU    75       4.608 -14.568   7.202  1.00                 N  
ATOM    386  CA  LEU    75       5.367 -15.468   6.337  1.00                 C  
ATOM    387  C   LEU    75       5.039 -16.903   6.745  1.00                 C  
ATOM    388  O   LEU    75       4.574 -17.674   5.908  1.00                 O  
ATOM    389  CB  LEU    75       6.865 -15.177   6.444  1.00                 C  
ATOM    390  CG  LEU    75       7.790 -16.065   5.608  1.00                 C  
ATOM    391  CD1 LEU    75       7.487 -15.911   4.125  1.00                 C  
ATOM    392  CD2 LEU    75       9.248 -15.736   5.887  1.00                 C  
ATOM    393  N   PHE    76       5.222 -17.246   8.023  1.00                 N  
ATOM    394  CA  PHE    76       5.043 -18.606   8.507  1.00                 C  
ATOM    395  C   PHE    76       3.613 -19.094   8.250  1.00                 C  
ATOM    396  O   PHE    76       3.421 -20.184   7.705  1.00                 O  
ATOM    397  CB  PHE    76       5.370 -18.691   9.999  1.00                 C  
ATOM    398  CG  PHE    76       5.155 -20.055  10.590  1.00                 C  
ATOM    399  CZ  PHE    76       4.750 -22.577  11.686  1.00                 C  
ATOM    400  CD1 PHE    76       6.091 -21.059  10.411  1.00                 C  
ATOM    401  CE1 PHE    76       5.892 -22.314  10.955  1.00                 C  
ATOM    402  CD2 PHE    76       4.016 -20.335  11.325  1.00                 C  
ATOM    403  CE2 PHE    76       3.818 -21.590  11.869  1.00                 C  
ATOM    404  N   ASN    77       2.599 -18.291   8.595  1.00                 N  
ATOM    405  CA  ASN    77       1.198 -18.648   8.366  1.00                 C  
ATOM    406  C   ASN    77       0.926 -18.899   6.882  1.00                 C  
ATOM    407  O   ASN    77       0.313 -19.901   6.520  1.00                 O  
ATOM    408  CB  ASN    77       0.272 -17.556   8.905  1.00                 C  
ATOM    409  CG  ASN    77       0.208 -17.542  10.420  1.00                 C  
ATOM    410  OD1 ASN    77       0.567 -18.520  11.075  1.00                 O  
ATOM    411  ND2 ASN    77      -0.251 -16.429  10.981  1.00                 N  
ATOM    412  N   LYS    78       1.415 -18.011   6.015  1.00                 N  
ATOM    413  CA  LYS    78       1.189 -18.079   4.574  1.00                 C  
ATOM    414  C   LYS    78       1.950 -19.227   3.897  1.00                 C  
ATOM    415  O   LYS    78       1.736 -19.426   2.702  1.00                 O  
ATOM    416  CB  LYS    78       1.583 -16.760   3.907  1.00                 C  
ATOM    417  CD  LYS    78      -0.149 -16.756   2.090  1.00                 C  
ATOM    418  CE  LYS    78      -0.398 -16.602   0.599  1.00                 C  
ATOM    419  CG  LYS    78       1.338 -16.725   2.407  1.00                 C  
ATOM    420  NZ  LYS    78      -1.848 -16.678   0.268  1.00                 N  
ATOM    421  N   THR    79       2.820 -19.974   4.586  1.00                 N  
ATOM    422  CA  THR    79       3.718 -20.918   3.918  1.00                 C  
ATOM    423  C   THR    79       3.613 -22.343   4.457  1.00                 C  
ATOM    424  O   THR    79       3.596 -23.275   3.650  1.00                 O  
ATOM    425  CB  THR    79       5.188 -20.473   4.028  1.00                 C  
ATOM    426  OG1 THR    79       5.570 -20.415   5.408  1.00                 O  
ATOM    427  CG2 THR    79       5.375 -19.095   3.413  1.00                 C  
ATOM    428  N   HIS    80       3.422 -22.559   5.766  1.00                 N  
ATOM    429  CA  HIS    80       3.204 -23.917   6.286  1.00                 C  
ATOM    430  C   HIS    80       1.830 -24.496   5.879  1.00                 C  
ATOM    431  O   HIS    80       1.507 -25.633   6.231  1.00                 O  
ATOM    432  CB  HIS    80       3.327 -23.933   7.811  1.00                 C  
ATOM    433  CG  HIS    80       2.265 -23.143   8.511  1.00                 C  
ATOM    434  ND1 HIS    80       2.248 -21.765   8.522  1.00                 N  
ATOM    435  CE1 HIS    80       1.180 -21.346   9.225  1.00                 C  
ATOM    436  CD2 HIS    80       1.079 -23.462   9.292  1.00                 C  
ATOM    437  NE2 HIS    80       0.475 -22.359   9.690  1.00                 N  
ATOM    438  N   ARG    81       1.021 -23.728   5.136  1.00                 N  
ATOM    439  CA  ARG    81      -0.338 -24.054   4.697  1.00                 C  
ATOM    440  C   ARG    81      -0.429 -23.975   3.162  1.00                 C  
ATOM    441  O   ARG    81      -1.527 -23.833   2.619  1.00                 O  
ATOM    442  CB  ARG    81      -1.352 -23.111   5.348  1.00                 C  
ATOM    443  CD  ARG    81      -2.486 -22.301   7.435  1.00                 C  
ATOM    444  NE  ARG    81      -2.003 -20.924   7.358  1.00                 N  
ATOM    445  CG  ARG    81      -1.489 -23.288   6.851  1.00                 C  
ATOM    446  CZ  ARG    81      -2.753 -19.854   7.598  1.00                 C  
ATOM    447  NH1 ARG    81      -2.227 -18.640   7.504  1.00                 N  
ATOM    448  NH2 ARG    81      -4.028 -20.000   7.932  1.00                 N  
ATOM    449  N   ALA    82       0.706 -24.061   2.461  1.00                 N  
ATOM    450  CA  ALA    82       0.834 -23.782   1.032  1.00                 C  
ATOM    451  C   ALA    82       1.743 -24.841   0.386  1.00                 C  
ATOM    452  O   ALA    82       2.490 -25.539   1.077  1.00                 O  
ATOM    453  CB  ALA    82       1.384 -22.381   0.813  1.00                 C  
ATOM    454  N   ASN    83       1.652 -24.998  -0.940  1.00                 N  
ATOM    455  CA  ASN    83       2.440 -25.954  -1.718  1.00                 C  
ATOM    456  C   ASN    83       3.851 -25.405  -1.929  1.00                 C  
ATOM    457  O   ASN    83       4.133 -24.707  -2.906  1.00                 O  
ATOM    458  CB  ASN    83       1.752 -26.256  -3.051  1.00                 C  
ATOM    459  CG  ASN    83       2.459 -27.341  -3.838  1.00                 C  
ATOM    460  OD1 ASN    83       3.655 -27.573  -3.660  1.00                 O  
ATOM    461  ND2 ASN    83       1.720 -28.012  -4.714  1.00                 N  
ATOM    462  N   ALA    84       4.699 -25.660  -0.940  1.00                 N  
ATOM    463  CA  ALA    84       6.031 -25.107  -0.784  1.00                 C  
ATOM    464  C   ALA    84       6.911 -25.131  -2.033  1.00                 C  
ATOM    465  O   ALA    84       6.987 -26.137  -2.741  1.00                 O  
ATOM    466  CB  ALA    84       6.781 -25.835   0.320  1.00                 C  
ATOM    467  N   GLU    85       7.625 -24.013  -2.186  1.00                 N  
ATOM    468  CA  GLU    85       8.713 -23.653  -3.099  1.00                 C  
ATOM    469  C   GLU    85       8.657 -22.135  -3.308  1.00                 C  
ATOM    470  O   GLU    85       9.694 -21.470  -3.333  1.00                 O  
ATOM    471  CB  GLU    85       8.581 -24.418  -4.417  1.00                 C  
ATOM    472  CD  GLU    85       9.690 -22.991  -6.182  1.00                 C  
ATOM    473  CG  GLU    85       9.770 -24.256  -5.350  1.00                 C  
ATOM    474  OE1 GLU    85       8.562 -22.542  -6.473  1.00                 O  
ATOM    475  OE2 GLU    85      10.756 -22.449  -6.543  1.00                 O  
ATOM    476  N   ILE    86       7.444 -21.573  -3.380  1.00                 N  
ATOM    477  CA  ILE    86       7.205 -20.151  -3.597  1.00                 C  
ATOM    478  C   ILE    86       5.801 -19.790  -3.094  1.00                 C  
ATOM    479  O   ILE    86       4.920 -20.652  -3.022  1.00                 O  
ATOM    480  CB  ILE    86       7.370 -19.771  -5.080  1.00                 C  
ATOM    481  CD1 ILE    86       7.875 -17.784  -6.595  1.00                 C  
ATOM    482  CG1 ILE    86       7.383 -18.249  -5.243  1.00                 C  
ATOM    483  CG2 ILE    86       6.283 -20.422  -5.921  1.00                 C  
ATOM    484  N   ILE    87       5.598 -18.516  -2.756  1.00                 N  
ATOM    485  CA  ILE    87       4.319 -17.897  -2.447  1.00                 C  
ATOM    486  C   ILE    87       4.390 -16.415  -2.848  1.00                 C  
ATOM    487  O   ILE    87       5.450 -15.898  -3.217  1.00                 O  
ATOM    488  CB  ILE    87       3.958 -18.059  -0.959  1.00                 C  
ATOM    489  CD1 ILE    87       1.523 -18.703  -1.352  1.00                 C  
ATOM    490  CG1 ILE    87       2.485 -17.717  -0.726  1.00                 C  
ATOM    491  CG2 ILE    87       4.880 -17.214  -0.092  1.00                 C  
ATOM    492  N   MET    88       3.256 -15.725  -2.749  1.00                 N  
ATOM    493  CA  MET    88       3.094 -14.310  -3.048  1.00                 C  
ATOM    494  C   MET    88       2.182 -13.776  -1.954  1.00                 C  
ATOM    495  O   MET    88       1.045 -14.236  -1.825  1.00                 O  
ATOM    496  CB  MET    88       2.524 -14.122  -4.455  1.00                 C  
ATOM    497  SD  MET    88       1.648 -12.490  -6.516  1.00                 S  
ATOM    498  CE  MET    88       3.023 -13.042  -7.523  1.00                 C  
ATOM    499  CG  MET    88       2.343 -12.668  -4.862  1.00                 C  
ATOM    500  N   PHE    89       2.700 -12.870  -1.125  1.00                 N  
ATOM    501  CA  PHE    89       2.043 -12.416   0.097  1.00                 C  
ATOM    502  C   PHE    89       2.357 -10.951   0.337  1.00                 C  
ATOM    503  O   PHE    89       3.456 -10.497   0.052  1.00                 O  
ATOM    504  CB  PHE    89       2.483 -13.267   1.290  1.00                 C  
ATOM    505  CG  PHE    89       1.813 -12.893   2.581  1.00                 C  
ATOM    506  CZ  PHE    89       0.580 -12.197   4.973  1.00                 C  
ATOM    507  CD1 PHE    89       0.531 -13.330   2.865  1.00                 C  
ATOM    508  CE1 PHE    89      -0.085 -12.986   4.053  1.00                 C  
ATOM    509  CD2 PHE    89       2.465 -12.104   3.512  1.00                 C  
ATOM    510  CE2 PHE    89       1.849 -11.760   4.700  1.00                 C  
ATOM    511  N   GLU    90       1.384 -10.199   0.848  1.00                 N  
ATOM    512  CA  GLU    90       1.485  -8.759   1.102  1.00                 C  
ATOM    513  C   GLU    90       2.008  -7.970  -0.125  1.00                 C  
ATOM    514  O   GLU    90       2.604  -6.900   0.019  1.00                 O  
ATOM    515  CB  GLU    90       2.397  -8.489   2.300  1.00                 C  
ATOM    516  CD  GLU    90       2.803  -8.760   4.778  1.00                 C  
ATOM    517  CG  GLU    90       1.909  -9.103   3.602  1.00                 C  
ATOM    518  OE1 GLU    90       3.504  -7.728   4.711  1.00                 O  
ATOM    519  OE2 GLU    90       2.801  -9.523   5.767  1.00                 O  
ATOM    520  N   GLY    91       1.796  -8.502  -1.338  1.00                 N  
ATOM    521  CA  GLY    91       2.253  -7.924  -2.599  1.00                 C  
ATOM    522  C   GLY    91       3.705  -8.272  -2.959  1.00                 C  
ATOM    523  O   GLY    91       4.237  -7.679  -3.898  1.00                 O  
ATOM    524  N   LEU    92       4.348  -9.201  -2.241  1.00                 N  
ATOM    525  CA  LEU    92       5.767  -9.540  -2.344  1.00                 C  
ATOM    526  C   LEU    92       5.920 -11.025  -2.638  1.00                 C  
ATOM    527  O   LEU    92       5.330 -11.870  -1.957  1.00                 O  
ATOM    528  CB  LEU    92       6.503  -9.161  -1.057  1.00                 C  
ATOM    529  CG  LEU    92       6.481  -7.680  -0.675  1.00                 C  
ATOM    530  CD1 LEU    92       7.138  -7.465   0.680  1.00                 C  
ATOM    531  CD2 LEU    92       7.173  -6.840  -1.737  1.00                 C  
ATOM    532  N   THR    93       6.729 -11.354  -3.637  1.00                 N  
ATOM    533  CA  THR    93       7.084 -12.731  -3.923  1.00                 C  
ATOM    534  C   THR    93       8.083 -13.208  -2.868  1.00                 C  
ATOM    535  O   THR    93       8.983 -12.468  -2.451  1.00                 O  
ATOM    536  CB  THR    93       7.673 -12.880  -5.338  1.00                 C  
ATOM    537  OG1 THR    93       6.706 -12.460  -6.308  1.00                 O  
ATOM    538  CG2 THR    93       8.039 -14.330  -5.613  1.00                 C  
ATOM    539  N   CYS    94       7.945 -14.467  -2.462  1.00                 N  
ATOM    540  CA  CYS    94       8.848 -15.124  -1.537  1.00                 C  
ATOM    541  C   CYS    94       9.062 -16.550  -2.020  1.00                 C  
ATOM    542  O   CYS    94       8.097 -17.245  -2.332  1.00                 O  
ATOM    543  CB  CYS    94       8.281 -15.087  -0.117  1.00                 C  
ATOM    544  SG  CYS    94       9.344 -15.847   1.133  1.00                 S  
ATOM    545  N   VAL    95      10.312 -16.995  -2.070  1.00                 N  
ATOM    546  CA  VAL    95      10.639 -18.396  -2.294  1.00                 C  
ATOM    547  C   VAL    95      10.996 -18.979  -0.935  1.00                 C  
ATOM    548  O   VAL    95      11.503 -18.255  -0.069  1.00                 O  
ATOM    549  CB  VAL    95      11.781 -18.553  -3.315  1.00                 C  
ATOM    550  CG1 VAL    95      11.368 -17.991  -4.667  1.00                 C  
ATOM    551  CG2 VAL    95      13.043 -17.867  -2.812  1.00                 C  
ATOM    552  N   TYR    96      10.740 -20.269  -0.734  1.00                 N  
ATOM    553  CA  TYR    96      11.041 -20.904   0.536  1.00                 C  
ATOM    554  C   TYR    96      11.264 -22.401   0.382  1.00                 C  
ATOM    555  O   TYR    96      10.928 -23.002  -0.641  1.00                 O  
ATOM    556  CB  TYR    96       9.916 -20.652   1.541  1.00                 C  
ATOM    557  CG  TYR    96       8.597 -21.283   1.156  1.00                 C  
ATOM    558  OH  TYR    96       4.974 -23.032   0.104  1.00                 O  
ATOM    559  CZ  TYR    96       6.172 -22.451   0.451  1.00                 C  
ATOM    560  CD1 TYR    96       8.253 -22.548   1.614  1.00                 C  
ATOM    561  CE1 TYR    96       7.050 -23.133   1.267  1.00                 C  
ATOM    562  CD2 TYR    96       7.700 -20.611   0.335  1.00                 C  
ATOM    563  CE2 TYR    96       6.492 -21.180  -0.023  1.00                 C  
ATOM    564  N   ARG    97      11.864 -22.989   1.412  1.00                 N  
ATOM    565  CA  ARG    97      12.362 -24.358   1.470  1.00                 C  
ATOM    566  C   ARG    97      12.270 -24.783   2.935  1.00                 C  
ATOM    567  O   ARG    97      12.340 -23.927   3.817  1.00                 O  
ATOM    568  CB  ARG    97      13.789 -24.433   0.922  1.00                 C  
ATOM    569  CD  ARG    97      13.287 -25.102  -1.444  1.00                 C  
ATOM    570  NE  ARG    97      13.504 -24.810  -2.859  1.00                 N  
ATOM    571  CG  ARG    97      13.912 -24.049  -0.543  1.00                 C  
ATOM    572  CZ  ARG    97      12.716 -24.027  -3.589  1.00                 C  
ATOM    573  NH1 ARG    97      12.991 -23.818  -4.869  1.00                 N  
ATOM    574  NH2 ARG    97      11.654 -23.455  -3.037  1.00                 N  
ATOM    575  N   SER    98      12.190 -26.083   3.208  1.00                 N  
ATOM    576  CA  SER    98      12.190 -26.618   4.561  1.00                 C  
ATOM    577  C   SER    98      13.035 -27.889   4.590  1.00                 C  
ATOM    578  O   SER    98      13.002 -28.665   3.628  1.00                 O  
ATOM    579  CB  SER    98      10.759 -26.892   5.029  1.00                 C  
ATOM    580  OG  SER    98      10.747 -27.454   6.329  1.00                 O  
ATOM    581  N   ASN    99      13.754 -28.110   5.690  1.00                 N  
ATOM    582  CA  ASN    99      14.445 -29.370   5.972  1.00                 C  
ATOM    583  C   ASN    99      14.423 -29.671   7.468  1.00                 C  
ATOM    584  O   ASN    99      14.868 -28.834   8.248  1.00                 O  
ATOM    585  CB  ASN    99      15.881 -29.323   5.445  1.00                 C  
ATOM    586  CG  ASN    99      16.593 -30.655   5.577  1.00                 C  
ATOM    587  OD1 ASN    99      16.168 -31.657   5.003  1.00                 O  
ATOM    588  ND2 ASN    99      17.683 -30.669   6.336  1.00                 N  
ATOM    589  N   VAL   100      13.992 -30.881   7.844  1.00                 N  
ATOM    590  CA  VAL   100      14.081 -31.504   9.176  1.00                 C  
ATOM    591  C   VAL   100      13.414 -30.702  10.310  1.00                 C  
ATOM    592  O   VAL   100      12.396 -31.138  10.850  1.00                 O  
ATOM    593  CB  VAL   100      15.544 -31.761   9.582  1.00                 C  
ATOM    594  CG1 VAL   100      15.619 -32.252  11.020  1.00                 C  
ATOM    595  CG2 VAL   100      16.191 -32.764   8.639  1.00                 C  
ATOM    596  N   ASP   101      13.975 -29.554  10.685  1.00                 N  
ATOM    597  CA  ASP   101      13.610 -28.723  11.838  1.00                 C  
ATOM    598  C   ASP   101      13.822 -27.238  11.484  1.00                 C  
ATOM    599  O   ASP   101      13.950 -26.368  12.347  1.00                 O  
ATOM    600  CB  ASP   101      14.434 -29.118  13.065  1.00                 C  
ATOM    601  CG  ASP   101      15.920 -28.892  12.867  1.00                 C  
ATOM    602  OD1 ASP   101      16.306 -28.389  11.791  1.00                 O  
ATOM    603  OD2 ASP   101      16.698 -29.218  13.788  1.00                 O  
ATOM    604  N   LEU   102      13.873 -26.938  10.183  1.00                 N  
ATOM    605  CA  LEU   102      14.293 -25.669   9.630  1.00                 C  
ATOM    606  C   LEU   102      13.388 -25.264   8.471  1.00                 C  
ATOM    607  O   LEU   102      12.959 -26.123   7.697  1.00                 O  
ATOM    608  CB  LEU   102      15.750 -25.742   9.168  1.00                 C  
ATOM    609  CG  LEU   102      16.794 -26.000  10.256  1.00                 C  
ATOM    610  CD1 LEU   102      18.161 -26.255   9.640  1.00                 C  
ATOM    611  CD2 LEU   102      16.861 -24.831  11.226  1.00                 C  
ATOM    612  N   PHE   103      13.170 -23.962   8.302  1.00                 N  
ATOM    613  CA  PHE   103      12.521 -23.353   7.153  1.00                 C  
ATOM    614  C   PHE   103      13.392 -22.166   6.724  1.00                 C  
ATOM    615  O   PHE   103      13.917 -21.429   7.564  1.00                 O  
ATOM    616  CB  PHE   103      11.094 -22.928   7.506  1.00                 C  
ATOM    617  CG  PHE   103      10.197 -24.072   7.883  1.00                 C  
ATOM    618  CZ  PHE   103       8.532 -26.188   8.574  1.00                 C  
ATOM    619  CD1 PHE   103      10.381 -24.752   9.074  1.00                 C  
ATOM    620  CE1 PHE   103       9.555 -25.804   9.421  1.00                 C  
ATOM    621  CD2 PHE   103       9.168 -24.468   7.046  1.00                 C  
ATOM    622  CE2 PHE   103       8.342 -25.520   7.393  1.00                 C  
ATOM    623  N   PHE   104      13.523 -21.959   5.418  1.00                 N  
ATOM    624  CA  PHE   104      14.423 -21.003   4.792  1.00                 C  
ATOM    625  C   PHE   104      13.585 -20.165   3.826  1.00                 C  
ATOM    626  O   PHE   104      12.777 -20.747   3.101  1.00                 O  
ATOM    627  CB  PHE   104      15.569 -21.730   4.085  1.00                 C  
ATOM    628  CG  PHE   104      16.447 -22.522   5.010  1.00                 C  
ATOM    629  CZ  PHE   104      18.076 -23.984   6.723  1.00                 C  
ATOM    630  CD1 PHE   104      16.156 -23.844   5.300  1.00                 C  
ATOM    631  CE1 PHE   104      16.964 -24.574   6.152  1.00                 C  
ATOM    632  CD2 PHE   104      17.563 -21.947   5.590  1.00                 C  
ATOM    633  CE2 PHE   104      18.371 -22.677   6.442  1.00                 C  
ATOM    634  N   TYR   105      13.773 -18.841   3.781  1.00                 N  
ATOM    635  CA  TYR   105      12.938 -17.929   2.999  1.00                 C  
ATOM    636  C   TYR   105      13.786 -16.807   2.402  1.00                 C  
ATOM    637  O   TYR   105      14.695 -16.288   3.056  1.00                 O  
ATOM    638  CB  TYR   105      11.820 -17.349   3.867  1.00                 C  
ATOM    639  CG  TYR   105      10.886 -18.391   4.440  1.00                 C  
ATOM    640  OH  TYR   105       8.331 -21.262   6.026  1.00                 O  
ATOM    641  CZ  TYR   105       9.175 -20.312   5.501  1.00                 C  
ATOM    642  CD1 TYR   105      11.326 -19.285   5.408  1.00                 C  
ATOM    643  CE1 TYR   105      10.480 -20.241   5.938  1.00                 C  
ATOM    644  CD2 TYR   105       9.568 -18.477   4.012  1.00                 C  
ATOM    645  CE2 TYR   105       8.707 -19.426   4.530  1.00                 C  
ATOM    646  N   VAL   106      13.420 -16.353   1.204  1.00                 N  
ATOM    647  CA  VAL   106      13.997 -15.181   0.556  1.00                 C  
ATOM    648  C   VAL   106      12.824 -14.407  -0.037  1.00                 C  
ATOM    649  O   VAL   106      12.007 -14.986  -0.754  1.00                 O  
ATOM    650  CB  VAL   106      15.039 -15.579  -0.506  1.00                 C  
ATOM    651  CG1 VAL   106      15.609 -14.342  -1.182  1.00                 C  
ATOM    652  CG2 VAL   106      16.149 -16.407   0.121  1.00                 C  
ATOM    653  N   VAL   107      12.731 -13.112   0.268  1.00                 N  
ATOM    654  CA  VAL   107      11.587 -12.259  -0.024  1.00                 C  
ATOM    655  C   VAL   107      12.121 -11.125  -0.882  1.00                 C  
ATOM    656  O   VAL   107      13.150 -10.531  -0.539  1.00                 O  
ATOM    657  CB  VAL   107      10.913 -11.757   1.267  1.00                 C  
ATOM    658  CG1 VAL   107       9.769 -10.811   0.937  1.00                 C  
ATOM    659  CG2 VAL   107      10.416 -12.930   2.099  1.00                 C  
ATOM    660  N   GLY   108      11.408 -10.762  -1.943  1.00                 N  
ATOM    661  CA  GLY   108      11.813  -9.668  -2.800  1.00                 C  
ATOM    662  C   GLY   108      10.653  -9.089  -3.584  1.00                 C  
ATOM    663  O   GLY   108       9.484  -9.411  -3.354  1.00                 O  
ATOM    664  N   SER   109      11.012  -8.174  -4.475  1.00                 N  
ATOM    665  CA  SER   109      10.089  -7.496  -5.363  1.00                 C  
ATOM    666  C   SER   109       9.514  -8.492  -6.387  1.00                 C  
ATOM    667  O   SER   109      10.005  -9.617  -6.528  1.00                 O  
ATOM    668  CB  SER   109      10.785  -6.333  -6.073  1.00                 C  
ATOM    669  OG  SER   109      11.754  -6.804  -6.994  1.00                 O  
ATOM    670  N   SER   110       8.516  -8.047  -7.151  1.00                 N  
ATOM    671  CA  SER   110       7.725  -8.886  -8.051  1.00                 C  
ATOM    672  C   SER   110       7.647  -8.251  -9.451  1.00                 C  
ATOM    673  O   SER   110       6.646  -8.412 -10.152  1.00                 O  
ATOM    674  CB  SER   110       6.320  -9.103  -7.485  1.00                 C  
ATOM    675  OG  SER   110       6.372  -9.760  -6.230  1.00                 O  
ATOM    676  N   ASN   111       8.672  -7.473  -9.834  1.00                 N  
ATOM    677  CA  ASN   111       8.644  -6.632 -11.029  1.00                 C  
ATOM    678  C   ASN   111       8.412  -7.445 -12.308  1.00                 C  
ATOM    679  O   ASN   111       7.478  -7.136 -13.052  1.00                 O  
ATOM    680  CB  ASN   111       9.940  -5.828 -11.149  1.00                 C  
ATOM    681  CG  ASN   111       9.921  -4.863 -12.318  1.00                 C  
ATOM    682  OD1 ASN   111       9.100  -3.946 -12.365  1.00                 O  
ATOM    683  ND2 ASN   111      10.828  -5.066 -13.266  1.00                 N  
ATOM    684  N   GLU   112       9.208  -8.495 -12.548  1.00                 N  
ATOM    685  CA  GLU   112       9.098  -9.336 -13.746  1.00                 C  
ATOM    686  C   GLU   112       9.499 -10.800 -13.493  1.00                 C  
ATOM    687  O   GLU   112       9.247 -11.645 -14.356  1.00                 O  
ATOM    688  CB  GLU   112       9.959  -8.771 -14.878  1.00                 C  
ATOM    689  CD  GLU   112      10.383  -6.883 -16.500  1.00                 C  
ATOM    690  CG  GLU   112       9.502  -7.414 -15.387  1.00                 C  
ATOM    691  OE1 GLU   112      11.389  -7.546 -16.830  1.00                 O  
ATOM    692  OE2 GLU   112      10.068  -5.803 -17.043  1.00                 O  
ATOM    693  N   ASN   113      10.136 -11.130 -12.360  1.00                 N  
ATOM    694  CA  ASN   113      10.736 -12.447 -12.140  1.00                 C  
ATOM    695  C   ASN   113      10.798 -12.795 -10.658  1.00                 C  
ATOM    696  O   ASN   113      10.710 -11.932  -9.785  1.00                 O  
ATOM    697  CB  ASN   113      12.133 -12.510 -12.760  1.00                 C  
ATOM    698  CG  ASN   113      13.114 -11.572 -12.083  1.00                 C  
ATOM    699  OD1 ASN   113      13.653 -11.884 -11.021  1.00                 O  
ATOM    700  ND2 ASN   113      13.348 -10.419 -12.698  1.00                 N  
ATOM    701  N   GLU   114      11.033 -14.080 -10.421  1.00                 N  
ATOM    702  CA  GLU   114      11.270 -14.718  -9.137  1.00                 C  
ATOM    703  C   GLU   114      12.559 -15.560  -9.190  1.00                 C  
ATOM    704  O   GLU   114      12.990 -16.116  -8.181  1.00                 O  
ATOM    705  CB  GLU   114      10.075 -15.589  -8.743  1.00                 C  
ATOM    706  CD  GLU   114       9.152 -16.541 -10.892  1.00                 C  
ATOM    707  CG  GLU   114       9.900 -16.828  -9.605  1.00                 C  
ATOM    708  OE1 GLU   114       8.994 -15.351 -11.235  1.00                 O  
ATOM    709  OE2 GLU   114       8.724 -17.507 -11.559  1.00                 O  
ATOM    710  N   LEU   115      13.201 -15.645 -10.361  1.00                 N  
ATOM    711  CA  LEU   115      14.408 -16.430 -10.582  1.00                 C  
ATOM    712  C   LEU   115      15.571 -15.888  -9.756  1.00                 C  
ATOM    713  O   LEU   115      16.389 -16.669  -9.281  1.00                 O  
ATOM    714  CB  LEU   115      14.776 -16.440 -12.067  1.00                 C  
ATOM    715  CG  LEU   115      13.828 -17.203 -12.995  1.00                 C  
ATOM    716  CD1 LEU   115      14.216 -16.994 -14.450  1.00                 C  
ATOM    717  CD2 LEU   115      13.823 -18.686 -12.657  1.00                 C  
ATOM    718  N   ILE   116      15.641 -14.575  -9.524  1.00                 N  
ATOM    719  CA  ILE   116      16.632 -13.997  -8.621  1.00                 C  
ATOM    720  C   ILE   116      16.427 -14.471  -7.180  1.00                 C  
ATOM    721  O   ILE   116      17.394 -14.664  -6.445  1.00                 O  
ATOM    722  CB  ILE   116      16.607 -12.458  -8.666  1.00                 C  
ATOM    723  CD1 ILE   116      16.847 -10.482 -10.258  1.00                 C  
ATOM    724  CG1 ILE   116      17.098 -11.956 -10.025  1.00                 C  
ATOM    725  CG2 ILE   116      17.421 -11.878  -7.519  1.00                 C  
ATOM    726  N   LEU   117      15.173 -14.694  -6.774  1.00                 N  
ATOM    727  CA  LEU   117      14.863 -15.166  -5.434  1.00                 C  
ATOM    728  C   LEU   117      15.309 -16.621  -5.340  1.00                 C  
ATOM    729  O   LEU   117      16.009 -16.982  -4.394  1.00                 O  
ATOM    730  CB  LEU   117      13.370 -15.007  -5.142  1.00                 C  
ATOM    731  CG  LEU   117      12.854 -13.573  -5.005  1.00                 C  
ATOM    732  CD1 LEU   117      11.337 -13.554  -4.904  1.00                 C  
ATOM    733  CD2 LEU   117      13.474 -12.893  -3.794  1.00                 C  
ATOM    734  N   SER   118      14.978 -17.433  -6.356  1.00                 N  
ATOM    735  CA  SER   118      15.474 -18.803  -6.483  1.00                 C  
ATOM    736  C   SER   118      17.007 -18.824  -6.436  1.00                 C  
ATOM    737  O   SER   118      17.568 -19.701  -5.778  1.00                 O  
ATOM    738  CB  SER   118      14.970 -19.437  -7.781  1.00                 C  
ATOM    739  OG  SER   118      13.563 -19.600  -7.757  1.00                 O  
ATOM    740  N   SER   119      17.685 -17.875  -7.092  1.00                 N  
ATOM    741  CA  SER   119      19.138 -17.822  -7.143  1.00                 C  
ATOM    742  C   SER   119      19.705 -17.608  -5.743  1.00                 C  
ATOM    743  O   SER   119      20.563 -18.374  -5.310  1.00                 O  
ATOM    744  CB  SER   119      19.601 -16.711  -8.087  1.00                 C  
ATOM    745  OG  SER   119      19.237 -16.995  -9.427  1.00                 O  
ATOM    746  N   VAL   120      19.206 -16.600  -5.023  1.00                 N  
ATOM    747  CA  VAL   120      19.677 -16.300  -3.673  1.00                 C  
ATOM    748  C   VAL   120      19.394 -17.483  -2.745  1.00                 C  
ATOM    749  O   VAL   120      20.287 -17.878  -1.996  1.00                 O  
ATOM    750  CB  VAL   120      19.027 -15.018  -3.121  1.00                 C  
ATOM    751  CG1 VAL   120      19.366 -14.841  -1.648  1.00                 C  
ATOM    752  CG2 VAL   120      19.475 -13.806  -3.923  1.00                 C  
ATOM    753  N   LEU   121      18.198 -18.084  -2.809  1.00                 N  
ATOM    754  CA  LEU   121      17.842 -19.210  -1.943  1.00                 C  
ATOM    755  C   LEU   121      18.765 -20.403  -2.197  1.00                 C  
ATOM    756  O   LEU   121      19.261 -21.003  -1.243  1.00                 O  
ATOM    757  CB  LEU   121      16.382 -19.613  -2.162  1.00                 C  
ATOM    758  CG  LEU   121      15.882 -20.811  -1.352  1.00                 C  
ATOM    759  CD1 LEU   121      15.968 -20.526   0.139  1.00                 C  
ATOM    760  CD2 LEU   121      14.455 -21.165  -1.742  1.00                 C  
ATOM    761  N   ASN   122      19.020 -20.738  -3.466  1.00                 N  
ATOM    762  CA  ASN   122      19.906 -21.849  -3.813  1.00                 C  
ATOM    763  C   ASN   122      21.326 -21.548  -3.349  1.00                 C  
ATOM    764  O   ASN   122      21.964 -22.417  -2.752  1.00                 O  
ATOM    765  CB  ASN   122      19.861 -22.120  -5.318  1.00                 C  
ATOM    766  CG  ASN   122      18.569 -22.785  -5.752  1.00                 C  
ATOM    767  OD1 ASN   122      17.856 -23.369  -4.936  1.00                 O  
ATOM    768  ND2 ASN   122      18.264 -22.698  -7.041  1.00                 N  
ATOM    769  N   GLY   123      21.816 -20.325  -3.591  1.00                 N  
ATOM    770  CA  GLY   123      23.157 -19.924  -3.188  1.00                 C  
ATOM    771  C   GLY   123      23.307 -20.049  -1.665  1.00                 C  
ATOM    772  O   GLY   123      24.281 -20.623  -1.181  1.00                 O  
ATOM    773  N   PHE   124      22.326 -19.562  -0.900  1.00                 N  
ATOM    774  CA  PHE   124      22.313 -19.606   0.559  1.00                 C  
ATOM    775  C   PHE   124      22.301 -21.041   1.085  1.00                 C  
ATOM    776  O   PHE   124      23.130 -21.396   1.921  1.00                 O  
ATOM    777  CB  PHE   124      21.103 -18.846   1.107  1.00                 C  
ATOM    778  CG  PHE   124      20.986 -18.893   2.604  1.00                 C  
ATOM    779  CZ  PHE   124      20.762 -18.981   5.373  1.00                 C  
ATOM    780  CD1 PHE   124      22.036 -18.485   3.408  1.00                 C  
ATOM    781  CE1 PHE   124      21.928 -18.528   4.785  1.00                 C  
ATOM    782  CD2 PHE   124      19.826 -19.344   3.208  1.00                 C  
ATOM    783  CE2 PHE   124      19.718 -19.387   4.585  1.00                 C  
ATOM    784  N   TYR   125      21.377 -21.874   0.602  1.00                 N  
ATOM    785  CA  TYR   125      21.225 -23.236   1.102  1.00                 C  
ATOM    786  C   TYR   125      22.475 -24.068   0.793  1.00                 C  
ATOM    787  O   TYR   125      22.950 -24.832   1.640  1.00                 O  
ATOM    788  CB  TYR   125      19.985 -23.894   0.495  1.00                 C  
ATOM    789  CG  TYR   125      19.751 -25.312   0.966  1.00                 C  
ATOM    790  OH  TYR   125      19.101 -29.204   2.277  1.00                 O  
ATOM    791  CZ  TYR   125      19.316 -27.917   1.842  1.00                 C  
ATOM    792  CD1 TYR   125      19.190 -25.564   2.212  1.00                 C  
ATOM    793  CE1 TYR   125      18.972 -26.856   2.651  1.00                 C  
ATOM    794  CD2 TYR   125      20.091 -26.394   0.164  1.00                 C  
ATOM    795  CE2 TYR   125      19.881 -27.692   0.587  1.00                 C  
ATOM    796  N   GLU   126      23.050 -23.912  -0.402  1.00                 N  
ATOM    797  CA  GLU   126      24.220 -24.693  -0.787  1.00                 C  
ATOM    798  C   GLU   126      25.487 -24.189  -0.089  1.00                 C  
ATOM    799  O   GLU   126      26.286 -25.010   0.360  1.00                 O  
ATOM    800  CB  GLU   126      24.413 -24.656  -2.304  1.00                 C  
ATOM    801  CD  GLU   126      23.535 -25.296  -4.585  1.00                 C  
ATOM    802  CG  GLU   126      23.338 -25.395  -3.085  1.00                 C  
ATOM    803  OE1 GLU   126      24.398 -24.504  -5.019  1.00                 O  
ATOM    804  OE2 GLU   126      22.827 -26.010  -5.325  1.00                 O  
ATOM    805  N   ALA   127      25.662 -22.871   0.084  1.00                 N  
ATOM    806  CA  ALA   127      26.819 -22.345   0.809  1.00                 C  
ATOM    807  C   ALA   127      26.789 -22.793   2.275  1.00                 C  
ATOM    808  O   ALA   127      27.819 -23.231   2.800  1.00                 O  
ATOM    809  CB  ALA   127      26.855 -20.827   0.720  1.00                 C  
ATOM    810  N   ILE   128      25.606 -22.774   2.908  1.00                 N  
ATOM    811  CA  ILE   128      25.407 -23.375   4.225  1.00                 C  
ATOM    812  C   ILE   128      25.868 -24.824   4.183  1.00                 C  
ATOM    813  O   ILE   128      26.679 -25.225   5.014  1.00                 O  
ATOM    814  CB  ILE   128      23.937 -23.276   4.674  1.00                 C  
ATOM    815  CD1 ILE   128      22.072 -21.593   5.106  1.00                 C  
ATOM    816  CG1 ILE   128      23.559 -21.818   4.945  1.00                 C  
ATOM    817  CG2 ILE   128      23.690 -24.160   5.887  1.00                 C  
ATOM    818  N   SER   129      25.394 -25.593   3.203  1.00                 N  
ATOM    819  CA  SER   129      25.745 -27.003   3.082  1.00                 C  
ATOM    820  C   SER   129      27.265 -27.216   3.040  1.00                 C  
ATOM    821  O   SER   129      27.744 -28.174   3.649  1.00                 O  
ATOM    822  CB  SER   129      25.107 -27.608   1.830  1.00                 C  
ATOM    823  OG  SER   129      23.694 -27.631   1.937  1.00                 O  
ATOM    824  N   GLN   130      28.040 -26.325   2.403  1.00                 N  
ATOM    825  CA  GLN   130      29.494 -26.457   2.400  1.00                 C  
ATOM    826  C   GLN   130      30.094 -26.116   3.765  1.00                 C  
ATOM    827  O   GLN   130      30.889 -26.903   4.278  1.00                 O  
ATOM    828  CB  GLN   130      30.111 -25.561   1.324  1.00                 C  
ATOM    829  CD  GLN   130      30.366 -25.048  -1.136  1.00                 C  
ATOM    830  CG  GLN   130      29.824 -26.012  -0.099  1.00                 C  
ATOM    831  OE1 GLN   130      31.402 -24.417  -0.929  1.00                 O  
ATOM    832  NE2 GLN   130      29.665 -24.932  -2.257  1.00                 N  
ATOM    833  N   ILE   131      29.757 -24.957   4.354  1.00                 N  
ATOM    834  CA  ILE   131      30.452 -24.505   5.569  1.00                 C  
ATOM    835  C   ILE   131      30.094 -25.406   6.751  1.00                 C  
ATOM    836  O   ILE   131      30.959 -25.751   7.558  1.00                 O  
ATOM    837  CB  ILE   131      30.120 -23.037   5.896  1.00                 C  
ATOM    838  CD1 ILE   131      30.200 -20.683   4.922  1.00                 C  
ATOM    839  CG1 ILE   131      30.699 -22.108   4.827  1.00                 C  
ATOM    840  CG2 ILE   131      30.614 -22.677   7.289  1.00                 C  
ATOM    841  N   LEU   132      28.815 -25.787   6.855  1.00                 N  
ATOM    842  CA  LEU   132      28.302 -26.611   7.939  1.00                 C  
ATOM    843  C   LEU   132      28.753 -28.065   7.760  1.00                 C  
ATOM    844  O   LEU   132      28.957 -28.761   8.754  1.00                 O  
ATOM    845  CB  LEU   132      26.776 -26.526   8.000  1.00                 C  
ATOM    846  CG  LEU   132      26.193 -25.422   8.885  1.00                 C  
ATOM    847  CD1 LEU   132      26.730 -24.061   8.470  1.00                 C  
ATOM    848  CD2 LEU   132      24.673 -25.432   8.826  1.00                 C  
ATOM    849  N   ARG   133      28.917 -28.515   6.504  1.00                 N  
ATOM    850  CA  ARG   133      29.192 -29.901   6.102  1.00                 C  
ATOM    851  C   ARG   133      28.328 -30.892   6.894  1.00                 C  
ATOM    852  O   ARG   133      28.810 -31.892   7.430  1.00                 O  
ATOM    853  CB  ARG   133      30.674 -30.230   6.293  1.00                 C  
ATOM    854  CD  ARG   133      33.057 -29.824   5.618  1.00                 C  
ATOM    855  NE  ARG   133      33.971 -29.028   4.802  1.00                 N  
ATOM    856  CG  ARG   133      31.611 -29.393   5.437  1.00                 C  
ATOM    857  CZ  ARG   133      35.293 -29.164   4.813  1.00                 C  
ATOM    858  NH1 ARG   133      36.045 -28.396   4.037  1.00                 N  
ATOM    859  NH2 ARG   133      35.860 -30.068   5.601  1.00                 N  
ATOM    860  N   ARG   134      27.040 -30.561   6.992  1.00                 N  
ATOM    861  CA  ARG   134      25.996 -31.198   7.777  1.00                 C  
ATOM    862  C   ARG   134      24.699 -31.075   6.974  1.00                 C  
ATOM    863  O   ARG   134      24.710 -30.546   5.860  1.00                 O  
ATOM    864  CB  ARG   134      25.890 -30.546   9.157  1.00                 C  
ATOM    865  CD  ARG   134      27.344 -32.118  10.465  1.00                 C  
ATOM    866  NE  ARG   134      28.478 -32.247  11.376  1.00                 N  
ATOM    867  CG  ARG   134      27.142 -30.683  10.007  1.00                 C  
ATOM    868  CZ  ARG   134      29.732 -32.448  10.985  1.00                 C  
ATOM    869  NH1 ARG   134      30.700 -32.553  11.885  1.00                 N  
ATOM    870  NH2 ARG   134      30.016 -32.542   9.693  1.00                 N  
ATOM    871  N   ASN   135      23.573 -31.524   7.526  1.00                 N  
ATOM    872  CA  ASN   135      22.282 -31.545   6.835  1.00                 C  
ATOM    873  C   ASN   135      21.574 -30.178   6.924  1.00                 C  
ATOM    874  O   ASN   135      20.359 -30.093   6.735  1.00                 O  
ATOM    875  CB  ASN   135      21.388 -32.649   7.403  1.00                 C  
ATOM    876  CG  ASN   135      20.238 -33.001   6.480  1.00                 C  
ATOM    877  OD1 ASN   135      20.416 -33.115   5.267  1.00                 O  
ATOM    878  ND2 ASN   135      19.052 -33.173   7.053  1.00                 N  
ATOM    879  N   VAL   136      22.324 -29.120   7.251  1.00                 N  
ATOM    880  CA  VAL   136      21.858 -27.762   7.515  1.00                 C  
ATOM    881  C   VAL   136      20.615 -27.746   8.435  1.00                 C  
ATOM    882  O   VAL   136      19.672 -26.981   8.242  1.00                 O  
ATOM    883  CB  VAL   136      21.534 -27.012   6.209  1.00                 C  
ATOM    884  CG1 VAL   136      22.786 -26.859   5.359  1.00                 C  
ATOM    885  CG2 VAL   136      20.445 -27.738   5.434  1.00                 C  
ATOM    886  N   GLU   137      20.607 -28.633   9.437  1.00                 N  
ATOM    887  CA  GLU   137      19.585 -28.704  10.471  1.00                 C  
ATOM    888  C   GLU   137      19.802 -27.609  11.535  1.00                 C  
ATOM    889  O   GLU   137      20.804 -26.889  11.513  1.00                 O  
ATOM    890  CB  GLU   137      19.583 -30.086  11.128  1.00                 C  
ATOM    891  CD  GLU   137      19.187 -32.568  10.880  1.00                 C  
ATOM    892  CG  GLU   137      19.192 -31.218  10.191  1.00                 C  
ATOM    893  OE1 GLU   137      19.583 -32.633  12.063  1.00                 O  
ATOM    894  OE2 GLU   137      18.786 -33.561  10.237  1.00                 O  
ATOM    895  N   LYS   138      18.865 -27.480  12.484  1.00                 N  
ATOM    896  CA  LYS   138      18.808 -26.364  13.438  1.00                 C  
ATOM    897  C   LYS   138      20.110 -26.190  14.209  1.00                 C  
ATOM    898  O   LYS   138      20.654 -25.084  14.239  1.00                 O  
ATOM    899  CB  LYS   138      17.657 -26.562  14.426  1.00                 C  
ATOM    900  CD  LYS   138      16.321 -25.678  16.358  1.00                 C  
ATOM    901  CE  LYS   138      16.196 -24.574  17.396  1.00                 C  
ATOM    902  CG  LYS   138      17.506 -25.437  15.437  1.00                 C  
ATOM    903  NZ  LYS   138      15.038 -24.796  18.306  1.00                 N  
ATOM    904  N   ARG   139      20.639 -27.264  14.805  1.00                 N  
ATOM    905  CA  ARG   139      21.887 -27.155  15.559  1.00                 C  
ATOM    906  C   ARG   139      23.040 -26.806  14.622  1.00                 C  
ATOM    907  O   ARG   139      23.883 -25.999  15.001  1.00                 O  
ATOM    908  CB  ARG   139      22.177 -28.458  16.306  1.00                 C  
ATOM    909  CD  ARG   139      23.376 -27.384  18.232  1.00                 C  
ATOM    910  NE  ARG   139      24.580 -27.371  19.060  1.00                 N  
ATOM    911  CG  ARG   139      23.453 -28.430  17.131  1.00                 C  
ATOM    912  CZ  ARG   139      24.890 -26.399  19.911  1.00                 C  
ATOM    913  NH1 ARG   139      26.007 -26.472  20.623  1.00                 N  
ATOM    914  NH2 ARG   139      24.084 -25.355  20.048  1.00                 N  
ATOM    915  N   SER   140      23.079 -27.366  13.410  1.00                 N  
ATOM    916  CA  SER   140      24.155 -27.089  12.468  1.00                 C  
ATOM    917  C   SER   140      24.181 -25.600  12.100  1.00                 C  
ATOM    918  O   SER   140      25.265 -25.018  12.029  1.00                 O  
ATOM    919  CB  SER   140      23.999 -27.945  11.210  1.00                 C  
ATOM    920  OG  SER   140      24.171 -29.321  11.504  1.00                 O  
ATOM    921  N   LEU   141      23.018 -24.962  11.915  1.00                 N  
ATOM    922  CA  LEU   141      22.955 -23.516  11.703  1.00                 C  
ATOM    923  C   LEU   141      23.397 -22.762  12.947  1.00                 C  
ATOM    924  O   LEU   141      24.183 -21.827  12.827  1.00                 O  
ATOM    925  CB  LEU   141      21.539 -23.094  11.307  1.00                 C  
ATOM    926  CG  LEU   141      21.056 -23.549   9.928  1.00                 C  
ATOM    927  CD1 LEU   141      19.582 -23.225   9.741  1.00                 C  
ATOM    928  CD2 LEU   141      21.884 -22.902   8.828  1.00                 C  
ATOM    929  N   LEU   142      22.910 -23.151  14.127  1.00                 N  
ATOM    930  CA  LEU   142      23.231 -22.475  15.381  1.00                 C  
ATOM    931  C   LEU   142      24.743 -22.468  15.628  1.00                 C  
ATOM    932  O   LEU   142      25.299 -21.464  16.071  1.00                 O  
ATOM    933  CB  LEU   142      22.508 -23.145  16.551  1.00                 C  
ATOM    934  CG  LEU   142      20.988 -22.979  16.594  1.00                 C  
ATOM    935  CD1 LEU   142      20.384 -23.839  17.694  1.00                 C  
ATOM    936  CD2 LEU   142      20.612 -21.520  16.796  1.00                 C  
ATOM    937  N   GLU   143      25.418 -23.566  15.293  1.00                 N  
ATOM    938  CA  GLU   143      26.865 -23.704  15.400  1.00                 C  
ATOM    939  C   GLU   143      27.631 -22.821  14.403  1.00                 C  
ATOM    940  O   GLU   143      28.829 -22.603  14.595  1.00                 O  
ATOM    941  CB  GLU   143      27.281 -25.162  15.195  1.00                 C  
ATOM    942  CD  GLU   143      27.259 -27.532  16.067  1.00                 C  
ATOM    943  CG  GLU   143      26.832 -26.098  16.305  1.00                 C  
ATOM    944  OE1 GLU   143      27.859 -27.805  15.006  1.00                 O  
ATOM    945  OE2 GLU   143      26.994 -28.384  16.941  1.00                 O  
ATOM    946  N   ASN   144      26.982 -22.307  13.349  1.00                 N  
ATOM    947  CA  ASN   144      27.649 -21.643  12.229  1.00                 C  
ATOM    948  C   ASN   144      26.983 -20.311  11.865  1.00                 C  
ATOM    949  O   ASN   144      27.148 -19.838  10.741  1.00                 O  
ATOM    950  CB  ASN   144      27.686 -22.562  11.006  1.00                 C  
ATOM    951  CG  ASN   144      28.585 -23.765  11.209  1.00                 C  
ATOM    952  OD1 ASN   144      29.810 -23.652  11.161  1.00                 O  
ATOM    953  ND2 ASN   144      27.978 -24.925  11.436  1.00                 N  
ATOM    954  N   LEU   145      26.250 -19.694  12.800  1.00                 N  
ATOM    955  CA  LEU   145      25.601 -18.394  12.638  1.00                 C  
ATOM    956  C   LEU   145      26.532 -17.368  11.985  1.00                 C  
ATOM    957  O   LEU   145      26.122 -16.705  11.039  1.00                 O  
ATOM    958  CB  LEU   145      25.118 -17.864  13.990  1.00                 C  
ATOM    959  CG  LEU   145      23.956 -18.619  14.638  1.00                 C  
ATOM    960  CD1 LEU   145      23.699 -18.103  16.046  1.00                 C  
ATOM    961  CD2 LEU   145      22.698 -18.498  13.792  1.00                 C  
ATOM    962  N   ASP   146      27.792 -17.265  12.422  1.00                 N  
ATOM    963  CA  ASP   146      28.728 -16.296  11.860  1.00                 C  
ATOM    964  C   ASP   146      29.021 -16.593  10.385  1.00                 C  
ATOM    965  O   ASP   146      29.020 -15.684   9.557  1.00                 O  
ATOM    966  CB  ASP   146      30.033 -16.285  12.659  1.00                 C  
ATOM    967  CG  ASP   146      29.873 -15.651  14.027  1.00                 C  
ATOM    968  OD1 ASP   146      28.845 -14.979  14.254  1.00                 O  
ATOM    969  OD2 ASP   146      30.776 -15.825  14.872  1.00                 O  
ATOM    970  N   ALA   147      29.212 -17.866  10.042  1.00                 N  
ATOM    971  CA  ALA   147      29.437 -18.299   8.668  1.00                 C  
ATOM    972  C   ALA   147      28.234 -17.949   7.798  1.00                 C  
ATOM    973  O   ALA   147      28.394 -17.398   6.712  1.00                 O  
ATOM    974  CB  ALA   147      29.712 -19.794   8.622  1.00                 C  
ATOM    975  N   VAL   148      27.027 -18.205   8.306  1.00                 N  
ATOM    976  CA  VAL   148      25.775 -17.838   7.664  1.00                 C  
ATOM    977  C   VAL   148      25.717 -16.326   7.413  1.00                 C  
ATOM    978  O   VAL   148      25.471 -15.912   6.279  1.00                 O  
ATOM    979  CB  VAL   148      24.561 -18.280   8.502  1.00                 C  
ATOM    980  CG1 VAL   148      23.277 -17.700   7.926  1.00                 C  
ATOM    981  CG2 VAL   148      24.482 -19.797   8.567  1.00                 C  
ATOM    982  N   PHE   149      25.978 -15.503   8.433  1.00                 N  
ATOM    983  CA  PHE   149      25.946 -14.045   8.299  1.00                 C  
ATOM    984  C   PHE   149      26.899 -13.606   7.182  1.00                 C  
ATOM    985  O   PHE   149      26.534 -12.810   6.314  1.00                 O  
ATOM    986  CB  PHE   149      26.318 -13.377   9.624  1.00                 C  
ATOM    987  CG  PHE   149      26.364 -11.877   9.555  1.00                 C  
ATOM    988  CZ  PHE   149      26.455  -9.102   9.426  1.00                 C  
ATOM    989  CD1 PHE   149      25.198 -11.132   9.600  1.00                 C  
ATOM    990  CE1 PHE   149      25.241  -9.752   9.536  1.00                 C  
ATOM    991  CD2 PHE   149      27.572 -11.212   9.445  1.00                 C  
ATOM    992  CE2 PHE   149      27.614  -9.832   9.382  1.00                 C  
ATOM    993  N   LEU   150      28.124 -14.137   7.192  1.00                 N  
ATOM    994  CA  LEU   150      29.155 -13.769   6.230  1.00                 C  
ATOM    995  C   LEU   150      28.829 -14.280   4.825  1.00                 C  
ATOM    996  O   LEU   150      29.202 -13.628   3.851  1.00                 O  
ATOM    997  CB  LEU   150      30.517 -14.308   6.672  1.00                 C  
ATOM    998  CG  LEU   150      31.118 -13.680   7.932  1.00                 C  
ATOM    999  CD1 LEU   150      32.389 -14.408   8.341  1.00                 C  
ATOM   1000  CD2 LEU   150      31.402 -12.202   7.713  1.00                 C  
ATOM   1001  N   ALA   151      28.132 -15.412   4.690  1.00                 N  
ATOM   1002  CA  ALA   151      27.669 -15.885   3.394  1.00                 C  
ATOM   1003  C   ALA   151      26.632 -14.916   2.833  1.00                 C  
ATOM   1004  O   ALA   151      26.741 -14.515   1.677  1.00                 O  
ATOM   1005  CB  ALA   151      27.091 -17.287   3.517  1.00                 C  
ATOM   1006  N   MET   152      25.657 -14.489   3.641  1.00                 N  
ATOM   1007  CA  MET   152      24.660 -13.507   3.220  1.00                 C  
ATOM   1008  C   MET   152      25.361 -12.213   2.772  1.00                 C  
ATOM   1009  O   MET   152      25.006 -11.674   1.725  1.00                 O  
ATOM   1010  CB  MET   152      23.673 -13.225   4.355  1.00                 C  
ATOM   1011  SD  MET   152      21.712 -14.076   6.118  1.00                 S  
ATOM   1012  CE  MET   152      20.620 -12.806   5.483  1.00                 C  
ATOM   1013  CG  MET   152      22.747 -14.388   4.675  1.00                 C  
ATOM   1014  N   ASP   153      26.407 -11.781   3.488  1.00                 N  
ATOM   1015  CA  ASP   153      27.230 -10.607   3.165  1.00                 C  
ATOM   1016  C   ASP   153      27.988 -10.724   1.826  1.00                 C  
ATOM   1017  O   ASP   153      28.561  -9.741   1.353  1.00                 O  
ATOM   1018  CB  ASP   153      28.246 -10.342   4.278  1.00                 C  
ATOM   1019  CG  ASP   153      27.598  -9.821   5.546  1.00                 C  
ATOM   1020  OD1 ASP   153      26.426  -9.395   5.482  1.00                 O  
ATOM   1021  OD2 ASP   153      28.264  -9.838   6.603  1.00                 O  
ATOM   1022  N   GLU   154      27.979 -11.894   1.181  1.00                 N  
ATOM   1023  CA  GLU   154      28.590 -12.128  -0.126  1.00                 C  
ATOM   1024  C   GLU   154      27.542 -12.473  -1.188  1.00                 C  
ATOM   1025  O   GLU   154      27.726 -12.107  -2.346  1.00                 O  
ATOM   1026  CB  GLU   154      29.627 -13.250  -0.040  1.00                 C  
ATOM   1027  CD  GLU   154      31.659 -11.807   0.372  1.00                 C  
ATOM   1028  CG  GLU   154      30.796 -12.944   0.883  1.00                 C  
ATOM   1029  OE1 GLU   154      31.576 -11.493  -0.834  1.00                 O  
ATOM   1030  OE2 GLU   154      32.418 -11.229   1.179  1.00                 O  
ATOM   1031  N   ILE   155      26.436 -13.132  -0.832  1.00                 N  
ATOM   1032  CA  ILE   155      25.363 -13.434  -1.777  1.00                 C  
ATOM   1033  C   ILE   155      24.705 -12.121  -2.226  1.00                 C  
ATOM   1034  O   ILE   155      24.424 -11.946  -3.414  1.00                 O  
ATOM   1035  CB  ILE   155      24.323 -14.390  -1.163  1.00                 C  
ATOM   1036  CD1 ILE   155      24.080 -16.687  -0.086  1.00                 C  
ATOM   1037  CG1 ILE   155      24.942 -15.769  -0.924  1.00                 C  
ATOM   1038  CG2 ILE   155      23.086 -14.468  -2.045  1.00                 C  
ATOM   1039  N   CYS   156      24.491 -11.177  -1.306  1.00                 N  
ATOM   1040  CA  CYS   156      23.765  -9.936  -1.554  1.00                 C  
ATOM   1041  C   CYS   156      24.452  -8.778  -0.829  1.00                 C  
ATOM   1042  O   CYS   156      25.217  -8.972   0.116  1.00                 O  
ATOM   1043  CB  CYS   156      22.308 -10.069  -1.105  1.00                 C  
ATOM   1044  SG  CYS   156      22.097 -10.368   0.665  1.00                 S  
ATOM   1045  N   ASP   157      24.154  -7.560  -1.274  1.00                 N  
ATOM   1046  CA  ASP   157      24.579  -6.311  -0.653  1.00                 C  
ATOM   1047  C   ASP   157      23.493  -5.273  -0.911  1.00                 C  
ATOM   1048  O   ASP   157      23.070  -5.100  -2.056  1.00                 O  
ATOM   1049  CB  ASP   157      25.934  -5.870  -1.209  1.00                 C  
ATOM   1050  CG  ASP   157      26.509  -4.680  -0.467  1.00                 C  
ATOM   1051  OD1 ASP   157      25.746  -4.003   0.253  1.00                 O  
ATOM   1052  OD2 ASP   157      27.724  -4.424  -0.605  1.00                 O  
ATOM   1053  N   GLY   158      23.009  -4.610   0.143  1.00                 N  
ATOM   1054  CA  GLY   158      21.983  -3.575   0.046  1.00                 C  
ATOM   1055  C   GLY   158      20.708  -4.045  -0.664  1.00                 C  
ATOM   1056  O   GLY   158      20.069  -3.246  -1.347  1.00                 O  
ATOM   1057  N   GLY   159      20.355  -5.331  -0.545  1.00                 N  
ATOM   1058  CA  GLY   159      19.168  -5.901  -1.173  1.00                 C  
ATOM   1059  C   GLY   159      19.341  -6.201  -2.663  1.00                 C  
ATOM   1060  O   GLY   159      18.355  -6.496  -3.338  1.00                 O  
ATOM   1061  N   ILE   160      20.565  -6.146  -3.194  1.00                 N  
ATOM   1062  CA  ILE   160      20.867  -6.433  -4.590  1.00                 C  
ATOM   1063  C   ILE   160      21.801  -7.645  -4.606  1.00                 C  
ATOM   1064  O   ILE   160      22.709  -7.740  -3.774  1.00                 O  
ATOM   1065  CB  ILE   160      21.489  -5.213  -5.295  1.00                 C  
ATOM   1066  CD1 ILE   160      21.121  -2.732  -5.749  1.00                 C  
ATOM   1067  CG1 ILE   160      20.509  -4.038  -5.290  1.00                 C  
ATOM   1068  CG2 ILE   160      21.928  -5.580  -6.705  1.00                 C  
ATOM   1069  N   ILE   161      21.569  -8.593  -5.518  1.00                 N  
ATOM   1070  CA  ILE   161      22.460  -9.734  -5.724  1.00                 C  
ATOM   1071  C   ILE   161      23.888  -9.251  -6.004  1.00                 C  
ATOM   1072  O   ILE   161      24.106  -8.291  -6.747  1.00                 O  
ATOM   1073  CB  ILE   161      21.967 -10.635  -6.871  1.00                 C  
ATOM   1074  CD1 ILE   161      22.137 -13.009  -7.786  1.00                 C  
ATOM   1075  CG1 ILE   161      22.740 -11.955  -6.883  1.00                 C  
ATOM   1076  CG2 ILE   161      22.069  -9.907  -8.203  1.00                 C  
ATOM   1077  N   LEU   162      24.859  -9.935  -5.395  1.00                 N  
ATOM   1078  CA  LEU   162      26.264  -9.573  -5.386  1.00                 C  
ATOM   1079  C   LEU   162      27.085 -10.766  -5.882  1.00                 C  
ATOM   1080  O   LEU   162      27.975 -10.578  -6.710  1.00                 O  
ATOM   1081  CB  LEU   162      26.698  -9.145  -3.983  1.00                 C  
ATOM   1082  CG  LEU   162      28.157  -8.710  -3.827  1.00                 C  
ATOM   1083  CD1 LEU   162      28.456  -7.507  -4.708  1.00                 C  
ATOM   1084  CD2 LEU   162      28.471  -8.393  -2.373  1.00                 C  
ATOM   1085  N   ASP   163      26.732 -11.995  -5.486  1.00                 N  
ATOM   1086  CA  ASP   163      27.329 -13.210  -6.026  1.00                 C  
ATOM   1087  C   ASP   163      26.267 -14.312  -6.093  1.00                 C  
ATOM   1088  O   ASP   163      25.331 -14.336  -5.292  1.00                 O  
ATOM   1089  CB  ASP   163      28.520 -13.647  -5.171  1.00                 C  
ATOM   1090  CG  ASP   163      29.391 -14.674  -5.868  1.00                 C  
ATOM   1091  OD1 ASP   163      28.911 -15.805  -6.095  1.00                 O  
ATOM   1092  OD2 ASP   163      30.554 -14.349  -6.186  1.00                 O  
ATOM   1093  N   CYS   164      26.425 -15.226  -7.054  1.00                 N  
ATOM   1094  CA  CYS   164      25.432 -16.234  -7.421  1.00                 C  
ATOM   1095  C   CYS   164      26.084 -17.617  -7.598  1.00                 C  
ATOM   1096  O   CYS   164      25.555 -18.465  -8.319  1.00                 O  
ATOM   1097  CB  CYS   164      24.706 -15.828  -8.705  1.00                 C  
ATOM   1098  SG  CYS   164      25.781 -15.648 -10.147  1.00                 S  
ATOM   1099  N   ASP   165      27.231 -17.857  -6.952  1.00                 N  
ATOM   1100  CA  ASP   165      27.904 -19.154  -6.927  1.00                 C  
ATOM   1101  C   ASP   165      28.193 -19.501  -5.464  1.00                 C  
ATOM   1102  O   ASP   165      28.894 -18.737  -4.791  1.00                 O  
ATOM   1103  CB  ASP   165      29.183 -19.110  -7.766  1.00                 C  
ATOM   1104  CG  ASP   165      29.869 -20.459  -7.853  1.00                 C  
ATOM   1105  OD1 ASP   165      29.538 -21.348  -7.040  1.00                 O  
ATOM   1106  OD2 ASP   165      30.738 -20.628  -8.733  1.00                 O  
ATOM   1107  N   SER   166      27.641 -20.608  -4.938  1.00                 N  
ATOM   1108  CA  SER   166      27.688 -20.882  -3.512  1.00                 C  
ATOM   1109  C   SER   166      29.092 -21.232  -3.038  1.00                 C  
ATOM   1110  O   SER   166      29.505 -20.745  -1.989  1.00                 O  
ATOM   1111  CB  SER   166      26.730 -22.020  -3.153  1.00                 C  
ATOM   1112  OG  SER   166      25.382 -21.639  -3.367  1.00                 O  
ATOM   1113  N   SER   167      29.851 -22.050  -3.773  1.00                 N  
ATOM   1114  CA  SER   167      31.177 -22.425  -3.301  1.00                 C  
ATOM   1115  C   SER   167      32.139 -21.230  -3.373  1.00                 C  
ATOM   1116  O   SER   167      33.049 -21.154  -2.554  1.00                 O  
ATOM   1117  CB  SER   167      31.725 -23.597  -4.118  1.00                 C  
ATOM   1118  OG  SER   167      31.950 -23.218  -5.465  1.00                 O  
ATOM   1119  N   SER   168      31.916 -20.253  -4.260  1.00                 N  
ATOM   1120  CA  SER   168      32.696 -19.018  -4.311  1.00                 C  
ATOM   1121  C   SER   168      32.392 -18.157  -3.084  1.00                 C  
ATOM   1122  O   SER   168      33.318 -17.669  -2.431  1.00                 O  
ATOM   1123  CB  SER   168      32.397 -18.248  -5.599  1.00                 C  
ATOM   1124  OG  SER   168      32.842 -18.966  -6.737  1.00                 O  
ATOM   1125  N   ILE   169      31.111 -18.014  -2.731  1.00                 N  
ATOM   1126  CA  ILE   169      30.696 -17.384  -1.481  1.00                 C  
ATOM   1127  C   ILE   169      31.436 -18.067  -0.321  1.00                 C  
ATOM   1128  O   ILE   169      32.078 -17.386   0.475  1.00                 O  
ATOM   1129  CB  ILE   169      29.170 -17.459  -1.291  1.00                 C  
ATOM   1130  CD1 ILE   169      26.967 -16.816  -2.403  1.00                 C  
ATOM   1131  CG1 ILE   169      28.460 -16.581  -2.324  1.00                 C  
ATOM   1132  CG2 ILE   169      28.791 -17.078   0.132  1.00                 C  
ATOM   1133  N   VAL   170      31.439 -19.401  -0.266  1.00                 N  
ATOM   1134  CA  VAL   170      32.110 -20.157   0.788  1.00                 C  
ATOM   1135  C   VAL   170      33.612 -19.873   0.795  1.00                 C  
ATOM   1136  O   VAL   170      34.162 -19.684   1.877  1.00                 O  
ATOM   1137  CB  VAL   170      31.865 -21.670   0.640  1.00                 C  
ATOM   1138  CG1 VAL   170      32.738 -22.448   1.613  1.00                 C  
ATOM   1139  CG2 VAL   170      30.396 -21.996   0.860  1.00                 C  
ATOM   1140  N   SER   171      34.276 -19.789  -0.367  1.00                 N  
ATOM   1141  CA  SER   171      35.695 -19.449  -0.424  1.00                 C  
ATOM   1142  C   SER   171      35.921 -18.096   0.247  1.00                 C  
ATOM   1143  O   SER   171      36.805 -17.974   1.092  1.00                 O  
ATOM   1144  CB  SER   171      36.184 -19.430  -1.874  1.00                 C  
ATOM   1145  OG  SER   171      36.134 -20.725  -2.446  1.00                 O  
ATOM   1146  N   LYS   172      35.107 -17.085  -0.066  1.00                 N  
ATOM   1147  CA  LYS   172      35.275 -15.757   0.531  1.00                 C  
ATOM   1148  C   LYS   172      35.020 -15.785   2.042  1.00                 C  
ATOM   1149  O   LYS   172      35.763 -15.149   2.793  1.00                 O  
ATOM   1150  CB  LYS   172      34.339 -14.747  -0.136  1.00                 C  
ATOM   1151  CD  LYS   172      33.740 -13.406  -2.172  1.00                 C  
ATOM   1152  CE  LYS   172      34.120 -13.059  -3.602  1.00                 C  
ATOM   1153  CG  LYS   172      34.717 -14.402  -1.568  1.00                 C  
ATOM   1154  NZ  LYS   172      33.147 -12.117  -4.222  1.00                 N  
ATOM   1155  N   VAL   173      34.012 -16.525   2.511  1.00                 N  
ATOM   1156  CA  VAL   173      33.737 -16.639   3.945  1.00                 C  
ATOM   1157  C   VAL   173      34.917 -17.320   4.640  1.00                 C  
ATOM   1158  O   VAL   173      35.346 -16.878   5.703  1.00                 O  
ATOM   1159  CB  VAL   173      32.432 -17.412   4.210  1.00                 C  
ATOM   1160  CG1 VAL   173      32.276 -17.702   5.695  1.00                 C  
ATOM   1161  CG2 VAL   173      31.235 -16.632   3.687  1.00                 C  
ATOM   1162  N   ALA   174      35.451 -18.385   4.044  1.00                 N  
ATOM   1163  CA  ALA   174      36.547 -19.142   4.614  1.00                 C  
ATOM   1164  C   ALA   174      37.836 -18.305   4.653  1.00                 C  
ATOM   1165  O   ALA   174      38.632 -18.434   5.583  1.00                 O  
ATOM   1166  CB  ALA   174      36.776 -20.421   3.823  1.00                 C  
ATOM   1167  N   ILE   175      38.043 -17.461   3.635  1.00                 N  
ATOM   1168  CA  ILE   175      39.214 -16.597   3.495  1.00                 C  
ATOM   1169  C   ILE   175      39.152 -15.373   4.411  1.00                 C  
ATOM   1170  O   ILE   175      40.212 -14.867   4.790  1.00                 O  
ATOM   1171  CB  ILE   175      39.398 -16.127   2.040  1.00                 C  
ATOM   1172  CD1 ILE   175      39.691 -16.994  -0.340  1.00                 C  
ATOM   1173  CG1 ILE   175      39.754 -17.311   1.138  1.00                 C  
ATOM   1174  CG2 ILE   175      40.442 -15.023   1.965  1.00                 C  
ATOM   1175  N   LYS   176      37.953 -14.885   4.761  1.00                 N  
ATOM   1176  CA  LYS   176      37.799 -13.822   5.761  1.00                 C  
ATOM   1177  C   LYS   176      38.541 -14.194   7.045  1.00                 C  
ATOM   1178  O   LYS   176      38.374 -15.327   7.545  1.00                 O  
ATOM   1179  CB  LYS   176      36.318 -13.569   6.050  1.00                 C  
ATOM   1180  CD  LYS   176      34.101 -12.706   5.250  1.00                 C  
ATOM   1181  CE  LYS   176      33.320 -12.162   4.065  1.00                 C  
ATOM   1182  CG  LYS   176      35.549 -12.979   4.879  1.00                 C  
ATOM   1183  NZ  LYS   176      33.831 -10.835   3.624  1.00                 N  
TER
