# Supplementary material for: Comparative Single-Cell Transcriptomics Reveals Novel Genes Involved in Bivalve Embryonic Shell Formation and Questions Ontogenetic Homology of Molluscan Shell Types
Source: Front Cell Dev Biol. 2022 Jun 9;10:883755. doi: 10.3389/fcell.2022.883755 (PMC9261976; doi:10.3389/fcell.2022.883755)
Supplement: Supplementary file 1 [file DataSheet1.ZIP › Supplementary_File1/s_f_1/f5012f965e9be9a2.final.pdb]

ATOM      1  N   ALA     7      32.639  46.047  22.679  1.00                 N  
ATOM      2  CA  ALA     7      32.105  45.087  23.622  1.00                 C  
ATOM      3  C   ALA     7      30.612  45.341  23.648  1.00                 C  
ATOM      4  O   ALA     7      30.199  46.498  23.778  1.00                 O  
ATOM      5  CB  ALA     7      32.765  45.256  24.982  1.00                 C  
ATOM      6  N   ASP     8      29.810  44.285  23.486  1.00                 N  
ATOM      7  CA  ASP     8      28.342  44.390  23.494  1.00                 C  
ATOM      8  C   ASP     8      27.804  43.565  24.660  1.00                 C  
ATOM      9  O   ASP     8      27.287  42.458  24.473  1.00                 O  
ATOM     10  CB  ASP     8      27.764  43.917  22.159  1.00                 C  
ATOM     11  CG  ASP     8      28.056  42.455  21.883  1.00                 C  
ATOM     12  OD1 ASP     8      28.604  41.779  22.779  1.00                 O  
ATOM     13  OD2 ASP     8      27.736  41.985  20.770  1.00                 O  
ATOM     14  N   ILE     9      28.721  42.952  25.401  1.00                 N  
ATOM     15  CA  ILE     9      28.376  42.121  26.549  1.00                 C  
ATOM     16  C   ILE     9      28.783  42.785  27.856  1.00                 C  
ATOM     17  O   ILE     9      29.851  43.390  27.979  1.00                 O  
ATOM     18  CB  ILE     9      29.023  40.727  26.451  1.00                 C  
ATOM     19  CD1 ILE     9      29.275  38.719  24.901  1.00                 C  
ATOM     20  CG1 ILE     9      28.511  39.987  25.214  1.00                 C  
ATOM     21  CG2 ILE     9      28.778  39.936  27.727  1.00                 C  
ATOM     22  N   PRO    10      27.915  42.674  28.860  1.00                 N  
ATOM     23  CA  PRO    10      28.199  43.196  30.195  1.00                 C  
ATOM     24  C   PRO    10      29.485  42.622  30.797  1.00                 C  
ATOM     25  O   PRO    10      30.173  43.272  31.589  1.00                 O  
ATOM     26  CB  PRO    10      26.981  42.780  31.022  1.00                 C  
ATOM     27  CD  PRO    10      26.517  42.093  28.777  1.00                 C  
ATOM     28  CG  PRO    10      25.881  42.642  30.023  1.00                 C  
ATOM     29  N   THR    11      29.826  41.388  30.427  1.00                 N  
ATOM     30  CA  THR    11      31.028  40.733  30.959  1.00                 C  
ATOM     31  C   THR    11      32.332  41.207  30.301  1.00                 C  
ATOM     32  O   THR    11      33.295  40.452  30.144  1.00                 O  
ATOM     33  CB  THR    11      30.950  39.202  30.808  1.00                 C  
ATOM     34  OG1 THR    11      30.814  38.862  29.423  1.00                 O  
ATOM     35  CG2 THR    11      29.750  38.653  31.564  1.00                 C  
ATOM     36  N   THR    12      32.364  42.479  29.911  1.00                 N  
ATOM     37  CA  THR    12      33.570  43.098  29.354  1.00                 C  
ATOM     38  C   THR    12      34.080  42.510  28.049  1.00                 C  
ATOM     39  O   THR    12      34.691  43.199  27.227  1.00                 O  
ATOM     40  CB  THR    12      34.744  43.043  30.350  1.00                 C  
ATOM     41  OG1 THR    12      34.396  43.757  31.543  1.00                 O  
ATOM     42  CG2 THR    12      35.985  43.682  29.745  1.00                 C  
ATOM     43  N   PRO    13      33.894  41.262  27.880  1.00                 N  
ATOM     44  CA  PRO    13      34.231  40.610  26.623  1.00                 C  
ATOM     45  C   PRO    13      35.361  41.292  25.859  1.00                 C  
ATOM     46  O   PRO    13      36.154  40.615  25.216  1.00                 O  
ATOM     47  CB  PRO    13      32.933  40.669  25.816  1.00                 C  
ATOM     48  CD  PRO    13      32.549  41.938  27.809  1.00                 C  
ATOM     49  CG  PRO    13      32.218  41.867  26.344  1.00                 C  
ATOM     50  N   THR    14      35.445  42.618  25.942  1.00                 N  
ATOM     51  CA  THR    14      36.483  43.347  25.220  1.00                 C  
ATOM     52  C   THR    14      37.866  42.931  25.706  1.00                 C  
ATOM     53  O   THR    14      38.671  42.427  24.929  1.00                 O  
ATOM     54  CB  THR    14      36.315  44.870  25.375  1.00                 C  
ATOM     55  OG1 THR    14      35.056  45.274  24.824  1.00                 O  
ATOM     56  CG2 THR    14      37.426  45.606  24.642  1.00                 C  
ATOM     57  N   LEU    15      38.130  43.125  26.993  1.00                 N  
ATOM     58  CA  LEU    15      39.412  42.731  27.537  1.00                 C  
ATOM     59  C   LEU    15      39.639  41.273  27.102  1.00                 C  
ATOM     60  O   LEU    15      40.714  40.907  26.632  1.00                 O  
ATOM     61  CB  LEU    15      39.423  42.899  29.058  1.00                 C  
ATOM     62  CG  LEU    15      39.391  44.336  29.582  1.00                 C  
ATOM     63  CD1 LEU    15      39.222  44.354  31.093  1.00                 C  
ATOM     64  CD2 LEU    15      40.654  45.083  29.181  1.00                 C  
ATOM     65  N   MET    16      38.609  40.448  27.219  1.00                 N  
ATOM     66  CA  MET    16      38.779  39.044  26.885  1.00                 C  
ATOM     67  C   MET    16      39.106  38.864  25.414  1.00                 C  
ATOM     68  O   MET    16      39.947  38.048  25.043  1.00                 O  
ATOM     69  CB  MET    16      37.519  38.252  27.242  1.00                 C  
ATOM     70  SD  MET    16      35.701  37.320  29.113  1.00                 S  
ATOM     71  CE  MET    16      36.031  35.646  28.568  1.00                 C  
ATOM     72  CG  MET    16      37.273  38.117  28.736  1.00                 C  
ATOM     73  N   ALA    17      38.441  39.634  24.572  1.00                 N  
ATOM     74  CA  ALA    17      38.701  39.564  23.150  1.00                 C  
ATOM     75  C   ALA    17      40.135  39.978  22.816  1.00                 C  
ATOM     76  O   ALA    17      40.777  39.334  21.993  1.00                 O  
ATOM     77  CB  ALA    17      37.720  40.442  22.388  1.00                 C  
ATOM     78  N   ILE    18      40.637  41.037  23.451  1.00                 N  
ATOM     79  CA  ILE    18      41.997  41.495  23.160  1.00                 C  
ATOM     80  C   ILE    18      43.045  40.441  23.457  1.00                 C  
ATOM     81  O   ILE    18      43.975  40.265  22.668  1.00                 O  
ATOM     82  CB  ILE    18      42.340  42.776  23.942  1.00                 C  
ATOM     83  CD1 ILE    18      41.571  45.178  24.316  1.00                 C  
ATOM     84  CG1 ILE    18      41.509  43.954  23.429  1.00                 C  
ATOM     85  CG2 ILE    18      43.833  43.062  23.868  1.00                 C  
ATOM     86  N   LYS    19      42.899  39.779  24.614  1.00                 N  
ATOM     87  CA  LYS    19      43.821  38.725  25.067  1.00                 C  
ATOM     88  C   LYS    19      43.883  37.649  24.015  1.00                 C  
ATOM     89  O   LYS    19      44.961  37.253  23.561  1.00                 O  
ATOM     90  CB  LYS    19      43.368  38.160  26.415  1.00                 C  
ATOM     91  CD  LYS    19      43.798  36.597  28.331  1.00                 C  
ATOM     92  CE  LYS    19      44.750  35.570  28.922  1.00                 C  
ATOM     93  CG  LYS    19      44.279  37.078  26.972  1.00                 C  
ATOM     94  NZ  LYS    19      44.748  34.299  28.147  1.00                 N  
ATOM     95  N   MET    20      42.698  37.164  23.648  1.00                 N  
ATOM     96  CA  MET    20      42.622  36.110  22.682  1.00                 C  
ATOM     97  C   MET    20      43.232  36.518  21.353  1.00                 C  
ATOM     98  O   MET    20      44.001  35.764  20.792  1.00                 O  
ATOM     99  CB  MET    20      41.169  35.679  22.472  1.00                 C  
ATOM    100  SD  MET    20      38.793  34.650  23.457  1.00                 S  
ATOM    101  CE  MET    20      38.812  33.441  22.136  1.00                 C  
ATOM    102  CG  MET    20      40.557  34.958  23.662  1.00                 C  
ATOM    103  N   LEU    21      42.897  37.708  20.846  1.00                 N  
ATOM    104  CA  LEU    21      43.402  38.132  19.530  1.00                 C  
ATOM    105  C   LEU    21      44.904  38.269  19.470  1.00                 C  
ATOM    106  O   LEU    21      45.558  37.819  18.505  1.00                 O  
ATOM    107  CB  LEU    21      42.773  39.465  19.119  1.00                 C  
ATOM    108  CG  LEU    21      41.280  39.435  18.783  1.00                 C  
ATOM    109  CD1 LEU    21      40.749  40.844  18.571  1.00                 C  
ATOM    110  CD2 LEU    21      41.023  38.581  17.551  1.00                 C  
ATOM    111  N   ARG    22      45.459  38.898  20.498  1.00                 N  
ATOM    112  CA  ARG    22      46.891  39.043  20.564  1.00                 C  
ATOM    113  C   ARG    22      47.541  37.642  20.553  1.00                 C  
ATOM    114  O   ARG    22      48.440  37.378  19.769  1.00                 O  
ATOM    115  CB  ARG    22      47.293  39.829  21.814  1.00                 C  
ATOM    116  CD  ARG    22      49.127  40.745  23.261  1.00                 C  
ATOM    117  NE  ARG    22      48.783  39.919  24.416  1.00                 N  
ATOM    118  CG  ARG    22      48.790  40.057  21.949  1.00                 C  
ATOM    119  CZ  ARG    22      49.509  38.890  24.841  1.00                 C  
ATOM    120  NH1 ARG    22      49.118  38.195  25.901  1.00                 N  
ATOM    121  NH2 ARG    22      50.624  38.557  24.205  1.00                 N  
ATOM    122  N   GLN    23      47.076  36.716  21.388  1.00                 N  
ATOM    123  CA  GLN    23      47.713  35.404  21.386  1.00                 C  
ATOM    124  C   GLN    23      47.432  34.491  20.187  1.00                 C  
ATOM    125  O   GLN    23      48.343  33.818  19.681  1.00                 O  
ATOM    126  CB  GLN    23      47.324  34.617  22.639  1.00                 C  
ATOM    127  CD  GLN    23      47.435  34.419  25.155  1.00                 C  
ATOM    128  CG  GLN    23      47.906  35.174  23.928  1.00                 C  
ATOM    129  OE1 GLN    23      46.236  34.233  25.359  1.00                 O  
ATOM    130  NE2 GLN    23      48.381  33.979  25.977  1.00                 N  
ATOM    131  N   TRP    24      46.203  34.498  19.687  1.00                 N  
ATOM    132  CA  TRP    24      45.849  33.658  18.532  1.00                 C  
ATOM    133  C   TRP    24      46.419  34.214  17.231  1.00                 C  
ATOM    134  O   TRP    24      47.031  33.496  16.453  1.00                 O  
ATOM    135  CB  TRP    24      44.330  33.523  18.413  1.00                 C  
ATOM    136  CG  TRP    24      43.723  32.635  19.456  1.00                 C  
ATOM    137  CD1 TRP    24      42.903  33.014  20.480  1.00                 C  
ATOM    138  NE1 TRP    24      42.547  31.921  21.232  1.00                 N  
ATOM    139  CD2 TRP    24      43.889  31.217  19.578  1.00                 C  
ATOM    140  CE2 TRP    24      43.141  30.805  20.696  1.00                 C  
ATOM    141  CH2 TRP    24      43.781  28.555  20.376  1.00                 C  
ATOM    142  CZ2 TRP    24      43.080  29.474  21.105  1.00                 C  
ATOM    143  CE3 TRP    24      44.596  30.256  18.850  1.00                 C  
ATOM    144  CZ3 TRP    24      44.533  28.937  19.259  1.00                 C  
ATOM    145  N   PHE    25      46.229  35.509  16.999  1.00                 N  
ATOM    146  CA  PHE    25      46.719  36.139  15.773  1.00                 C  
ATOM    147  C   PHE    25      47.695  37.265  16.089  1.00                 C  
ATOM    148  O   PHE    25      47.364  38.409  15.915  1.00                 O  
ATOM    149  CB  PHE    25      45.551  36.673  14.941  1.00                 C  
ATOM    150  CG  PHE    25      44.560  35.618  14.541  1.00                 C  
ATOM    151  CZ  PHE    25      42.730  33.663  13.794  1.00                 C  
ATOM    152  CD1 PHE    25      43.402  35.422  15.273  1.00                 C  
ATOM    153  CE1 PHE    25      42.490  34.451  14.904  1.00                 C  
ATOM    154  CD2 PHE    25      44.786  34.821  13.432  1.00                 C  
ATOM    155  CE2 PHE    25      43.874  33.850  13.064  1.00                 C  
ATOM    156  N   PRO    26      48.910  36.945  16.541  1.00                 N  
ATOM    157  CA  PRO    26      49.989  37.863  16.915  1.00                 C  
ATOM    158  C   PRO    26      50.347  39.043  15.976  1.00                 C  
ATOM    159  O   PRO    26      50.909  40.027  16.407  1.00                 O  
ATOM    160  CB  PRO    26      51.221  36.962  17.021  1.00                 C  
ATOM    161  CD  PRO    26      49.383  35.495  16.578  1.00                 C  
ATOM    162  CG  PRO    26      50.671  35.613  17.343  1.00                 C  
ATOM    163  N   ASN    27      50.032  38.950  14.702  1.00                 N  
ATOM    164  CA  ASN    27      50.411  40.053  13.839  1.00                 C  
ATOM    165  C   ASN    27      49.262  40.977  13.561  1.00                 C  
ATOM    166  O   ASN    27      49.427  41.991  12.904  1.00                 O  
ATOM    167  CB  ASN    27      50.992  39.529  12.524  1.00                 C  
ATOM    168  CG  ASN    27      52.331  38.843  12.711  1.00                 C  
ATOM    169  OD1 ASN    27      53.183  39.318  13.462  1.00                 O  
ATOM    170  ND2 ASN    27      52.520  37.721  12.026  1.00                 N  
ATOM    171  N   LEU    28      48.090  40.617  14.061  1.00                 N  
ATOM    172  CA  LEU    28      46.893  41.415  13.824  1.00                 C  
ATOM    173  C   LEU    28      46.961  42.695  14.644  1.00                 C  
ATOM    174  O   LEU    28      47.365  42.673  15.818  1.00                 O  
ATOM    175  CB  LEU    28      45.637  40.612  14.169  1.00                 C  
ATOM    176  CG  LEU    28      44.297  41.304  13.908  1.00                 C  
ATOM    177  CD1 LEU    28      44.091  41.532  12.419  1.00                 C  
ATOM    178  CD2 LEU    28      43.150  40.488  14.482  1.00                 C  
ATOM    179  N   LEU    29      46.633  43.814  14.012  1.00                 N  
ATOM    180  CA  LEU    29      46.643  45.095  14.739  1.00                 C  
ATOM    181  C   LEU    29      45.331  45.104  15.519  1.00                 C  
ATOM    182  O   LEU    29      44.253  44.973  14.948  1.00                 O  
ATOM    183  CB  LEU    29      46.780  46.264  13.762  1.00                 C  
ATOM    184  CG  LEU    29      46.817  47.664  14.380  1.00                 C  
ATOM    185  CD1 LEU    29      48.057  47.837  15.244  1.00                 C  
ATOM    186  CD2 LEU    29      46.772  48.731  13.298  1.00                 C  
ATOM    187  N   ILE    30      45.395  45.256  16.826  1.00                 N  
ATOM    188  CA  ILE    30      44.155  45.236  17.597  1.00                 C  
ATOM    189  C   ILE    30      43.699  46.588  18.119  1.00                 C  
ATOM    190  O   ILE    30      44.229  47.086  19.106  1.00                 O  
ATOM    191  CB  ILE    30      44.255  44.281  18.801  1.00                 C  
ATOM    192  CD1 ILE    30      44.887  41.900  19.456  1.00                 C  
ATOM    193  CG1 ILE    30      44.569  42.860  18.331  1.00                 C  
ATOM    194  CG2 ILE    30      42.981  44.336  19.631  1.00                 C  
ATOM    195  N   ALA    31      42.717  47.182  17.441  1.00                 N  
ATOM    196  CA  ALA    31      42.167  48.465  17.873  1.00                 C  
ATOM    197  C   ALA    31      40.957  48.179  18.758  1.00                 C  
ATOM    198  O   ALA    31      40.266  47.177  18.589  1.00                 O  
ATOM    199  CB  ALA    31      41.800  49.317  16.668  1.00                 C  
ATOM    200  N   ALA    32      40.677  49.081  19.682  1.00                 N  
ATOM    201  CA  ALA    32      39.560  48.864  20.582  1.00                 C  
ATOM    202  C   ALA    32      38.803  50.154  20.899  1.00                 C  
ATOM    203  O   ALA    32      39.373  51.243  21.193  1.00                 O  
ATOM    204  CB  ALA    32      40.039  48.229  21.878  1.00                 C  
ATOM    205  N   ASP    33      37.487  50.042  20.812  1.00                 N  
ATOM    206  CA  ASP    33      36.680  51.185  21.134  1.00                 C  
ATOM    207  C   ASP    33      36.617  51.442  22.632  1.00                 C  
ATOM    208  O   ASP    33      36.486  50.535  23.443  1.00                 O  
ATOM    209  CB  ASP    33      35.262  51.011  20.587  1.00                 C  
ATOM    210  CG  ASP    33      35.205  51.106  19.075  1.00                 C  
ATOM    211  OD1 ASP    33      36.207  51.542  18.469  1.00                 O  
ATOM    212  OD2 ASP    33      34.159  50.745  18.495  1.00                 O  
ATOM    213  N   VAL    34      36.722  52.695  23.007  1.00                 N  
ATOM    214  CA  VAL    34      36.647  53.047  24.416  1.00                 C  
ATOM    215  C   VAL    34      35.469  54.000  24.673  1.00                 C  
ATOM    216  O   VAL    34      35.513  55.166  24.284  1.00                 O  
ATOM    217  CB  VAL    34      37.959  53.684  24.909  1.00                 C  
ATOM    218  CG1 VAL    34      37.853  54.052  26.381  1.00                 C  
ATOM    219  CG2 VAL    34      39.130  52.742  24.675  1.00                 C  
ATOM    220  N   CYS    35      34.400  53.510  25.287  1.00                 N  
ATOM    221  CA  CYS    35      33.243  54.376  25.556  1.00                 C  
ATOM    222  C   CYS    35      32.579  54.030  26.878  1.00                 C  
ATOM    223  O   CYS    35      32.047  52.936  27.053  1.00                 O  
ATOM    224  CB  CYS    35      32.222  54.274  24.421  1.00                 C  
ATOM    225  SG  CYS    35      30.776  55.341  24.619  1.00                 S  
ATOM    226  N   LEU    36      32.586  54.977  27.804  1.00                 N  
ATOM    227  CA  LEU    36      32.019  54.731  29.116  1.00                 C  
ATOM    228  C   LEU    36      30.511  54.516  29.197  1.00                 C  
ATOM    229  O   LEU    36      30.052  53.717  30.012  1.00                 O  
ATOM    230  CB  LEU    36      32.350  55.883  30.067  1.00                 C  
ATOM    231  CG  LEU    36      31.845  55.741  31.505  1.00                 C  
ATOM    232  CD1 LEU    36      32.420  54.493  32.156  1.00                 C  
ATOM    233  CD2 LEU    36      32.198  56.974  32.322  1.00                 C  
ATOM    234  N   CYS    37      29.727  55.220  28.386  1.00                 N  
ATOM    235  CA  CYS    37      28.276  55.021  28.441  1.00                 C  
ATOM    236  C   CYS    37      27.859  53.840  27.575  1.00                 C  
ATOM    237  O   CYS    37      28.277  52.707  27.819  1.00                 O  
ATOM    238  CB  CYS    37      27.544  56.289  27.996  1.00                 C  
ATOM    239  SG  CYS    37      27.843  57.731  29.044  1.00                 S  
ATOM    240  N   PRO    38      31.669  69.952  37.474  1.00                 N  
ATOM    241  CA  PRO    38      33.068  69.890  37.106  1.00                 C  
ATOM    242  C   PRO    38      33.771  68.736  37.823  1.00                 C  
ATOM    243  O   PRO    38      34.787  68.232  37.332  1.00                 O  
ATOM    244  CB  PRO    38      33.626  71.247  37.541  1.00                 C  
ATOM    245  CD  PRO    38      31.274  71.332  37.977  1.00                 C  
ATOM    246  CG  PRO    38      32.445  72.159  37.525  1.00                 C  
ATOM    247  N   TYR    39      33.258  68.321  38.985  1.00                 N  
ATOM    248  CA  TYR    39      33.876  67.189  39.677  1.00                 C  
ATOM    249  C   TYR    39      33.466  66.005  38.844  1.00                 C  
ATOM    250  O   TYR    39      34.120  64.957  38.833  1.00                 O  
ATOM    251  CB  TYR    39      33.401  67.125  41.130  1.00                 C  
ATOM    252  CG  TYR    39      33.961  68.223  42.006  1.00                 C  
ATOM    253  OH  TYR    39      35.485  71.249  44.417  1.00                 O  
ATOM    254  CZ  TYR    39      34.982  70.247  43.619  1.00                 C  
ATOM    255  CD1 TYR    39      33.141  69.233  42.492  1.00                 C  
ATOM    256  CE1 TYR    39      33.643  70.241  43.293  1.00                 C  
ATOM    257  CD2 TYR    39      35.308  68.246  42.345  1.00                 C  
ATOM    258  CE2 TYR    39      35.828  69.245  43.145  1.00                 C  
ATOM    259  N   THR    40      32.339  66.195  38.170  1.00                 N  
ATOM    260  CA  THR    40      31.780  65.196  37.281  1.00                 C  
ATOM    261  C   THR    40      32.808  65.052  36.152  1.00                 C  
ATOM    262  O   THR    40      33.297  63.957  35.862  1.00                 O  
ATOM    263  CB  THR    40      30.389  65.612  36.768  1.00                 C  
ATOM    264  OG1 THR    40      29.485  65.731  37.874  1.00                 O  
ATOM    265  CG2 THR    40      29.843  64.570  35.804  1.00                 C  
ATOM    266  N   ASN    56      33.144  66.196  35.559  1.00                 N  
ATOM    267  CA  ASN    56      34.079  66.292  34.457  1.00                 C  
ATOM    268  C   ASN    56      35.397  65.601  34.715  1.00                 C  
ATOM    269  O   ASN    56      35.829  64.825  33.873  1.00                 O  
ATOM    270  CB  ASN    56      34.341  67.757  34.103  1.00                 C  
ATOM    271  CG  ASN    56      33.165  68.406  33.400  1.00                 C  
ATOM    272  OD1 ASN    56      32.289  67.720  32.874  1.00                 O  
ATOM    273  ND2 ASN    56      33.142  69.734  33.389  1.00                 N  
ATOM    274  N   GLU    57      36.034  65.874  35.856  1.00                 N  
ATOM    275  CA  GLU    57      37.313  65.250  36.122  1.00                 C  
ATOM    276  C   GLU    57      37.184  63.751  36.322  1.00                 C  
ATOM    277  O   GLU    57      37.937  62.969  35.745  1.00                 O  
ATOM    278  CB  GLU    57      37.969  65.877  37.353  1.00                 C  
ATOM    279  CD  GLU    57      39.991  66.007  38.862  1.00                 C  
ATOM    280  CG  GLU    57      39.346  65.319  37.675  1.00                 C  
ATOM    281  OE1 GLU    57      39.357  66.916  39.438  1.00                 O  
ATOM    282  OE2 GLU    57      41.130  65.637  39.216  1.00                 O  
ATOM    283  N   ALA    58      36.234  63.344  37.146  1.00                 N  
ATOM    284  CA  ALA    58      36.051  61.926  37.401  1.00                 C  
ATOM    285  C   ALA    58      35.932  61.137  36.102  1.00                 C  
ATOM    286  O   ALA    58      36.568  60.115  35.956  1.00                 O  
ATOM    287  CB  ALA    58      34.818  61.697  38.262  1.00                 C  
ATOM    288  N   THR    59      35.132  61.626  35.159  1.00                 N  
ATOM    289  CA  THR    59      34.915  60.977  33.875  1.00                 C  
ATOM    290  C   THR    59      36.182  60.819  33.034  1.00                 C  
ATOM    291  O   THR    59      36.482  59.728  32.534  1.00                 O  
ATOM    292  CB  THR    59      33.880  61.738  33.026  1.00                 C  
ATOM    293  OG1 THR    59      32.617  61.747  33.701  1.00                 O  
ATOM    294  CG2 THR    59      33.704  61.066  31.673  1.00                 C  
ATOM    295  N   ILE    60      36.903  61.909  32.839  1.00                 N  
ATOM    296  CA  ILE    60      38.143  61.826  32.078  1.00                 C  
ATOM    297  C   ILE    60      38.928  60.688  32.707  1.00                 C  
ATOM    298  O   ILE    60      39.247  59.708  32.038  1.00                 O  
ATOM    299  CB  ILE    60      38.907  63.163  32.096  1.00                 C  
ATOM    300  CD1 ILE    60      38.658  65.634  31.518  1.00                 C  
ATOM    301  CG1 ILE    60      38.134  64.229  31.316  1.00                 C  
ATOM    302  CG2 ILE    60      40.317  62.978  31.557  1.00                 C  
ATOM    303  N   ALA    61      39.181  60.779  34.014  1.00                 N  
ATOM    304  CA  ALA    61      39.924  59.718  34.694  1.00                 C  
ATOM    305  C   ALA    61      39.204  58.332  34.626  1.00                 C  
ATOM    306  O   ALA    61      39.854  57.287  34.496  1.00                 O  
ATOM    307  CB  ALA    61      40.161  60.087  36.150  1.00                 C  
ATOM    308  N   ARG    62      37.873  58.336  34.675  1.00                 N  
ATOM    309  CA  ARG    62      37.053  57.120  34.620  1.00                 C  
ATOM    310  C   ARG    62      36.844  56.734  33.166  1.00                 C  
ATOM    311  O   ARG    62      35.805  56.192  32.803  1.00                 O  
ATOM    312  CB  ARG    62      35.718  57.341  35.333  1.00                 C  
ATOM    313  CD  ARG    62      34.483  57.771  37.476  1.00                 C  
ATOM    314  NE  ARG    62      34.586  57.987  38.917  1.00                 N  
ATOM    315  CG  ARG    62      35.843  57.552  36.833  1.00                 C  
ATOM    316  CZ  ARG    62      33.548  58.213  39.715  1.00                 C  
ATOM    317  NH1 ARG    62      33.738  58.398  41.014  1.00                 N  
ATOM    318  NH2 ARG    62      32.322  58.253  39.212  1.00                 N  
ATOM    319  N   LEU    63      37.830  57.031  32.336  1.00                 N  
ATOM    320  CA  LEU    63      37.765  56.740  30.916  1.00                 C  
ATOM    321  C   LEU    63      39.204  56.483  30.527  1.00                 C  
ATOM    322  O   LEU    63      39.500  55.677  29.646  1.00                 O  
ATOM    323  CB  LEU    63      37.120  57.903  30.160  1.00                 C  
ATOM    324  CG  LEU    63      35.592  57.902  30.090  1.00                 C  
ATOM    325  CD1 LEU    63      34.990  57.946  31.486  1.00                 C  
ATOM    326  CD2 LEU    63      35.090  59.075  29.261  1.00                 C  
ATOM    327  N   ALA    64      40.099  57.191  31.204  1.00                 N  
ATOM    328  CA  ALA    64      41.527  57.040  30.976  1.00                 C  
ATOM    329  C   ALA    64      41.894  55.691  31.556  1.00                 C  
ATOM    330  O   ALA    64      42.722  54.956  30.998  1.00                 O  
ATOM    331  CB  ALA    64      42.291  58.189  31.616  1.00                 C  
ATOM    332  N   GLU    65      41.256  55.368  32.678  1.00                 N  
ATOM    333  CA  GLU    65      41.479  54.084  33.346  1.00                 C  
ATOM    334  C   GLU    65      41.063  52.939  32.426  1.00                 C  
ATOM    335  O   GLU    65      41.804  51.954  32.274  1.00                 O  
ATOM    336  CB  GLU    65      40.707  54.025  34.666  1.00                 C  
ATOM    337  CD  GLU    65      40.155  52.728  36.761  1.00                 C  
ATOM    338  CG  GLU    65      40.910  52.737  35.447  1.00                 C  
ATOM    339  OE1 GLU    65      39.455  53.721  37.052  1.00                 O  
ATOM    340  OE2 GLU    65      40.264  51.728  37.502  1.00                 O  
ATOM    341  N   ILE    66      39.898  53.075  31.790  1.00                 N  
ATOM    342  CA  ILE    66      39.428  52.036  30.875  1.00                 C  
ATOM    343  C   ILE    66      40.381  51.905  29.700  1.00                 C  
ATOM    344  O   ILE    66      40.720  50.794  29.277  1.00                 O  
ATOM    345  CB  ILE    66      38.000  52.326  30.378  1.00                 C  
ATOM    346  CD1 ILE    66      35.621  52.729  31.202  1.00                 C  
ATOM    347  CG1 ILE    66      36.998  52.193  31.527  1.00                 C  
ATOM    348  CG2 ILE    66      37.647  51.417  29.210  1.00                 C  
ATOM    349  N   SER    67      40.808  53.044  29.166  1.00                 N  
ATOM    350  CA  SER    67      41.717  53.027  28.024  1.00                 C  
ATOM    351  C   SER    67      43.003  52.380  28.467  1.00                 C  
ATOM    352  O   SER    67      43.640  51.638  27.711  1.00                 O  
ATOM    353  CB  SER    67      41.946  54.446  27.500  1.00                 C  
ATOM    354  OG  SER    67      40.753  54.988  26.958  1.00                 O  
ATOM    355  N   VAL    68      43.377  52.641  29.712  1.00                 N  
ATOM    356  CA  VAL    68      44.624  52.094  30.222  1.00                 C  
ATOM    357  C   VAL    68      44.553  50.582  30.402  1.00                 C  
ATOM    358  O   VAL    68      45.530  49.857  30.158  1.00                 O  
ATOM    359  CB  VAL    68      45.022  52.747  31.559  1.00                 C  
ATOM    360  CG1 VAL    68      46.227  52.040  32.159  1.00                 C  
ATOM    361  CG2 VAL    68      45.311  54.227  31.363  1.00                 C  
ATOM    362  N   ASN    69      43.373  50.107  30.798  1.00                 N  
ATOM    363  CA  ASN    69      43.169  48.679  31.004  1.00                 C  
ATOM    364  C   ASN    69      43.199  47.967  29.642  1.00                 C  
ATOM    365  O   ASN    69      43.824  46.924  29.472  1.00                 O  
ATOM    366  CB  ASN    69      41.855  48.427  31.747  1.00                 C  
ATOM    367  CG  ASN    69      41.933  48.808  33.212  1.00                 C  
ATOM    368  OD1 ASN    69      43.019  48.902  33.783  1.00                 O  
ATOM    369  ND2 ASN    69      40.776  49.029  33.827  1.00                 N  
ATOM    370  N   TYR    70      42.545  48.542  28.659  1.00                 N  
ATOM    371  CA  TYR    70      42.564  47.933  27.342  1.00                 C  
ATOM    372  C   TYR    70      43.990  47.922  26.810  1.00                 C  
ATOM    373  O   TYR    70      44.398  46.924  26.255  1.00                 O  
ATOM    374  CB  TYR    70      41.630  48.684  26.391  1.00                 C  
ATOM    375  CG  TYR    70      40.161  48.447  26.660  1.00                 C  
ATOM    376  OH  TYR    70      36.119  47.809  27.396  1.00                 O  
ATOM    377  CZ  TYR    70      37.457  48.018  27.153  1.00                 C  
ATOM    378  CD1 TYR    70      39.222  49.436  26.402  1.00                 C  
ATOM    379  CE1 TYR    70      37.877  49.228  26.645  1.00                 C  
ATOM    380  CD2 TYR    70      39.719  47.233  27.172  1.00                 C  
ATOM    381  CE2 TYR    70      38.379  47.007  27.422  1.00                 C  
ATOM    382  N   ALA    71      44.735  49.032  26.957  1.00                 N  
ATOM    383  CA  ALA    71      46.119  49.056  26.471  1.00                 C  
ATOM    384  C   ALA    71      46.869  47.987  27.234  1.00                 C  
ATOM    385  O   ALA    71      47.523  47.126  26.628  1.00                 O  
ATOM    386  CB  ALA    71      46.724  50.438  26.663  1.00                 C  
ATOM    387  N   LYS    72      46.770  48.037  28.565  1.00                 N  
ATOM    388  CA  LYS    72      47.467  47.052  29.400  1.00                 C  
ATOM    389  C   LYS    72      47.199  45.615  28.918  1.00                 C  
ATOM    390  O   LYS    72      48.105  44.769  28.917  1.00                 O  
ATOM    391  CB  LYS    72      47.046  47.197  30.864  1.00                 C  
ATOM    392  CD  LYS    72      47.336  46.481  33.252  1.00                 C  
ATOM    393  CE  LYS    72      48.010  45.496  34.194  1.00                 C  
ATOM    394  CG  LYS    72      47.750  46.238  31.810  1.00                 C  
ATOM    395  NZ  LYS    72      47.612  45.722  35.611  1.00                 N  
ATOM    396  N   ALA    73      45.966  45.359  28.472  1.00                 N  
ATOM    397  CA  ALA    73      45.569  44.033  27.977  1.00                 C  
ATOM    398  C   ALA    73      46.164  43.616  26.621  1.00                 C  
ATOM    399  O   ALA    73      46.194  42.431  26.302  1.00                 O  
ATOM    400  CB  ALA    73      44.055  43.942  27.860  1.00                 C  
ATOM    401  N   GLY    74      46.637  44.566  25.817  1.00                 N  
ATOM    402  CA  GLY    74      47.217  44.198  24.527  1.00                 C  
ATOM    403  C   GLY    74      46.673  45.059  23.397  1.00                 C  
ATOM    404  O   GLY    74      47.026  44.900  22.237  1.00                 O  
ATOM    405  N   CYS    75      45.789  45.983  23.737  1.00                 N  
ATOM    406  CA  CYS    75      45.215  46.856  22.735  1.00                 C  
ATOM    407  C   CYS    75      46.281  47.813  22.180  1.00                 C  
ATOM    408  O   CYS    75      46.830  48.598  22.937  1.00                 O  
ATOM    409  CB  CYS    75      44.042  47.645  23.320  1.00                 C  
ATOM    410  SG  CYS    75      43.236  48.763  22.150  1.00                 S  
ATOM    411  N   HIS    76      46.533  47.772  20.876  1.00                 N  
ATOM    412  CA  HIS    76      47.541  48.635  20.257  1.00                 C  
ATOM    413  C   HIS    76      46.980  49.975  19.833  1.00                 C  
ATOM    414  O   HIS    76      47.732  50.958  19.633  1.00                 O  
ATOM    415  CB  HIS    76      48.166  47.944  19.044  1.00                 C  
ATOM    416  CG  HIS    76      48.965  46.725  19.388  1.00                 C  
ATOM    417  ND1 HIS    76      50.121  46.779  20.136  1.00                 N  
ATOM    418  CE1 HIS    76      50.609  45.534  20.278  1.00                 C  
ATOM    419  CD2 HIS    76      48.850  45.298  19.120  1.00                 C  
ATOM    420  NE2 HIS    76      49.852  44.641  19.671  1.00                 N  
ATOM    421  N   ILE    77      45.658  50.029  19.712  1.00                 N  
ATOM    422  CA  ILE    77      45.012  51.279  19.363  1.00                 C  
ATOM    423  C   ILE    77      43.730  51.436  20.194  1.00                 C  
ATOM    424  O   ILE    77      42.978  50.497  20.287  1.00                 O  
ATOM    425  CB  ILE    77      44.702  51.353  17.856  1.00                 C  
ATOM    426  CD1 ILE    77      45.756  51.082  15.551  1.00                 C  
ATOM    427  CG1 ILE    77      45.989  51.224  17.040  1.00                 C  
ATOM    428  CG2 ILE    77      43.948  52.633  17.530  1.00                 C  
ATOM    429  N   ILE    78      43.543  52.598  20.833  1.00                 N  
ATOM    430  CA  ILE    78      42.357  52.880  21.627  1.00                 C  
ATOM    431  C   ILE    78      41.671  54.042  20.964  1.00                 C  
ATOM    432  O   ILE    78      42.307  55.004  20.553  1.00                 O  
ATOM    433  CB  ILE    78      42.717  53.170  23.096  1.00                 C  
ATOM    434  CD1 ILE    78      43.998  52.232  25.091  1.00                 C  
ATOM    435  CG1 ILE    78      43.408  51.958  23.725  1.00                 C  
ATOM    436  CG2 ILE    78      41.479  53.584  23.876  1.00                 C  
ATOM    437  N   ALA    79      40.362  53.927  20.825  1.00                 N  
ATOM    438  CA  ALA    79      39.616  54.944  20.163  1.00                 C  
ATOM    439  C   ALA    79      38.484  55.484  21.021  1.00                 C  
ATOM    440  O   ALA    79      37.398  54.895  21.089  1.00                 O  
ATOM    441  CB  ALA    79      39.051  54.419  18.852  1.00                 C  
ATOM    442  N   PRO    80      38.727  56.602  21.704  1.00                 N  
ATOM    443  CA  PRO    80      37.658  57.177  22.532  1.00                 C  
ATOM    444  C   PRO    80      36.535  57.814  21.656  1.00                 C  
ATOM    445  O   PRO    80      36.764  58.623  20.752  1.00                 O  
ATOM    446  CB  PRO    80      38.372  58.234  23.377  1.00                 C  
ATOM    447  CD  PRO    80      39.975  57.368  21.824  1.00                 C  
ATOM    448  CG  PRO    80      39.571  58.608  22.572  1.00                 C  
ATOM    449  N   SER    81      35.331  57.357  21.898  1.00                 N  
ATOM    450  CA  SER    81      34.160  57.853  21.190  1.00                 C  
ATOM    451  C   SER    81      33.511  58.852  22.132  1.00                 C  
ATOM    452  O   SER    81      33.119  59.950  21.731  1.00                 O  
ATOM    453  CB  SER    81      33.233  56.696  20.811  1.00                 C  
ATOM    454  OG  SER    81      32.701  56.070  21.966  1.00                 O  
ATOM    455  N   ASP    82      33.859  58.775  23.415  1.00                 N  
ATOM    456  CA  ASP    82      33.278  59.676  24.405  1.00                 C  
ATOM    457  C   ASP    82      33.670  61.132  24.177  1.00                 C  
ATOM    458  O   ASP    82      34.844  61.486  24.042  1.00                 O  
ATOM    459  CB  ASP    82      33.691  59.258  25.818  1.00                 C  
ATOM    460  CG  ASP    82      33.035  57.965  26.258  1.00                 C  
ATOM    461  OD1 ASP    82      31.839  57.772  25.953  1.00                 O  
ATOM    462  OD2 ASP    82      33.715  57.145  26.909  1.00                 O  
ATOM    463  N   MET    83      32.656  61.995  24.133  1.00                 N  
ATOM    464  CA  MET    83      32.845  63.428  23.931  1.00                 C  
ATOM    465  C   MET    83      33.282  64.073  25.246  1.00                 C  
ATOM    466  O   MET    83      32.666  63.886  26.299  1.00                 O  
ATOM    467  CB  MET    83      31.559  64.069  23.407  1.00                 C  
ATOM    468  SD  MET    83      30.233  66.217  22.263  1.00                 S  
ATOM    469  CE  MET    83      30.722  67.925  22.040  1.00                 C  
ATOM    470  CG  MET    83      31.685  65.553  23.101  1.00                 C  
ATOM    471  N   MET    84      34.361  64.846  25.193  1.00                 N  
ATOM    472  CA  MET    84      34.882  65.509  26.382  1.00                 C  
ATOM    473  C   MET    84      35.778  66.682  26.009  1.00                 C  
ATOM    474  O   MET    84      36.254  66.803  24.877  1.00                 O  
ATOM    475  CB  MET    84      35.653  64.516  27.254  1.00                 C  
ATOM    476  SD  MET    84      34.772  65.615  29.640  1.00                 S  
ATOM    477  CE  MET    84      34.028  64.035  30.038  1.00                 C  
ATOM    478  CG  MET    84      36.131  65.094  28.577  1.00                 C  
ATOM    479  N   ASP    85      36.016  67.564  26.968  1.00                 N  
ATOM    480  CA  ASP    85      36.864  68.720  26.717  1.00                 C  
ATOM    481  C   ASP    85      38.308  68.292  26.481  1.00                 C  
ATOM    482  O   ASP    85      39.053  68.914  25.719  1.00                 O  
ATOM    483  CB  ASP    85      36.788  69.704  27.886  1.00                 C  
ATOM    484  CG  ASP    85      35.455  70.422  27.957  1.00                 C  
ATOM    485  OD1 ASP    85      34.699  70.372  26.964  1.00                 O  
ATOM    486  OD2 ASP    85      35.166  71.036  29.006  1.00                 O  
ATOM    487  N   GLY    86      38.685  67.164  27.236  1.00                 N  
ATOM    488  CA  GLY    86      40.048  66.729  26.953  1.00                 C  
ATOM    489  C   GLY    86      40.294  65.224  27.059  1.00                 C  
ATOM    490  O   GLY    86      41.294  64.788  27.621  1.00                 O  
ATOM    491  N   ARG    87      39.366  64.444  26.508  1.00                 N  
ATOM    492  CA  ARG    87      39.403  62.978  26.511  1.00                 C  
ATOM    493  C   ARG    87      40.637  62.373  25.856  1.00                 C  
ATOM    494  O   ARG    87      41.163  61.350  26.311  1.00                 O  
ATOM    495  CB  ARG    87      38.166  62.409  25.813  1.00                 C  
ATOM    496  CD  ARG    87      37.992  60.280  27.131  1.00                 C  
ATOM    497  NE  ARG    87      37.988  58.820  27.087  1.00                 N  
ATOM    498  CG  ARG    87      38.134  60.891  25.746  1.00                 C  
ATOM    499  CZ  ARG    87      36.896  58.081  26.920  1.00                 C  
ATOM    500  NH1 ARG    87      36.988  56.759  26.893  1.00                 N  
ATOM    501  NH2 ARG    87      35.714  58.666  26.779  1.00                 N  
ATOM    502  N   ILE    88      41.080  62.979  24.764  1.00                 N  
ATOM    503  CA  ILE    88      42.256  62.468  24.086  1.00                 C  
ATOM    504  C   ILE    88      43.444  62.761  24.995  1.00                 C  
ATOM    505  O   ILE    88      44.189  61.865  25.352  1.00                 O  
ATOM    506  CB  ILE    88      42.420  63.096  22.689  1.00                 C  
ATOM    507  CD1 ILE    88      41.098  61.227  21.568  1.00                 C  
ATOM    508  CG1 ILE    88      41.239  62.716  21.793  1.00                 C  
ATOM    509  CG2 ILE    88      43.751  62.690  22.076  1.00                 C  
ATOM    510  N   GLY    89      43.571  64.018  25.411  1.00                 N  
ATOM    511  CA  GLY    89      44.657  64.444  26.288  1.00                 C  
ATOM    512  C   GLY    89      44.852  63.539  27.534  1.00                 C  
ATOM    513  O   GLY    89      45.971  63.117  27.825  1.00                 O  
ATOM    514  N   ALA    90      43.776  63.247  28.269  1.00                 N  
ATOM    515  CA  ALA    90      43.839  62.375  29.461  1.00                 C  
ATOM    516  C   ALA    90      44.228  60.906  29.147  1.00                 C  
ATOM    517  O   ALA    90      44.974  60.261  29.917  1.00                 O  
ATOM    518  CB  ALA    90      42.505  62.378  30.191  1.00                 C  
ATOM    519  N   ILE    91      43.717  60.377  28.030  1.00                 N  
ATOM    520  CA  ILE    91      44.071  59.032  27.614  1.00                 C  
ATOM    521  C   ILE    91      45.551  59.057  27.281  1.00                 C  
ATOM    522  O   ILE    91      46.306  58.195  27.720  1.00                 O  
ATOM    523  CB  ILE    91      43.212  58.565  26.424  1.00                 C  
ATOM    524  CD1 ILE    91      40.794  58.219  25.695  1.00                 C  
ATOM    525  CG1 ILE    91      41.751  58.404  26.852  1.00                 C  
ATOM    526  CG2 ILE    91      43.774  57.281  25.834  1.00                 C  
ATOM    527  N   LYS    92      45.981  60.076  26.544  1.00                 N  
ATOM    528  CA  LYS    92      47.383  60.188  26.190  1.00                 C  
ATOM    529  C   LYS    92      48.289  60.360  27.415  1.00                 C  
ATOM    530  O   LYS    92      49.416  59.862  27.434  1.00                 O  
ATOM    531  CB  LYS    92      47.602  61.361  25.232  1.00                 C  
ATOM    532  CD  LYS    92      49.171  62.654  23.760  1.00                 C  
ATOM    533  CE  LYS    92      50.612  62.830  23.312  1.00                 C  
ATOM    534  CG  LYS    92      49.040  61.523  24.767  1.00                 C  
ATOM    535  NZ  LYS    92      50.756  63.937  22.327  1.00                 N  
ATOM    536  N   LYS    93      47.831  61.084  28.430  1.00                 N  
ATOM    537  CA  LYS    93      48.693  61.279  29.595  1.00                 C  
ATOM    538  C   LYS    93      48.875  59.960  30.335  1.00                 C  
ATOM    539  O   LYS    93      50.008  59.589  30.679  1.00                 O  
ATOM    540  CB  LYS    93      48.106  62.343  30.524  1.00                 C  
ATOM    541  CD  LYS    93      48.358  63.759  32.581  1.00                 C  
ATOM    542  CE  LYS    93      49.205  64.047  33.810  1.00                 C  
ATOM    543  CG  LYS    93      48.959  62.639  31.747  1.00                 C  
ATOM    544  NZ  LYS    93      48.629  65.142  34.638  1.00                 N  
ATOM    545  N   GLY    94      47.765  59.249  30.570  1.00                 N  
ATOM    546  CA  GLY    94      47.818  57.975  31.270  1.00                 C  
ATOM    547  C   GLY    94      48.724  56.981  30.524  1.00                 C  
ATOM    548  O   GLY    94      49.588  56.302  31.115  1.00                 O  
ATOM    549  N   LEU    95      48.531  56.894  29.216  1.00                 N  
ATOM    550  CA  LEU    95      49.360  56.005  28.449  1.00                 C  
ATOM    551  C   LEU    95      50.826  56.369  28.655  1.00                 C  
ATOM    552  O   LEU    95      51.620  55.515  29.041  1.00                 O  
ATOM    553  CB  LEU    95      48.985  56.067  26.967  1.00                 C  
ATOM    554  CG  LEU    95      47.628  55.472  26.586  1.00                 C  
ATOM    555  CD1 LEU    95      47.295  55.780  25.134  1.00                 C  
ATOM    556  CD2 LEU    95      47.614  53.970  26.824  1.00                 C  
ATOM    557  N   ALA    96      51.207  57.629  28.452  1.00                 N  
ATOM    558  CA  ALA    96      52.641  57.933  28.617  1.00                 C  
ATOM    559  C   ALA    96      53.163  57.842  30.050  1.00                 C  
ATOM    560  O   ALA    96      54.343  57.591  30.263  1.00                 O  
ATOM    561  CB  ALA    96      52.951  59.327  28.093  1.00                 C  
ATOM    562  N   GLU    97      52.278  58.000  31.023  1.00                 N  
ATOM    563  CA  GLU    97      52.661  57.874  32.432  1.00                 C  
ATOM    564  C   GLU    97      53.164  56.436  32.651  1.00                 C  
ATOM    565  O   GLU    97      54.315  56.183  33.002  1.00                 O  
ATOM    566  CB  GLU    97      51.477  58.210  33.341  1.00                 C  
ATOM    567  CD  GLU    97      52.788  59.190  35.265  1.00                 C  
ATOM    568  CG  GLU    97      51.794  58.133  34.826  1.00                 C  
ATOM    569  OE1 GLU    97      52.952  60.191  34.537  1.00                 O  
ATOM    570  OE2 GLU    97      53.403  59.017  36.339  1.00                 O  
ATOM    571  N   SER    98      52.264  55.509  32.391  1.00                 N  
ATOM    572  CA  SER    98      52.477  54.087  32.552  1.00                 C  
ATOM    573  C   SER    98      53.326  53.444  31.487  1.00                 C  
ATOM    574  O   SER    98      53.140  52.272  31.168  1.00                 O  
ATOM    575  CB  SER    98      51.139  53.347  32.597  1.00                 C  
ATOM    576  OG  SER    98      50.452  53.459  31.363  1.00                 O  
ATOM    577  N   GLY    99      54.255  54.226  30.943  1.00                 N  
ATOM    578  CA  GLY    99      55.157  53.740  29.906  1.00                 C  
ATOM    579  C   GLY    99      54.668  53.224  28.549  1.00                 C  
ATOM    580  O   GLY    99      55.466  52.666  27.797  1.00                 O  
ATOM    581  N   TYR   100      53.398  53.414  28.204  1.00                 N  
ATOM    582  CA  TYR   100      52.874  52.914  26.928  1.00                 C  
ATOM    583  C   TYR   100      52.773  53.993  25.870  1.00                 C  
ATOM    584  O   TYR   100      52.290  53.758  24.762  1.00                 O  
ATOM    585  CB  TYR   100      51.497  52.277  27.127  1.00                 C  
ATOM    586  CG  TYR   100      51.514  51.042  28.000  1.00                 C  
ATOM    587  OH  TYR   100      51.556  47.657  30.415  1.00                 O  
ATOM    588  CZ  TYR   100      51.543  48.777  29.615  1.00                 C  
ATOM    589  CD1 TYR   100      51.188  51.120  29.348  1.00                 C  
ATOM    590  CE1 TYR   100      51.201  49.998  30.154  1.00                 C  
ATOM    591  CD2 TYR   100      51.856  49.803  27.474  1.00                 C  
ATOM    592  CE2 TYR   100      51.874  48.670  28.265  1.00                 C  
ATOM    593  N   GLY   101      53.258  55.175  26.217  1.00                 N  
ATOM    594  CA  GLY   101      53.164  56.317  25.324  1.00                 C  
ATOM    595  C   GLY   101      53.610  56.066  23.910  1.00                 C  
ATOM    596  O   GLY   101      53.038  56.626  22.978  1.00                 O  
ATOM    597  N   SER   102      54.608  55.203  23.763  1.00                 N  
ATOM    598  CA  SER   102      55.186  54.887  22.466  1.00                 C  
ATOM    599  C   SER   102      54.717  53.580  21.794  1.00                 C  
ATOM    600  O   SER   102      55.012  53.350  20.622  1.00                 O  
ATOM    601  CB  SER   102      56.711  54.815  22.562  1.00                 C  
ATOM    602  OG  SER   102      57.120  53.742  23.392  1.00                 O  
ATOM    603  N   ARG   103      53.972  52.742  22.506  1.00                 N  
ATOM    604  CA  ARG   103      53.533  51.445  21.946  1.00                 C  
ATOM    605  C   ARG   103      52.052  51.399  21.562  1.00                 C  
ATOM    606  O   ARG   103      51.657  50.513  20.804  1.00                 O  
ATOM    607  CB  ARG   103      53.812  50.312  22.936  1.00                 C  
ATOM    608  CD  ARG   103      56.188  49.931  22.222  1.00                 C  
ATOM    609  NE  ARG   103      55.846  48.676  21.556  1.00                 N  
ATOM    610  CG  ARG   103      55.260  50.226  23.389  1.00                 C  
ATOM    611  CZ  ARG   103      56.196  47.474  22.002  1.00                 C  
ATOM    612  NH1 ARG   103      55.841  46.388  21.329  1.00                 N  
ATOM    613  NH2 ARG   103      56.901  47.361  23.119  1.00                 N  
ATOM    614  N   VAL   104      51.258  52.338  22.110  1.00                 N  
ATOM    615  CA  VAL   104      49.802  52.463  21.876  1.00                 C  
ATOM    616  C   VAL   104      49.370  53.801  21.268  1.00                 C  
ATOM    617  O   VAL   104      49.680  54.864  21.804  1.00                 O  
ATOM    618  CB  VAL   104      49.002  52.253  23.175  1.00                 C  
ATOM    619  CG1 VAL   104      47.514  52.438  22.919  1.00                 C  
ATOM    620  CG2 VAL   104      49.279  50.875  23.755  1.00                 C  
ATOM    621  N   SER   105      48.611  53.741  20.179  1.00                 N  
ATOM    622  CA  SER   105      48.179  54.955  19.471  1.00                 C  
ATOM    623  C   SER   105      46.729  55.289  19.838  1.00                 C  
ATOM    624  O   SER   105      45.928  54.384  20.161  1.00                 O  
ATOM    625  CB  SER   105      48.325  54.774  17.959  1.00                 C  
ATOM    626  OG  SER   105      47.484  53.737  17.486  1.00                 O  
ATOM    627  N   VAL   106      46.404  56.581  19.785  1.00                 N  
ATOM    628  CA  VAL   106      45.052  57.056  20.091  1.00                 C  
ATOM    629  C   VAL   106      44.365  57.555  18.837  1.00                 C  
ATOM    630  O   VAL   106      44.887  58.448  18.147  1.00                 O  
ATOM    631  CB  VAL   106      45.072  58.166  21.159  1.00                 C  
ATOM    632  CG1 VAL   106      43.662  58.667  21.432  1.00                 C  
ATOM    633  CG2 VAL   106      45.719  57.661  22.439  1.00                 C  
ATOM    634  N   MET   107      43.226  56.945  18.523  1.00                 N  
ATOM    635  CA  MET   107      42.455  57.294  17.336  1.00                 C  
ATOM    636  C   MET   107      41.190  57.900  17.851  1.00                 C  
ATOM    637  O   MET   107      40.359  57.203  18.440  1.00                 O  
ATOM    638  CB  MET   107      42.219  56.057  16.468  1.00                 C  
ATOM    639  SD  MET   107      41.208  54.856  14.185  1.00                 S  
ATOM    640  CE  MET   107      39.969  54.006  15.160  1.00                 C  
ATOM    641  CG  MET   107      41.465  56.338  15.178  1.00                 C  
ATOM    642  N   SER   108      41.027  59.192  17.619  1.00                 N  
ATOM    643  CA  SER   108      39.867  59.883  18.125  1.00                 C  
ATOM    644  C   SER   108      38.782  59.915  17.103  1.00                 C  
ATOM    645  O   SER   108      39.055  59.977  15.906  1.00                 O  
ATOM    646  CB  SER   108      40.235  61.306  18.552  1.00                 C  
ATOM    647  OG  SER   108      40.643  62.082  17.439  1.00                 O  
ATOM    648  N   TYR   109      37.545  59.834  17.580  1.00                 N  
ATOM    649  CA  TYR   109      36.407  59.977  16.688  1.00                 C  
ATOM    650  C   TYR   109      36.395  61.532  16.572  1.00                 C  
ATOM    651  O   TYR   109      35.617  62.229  17.182  1.00                 O  
ATOM    652  CB  TYR   109      35.162  59.330  17.299  1.00                 C  
ATOM    653  CG  TYR   109      35.242  57.824  17.400  1.00                 C  
ATOM    654  OH  TYR   109      35.473  53.682  17.690  1.00                 O  
ATOM    655  CZ  TYR   109      35.395  55.052  17.593  1.00                 C  
ATOM    656  CD1 TYR   109      36.103  57.216  18.305  1.00                 C  
ATOM    657  CE1 TYR   109      36.182  55.840  18.405  1.00                 C  
ATOM    658  CD2 TYR   109      34.457  57.014  16.590  1.00                 C  
ATOM    659  CE2 TYR   109      34.523  55.636  16.675  1.00                 C  
ATOM    660  N   SER   110      37.309  62.059  15.781  1.00                 N  
ATOM    661  CA  SER   110      37.498  63.497  15.696  1.00                 C  
ATOM    662  C   SER   110      36.243  64.251  15.305  1.00                 C  
ATOM    663  O   SER   110      35.758  65.090  16.032  1.00                 O  
ATOM    664  CB  SER   110      38.606  63.834  14.695  1.00                 C  
ATOM    665  OG  SER   110      39.863  63.363  15.149  1.00                 O  
ATOM    666  N   ALA   111      35.731  63.937  14.128  1.00                 N  
ATOM    667  CA  ALA   111      34.535  64.542  13.648  1.00                 C  
ATOM    668  C   ALA   111      33.455  63.427  13.526  1.00                 C  
ATOM    669  O   ALA   111      33.341  62.716  12.528  1.00                 O  
ATOM    670  CB  ALA   111      34.788  65.235  12.318  1.00                 C  
ATOM    671  N   LYS   112      32.714  63.272  14.609  1.00                 N  
ATOM    672  CA  LYS   112      31.613  62.331  14.753  1.00                 C  
ATOM    673  C   LYS   112      30.274  63.137  14.629  1.00                 C  
ATOM    674  O   LYS   112      29.876  63.824  15.572  1.00                 O  
ATOM    675  CB  LYS   112      31.711  61.592  16.089  1.00                 C  
ATOM    676  CD  LYS   112      30.833  59.794  17.605  1.00                 C  
ATOM    677  CE  LYS   112      29.707  58.805  17.856  1.00                 C  
ATOM    678  CG  LYS   112      30.620  60.556  16.307  1.00                 C  
ATOM    679  NZ  LYS   112      29.616  57.783  16.776  1.00                 N  
ATOM    680  N   PHE   113      29.551  63.050  13.509  1.00                 N  
ATOM    681  CA  PHE   113      28.311  63.839  13.401  1.00                 C  
ATOM    682  C   PHE   113      27.035  63.195  13.917  1.00                 C  
ATOM    683  O   PHE   113      26.912  61.987  13.937  1.00                 O  
ATOM    684  CB  PHE   113      28.051  64.232  11.945  1.00                 C  
ATOM    685  CG  PHE   113      29.032  65.230  11.402  1.00                 C  
ATOM    686  CZ  PHE   113      30.845  67.084  10.400  1.00                 C  
ATOM    687  CD1 PHE   113      30.086  64.823  10.603  1.00                 C  
ATOM    688  CE1 PHE   113      30.989  65.742  10.104  1.00                 C  
ATOM    689  CD2 PHE   113      28.901  66.577  11.690  1.00                 C  
ATOM    690  CE2 PHE   113      29.804  67.497  11.190  1.00                 C  
ATOM    691  N   ALA   114      26.072  64.029  14.297  1.00                 N  
ATOM    692  CA  ALA   114      24.746  63.585  14.757  1.00                 C  
ATOM    693  C   ALA   114      23.921  63.204  13.514  1.00                 C  
ATOM    694  O   ALA   114      23.068  63.976  13.066  1.00                 O  
ATOM    695  CB  ALA   114      24.073  64.680  15.571  1.00                 C  
ATOM    696  N   SER   115      24.171  61.995  13.006  1.00                 N  
ATOM    697  CA  SER   115      23.563  61.424  11.787  1.00                 C  
ATOM    698  C   SER   115      22.357  60.462  11.949  1.00                 C  
ATOM    699  O   SER   115      22.227  59.720  12.928  1.00                 O  
ATOM    700  CB  SER   115      24.610  60.659  10.974  1.00                 C  
ATOM    701  OG  SER   115      24.019  60.016   9.858  1.00                 O  
ATOM    702  N   SER   116      21.481  60.424  10.958  1.00                 N  
ATOM    703  CA  SER   116      20.369  59.487  11.077  1.00                 C  
ATOM    704  C   SER   116      20.890  58.099  10.637  1.00                 C  
ATOM    705  O   SER   116      20.203  57.106  10.811  1.00                 O  
ATOM    706  CB  SER   116      19.183  59.953  10.230  1.00                 C  
ATOM    707  OG  SER   116      19.485  59.882   8.847  1.00                 O  
ATOM    708  N   PHE   117      22.116  58.022  10.103  1.00                 N  
ATOM    709  CA  PHE   117      22.685  56.736   9.604  1.00                 C  
ATOM    710  C   PHE   117      23.199  55.642  10.576  1.00                 C  
ATOM    711  O   PHE   117      23.723  54.595  10.144  1.00                 O  
ATOM    712  CB  PHE   117      23.872  57.000   8.676  1.00                 C  
ATOM    713  CG  PHE   117      23.489  57.623   7.364  1.00                 C  
ATOM    714  CZ  PHE   117      22.778  58.771   4.935  1.00                 C  
ATOM    715  CD1 PHE   117      23.777  58.952   7.102  1.00                 C  
ATOM    716  CE1 PHE   117      23.424  59.525   5.896  1.00                 C  
ATOM    717  CD2 PHE   117      22.842  56.882   6.392  1.00                 C  
ATOM    718  CE2 PHE   117      22.489  57.456   5.185  1.00                 C  
ATOM    719  N   TYR   118      23.026  55.872  11.873  1.00                 N  
ATOM    720  CA  TYR   118      23.439  54.937  12.913  1.00                 C  
ATOM    721  C   TYR   118      22.405  53.870  13.089  1.00                 C  
ATOM    722  O   TYR   118      22.584  52.959  13.892  1.00                 O  
ATOM    723  CB  TYR   118      23.680  55.675  14.232  1.00                 C  
ATOM    724  CG  TYR   118      24.883  56.591  14.210  1.00                 C  
ATOM    725  OH  TYR   118      28.181  59.122  14.144  1.00                 O  
ATOM    726  CZ  TYR   118      27.091  58.283  14.167  1.00                 C  
ATOM    727  CD1 TYR   118      24.776  57.893  13.740  1.00                 C  
ATOM    728  CE1 TYR   118      25.870  58.738  13.717  1.00                 C  
ATOM    729  CD2 TYR   118      26.121  56.150  14.660  1.00                 C  
ATOM    730  CE2 TYR   118      27.226  56.980  14.644  1.00                 C  
ATOM    731  N   GLY   119      21.318  54.009  12.341  1.00                 N  
ATOM    732  CA  GLY   119      20.213  53.068  12.409  1.00                 C  
ATOM    733  C   GLY   119      20.536  51.641  12.841  1.00                 C  
ATOM    734  O   GLY   119      20.202  51.254  13.970  1.00                 O  
ATOM    735  N   PRO   120      21.185  50.834  11.971  1.00                 N  
ATOM    736  CA  PRO   120      21.559  49.428  12.244  1.00                 C  
ATOM    737  C   PRO   120      22.582  49.159  13.349  1.00                 C  
ATOM    738  O   PRO   120      22.547  48.104  13.982  1.00                 O  
ATOM    739  CB  PRO   120      22.139  48.935  10.917  1.00                 C  
ATOM    740  CD  PRO   120      21.394  51.176  10.525  1.00                 C  
ATOM    741  CG  PRO   120      21.522  49.820   9.887  1.00                 C  
ATOM    742  N   PHE   121      23.490  50.109  13.566  1.00                 N  
ATOM    743  CA  PHE   121      24.562  49.967  14.553  1.00                 C  
ATOM    744  C   PHE   121      24.099  49.852  15.982  1.00                 C  
ATOM    745  O   PHE   121      24.696  49.109  16.765  1.00                 O  
ATOM    746  CB  PHE   121      25.532  51.147  14.464  1.00                 C  
ATOM    747  CG  PHE   121      26.672  51.069  15.438  1.00                 C  
ATOM    748  CZ  PHE   121      28.780  50.928  17.245  1.00                 C  
ATOM    749  CD1 PHE   121      27.759  50.248  15.190  1.00                 C  
ATOM    750  CE1 PHE   121      28.808  50.176  16.086  1.00                 C  
ATOM    751  CD2 PHE   121      26.659  51.816  16.603  1.00                 C  
ATOM    752  CE2 PHE   121      27.709  51.744  17.499  1.00                 C  
ATOM    753  N   ARG   122      23.073  50.627  16.326  1.00                 N  
ATOM    754  CA  ARG   122      22.508  50.591  17.668  1.00                 C  
ATOM    755  C   ARG   122      21.889  49.198  17.818  1.00                 C  
ATOM    756  O   ARG   122      21.843  48.639  18.915  1.00                 O  
ATOM    757  CB  ARG   122      21.491  51.719  17.852  1.00                 C  
ATOM    758  CD  ARG   122      19.164  50.787  17.742  1.00                 C  
ATOM    759  NE  ARG   122      17.913  50.729  16.988  1.00                 N  
ATOM    760  CG  ARG   122      20.238  51.569  17.005  1.00                 C  
ATOM    761  CZ  ARG   122      16.825  50.085  17.395  1.00                 C  
ATOM    762  NH1 ARG   122      15.733  50.087  16.643  1.00                 N  
ATOM    763  NH2 ARG   122      16.830  49.439  18.553  1.00                 N  
ATOM    764  N   ASP   123      21.433  48.648  16.690  1.00                 N  
ATOM    765  CA  ASP   123      20.838  47.313  16.624  1.00                 C  
ATOM    766  C   ASP   123      21.867  46.339  17.199  1.00                 C  
ATOM    767  O   ASP   123      21.617  45.683  18.210  1.00                 O  
ATOM    768  CB  ASP   123      20.453  46.968  15.184  1.00                 C  
ATOM    769  CG  ASP   123      19.258  47.762  14.694  1.00                 C  
ATOM    770  OD1 ASP   123      18.564  48.371  15.536  1.00                 O  
ATOM    771  OD2 ASP   123      19.015  47.776  13.469  1.00                 O  
ATOM    772  N   ALA   124      23.033  46.284  16.555  1.00                 N  
ATOM    773  CA  ALA   124      24.146  45.418  16.953  1.00                 C  
ATOM    774  C   ALA   124      24.581  45.627  18.411  1.00                 C  
ATOM    775  O   ALA   124      25.776  45.624  18.711  1.00                 O  
ATOM    776  CB  ALA   124      25.343  45.640  16.041  1.00                 C  
ATOM    777  N   ALA   125      25.519  46.515  18.659  1.00                 N  
ATOM    778  CA  ALA   125      26.021  46.709  19.980  1.00                 C  
ATOM    779  C   ALA   125      25.064  47.385  20.932  1.00                 C  
ATOM    780  O   ALA   125      25.172  47.214  22.150  1.00                 O  
ATOM    781  CB  ALA   125      27.305  47.524  19.945  1.00                 C  
ATOM    782  N   LYS   126      24.126  48.147  20.458  1.00                 N  
ATOM    783  CA  LYS   126      23.397  48.971  21.421  1.00                 C  
ATOM    784  C   LYS   126      21.945  48.649  21.667  1.00                 C  
ATOM    785  O   LYS   126      21.203  48.086  20.856  1.00                 O  
ATOM    786  CB  LYS   126      23.448  50.444  21.012  1.00                 C  
ATOM    787  CD  LYS   126      25.589  50.991  22.202  1.00                 C  
ATOM    788  CE  LYS   126      26.956  51.646  22.084  1.00                 C  
ATOM    789  CG  LYS   126      24.855  51.001  20.871  1.00                 C  
ATOM    790  NZ  LYS   126      27.715  51.581  23.363  1.00                 N  
ATOM    791  N   SER   127      21.565  49.062  22.901  1.00                 N  
ATOM    792  CA  SER   127      20.135  49.111  23.280  1.00                 C  
ATOM    793  C   SER   127      19.641  50.521  22.728  1.00                 C  
ATOM    794  O   SER   127      20.467  51.363  22.366  1.00                 O  
ATOM    795  CB  SER   127      19.976  48.949  24.793  1.00                 C  
ATOM    796  OG  SER   127      20.491  50.074  25.484  1.00                 O  
ATOM    797  N   ALA   128      18.369  50.786  22.657  1.00                 N  
ATOM    798  CA  ALA   128      17.866  52.113  22.240  1.00                 C  
ATOM    799  C   ALA   128      18.529  53.221  23.051  1.00                 C  
ATOM    800  O   ALA   128      18.882  54.284  22.533  1.00                 O  
ATOM    801  CB  ALA   128      16.354  52.179  22.392  1.00                 C  
ATOM    802  N   PRO   129      18.700  52.987  24.300  1.00                 N  
ATOM    803  CA  PRO   129      19.283  53.967  25.139  1.00                 C  
ATOM    804  C   PRO   129      20.709  54.258  24.788  1.00                 C  
ATOM    805  O   PRO   129      21.142  55.409  24.689  1.00                 O  
ATOM    806  CB  PRO   129      19.182  53.362  26.541  1.00                 C  
ATOM    807  CD  PRO   129      18.036  51.828  25.104  1.00                 C  
ATOM    808  CG  PRO   129      18.001  52.453  26.471  1.00                 C  
ATOM    809  N   SER   130      21.456  53.218  24.595  1.00                 N  
ATOM    810  CA  SER   130      22.830  53.347  24.250  1.00                 C  
ATOM    811  C   SER   130      22.989  54.066  22.901  1.00                 C  
ATOM    812  O   SER   130      23.905  54.864  22.689  1.00                 O  
ATOM    813  CB  SER   130      23.501  51.973  24.200  1.00                 C  
ATOM    814  OG  SER   130      23.543  51.379  25.486  1.00                 O  
ATOM    815  N   PHE   131      22.101  53.782  21.996  1.00                 N  
ATOM    816  CA  PHE   131      22.118  54.388  20.673  1.00                 C  
ATOM    817  C   PHE   131      21.911  55.890  20.840  1.00                 C  
ATOM    818  O   PHE   131      22.584  56.725  20.229  1.00                 O  
ATOM    819  CB  PHE   131      21.041  53.763  19.783  1.00                 C  
ATOM    820  CG  PHE   131      21.003  54.326  18.392  1.00                 C  
ATOM    821  CZ  PHE   131      20.925  55.370  15.817  1.00                 C  
ATOM    822  CD1 PHE   131      22.140  54.338  17.602  1.00                 C  
ATOM    823  CE1 PHE   131      22.105  54.856  16.322  1.00                 C  
ATOM    824  CD2 PHE   131      19.831  54.845  17.871  1.00                 C  
ATOM    825  CE2 PHE   131      19.795  55.363  16.591  1.00                 C  
ATOM    826  N   GLY   132      20.931  56.241  21.713  1.00                 N  
ATOM    827  CA  GLY   132      20.603  57.700  22.021  1.00                 C  
ATOM    828  C   GLY   132      21.760  58.368  22.687  1.00                 C  
ATOM    829  O   GLY   132      22.116  59.514  22.399  1.00                 O  
ATOM    830  N   ASP   133      22.401  57.618  23.644  1.00                 N  
ATOM    831  CA  ASP   133      23.532  58.104  24.341  1.00                 C  
ATOM    832  C   ASP   133      24.706  58.402  23.384  1.00                 C  
ATOM    833  O   ASP   133      25.407  59.410  23.511  1.00                 O  
ATOM    834  CB  ASP   133      23.975  57.101  25.408  1.00                 C  
ATOM    835  CG  ASP   133      23.019  57.039  26.583  1.00                 C  
ATOM    836  OD1 ASP   133      22.173  57.950  26.709  1.00                 O  
ATOM    837  OD2 ASP   133      23.114  56.080  27.377  1.00                 O  
ATOM    838  N   ARG   134      24.923  57.511  22.411  1.00                 N  
ATOM    839  CA  ARG   134      26.014  57.730  21.460  1.00                 C  
ATOM    840  C   ARG   134      25.704  58.999  20.593  1.00                 C  
ATOM    841  O   ARG   134      26.556  59.872  20.404  1.00                 O  
ATOM    842  CB  ARG   134      26.209  56.497  20.576  1.00                 C  
ATOM    843  CD  ARG   134      27.558  55.318  18.818  1.00                 C  
ATOM    844  NE  ARG   134      27.837  54.150  19.650  1.00                 N  
ATOM    845  CG  ARG   134      27.408  56.584  19.645  1.00                 C  
ATOM    846  CZ  ARG   134      29.044  53.824  20.100  1.00                 C  
ATOM    847  NH1 ARG   134      29.202  52.743  20.851  1.00                 N  
ATOM    848  NH2 ARG   134      30.091  54.581  19.798  1.00                 N  
ATOM    849  N   LYS   135      24.504  59.094  20.079  1.00                 N  
ATOM    850  CA  LYS   135      24.134  60.169  19.169  1.00                 C  
ATOM    851  C   LYS   135      24.181  61.551  19.817  1.00                 C  
ATOM    852  O   LYS   135      24.466  62.569  19.181  1.00                 O  
ATOM    853  CB  LYS   135      22.732  59.934  18.604  1.00                 C  
ATOM    854  CD  LYS   135      20.941  60.617  16.983  1.00                 C  
ATOM    855  CE  LYS   135      20.492  61.663  15.976  1.00                 C  
ATOM    856  CG  LYS   135      22.292  60.970  17.583  1.00                 C  
ATOM    857  NZ  LYS   135      19.167  61.332  15.384  1.00                 N  
ATOM    858  N   CYS   136      23.894  61.579  21.103  1.00                 N  
ATOM    859  CA  CYS   136      23.806  62.876  21.825  1.00                 C  
ATOM    860  C   CYS   136      25.090  63.716  21.705  1.00                 C  
ATOM    861  O   CYS   136      25.067  64.949  21.756  1.00                 O  
ATOM    862  CB  CYS   136      23.495  62.645  23.305  1.00                 C  
ATOM    863  SG  CYS   136      21.833  62.010  23.629  1.00                 S  
ATOM    864  N   TYR   137      26.235  63.037  21.541  1.00                 N  
ATOM    865  CA  TYR   137      27.591  63.631  21.513  1.00                 C  
ATOM    866  C   TYR   137      28.081  63.916  20.104  1.00                 C  
ATOM    867  O   TYR   137      29.259  64.201  19.871  1.00                 O  
ATOM    868  CB  TYR   137      28.593  62.713  22.216  1.00                 C  
ATOM    869  CG  TYR   137      28.336  62.546  23.697  1.00                 C  
ATOM    870  OH  TYR   137      27.629  62.069  27.767  1.00                 O  
ATOM    871  CZ  TYR   137      27.863  62.228  26.420  1.00                 C  
ATOM    872  CD1 TYR   137      28.244  61.281  24.264  1.00                 C  
ATOM    873  CE1 TYR   137      28.009  61.119  25.617  1.00                 C  
ATOM    874  CD2 TYR   137      28.185  63.653  24.522  1.00                 C  
ATOM    875  CE2 TYR   137      27.950  63.509  25.876  1.00                 C  
ATOM    876  N   GLN   138      27.161  63.842  19.123  1.00                 N  
ATOM    877  CA  GLN   138      27.436  64.059  17.729  1.00                 C  
ATOM    878  C   GLN   138      27.127  65.527  17.331  1.00                 C  
ATOM    879  O   GLN   138      26.147  66.144  17.758  1.00                 O  
ATOM    880  CB  GLN   138      26.623  63.092  16.866  1.00                 C  
ATOM    881  CD  GLN   138      26.160  60.703  16.191  1.00                 C  
ATOM    882  CG  GLN   138      26.987  61.630  17.060  1.00                 C  
ATOM    883  OE1 GLN   138      25.256  61.144  15.482  1.00                 O  
ATOM    884  NE2 GLN   138      26.468  59.412  16.245  1.00                 N  
ATOM    885  N   LEU   139      27.975  66.102  16.539  1.00                 N  
ATOM    886  CA  LEU   139      27.945  67.425  15.911  1.00                 C  
ATOM    887  C   LEU   139      26.794  67.530  14.929  1.00                 C  
ATOM    888  O   LEU   139      26.410  66.560  14.301  1.00                 O  
ATOM    889  CB  LEU   139      29.271  67.713  15.204  1.00                 C  
ATOM    890  CG  LEU   139      30.504  67.838  16.102  1.00                 C  
ATOM    891  CD1 LEU   139      31.766  67.978  15.265  1.00                 C  
ATOM    892  CD2 LEU   139      30.363  69.020  17.048  1.00                 C  
ATOM    893  N   PRO   140      26.209  68.713  14.797  1.00                 N  
ATOM    894  CA  PRO   140      25.115  68.893  13.840  1.00                 C  
ATOM    895  C   PRO   140      25.755  68.629  12.462  1.00                 C  
ATOM    896  O   PRO   140      26.920  68.939  12.256  1.00                 O  
ATOM    897  CB  PRO   140      24.668  70.340  14.057  1.00                 C  
ATOM    898  CD  PRO   140      26.403  69.930  15.654  1.00                 C  
ATOM    899  CG  PRO   140      25.107  70.663  15.445  1.00                 C  
ATOM    900  N   PRO   141      24.991  68.046  11.526  1.00                 N  
ATOM    901  CA  PRO   141      25.384  67.697  10.153  1.00                 C  
ATOM    902  C   PRO   141      25.906  68.866   9.355  1.00                 C  
ATOM    903  O   PRO   141      26.878  68.746   8.651  1.00                 O  
ATOM    904  CB  PRO   141      24.097  67.156   9.526  1.00                 C  
ATOM    905  CD  PRO   141      23.562  67.564  11.823  1.00                 C  
ATOM    906  CG  PRO   141      23.316  66.621  10.679  1.00                 C  
ATOM    907  N   GLY   142      25.262  70.009   9.450  1.00                 N  
ATOM    908  CA  GLY   142      25.782  71.123   8.695  1.00                 C  
ATOM    909  C   GLY   142      26.835  71.934   9.435  1.00                 C  
ATOM    910  O   GLY   142      27.082  73.064   9.024  1.00                 O  
ATOM    911  N   SER   143      27.468  71.403  10.496  1.00                 N  
ATOM    912  CA  SER   143      28.471  72.223  11.238  1.00                 C  
ATOM    913  C   SER   143      29.970  72.054  10.872  1.00                 C  
ATOM    914  O   SER   143      30.773  71.561  11.677  1.00                 O  
ATOM    915  CB  SER   143      28.368  71.964  12.742  1.00                 C  
ATOM    916  OG  SER   143      27.111  72.381  13.247  1.00                 O  
ATOM    917  N   ILE   144      30.312  72.430   9.647  1.00                 N  
ATOM    918  CA  ILE   144      31.677  72.371   9.143  1.00                 C  
ATOM    919  C   ILE   144      32.693  73.026  10.089  1.00                 C  
ATOM    920  O   ILE   144      33.609  72.354  10.521  1.00                 O  
ATOM    921  CB  ILE   144      31.795  73.028   7.755  1.00                 C  
ATOM    922  CD1 ILE   144      30.861  72.915   5.386  1.00                 C  
ATOM    923  CG1 ILE   144      31.042  72.204   6.709  1.00                 C  
ATOM    924  CG2 ILE   144      33.256  73.221   7.380  1.00                 C  
ATOM    925  N   GLY   145      32.505  74.298  10.440  1.00                 N  
ATOM    926  CA  GLY   145      33.429  75.007  11.353  1.00                 C  
ATOM    927  C   GLY   145      33.693  74.222  12.637  1.00                 C  
ATOM    928  O   GLY   145      34.835  73.958  12.961  1.00                 O  
ATOM    929  N   LEU   146      32.621  73.831  13.343  1.00                 N  
ATOM    930  CA  LEU   146      32.720  73.085  14.600  1.00                 C  
ATOM    931  C   LEU   146      33.453  71.775  14.469  1.00                 C  
ATOM    932  O   LEU   146      34.253  71.416  15.322  1.00                 O  
ATOM    933  CB  LEU   146      31.328  72.813  15.173  1.00                 C  
ATOM    934  CG  LEU   146      30.561  74.029  15.697  1.00                 C  
ATOM    935  CD1 LEU   146      29.135  73.647  16.065  1.00                 C  
ATOM    936  CD2 LEU   146      31.272  74.637  16.896  1.00                 C  
ATOM    937  N   ALA   147      33.173  71.077  13.381  1.00                 N  
ATOM    938  CA  ALA   147      33.766  69.799  13.123  1.00                 C  
ATOM    939  C   ALA   147      35.268  70.011  12.971  1.00                 C  
ATOM    940  O   ALA   147      36.057  69.351  13.611  1.00                 O  
ATOM    941  CB  ALA   147      33.151  69.170  11.883  1.00                 C  
ATOM    942  N   GLU   148      35.642  70.944  12.117  1.00                 N  
ATOM    943  CA  GLU   148      37.035  71.221  11.853  1.00                 C  
ATOM    944  C   GLU   148      37.741  71.732  13.107  1.00                 C  
ATOM    945  O   GLU   148      38.897  71.404  13.347  1.00                 O  
ATOM    946  CB  GLU   148      37.173  72.240  10.720  1.00                 C  
ATOM    947  CD  GLU   148      36.865  72.759   8.267  1.00                 C  
ATOM    948  CG  GLU   148      36.790  71.702   9.351  1.00                 C  
ATOM    949  OE1 GLU   148      37.499  73.809   8.505  1.00                 O  
ATOM    950  OE2 GLU   148      36.290  72.538   7.181  1.00                 O  
ATOM    951  N   ARG   149      37.053  72.502  13.940  1.00                 N  
ATOM    952  CA  ARG   149      37.716  73.004  15.164  1.00                 C  
ATOM    953  C   ARG   149      37.863  71.871  16.141  1.00                 C  
ATOM    954  O   ARG   149      38.835  71.847  16.920  1.00                 O  
ATOM    955  CB  ARG   149      36.916  74.158  15.771  1.00                 C  
ATOM    956  CD  ARG   149      38.133  76.085  14.719  1.00                 C  
ATOM    957  NE  ARG   149      39.006  75.414  13.758  1.00                 N  
ATOM    958  CG  ARG   149      36.797  75.374  14.867  1.00                 C  
ATOM    959  CZ  ARG   149      38.857  75.482  12.439  1.00                 C  
ATOM    960  NH1 ARG   149      39.699  74.839  11.642  1.00                 N  
ATOM    961  NH2 ARG   149      37.866  76.193  11.920  1.00                 N  
ATOM    962  N   ALA   150      36.888  70.945  16.133  1.00                 N  
ATOM    963  CA  ALA   150      36.950  69.813  17.040  1.00                 C  
ATOM    964  C   ALA   150      38.157  68.953  16.659  1.00                 C  
ATOM    965  O   ALA   150      38.892  68.495  17.536  1.00                 O  
ATOM    966  CB  ALA   150      35.656  69.016  16.983  1.00                 C  
ATOM    967  N   VAL   151      38.352  68.748  15.354  1.00                 N  
ATOM    968  CA  VAL   151      39.483  67.958  14.858  1.00                 C  
ATOM    969  C   VAL   151      40.788  68.558  15.370  1.00                 C  
ATOM    970  O   VAL   151      41.611  67.832  15.950  1.00                 O  
ATOM    971  CB  VAL   151      39.487  67.882  13.320  1.00                 C  
ATOM    972  CG1 VAL   151      40.777  67.248  12.821  1.00                 C  
ATOM    973  CG2 VAL   151      38.279  67.104  12.821  1.00                 C  
ATOM    974  N   ASP   152      40.940  69.884  15.182  1.00                 N  
ATOM    975  CA  ASP   152      42.121  70.655  15.606  1.00                 C  
ATOM    976  C   ASP   152      42.415  70.486  17.067  1.00                 C  
ATOM    977  O   ASP   152      43.572  70.326  17.484  1.00                 O  
ATOM    978  CB  ASP   152      41.932  72.141  15.293  1.00                 C  
ATOM    979  CG  ASP   152      42.007  72.437  13.808  1.00                 C  
ATOM    980  OD1 ASP   152      42.467  71.558  13.049  1.00                 O  
ATOM    981  OD2 ASP   152      41.606  73.548  13.403  1.00                 O  
ATOM    982  N   ARG   153      41.363  70.553  17.855  1.00                 N  
ATOM    983  CA  ARG   153      41.504  70.425  19.293  1.00                 C  
ATOM    984  C   ARG   153      42.098  69.070  19.567  1.00                 C  
ATOM    985  O   ARG   153      42.994  68.949  20.395  1.00                 O  
ATOM    986  CB  ARG   153      40.151  70.610  19.983  1.00                 C  
ATOM    987  CD  ARG   153      38.843  70.769  22.119  1.00                 C  
ATOM    988  NE  ARG   153      38.883  70.691  23.577  1.00                 N  
ATOM    989  CG  ARG   153      40.219  70.580  21.501  1.00                 C  
ATOM    990  CZ  ARG   153      39.147  71.722  24.373  1.00                 C  
ATOM    991  NH1 ARG   153      39.162  71.557  25.689  1.00                 N  
ATOM    992  NH2 ARG   153      39.397  72.915  23.852  1.00                 N  
ATOM    993  N   ASP   154      41.594  68.050  18.865  1.00                 N  
ATOM    994  CA  ASP   154      42.092  66.706  19.076  1.00                 C  
ATOM    995  C   ASP   154      43.549  66.592  18.667  1.00                 C  
ATOM    996  O   ASP   154      44.313  65.877  19.319  1.00                 O  
ATOM    997  CB  ASP   154      41.248  65.694  18.299  1.00                 C  
ATOM    998  CG  ASP   154      39.870  65.501  18.901  1.00                 C  
ATOM    999  OD1 ASP   154      39.660  65.929  20.055  1.00                 O  
ATOM   1000  OD2 ASP   154      38.999  64.922  18.217  1.00                 O  
ATOM   1001  N   VAL   155      43.928  67.282  17.593  1.00                 N  
ATOM   1002  CA  VAL   155      45.311  67.246  17.151  1.00                 C  
ATOM   1003  C   VAL   155      46.161  67.907  18.227  1.00                 C  
ATOM   1004  O   VAL   155      47.219  67.391  18.585  1.00                 O  
ATOM   1005  CB  VAL   155      45.486  67.938  15.787  1.00                 C  
ATOM   1006  CG1 VAL   155      46.960  68.045  15.428  1.00                 C  
ATOM   1007  CG2 VAL   155      44.724  67.186  14.706  1.00                 C  
ATOM   1008  N   GLN   156      45.678  69.023  18.770  1.00                 N  
ATOM   1009  CA  GLN   156      46.405  69.722  19.832  1.00                 C  
ATOM   1010  C   GLN   156      46.545  68.811  21.059  1.00                 C  
ATOM   1011  O   GLN   156      47.572  68.749  21.708  1.00                 O  
ATOM   1012  CB  GLN   156      45.691  71.023  20.203  1.00                 C  
ATOM   1013  CD  GLN   156      44.952  73.329  19.485  1.00                 C  
ATOM   1014  CG  GLN   156      45.766  72.100  19.133  1.00                 C  
ATOM   1015  OE1 GLN   156      43.949  73.239  20.193  1.00                 O  
ATOM   1016  NE2 GLN   156      45.382  74.484  18.991  1.00                 N  
ATOM   1017  N   GLU   157      45.501  68.068  21.370  1.00                 N  
ATOM   1018  CA  GLU   157      45.581  67.196  22.507  1.00                 C  
ATOM   1019  C   GLU   157      46.413  65.923  22.267  1.00                 C  
ATOM   1020  O   GLU   157      46.470  65.075  23.136  1.00                 O  
ATOM   1021  CB  GLU   157      44.181  66.780  22.963  1.00                 C  
ATOM   1022  CD  GLU   157      41.945  67.481  23.905  1.00                 C  
ATOM   1023  CG  GLU   157      43.334  67.926  23.493  1.00                 C  
ATOM   1024  OE1 GLU   157      41.754  66.270  24.141  1.00                 O  
ATOM   1025  OE2 GLU   157      41.047  68.345  23.991  1.00                 O  
ATOM   1026  N   GLY   158      47.027  65.770  21.095  1.00                 N  
ATOM   1027  CA  GLY   158      47.844  64.583  20.833  1.00                 C  
ATOM   1028  C   GLY   158      47.289  63.347  20.098  1.00                 C  
ATOM   1029  O   GLY   158      47.859  62.261  20.169  1.00                 O  
ATOM   1030  N   ALA   159      46.195  63.474  19.376  1.00                 N  
ATOM   1031  CA  ALA   159      45.668  62.295  18.699  1.00                 C  
ATOM   1032  C   ALA   159      46.638  61.822  17.609  1.00                 C  
ATOM   1033  O   ALA   159      47.141  62.602  16.817  1.00                 O  
ATOM   1034  CB  ALA   159      44.302  62.593  18.101  1.00                 C  
ATOM   1035  N   ASP   160      46.895  60.527  17.580  1.00                 N  
ATOM   1036  CA  ASP   160      47.796  59.976  16.584  1.00                 C  
ATOM   1037  C   ASP   160      47.100  59.772  15.261  1.00                 C  
ATOM   1038  O   ASP   160      47.746  59.907  14.209  1.00                 O  
ATOM   1039  CB  ASP   160      48.387  58.651  17.070  1.00                 C  
ATOM   1040  CG  ASP   160      49.342  58.831  18.234  1.00                 C  
ATOM   1041  OD1 ASP   160      50.149  59.784  18.198  1.00                 O  
ATOM   1042  OD2 ASP   160      49.282  58.020  19.182  1.00                 O  
ATOM   1043  N   ILE   161      45.796  59.428  15.328  1.00                 N  
ATOM   1044  CA  ILE   161      44.967  59.199  14.139  1.00                 C  
ATOM   1045  C   ILE   161      43.646  59.933  14.201  1.00                 C  
ATOM   1046  O   ILE   161      43.067  60.084  15.247  1.00                 O  
ATOM   1047  CB  ILE   161      44.697  57.699  13.919  1.00                 C  
ATOM   1048  CD1 ILE   161      45.860  55.440  13.716  1.00                 C  
ATOM   1049  CG1 ILE   161      46.013  56.945  13.715  1.00                 C  
ATOM   1050  CG2 ILE   161      43.740  57.495  12.755  1.00                 C  
ATOM   1051  N   LEU   162      43.198  60.435  13.064  1.00                 N  
ATOM   1052  CA  LEU   162      41.966  61.164  13.044  1.00                 C  
ATOM   1053  C   LEU   162      40.843  60.361  12.403  1.00                 C  
ATOM   1054  O   LEU   162      41.071  59.429  11.643  1.00                 O  
ATOM   1055  CB  LEU   162      42.140  62.490  12.301  1.00                 C  
ATOM   1056  CG  LEU   162      43.206  63.440  12.851  1.00                 C  
ATOM   1057  CD1 LEU   162      43.340  64.669  11.964  1.00                 C  
ATOM   1058  CD2 LEU   162      42.877  63.851  14.278  1.00                 C  
ATOM   1059  N   MET   163      39.612  60.753  12.688  1.00                 N  
ATOM   1060  CA  MET   163      38.504  60.079  12.089  1.00                 C  
ATOM   1061  C   MET   163      37.275  60.976  11.788  1.00                 C  
ATOM   1062  O   MET   163      36.966  61.943  12.488  1.00                 O  
ATOM   1063  CB  MET   163      38.037  58.923  12.976  1.00                 C  
ATOM   1064  SD  MET   163      36.391  56.746  13.451  1.00                 S  
ATOM   1065  CE  MET   163      37.791  55.641  13.289  1.00                 C  
ATOM   1066  CG  MET   163      36.903  58.104  12.381  1.00                 C  
ATOM   1067  N   VAL   164      36.629  60.665  10.682  1.00                 N  
ATOM   1068  CA  VAL   164      35.408  61.333  10.280  1.00                 C  
ATOM   1069  C   VAL   164      34.380  60.219  10.249  1.00                 C  
ATOM   1070  O   VAL   164      34.651  59.156   9.678  1.00                 O  
ATOM   1071  CB  VAL   164      35.578  62.056   8.931  1.00                 C  
ATOM   1072  CG1 VAL   164      34.270  62.706   8.506  1.00                 C  
ATOM   1073  CG2 VAL   164      36.688  63.093   9.019  1.00                 C  
ATOM   1074  N   LYS   165      33.229  60.449  10.876  1.00                 N  
ATOM   1075  CA  LYS   165      32.124  59.482  10.920  1.00                 C  
ATOM   1076  C   LYS   165      30.774  60.189  10.977  1.00                 C  
ATOM   1077  O   LYS   165      30.656  61.166  11.727  1.00                 O  
ATOM   1078  CB  LYS   165      32.277  58.548  12.122  1.00                 C  
ATOM   1079  CD  LYS   165      31.502  56.499  13.347  1.00                 C  
ATOM   1080  CE  LYS   165      30.458  55.396  13.413  1.00                 C  
ATOM   1081  CG  LYS   165      31.236  57.442  12.185  1.00                 C  
ATOM   1082  NZ  LYS   165      30.699  54.471  14.555  1.00                 N  
ATOM   1083  N   PRO   166      29.769  59.783  10.141  1.00                 N  
ATOM   1084  CA  PRO   166      29.714  58.738   9.114  1.00                 C  
ATOM   1085  C   PRO   166      30.677  59.089   7.993  1.00                 C  
ATOM   1086  O   PRO   166      31.357  60.080   8.066  1.00                 O  
ATOM   1087  CB  PRO   166      28.255  58.749   8.652  1.00                 C  
ATOM   1088  CD  PRO   166      28.428  60.391  10.385  1.00                 C  
ATOM   1089  CG  PRO   166      27.509  59.363   9.789  1.00                 C  
ATOM   1090  N   GLY   167      30.646  58.296   6.926  1.00                 N  
ATOM   1091  CA  GLY   167      31.578  58.467   5.845  1.00                 C  
ATOM   1092  C   GLY   167      31.193  59.200   4.582  1.00                 C  
ATOM   1093  O   GLY   167      31.473  60.414   4.416  1.00                 O  
ATOM   1094  N   LEU   168      30.609  58.447   3.667  1.00                 N  
ATOM   1095  CA  LEU   168      30.238  58.982   2.394  1.00                 C  
ATOM   1096  C   LEU   168      29.461  60.303   2.426  1.00                 C  
ATOM   1097  O   LEU   168      29.698  61.175   1.592  1.00                 O  
ATOM   1098  CB  LEU   168      29.395  57.972   1.613  1.00                 C  
ATOM   1099  CG  LEU   168      30.122  56.717   1.125  1.00                 C  
ATOM   1100  CD1 LEU   168      29.137  55.723   0.529  1.00                 C  
ATOM   1101  CD2 LEU   168      31.191  57.077   0.105  1.00                 C  
ATOM   1102  N   ALA   169      28.563  60.509   3.400  1.00                 N  
ATOM   1103  CA  ALA   169      27.900  61.810   3.293  1.00                 C  
ATOM   1104  C   ALA   169      28.719  62.987   3.814  1.00                 C  
ATOM   1105  O   ALA   169      28.275  64.129   3.736  1.00                 O  
ATOM   1106  CB  ALA   169      26.572  61.791   4.034  1.00                 C  
ATOM   1107  N   TYR   170      29.906  62.702   4.340  1.00                 N  
ATOM   1108  CA  TYR   170      30.796  63.746   4.861  1.00                 C  
ATOM   1109  C   TYR   170      32.152  63.816   4.154  1.00                 C  
ATOM   1110  O   TYR   170      33.115  64.282   4.722  1.00                 O  
ATOM   1111  CB  TYR   170      31.038  63.546   6.358  1.00                 C  
ATOM   1112  CG  TYR   170      29.783  63.627   7.198  1.00                 C  
ATOM   1113  OH  TYR   170      26.334  63.834   9.512  1.00                 O  
ATOM   1114  CZ  TYR   170      27.475  63.767   8.746  1.00                 C  
ATOM   1115  CD1 TYR   170      29.352  62.534   7.939  1.00                 C  
ATOM   1116  CE1 TYR   170      28.206  62.599   8.709  1.00                 C  
ATOM   1117  CD2 TYR   170      29.034  64.795   7.247  1.00                 C  
ATOM   1118  CE2 TYR   170      27.886  64.879   8.011  1.00                 C  
ATOM   1119  N   LEU   171      32.181  63.362   2.900  1.00                 N  
ATOM   1120  CA  LEU   171      33.391  63.305   2.058  1.00                 C  
ATOM   1121  C   LEU   171      34.084  64.670   1.868  1.00                 C  
ATOM   1122  O   LEU   171      35.312  64.738   1.673  1.00                 O  
ATOM   1123  CB  LEU   171      33.058  62.731   0.679  1.00                 C  
ATOM   1124  CG  LEU   171      32.673  61.251   0.636  1.00                 C  
ATOM   1125  CD1 LEU   171      32.209  60.857  -0.758  1.00                 C  
ATOM   1126  CD2 LEU   171      33.841  60.379   1.070  1.00                 C  
ATOM   1127  N   ASP   172      33.306  65.745   1.905  1.00                 N  
ATOM   1128  CA  ASP   172      33.868  67.087   1.813  1.00                 C  
ATOM   1129  C   ASP   172      34.615  67.298   3.127  1.00                 C  
ATOM   1130  O   ASP   172      35.759  67.842   3.147  1.00                 O  
ATOM   1131  CB  ASP   172      32.761  68.116   1.577  1.00                 C  
ATOM   1132  CG  ASP   172      32.173  68.030   0.182  1.00                 C  
ATOM   1133  OD1 ASP   172      32.791  67.374  -0.683  1.00                 O  
ATOM   1134  OD2 ASP   172      31.095  68.617  -0.046  1.00                 O  
ATOM   1135  N   VAL   173      34.028  66.824   4.232  1.00                 N  
ATOM   1136  CA  VAL   173      34.711  67.045   5.521  1.00                 C  
ATOM   1137  C   VAL   173      36.038  66.268   5.551  1.00                 C  
ATOM   1138  O   VAL   173      37.068  66.746   6.071  1.00                 O  
ATOM   1139  CB  VAL   173      33.821  66.635   6.709  1.00                 C  
ATOM   1140  CG1 VAL   173      34.605  66.703   8.011  1.00                 C  
ATOM   1141  CG2 VAL   173      32.586  67.519   6.780  1.00                 C  
ATOM   1142  N   VAL   174      36.003  65.058   5.021  1.00                 N  
ATOM   1143  CA  VAL   174      37.192  64.208   4.977  1.00                 C  
ATOM   1144  C   VAL   174      38.282  65.001   4.179  1.00                 C  
ATOM   1145  O   VAL   174      39.403  65.128   4.600  1.00                 O  
ATOM   1146  CB  VAL   174      36.885  62.840   4.340  1.00                 C  
ATOM   1147  CG1 VAL   174      38.170  62.060   4.107  1.00                 C  
ATOM   1148  CG2 VAL   174      35.927  62.047   5.216  1.00                 C  
ATOM   1149  N   LYS   175      37.932  65.554   3.022  1.00                 N  
ATOM   1150  CA  LYS   175      38.938  66.281   2.251  1.00                 C  
ATOM   1151  C   LYS   175      39.510  67.502   3.040  1.00                 C  
ATOM   1152  O   LYS   175      40.741  67.738   3.057  1.00                 O  
ATOM   1153  CB  LYS   175      38.352  66.758   0.921  1.00                 C  
ATOM   1154  CD  LYS   175      38.720  67.860  -1.304  1.00                 C  
ATOM   1155  CE  LYS   175      39.708  68.604  -2.188  1.00                 C  
ATOM   1156  CG  LYS   175      39.346  67.483   0.029  1.00                 C  
ATOM   1157  NZ  LYS   175      39.108  68.981  -3.497  1.00                 N  
ATOM   1158  N   THR   176      38.635  68.243   3.712  1.00                 N  
ATOM   1159  CA  THR   176      39.040  69.389   4.506  1.00                 C  
ATOM   1160  C   THR   176      39.965  68.941   5.635  1.00                 C  
ATOM   1161  O   THR   176      41.044  69.527   5.868  1.00                 O  
ATOM   1162  CB  THR   176      37.822  70.132   5.086  1.00                 C  
ATOM   1163  OG1 THR   176      37.013  70.638   4.017  1.00                 O  
ATOM   1164  CG2 THR   176      38.273  71.301   5.949  1.00                 C  
ATOM   1165  N   ILE   177      39.544  67.921   6.367  1.00                 N  
ATOM   1166  CA  ILE   177      40.396  67.448   7.445  1.00                 C  
ATOM   1167  C   ILE   177      41.751  67.006   6.883  1.00                 C  
ATOM   1168  O   ILE   177      42.803  67.342   7.434  1.00                 O  
ATOM   1169  CB  ILE   177      39.733  66.297   8.224  1.00                 C  
ATOM   1170  CD1 ILE   177      37.646  65.708   9.565  1.00                 C  
ATOM   1171  CG1 ILE   177      38.519  66.809   9.001  1.00                 C  
ATOM   1172  CG2 ILE   177      40.745  65.619   9.136  1.00                 C  
ATOM   1173  N   LYS   178      41.753  66.285   5.775  1.00                 N  
ATOM   1174  CA  LYS   178      43.057  65.857   5.253  1.00                 C  
ATOM   1175  C   LYS   178      43.914  67.040   4.772  1.00                 C  
ATOM   1176  O   LYS   178      45.119  67.066   4.968  1.00                 O  
ATOM   1177  CB  LYS   178      42.874  64.863   4.104  1.00                 C  
ATOM   1178  CD  LYS   178      44.925  63.482   4.538  1.00                 C  
ATOM   1179  CE  LYS   178      46.172  62.865   3.926  1.00                 C  
ATOM   1180  CG  LYS   178      44.178  64.336   3.526  1.00                 C  
ATOM   1181  NZ  LYS   178      46.945  62.072   4.922  1.00                 N  
ATOM   1182  N   THR   179      43.314  68.015   4.114  1.00                 N  
ATOM   1183  CA  THR   179      44.126  69.156   3.666  1.00                 C  
ATOM   1184  C   THR   179      44.766  69.863   4.820  1.00                 C  
ATOM   1185  O   THR   179      45.895  70.308   4.704  1.00                 O  
ATOM   1186  CB  THR   179      43.286  70.164   2.860  1.00                 C  
ATOM   1187  OG1 THR   179      42.773  69.529   1.682  1.00                 O  
ATOM   1188  CG2 THR   179      44.139  71.352   2.439  1.00                 C  
ATOM   1189  N   LYS   180      44.047  69.955   5.937  1.00                 N  
ATOM   1190  CA  LYS   180      44.544  70.683   7.113  1.00                 C  
ATOM   1191  C   LYS   180      45.592  69.959   7.930  1.00                 C  
ATOM   1192  O   LYS   180      46.449  70.582   8.537  1.00                 O  
ATOM   1193  CB  LYS   180      43.388  71.040   8.050  1.00                 C  
ATOM   1194  CD  LYS   180      41.263  72.321   8.423  1.00                 C  
ATOM   1195  CE  LYS   180      41.683  72.953   9.740  1.00                 C  
ATOM   1196  CG  LYS   180      42.456  72.110   7.505  1.00                 C  
ATOM   1197  NZ  LYS   180      40.513  73.251  10.611  1.00                 N  
ATOM   1198  N   TYR   181      45.544  68.636   7.914  1.00                 N  
ATOM   1199  CA  TYR   181      46.497  67.853   8.690  1.00                 C  
ATOM   1200  C   TYR   181      47.060  66.764   7.787  1.00                 C  
ATOM   1201  O   TYR   181      46.805  65.557   7.965  1.00                 O  
ATOM   1202  CB  TYR   181      45.823  67.266   9.932  1.00                 C  
ATOM   1203  CG  TYR   181      45.228  68.305  10.855  1.00                 C  
ATOM   1204  OH  TYR   181      43.575  71.159  13.387  1.00                 O  
ATOM   1205  CZ  TYR   181      44.123  70.215  12.550  1.00                 C  
ATOM   1206  CD1 TYR   181      43.858  68.534  10.879  1.00                 C  
ATOM   1207  CE1 TYR   181      43.305  69.481  11.719  1.00                 C  
ATOM   1208  CD2 TYR   181      46.037  69.054  11.699  1.00                 C  
ATOM   1209  CE2 TYR   181      45.502  70.006  12.546  1.00                 C  
ATOM   1210  N   PRO   182      47.849  67.192   6.795  1.00                 N  
ATOM   1211  CA  PRO   182      48.464  66.276   5.828  1.00                 C  
ATOM   1212  C   PRO   182      49.237  65.055   6.356  1.00                 C  
ATOM   1213  O   PRO   182      49.209  63.989   5.724  1.00                 O  
ATOM   1214  CB  PRO   182      49.443  67.160   5.052  1.00                 C  
ATOM   1215  CD  PRO   182      48.251  68.653   6.493  1.00                 C  
ATOM   1216  CG  PRO   182      48.847  68.526   5.119  1.00                 C  
ATOM   1217  N   THR   183      49.904  65.161   7.498  1.00                 N  
ATOM   1218  CA  THR   183      50.670  63.974   7.928  1.00                 C  
ATOM   1219  C   THR   183      50.199  63.256   9.174  1.00                 C  
ATOM   1220  O   THR   183      51.010  62.840  10.007  1.00                 O  
ATOM   1221  CB  THR   183      52.151  64.317   8.175  1.00                 C  
ATOM   1222  OG1 THR   183      52.246  65.362   9.151  1.00                 O  
ATOM   1223  CG2 THR   183      52.809  64.792   6.888  1.00                 C  
ATOM   1224  N   HIS   184      48.879  63.170   9.312  1.00                 N  
ATOM   1225  CA  HIS   184      48.239  62.404  10.377  1.00                 C  
ATOM   1226  C   HIS   184      47.377  61.398   9.605  1.00                 C  
ATOM   1227  O   HIS   184      46.745  61.751   8.604  1.00                 O  
ATOM   1228  CB  HIS   184      47.450  63.331  11.304  1.00                 C  
ATOM   1229  CG  HIS   184      48.298  64.335  12.019  1.00                 C  
ATOM   1230  ND1 HIS   184      48.967  64.046  13.189  1.00                 N  
ATOM   1231  CE1 HIS   184      49.640  65.139  13.590  1.00                 C  
ATOM   1232  CD2 HIS   184      48.669  65.726  11.800  1.00                 C  
ATOM   1233  NE2 HIS   184      49.465  66.151  12.762  1.00                 N  
ATOM   1234  N   PRO   185      47.402  60.121  10.013  1.00                 N  
ATOM   1235  CA  PRO   185      46.580  59.157   9.283  1.00                 C  
ATOM   1236  C   PRO   185      45.139  59.607   9.455  1.00                 C  
ATOM   1237  O   PRO   185      44.725  60.034  10.547  1.00                 O  
ATOM   1238  CB  PRO   185      46.887  57.820   9.961  1.00                 C  
ATOM   1239  CD  PRO   185      48.291  59.436  11.033  1.00                 C  
ATOM   1240  CG  PRO   185      48.239  58.009  10.563  1.00                 C  
ATOM   1241  N   LEU   186      44.370  59.541   8.388  1.00                 N  
ATOM   1242  CA  LEU   186      42.975  59.899   8.540  1.00                 C  
ATOM   1243  C   LEU   186      42.111  58.663   8.228  1.00                 C  
ATOM   1244  O   LEU   186      42.189  58.066   7.127  1.00                 O  
ATOM   1245  CB  LEU   186      42.620  61.073   7.625  1.00                 C  
ATOM   1246  CG  LEU   186      41.158  61.521   7.634  1.00                 C  
ATOM   1247  CD1 LEU   186      40.768  62.058   9.003  1.00                 C  
ATOM   1248  CD2 LEU   186      40.911  62.574   6.564  1.00                 C  
ATOM   1249  N   ALA   187      41.293  58.301   9.194  1.00                 N  
ATOM   1250  CA  ALA   187      40.359  57.171   9.114  1.00                 C  
ATOM   1251  C   ALA   187      38.906  57.629   8.764  1.00                 C  
ATOM   1252  O   ALA   187      38.467  58.693   9.184  1.00                 O  
ATOM   1253  CB  ALA   187      40.347  56.399  10.424  1.00                 C  
ATOM   1254  N   ILE   188      38.146  56.810   8.038  1.00                 N  
ATOM   1255  CA  ILE   188      36.790  57.180   7.683  1.00                 C  
ATOM   1256  C   ILE   188      35.873  56.008   8.069  1.00                 C  
ATOM   1257  O   ILE   188      36.197  54.872   7.823  1.00                 O  
ATOM   1258  CB  ILE   188      36.673  57.529   6.188  1.00                 C  
ATOM   1259  CD1 ILE   188      35.130  58.662   4.505  1.00                 C  
ATOM   1260  CG1 ILE   188      35.255  57.998   5.859  1.00                 C  
ATOM   1261  CG2 ILE   188      37.091  56.344   5.330  1.00                 C  
ATOM   1262  N   TYR   189      34.765  56.306   8.736  1.00                 N  
ATOM   1263  CA  TYR   189      33.854  55.279   9.232  1.00                 C  
ATOM   1264  C   TYR   189      32.604  55.100   8.376  1.00                 C  
ATOM   1265  O   TYR   189      31.693  55.947   8.352  1.00                 O  
ATOM   1266  CB  TYR   189      33.423  55.592  10.666  1.00                 C  
ATOM   1267  CG  TYR   189      32.529  54.540  11.281  1.00                 C  
ATOM   1268  OH  TYR   189      30.082  51.638  12.979  1.00                 O  
ATOM   1269  CZ  TYR   189      30.890  52.599  12.416  1.00                 C  
ATOM   1270  CD1 TYR   189      33.049  53.572  12.130  1.00                 C  
ATOM   1271  CE1 TYR   189      32.239  52.606  12.697  1.00                 C  
ATOM   1272  CD2 TYR   189      31.167  54.517  11.010  1.00                 C  
ATOM   1273  CE2 TYR   189      30.341  53.559  11.567  1.00                 C  
ATOM   1274  N   GLN   190      32.580  53.967   7.682  1.00                 N  
ATOM   1275  CA  GLN   190      31.501  53.592   6.774  1.00                 C  
ATOM   1276  C   GLN   190      30.440  53.003   7.700  1.00                 C  
ATOM   1277  O   GLN   190      30.473  51.815   7.986  1.00                 O  
ATOM   1278  CB  GLN   190      32.010  52.616   5.711  1.00                 C  
ATOM   1279  CD  GLN   190      29.978  51.348   4.910  1.00                 C  
ATOM   1280  CG  GLN   190      31.035  52.379   4.569  1.00                 C  
ATOM   1281  OE1 GLN   190      30.280  50.303   5.487  1.00                 O  
ATOM   1282  NE2 GLN   190      28.732  51.639   4.554  1.00                 N  
ATOM   1283  N   VAL   191      29.478  53.819   8.143  1.00                 N  
ATOM   1284  CA  VAL   191      28.543  53.309   9.136  1.00                 C  
ATOM   1285  C   VAL   191      27.507  52.326   8.710  1.00                 C  
ATOM   1286  O   VAL   191      27.234  52.150   7.518  1.00                 O  
ATOM   1287  CB  VAL   191      27.766  54.450   9.818  1.00                 C  
ATOM   1288  CG1 VAL   191      28.721  55.387  10.542  1.00                 C  
ATOM   1289  CG2 VAL   191      26.937  55.214   8.797  1.00                 C  
ATOM   1290  N   SER   192      26.928  51.708   9.730  1.00                 N  
ATOM   1291  CA  SER   192      25.880  50.712   9.556  1.00                 C  
ATOM   1292  C   SER   192      24.850  51.096   8.514  1.00                 C  
ATOM   1293  O   SER   192      24.587  50.316   7.599  1.00                 O  
ATOM   1294  CB  SER   192      25.165  50.449  10.883  1.00                 C  
ATOM   1295  OG  SER   192      24.471  51.603  11.325  1.00                 O  
ATOM   1296  N   GLY   193      24.285  52.298   8.667  1.00                 N  
ATOM   1297  CA  GLY   193      23.279  52.781   7.759  1.00                 C  
ATOM   1298  C   GLY   193      23.772  52.935   6.341  1.00                 C  
ATOM   1299  O   GLY   193      22.963  52.922   5.403  1.00                 O  
ATOM   1300  N   GLU   194      25.090  53.086   6.183  1.00                 N  
ATOM   1301  CA  GLU   194      25.691  53.253   4.858  1.00                 C  
ATOM   1302  C   GLU   194      25.866  51.877   4.278  1.00                 C  
ATOM   1303  O   GLU   194      25.690  51.671   3.085  1.00                 O  
ATOM   1304  CB  GLU   194      27.016  54.011   4.962  1.00                 C  
ATOM   1305  CD  GLU   194      28.202  56.173   5.507  1.00                 C  
ATOM   1306  CG  GLU   194      26.867  55.468   5.367  1.00                 C  
ATOM   1307  OE1 GLU   194      28.958  55.835   6.442  1.00                 O  
ATOM   1308  OE2 GLU   194      28.492  57.065   4.682  1.00                 O  
ATOM   1309  N   PHE   195      26.222  50.940   5.140  1.00                 N  
ATOM   1310  CA  PHE   195      26.369  49.537   4.745  1.00                 C  
ATOM   1311  C   PHE   195      25.005  49.063   4.229  1.00                 C  
ATOM   1312  O   PHE   195      24.925  48.515   3.144  1.00                 O  
ATOM   1313  CB  PHE   195      26.862  48.697   5.925  1.00                 C  
ATOM   1314  CG  PHE   195      26.984  47.232   5.617  1.00                 C  
ATOM   1315  CZ  PHE   195      27.204  44.520   5.047  1.00                 C  
ATOM   1316  CD1 PHE   195      28.216  46.672   5.324  1.00                 C  
ATOM   1317  CE1 PHE   195      28.328  45.324   5.040  1.00                 C  
ATOM   1318  CD2 PHE   195      25.869  46.414   5.620  1.00                 C  
ATOM   1319  CE2 PHE   195      25.981  45.066   5.336  1.00                 C  
ATOM   1320  N   ALA   196      23.945  49.312   5.019  1.00                 N  
ATOM   1321  CA  ALA   196      22.545  48.940   4.683  1.00                 C  
ATOM   1322  C   ALA   196      22.078  49.510   3.336  1.00                 C  
ATOM   1323  O   ALA   196      21.530  48.802   2.486  1.00                 O  
ATOM   1324  CB  ALA   196      21.596  49.406   5.776  1.00                 C  
ATOM   1325  N   MET   197      22.290  50.813   3.137  1.00                 N  
ATOM   1326  CA  MET   197      21.881  51.422   1.878  1.00                 C  
ATOM   1327  C   MET   197      22.562  50.830   0.628  1.00                 C  
ATOM   1328  O   MET   197      21.906  50.596  -0.367  1.00                 O  
ATOM   1329  CB  MET   197      22.149  52.928   1.899  1.00                 C  
ATOM   1330  SD  MET   197      19.503  53.590   2.386  1.00                 S  
ATOM   1331  CE  MET   197      19.493  54.501   0.844  1.00                 C  
ATOM   1332  CG  MET   197      21.244  53.706   2.840  1.00                 C  
ATOM   1333  N   LEU   198      23.850  50.518   0.683  1.00                 N  
ATOM   1334  CA  LEU   198      24.474  49.919  -0.502  1.00                 C  
ATOM   1335  C   LEU   198      23.873  48.499  -0.679  1.00                 C  
ATOM   1336  O   LEU   198      23.499  48.088  -1.772  1.00                 O  
ATOM   1337  CB  LEU   198      25.996  49.882  -0.345  1.00                 C  
ATOM   1338  CG  LEU   198      26.711  51.234  -0.355  1.00                 C  
ATOM   1339  CD1 LEU   198      28.185  51.065  -0.018  1.00                 C  
ATOM   1340  CD2 LEU   198      26.552  51.917  -1.705  1.00                 C  
ATOM   1341  N   TYR   199      23.742  47.794   0.440  1.00                 N  
ATOM   1342  CA  TYR   199      23.202  46.450   0.477  1.00                 C  
ATOM   1343  C   TYR   199      21.779  46.367  -0.118  1.00                 C  
ATOM   1344  O   TYR   199      21.523  45.675  -1.120  1.00                 O  
ATOM   1345  CB  TYR   199      23.182  45.920   1.912  1.00                 C  
ATOM   1346  CG  TYR   199      22.595  44.533   2.045  1.00                 C  
ATOM   1347  OH  TYR   199      20.996  40.711   2.404  1.00                 O  
ATOM   1348  CZ  TYR   199      21.524  41.976   2.285  1.00                 C  
ATOM   1349  CD1 TYR   199      23.346  43.409   1.724  1.00                 C  
ATOM   1350  CE1 TYR   199      22.819  42.138   1.842  1.00                 C  
ATOM   1351  CD2 TYR   199      21.292  44.351   2.490  1.00                 C  
ATOM   1352  CE2 TYR   199      20.748  43.087   2.614  1.00                 C  
ATOM   1353  N   HIS   200      20.844  47.068   0.499  1.00                 N  
ATOM   1354  CA  HIS   200      19.470  47.016  -0.010  1.00                 C  
ATOM   1355  C   HIS   200      19.373  47.657  -1.399  1.00                 C  
ATOM   1356  O   HIS   200      18.534  47.293  -2.214  1.00                 O  
ATOM   1357  CB  HIS   200      18.513  47.713   0.959  1.00                 C  
ATOM   1358  CG  HIS   200      18.308  46.971   2.243  1.00                 C  
ATOM   1359  ND1 HIS   200      19.218  47.007   3.277  1.00                 N  
ATOM   1360  CE1 HIS   200      18.761  46.249   4.290  1.00                 C  
ATOM   1361  CD2 HIS   200      17.274  46.101   2.786  1.00                 C  
ATOM   1362  NE2 HIS   200      17.595  45.702   4.002  1.00                 N  
ATOM   1363  N   GLY   201      20.275  48.579  -1.696  1.00                 N  
ATOM   1364  CA  GLY   201      20.202  49.152  -3.008  1.00                 C  
ATOM   1365  C   GLY   201      20.497  48.046  -4.013  1.00                 C  
ATOM   1366  O   GLY   201      19.811  47.877  -5.028  1.00                 O  
ATOM   1367  N   ALA   202      21.526  47.276  -3.706  1.00                 N  
ATOM   1368  CA  ALA   202      21.952  46.238  -4.602  1.00                 C  
ATOM   1369  C   ALA   202      20.888  45.166  -4.699  1.00                 C  
ATOM   1370  O   ALA   202      20.583  44.674  -5.776  1.00                 O  
ATOM   1371  CB  ALA   202      23.272  45.644  -4.136  1.00                 C  
ATOM   1372  N   LYS   203      20.315  44.802  -3.568  1.00                 N  
ATOM   1373  CA  LYS   203      19.252  43.793  -3.588  1.00                 C  
ATOM   1374  C   LYS   203      18.074  44.238  -4.452  1.00                 C  
ATOM   1375  O   LYS   203      17.443  43.412  -5.121  1.00                 O  
ATOM   1376  CB  LYS   203      18.771  43.494  -2.167  1.00                 C  
ATOM   1377  CD  LYS   203      17.325  42.116  -0.646  1.00                 C  
ATOM   1378  CE  LYS   203      16.239  41.056  -0.568  1.00                 C  
ATOM   1379  CG  LYS   203      17.700  42.418  -2.088  1.00                 C  
ATOM   1380  NZ  LYS   203      15.860  40.752   0.839  1.00                 N  
ATOM   1381  N   ALA   204      17.767  45.534  -4.429  1.00                 N  
ATOM   1382  CA  ALA   204      16.674  46.054  -5.240  1.00                 C  
ATOM   1383  C   ALA   204      17.123  46.059  -6.701  1.00                 C  
ATOM   1384  O   ALA   204      16.334  46.308  -7.617  1.00                 O  
ATOM   1385  CB  ALA   204      16.280  47.445  -4.769  1.00                 C  
ATOM   1386  N   GLY   205      18.408  45.797  -6.915  1.00                 N  
ATOM   1387  CA  GLY   205      18.890  45.757  -8.277  1.00                 C  
ATOM   1388  C   GLY   205      19.198  47.106  -8.866  1.00                 C  
ATOM   1389  O   GLY   205      19.217  47.225 -10.084  1.00                 O  
ATOM   1390  N   ALA   206      19.426  48.115  -8.023  1.00                 N  
ATOM   1391  CA  ALA   206      19.753  49.460  -8.507  1.00                 C  
ATOM   1392  C   ALA   206      21.200  49.510  -9.002  1.00                 C  
ATOM   1393  O   ALA   206      21.559  50.364  -9.781  1.00                 O  
ATOM   1394  CB  ALA   206      19.529  50.488  -7.409  1.00                 C  
ATOM   1395  N   PHE   207      22.038  48.591  -8.545  1.00                 N  
ATOM   1396  CA  PHE   207      23.421  48.589  -9.001  1.00                 C  
ATOM   1397  C   PHE   207      24.076  47.299  -8.453  1.00                 C  
ATOM   1398  O   PHE   207      23.532  46.650  -7.570  1.00                 O  
ATOM   1399  CB  PHE   207      24.143  49.852  -8.528  1.00                 C  
ATOM   1400  CG  PHE   207      25.552  49.971  -9.035  1.00                 C  
ATOM   1401  CZ  PHE   207      28.161  50.190  -9.969  1.00                 C  
ATOM   1402  CD1 PHE   207      25.804  50.418 -10.321  1.00                 C  
ATOM   1403  CE1 PHE   207      27.100  50.528 -10.788  1.00                 C  
ATOM   1404  CD2 PHE   207      26.624  49.637  -8.228  1.00                 C  
ATOM   1405  CE2 PHE   207      27.920  49.746  -8.695  1.00                 C  
ATOM   1406  N   ASN   208      25.241  46.947  -8.977  1.00                 N  
ATOM   1407  CA  ASN   208      25.964  45.750  -8.580  1.00                 C  
ATOM   1408  C   ASN   208      26.647  46.068  -7.259  1.00                 C  
ATOM   1409  O   ASN   208      27.342  47.058  -7.187  1.00                 O  
ATOM   1410  CB  ASN   208      26.947  45.330  -9.674  1.00                 C  
ATOM   1411  CG  ASN   208      27.624  44.008  -9.373  1.00                 C  
ATOM   1412  OD1 ASN   208      28.553  43.944  -8.567  1.00                 O  
ATOM   1413  ND2 ASN   208      27.161  42.946 -10.022  1.00                 N  
ATOM   1414  N   LEU   209      26.455  45.248  -6.221  1.00                 N  
ATOM   1415  CA  LEU   209      27.068  45.536  -4.935  1.00                 C  
ATOM   1416  C   LEU   209      28.585  45.691  -4.970  1.00                 C  
ATOM   1417  O   LEU   209      29.142  46.668  -4.432  1.00                 O  
ATOM   1418  CB  LEU   209      26.726  44.442  -3.921  1.00                 C  
ATOM   1419  CG  LEU   209      27.344  44.591  -2.529  1.00                 C  
ATOM   1420  CD1 LEU   209      26.868  45.873  -1.865  1.00                 C  
ATOM   1421  CD2 LEU   209      27.007  43.388  -1.661  1.00                 C  
ATOM   1422  N   GLN   210      29.262  44.740  -5.602  1.00                 N  
ATOM   1423  CA  GLN   210      30.726  44.805  -5.683  1.00                 C  
ATOM   1424  C   GLN   210      31.163  46.134  -6.288  1.00                 C  
ATOM   1425  O   GLN   210      32.036  46.786  -5.751  1.00                 O  
ATOM   1426  CB  GLN   210      31.269  43.636  -6.507  1.00                 C  
ATOM   1427  CD  GLN   210      33.286  42.435  -7.440  1.00                 C  
ATOM   1428  CG  GLN   210      32.785  43.605  -6.615  1.00                 C  
ATOM   1429  OE1 GLN   210      32.514  41.779  -8.138  1.00                 O  
ATOM   1430  NE2 GLN   210      34.585  42.171  -7.361  1.00                 N  
ATOM   1431  N   THR   211      30.580  46.491  -7.431  1.00                 N  
ATOM   1432  CA  THR   211      30.896  47.749  -8.080  1.00                 C  
ATOM   1433  C   THR   211      30.553  48.948  -7.165  1.00                 C  
ATOM   1434  O   THR   211      31.282  49.917  -7.142  1.00                 O  
ATOM   1435  CB  THR   211      30.149  47.897  -9.419  1.00                 C  
ATOM   1436  OG1 THR   211      30.554  46.853 -10.313  1.00                 O  
ATOM   1437  CG2 THR   211      30.468  49.238 -10.061  1.00                 C  
ATOM   1438  N   THR   212      29.465  48.878  -6.398  1.00                 N  
ATOM   1439  CA  THR   212      29.087  50.005  -5.530  1.00                 C  
ATOM   1440  C   THR   212      29.976  50.122  -4.301  1.00                 C  
ATOM   1441  O   THR   212      30.384  51.219  -3.952  1.00                 O  
ATOM   1442  CB  THR   212      27.623  49.894  -5.066  1.00                 C  
ATOM   1443  OG1 THR   212      27.440  48.671  -4.340  1.00                 O  
ATOM   1444  CG2 THR   212      26.683  49.894  -6.262  1.00                 C  
ATOM   1445  N   LEU   213      30.323  49.020  -3.650  1.00                 N  
ATOM   1446  CA  LEU   213      31.189  49.181  -2.477  1.00                 C  
ATOM   1447  C   LEU   213      32.568  49.725  -2.909  1.00                 C  
ATOM   1448  O   LEU   213      33.120  50.659  -2.302  1.00                 O  
ATOM   1449  CB  LEU   213      31.341  47.851  -1.736  1.00                 C  
ATOM   1450  CG  LEU   213      32.167  47.882  -0.449  1.00                 C  
ATOM   1451  CD1 LEU   213      33.651  47.989  -0.765  1.00                 C  
ATOM   1452  CD2 LEU   213      31.732  49.036   0.441  1.00                 C  
ATOM   1453  N   MET   214      33.130  49.119  -3.953  1.00                 N  
ATOM   1454  CA  MET   214      34.440  49.538  -4.449  1.00                 C  
ATOM   1455  C   MET   214      34.344  50.975  -4.906  1.00                 C  
ATOM   1456  O   MET   214      35.267  51.736  -4.652  1.00                 O  
ATOM   1457  CB  MET   214      34.902  48.620  -5.582  1.00                 C  
ATOM   1458  SD  MET   214      35.637  46.118  -6.517  1.00                 S  
ATOM   1459  CE  MET   214      37.196  46.805  -7.069  1.00                 C  
ATOM   1460  CG  MET   214      35.252  47.210  -5.136  1.00                 C  
ATOM   1461  N   GLU   215      33.239  51.359  -5.561  1.00                 N  
ATOM   1462  CA  GLU   215      33.134  52.747  -5.964  1.00                 C  
ATOM   1463  C   GLU   215      33.118  53.603  -4.660  1.00                 C  
ATOM   1464  O   GLU   215      33.637  54.703  -4.646  1.00                 O  
ATOM   1465  CB  GLU   215      31.881  52.965  -6.814  1.00                 C  
ATOM   1466  CD  GLU   215      32.823  54.768  -8.311  1.00                 C  
ATOM   1467  CG  GLU   215      31.725  54.383  -7.339  1.00                 C  
ATOM   1468  OE1 GLU   215      33.458  53.857  -8.881  1.00                 O  
ATOM   1469  OE2 GLU   215      33.048  55.982  -8.502  1.00                 O  
ATOM   1470  N   THR   216      32.557  53.119  -3.554  1.00                 N  
ATOM   1471  CA  THR   216      32.599  53.951  -2.354  1.00                 C  
ATOM   1472  C   THR   216      34.019  53.969  -1.724  1.00                 C  
ATOM   1473  O   THR   216      34.424  54.988  -1.143  1.00                 O  
ATOM   1474  CB  THR   216      31.584  53.472  -1.300  1.00                 C  
ATOM   1475  OG1 THR   216      31.877  52.120  -0.929  1.00                 O  
ATOM   1476  CG2 THR   216      30.170  53.528  -1.858  1.00                 C  
ATOM   1477  N   LEU   217      34.797  52.892  -1.871  1.00                 N  
ATOM   1478  CA  LEU   217      36.127  52.899  -1.280  1.00                 C  
ATOM   1479  C   LEU   217      36.994  53.904  -2.003  1.00                 C  
ATOM   1480  O   LEU   217      37.697  54.722  -1.385  1.00                 O  
ATOM   1481  CB  LEU   217      36.746  51.501  -1.337  1.00                 C  
ATOM   1482  CG  LEU   217      36.096  50.435  -0.452  1.00                 C  
ATOM   1483  CD1 LEU   217      36.692  49.065  -0.734  1.00                 C  
ATOM   1484  CD2 LEU   217      36.255  50.788   1.019  1.00                 C  
ATOM   1485  N   HIS   218      36.901  53.861  -3.323  1.00                 N  
ATOM   1486  CA  HIS   218      37.613  54.773  -4.181  1.00                 C  
ATOM   1487  C   HIS   218      37.263  56.219  -3.804  1.00                 C  
ATOM   1488  O   HIS   218      38.159  57.051  -3.713  1.00                 O  
ATOM   1489  CB  HIS   218      37.281  54.498  -5.649  1.00                 C  
ATOM   1490  CG  HIS   218      38.016  55.379  -6.610  1.00                 C  
ATOM   1491  ND1 HIS   218      39.366  55.251  -6.854  1.00                 N  
ATOM   1492  CE1 HIS   218      39.737  56.175  -7.758  1.00                 C  
ATOM   1493  CD2 HIS   218      37.659  56.488  -7.483  1.00                 C  
ATOM   1494  NE2 HIS   218      38.718  56.921  -8.139  1.00                 N  
ATOM   1495  N   SER   219      35.983  56.516  -3.561  1.00                 N  
ATOM   1496  CA  SER   219      35.607  57.881  -3.177  1.00                 C  
ATOM   1497  C   SER   219      36.289  58.215  -1.811  1.00                 C  
ATOM   1498  O   SER   219      36.881  59.277  -1.659  1.00                 O  
ATOM   1499  CB  SER   219      34.085  58.014  -3.092  1.00                 C  
ATOM   1500  OG  SER   219      33.487  57.856  -4.367  1.00                 O  
ATOM   1501  N   MET   220      36.238  57.306  -0.837  1.00                 N  
ATOM   1502  CA  MET   220      36.923  57.561   0.432  1.00                 C  
ATOM   1503  C   MET   220      38.438  57.850   0.239  1.00                 C  
ATOM   1504  O   MET   220      38.989  58.777   0.833  1.00                 O  
ATOM   1505  CB  MET   220      36.749  56.375   1.383  1.00                 C  
ATOM   1506  SD  MET   220      35.150  54.735   2.942  1.00                 S  
ATOM   1507  CE  MET   220      33.379  54.723   3.207  1.00                 C  
ATOM   1508  CG  MET   220      35.326  56.182   1.881  1.00                 C  
ATOM   1509  N   ARG   221      39.112  57.053  -0.583  1.00                 N  
ATOM   1510  CA  ARG   221      40.526  57.266  -0.819  1.00                 C  
ATOM   1511  C   ARG   221      40.716  58.668  -1.466  1.00                 C  
ATOM   1512  O   ARG   221      41.412  59.514  -0.922  1.00                 O  
ATOM   1513  CB  ARG   221      41.093  56.158  -1.709  1.00                 C  
ATOM   1514  CD  ARG   221      43.415  56.181  -0.755  1.00                 C  
ATOM   1515  NE  ARG   221      44.844  56.286  -1.037  1.00                 N  
ATOM   1516  CG  ARG   221      42.575  56.306  -2.015  1.00                 C  
ATOM   1517  CZ  ARG   221      45.783  56.410  -0.104  1.00                 C  
ATOM   1518  NH1 ARG   221      47.058  56.499  -0.454  1.00                 N  
ATOM   1519  NH2 ARG   221      45.443  56.445   1.177  1.00                 N  
ATOM   1520  N   ARG   222      40.120  58.856  -2.634  1.00                 N  
ATOM   1521  CA  ARG   222      40.167  60.108  -3.380  1.00                 C  
ATOM   1522  C   ARG   222      39.934  61.262  -2.451  1.00                 C  
ATOM   1523  O   ARG   222      40.615  62.269  -2.543  1.00                 O  
ATOM   1524  CB  ARG   222      39.131  60.100  -4.506  1.00                 C  
ATOM   1525  CD  ARG   222      38.212  61.196  -6.569  1.00                 C  
ATOM   1526  NE  ARG   222      36.827  61.101  -6.115  1.00                 N  
ATOM   1527  CG  ARG   222      39.184  61.323  -5.407  1.00                 C  
ATOM   1528  CZ  ARG   222      36.095  59.993  -6.177  1.00                 C  
ATOM   1529  NH1 ARG   222      34.843  60.000  -5.741  1.00                 N  
ATOM   1530  NH2 ARG   222      36.617  58.881  -6.676  1.00                 N  
ATOM   1531  N   ALA   223      38.974  61.111  -1.539  1.00                 N  
ATOM   1532  CA  ALA   223      38.679  62.217  -0.634  1.00                 C  
ATOM   1533  C   ALA   223      39.757  62.535   0.410  1.00                 C  
ATOM   1534  O   ALA   223      39.706  63.607   1.026  1.00                 O  
ATOM   1535  CB  ALA   223      37.380  61.958   0.114  1.00                 C  
ATOM   1536  N   GLY   224      40.710  61.628   0.625  1.00                 N  
ATOM   1537  CA  GLY   224      41.769  61.882   1.615  1.00                 C  
ATOM   1538  C   GLY   224      41.926  60.873   2.755  1.00                 C  
ATOM   1539  O   GLY   224      42.851  60.960   3.577  1.00                 O  
ATOM   1540  N   ALA   225      41.030  59.895   2.815  1.00                 N  
ATOM   1541  CA  ALA   225      41.101  58.902   3.869  1.00                 C  
ATOM   1542  C   ALA   225      42.275  57.950   3.657  1.00                 C  
ATOM   1543  O   ALA   225      42.494  57.489   2.566  1.00                 O  
ATOM   1544  CB  ALA   225      39.801  58.116   3.946  1.00                 C  
ATOM   1545  N   ASP   226      43.051  57.690   4.689  1.00                 N  
ATOM   1546  CA  ASP   226      44.141  56.731   4.573  1.00                 C  
ATOM   1547  C   ASP   226      43.591  55.365   5.055  1.00                 C  
ATOM   1548  O   ASP   226      44.050  54.304   4.673  1.00                 O  
ATOM   1549  CB  ASP   226      45.350  57.192   5.390  1.00                 C  
ATOM   1550  CG  ASP   226      45.964  58.469   4.851  1.00                 C  
ATOM   1551  OD1 ASP   226      46.333  58.493   3.658  1.00                 O  
ATOM   1552  OD2 ASP   226      46.078  59.445   5.622  1.00                 O  
ATOM   1553  N   ILE   227      42.576  55.430   5.893  1.00                 N  
ATOM   1554  CA  ILE   227      42.002  54.280   6.509  1.00                 C  
ATOM   1555  C   ILE   227      40.456  54.267   6.417  1.00                 C  
ATOM   1556  O   ILE   227      39.777  55.277   6.586  1.00                 O  
ATOM   1557  CB  ILE   227      42.419  54.164   7.987  1.00                 C  
ATOM   1558  CD1 ILE   227      44.453  54.145   9.523  1.00                 C  
ATOM   1559  CG1 ILE   227      43.939  54.038   8.104  1.00                 C  
ATOM   1560  CG2 ILE   227      41.700  53.001   8.654  1.00                 C  
ATOM   1561  N   ILE   228      39.911  53.094   6.142  1.00                 N  
ATOM   1562  CA  ILE   228      38.484  52.888   6.018  1.00                 C  
ATOM   1563  C   ILE   228      38.016  51.767   6.960  1.00                 C  
ATOM   1564  O   ILE   228      38.437  50.593   6.827  1.00                 O  
ATOM   1565  CB  ILE   228      38.085  52.562   4.567  1.00                 C  
ATOM   1566  CD1 ILE   228      38.324  53.378   2.164  1.00                 C  
ATOM   1567  CG1 ILE   228      38.498  53.700   3.632  1.00                 C  
ATOM   1568  CG2 ILE   228      36.595  52.268   4.477  1.00                 C  
ATOM   1569  N   ILE   229      37.158  52.144   7.910  1.00                 N  
ATOM   1570  CA  ILE   229      36.564  51.252   8.921  1.00                 C  
ATOM   1571  C   ILE   229      35.276  50.910   8.253  1.00                 C  
ATOM   1572  O   ILE   229      34.443  51.797   8.115  1.00                 O  
ATOM   1573  CB  ILE   229      36.438  51.952  10.287  1.00                 C  
ATOM   1574  CD1 ILE   229      38.853  51.398  10.889  1.00                 C  
ATOM   1575  CG1 ILE   229      37.801  52.476  10.745  1.00                 C  
ATOM   1576  CG2 ILE   229      35.819  51.013  11.311  1.00                 C  
ATOM   1577  N   SER   230      35.100  49.647   7.846  1.00                 N  
ATOM   1578  CA  SER   230      33.887  49.268   7.111  1.00                 C  
ATOM   1579  C   SER   230      33.469  47.831   7.316  1.00                 C  
ATOM   1580  O   SER   230      34.312  46.922   7.361  1.00                 O  
ATOM   1581  CB  SER   230      34.071  49.511   5.612  1.00                 C  
ATOM   1582  OG  SER   230      32.915  49.128   4.887  1.00                 O  
ATOM   1583  N   TYR   231      32.159  47.617   7.435  1.00                 N  
ATOM   1584  CA  TYR   231      31.674  46.268   7.659  1.00                 C  
ATOM   1585  C   TYR   231      31.867  45.408   6.417  1.00                 C  
ATOM   1586  O   TYR   231      31.737  44.198   6.498  1.00                 O  
ATOM   1587  CB  TYR   231      30.198  46.289   8.063  1.00                 C  
ATOM   1588  CG  TYR   231      29.950  46.847   9.446  1.00                 C  
ATOM   1589  OH  TYR   231      29.261  48.396  13.243  1.00                 O  
ATOM   1590  CZ  TYR   231      29.489  47.882  11.987  1.00                 C  
ATOM   1591  CD1 TYR   231      29.493  48.148   9.617  1.00                 C  
ATOM   1592  CE1 TYR   231      29.263  48.666  10.877  1.00                 C  
ATOM   1593  CD2 TYR   231      30.172  46.071  10.576  1.00                 C  
ATOM   1594  CE2 TYR   231      29.948  46.573  11.844  1.00                 C  
ATOM   1595  N   PHE   232      32.158  46.027   5.277  1.00                 N  
ATOM   1596  CA  PHE   232      32.441  45.268   4.036  1.00                 C  
ATOM   1597  C   PHE   232      33.893  44.715   4.009  1.00                 C  
ATOM   1598  O   PHE   232      34.279  44.108   3.025  1.00                 O  
ATOM   1599  CB  PHE   232      32.204  46.145   2.805  1.00                 C  
ATOM   1600  CG  PHE   232      30.758  46.476   2.566  1.00                 C  
ATOM   1601  CZ  PHE   232      28.082  47.080   2.121  1.00                 C  
ATOM   1602  CD1 PHE   232      30.275  47.750   2.808  1.00                 C  
ATOM   1603  CE1 PHE   232      28.945  48.054   2.588  1.00                 C  
ATOM   1604  CD2 PHE   232      29.881  45.513   2.099  1.00                 C  
ATOM   1605  CE2 PHE   232      28.551  45.817   1.879  1.00                 C  
ATOM   1606  N   THR   233      34.695  44.902   5.063  1.00                 N  
ATOM   1607  CA  THR   233      36.103  44.389   5.003  1.00                 C  
ATOM   1608  C   THR   233      36.165  42.951   4.437  1.00                 C  
ATOM   1609  O   THR   233      36.970  42.693   3.541  1.00                 O  
ATOM   1610  CB  THR   233      36.772  44.412   6.390  1.00                 C  
ATOM   1611  OG1 THR   233      36.833  45.760   6.872  1.00                 O  
ATOM   1612  CG2 THR   233      38.187  43.860   6.308  1.00                 C  
ATOM   1613  N   PRO   234      35.292  42.020   4.915  1.00                 N  
ATOM   1614  CA  PRO   234      35.296  40.626   4.437  1.00                 C  
ATOM   1615  C   PRO   234      35.201  40.520   2.946  1.00                 C  
ATOM   1616  O   PRO   234      36.050  39.917   2.339  1.00                 O  
ATOM   1617  CB  PRO   234      34.068  40.003   5.103  1.00                 C  
ATOM   1618  CD  PRO   234      34.234  42.187   6.069  1.00                 C  
ATOM   1619  CG  PRO   234      33.918  40.752   6.385  1.00                 C  
ATOM   1620  N   GLN   235      34.197  41.137   2.349  1.00                 N  
ATOM   1621  CA  GLN   235      34.052  41.065   0.894  1.00                 C  
ATOM   1622  C   GLN   235      35.162  41.804   0.133  1.00                 C  
ATOM   1623  O   GLN   235      35.500  41.431  -0.989  1.00                 O  
ATOM   1624  CB  GLN   235      32.697  41.629   0.462  1.00                 C  
ATOM   1625  CD  GLN   235      30.183  41.390   0.472  1.00                 C  
ATOM   1626  CG  GLN   235      31.509  40.778   0.879  1.00                 C  
ATOM   1627  OE1 GLN   235      30.070  42.606   0.319  1.00                 O  
ATOM   1628  NE2 GLN   235      29.172  40.546   0.296  1.00                 N  
ATOM   1629  N   ILE   236      35.750  42.833   0.735  1.00                 N  
ATOM   1630  CA  ILE   236      36.793  43.580   0.052  1.00                 C  
ATOM   1631  C   ILE   236      38.098  42.807   0.015  1.00                 C  
ATOM   1632  O   ILE   236      38.801  42.857  -0.983  1.00                 O  
ATOM   1633  CB  ILE   236      37.025  44.954   0.707  1.00                 C  
ATOM   1634  CD1 ILE   236      35.831  47.116   1.342  1.00                 C  
ATOM   1635  CG1 ILE   236      35.801  45.852   0.510  1.00                 C  
ATOM   1636  CG2 ILE   236      38.292  45.596   0.165  1.00                 C  
ATOM   1637  N   LEU   237      38.403  42.089   1.095  1.00                 N  
ATOM   1638  CA  LEU   237      39.624  41.320   1.185  1.00                 C  
ATOM   1639  C   LEU   237      39.526  40.303   0.059  1.00                 C  
ATOM   1640  O   LEU   237      40.464  40.141  -0.712  1.00                 O  
ATOM   1641  CB  LEU   237      39.755  40.683   2.570  1.00                 C  
ATOM   1642  CG  LEU   237      40.983  39.799   2.796  1.00                 C  
ATOM   1643  CD1 LEU   237      42.263  40.605   2.636  1.00                 C  
ATOM   1644  CD2 LEU   237      40.934  39.151   4.171  1.00                 C  
ATOM   1645  N   GLN   238      38.389  39.633  -0.072  1.00                 N  
ATOM   1646  CA  GLN   238      38.270  38.667  -1.186  1.00                 C  
ATOM   1647  C   GLN   238      38.176  39.321  -2.570  1.00                 C  
ATOM   1648  O   GLN   238      38.606  38.730  -3.547  1.00                 O  
ATOM   1649  CB  GLN   238      37.047  37.769  -0.988  1.00                 C  
ATOM   1650  CD  GLN   238      38.065  35.670  -1.956  1.00                 C  
ATOM   1651  CG  GLN   238      36.918  36.660  -2.019  1.00                 C  
ATOM   1652  OE1 GLN   238      38.394  35.153  -0.889  1.00                 O  
ATOM   1653  NE2 GLN   238      38.678  35.404  -3.104  1.00                 N  
ATOM   1654  N   TRP   239      37.614  40.522  -2.677  1.00                 N  
ATOM   1655  CA  TRP   239      37.543  41.181  -3.987  1.00                 C  
ATOM   1656  C   TRP   239      38.947  41.555  -4.505  1.00                 C  
ATOM   1657  O   TRP   239      39.257  41.355  -5.687  1.00                 O  
ATOM   1658  CB  TRP   239      36.665  42.432  -3.911  1.00                 C  
ATOM   1659  CG  TRP   239      35.202  42.131  -3.790  1.00                 C  
ATOM   1660  CD1 TRP   239      34.539  41.060  -4.316  1.00                 C  
ATOM   1661  NE1 TRP   239      33.205  41.123  -3.995  1.00                 N  
ATOM   1662  CD2 TRP   239      34.220  42.911  -3.098  1.00                 C  
ATOM   1663  CE2 TRP   239      32.985  42.253  -3.247  1.00                 C  
ATOM   1664  CH2 TRP   239      31.877  43.911  -1.983  1.00                 C  
ATOM   1665  CZ2 TRP   239      31.805  42.745  -2.692  1.00                 C  
ATOM   1666  CE3 TRP   239      34.264  44.102  -2.367  1.00                 C  
ATOM   1667  CZ3 TRP   239      33.092  44.586  -1.819  1.00                 C  
ATOM   1668  N   GLN   240      39.788  42.075  -3.608  1.00                 N  
ATOM   1669  CA  GLN   240      41.168  42.472  -3.919  1.00                 C  
ATOM   1670  C   GLN   240      42.032  41.233  -4.168  1.00                 C  
ATOM   1671  O   GLN   240      43.156  41.350  -4.615  1.00                 O  
ATOM   1672  CB  GLN   240      41.752  43.315  -2.783  1.00                 C  
ATOM   1673  CD  GLN   240      41.681  45.470  -1.469  1.00                 C  
ATOM   1674  CG  GLN   240      41.092  44.674  -2.616  1.00                 C  
ATOM   1675  OE1 GLN   240      42.138  44.903  -0.476  1.00                 O  
ATOM   1676  NE2 GLN   240      41.673  46.792  -1.602  1.00                 N  
ATOM   1677  N   LYS   241      41.504  40.052  -3.849  1.00                 N  
ATOM   1678  CA  LYS   241      42.223  38.800  -4.088  1.00                 C  
ATOM   1679  C   LYS   241      41.677  38.096  -5.333  1.00                 C  
ATOM   1680  O   LYS   241      42.120  36.998  -5.686  1.00                 O  
ATOM   1681  CB  LYS   241      42.120  37.882  -2.868  1.00                 C  
ATOM   1682  CD  LYS   241      42.684  37.453  -0.460  1.00                 C  
ATOM   1683  CE  LYS   241      43.384  37.987   0.779  1.00                 C  
ATOM   1684  CG  LYS   241      42.803  38.424  -1.624  1.00                 C  
ATOM   1685  NZ  LYS   241      43.256  37.056   1.933  1.00                 N  
ATOM   1686  N   GLU   242      40.695  38.720  -5.978  1.00                 N  
ATOM   1687  CA  GLU   242      40.117  38.189  -7.202  1.00                 C  
ATOM   1688  C   GLU   242      40.909  38.994  -8.186  1.00                 C  
ATOM   1689  O   GLU   242      41.674  38.454  -8.988  1.00                 O  
ATOM   1690  CB  GLU   242      38.601  38.396  -7.213  1.00                 C  
ATOM   1691  CD  GLU   242      37.973  36.089  -6.401  1.00                 C  
ATOM   1692  CG  GLU   242      37.856  37.582  -6.167  1.00                 C  
ATOM   1693  OE1 GLU   242      37.721  35.644  -7.540  1.00                 O  
ATOM   1694  OE2 GLU   242      38.315  35.363  -5.443  1.00                 O  
ATOM   1695  N   GLU   243      40.720  40.305  -8.119  1.00                 N  
ATOM   1696  CA  GLU   243      41.502  41.175  -8.960  1.00                 C  
ATOM   1697  C   GLU   243      42.875  40.767  -8.412  1.00                 C  
ATOM   1698  O   GLU   243      43.609  39.983  -9.069  1.00                 O  
ATOM   1699  OXT GLU   243      43.271  41.215  -7.304  1.00                 O  
ATOM   1700  CB  GLU   243      41.074  42.632  -8.769  1.00                 C  
ATOM   1701  CD  GLU   243      39.272  44.381  -9.036  1.00                 C  
ATOM   1702  CG  GLU   243      39.666  42.933  -9.254  1.00                 C  
ATOM   1703  OE1 GLU   243      40.036  45.110  -8.369  1.00                 O  
ATOM   1704  OE2 GLU   243      38.200  44.786  -9.531  1.00                 O  
TER
