# Supplementary material for: Comparative Single-Cell Transcriptomics Reveals Novel Genes Involved in Bivalve Embryonic Shell Formation and Questions Ontogenetic Homology of Molluscan Shell Types
Source: Front Cell Dev Biol. 2022 Jun 9;10:883755. doi: 10.3389/fcell.2022.883755 (PMC9261976; doi:10.3389/fcell.2022.883755)
Supplement: Supplementary file 1 [file DataSheet1.ZIP › Supplementary_File1/s_f_1/f52d0e8466d232f2.final.pdb]

ATOM      1  N   VAL    30      19.086 113.129  67.144  1.00                 N  
ATOM      2  CA  VAL    30      17.915 112.282  67.012  1.00                 C  
ATOM      3  C   VAL    30      18.325 110.819  67.101  1.00                 C  
ATOM      4  O   VAL    30      19.347 110.466  66.536  1.00                 O  
ATOM      5  CB  VAL    30      17.168 112.554  65.693  1.00                 C  
ATOM      6  CG1 VAL    30      16.670 113.990  65.649  1.00                 C  
ATOM      7  CG2 VAL    30      18.066 112.260  64.502  1.00                 C  
ATOM      8  N   LEU    31      17.464 109.949  67.643  1.00                 N  
ATOM      9  CA  LEU    31      17.703 108.516  67.637  1.00                 C  
ATOM     10  C   LEU    31      16.410 107.756  67.489  1.00                 C  
ATOM     11  O   LEU    31      15.368 108.221  67.934  1.00                 O  
ATOM     12  CB  LEU    31      18.424 108.088  68.917  1.00                 C  
ATOM     13  CG  LEU    31      18.808 106.610  69.016  1.00                 C  
ATOM     14  CD1 LEU    31      20.034 106.431  69.898  1.00                 C  
ATOM     15  CD2 LEU    31      17.647 105.788  69.553  1.00                 C  
ATOM     16  N   THR    32      16.467 106.639  66.744  1.00                 N  
ATOM     17  CA  THR    32      15.351 105.713  66.584  1.00                 C  
ATOM     18  C   THR    32      15.770 104.332  67.053  1.00                 C  
ATOM     19  O   THR    32      16.891 103.919  66.788  1.00                 O  
ATOM     20  CB  THR    32      14.869 105.658  65.123  1.00                 C  
ATOM     21  OG1 THR    32      13.734 104.789  65.024  1.00                 O  
ATOM     22  CG2 THR    32      15.969 105.125  64.218  1.00                 C  
ATOM     23  N   TYR    33      14.859 103.589  67.714  1.00                 N  
ATOM     24  CA  TYR    33      15.169 102.246  68.174  1.00                 C  
ATOM     25  C   TYR    33      13.895 101.391  68.268  1.00                 C  
ATOM     26  O   TYR    33      12.918 101.816  68.869  1.00                 O  
ATOM     27  CB  TYR    33      15.874 102.294  69.531  1.00                 C  
ATOM     28  CG  TYR    33      16.255 100.934  70.072  1.00                 C  
ATOM     29  OH  TYR    33      17.316  97.197  71.554  1.00                 O  
ATOM     30  CZ  TYR    33      16.963  98.433  71.064  1.00                 C  
ATOM     31  CD1 TYR    33      17.557 100.464  69.962  1.00                 C  
ATOM     32  CE1 TYR    33      17.914  99.223  70.454  1.00                 C  
ATOM     33  CD2 TYR    33      15.310 100.125  70.690  1.00                 C  
ATOM     34  CE2 TYR    33      15.649  98.881  71.187  1.00                 C  
ATOM     35  N   ASN    34      13.935 100.196  67.736  1.00                 N  
ATOM     36  CA  ASN    34      12.837  99.234  67.895  1.00                 C  
ATOM     37  C   ASN    34      13.297  98.407  69.081  1.00                 C  
ATOM     38  O   ASN    34      14.367  97.767  69.015  1.00                 O  
ATOM     39  CB  ASN    34      12.620  98.450  66.599  1.00                 C  
ATOM     40  CG  ASN    34      11.427  97.517  66.676  1.00                 C  
ATOM     41  OD1 ASN    34      10.921  97.229  67.760  1.00                 O  
ATOM     42  ND2 ASN    34      10.975  97.041  65.522  1.00                 N  
ATOM     43  N   THR    35      12.535  98.474  70.198  1.00                 N  
ATOM     44  CA  THR    35      12.942  97.858  71.473  1.00                 C  
ATOM     45  C   THR    35      12.212  96.567  71.829  1.00                 C  
ATOM     46  O   THR    35      12.542  95.987  72.842  1.00                 O  
ATOM     47  CB  THR    35      12.752  98.828  72.654  1.00                 C  
ATOM     48  OG1 THR    35      11.368  99.181  72.769  1.00                 O  
ATOM     49  CG2 THR    35      13.562 100.097  72.437  1.00                 C  
ATOM     50  N   ALA    36      11.340  96.053  70.973  1.00                 N  
ATOM     51  CA  ALA    36      10.751  94.735  71.138  1.00                 C  
ATOM     52  C   ALA    36      10.244  94.463  72.569  1.00                 C  
ATOM     53  O   ALA    36      10.679  93.496  73.203  1.00                 O  
ATOM     54  CB  ALA    36      11.753  93.655  70.758  1.00                 C  
ATOM     55  N   LEU    37       9.319  95.274  73.065  1.00                 N  
ATOM     56  CA  LEU    37       8.771  95.087  74.402  1.00                 C  
ATOM     57  C   LEU    37       7.365  94.596  74.249  1.00                 C  
ATOM     58  O   LEU    37       6.412  95.357  74.393  1.00                 O  
ATOM     59  CB  LEU    37       8.838  96.393  75.196  1.00                 C  
ATOM     60  CG  LEU    37       8.286  96.348  76.622  1.00                 C  
ATOM     61  CD1 LEU    37       9.096  95.391  77.483  1.00                 C  
ATOM     62  CD2 LEU    37       8.279  97.738  77.240  1.00                 C  
ATOM     63  N   LEU    38       7.247  93.306  73.978  1.00                 N  
ATOM     64  CA  LEU    38       5.953  92.671  73.788  1.00                 C  
ATOM     65  C   LEU    38       5.322  92.252  75.088  1.00                 C  
ATOM     66  O   LEU    38       6.043  91.941  76.043  1.00                 O  
ATOM     67  CB  LEU    38       6.083  91.453  72.872  1.00                 C  
ATOM     68  CG  LEU    38       6.575  91.724  71.449  1.00                 C  
ATOM     69  CD1 LEU    38       6.758  90.421  70.685  1.00                 C  
ATOM     70  CD2 LEU    38       5.607  92.638  70.711  1.00                 C  
ATOM     71  N   ASP    39       3.990  92.058  75.124  1.00                 N  
ATOM     72  CA  ASP    39       3.385  91.414  76.302  1.00                 C  
ATOM     73  C   ASP    39       3.964  90.019  76.526  1.00                 C  
ATOM     74  O   ASP    39       4.288  89.304  75.565  1.00                 O  
ATOM     75  CB  ASP    39       1.865  91.332  76.147  1.00                 C  
ATOM     76  CG  ASP    39       1.194  92.687  76.261  1.00                 C  
ATOM     77  OD1 ASP    39       1.871  93.652  76.675  1.00                 O  
ATOM     78  OD2 ASP    39      -0.008  92.784  75.938  1.00                 O  
ATOM     79  N   HIS    40       4.160  89.650  77.790  1.00                 N  
ATOM     80  CA  HIS    40       4.761  88.355  78.135  1.00                 C  
ATOM     81  C   HIS    40       4.034  87.153  77.504  1.00                 C  
ATOM     82  O   HIS    40       4.708  86.226  77.060  1.00                 O  
ATOM     83  CB  HIS    40       4.796  88.168  79.653  1.00                 C  
ATOM     84  CG  HIS    40       3.442  88.027  80.276  1.00                 C  
ATOM     85  ND1 HIS    40       2.864  86.802  80.532  1.00                 N  
ATOM     86  CE1 HIS    40       1.656  86.996  81.090  1.00                 C  
ATOM     87  CD2 HIS    40       2.418  88.945  80.754  1.00                 C  
ATOM     88  NE2 HIS    40       1.382  88.279  81.226  1.00                 N  
ATOM     89  N   SER    41       2.693  87.226  77.304  1.00                 N  
ATOM     90  CA  SER    41       1.938  86.149  76.635  1.00                 C  
ATOM     91  C   SER    41       2.370  85.854  75.193  1.00                 C  
ATOM     92  O   SER    41       2.142  84.755  74.672  1.00                 O  
ATOM     93  CB  SER    41       0.442  86.471  76.623  1.00                 C  
ATOM     94  OG  SER    41      -0.083  86.507  77.938  1.00                 O  
ATOM     95  N   MET    42       3.191  84.848  74.962  1.00                 N  
ATOM     96  CA  MET    42       3.748  84.003  76.014  1.00                 C  
ATOM     97  C   MET    42       4.840  84.720  76.803  1.00                 C  
ATOM     98  O   MET    42       5.366  85.766  76.415  1.00                 O  
ATOM     99  CB  MET    42       4.308  82.708  75.421  1.00                 C  
ATOM    100  SD  MET    42       3.945  80.259  74.179  1.00                 S  
ATOM    101  CE  MET    42       4.888  80.844  72.773  1.00                 C  
ATOM    102  CG  MET    42       3.256  81.806  74.796  1.00                 C  
ATOM    103  N   ASN    43       5.177  84.125  77.940  1.00                 N  
ATOM    104  CA  ASN    43       6.173  84.681  78.844  1.00                 C  
ATOM    105  C   ASN    43       7.582  84.495  78.307  1.00                 C  
ATOM    106  O   ASN    43       7.891  83.520  77.616  1.00                 O  
ATOM    107  CB  ASN    43       6.046  84.053  80.233  1.00                 C  
ATOM    108  CG  ASN    43       4.776  84.471  80.948  1.00                 C  
ATOM    109  OD1 ASN    43       4.006  85.286  80.439  1.00                 O  
ATOM    110  ND2 ASN    43       4.553  83.913  82.132  1.00                 N  
ATOM    111  N   GLY    44       8.468  85.441  78.623  1.00                 N  
ATOM    112  CA  GLY    44       9.889  85.288  78.328  1.00                 C  
ATOM    113  C   GLY    44      10.559  84.286  79.260  1.00                 C  
ATOM    114  O   GLY    44       9.928  83.397  79.840  1.00                 O  
ATOM    115  N   ILE    45      11.867  84.439  79.404  1.00                 N  
ATOM    116  CA  ILE    45      12.676  83.539  80.221  1.00                 C  
ATOM    117  C   ILE    45      12.901  84.095  81.624  1.00                 C  
ATOM    118  O   ILE    45      12.032  84.698  82.258  1.00                 O  
ATOM    119  CB  ILE    45      14.036  83.247  79.561  1.00                 C  
ATOM    120  CD1 ILE    45      13.094  81.299  78.213  1.00                 C  
ATOM    121  CG1 ILE    45      13.835  82.618  78.181  1.00                 C  
ATOM    122  CG2 ILE    45      14.890  82.370  80.465  1.00                 C  
ATOM    123  N   PRO    46      14.242  83.897  82.096  1.00                 N  
ATOM    124  CA  PRO    46      14.408  84.188  83.516  1.00                 C  
ATOM    125  C   PRO    46      14.032  85.671  83.791  1.00                 C  
ATOM    126  O   PRO    46      13.785  86.042  84.934  1.00                 O  
ATOM    127  CB  PRO    46      15.889  83.909  83.780  1.00                 C  
ATOM    128  CD  PRO    46      15.533  83.547  81.441  1.00                 C  
ATOM    129  CG  PRO    46      16.538  84.041  82.444  1.00                 C  
ATOM    130  N   ASN    47      14.058  86.524  82.750  1.00                 N  
ATOM    131  CA  ASN    47      13.779  87.961  82.866  1.00                 C  
ATOM    132  C   ASN    47      12.609  88.348  82.010  1.00                 C  
ATOM    133  O   ASN    47      12.572  87.977  80.846  1.00                 O  
ATOM    134  CB  ASN    47      15.018  88.779  82.495  1.00                 C  
ATOM    135  CG  ASN    47      16.163  88.576  83.467  1.00                 C  
ATOM    136  OD1 ASN    47      16.167  89.137  84.562  1.00                 O  
ATOM    137  ND2 ASN    47      17.140  87.770  83.068  1.00                 N  
ATOM    138  N   ASN    48      11.676  89.124  82.555  1.00                 N  
ATOM    139  CA  ASN    48      10.483  89.494  81.816  1.00                 C  
ATOM    140  C   ASN    48      10.647  90.805  81.059  1.00                 C  
ATOM    141  O   ASN    48      11.719  91.420  81.072  1.00                 O  
ATOM    142  CB  ASN    48       9.278  89.584  82.754  1.00                 C  
ATOM    143  CG  ASN    48       9.404  90.713  83.758  1.00                 C  
ATOM    144  OD1 ASN    48      10.195  91.638  83.571  1.00                 O  
ATOM    145  ND2 ASN    48       8.623  90.641  84.829  1.00                 N  
ATOM    146  N   ARG    49       9.610  91.171  80.301  1.00                 N  
ATOM    147  CA  ARG    49       9.616  92.395  79.498  1.00                 C  
ATOM    148  C   ARG    49       9.836  93.644  80.360  1.00                 C  
ATOM    149  O   ARG    49      10.518  94.563  79.914  1.00                 O  
ATOM    150  CB  ARG    49       8.306  92.532  78.720  1.00                 C  
ATOM    151  CD  ARG    49       9.083  91.735  76.470  1.00                 C  
ATOM    152  NE  ARG    49       8.868  90.795  75.373  1.00                 N  
ATOM    153  CG  ARG    49       8.124  91.494  77.624  1.00                 C  
ATOM    154  CZ  ARG    49       9.666  90.683  74.317  1.00                 C  
ATOM    155  NH1 ARG    49       9.391  89.799  73.367  1.00                 N  
ATOM    156  NH2 ARG    49      10.739  91.456  74.212  1.00                 N  
ATOM    157  N   LEU    50       9.289  93.667  81.590  1.00                 N  
ATOM    158  CA  LEU    50       9.487  94.795  82.517  1.00                 C  
ATOM    159  C   LEU    50      10.931  94.958  82.916  1.00                 C  
ATOM    160  O   LEU    50      11.441  96.100  82.939  1.00                 O  
ATOM    161  CB  LEU    50       8.628  94.615  83.771  1.00                 C  
ATOM    162  CG  LEU    50       8.570  95.807  84.729  1.00                 C  
ATOM    163  CD1 LEU    50       7.373  95.689  85.660  1.00                 C  
ATOM    164  CD2 LEU    50       9.857  95.915  85.532  1.00                 C  
ATOM    165  N   GLU    51      11.646  93.826  83.157  1.00                 N  
ATOM    166  CA  GLU    51      13.064  93.900  83.492  1.00                 C  
ATOM    167  C   GLU    51      13.883  94.441  82.328  1.00                 C  
ATOM    168  O   GLU    51      14.795  95.248  82.524  1.00                 O  
ATOM    169  CB  GLU    51      13.590  92.523  83.904  1.00                 C  
ATOM    170  CD  GLU    51      15.300  93.334  85.577  1.00                 C  
ATOM    171  CG  GLU    51      15.051  92.517  84.324  1.00                 C  
ATOM    172  OE1 GLU    51      14.331  93.587  86.323  1.00                 O  
ATOM    173  OE2 GLU    51      16.464  93.721  85.812  1.00                 O  
ATOM    174  N   ARG    52      13.608  93.992  81.107  1.00                 N  
ATOM    175  CA  ARG    52      14.380  94.497  79.968  1.00                 C  
ATOM    176  C   ARG    52      14.108  95.968  79.765  1.00                 C  
ATOM    177  O   ARG    52      15.031  96.701  79.428  1.00                 O  
ATOM    178  CB  ARG    52      14.044  93.708  78.701  1.00                 C  
ATOM    179  CD  ARG    52      14.202  91.559  77.414  1.00                 C  
ATOM    180  NE  ARG    52      14.644  90.167  77.424  1.00                 N  
ATOM    181  CG  ARG    52      14.569  92.282  78.700  1.00                 C  
ATOM    182  CZ  ARG    52      15.863  89.768  77.074  1.00                 C  
ATOM    183  NH1 ARG    52      16.176  88.480  77.114  1.00                 N  
ATOM    184  NH2 ARG    52      16.766  90.658  76.686  1.00                 N  
ATOM    185  N   ARG    53      12.843  96.382  79.875  1.00                 N  
ATOM    186  CA  ARG    53      12.423  97.775  79.706  1.00                 C  
ATOM    187  C   ARG    53      13.111  98.718  80.663  1.00                 C  
ATOM    188  O   ARG    53      13.608  99.744  80.242  1.00                 O  
ATOM    189  CB  ARG    53      10.908  97.903  79.881  1.00                 C  
ATOM    190  CD  ARG    53      10.201  97.769  77.476  1.00                 C  
ATOM    191  NE  ARG    53      11.454  97.427  76.807  1.00                 N  
ATOM    192  CG  ARG    53      10.098  97.131  78.852  1.00                 C  
ATOM    193  CZ  ARG    53      11.703  96.249  76.243  1.00                 C  
ATOM    194  NH1 ARG    53      12.872  96.028  75.658  1.00                 N  
ATOM    195  NH2 ARG    53      10.782  95.295  76.267  1.00                 N  
ATOM    196  N   ASP    54      13.251  98.315  81.925  1.00                 N  
ATOM    197  CA  ASP    54      13.967  99.115  82.899  1.00                 C  
ATOM    198  C   ASP    54      15.430  99.281  82.487  1.00                 C  
ATOM    199  O   ASP    54      15.985 100.392  82.571  1.00                 O  
ATOM    200  CB  ASP    54      13.874  98.479  84.287  1.00                 C  
ATOM    201  CG  ASP    54      14.473  99.354  85.371  1.00                 C  
ATOM    202  OD1 ASP    54      13.939 100.458  85.606  1.00                 O  
ATOM    203  OD2 ASP    54      15.477  98.935  85.984  1.00                 O  
ATOM    204  N   ALA    55      16.049  98.188  82.034  1.00                 N  
ATOM    205  CA  ALA    55      17.454  98.196  81.636  1.00                 C  
ATOM    206  C   ALA    55      17.674  99.027  80.372  1.00                 C  
ATOM    207  O   ALA    55      18.615  99.792  80.314  1.00                 O  
ATOM    208  CB  ALA    55      17.951  96.775  81.415  1.00                 C  
ATOM    209  N   ILE    56      16.787  98.911  79.400  1.00                 N  
ATOM    210  CA  ILE    56      16.879  99.723  78.195  1.00                 C  
ATOM    211  C   ILE    56      16.804 101.211  78.571  1.00                 C  
ATOM    212  O   ILE    56      17.600 102.008  78.074  1.00                 O  
ATOM    213  CB  ILE    56      15.775  99.360  77.184  1.00                 C  
ATOM    214  CD1 ILE    56      14.821  97.401  75.861  1.00                 C  
ATOM    215  CG1 ILE    56      16.004  97.954  76.627  1.00                 C  
ATOM    216  CG2 ILE    56      15.701 100.403  76.079  1.00                 C  
ATOM    217  N   ILE    57      15.837 101.574  79.430  1.00                 N  
ATOM    218  CA  ILE    57      15.663 102.973  79.837  1.00                 C  
ATOM    219  C   ILE    57      16.875 103.516  80.567  1.00                 C  
ATOM    220  O   ILE    57      17.296 104.640  80.335  1.00                 O  
ATOM    221  CB  ILE    57      14.417 103.152  80.724  1.00                 C  
ATOM    222  CD1 ILE    57      12.930 103.723  78.734  1.00                 C  
ATOM    223  CG1 ILE    57      13.148 102.827  79.933  1.00                 C  
ATOM    224  CG2 ILE    57      14.376 104.556  81.309  1.00                 C  
ATOM    225  N   GLN    58      17.489 102.700  81.428  1.00                 N  
ATOM    226  CA  GLN    58      18.655 103.119  82.184  1.00                 C  
ATOM    227  C   GLN    58      19.848 103.310  81.261  1.00                 C  
ATOM    228  O   GLN    58      20.630 104.239  81.448  1.00                 O  
ATOM    229  CB  GLN    58      18.982 102.097  83.274  1.00                 C  
ATOM    230  CD  GLN    58      18.277 100.965  85.419  1.00                 C  
ATOM    231  CG  GLN    58      17.963 102.042  84.400  1.00                 C  
ATOM    232  OE1 GLN    58      18.932  99.971  85.104  1.00                 O  
ATOM    233  NE2 GLN    58      17.811 101.160  86.647  1.00                 N  
ATOM    234  N   ALA    59      20.048 102.377  80.322  1.00                 N  
ATOM    235  CA  ALA    59      21.164 102.494  79.371  1.00                 C  
ATOM    236  C   ALA    59      21.025 103.698  78.477  1.00                 C  
ATOM    237  O   ALA    59      22.029 104.394  78.216  1.00                 O  
ATOM    238  CB  ALA    59      21.270 101.238  78.520  1.00                 C  
ATOM    239  N   ILE    60      19.814 103.953  77.976  1.00                 N  
ATOM    240  CA  ILE    60      19.596 105.151  77.141  1.00                 C  
ATOM    241  C   ILE    60      19.938 106.413  77.969  1.00                 C  
ATOM    242  O   ILE    60      20.685 107.284  77.497  1.00                 O  
ATOM    243  CB  ILE    60      18.152 105.214  76.611  1.00                 C  
ATOM    244  CD1 ILE    60      16.443 103.890  75.259  1.00                 C  
ATOM    245  CG1 ILE    60      17.903 104.088  75.606  1.00                 C  
ATOM    246  CG2 ILE    60      17.863 106.582  76.012  1.00                 C  
ATOM    247  N   GLY    61      19.361 106.537  79.172  1.00                 N  
ATOM    248  CA  GLY    61      19.648 107.681  80.036  1.00                 C  
ATOM    249  C   GLY    61      21.156 107.890  80.282  1.00                 C  
ATOM    250  O   GLY    61      21.667 109.016  80.178  1.00                 O  
ATOM    251  N   LYS    62      21.845 106.861  80.767  1.00                 N  
ATOM    252  CA  LYS    62      23.308 106.852  80.737  1.00                 C  
ATOM    253  C   LYS    62      23.851 107.573  79.501  1.00                 C  
ATOM    254  O   LYS    62      24.526 108.604  79.577  1.00                 O  
ATOM    255  CB  LYS    62      23.836 105.416  80.773  1.00                 C  
ATOM    256  CD  LYS    62      25.806 103.866  80.895  1.00                 C  
ATOM    257  CE  LYS    62      27.322 103.760  80.881  1.00                 C  
ATOM    258  CG  LYS    62      25.352 105.313  80.787  1.00                 C  
ATOM    259  NZ  LYS    62      27.782 102.348  80.986  1.00                 N  
ATOM    260  N   VAL    63      23.539 107.003  78.331  1.00                 N  
ATOM    261  CA  VAL    63      23.992 107.485  77.032  1.00                 C  
ATOM    262  C   VAL    63      23.677 108.965  76.833  1.00                 C  
ATOM    263  O   VAL    63      24.545 109.775  76.495  1.00                 O  
ATOM    264  CB  VAL    63      23.371 106.672  75.881  1.00                 C  
ATOM    265  CG1 VAL    63      23.680 107.324  74.542  1.00                 C  
ATOM    266  CG2 VAL    63      23.877 105.238  75.908  1.00                 C  
ATOM    267  N   ASP    64      22.422 109.333  77.043  1.00                 N  
ATOM    268  CA  ASP    64      21.922 110.632  76.636  1.00                 C  
ATOM    269  C   ASP    64      21.832 110.587  75.128  1.00                 C  
ATOM    270  O   ASP    64      22.762 110.159  74.438  1.00                 O  
ATOM    271  CB  ASP    64      22.843 111.744  77.143  1.00                 C  
ATOM    272  CG  ASP    64      22.203 113.115  77.058  1.00                 C  
ATOM    273  OD1 ASP    64      20.956 113.189  77.041  1.00                 O  
ATOM    274  OD2 ASP    64      22.948 114.116  77.007  1.00                 O  
ATOM    275  N   ALA    65      20.709 111.027  74.581  1.00                 N  
ATOM    276  CA  ALA    65      20.513 111.079  73.152  1.00                 C  
ATOM    277  C   ALA    65      19.301 111.984  73.002  1.00                 C  
ATOM    278  O   ALA    65      18.260 111.781  73.632  1.00                 O  
ATOM    279  CB  ALA    65      20.320 109.678  72.592  1.00                 C  
ATOM    280  N   ASP    66      19.419 113.001  72.159  1.00                 N  
ATOM    281  CA  ASP    66      18.323 113.935  71.995  1.00                 C  
ATOM    282  C   ASP    66      17.106 113.190  71.460  1.00                 C  
ATOM    283  O   ASP    66      17.032 111.959  71.501  1.00                 O  
ATOM    284  CB  ASP    66      18.727 115.076  71.059  1.00                 C  
ATOM    285  CG  ASP    66      19.753 116.003  71.679  1.00                 C  
ATOM    286  OD1 ASP    66      19.957 115.926  72.909  1.00                 O  
ATOM    287  OD2 ASP    66      20.354 116.807  70.935  1.00                 O  
ATOM    288  N   LEU    67      16.095 113.933  70.877  1.00                 N  
ATOM    289  CA  LEU    67      14.835 113.329  70.474  1.00                 C  
ATOM    290  C   LEU    67      15.019 111.838  70.278  1.00                 C  
ATOM    291  O   LEU    67      15.946 111.392  69.573  1.00                 O  
ATOM    292  CB  LEU    67      14.312 113.984  69.194  1.00                 C  
ATOM    293  CG  LEU    67      12.887 113.614  68.776  1.00                 C  
ATOM    294  CD1 LEU    67      12.340 114.624  67.780  1.00                 C  
ATOM    295  CD2 LEU    67      12.847 112.213  68.186  1.00                 C  
ATOM    296  N   VAL    68      14.105 111.065  70.837  1.00                 N  
ATOM    297  CA  VAL    68      14.162 109.605  70.779  1.00                 C  
ATOM    298  C   VAL    68      12.833 109.052  70.313  1.00                 C  
ATOM    299  O   VAL    68      11.824 109.351  70.924  1.00                 O  
ATOM    300  CB  VAL    68      14.545 109.001  72.143  1.00                 C  
ATOM    301  CG1 VAL    68      14.581 107.482  72.061  1.00                 C  
ATOM    302  CG2 VAL    68      15.887 109.544  72.608  1.00                 C  
ATOM    303  N   CYS    69      12.832 108.262  69.237  1.00                 N  
ATOM    304  CA  CYS    69      11.654 107.592  68.706  1.00                 C  
ATOM    305  C   CYS    69      11.799 106.088  68.909  1.00                 C  
ATOM    306  O   CYS    69      12.746 105.497  68.377  1.00                 O  
ATOM    307  CB  CYS    69      11.465 107.933  67.226  1.00                 C  
ATOM    308  SG  CYS    69      11.194 109.689  66.893  1.00                 S  
ATOM    309  N   LEU    70      10.907 105.474  69.710  1.00                 N  
ATOM    310  CA  LEU    70      10.920 104.037  69.947  1.00                 C  
ATOM    311  C   LEU    70       9.720 103.356  69.311  1.00                 C  
ATOM    312  O   LEU    70       8.647 103.930  69.299  1.00                 O  
ATOM    313  CB  LEU    70      10.950 103.742  71.448  1.00                 C  
ATOM    314  CG  LEU    70      12.132 104.319  72.229  1.00                 C  
ATOM    315  CD1 LEU    70      11.988 104.028  73.715  1.00                 C  
ATOM    316  CD2 LEU    70      13.446 103.761  71.705  1.00                 C  
ATOM    317  N   GLN    71       9.909 102.124  68.825  1.00                 N  
ATOM    318  CA  GLN    71       8.880 101.260  68.273  1.00                 C  
ATOM    319  C   GLN    71       8.812 100.021  69.063  1.00                 C  
ATOM    320  O   GLN    71       9.790  99.574  69.681  1.00                 O  
ATOM    321  CB  GLN    71       9.166 100.959  66.801  1.00                 C  
ATOM    322  CD  GLN    71      10.433 102.956  65.913  1.00                 C  
ATOM    323  CG  GLN    71       9.130 102.182  65.898  1.00                 C  
ATOM    324  OE1 GLN    71      11.515 102.370  65.862  1.00                 O  
ATOM    325  NE2 GLN    71      10.334 104.278  65.983  1.00                 N  
ATOM    326  N   GLU    72       7.630  99.369  68.958  1.00                 N  
ATOM    327  CA  GLU    72       7.312  98.139  69.648  1.00                 C  
ATOM    328  C   GLU    72       7.406  98.236  71.169  1.00                 C  
ATOM    329  O   GLU    72       7.784  97.278  71.856  1.00                 O  
ATOM    330  CB  GLU    72       8.229  97.008  69.177  1.00                 C  
ATOM    331  CD  GLU    72       8.988  95.526  67.278  1.00                 C  
ATOM    332  CG  GLU    72       8.113  96.692  67.695  1.00                 C  
ATOM    333  OE1 GLU    72       9.327  94.697  68.148  1.00                 O  
ATOM    334  OE2 GLU    72       9.334  95.442  66.081  1.00                 O  
ATOM    335  N   VAL    73       6.942  99.366  71.689  1.00                 N  
ATOM    336  CA  VAL    73       6.740  99.538  73.127  1.00                 C  
ATOM    337  C   VAL    73       5.259  99.122  73.364  1.00                 C  
ATOM    338  O   VAL    73       4.377  99.996  73.480  1.00                 O  
ATOM    339  CB  VAL    73       7.048 100.980  73.572  1.00                 C  
ATOM    340  CG1 VAL    73       6.838 101.131  75.070  1.00                 C  
ATOM    341  CG2 VAL    73       8.469 101.364  73.188  1.00                 C  
ATOM    342  N   TRP    74       4.983  97.825  73.461  1.00                 N  
ATOM    343  CA  TRP    74       3.596  97.367  73.576  1.00                 C  
ATOM    344  C   TRP    74       3.121  97.086  74.985  1.00                 C  
ATOM    345  O   TRP    74       2.008  97.460  75.323  1.00                 O  
ATOM    346  CB  TRP    74       3.381  96.098  72.749  1.00                 C  
ATOM    347  CG  TRP    74       1.972  95.591  72.785  1.00                 C  
ATOM    348  CD1 TRP    74       0.847  96.314  73.059  1.00                 C  
ATOM    349  NE1 TRP    74      -0.263  95.506  72.999  1.00                 N  
ATOM    350  CD2 TRP    74       1.536  94.248  72.538  1.00                 C  
ATOM    351  CE2 TRP    74       0.136  94.232  72.680  1.00                 C  
ATOM    352  CH2 TRP    74       0.049  91.925  72.187  1.00                 C  
ATOM    353  CZ2 TRP    74      -0.619  93.073  72.506  1.00                 C  
ATOM    354  CE3 TRP    74       2.193  93.058  72.211  1.00                 C  
ATOM    355  CZ3 TRP    74       1.441  91.912  72.040  1.00                 C  
ATOM    356  N   ILE    75       3.941  96.450  75.796  1.00                 N  
ATOM    357  CA  ILE    75       3.557  96.097  77.161  1.00                 C  
ATOM    358  C   ILE    75       3.452  97.349  78.053  1.00                 C  
ATOM    359  O   ILE    75       4.432  98.051  78.207  1.00                 O  
ATOM    360  CB  ILE    75       4.546  95.095  77.784  1.00                 C  
ATOM    361  CD1 ILE    75       4.758  93.366  79.646  1.00                 C  
ATOM    362  CG1 ILE    75       4.001  94.562  79.111  1.00                 C  
ATOM    363  CG2 ILE    75       5.917  95.733  77.951  1.00                 C  
ATOM    364  N   GLY    76       2.273  97.635  78.608  1.00                 N  
ATOM    365  CA  GLY    76       2.018  98.862  79.395  1.00                 C  
ATOM    366  C   GLY    76       2.840  98.951  80.660  1.00                 C  
ATOM    367  O   GLY    76       3.322 100.039  80.994  1.00                 O  
ATOM    368  N   GLN    77       3.024  97.839  81.364  1.00                 N  
ATOM    369  CA  GLN    77       3.847  97.864  82.580  1.00                 C  
ATOM    370  C   GLN    77       5.311  98.096  82.239  1.00                 C  
ATOM    371  O   GLN    77       5.977  98.878  82.926  1.00                 O  
ATOM    372  CB  GLN    77       3.687  96.559  83.362  1.00                 C  
ATOM    373  CD  GLN    77       2.168  95.040  84.692  1.00                 C  
ATOM    374  CG  GLN    77       2.316  96.378  83.994  1.00                 C  
ATOM    375  OE1 GLN    77       2.843  94.071  84.345  1.00                 O  
ATOM    376  NE2 GLN    77       1.283  94.985  85.680  1.00                 N  
ATOM    377  N   ASP    78       5.795  97.487  81.133  1.00                 N  
ATOM    378  CA  ASP    78       7.154  97.721  80.661  1.00                 C  
ATOM    379  C   ASP    78       7.311  99.180  80.184  1.00                 C  
ATOM    380  O   ASP    78       8.328  99.800  80.470  1.00                 O  
ATOM    381  CB  ASP    78       7.505  96.747  79.534  1.00                 C  
ATOM    382  CG  ASP    78       7.687  95.326  80.028  1.00                 C  
ATOM    383  OD1 ASP    78       7.813  95.135  81.256  1.00                 O  
ATOM    384  OD2 ASP    78       7.704  94.402  79.187  1.00                 O  
ATOM    385  N   LEU    79       6.294  99.743  79.500  1.00                 N  
ATOM    386  CA  LEU    79       6.333 101.127  79.067  1.00                 C  
ATOM    387  C   LEU    79       6.465 102.082  80.280  1.00                 C  
ATOM    388  O   LEU    79       7.203 103.060  80.207  1.00                 O  
ATOM    389  CB  LEU    79       5.081 101.471  78.258  1.00                 C  
ATOM    390  CG  LEU    79       4.993 102.900  77.719  1.00                 C  
ATOM    391  CD1 LEU    79       6.155 103.195  76.783  1.00                 C  
ATOM    392  CD2 LEU    79       3.669 103.125  77.006  1.00                 C  
ATOM    393  N   GLU    80       5.788 101.765  81.387  1.00                 N  
ATOM    394  CA  GLU    80       5.883 102.550  82.622  1.00                 C  
ATOM    395  C   GLU    80       7.312 102.518  83.142  1.00                 C  
ATOM    396  O   GLU    80       7.857 103.576  83.414  1.00                 O  
ATOM    397  CB  GLU    80       4.909 102.014  83.674  1.00                 C  
ATOM    398  CD  GLU    80       3.916 102.254  85.984  1.00                 C  
ATOM    399  CG  GLU    80       4.915 102.794  84.979  1.00                 C  
ATOM    400  OE1 GLU    80       3.236 101.255  85.668  1.00                 O  
ATOM    401  OE2 GLU    80       3.814 102.830  87.087  1.00                 O  
ATOM    402  N   ARG    81       7.948 101.336  83.212  1.00                 N  
ATOM    403  CA  ARG    81       9.340 101.261  83.670  1.00                 C  
ATOM    404  C   ARG    81      10.241 102.079  82.793  1.00                 C  
ATOM    405  O   ARG    81      11.151 102.739  83.269  1.00                 O  
ATOM    406  CB  ARG    81       9.816  99.807  83.702  1.00                 C  
ATOM    407  CD  ARG    81       9.585  99.357  86.161  1.00                 C  
ATOM    408  NE  ARG    81       9.005  98.497  87.189  1.00                 N  
ATOM    409  CG  ARG    81       9.139  98.956  84.764  1.00                 C  
ATOM    410  CZ  ARG    81       9.103  98.723  88.495  1.00                 C  
ATOM    411  NH1 ARG    81       8.543  97.885  89.357  1.00                 N  
ATOM    412  NH2 ARG    81       9.761  99.786  88.936  1.00                 N  
ATOM    413  N   ILE    82      10.036 101.975  81.505  1.00                 N  
ATOM    414  CA  ILE    82      10.821 102.702  80.542  1.00                 C  
ATOM    415  C   ILE    82      10.703 104.224  80.726  1.00                 C  
ATOM    416  O   ILE    82      11.719 104.928  80.784  1.00                 O  
ATOM    417  CB  ILE    82      10.428 102.334  79.099  1.00                 C  
ATOM    418  CD1 ILE    82      10.217 100.348  77.515  1.00                 C  
ATOM    419  CG1 ILE    82      10.823 100.888  78.792  1.00                 C  
ATOM    420  CG2 ILE    82      11.045 103.312  78.112  1.00                 C  
ATOM    421  N   THR    83       9.474 104.731  80.875  1.00                 N  
ATOM    422  CA  THR    83       9.218 106.146  81.130  1.00                 C  
ATOM    423  C   THR    83       9.841 106.611  82.419  1.00                 C  
ATOM    424  O   THR    83      10.445 107.678  82.425  1.00                 O  
ATOM    425  CB  THR    83       7.708 106.448  81.170  1.00                 C  
ATOM    426  OG1 THR    83       7.123 106.141  79.899  1.00                 O  
ATOM    427  CG2 THR    83       7.468 107.919  81.473  1.00                 C  
ATOM    428  N   HIS    84       9.792 105.787  83.491  1.00                 N  
ATOM    429  CA  HIS    84      10.410 106.157  84.778  1.00                 C  
ATOM    430  C   HIS    84      11.905 106.359  84.612  1.00                 C  
ATOM    431  O   HIS    84      12.478 107.312  85.144  1.00                 O  
ATOM    432  CB  HIS    84      10.131 105.086  85.834  1.00                 C  
ATOM    433  CG  HIS    84       8.707 105.050  86.297  1.00                 C  
ATOM    434  ND1 HIS    84       7.959 106.190  86.491  1.00                 N  
ATOM    435  CE1 HIS    84       6.728 105.841  86.904  1.00                 C  
ATOM    436  CD2 HIS    84       7.756 104.006  86.648  1.00                 C  
ATOM    437  NE2 HIS    84       6.599 104.532  87.001  1.00                 N  
ATOM    438  N   ALA    85      12.542 105.489  83.822  1.00                 N  
ATOM    439  CA  ALA    85      13.968 105.599  83.610  1.00                 C  
ATOM    440  C   ALA    85      14.302 106.743  82.672  1.00                 C  
ATOM    441  O   ALA    85      15.269 107.444  82.908  1.00                 O  
ATOM    442  CB  ALA    85      14.524 104.295  83.058  1.00                 C  
ATOM    443  N   LEU    86      13.566 106.899  81.571  1.00                 N  
ATOM    444  CA  LEU    86      13.860 107.976  80.610  1.00                 C  
ATOM    445  C   LEU    86      13.588 109.374  81.189  1.00                 C  
ATOM    446  O   LEU    86      14.255 110.327  80.795  1.00                 O  
ATOM    447  CB  LEU    86      13.041 107.791  79.331  1.00                 C  
ATOM    448  CG  LEU    86      13.401 106.581  78.465  1.00                 C  
ATOM    449  CD1 LEU    86      12.417 106.432  77.315  1.00                 C  
ATOM    450  CD2 LEU    86      14.821 106.703  77.935  1.00                 C  
ATOM    451  N   LYS    87      12.660 109.479  82.161  1.00                 N  
ATOM    452  CA  LYS    87      12.297 110.726  82.842  1.00                 C  
ATOM    453  C   LYS    87      13.489 111.432  83.518  1.00                 C  
ATOM    454  O   LYS    87      13.504 112.656  83.589  1.00                 O  
ATOM    455  CB  LYS    87      11.219 110.467  83.896  1.00                 C  
ATOM    456  CD  LYS    87       9.583 111.405  85.553  1.00                 C  
ATOM    457  CE  LYS    87       9.103 112.654  86.272  1.00                 C  
ATOM    458  CG  LYS    87      10.726 111.720  84.601  1.00                 C  
ATOM    459  NZ  LYS    87       7.986 112.360  87.212  1.00                 N  
ATOM    460  N   GLN    88      14.491 110.668  83.943  1.00                 N  
ATOM    461  CA  GLN    88      15.709 111.219  84.522  1.00                 C  
ATOM    462  C   GLN    88      16.497 112.089  83.565  1.00                 C  
ATOM    463  O   GLN    88      17.355 112.850  84.004  1.00                 O  
ATOM    464  CB  GLN    88      16.618 110.096  85.026  1.00                 C  
ATOM    465  CD  GLN    88      18.021 108.072  84.465  1.00                 C  
ATOM    466  CG  GLN    88      17.191 109.220  83.924  1.00                 C  
ATOM    467  OE1 GLN    88      19.134 108.273  84.951  1.00                 O  
ATOM    468  NE2 GLN    88      17.480 106.862  84.383  1.00                 N  
ATOM    469  N   GLN    89      16.239 111.967  82.249  1.00                 N  
ATOM    470  CA  GLN    89      16.899 112.750  81.223  1.00                 C  
ATOM    471  C   GLN    89      15.954 113.563  80.331  1.00                 C  
ATOM    472  O   GLN    89      16.314 114.679  79.956  1.00                 O  
ATOM    473  CB  GLN    89      17.745 111.848  80.322  1.00                 C  
ATOM    474  CD  GLN    89      19.876 112.060  81.662  1.00                 C  
ATOM    475  CG  GLN    89      18.861 111.115  81.050  1.00                 C  
ATOM    476  OE1 GLN    89      20.435 112.916  80.976  1.00                 O  
ATOM    477  NE2 GLN    89      20.117 111.908  82.959  1.00                 N  
ATOM    478  N   TYR    90      14.859 112.965  79.871  1.00                 N  
ATOM    479  CA  TYR    90      13.890 113.605  78.969  1.00                 C  
ATOM    480  C   TYR    90      12.705 114.195  79.723  1.00                 C  
ATOM    481  O   TYR    90      11.950 113.452  80.365  1.00                 O  
ATOM    482  CB  TYR    90      13.386 112.604  77.927  1.00                 C  
ATOM    483  CG  TYR    90      14.442 112.164  76.939  1.00                 C  
ATOM    484  OH  TYR    90      17.351 110.943  74.230  1.00                 O  
ATOM    485  CZ  TYR    90      16.388 111.348  75.126  1.00                 C  
ATOM    486  CD1 TYR    90      15.281 111.095  77.223  1.00                 C  
ATOM    487  CE1 TYR    90      16.249 110.686  76.326  1.00                 C  
ATOM    488  CD2 TYR    90      14.596 112.820  75.724  1.00                 C  
ATOM    489  CE2 TYR    90      15.558 112.425  74.814  1.00                 C  
ATOM    490  N   PRO    91      12.483 115.493  79.553  1.00                 N  
ATOM    491  CA  PRO    91      11.383 116.204  80.199  1.00                 C  
ATOM    492  C   PRO    91      10.022 115.935  79.551  1.00                 C  
ATOM    493  O   PRO    91       9.027 115.987  80.243  1.00                 O  
ATOM    494  CB  PRO    91      11.762 117.679  80.058  1.00                 C  
ATOM    495  CD  PRO    91      13.429 116.433  78.876  1.00                 C  
ATOM    496  CG  PRO    91      12.657 117.723  78.865  1.00                 C  
ATOM    497  N   TYR    92       9.967 115.669  78.226  1.00                 N  
ATOM    498  CA  TYR    92       8.707 115.536  77.499  1.00                 C  
ATOM    499  C   TYR    92       8.636 114.149  76.876  1.00                 C  
ATOM    500  O   TYR    92       9.335 113.894  75.912  1.00                 O  
ATOM    501  CB  TYR    92       8.585 116.627  76.433  1.00                 C  
ATOM    502  CG  TYR    92       8.563 118.031  76.994  1.00                 C  
ATOM    503  OH  TYR    92       8.517 121.893  78.536  1.00                 O  
ATOM    504  CZ  TYR    92       8.530 120.615  78.026  1.00                 C  
ATOM    505  CD1 TYR    92       9.744 118.721  77.232  1.00                 C  
ATOM    506  CE1 TYR    92       9.733 120.005  77.744  1.00                 C  
ATOM    507  CD2 TYR    92       7.360 118.662  77.284  1.00                 C  
ATOM    508  CE2 TYR    92       7.329 119.945  77.797  1.00                 C  
ATOM    509  N   SER    93       7.842 113.268  77.447  1.00                 N  
ATOM    510  CA  SER    93       7.649 111.911  76.953  1.00                 C  
ATOM    511  C   SER    93       6.197 111.681  76.593  1.00                 C  
ATOM    512  O   SER    93       5.333 111.842  77.454  1.00                 O  
ATOM    513  CB  SER    93       8.109 110.891  77.996  1.00                 C  
ATOM    514  OG  SER    93       7.849 109.566  77.564  1.00                 O  
ATOM    515  N   PHE    94       5.948 111.202  75.355  1.00                 N  
ATOM    516  CA  PHE    94       4.633 110.864  74.869  1.00                 C  
ATOM    517  C   PHE    94       4.526 109.379  74.602  1.00                 C  
ATOM    518  O   PHE    94       5.368 108.798  73.929  1.00                 O  
ATOM    519  CB  PHE    94       4.311 111.656  73.600  1.00                 C  
ATOM    520  CG  PHE    94       4.192 113.136  73.823  1.00                 C  
ATOM    521  CZ  PHE    94       3.964 115.875  74.237  1.00                 C  
ATOM    522  CD1 PHE    94       5.313 113.947  73.797  1.00                 C  
ATOM    523  CE1 PHE    94       5.203 115.310  74.002  1.00                 C  
ATOM    524  CD2 PHE    94       2.959 113.718  74.059  1.00                 C  
ATOM    525  CE2 PHE    94       2.849 115.080  74.264  1.00                 C  
ATOM    526  N   SER    95       3.451 108.776  75.053  1.00                 N  
ATOM    527  CA  SER    95       3.166 107.348  74.859  1.00                 C  
ATOM    528  C   SER    95       1.640 107.254  74.781  1.00                 C  
ATOM    529  O   SER    95       0.997 108.243  75.100  1.00                 O  
ATOM    530  CB  SER    95       3.765 106.522  75.999  1.00                 C  
ATOM    531  OG  SER    95       3.130 106.818  77.231  1.00                 O  
ATOM    532  N   LYS    96       1.072 106.174  74.245  1.00                 N  
ATOM    533  CA  LYS    96      -0.391 106.019  74.023  1.00                 C  
ATOM    534  C   LYS    96      -0.821 107.088  73.025  1.00                 C  
ATOM    535  O   LYS    96      -1.785 107.814  73.213  1.00                 O  
ATOM    536  CB  LYS    96      -1.149 106.134  75.347  1.00                 C  
ATOM    537  CD  LYS    96      -1.617 105.202  77.630  1.00                 C  
ATOM    538  CE  LYS    96      -1.237 104.148  78.657  1.00                 C  
ATOM    539  CG  LYS    96      -0.778 105.072  76.369  1.00                 C  
ATOM    540  NZ  LYS    96      -2.023 104.288  79.914  1.00                 N  
ATOM    541  N   ILE    97      -0.043 107.187  71.957  1.00                 N  
ATOM    542  CA  ILE    97      -0.186 108.222  70.936  1.00                 C  
ATOM    543  C   ILE    97      -1.379 108.060  70.016  1.00                 C  
ATOM    544  O   ILE    97      -1.714 109.000  69.284  1.00                 O  
ATOM    545  CB  ILE    97       1.071 108.321  70.052  1.00                 C  
ATOM    546  CD1 ILE    97       2.353 107.116  68.207  1.00                 C  
ATOM    547  CG1 ILE    97       1.266 107.029  69.255  1.00                 C  
ATOM    548  CG2 ILE    97       2.291 108.654  70.897  1.00                 C  
ATOM    549  N   HIS    98      -1.860 106.828  69.877  1.00                 N  
ATOM    550  CA  HIS    98      -3.013 106.574  69.039  1.00                 C  
ATOM    551  C   HIS    98      -4.303 106.707  69.851  1.00                 C  
ATOM    552  O   HIS    98      -4.543 105.973  70.812  1.00                 O  
ATOM    553  CB  HIS    98      -2.920 105.184  68.407  1.00                 C  
ATOM    554  CG  HIS    98      -4.023 104.885  67.440  1.00                 C  
ATOM    555  ND1 HIS    98      -5.049 104.011  67.728  1.00                 N  
ATOM    556  CE1 HIS    98      -5.881 103.949  66.673  1.00                 C  
ATOM    557  CD2 HIS    98      -4.369 105.315  66.093  1.00                 C  
ATOM    558  NE2 HIS    98      -5.479 104.729  65.689  1.00                 N  
ATOM    559  N   VAL    99      -5.153 107.657  69.466  1.00                 N  
ATOM    560  CA  VAL    99      -6.408 107.900  70.173  1.00                 C  
ATOM    561  C   VAL    99      -7.568 107.189  69.490  1.00                 C  
ATOM    562  O   VAL    99      -8.423 107.803  68.846  1.00                 O  
ATOM    563  CB  VAL    99      -6.712 109.406  70.283  1.00                 C  
ATOM    564  CG1 VAL    99      -8.021 109.633  71.022  1.00                 C  
ATOM    565  CG2 VAL    99      -5.570 110.130  70.980  1.00                 C  
ATOM    566  N   GLY   100      -7.604 105.867  69.629  1.00                 N  
ATOM    567  CA  GLY   100      -8.655 105.068  69.026  1.00                 C  
ATOM    568  C   GLY   100      -9.040 103.884  69.904  1.00                 C  
ATOM    569  O   GLY   100      -8.630 103.797  71.064  1.00                 O  
ATOM    570  N   GLY   101      -9.838 102.936  69.383  1.00                 N  
ATOM    571  CA  GLY   101     -10.283 101.750  70.130  1.00                 C  
ATOM    572  C   GLY   101      -9.200 101.100  70.997  1.00                 C  
ATOM    573  O   GLY   101      -9.368 100.881  72.199  1.00                 O  
ATOM    574  N   MET   102      -8.104 100.712  70.415  1.00                 N  
ATOM    575  CA  MET   102      -6.926 100.131  71.060  1.00                 C  
ATOM    576  C   MET   102      -5.729 101.072  70.988  1.00                 C  
ATOM    577  O   MET   102      -5.561 101.767  69.983  1.00                 O  
ATOM    578  CB  MET   102      -6.571  98.788  70.418  1.00                 C  
ATOM    579  SD  MET   102      -8.062  97.279  72.200  1.00                 S  
ATOM    580  CE  MET   102      -6.550  96.444  72.672  1.00                 C  
ATOM    581  CG  MET   102      -7.677  97.749  70.503  1.00                 C  
ATOM    582  N   ASN   193      -4.890 101.064  72.061  1.00                 N  
ATOM    583  CA  ASN   193      -3.664 101.863  72.172  1.00                 C  
ATOM    584  C   ASN   193      -2.536 100.878  71.979  1.00                 C  
ATOM    585  O   ASN   193      -1.879 100.435  72.917  1.00                 O  
ATOM    586  CB  ASN   193      -3.622 102.597  73.514  1.00                 C  
ATOM    587  CG  ASN   193      -4.734 103.618  73.655  1.00                 C  
ATOM    588  OD1 ASN   193      -4.649 104.721  73.115  1.00                 O  
ATOM    589  ND2 ASN   193      -5.783 103.252  74.383  1.00                 N  
ATOM    590  N   GLU   194      -2.376 100.487  70.725  1.00                 N  
ATOM    591  CA  GLU   194      -1.466  99.447  70.308  1.00                 C  
ATOM    592  C   GLU   194      -0.582  99.869  69.171  1.00                 C  
ATOM    593  O   GLU   194      -0.170  98.990  68.410  1.00                 O  
ATOM    594  CB  GLU   194      -2.238  98.190  69.904  1.00                 C  
ATOM    595  CD  GLU   194      -3.991  97.146  68.415  1.00                 C  
ATOM    596  CG  GLU   194      -3.241  98.411  68.783  1.00                 C  
ATOM    597  OE1 GLU   194      -4.289  96.345  69.326  1.00                 O  
ATOM    598  OE2 GLU   194      -4.282  96.956  67.215  1.00                 O  
ATOM    599  N   PRO   195      -0.144 101.155  69.108  1.00                 N  
ATOM    600  CA  PRO   195       0.806 101.553  68.071  1.00                 C  
ATOM    601  C   PRO   195       2.254 101.134  68.383  1.00                 C  
ATOM    602  O   PRO   195       3.059 101.048  67.468  1.00                 O  
ATOM    603  CB  PRO   195       0.685 103.077  68.023  1.00                 C  
ATOM    604  CD  PRO   195      -0.648 102.367  69.880  1.00                 C  
ATOM    605  CG  PRO   195       0.263 103.462  69.402  1.00                 C  
ATOM    606  N   GLY   196       2.567 100.947  69.658  1.00                 N  
ATOM    607  CA  GLY   196       3.903 100.650  70.139  1.00                 C  
ATOM    608  C   GLY   196       4.863 101.827  70.081  1.00                 C  
ATOM    609  O   GLY   196       6.030 101.664  70.400  1.00                 O  
ATOM    610  N   LEU   197       4.398 103.032  69.741  1.00                 N  
ATOM    611  CA  LEU   197       5.294 104.165  69.554  1.00                 C  
ATOM    612  C   LEU   197       5.473 104.976  70.803  1.00                 C  
ATOM    613  O   LEU   197       4.500 105.287  71.503  1.00                 O  
ATOM    614  CB  LEU   197       4.783 105.073  68.434  1.00                 C  
ATOM    615  CG  LEU   197       4.670 104.440  67.046  1.00                 C  
ATOM    616  CD1 LEU   197       4.065 105.422  66.054  1.00                 C  
ATOM    617  CD2 LEU   197       6.032 103.968  66.558  1.00                 C  
ATOM    618  N   LEU   198       6.715 105.417  71.057  1.00                 N  
ATOM    619  CA  LEU   198       6.970 106.301  72.195  1.00                 C  
ATOM    620  C   LEU   198       7.918 107.379  71.690  1.00                 C  
ATOM    621  O   LEU   198       8.848 107.078  70.935  1.00                 O  
ATOM    622  CB  LEU   198       7.548 105.509  73.370  1.00                 C  
ATOM    623  CG  LEU   198       7.899 106.314  74.623  1.00                 C  
ATOM    624  CD1 LEU   198       6.643 106.882  75.266  1.00                 C  
ATOM    625  CD2 LEU   198       8.661 105.453  75.619  1.00                 C  
ATOM    626  N   LEU   199       7.710 108.597  72.140  1.00                 N  
ATOM    627  CA  LEU   199       8.557 109.719  71.764  1.00                 C  
ATOM    628  C   LEU   199       9.024 110.409  73.015  1.00                 C  
ATOM    629  O   LEU   199       8.224 110.663  73.893  1.00                 O  
ATOM    630  CB  LEU   199       7.798 110.680  70.847  1.00                 C  
ATOM    631  CG  LEU   199       8.545 111.946  70.423  1.00                 C  
ATOM    632  CD1 LEU   199       9.744 111.597  69.554  1.00                 C  
ATOM    633  CD2 LEU   199       7.616 112.897  69.685  1.00                 C  
ATOM    634  N   LEU   200      10.317 110.683  73.098  1.00                 N  
ATOM    635  CA  LEU   200      10.913 111.388  74.229  1.00                 C  
ATOM    636  C   LEU   200      11.665 112.576  73.691  1.00                 C  
ATOM    637  O   LEU   200      12.388 112.449  72.722  1.00                 O  
ATOM    638  CB  LEU   200      11.825 110.451  75.024  1.00                 C  
ATOM    639  CG  LEU   200      11.137 109.306  75.769  1.00                 C  
ATOM    640  CD1 LEU   200      10.879 108.134  74.835  1.00                 C  
ATOM    641  CD2 LEU   200      11.973 108.860  76.959  1.00                 C  
ATOM    642  N   SER   201      11.551 113.708  74.363  1.00                 N  
ATOM    643  CA  SER   201      12.129 114.951  73.893  1.00                 C  
ATOM    644  C   SER   201      12.666 115.815  75.009  1.00                 C  
ATOM    645  O   SER   201      12.060 115.895  76.075  1.00                 O  
ATOM    646  CB  SER   201      11.099 115.753  73.095  1.00                 C  
ATOM    647  OG  SER   201      11.638 116.991  72.666  1.00                 O  
ATOM    648  N   LYS   202      13.777 116.487  74.749  1.00                 N  
ATOM    649  CA  LYS   202      14.312 117.491  75.674  1.00                 C  
ATOM    650  C   LYS   202      13.621 118.840  75.426  1.00                 C  
ATOM    651  O   LYS   202      13.762 119.775  76.242  1.00                 O  
ATOM    652  CB  LYS   202      15.828 117.616  75.511  1.00                 C  
ATOM    653  CD  LYS   202      18.101 116.585  75.779  1.00                 C  
ATOM    654  CE  LYS   202      18.877 115.361  76.235  1.00                 C  
ATOM    655  CG  LYS   202      16.604 116.389  75.960  1.00                 C  
ATOM    656  NZ  LYS   202      20.344 115.528  76.037  1.00                 N  
ATOM    657  N   LEU   203      12.921 118.978  74.263  1.00                 N  
ATOM    658  CA  LEU   203      12.275 120.232  73.879  1.00                 C  
ATOM    659  C   LEU   203      10.762 120.143  73.898  1.00                 C  
ATOM    660  O   LEU   203      10.190 119.109  73.542  1.00                 O  
ATOM    661  CB  LEU   203      12.735 120.667  72.486  1.00                 C  
ATOM    662  CG  LEU   203      14.239 120.883  72.306  1.00                 C  
ATOM    663  CD1 LEU   203      14.564 121.222  70.859  1.00                 C  
ATOM    664  CD2 LEU   203      14.739 121.981  73.232  1.00                 C  
ATOM    665  N   PRO   204      10.086 121.258  74.219  1.00                 N  
ATOM    666  CA  PRO   204       8.631 121.220  74.279  1.00                 C  
ATOM    667  C   PRO   204       7.981 120.780  72.996  1.00                 C  
ATOM    668  O   PRO   204       8.414 121.167  71.905  1.00                 O  
ATOM    669  CB  PRO   204       8.236 122.661  74.608  1.00                 C  
ATOM    670  CD  PRO   204      10.629 122.622  74.607  1.00                 C  
ATOM    671  CG  PRO   204       9.436 123.231  75.288  1.00                 C  
ATOM    672  N   ILE   205       6.932 119.996  73.150  1.00                 N  
ATOM    673  CA  ILE   205       6.116 119.510  72.062  1.00                 C  
ATOM    674  C   ILE   205       4.952 120.487  71.840  1.00                 C  
ATOM    675  O   ILE   205       4.103 120.680  72.717  1.00                 O  
ATOM    676  CB  ILE   205       5.599 118.086  72.337  1.00                 C  
ATOM    677  CD1 ILE   205       7.747 117.038  71.449  1.00                 C  
ATOM    678  CG1 ILE   205       6.769 117.135  72.599  1.00                 C  
ATOM    679  CG2 ILE   205       4.726 117.605  71.188  1.00                 C  
ATOM    680  N   ALA   206       4.926 121.104  70.668  1.00                 N  
ATOM    681  CA  ALA   206       3.885 122.066  70.287  1.00                 C  
ATOM    682  C   ALA   206       2.644 121.413  69.762  1.00                 C  
ATOM    683  O   ALA   206       1.565 121.894  70.050  1.00                 O  
ATOM    684  CB  ALA   206       4.416 123.035  69.242  1.00                 C  
ATOM    685  N   GLU   207       2.782 120.448  68.853  1.00                 N  
ATOM    686  CA  GLU   207       1.636 119.772  68.243  1.00                 C  
ATOM    687  C   GLU   207       1.961 118.338  68.012  1.00                 C  
ATOM    688  O   GLU   207       3.134 118.005  67.884  1.00                 O  
ATOM    689  CB  GLU   207       1.244 120.458  66.933  1.00                 C  
ATOM    690  CD  GLU   207      -0.576 121.994  67.774  1.00                 C  
ATOM    691  CG  GLU   207       0.779 121.895  67.099  1.00                 C  
ATOM    692  OE1 GLU   207      -1.318 120.990  67.766  1.00                 O  
ATOM    693  OE2 GLU   207      -0.894 123.076  68.310  1.00                 O  
ATOM    694  N   ALA   208       0.931 117.479  67.929  1.00                 N  
ATOM    695  CA  ALA   208       1.127 116.051  67.720  1.00                 C  
ATOM    696  C   ALA   208      -0.077 115.478  66.958  1.00                 C  
ATOM    697  O   ALA   208      -1.217 115.922  67.163  1.00                 O  
ATOM    698  CB  ALA   208       1.319 115.342  69.052  1.00                 C  
ATOM    699  N   GLY   209       0.176 114.587  66.017  1.00                 N  
ATOM    700  CA  GLY   209      -0.881 113.901  65.271  1.00                 C  
ATOM    701  C   GLY   209      -0.448 112.455  65.097  1.00                 C  
ATOM    702  O   GLY   209       0.718 112.209  64.869  1.00                 O  
ATOM    703  N   TYR   210      -1.373 111.499  65.177  1.00                 N  
ATOM    704  CA  TYR   210      -1.061 110.116  64.901  1.00                 C  
ATOM    705  C   TYR   210      -2.027 109.659  63.811  1.00                 C  
ATOM    706  O   TYR   210      -3.189 110.040  63.825  1.00                 O  
ATOM    707  CB  TYR   210      -1.177 109.276  66.174  1.00                 C  
ATOM    708  CG  TYR   210      -0.894 107.805  65.966  1.00                 C  
ATOM    709  OH  TYR   210      -0.098 103.764  65.400  1.00                 O  
ATOM    710  CZ  TYR   210      -0.363 105.101  65.587  1.00                 C  
ATOM    711  CD1 TYR   210       0.353 107.272  66.266  1.00                 C  
ATOM    712  CE1 TYR   210       0.621 105.929  66.079  1.00                 C  
ATOM    713  CD2 TYR   210      -1.874 106.955  65.471  1.00                 C  
ATOM    714  CE2 TYR   210      -1.624 105.610  65.277  1.00                 C  
ATOM    715  N   THR   211      -1.542 108.885  62.863  1.00                 N  
ATOM    716  CA  THR   211      -2.379 108.323  61.810  1.00                 C  
ATOM    717  C   THR   211      -2.029 106.866  61.711  1.00                 C  
ATOM    718  O   THR   211      -0.847 106.529  61.704  1.00                 O  
ATOM    719  CB  THR   211      -2.167 109.053  60.471  1.00                 C  
ATOM    720  OG1 THR   211      -2.491 110.441  60.623  1.00                 O  
ATOM    721  CG2 THR   211      -3.063 108.461  59.394  1.00                 C  
ATOM    722  N   GLU   212      -3.045 106.023  61.597  1.00                 N  
ATOM    723  CA  GLU   212      -2.895 104.583  61.478  1.00                 C  
ATOM    724  C   GLU   212      -2.896 104.225  59.996  1.00                 C  
ATOM    725  O   GLU   212      -3.734 104.746  59.268  1.00                 O  
ATOM    726  CB  GLU   212      -4.014 103.863  62.233  1.00                 C  
ATOM    727  CD  GLU   212      -4.986 101.674  63.034  1.00                 C  
ATOM    728  CG  GLU   212      -3.884 102.349  62.241  1.00                 C  
ATOM    729  OE1 GLU   212      -5.878 102.387  63.538  1.00                 O  
ATOM    730  OE2 GLU   212      -4.956 100.430  63.151  1.00                 O  
ATOM    731  N   TYR   213      -2.005 103.329  59.542  1.00                 N  
ATOM    732  CA  TYR   213      -2.020 102.916  58.145  1.00                 C  
ATOM    733  C   TYR   213      -3.266 102.019  57.969  1.00                 C  
ATOM    734  O   TYR   213      -3.575 101.258  58.893  1.00                 O  
ATOM    735  CB  TYR   213      -0.720 102.193  57.786  1.00                 C  
ATOM    736  CG  TYR   213      -0.648 101.742  56.345  1.00                 C  
ATOM    737  OH  TYR   213      -0.453 100.517  52.376  1.00                 O  
ATOM    738  CZ  TYR   213      -0.517 100.921  53.690  1.00                 C  
ATOM    739  CD1 TYR   213      -0.860 102.641  55.307  1.00                 C  
ATOM    740  CE1 TYR   213      -0.796 102.238  53.986  1.00                 C  
ATOM    741  CD2 TYR   213      -0.369 100.419  56.026  1.00                 C  
ATOM    742  CE2 TYR   213      -0.301  99.998  54.712  1.00                 C  
ATOM    743  N   HIS   214      -3.039 100.817  57.359  1.00                 N  
ATOM    744  CA  HIS   214      -4.099  99.860  57.093  1.00                 C  
ATOM    745  C   HIS   214      -4.804  99.363  58.325  1.00                 C  
ATOM    746  O   HIS   214      -4.212  99.164  59.390  1.00                 O  
ATOM    747  CB  HIS   214      -3.551  98.652  56.330  1.00                 C  
ATOM    748  CG  HIS   214      -4.610  97.704  55.859  1.00                 C  
ATOM    749  ND1 HIS   214      -5.214  96.789  56.693  1.00                 N  
ATOM    750  CE1 HIS   214      -6.117  96.083  55.989  1.00                 C  
ATOM    751  CD2 HIS   214      -5.277  97.438  54.593  1.00                 C  
ATOM    752  NE2 HIS   214      -6.160  96.467  54.728  1.00                 N  
ATOM    753  N   PRO   215      -6.125  99.149  58.186  1.00                 N  
ATOM    754  CA  PRO   215      -6.941  98.661  59.272  1.00                 C  
ATOM    755  C   PRO   215      -7.488  97.269  58.942  1.00                 C  
ATOM    756  O   PRO   215      -8.023  97.034  57.855  1.00                 O  
ATOM    757  CB  PRO   215      -8.059  99.699  59.391  1.00                 C  
ATOM    758  CD  PRO   215      -6.825 100.251  57.415  1.00                 C  
ATOM    759  CG  PRO   215      -8.204 100.250  58.012  1.00                 C  
ATOM    760  N   GLU   216      -7.365  96.309  59.881  1.00                 N  
ATOM    761  CA  GLU   216      -7.818  94.932  59.653  1.00                 C  
ATOM    762  C   GLU   216      -8.529  94.403  60.859  1.00                 C  
ATOM    763  O   GLU   216      -8.453  94.947  61.964  1.00                 O  
ATOM    764  CB  GLU   216      -6.634  94.031  59.296  1.00                 C  
ATOM    765  CD  GLU   216      -4.787  93.477  57.665  1.00                 C  
ATOM    766  CG  GLU   216      -5.931  94.412  58.004  1.00                 C  
ATOM    767  OE1 GLU   216      -4.542  92.532  58.444  1.00                 O  
ATOM    768  OE2 GLU   216      -4.137  93.688  56.620  1.00                 O  
ATOM    769  N   GLU   217      -9.244  93.312  60.652  1.00                 N  
ATOM    770  CA  GLU   217      -9.993  92.629  61.689  1.00                 C  
ATOM    771  C   GLU   217      -9.139  91.447  62.147  1.00                 C  
ATOM    772  O   GLU   217      -9.170  90.371  61.542  1.00                 O  
ATOM    773  CB  GLU   217     -11.360  92.189  61.161  1.00                 C  
ATOM    774  CD  GLU   217     -13.625  92.865  60.271  1.00                 C  
ATOM    775  CG  GLU   217     -12.281  93.339  60.789  1.00                 C  
ATOM    776  OE1 GLU   217     -13.778  91.646  60.044  1.00                 O  
ATOM    777  OE2 GLU   217     -14.525  93.713  60.091  1.00                 O  
ATOM    778  N   ARG   218      -8.427  91.551  63.235  1.00                 N  
ATOM    779  CA  ARG   218      -7.462  90.544  63.741  1.00                 C  
ATOM    780  C   ARG   218      -6.068  91.063  64.002  1.00                 C  
ATOM    781  O   ARG   218      -5.192  90.297  64.436  1.00                 O  
ATOM    782  CB  ARG   218      -7.350  89.371  62.765  1.00                 C  
ATOM    783  CD  ARG   218      -6.403  87.107  62.242  1.00                 C  
ATOM    784  NE  ARG   218      -5.747  87.514  61.001  1.00                 N  
ATOM    785  CG  ARG   218      -6.461  88.240  63.253  1.00                 C  
ATOM    786  CZ  ARG   218      -5.769  86.805  59.877  1.00                 C  
ATOM    787  NH1 ARG   218      -5.144  87.255  58.797  1.00                 N  
ATOM    788  NH2 ARG   218      -6.416  85.649  59.835  1.00                 N  
ATOM    789  N   CYS   219      -5.870  92.362  63.845  1.00                 N  
ATOM    790  CA  CYS   219      -4.556  92.977  64.090  1.00                 C  
ATOM    791  C   CYS   219      -4.335  93.053  65.566  1.00                 C  
ATOM    792  O   CYS   219      -5.265  93.386  66.295  1.00                 O  
ATOM    793  CB  CYS   219      -4.483  94.361  63.441  1.00                 C  
ATOM    794  SG  CYS   219      -4.572  94.344  61.635  1.00                 S  
ATOM    795  N   PHE   220      -3.137  92.708  66.031  1.00                 N  
ATOM    796  CA  PHE   220      -2.828  92.795  67.460  1.00                 C  
ATOM    797  C   PHE   220      -2.197  94.120  67.770  1.00                 C  
ATOM    798  O   PHE   220      -2.327  94.618  68.874  1.00                 O  
ATOM    799  CB  PHE   220      -1.907  91.647  67.880  1.00                 C  
ATOM    800  CG  PHE   220      -2.567  90.298  67.847  1.00                 C  
ATOM    801  CZ  PHE   220      -3.790  87.803  67.793  1.00                 C  
ATOM    802  CD1 PHE   220      -2.292  89.402  66.829  1.00                 C  
ATOM    803  CE1 PHE   220      -2.899  88.161  66.799  1.00                 C  
ATOM    804  CD2 PHE   220      -3.461  89.925  68.835  1.00                 C  
ATOM    805  CE2 PHE   220      -4.068  88.684  68.805  1.00                 C  
ATOM    806  N   ILE   221      -1.495  94.689  66.802  1.00                 N  
ATOM    807  CA  ILE   221      -0.896  96.019  66.935  1.00                 C  
ATOM    808  C   ILE   221      -1.307  96.866  65.752  1.00                 C  
ATOM    809  O   ILE   221      -1.751  96.362  64.728  1.00                 O  
ATOM    810  CB  ILE   221       0.638  95.938  67.049  1.00                 C  
ATOM    811  CD1 ILE   221       2.746  95.401  65.721  1.00                 C  
ATOM    812  CG1 ILE   221       1.236  95.331  65.779  1.00                 C  
ATOM    813  CG2 ILE   221       1.039  95.161  68.293  1.00                 C  
ATOM    814  N   GLU   222      -1.116  98.142  65.861  1.00                 N  
ATOM    815  CA  GLU   222      -1.407  98.985  64.724  1.00                 C  
ATOM    816  C   GLU   222      -0.101  99.572  64.229  1.00                 C  
ATOM    817  O   GLU   222       0.737  99.960  65.037  1.00                 O  
ATOM    818  CB  GLU   222      -2.409 100.076  65.108  1.00                 C  
ATOM    819  CD  GLU   222      -4.748 100.658  65.860  1.00                 C  
ATOM    820  CG  GLU   222      -3.777  99.549  65.508  1.00                 C  
ATOM    821  OE1 GLU   222      -4.322 101.832  65.895  1.00                 O  
ATOM    822  OE2 GLU   222      -5.936 100.354  66.102  1.00                 O  
ATOM    823  N   ARG   223       0.091  99.586  62.906  1.00                 N  
ATOM    824  CA  ARG   223       1.240 100.234  62.280  1.00                 C  
ATOM    825  C   ARG   223       0.737 101.649  61.945  1.00                 C  
ATOM    826  O   ARG   223      -0.415 101.833  61.563  1.00                 O  
ATOM    827  CB  ARG   223       1.703  99.439  61.057  1.00                 C  
ATOM    828  CD  ARG   223       2.655  97.313  60.123  1.00                 C  
ATOM    829  NE  ARG   223       1.512  96.991  59.273  1.00                 N  
ATOM    830  CG  ARG   223       2.237  98.054  61.383  1.00                 C  
ATOM    831  CZ  ARG   223       1.609  96.444  58.066  1.00                 C  
ATOM    832  NH1 ARG   223       0.514  96.185  57.365  1.00                 N  
ATOM    833  NH2 ARG   223       2.802  96.156  57.563  1.00                 N  
ATOM    834  N   GLY   224       1.591 102.645  62.082  1.00                 N  
ATOM    835  CA  GLY   224       1.154 104.016  61.864  1.00                 C  
ATOM    836  C   GLY   224       2.316 104.973  61.923  1.00                 C  
ATOM    837  O   GLY   224       3.469 104.545  62.004  1.00                 O  
ATOM    838  N   TYR   225       1.991 106.266  61.891  1.00                 N  
ATOM    839  CA  TYR   225       2.964 107.348  61.870  1.00                 C  
ATOM    840  C   TYR   225       2.577 108.422  62.869  1.00                 C  
ATOM    841  O   TYR   225       1.396 108.820  62.935  1.00                 O  
ATOM    842  CB  TYR   225       3.078 107.939  60.463  1.00                 C  
ATOM    843  CG  TYR   225       3.566 106.956  59.423  1.00                 C  
ATOM    844  OH  TYR   225       4.895 104.244  56.565  1.00                 O  
ATOM    845  CZ  TYR   225       4.457 105.143  57.511  1.00                 C  
ATOM    846  CD1 TYR   225       2.782 105.874  59.044  1.00                 C  
ATOM    847  CE1 TYR   225       3.220 104.971  58.094  1.00                 C  
ATOM    848  CD2 TYR   225       4.809 107.113  58.824  1.00                 C  
ATOM    849  CE2 TYR   225       5.264 106.220  57.873  1.00                 C  
ATOM    850  N   LEU   226       3.563 108.863  63.671  1.00                 N  
ATOM    851  CA  LEU   226       3.400 109.901  64.688  1.00                 C  
ATOM    852  C   LEU   226       4.114 111.156  64.206  1.00                 C  
ATOM    853  O   LEU   226       5.266 111.062  63.815  1.00                 O  
ATOM    854  CB  LEU   226       3.947 109.423  66.034  1.00                 C  
ATOM    855  CG  LEU   226       3.895 110.431  67.184  1.00                 C  
ATOM    856  CD1 LEU   226       2.455 110.753  67.551  1.00                 C  
ATOM    857  CD2 LEU   226       4.645 109.902  68.397  1.00                 C  
ATOM    858  N   GLU   227       3.435 112.320  64.237  1.00                 N  
ATOM    859  CA  GLU   227       3.964 113.585  63.744  1.00                 C  
ATOM    860  C   GLU   227       4.073 114.548  64.886  1.00                 C  
ATOM    861  O   GLU   227       3.137 114.674  65.694  1.00                 O  
ATOM    862  CB  GLU   227       3.071 114.143  62.634  1.00                 C  
ATOM    863  CD  GLU   227       2.104 112.157  61.408  1.00                 C  
ATOM    864  CG  GLU   227       3.079 113.317  61.358  1.00                 C  
ATOM    865  OE1 GLU   227       0.984 112.344  61.929  1.00                 O  
ATOM    866  OE2 GLU   227       2.461 111.061  60.928  1.00                 O  
ATOM    867  N   ALA   228       5.235 115.165  65.022  1.00                 N  
ATOM    868  CA  ALA   228       5.491 116.085  66.112  1.00                 C  
ATOM    869  C   ALA   228       6.016 117.366  65.598  1.00                 C  
ATOM    870  O   ALA   228       6.815 117.372  64.686  1.00                 O  
ATOM    871  CB  ALA   228       6.466 115.472  67.105  1.00                 C  
ATOM    872  N   ASN   229       5.654 118.454  66.251  1.00                 N  
ATOM    873  CA  ASN   229       6.236 119.758  66.020  1.00                 C  
ATOM    874  C   ASN   229       6.780 120.150  67.395  1.00                 C  
ATOM    875  O   ASN   229       6.038 120.072  68.370  1.00                 O  
ATOM    876  CB  ASN   229       5.191 120.718  65.448  1.00                 C  
ATOM    877  CG  ASN   229       4.717 120.308  64.067  1.00                 C  
ATOM    878  OD1 ASN   229       5.525 120.041  63.177  1.00                 O  
ATOM    879  ND2 ASN   229       3.403 120.257  63.885  1.00                 N  
ATOM    880  N   VAL   230       8.053 120.553  67.463  1.00                 N  
ATOM    881  CA  VAL   230       8.739 120.882  68.711  1.00                 C  
ATOM    882  C   VAL   230       9.240 122.323  68.645  1.00                 C  
ATOM    883  O   VAL   230       9.578 122.835  67.565  1.00                 O  
ATOM    884  CB  VAL   230       9.902 119.911  68.989  1.00                 C  
ATOM    885  CG1 VAL   230      10.616 120.290  70.277  1.00                 C  
ATOM    886  CG2 VAL   230       9.394 118.479  69.058  1.00                 C  
ATOM    887  N   VAL   231       8.875 123.157  69.592  1.00                 N  
ATOM    888  CA  VAL   231       9.319 124.539  69.573  1.00                 C  
ATOM    889  C   VAL   231      10.531 124.756  70.452  1.00                 C  
ATOM    890  O   VAL   231      10.596 124.297  71.596  1.00                 O  
ATOM    891  CB  VAL   231       8.196 125.499  70.009  1.00                 C  
ATOM    892  CG1 VAL   231       8.704 126.932  70.045  1.00                 C  
ATOM    893  CG2 VAL   231       7.000 125.377  69.077  1.00                 C  
ATOM    894  N   GLU   232      11.517 125.465  69.928  1.00                 N  
ATOM    895  CA  GLU   232      12.726 125.697  70.689  1.00                 C  
ATOM    896  C   GLU   232      13.364 127.074  70.502  1.00                 C  
ATOM    897  O   GLU   232      13.930 127.376  69.448  1.00                 O  
ATOM    898  CB  GLU   232      13.783 124.644  70.350  1.00                 C  
ATOM    899  CD  GLU   232      16.064 123.675  70.838  1.00                 C  
ATOM    900  CG  GLU   232      15.070 124.777  71.148  1.00                 C  
ATOM    901  OE1 GLU   232      15.761 122.828  69.971  1.00                 O  
ATOM    902  OE2 GLU   232      17.145 123.658  71.463  1.00                 O  
ATOM    903  N   LEU   233      13.288 127.934  71.512  1.00                 N  
ATOM    904  CA  LEU   233      13.841 129.274  71.383  1.00                 C  
ATOM    905  C   LEU   233      13.286 129.852  70.093  1.00                 C  
ATOM    906  O   LEU   233      14.019 130.215  69.169  1.00                 O  
ATOM    907  CB  LEU   233      15.370 129.226  71.391  1.00                 C  
ATOM    908  CG  LEU   233      16.022 128.604  72.628  1.00                 C  
ATOM    909  CD1 LEU   233      17.534 128.554  72.470  1.00                 C  
ATOM    910  CD2 LEU   233      15.647 129.380  73.881  1.00                 C  
ATOM    911  N   GLY   234      11.964 129.943  70.022  1.00                 N  
ATOM    912  CA  GLY   234      11.319 130.500  68.850  1.00                 C  
ATOM    913  C   GLY   234      11.435 129.686  67.580  1.00                 C  
ATOM    914  O   GLY   234      10.788 129.985  66.573  1.00                 O  
ATOM    915  N   LYS   235      12.251 128.644  67.582  1.00                 N  
ATOM    916  CA  LYS   235      12.387 127.842  66.377  1.00                 C  
ATOM    917  C   LYS   235      11.592 126.540  66.433  1.00                 C  
ATOM    918  O   LYS   235      11.550 125.843  67.450  1.00                 O  
ATOM    919  CB  LYS   235      13.859 127.517  66.113  1.00                 C  
ATOM    920  CD  LYS   235      16.157 128.336  65.525  1.00                 C  
ATOM    921  CE  LYS   235      17.024 129.555  65.257  1.00                 C  
ATOM    922  CG  LYS   235      14.718 128.733  65.808  1.00                 C  
ATOM    923  NZ  LYS   235      18.449 129.185  65.035  1.00                 N  
ATOM    924  N   VAL   236      10.950 126.201  65.323  1.00                 N  
ATOM    925  CA  VAL   236      10.153 124.988  65.262  1.00                 C  
ATOM    926  C   VAL   236      10.730 123.937  64.333  1.00                 C  
ATOM    927  O   VAL   236      11.048 124.190  63.168  1.00                 O  
ATOM    928  CB  VAL   236       8.706 125.285  64.827  1.00                 C  
ATOM    929  CG1 VAL   236       7.908 123.995  64.716  1.00                 C  
ATOM    930  CG2 VAL   236       8.042 126.244  65.803  1.00                 C  
ATOM    931  N   VAL   237      10.880 122.748  64.883  1.00                 N  
ATOM    932  CA  VAL   237      11.329 121.587  64.134  1.00                 C  
ATOM    933  C   VAL   237      10.242 120.574  63.973  1.00                 C  
ATOM    934  O   VAL   237       9.355 120.476  64.812  1.00                 O  
ATOM    935  CB  VAL   237      12.550 120.924  64.799  1.00                 C  
ATOM    936  CG1 VAL   237      12.194 120.427  66.191  1.00                 C  
ATOM    937  CG2 VAL   237      13.070 119.782  63.939  1.00                 C  
ATOM    938  N   CYS   238      10.339 119.779  62.902  1.00                 N  
ATOM    939  CA  CYS   238       9.394 118.736  62.614  1.00                 C  
ATOM    940  C   CYS   238      10.046 117.398  62.720  1.00                 C  
ATOM    941  O   CYS   238      11.188 117.205  62.254  1.00                 O  
ATOM    942  CB  CYS   238       8.792 118.928  61.221  1.00                 C  
ATOM    943  SG  CYS   238       7.874 120.471  61.010  1.00                 S  
ATOM    944  N   THR   239       9.320 116.447  63.359  1.00                 N  
ATOM    945  CA  THR   239       9.782 115.044  63.503  1.00                 C  
ATOM    946  C   THR   239       8.615 114.117  63.212  1.00                 C  
ATOM    947  O   THR   239       7.501 114.397  63.628  1.00                 O  
ATOM    948  CB  THR   239      10.352 114.779  64.909  1.00                 C  
ATOM    949  OG1 THR   239      11.446 115.669  65.160  1.00                 O  
ATOM    950  CG2 THR   239      10.854 113.347  65.019  1.00                 C  
ATOM    951  N   HIS   240       8.885 113.023  62.539  1.00                 N  
ATOM    952  CA  HIS   240       7.892 111.970  62.320  1.00                 C  
ATOM    953  C   HIS   240       8.563 110.657  62.595  1.00                 C  
ATOM    954  O   HIS   240       9.716 110.437  62.226  1.00                 O  
ATOM    955  CB  HIS   240       7.337 112.045  60.896  1.00                 C  
ATOM    956  CG  HIS   240       6.604 113.316  60.599  1.00                 C  
ATOM    957  ND1 HIS   240       5.266 113.487  60.881  1.00                 N  
ATOM    958  CE1 HIS   240       4.894 114.723  60.504  1.00                 C  
ATOM    959  CD2 HIS   240       6.953 114.603  60.016  1.00                 C  
ATOM    960  NE2 HIS   240       5.901 115.398  59.984  1.00                 N  
ATOM    961  N   ASN   241       7.848 109.760  63.240  1.00                 N  
ATOM    962  CA  ASN   241       8.345 108.420  63.431  1.00                 C  
ATOM    963  C   ASN   241       7.292 107.403  63.053  1.00                 C  
ATOM    964  O   ASN   241       6.113 107.658  63.209  1.00                 O  
ATOM    965  CB  ASN   241       8.803 108.220  64.877  1.00                 C  
ATOM    966  CG  ASN   241       9.432 106.859  65.106  1.00                 C  
ATOM    967  OD1 ASN   241       8.784 105.943  65.612  1.00                 O  
ATOM    968  ND2 ASN   241      10.699 106.723  64.731  1.00                 N  
ATOM    969  N   THR   242       7.708 106.303  62.492  1.00                 N  
ATOM    970  CA  THR   242       6.746 105.316  62.019  1.00                 C  
ATOM    971  C   THR   242       7.258 103.915  62.160  1.00                 C  
ATOM    972  O   THR   242       8.461 103.672  62.353  1.00                 O  
ATOM    973  CB  THR   242       6.365 105.559  60.547  1.00                 C  
ATOM    974  OG1 THR   242       5.284 104.693  60.180  1.00                 O  
ATOM    975  CG2 THR   242       7.549 105.271  59.636  1.00                 C  
ATOM    976  N   HIS   243       6.319 102.971  62.077  1.00                 N  
ATOM    977  CA  HIS   243       6.596 101.567  62.063  1.00                 C  
ATOM    978  C   HIS   243       5.760 101.070  60.912  1.00                 C  
ATOM    979  O   HIS   243       4.548 101.141  60.997  1.00                 O  
ATOM    980  CB  HIS   243       6.247 100.938  63.414  1.00                 C  
ATOM    981  CG  HIS   243       6.584  99.483  63.508  1.00                 C  
ATOM    982  ND1 HIS   243       7.881  99.022  63.575  1.00                 N  
ATOM    983  CE1 HIS   243       7.864  97.679  63.652  1.00                 C  
ATOM    984  CD2 HIS   243       5.824  98.242  63.555  1.00                 C  
ATOM    985  NE2 HIS   243       6.634  97.205  63.640  1.00                 N  
ATOM    986  N   THR   244       6.381 100.599  59.816  1.00                 N  
ATOM    987  CA  THR   244       5.640 100.109  58.661  1.00                 C  
ATOM    988  C   THR   244       5.368  98.605  58.666  1.00                 C  
ATOM    989  O   THR   244       6.050  97.826  59.342  1.00                 O  
ATOM    990  CB  THR   244       6.365 100.440  57.343  1.00                 C  
ATOM    991  OG1 THR   244       7.633  99.773  57.312  1.00                 O  
ATOM    992  CG2 THR   244       6.600 101.938  57.226  1.00                 C  
ATOM    993  N   PRO   245       4.416  98.217  57.797  1.00                 N  
ATOM    994  CA  PRO   245       3.966  96.846  57.468  1.00                 C  
ATOM    995  C   PRO   245       5.179  95.964  57.285  1.00                 C  
ATOM    996  O   PRO   245       6.059  96.311  56.520  1.00                 O  
ATOM    997  CB  PRO   245       3.168  97.019  56.174  1.00                 C  
ATOM    998  CD  PRO   245       3.736  99.242  56.857  1.00                 C  
ATOM    999  CG  PRO   245       2.642  98.413  56.243  1.00                 C  
ATOM   1000  N   GLU   246       5.208  94.841  57.961  1.00                 N  
ATOM   1001  CA  GLU   246       6.361  93.955  58.083  1.00                 C  
ATOM   1002  C   GLU   246       6.493  92.782  57.097  1.00                 C  
ATOM   1003  O   GLU   246       7.614  92.528  56.685  1.00                 O  
ATOM   1004  CB  GLU   246       6.417  93.337  59.482  1.00                 C  
ATOM   1005  CD  GLU   246       6.718  93.695  61.964  1.00                 C  
ATOM   1006  CG  GLU   246       6.712  94.335  60.590  1.00                 C  
ATOM   1007  OE1 GLU   246       6.820  92.453  62.040  1.00                 O  
ATOM   1008  OE2 GLU   246       6.622  94.436  62.965  1.00                 O  
ATOM   1009  N   HIS   247       5.438  92.048  56.700  1.00                 N  
ATOM   1010  CA  HIS   247       5.642  90.884  55.794  1.00                 C  
ATOM   1011  C   HIS   247       6.585  91.147  54.594  1.00                 C  
ATOM   1012  O   HIS   247       6.339  92.033  53.770  1.00                 O  
ATOM   1013  CB  HIS   247       4.302  90.393  55.242  1.00                 C  
ATOM   1014  CG  HIS   247       3.410  89.783  56.278  1.00                 C  
ATOM   1015  ND1 HIS   247       3.748  88.643  56.974  1.00                 N  
ATOM   1016  CE1 HIS   247       2.754  88.340  57.828  1.00                 C  
ATOM   1017  CD2 HIS   247       2.102  90.096  56.837  1.00                 C  
ATOM   1018  NE2 HIS   247       1.764  89.208  57.751  1.00                 N  
ATOM   1019  N   TYR   248       7.101  90.052  54.036  1.00                 N  
ATOM   1020  CA  TYR   248       7.970  90.203  52.869  1.00                 C  
ATOM   1021  C   TYR   248       7.150  90.619  51.661  1.00                 C  
ATOM   1022  O   TYR   248       7.490  91.551  50.926  1.00                 O  
ATOM   1023  CB  TYR   248       8.722  88.900  52.589  1.00                 C  
ATOM   1024  CG  TYR   248       9.639  88.968  51.388  1.00                 C  
ATOM   1025  OH  TYR   248      12.170  89.163  48.095  1.00                 O  
ATOM   1026  CZ  TYR   248      11.331  89.098  49.184  1.00                 C  
ATOM   1027  CD1 TYR   248      10.877  89.591  51.473  1.00                 C  
ATOM   1028  CE1 TYR   248      11.722  89.658  50.381  1.00                 C  
ATOM   1029  CD2 TYR   248       9.262  88.410  50.173  1.00                 C  
ATOM   1030  CE2 TYR   248      10.093  88.467  49.071  1.00                 C  
ATOM   1031  N   PHE   249       6.045  89.917  51.446  1.00                 N  
ATOM   1032  CA  PHE   249       5.163  90.192  50.323  1.00                 C  
ATOM   1033  C   PHE   249       4.646  91.632  50.336  1.00                 C  
ATOM   1034  O   PHE   249       4.581  92.303  49.303  1.00                 O  
ATOM   1035  CB  PHE   249       3.979  89.223  50.322  1.00                 C  
ATOM   1036  CG  PHE   249       3.025  89.433  49.181  1.00                 C  
ATOM   1037  CZ  PHE   249       1.256  89.824  47.073  1.00                 C  
ATOM   1038  CD1 PHE   249       3.323  88.960  47.915  1.00                 C  
ATOM   1039  CE1 PHE   249       2.445  89.153  46.865  1.00                 C  
ATOM   1040  CD2 PHE   249       1.830  90.103  49.373  1.00                 C  
ATOM   1041  CE2 PHE   249       0.953  90.296  48.323  1.00                 C  
ATOM   1042  N   GLU   250       4.271  92.128  51.510  1.00                 N  
ATOM   1043  CA  GLU   250       3.750  93.487  51.645  1.00                 C  
ATOM   1044  C   GLU   250       4.680  94.569  51.087  1.00                 C  
ATOM   1045  O   GLU   250       4.236  95.629  50.638  1.00                 O  
ATOM   1046  CB  GLU   250       3.460  93.806  53.113  1.00                 C  
ATOM   1047  CD  GLU   250       2.057  93.342  55.161  1.00                 C  
ATOM   1048  CG  GLU   250       2.278  93.045  53.692  1.00                 C  
ATOM   1049  OE1 GLU   250       3.057  93.500  55.893  1.00                 O  
ATOM   1050  OE2 GLU   250       0.883  93.418  55.582  1.00                 O  
ATOM   1051  N   MET   251       5.986  94.317  51.106  1.00                 N  
ATOM   1052  CA  MET   251       6.944  95.308  50.615  1.00                 C  
ATOM   1053  C   MET   251       6.853  95.586  49.118  1.00                 C  
ATOM   1054  O   MET   251       7.310  96.620  48.624  1.00                 O  
ATOM   1055  CB  MET   251       8.376  94.874  50.936  1.00                 C  
ATOM   1056  SD  MET   251      10.483  94.671  52.723  1.00                 S  
ATOM   1057  CE  MET   251      10.608  92.903  52.463  1.00                 C  
ATOM   1058  CG  MET   251       8.727  94.937  52.413  1.00                 C  
ATOM   1059  N   ASP   252       6.259  94.661  48.372  1.00                 N  
ATOM   1060  CA  ASP   252       6.121  94.822  46.931  1.00                 C  
ATOM   1061  C   ASP   252       4.985  95.781  46.585  1.00                 C  
ATOM   1062  O   ASP   252       4.780  96.149  45.425  1.00                 O  
ATOM   1063  CB  ASP   252       5.883  93.467  46.261  1.00                 C  
ATOM   1064  CG  ASP   252       7.102  92.568  46.317  1.00                 C  
ATOM   1065  OD1 ASP   252       8.226  93.097  46.444  1.00                 O  
ATOM   1066  OD2 ASP   252       6.933  91.333  46.232  1.00                 O  
ATOM   1067  N   HIS   253       4.187  96.153  47.702  1.00                 N  
ATOM   1068  CA  HIS   253       3.159  97.137  47.309  1.00                 C  
ATOM   1069  C   HIS   253       2.484  97.798  48.519  1.00                 C  
ATOM   1070  O   HIS   253       2.179  98.996  48.468  1.00                 O  
ATOM   1071  CB  HIS   253       2.092  96.477  46.433  1.00                 C  
ATOM   1072  CG  HIS   253       1.053  97.428  45.927  1.00                 C  
ATOM   1073  ND1 HIS   253       1.317  98.374  44.961  1.00                 N  
ATOM   1074  CE1 HIS   253       0.195  99.074  44.715  1.00                 C  
ATOM   1075  CD2 HIS   253      -0.356  97.670  46.204  1.00                 C  
ATOM   1076  NE2 HIS   253      -0.812  98.657  45.458  1.00                 N  
ATOM   1077  N   ILE   254       2.236  97.028  49.602  1.00                 N  
ATOM   1078  CA  ILE   254       1.601  97.591  50.790  1.00                 C  
ATOM   1079  C   ILE   254       2.536  98.593  51.428  1.00                 C  
ATOM   1080  O   ILE   254       2.070  99.646  51.798  1.00                 O  
ATOM   1081  CB  ILE   254       1.207  96.492  51.794  1.00                 C  
ATOM   1082  CD1 ILE   254      -0.171  94.358  52.015  1.00                 C  
ATOM   1083  CG1 ILE   254       0.094  95.616  51.216  1.00                 C  
ATOM   1084  CG2 ILE   254       0.811  97.106  53.128  1.00                 C  
ATOM   1085  N   GLU   255       3.840  98.303  51.537  1.00                 N  
ATOM   1086  CA  GLU   255       4.747  99.317  52.096  1.00                 C  
ATOM   1087  C   GLU   255       4.813 100.550  51.213  1.00                 C  
ATOM   1088  O   GLU   255       4.990 101.611  51.758  1.00                 O  
ATOM   1089  CB  GLU   255       6.150  98.736  52.284  1.00                 C  
ATOM   1090  CD  GLU   255       7.764 100.670  52.104  1.00                 C  
ATOM   1091  CG  GLU   255       7.109  99.656  53.021  1.00                 C  
ATOM   1092  OE1 GLU   255       7.847 100.403  50.886  1.00                 O  
ATOM   1093  OE2 GLU   255       8.194 101.732  52.602  1.00                 O  
ATOM   1094  N   ARG   256       4.725 100.424  49.861  1.00                 N  
ATOM   1095  CA  ARG   256       4.737 101.615  48.994  1.00                 C  
ATOM   1096  C   ARG   256       3.485 102.430  49.237  1.00                 C  
ATOM   1097  O   ARG   256       3.572 103.649  49.270  1.00                 O  
ATOM   1098  CB  ARG   256       4.847 101.206  47.524  1.00                 C  
ATOM   1099  CD  ARG   256       7.275 101.627  47.051  1.00                 C  
ATOM   1100  NE  ARG   256       7.841 101.956  48.357  1.00                 N  
ATOM   1101  CG  ARG   256       6.180 100.578  47.152  1.00                 C  
ATOM   1102  CZ  ARG   256       8.623 103.004  48.590  1.00                 C  
ATOM   1103  NH1 ARG   256       9.091 103.224  49.811  1.00                 N  
ATOM   1104  NH2 ARG   256       8.935 103.831  47.602  1.00                 N  
ATOM   1105  N   ARG   257       2.345 101.773  49.476  1.00                 N  
ATOM   1106  CA  ARG   257       1.120 102.496  49.821  1.00                 C  
ATOM   1107  C   ARG   257       1.262 103.251  51.135  1.00                 C  
ATOM   1108  O   ARG   257       0.707 104.336  51.332  1.00                 O  
ATOM   1109  CB  ARG   257      -0.066 101.532  49.904  1.00                 C  
ATOM   1110  CD  ARG   257      -1.649  99.985  48.722  1.00                 C  
ATOM   1111  NE  ARG   257      -2.101  99.456  47.437  1.00                 N  
ATOM   1112  CG  ARG   257      -0.516 100.985  48.560  1.00                 C  
ATOM   1113  CZ  ARG   257      -2.955  98.446  47.304  1.00                 C  
ATOM   1114  NH1 ARG   257      -3.308  98.033  46.094  1.00                 N  
ATOM   1115  NH2 ARG   257      -3.453  97.852  48.379  1.00                 N  
ATOM   1116  N   THR   258       1.964 102.644  52.088  1.00                 N  
ATOM   1117  CA  THR   258       2.196 103.292  53.376  1.00                 C  
ATOM   1118  C   THR   258       3.138 104.480  53.231  1.00                 C  
ATOM   1119  O   THR   258       2.873 105.530  53.807  1.00                 O  
ATOM   1120  CB  THR   258       2.773 102.306  54.408  1.00                 C  
ATOM   1121  OG1 THR   258       1.843 101.237  54.625  1.00                 O  
ATOM   1122  CG2 THR   258       3.024 103.008  55.734  1.00                 C  
ATOM   1123  N   HIS   259       4.179 104.361  52.409  1.00                 N  
ATOM   1124  CA  HIS   259       5.103 105.480  52.172  1.00                 C  
ATOM   1125  C   HIS   259       4.390 106.645  51.470  1.00                 C  
ATOM   1126  O   HIS   259       4.699 107.808  51.743  1.00                 O  
ATOM   1127  CB  HIS   259       6.301 105.018  51.340  1.00                 C  
ATOM   1128  CG  HIS   259       7.313 106.093  51.090  1.00                 C  
ATOM   1129  ND1 HIS   259       8.141 106.580  52.079  1.00                 N  
ATOM   1130  CE1 HIS   259       8.935 107.531  51.555  1.00                 C  
ATOM   1131  CD2 HIS   259       7.730 106.880  49.938  1.00                 C  
ATOM   1132  NE2 HIS   259       8.694 107.716  50.272  1.00                 N  
ATOM   1133  N   SER   260       3.474 106.329  50.544  1.00                 N  
ATOM   1134  CA  SER   260       2.642 107.340  49.865  1.00                 C  
ATOM   1135  C   SER   260       1.858 108.090  50.926  1.00                 C  
ATOM   1136  O   SER   260       1.804 109.292  50.892  1.00                 O  
ATOM   1137  CB  SER   260       1.719 106.675  48.842  1.00                 C  
ATOM   1138  OG  SER   260       0.897 107.633  48.198  1.00                 O  
ATOM   1139  N   SER   261       1.263 107.378  51.876  1.00                 N  
ATOM   1140  CA  SER   261       0.472 108.010  52.934  1.00                 C  
ATOM   1141  C   SER   261       1.352 108.791  53.870  1.00                 C  
ATOM   1142  O   SER   261       0.974 109.894  54.239  1.00                 O  
ATOM   1143  CB  SER   261      -0.321 106.958  53.711  1.00                 C  
ATOM   1144  OG  SER   261      -1.304 106.350  52.890  1.00                 O  
ATOM   1145  N   TYR   262       2.522 108.247  54.254  1.00                 N  
ATOM   1146  CA  TYR   262       3.455 108.976  55.102  1.00                 C  
ATOM   1147  C   TYR   262       3.830 110.311  54.429  1.00                 C  
ATOM   1148  O   TYR   262       3.825 111.344  55.076  1.00                 O  
ATOM   1149  CB  TYR   262       4.702 108.133  55.375  1.00                 C  
ATOM   1150  CG  TYR   262       5.749 108.839  56.207  1.00                 C  
ATOM   1151  OH  TYR   262       8.615 110.789  58.503  1.00                 O  
ATOM   1152  CZ  TYR   262       7.667 110.143  57.743  1.00                 C  
ATOM   1153  CD1 TYR   262       5.405 109.908  57.024  1.00                 C  
ATOM   1154  CE1 TYR   262       6.355 110.559  57.789  1.00                 C  
ATOM   1155  CD2 TYR   262       7.077 108.433  56.174  1.00                 C  
ATOM   1156  CE2 TYR   262       8.040 109.072  56.932  1.00                 C  
ATOM   1157  N   LEU   263       4.136 110.294  53.126  1.00                 N  
ATOM   1158  CA  LEU   263       4.460 111.524  52.416  1.00                 C  
ATOM   1159  C   LEU   263       3.311 112.539  52.501  1.00                 C  
ATOM   1160  O   LEU   263       3.556 113.713  52.711  1.00                 O  
ATOM   1161  CB  LEU   263       4.786 111.227  50.951  1.00                 C  
ATOM   1162  CG  LEU   263       5.103 112.436  50.068  1.00                 C  
ATOM   1163  CD1 LEU   263       6.334 113.168  50.581  1.00                 C  
ATOM   1164  CD2 LEU   263       5.306 112.008  48.623  1.00                 C  
ATOM   1165  N   ASN   264       2.083 112.086  52.222  1.00                 N  
ATOM   1166  CA  ASN   264       0.882 112.923  52.272  1.00                 C  
ATOM   1167  C   ASN   264       0.656 113.516  53.669  1.00                 C  
ATOM   1168  O   ASN   264       0.380 114.706  53.799  1.00                 O  
ATOM   1169  CB  ASN   264      -0.346 112.124  51.832  1.00                 C  
ATOM   1170  CG  ASN   264      -0.369 111.867  50.338  1.00                 C  
ATOM   1171  OD1 ASN   264       0.320 112.539  49.572  1.00                 O  
ATOM   1172  ND2 ASN   264      -1.165 110.889  49.920  1.00                 N  
ATOM   1173  N   GLN   265       0.773 112.677  54.711  1.00                 N  
ATOM   1174  CA  GLN   265       0.550 113.099  56.093  1.00                 C  
ATOM   1175  C   GLN   265       1.602 114.067  56.606  1.00                 C  
ATOM   1176  O   GLN   265       1.266 114.960  57.369  1.00                 O  
ATOM   1177  CB  GLN   265       0.501 111.885  57.023  1.00                 C  
ATOM   1178  CD  GLN   265      -2.015 111.673  57.053  1.00                 C  
ATOM   1179  CG  GLN   265      -0.695 110.975  56.794  1.00                 C  
ATOM   1180  OE1 GLN   265      -2.388 111.910  58.202  1.00                 O  
ATOM   1181  NE2 GLN   265      -2.728 112.004  55.983  1.00                 N  
ATOM   1182  N   GLY   266       2.868 113.914  56.187  1.00                 N  
ATOM   1183  CA  GLY   266       3.929 114.849  56.560  1.00                 C  
ATOM   1184  C   GLY   266       3.534 116.244  56.084  1.00                 C  
ATOM   1185  O   GLY   266       3.567 117.202  56.869  1.00                 O  
ATOM   1186  N   ILE   267       3.109 116.349  54.802  1.00                 N  
ATOM   1187  CA  ILE   267       2.698 117.647  54.237  1.00                 C  
ATOM   1188  C   ILE   267       1.441 118.164  54.914  1.00                 C  
ATOM   1189  O   ILE   267       1.384 119.343  55.228  1.00                 O  
ATOM   1190  CB  ILE   267       2.473 117.555  52.716  1.00                 C  
ATOM   1191  CD1 ILE   267       3.637 116.926  50.537  1.00                 C  
ATOM   1192  CG1 ILE   267       3.797 117.293  51.996  1.00                 C  
ATOM   1193  CG2 ILE   267       1.787 118.811  52.202  1.00                 C  
ATOM   1194  N   PHE   268       0.437 117.304  55.165  1.00                 N  
ATOM   1195  CA  PHE   268      -0.796 117.727  55.852  1.00                 C  
ATOM   1196  C   PHE   268      -0.474 118.314  57.229  1.00                 C  
ATOM   1197  O   PHE   268      -1.010 119.350  57.608  1.00                 O  
ATOM   1198  CB  PHE   268      -1.763 116.550  55.990  1.00                 C  
ATOM   1199  CG  PHE   268      -3.055 116.903  56.669  1.00                 C  
ATOM   1200  CZ  PHE   268      -5.444 117.555  57.933  1.00                 C  
ATOM   1201  CD1 PHE   268      -4.061 117.558  55.979  1.00                 C  
ATOM   1202  CE1 PHE   268      -5.250 117.883  56.605  1.00                 C  
ATOM   1203  CD2 PHE   268      -3.266 116.581  57.998  1.00                 C  
ATOM   1204  CE2 PHE   268      -4.454 116.907  58.624  1.00                 C  
ATOM   1205  N   GLU   269       0.416 117.645  57.980  1.00                 N  
ATOM   1206  CA  GLU   269       0.752 118.081  59.349  1.00                 C  
ATOM   1207  C   GLU   269       1.477 119.419  59.341  1.00                 C  
ATOM   1208  O   GLU   269       1.151 120.323  60.130  1.00                 O  
ATOM   1209  CB  GLU   269       1.609 117.026  60.052  1.00                 C  
ATOM   1210  CD  GLU   269      -0.279 115.953  61.341  1.00                 C  
ATOM   1211  CG  GLU   269       0.868 115.739  60.374  1.00                 C  
ATOM   1212  OE1 GLU   269      -0.051 116.559  62.409  1.00                 O  
ATOM   1213  OE2 GLU   269      -1.407 115.514  61.031  1.00                 O  
ATOM   1214  N   ARG   270       2.368 119.598  58.354  1.00                 N  
ATOM   1215  CA  ARG   270       3.145 120.811  58.194  1.00                 C  
ATOM   1216  C   ARG   270       2.190 121.975  57.937  1.00                 C  
ATOM   1217  O   ARG   270       2.253 123.013  58.592  1.00                 O  
ATOM   1218  CB  ARG   270       4.153 120.655  57.054  1.00                 C  
ATOM   1219  CD  ARG   270       5.915 121.702  55.605  1.00                 C  
ATOM   1220  NE  ARG   270       5.140 121.609  54.371  1.00                 N  
ATOM   1221  CG  ARG   270       5.026 121.878  56.825  1.00                 C  
ATOM   1222  CZ  ARG   270       5.620 121.150  53.220  1.00                 C  
ATOM   1223  NH1 ARG   270       4.840 121.103  52.148  1.00                 N  
ATOM   1224  NH2 ARG   270       6.878 120.740  53.142  1.00                 N  
ATOM   1225  N   ASP   271       1.262 121.754  57.023  1.00                 N  
ATOM   1226  CA  ASP   271       0.232 122.715  56.667  1.00                 C  
ATOM   1227  C   ASP   271      -0.707 123.027  57.842  1.00                 C  
ATOM   1228  O   ASP   271      -0.977 124.198  58.092  1.00                 O  
ATOM   1229  CB  ASP   271      -0.590 122.205  55.481  1.00                 C  
ATOM   1230  CG  ASP   271       0.187 122.235  54.179  1.00                 C  
ATOM   1231  OD1 ASP   271       1.249 122.889  54.136  1.00                 O  
ATOM   1232  OD2 ASP   271      -0.268 121.603  53.202  1.00                 O  
ATOM   1233  N   HIS   272      -1.196 122.011  58.555  1.00                 N  
ATOM   1234  CA  HIS   272      -2.136 122.177  59.677  1.00                 C  
ATOM   1235  C   HIS   272      -1.537 122.927  60.874  1.00                 C  
ATOM   1236  O   HIS   272      -2.268 123.565  61.626  1.00                 O  
ATOM   1237  CB  HIS   272      -2.645 120.816  60.155  1.00                 C  
ATOM   1238  CG  HIS   272      -3.685 120.903  61.229  1.00                 C  
ATOM   1239  ND1 HIS   272      -4.971 121.334  60.986  1.00                 N  
ATOM   1240  CE1 HIS   272      -5.668 121.303  62.136  1.00                 C  
ATOM   1241  CD2 HIS   272      -3.729 120.622  62.656  1.00                 C  
ATOM   1242  NE2 HIS   272      -4.929 120.878  63.143  1.00                 N  
ATOM   1243  N   LEU   273      -0.642 123.857  60.579  1.00                 N  
ATOM   1244  CA  LEU   273       0.029 124.617  61.618  1.00                 C  
ATOM   1245  C   LEU   273       0.245 126.030  61.097  1.00                 C  
ATOM   1246  O   LEU   273       0.811 126.246  60.023  1.00                 O  
ATOM   1247  CB  LEU   273       1.348 123.946  62.005  1.00                 C  
ATOM   1248  CG  LEU   273       2.191 124.666  63.060  1.00                 C  
ATOM   1249  CD1 LEU   273       1.473 124.687  64.400  1.00                 C  
ATOM   1250  CD2 LEU   273       3.555 124.007  63.200  1.00                 C  
ATOM   1251  N   ILE   274      -0.208 127.019  61.858  1.00                 N  
ATOM   1252  CA  ILE   274      -0.059 128.414  61.454  1.00                 C  
ATOM   1253  C   ILE   274       1.403 128.837  61.623  1.00                 C  
ATOM   1254  O   ILE   274       1.949 128.861  62.729  1.00                 O  
ATOM   1255  CB  ILE   274      -0.993 129.337  62.258  1.00                 C  
ATOM   1256  CD1 ILE   274      -3.434 129.683  62.905  1.00                 C  
ATOM   1257  CG1 ILE   274      -2.456 128.983  61.987  1.00                 C  
ATOM   1258  CG2 ILE   274      -0.696 130.796  61.948  1.00                 C  
ATOM   1259  N   ASN   275       2.054 129.177  60.510  1.00                 N  
ATOM   1260  CA  ASN   275       3.466 129.552  60.525  1.00                 C  
ATOM   1261  C   ASN   275       3.802 130.806  61.321  1.00                 C  
ATOM   1262  O   ASN   275       4.777 130.851  62.077  1.00                 O  
ATOM   1263  CB  ASN   275       3.986 129.738  59.098  1.00                 C  
ATOM   1264  CG  ASN   275       4.163 128.422  58.367  1.00                 C  
ATOM   1265  OD1 ASN   275       4.249 127.362  58.987  1.00                 O  
ATOM   1266  ND2 ASN   275       4.217 128.486  57.041  1.00                 N  
ATOM   1267  N   ASN   276       2.996 131.847  61.163  1.00                 N  
ATOM   1268  CA  ASN   276       3.269 133.082  61.874  1.00                 C  
ATOM   1269  C   ASN   276       4.674 133.581  61.580  1.00                 C  
ATOM   1270  O   ASN   276       5.043 133.852  60.434  1.00                 O  
ATOM   1271  CB  ASN   276       3.068 132.890  63.378  1.00                 C  
ATOM   1272  CG  ASN   276       1.625 132.597  63.740  1.00                 C  
ATOM   1273  OD1 ASN   276       0.715 133.324  63.342  1.00                 O  
ATOM   1274  ND2 ASN   276       1.412 131.527  64.498  1.00                 N  
ATOM   1275  N   PHE   277       5.485 133.710  62.626  1.00                 N  
ATOM   1276  CA  PHE   277       6.855 134.199  62.485  1.00                 C  
ATOM   1277  C   PHE   277       7.888 133.101  62.711  1.00                 C  
ATOM   1278  O   PHE   277       9.097 133.347  62.762  1.00                 O  
ATOM   1279  CB  PHE   277       7.116 135.351  63.458  1.00                 C  
ATOM   1280  CG  PHE   277       6.276 136.568  63.195  1.00                 C  
ATOM   1281  CZ  PHE   277       4.727 138.823  62.702  1.00                 C  
ATOM   1282  CD1 PHE   277       5.175 136.851  63.983  1.00                 C  
ATOM   1283  CE1 PHE   277       4.402 137.971  63.741  1.00                 C  
ATOM   1284  CD2 PHE   277       6.588 137.431  62.159  1.00                 C  
ATOM   1285  CE2 PHE   277       5.816 138.551  61.917  1.00                 C  
ATOM   1286  N   GLY   278       7.425 131.906  62.837  1.00                 N  
ATOM   1287  CA  GLY   278       8.202 130.692  63.057  1.00                 C  
ATOM   1288  C   GLY   278       9.231 130.429  61.964  1.00                 C  
ATOM   1289  O   GLY   278       8.925 130.548  60.779  1.00                 O  
ATOM   1290  N   HIS   279      10.408 129.953  62.373  1.00                 N  
ATOM   1291  CA  HIS   279      11.496 129.561  61.477  1.00                 C  
ATOM   1292  C   HIS   279      11.751 128.080  61.701  1.00                 C  
ATOM   1293  O   HIS   279      11.850 127.649  62.844  1.00                 O  
ATOM   1294  CB  HIS   279      12.742 130.408  61.744  1.00                 C  
ATOM   1295  CG  HIS   279      12.546 131.869  61.483  1.00                 C  
ATOM   1296  ND1 HIS   279      12.669 132.424  60.228  1.00                 N  
ATOM   1297  CE1 HIS   279      12.438 133.746  60.309  1.00                 C  
ATOM   1298  CD2 HIS   279      12.217 133.034  62.292  1.00                 C  
ATOM   1299  NE2 HIS   279      12.166 134.119  61.545  1.00                 N  
ATOM   1300  N   VAL   280      11.818 127.288  60.611  1.00                 N  
ATOM   1301  CA  VAL   280      11.997 125.849  60.694  1.00                 C  
ATOM   1302  C   VAL   280      13.473 125.473  60.611  1.00                 C  
ATOM   1303  O   VAL   280      14.145 125.752  59.611  1.00                 O  
ATOM   1304  CB  VAL   280      11.211 125.118  59.590  1.00                 C  
ATOM   1305  CG1 VAL   280      11.459 123.619  59.663  1.00                 C  
ATOM   1306  CG2 VAL   280       9.725 125.422  59.704  1.00                 C  
ATOM   1307  N   PHE   281      13.962 124.825  61.652  1.00                 N  
ATOM   1308  CA  PHE   281      15.354 124.433  61.759  1.00                 C  
ATOM   1309  C   PHE   281      15.646 123.066  61.149  1.00                 C  
ATOM   1310  O   PHE   281      16.756 122.835  60.684  1.00                 O  
ATOM   1311  CB  PHE   281      15.798 124.426  63.223  1.00                 C  
ATOM   1312  CG  PHE   281      17.244 124.070  63.417  1.00                 C  
ATOM   1313  CZ  PHE   281      19.919 123.408  63.779  1.00                 C  
ATOM   1314  CD1 PHE   281      18.232 124.711  62.690  1.00                 C  
ATOM   1315  CE1 PHE   281      19.563 124.384  62.868  1.00                 C  
ATOM   1316  CD2 PHE   281      17.617 123.096  64.325  1.00                 C  
ATOM   1317  CE2 PHE   281      18.947 122.768  64.503  1.00                 C  
ATOM   1318  N   PRO   282      14.675 122.148  61.186  1.00                 N  
ATOM   1319  CA  PRO   282      14.859 120.773  60.682  1.00                 C  
ATOM   1320  C   PRO   282      13.520 120.109  60.417  1.00                 C  
ATOM   1321  O   PRO   282      12.492 120.538  60.921  1.00                 O  
ATOM   1322  CB  PRO   282      15.626 120.068  61.803  1.00                 C  
ATOM   1323  CD  PRO   282      15.398 122.346  62.499  1.00                 C  
ATOM   1324  CG  PRO   282      16.330 121.168  62.523  1.00                 C  
ATOM   1325  N   LEU   283      13.558 119.025  59.659  1.00                 N  
ATOM   1326  CA  LEU   283      12.373 118.220  59.338  1.00                 C  
ATOM   1327  C   LEU   283      12.871 116.797  59.153  1.00                 C  
ATOM   1328  O   LEU   283      13.503 116.500  58.142  1.00                 O  
ATOM   1329  CB  LEU   283      11.673 118.769  58.093  1.00                 C  
ATOM   1330  CG  LEU   283      10.293 118.189  57.780  1.00                 C  
ATOM   1331  CD1 LEU   283       9.544 119.081  56.802  1.00                 C  
ATOM   1332  CD2 LEU   283      10.416 116.779  57.223  1.00                 C  
ATOM   1333  N   ILE   284      12.684 115.941  60.184  1.00                 N  
ATOM   1334  CA  ILE   284      13.269 114.621  60.264  1.00                 C  
ATOM   1335  C   ILE   284      12.218 113.538  60.263  1.00                 C  
ATOM   1336  O   ILE   284      11.138 113.715  60.797  1.00                 O  
ATOM   1337  CB  ILE   284      14.156 114.472  61.514  1.00                 C  
ATOM   1338  CD1 ILE   284      16.102 115.552  62.756  1.00                 C  
ATOM   1339  CG1 ILE   284      15.319 115.465  61.465  1.00                 C  
ATOM   1340  CG2 ILE   284      14.642 113.037  61.654  1.00                 C  
ATOM   1341  N   LEU   285      12.538 112.435  59.617  1.00                 N  
ATOM   1342  CA  LEU   285      11.675 111.251  59.555  1.00                 C  
ATOM   1343  C   LEU   285      12.491 110.063  59.978  1.00                 C  
ATOM   1344  O   LEU   285      13.575 109.860  59.451  1.00                 O  
ATOM   1345  CB  LEU   285      11.105 111.076  58.146  1.00                 C  
ATOM   1346  CG  LEU   285      10.073 112.113  57.699  1.00                 C  
ATOM   1347  CD1 LEU   285      10.758 113.388  57.231  1.00                 C  
ATOM   1348  CD2 LEU   285       9.190 111.552  56.595  1.00                 C  
ATOM   1349  N   LEU   286      11.956 109.229  60.881  1.00                 N  
ATOM   1350  CA  LEU   286      12.675 108.023  61.268  1.00                 C  
ATOM   1351  C   LEU   286      11.733 106.884  61.587  1.00                 C  
ATOM   1352  O   LEU   286      10.503 107.066  61.664  1.00                 O  
ATOM   1353  CB  LEU   286      13.576 108.300  62.473  1.00                 C  
ATOM   1354  CG  LEU   286      12.869 108.511  63.814  1.00                 C  
ATOM   1355  CD1 LEU   286      13.862 108.442  64.963  1.00                 C  
ATOM   1356  CD2 LEU   286      12.134 109.843  63.830  1.00                 C  
ATOM   1357  N   GLY   287      12.298 105.711  61.722  1.00                 N  
ATOM   1358  CA  GLY   287      11.509 104.568  62.151  1.00                 C  
ATOM   1359  C   GLY   287      11.920 103.245  61.579  1.00                 C  
ATOM   1360  O   GLY   287      12.970 103.119  60.974  1.00                 O  
ATOM   1361  N   ASP   288      11.111 102.231  61.871  1.00                 N  
ATOM   1362  CA  ASP   288      11.356 100.893  61.401  1.00                 C  
ATOM   1363  C   ASP   288      10.505 100.750  60.166  1.00                 C  
ATOM   1364  O   ASP   288       9.297 100.579  60.264  1.00                 O  
ATOM   1365  CB  ASP   288      11.018  99.872  62.490  1.00                 C  
ATOM   1366  CG  ASP   288      11.305  98.447  62.061  1.00                 C  
ATOM   1367  OD1 ASP   288      11.634  98.238  60.874  1.00                 O  
ATOM   1368  OD2 ASP   288      11.200  97.538  62.912  1.00                 O  
ATOM   1369  N   PHE   289      11.136 100.855  59.008  1.00                 N  
ATOM   1370  CA  PHE   289      10.464 100.830  57.706  1.00                 C  
ATOM   1371  C   PHE   289      10.266  99.437  57.158  1.00                 C  
ATOM   1372  O   PHE   289       9.499  99.262  56.205  1.00                 O  
ATOM   1373  CB  PHE   289      11.247 101.655  56.683  1.00                 C  
ATOM   1374  CG  PHE   289      11.167 103.138  56.912  1.00                 C  
ATOM   1375  CZ  PHE   289      11.014 105.881  57.332  1.00                 C  
ATOM   1376  CD1 PHE   289      12.252 103.834  57.415  1.00                 C  
ATOM   1377  CE1 PHE   289      12.179 105.198  57.625  1.00                 C  
ATOM   1378  CD2 PHE   289      10.008 103.836  56.623  1.00                 C  
ATOM   1379  CE2 PHE   289       9.935 105.200  56.834  1.00                 C  
ATOM   1380  N   ASN   290      11.236  98.907  56.425  1.00                 N  
ATOM   1381  CA  ASN   290      11.092  97.549  55.905  1.00                 C  
ATOM   1382  C   ASN   290      12.447  96.844  55.861  1.00                 C  
ATOM   1383  O   ASN   290      13.436  97.309  56.432  1.00                 O  
ATOM   1384  CB  ASN   290      10.443  97.572  54.520  1.00                 C  
ATOM   1385  CG  ASN   290      11.280  98.313  53.496  1.00                 C  
ATOM   1386  OD1 ASN   290      12.490  98.109  53.404  1.00                 O  
ATOM   1387  ND2 ASN   290      10.636  99.179  52.722  1.00                 N  
ATOM   1388  N   VAL   291      12.507  95.703  55.176  1.00                 N  
ATOM   1389  CA  VAL   291      13.755  94.959  55.071  1.00                 C  
ATOM   1390  C   VAL   291      14.643  95.565  53.976  1.00                 C  
ATOM   1391  O   VAL   291      15.048  94.906  53.014  1.00                 O  
ATOM   1392  CB  VAL   291      13.500  93.467  54.786  1.00                 C  
ATOM   1393  CG1 VAL   291      14.817  92.717  54.657  1.00                 C  
ATOM   1394  CG2 VAL   291      12.640  92.855  55.881  1.00                 C  
ATOM   1395  N   GLY   292      14.943  96.850  54.137  1.00                 N  
ATOM   1396  CA  GLY   292      15.773  97.573  53.188  1.00                 C  
ATOM   1397  C   GLY   292      16.896  98.314  53.898  1.00                 C  
ATOM   1398  O   GLY   292      17.114  98.182  55.106  1.00                 O  
ATOM   1399  N   GLY   293      17.626  99.113  53.127  1.00                 N  
ATOM   1400  CA  GLY   293      18.722  99.880  53.682  1.00                 C  
ATOM   1401  C   GLY   293      20.040  99.133  53.677  1.00                 C  
ATOM   1402  O   GLY   293      20.106  97.949  53.333  1.00                 O  
ATOM   1403  N   ALA   294      21.126  99.806  54.060  1.00                 N  
ATOM   1404  CA  ALA   294      22.438  99.162  54.081  1.00                 C  
ATOM   1405  C   ALA   294      22.578  98.126  55.183  1.00                 C  
ATOM   1406  O   ALA   294      21.931  98.193  56.232  1.00                 O  
ATOM   1407  CB  ALA   294      23.537 100.202  54.236  1.00                 C  
ATOM   1408  N   THR   295      23.436  97.147  54.949  1.00                 N  
ATOM   1409  CA  THR   295      23.701  96.111  55.935  1.00                 C  
ATOM   1410  C   THR   295      24.411  96.841  57.072  1.00                 C  
ATOM   1411  O   THR   295      25.529  97.336  56.905  1.00                 O  
ATOM   1412  CB  THR   295      24.541  94.966  55.339  1.00                 C  
ATOM   1413  OG1 THR   295      24.742  93.951  56.330  1.00                 O  
ATOM   1414  CG2 THR   295      25.899  95.481  54.888  1.00                 C  
ATOM   1415  N   GLY   296      23.791  96.917  58.367  1.00                 N  
ATOM   1416  CA  GLY   296      22.443  96.474  58.657  1.00                 C  
ATOM   1417  C   GLY   296      22.045  96.778  60.086  1.00                 C  
ATOM   1418  O   GLY   296      22.901  97.083  60.922  1.00                 O  
ATOM   1419  N   PRO   297      20.733  96.804  60.355  1.00                 N  
ATOM   1420  CA  PRO   297      20.231  97.201  61.684  1.00                 C  
ATOM   1421  C   PRO   297      19.375  96.083  62.273  1.00                 C  
ATOM   1422  O   PRO   297      18.871  96.254  63.354  1.00                 O  
ATOM   1423  CB  PRO   297      19.414  98.465  61.409  1.00                 C  
ATOM   1424  CD  PRO   297      19.901  97.523  59.263  1.00                 C  
ATOM   1425  CG  PRO   297      18.845  98.252  60.046  1.00                 C  
ATOM   1426  N   PHE   298      19.159  94.982  61.556  1.00                 N  
ATOM   1427  CA  PHE   298      18.394  93.855  62.081  1.00                 C  
ATOM   1428  C   PHE   298      19.381  92.786  62.457  1.00                 C  
ATOM   1429  O   PHE   298      20.140  92.335  61.615  1.00                 O  
ATOM   1430  CB  PHE   298      17.380  93.366  61.045  1.00                 C  
ATOM   1431  CG  PHE   298      16.535  92.218  61.518  1.00                 C  
ATOM   1432  CZ  PHE   298      14.973  90.090  62.387  1.00                 C  
ATOM   1433  CD1 PHE   298      15.923  92.255  62.758  1.00                 C  
ATOM   1434  CE1 PHE   298      15.146  91.199  63.193  1.00                 C  
ATOM   1435  CD2 PHE   298      16.353  91.101  60.722  1.00                 C  
ATOM   1436  CE2 PHE   298      15.576  90.044  61.157  1.00                 C  
ATOM   1437  N   ILE   299      19.349  92.327  63.707  1.00                 N  
ATOM   1438  CA  ILE   299      20.255  91.293  64.155  1.00                 C  
ATOM   1439  C   ILE   299      19.653  89.915  63.808  1.00                 C  
ATOM   1440  O   ILE   299      18.433  89.752  63.761  1.00                 O  
ATOM   1441  CB  ILE   299      20.541  91.408  65.664  1.00                 C  
ATOM   1442  CD1 ILE   299      21.323  93.045  67.455  1.00                 C  
ATOM   1443  CG1 ILE   299      21.234  92.736  65.976  1.00                 C  
ATOM   1444  CG2 ILE   299      21.355  90.216  66.144  1.00                 C  
ATOM   1445  N   ASN   300      20.511  88.971  63.484  1.00                 N  
ATOM   1446  CA  ASN   300      20.140  87.614  63.116  1.00                 C  
ATOM   1447  C   ASN   300      19.972  86.914  64.457  1.00                 C  
ATOM   1448  O   ASN   300      20.942  86.751  65.192  1.00                 O  
ATOM   1449  CB  ASN   300      21.202  86.997  62.204  1.00                 C  
ATOM   1450  CG  ASN   300      20.781  85.652  61.646  1.00                 C  
ATOM   1451  OD1 ASN   300      19.786  85.550  60.927  1.00                 O  
ATOM   1452  ND2 ASN   300      21.538  84.612  61.977  1.00                 N  
ATOM   1453  N   GLU   301      20.842  85.980  64.759  1.00                 N  
ATOM   1454  CA  GLU   301      20.704  85.156  65.946  1.00                 C  
ATOM   1455  C   GLU   301      21.881  85.307  66.839  1.00                 C  
ATOM   1456  O   GLU   301      22.068  84.551  67.796  1.00                 O  
ATOM   1457  CB  GLU   301      20.521  83.687  65.560  1.00                 C  
ATOM   1458  CD  GLU   301      19.087  81.936  64.439  1.00                 C  
ATOM   1459  CG  GLU   301      19.248  83.405  64.778  1.00                 C  
ATOM   1460  OE1 GLU   301      19.998  81.147  64.766  1.00                 O  
ATOM   1461  OE2 GLU   301      18.049  81.574  63.846  1.00                 O  
ATOM   1462  N   ASP   302      22.726  86.296  66.559  1.00                 N  
ATOM   1463  CA  ASP   302      23.916  86.434  67.401  1.00                 C  
ATOM   1464  C   ASP   302      23.686  86.957  68.817  1.00                 C  
ATOM   1465  O   ASP   302      22.879  87.862  69.045  1.00                 O  
ATOM   1466  CB  ASP   302      24.938  87.359  66.737  1.00                 C  
ATOM   1467  CG  ASP   302      26.257  87.401  67.483  1.00                 C  
ATOM   1468  OD1 ASP   302      27.082  86.485  67.283  1.00                 O  
ATOM   1469  OD2 ASP   302      26.466  88.350  68.267  1.00                 O  
ATOM   1470  N   GLU   303      24.388  86.401  69.787  1.00                 N  
ATOM   1471  CA  GLU   303      24.260  86.815  71.167  1.00                 C  
ATOM   1472  C   GLU   303      25.458  87.669  71.624  1.00                 C  
ATOM   1473  O   GLU   303      26.606  87.218  71.652  1.00                 O  
ATOM   1474  CB  GLU   303      24.118  85.596  72.081  1.00                 C  
ATOM   1475  CD  GLU   303      23.773  84.710  74.421  1.00                 C  
ATOM   1476  CG  GLU   303      23.932  85.940  73.550  1.00                 C  
ATOM   1477  OE1 GLU   303      23.647  83.599  73.863  1.00                 O  
ATOM   1478  OE2 GLU   303      23.775  84.856  75.661  1.00                 O  
ATOM   1479  N   PRO   304      25.183  88.931  71.991  1.00                 N  
ATOM   1480  CA  PRO   304      26.237  89.818  72.361  1.00                 C  
ATOM   1481  C   PRO   304      26.759  89.622  73.747  1.00                 C  
ATOM   1482  O   PRO   304      25.989  89.333  74.667  1.00                 O  
ATOM   1483  CB  PRO   304      25.613  91.209  72.230  1.00                 C  
ATOM   1484  CD  PRO   304      23.917  89.637  71.613  1.00                 C  
ATOM   1485  CG  PRO   304      24.448  91.012  71.319  1.00                 C  
ATOM   1486  N   GLU   305      28.063  89.762  73.982  1.00                 N  
ATOM   1487  CA  GLU   305      28.586  89.717  75.330  1.00                 C  
ATOM   1488  C   GLU   305      28.630  91.063  76.012  1.00                 C  
ATOM   1489  O   GLU   305      28.879  91.175  77.216  1.00                 O  
ATOM   1490  CB  GLU   305      29.994  89.119  75.339  1.00                 C  
ATOM   1491  CD  GLU   305      31.465  87.112  74.906  1.00                 C  
ATOM   1492  CG  GLU   305      30.052  87.660  74.916  1.00                 C  
ATOM   1493  OE1 GLU   305      32.409  87.897  75.136  1.00                 O  
ATOM   1494  OE2 GLU   305      31.629  85.897  74.669  1.00                 O  
ATOM   1495  N   GLU   306      28.457  92.194  75.252  1.00                 N  
ATOM   1496  CA  GLU   306      28.324  93.525  75.792  1.00                 C  
ATOM   1497  C   GLU   306      28.310  94.532  74.652  1.00                 C  
ATOM   1498  O   GLU   306      28.714  94.201  73.547  1.00                 O  
ATOM   1499  CB  GLU   306      29.460  93.821  76.773  1.00                 C  
ATOM   1500  CD  GLU   306      31.948  94.034  77.154  1.00                 C  
ATOM   1501  CG  GLU   306      30.842  93.824  76.139  1.00                 C  
ATOM   1502  OE1 GLU   306      31.630  94.262  78.341  1.00                 O  
ATOM   1503  OE2 GLU   306      33.133  93.972  76.764  1.00                 O  
ATOM   1504  N   PHE   307      27.917  95.772  74.905  1.00                 N  
ATOM   1505  CA  PHE   307      28.026  96.802  73.862  1.00                 C  
ATOM   1506  C   PHE   307      29.409  96.904  73.186  1.00                 C  
ATOM   1507  O   PHE   307      29.468  97.049  71.953  1.00                 O  
ATOM   1508  CB  PHE   307      27.677  98.179  74.430  1.00                 C  
ATOM   1509  CG  PHE   307      28.748  98.761  75.309  1.00                 C  
ATOM   1510  CZ  PHE   307      30.726  99.835  76.939  1.00                 C  
ATOM   1511  CD1 PHE   307      29.758  99.539  74.770  1.00                 C  
ATOM   1512  CE1 PHE   307      30.743 100.074  75.578  1.00                 C  
ATOM   1513  CD2 PHE   307      28.745  98.531  76.673  1.00                 C  
ATOM   1514  CE2 PHE   307      29.730  99.066  77.481  1.00                 C  
ATOM   1515  N   ASP   308      30.520  96.784  73.963  1.00                 N  
ATOM   1516  CA  ASP   308      31.890  96.831  73.400  1.00                 C  
ATOM   1517  C   ASP   308      32.147  95.635  72.523  1.00                 C  
ATOM   1518  O   ASP   308      32.681  95.797  71.431  1.00                 O  
ATOM   1519  CB  ASP   308      32.928  96.899  74.522  1.00                 C  
ATOM   1520  CG  ASP   308      34.329  97.163  74.004  1.00                 C  
ATOM   1521  OD1 ASP   308      34.548  98.237  73.406  1.00                 O  
ATOM   1522  OD2 ASP   308      35.206  96.295  74.197  1.00                 O  
ATOM   1523  N   ARG   309      31.698  94.436  72.948  1.00                 N  
ATOM   1524  CA  ARG   309      31.891  93.250  72.126  1.00                 C  
ATOM   1525  C   ARG   309      31.154  93.361  70.812  1.00                 C  
ATOM   1526  O   ARG   309      31.741  93.081  69.774  1.00                 O  
ATOM   1527  CB  ARG   309      31.432  91.998  72.876  1.00                 C  
ATOM   1528  CD  ARG   309      33.041  90.399  71.802  1.00                 C  
ATOM   1529  NE  ARG   309      33.202  89.148  71.064  1.00                 N  
ATOM   1530  CG  ARG   309      31.580  90.710  72.082  1.00                 C  
ATOM   1531  CZ  ARG   309      34.348  88.739  70.530  1.00                 C  
ATOM   1532  NH1 ARG   309      34.400  87.587  69.875  1.00                 N  
ATOM   1533  NH2 ARG   309      35.439  89.483  70.651  1.00                 N  
ATOM   1534  N   LEU   310      29.873  93.775  70.839  1.00                 N  
ATOM   1535  CA  LEU   310      29.105  93.854  69.609  1.00                 C  
ATOM   1536  C   LEU   310      29.684  94.899  68.693  1.00                 C  
ATOM   1537  O   LEU   310      29.691  94.701  67.487  1.00                 O  
ATOM   1538  CB  LEU   310      27.638  94.164  69.912  1.00                 C  
ATOM   1539  CG  LEU   310      26.698  94.239  68.708  1.00                 C  
ATOM   1540  CD1 LEU   310      26.691  92.922  67.947  1.00                 C  
ATOM   1541  CD2 LEU   310      25.288  94.603  69.148  1.00                 C  
ATOM   1542  N   CYS   311      30.123  96.032  69.242  1.00                 N  
ATOM   1543  CA  CYS   311      30.794  97.075  68.448  1.00                 C  
ATOM   1544  C   CYS   311      31.964  96.502  67.648  1.00                 C  
ATOM   1545  O   CYS   311      32.069  96.770  66.443  1.00                 O  
ATOM   1546  CB  CYS   311      31.286  98.205  69.355  1.00                 C  
ATOM   1547  SG  CYS   311      32.084  99.571  68.479  1.00                 S  
ATOM   1548  N   ARG   312      32.856  95.723  68.309  1.00                 N  
ATOM   1549  CA  ARG   312      34.025  95.142  67.651  1.00                 C  
ATOM   1550  C   ARG   312      33.613  94.152  66.568  1.00                 C  
ATOM   1551  O   ARG   312      34.142  94.179  65.470  1.00                 O  
ATOM   1552  CB  ARG   312      34.929  94.452  68.675  1.00                 C  
ATOM   1553  CD  ARG   312      36.560  94.661  70.571  1.00                 C  
ATOM   1554  NE  ARG   312      37.216  95.561  71.516  1.00                 N  
ATOM   1555  CG  ARG   312      35.659  95.410  69.603  1.00                 C  
ATOM   1556  CZ  ARG   312      38.340  96.222  71.261  1.00                 C  
ATOM   1557  NH1 ARG   312      38.864  97.020  72.182  1.00                 N  
ATOM   1558  NH2 ARG   312      38.938  96.085  70.085  1.00                 N  
ATOM   1559  N   HIS   313      32.639  93.309  66.878  1.00                 N  
ATOM   1560  CA  HIS   313      32.057  92.348  65.937  1.00                 C  
ATOM   1561  C   HIS   313      31.510  93.069  64.697  1.00                 C  
ATOM   1562  O   HIS   313      31.881  92.735  63.585  1.00                 O  
ATOM   1563  CB  HIS   313      30.949  91.539  66.614  1.00                 C  
ATOM   1564  CG  HIS   313      31.452  90.538  67.607  1.00                 C  
ATOM   1565  ND1 HIS   313      32.246  89.469  67.249  1.00                 N  
ATOM   1566  CE1 HIS   313      32.536  88.752  68.349  1.00                 C  
ATOM   1567  CD2 HIS   313      31.323  90.345  69.044  1.00                 C  
ATOM   1568  NE2 HIS   313      31.986  89.272  69.430  1.00                 N  
ATOM   1569  N   PHE   314      30.690  94.115  64.887  1.00                 N  
ATOM   1570  CA  PHE   314      30.083  94.810  63.733  1.00                 C  
ATOM   1571  C   PHE   314      31.008  95.710  62.962  1.00                 C  
ATOM   1572  O   PHE   314      30.671  96.082  61.840  1.00                 O  
ATOM   1573  CB  PHE   314      28.885  95.649  64.182  1.00                 C  
ATOM   1574  CG  PHE   314      28.167  96.333  63.054  1.00                 C  
ATOM   1575  CZ  PHE   314      26.840  97.604  60.969  1.00                 C  
ATOM   1576  CD1 PHE   314      27.345  95.616  62.202  1.00                 C  
ATOM   1577  CE1 PHE   314      26.685  96.245  61.164  1.00                 C  
ATOM   1578  CD2 PHE   314      28.312  97.693  62.846  1.00                 C  
ATOM   1579  CE2 PHE   314      27.651  98.322  61.808  1.00                 C  
ATOM   1580  N   ASN   315      32.201  95.997  63.487  1.00                 N  
ATOM   1581  CA  ASN   315      33.221  96.740  62.732  1.00                 C  
ATOM   1582  C   ASN   315      33.995  95.820  61.793  1.00                 C  
ATOM   1583  O   ASN   315      34.779  96.313  60.980  1.00                 O  
ATOM   1584  CB  ASN   315      34.176  97.459  63.687  1.00                 C  
ATOM   1585  CG  ASN   315      33.519  98.624  64.400  1.00                 C  
ATOM   1586  OD1 ASN   315      32.565  99.215  63.896  1.00                 O  
ATOM   1587  ND2 ASN   315      34.030  98.957  65.580  1.00                 N  
ATOM   1588  N   ILE   316      33.737  94.500  61.825  1.00                 N  
ATOM   1589  CA  ILE   316      34.391  93.579  60.905  1.00                 C  
ATOM   1590  C   ILE   316      33.356  93.010  59.942  1.00                 C  
ATOM   1591  O   ILE   316      32.226  92.750  60.349  1.00                 O  
ATOM   1592  CB  ILE   316      35.118  92.450  61.659  1.00                 C  
ATOM   1593  CD1 ILE   316      36.818  92.022  63.510  1.00                 C  
ATOM   1594  CG1 ILE   316      36.221  93.026  62.548  1.00                 C  
ATOM   1595  CG2 ILE   316      35.660  91.419  60.680  1.00                 C  
ATOM   1596  N   LEU   317      33.736  92.799  58.683  1.00                 N  
ATOM   1597  CA  LEU   317      32.863  92.194  57.665  1.00                 C  
ATOM   1598  C   LEU   317      32.413  90.800  58.098  1.00                 C  
ATOM   1599  O   LEU   317      31.267  90.444  57.866  1.00                 O  
ATOM   1600  CB  LEU   317      33.581  92.124  56.316  1.00                 C  
ATOM   1601  CG  LEU   317      33.843  93.460  55.617  1.00                 C  
ATOM   1602  CD1 LEU   317      34.716  93.262  54.388  1.00                 C  
ATOM   1603  CD2 LEU   317      32.533  94.131  55.233  1.00                 C  
ATOM   1604  N   PRO   318      33.299  90.025  58.742  1.00                 N  
ATOM   1605  CA  PRO   318      32.972  88.657  59.174  1.00                 C  
ATOM   1606  C   PRO   318      31.993  88.628  60.325  1.00                 C  
ATOM   1607  O   PRO   318      31.113  87.762  60.373  1.00                 O  
ATOM   1608  CB  PRO   318      34.321  88.068  59.592  1.00                 C  
ATOM   1609  CD  PRO   318      34.809  90.244  58.720  1.00                 C  
ATOM   1610  CG  PRO   318      35.325  88.834  58.797  1.00                 C  
ATOM   1611  N   ALA   319      32.160  89.551  61.255  1.00                 N  
ATOM   1612  CA  ALA   319      31.264  89.676  62.391  1.00                 C  
ATOM   1613  C   ALA   319      29.873  90.088  61.954  1.00                 C  
ATOM   1614  O   ALA   319      28.895  89.512  62.419  1.00                 O  
ATOM   1615  CB  ALA   319      31.814  90.681  63.392  1.00                 C  
ATOM   1616  N   THR   320      29.779  91.003  60.967  1.00                 N  
ATOM   1617  CA  THR   320      28.494  91.412  60.409  1.00                 C  
ATOM   1618  C   THR   320      27.801  90.247  59.703  1.00                 C  
ATOM   1619  O   THR   320      26.601  90.054  59.901  1.00                 O  
ATOM   1620  CB  THR   320      28.654  92.583  59.422  1.00                 C  
ATOM   1621  OG1 THR   320      29.192  93.720  60.108  1.00                 O  
ATOM   1622  CG2 THR   320      27.308  92.966  58.827  1.00                 C  
ATOM   1623  N   GLN   321      28.546  89.419  58.955  1.00                 N  
ATOM   1624  CA  GLN   321      27.967  88.265  58.235  1.00                 C  
ATOM   1625  C   GLN   321      27.366  87.235  59.169  1.00                 C  
ATOM   1626  O   GLN   321      26.385  86.590  58.810  1.00                 O  
ATOM   1627  CB  GLN   321      29.027  87.593  57.359  1.00                 C  
ATOM   1628  CD  GLN   321      31.225  86.356  57.241  1.00                 C  
ATOM   1629  CG  GLN   321      30.156  86.943  58.141  1.00                 C  
ATOM   1630  OE1 GLN   321      30.921  85.667  56.267  1.00                 O  
ATOM   1631  NE2 GLN   321      32.484  86.628  57.564  1.00                 N  
ATOM   1632  N   CYS   322      27.897  87.134  60.381  1.00                 N  
ATOM   1633  CA  CYS   322      27.415  86.220  61.399  1.00                 C  
ATOM   1634  C   CYS   322      26.299  86.843  62.282  1.00                 C  
ATOM   1635  O   CYS   322      25.397  86.125  62.693  1.00                 O  
ATOM   1636  CB  CYS   322      28.567  85.758  62.294  1.00                 C  
ATOM   1637  SG  CYS   322      29.780  84.705  61.465  1.00                 S  
ATOM   1638  N   THR   323      26.368  88.142  62.592  1.00                 N  
ATOM   1639  CA  THR   323      25.429  88.765  63.538  1.00                 C  
ATOM   1640  C   THR   323      24.254  89.485  62.936  1.00                 C  
ATOM   1641  O   THR   323      23.257  89.643  63.630  1.00                 O  
ATOM   1642  CB  THR   323      26.140  89.780  64.453  1.00                 C  
ATOM   1643  OG1 THR   323      26.713  90.825  63.657  1.00                 O  
ATOM   1644  CG2 THR   323      27.251  89.102  65.239  1.00                 C  
ATOM   1645  N   LEU   324      24.356  89.976  61.700  1.00                 N  
ATOM   1646  CA  LEU   324      23.286  90.741  61.105  1.00                 C  
ATOM   1647  C   LEU   324      22.476  89.950  60.125  1.00                 C  
ATOM   1648  O   LEU   324      22.980  89.015  59.512  1.00                 O  
ATOM   1649  CB  LEU   324      23.840  91.984  60.406  1.00                 C  
ATOM   1650  CG  LEU   324      24.630  92.959  61.283  1.00                 C  
ATOM   1651  CD1 LEU   324      25.188  94.101  60.448  1.00                 C  
ATOM   1652  CD2 LEU   324      23.758  93.501  62.405  1.00                 C  
ATOM   1653  N   CYS   325      21.247  90.404  59.893  1.00                 N  
ATOM   1654  CA  CYS   325      20.355  89.752  58.937  1.00                 C  
ATOM   1655  C   CYS   325      20.826  90.149  57.546  1.00                 C  
ATOM   1656  O   CYS   325      21.226  91.298  57.342  1.00                 O  
ATOM   1657  CB  CYS   325      18.903  90.159  59.195  1.00                 C  
ATOM   1658  SG  CYS   325      17.698  89.357  58.111  1.00                 S  
ATOM   1659  N   TRP   326      20.822  89.185  56.611  1.00                 N  
ATOM   1660  CA  TRP   326      21.172  89.410  55.219  1.00                 C  
ATOM   1661  C   TRP   326      19.983  88.883  54.401  1.00                 C  
ATOM   1662  O   TRP   326      19.182  88.094  54.923  1.00                 O  
ATOM   1663  CB  TRP   326      22.488  88.709  54.877  1.00                 C  
ATOM   1664  CG  TRP   326      22.433  87.220  55.034  1.00                 C  
ATOM   1665  CD1 TRP   326      21.568  86.363  54.417  1.00                 C  
ATOM   1666  NE1 TRP   326      21.821  85.070  54.808  1.00                 N  
ATOM   1667  CD2 TRP   326      23.279  86.412  55.861  1.00                 C  
ATOM   1668  CE2 TRP   326      22.869  85.076  55.696  1.00                 C  
ATOM   1669  CH2 TRP   326      24.522  84.317  57.201  1.00                 C  
ATOM   1670  CZ2 TRP   326      23.485  84.018  56.362  1.00                 C  
ATOM   1671  CE3 TRP   326      24.342  86.688  56.726  1.00                 C  
ATOM   1672  CZ3 TRP   326      24.950  85.636  57.384  1.00                 C  
ATOM   1673  N   PRO   327      19.812  89.329  53.152  1.00                 N  
ATOM   1674  CA  PRO   327      18.717  88.780  52.329  1.00                 C  
ATOM   1675  C   PRO   327      18.840  87.251  52.233  1.00                 C  
ATOM   1676  O   PRO   327      19.936  86.739  52.035  1.00                 O  
ATOM   1677  CB  PRO   327      18.903  89.454  50.968  1.00                 C  
ATOM   1678  CD  PRO   327      20.575  90.406  52.391  1.00                 C  
ATOM   1679  CG  PRO   327      19.620  90.726  51.276  1.00                 C  
ATOM   1680  N   HIS   328      17.735  86.540  52.447  1.00                 N  
ATOM   1681  CA  HIS   328      17.666  85.086  52.431  1.00                 C  
ATOM   1682  C   HIS   328      17.839  84.581  50.998  1.00                 C  
ATOM   1683  O   HIS   328      17.358  85.229  50.077  1.00                 O  
ATOM   1684  CB  HIS   328      16.339  84.606  53.023  1.00                 C  
ATOM   1685  CG  HIS   328      16.201  84.872  54.489  1.00                 C  
ATOM   1686  ND1 HIS   328      16.948  84.211  55.440  1.00                 N  
ATOM   1687  CE1 HIS   328      16.603  84.661  56.659  1.00                 C  
ATOM   1688  CD2 HIS   328      15.386  85.755  55.312  1.00                 C  
ATOM   1689  NE2 HIS   328      15.666  85.587  56.590  1.00                 N  
ATOM   1690  N   GLU   329      18.509  83.434  50.804  1.00                 N  
ATOM   1691  CA  GLU   329      18.671  82.872  49.470  1.00                 C  
ATOM   1692  C   GLU   329      17.382  82.143  49.119  1.00                 C  
ATOM   1693  O   GLU   329      16.942  81.280  49.881  1.00                 O  
ATOM   1694  CB  GLU   329      19.885  81.942  49.424  1.00                 C  
ATOM   1695  CD  GLU   329      21.420  80.501  48.028  1.00                 C  
ATOM   1696  CG  GLU   329      20.183  81.378  48.044  1.00                 C  
ATOM   1697  OE1 GLU   329      22.012  80.290  49.107  1.00                 O  
ATOM   1698  OE2 GLU   329      21.796  80.026  46.937  1.00                 O  
ATOM   1699  N   ASN   330      16.776  82.473  47.970  1.00                 N  
ATOM   1700  CA  ASN   330      15.486  81.892  47.608  1.00                 C  
ATOM   1701  C   ASN   330      15.501  80.391  47.353  1.00                 C  
ATOM   1702  O   ASN   330      14.491  79.748  47.600  1.00                 O  
ATOM   1703  CB  ASN   330      14.914  82.586  46.370  1.00                 C  
ATOM   1704  CG  ASN   330      14.400  83.981  46.669  1.00                 C  
ATOM   1705  OD1 ASN   330      14.087  84.305  47.815  1.00                 O  
ATOM   1706  ND2 ASN   330      14.311  84.811  45.637  1.00                 N  
ATOM   1707  N   PRO   331      16.625  79.803  46.927  1.00                 N  
ATOM   1708  CA  PRO   331      16.627  78.363  46.675  1.00                 C  
ATOM   1709  C   PRO   331      16.672  77.530  47.966  1.00                 C  
ATOM   1710  O   PRO   331      16.202  76.395  47.967  1.00                 O  
ATOM   1711  CB  PRO   331      17.888  78.135  45.839  1.00                 C  
ATOM   1712  CD  PRO   331      17.744  80.499  46.184  1.00                 C  
ATOM   1713  CG  PRO   331      18.145  79.451  45.184  1.00                 C  
ATOM   1714  N   PHE   332      17.248  78.070  49.045  1.00                 N  
ATOM   1715  CA  PHE   332      17.358  77.343  50.319  1.00                 C  
ATOM   1716  C   PHE   332      16.402  77.854  51.396  1.00                 C  
ATOM   1717  O   PHE   332      16.205  77.170  52.400  1.00                 O  
ATOM   1718  CB  PHE   332      18.789  77.416  50.856  1.00                 C  
ATOM   1719  CG  PHE   332      19.806  76.766  49.961  1.00                 C  
ATOM   1720  CZ  PHE   332      21.684  75.558  48.306  1.00                 C  
ATOM   1721  CD1 PHE   332      20.741  77.529  49.284  1.00                 C  
ATOM   1722  CE1 PHE   332      21.676  76.932  48.460  1.00                 C  
ATOM   1723  CD2 PHE   332      19.827  75.393  49.796  1.00                 C  
ATOM   1724  CE2 PHE   332      20.762  74.795  48.972  1.00                 C  
ATOM   1725  N   ASN   333      15.906  79.075  51.245  1.00                 N  
ATOM   1726  CA  ASN   333      15.054  79.694  52.245  1.00                 C  
ATOM   1727  C   ASN   333      15.827  80.076  53.492  1.00                 C  
ATOM   1728  O   ASN   333      15.213  80.432  54.500  1.00                 O  
ATOM   1729  CB  ASN   333      13.893  78.766  52.608  1.00                 C  
ATOM   1730  CG  ASN   333      12.966  78.507  51.437  1.00                 C  
ATOM   1731  OD1 ASN   333      12.489  79.441  50.793  1.00                 O  
ATOM   1732  ND2 ASN   333      12.708  77.235  51.159  1.00                 N  
ATOM   1733  N   LYS   334      17.180  80.097  53.406  1.00                 N  
ATOM   1734  CA  LYS   334      18.070  80.436  54.511  1.00                 C  
ATOM   1735  C   LYS   334      19.063  81.512  54.095  1.00                 C  
ATOM   1736  O   LYS   334      19.289  81.782  52.912  1.00                 O  
ATOM   1737  CB  LYS   334      18.813  79.192  55.002  1.00                 C  
ATOM   1738  CD  LYS   334      18.716  76.947  56.121  1.00                 C  
ATOM   1739  CE  LYS   334      17.811  75.869  56.694  1.00                 C  
ATOM   1740  CG  LYS   334      17.909  78.125  55.600  1.00                 C  
ATOM   1741  NZ  LYS   334      18.589  74.718  57.231  1.00                 N  
ATOM   1742  N   ILE   335      19.679  82.116  55.098  1.00                 N  
ATOM   1743  CA  ILE   335      20.744  83.072  54.897  1.00                 C  
ATOM   1744  C   ILE   335      21.826  82.355  54.067  1.00                 C  
ATOM   1745  O   ILE   335      22.179  81.214  54.380  1.00                 O  
ATOM   1746  CB  ILE   335      21.288  83.600  56.237  1.00                 C  
ATOM   1747  CD1 ILE   335      22.659  82.912  58.273  1.00                 C  
ATOM   1748  CG1 ILE   335      21.873  82.454  57.065  1.00                 C  
ATOM   1749  CG2 ILE   335      20.203  84.351  56.994  1.00                 C  
ATOM   1750  N   GLY   336      22.322  83.008  53.020  1.00                 N  
ATOM   1751  CA  GLY   336      23.366  82.436  52.182  1.00                 C  
ATOM   1752  C   GLY   336      24.632  82.125  52.958  1.00                 C  
ATOM   1753  O   GLY   336      24.887  82.747  53.995  1.00                 O  
ATOM   1754  N   PRO   337      25.690  81.861  52.208  1.00                 N  
ATOM   1755  CA  PRO   337      26.991  81.593  52.796  1.00                 C  
ATOM   1756  C   PRO   337      27.706  82.921  53.113  1.00                 C  
ATOM   1757  O   PRO   337      28.425  83.046  54.109  1.00                 O  
ATOM   1758  CB  PRO   337      27.724  80.788  51.721  1.00                 C  
ATOM   1759  CD  PRO   337      25.601  81.395  50.797  1.00                 C  
ATOM   1760  CG  PRO   337      27.044  81.160  50.447  1.00                 C  
ATOM   1761  N   THR   338      27.514  83.924  52.266  1.00                 N  
ATOM   1762  CA  THR   338      28.150  85.208  52.519  1.00                 C  
ATOM   1763  C   THR   338      27.208  86.110  53.314  1.00                 C  
ATOM   1764  O   THR   338      26.015  85.837  53.471  1.00                 O  
ATOM   1765  CB  THR   338      28.561  85.902  51.207  1.00                 C  
ATOM   1766  OG1 THR   338      27.391  86.215  50.442  1.00                 O  
ATOM   1767  CG2 THR   338      29.455  84.991  50.380  1.00                 C  
ATOM   1768  N   PRO   339      27.758  87.211  53.829  1.00                 N  
ATOM   1769  CA  PRO   339      26.994  88.192  54.585  1.00                 C  
ATOM   1770  C   PRO   339      26.446  89.237  53.631  1.00                 C  
ATOM   1771  O   PRO   339      26.925  89.401  52.506  1.00                 O  
ATOM   1772  CB  PRO   339      28.011  88.776  55.567  1.00                 C  
ATOM   1773  CD  PRO   339      29.283  87.466  54.019  1.00                 C  
ATOM   1774  CG  PRO   339      29.309  88.730  54.833  1.00                 C  
ATOM   1775  N   LEU   340      25.427  89.964  54.067  1.00                 N  
ATOM   1776  CA  LEU   340      24.807  91.023  53.266  1.00                 C  
ATOM   1777  C   LEU   340      24.819  92.339  54.040  1.00                 C  
ATOM   1778  O   LEU   340      24.822  92.379  55.273  1.00                 O  
ATOM   1779  CB  LEU   340      23.378  90.636  52.881  1.00                 C  
ATOM   1780  CG  LEU   340      23.234  89.530  51.833  1.00                 C  
ATOM   1781  CD1 LEU   340      23.531  88.169  52.444  1.00                 C  
ATOM   1782  CD2 LEU   340      21.840  89.544  51.225  1.00                 C  
ATOM   1783  N   ASN   341      24.824  93.432  53.297  1.00                 N  
ATOM   1784  CA  ASN   341      24.704  94.740  53.898  1.00                 C  
ATOM   1785  C   ASN   341      23.179  94.871  54.042  1.00                 C  
ATOM   1786  O   ASN   341      22.423  94.636  53.095  1.00                 O  
ATOM   1787  CB  ASN   341      25.380  95.796  53.022  1.00                 C  
ATOM   1788  CG  ASN   341      24.741  95.913  51.652  1.00                 C  
ATOM   1789  OD1 ASN   341      24.736  94.957  50.876  1.00                 O  
ATOM   1790  ND2 ASN   341      24.200  97.087  51.351  1.00                 N  
ATOM   1791  N   VAL   342      22.706  95.246  55.225  1.00                 N  
ATOM   1792  CA  VAL   342      21.272  95.401  55.468  1.00                 C  
ATOM   1793  C   VAL   342      21.005  96.696  56.226  1.00                 C  
ATOM   1794  O   VAL   342      21.921  97.383  56.685  1.00                 O  
ATOM   1795  CB  VAL   342      20.698  94.200  56.243  1.00                 C  
ATOM   1796  CG1 VAL   342      20.887  92.916  55.451  1.00                 C  
ATOM   1797  CG2 VAL   342      21.351  94.088  57.612  1.00                 C  
ATOM   1798  N   VAL   343      19.659  96.983  56.351  1.00                 N  
ATOM   1799  CA  VAL   343      19.395  98.225  57.078  1.00                 C  
ATOM   1800  C   VAL   343      17.906  98.563  56.875  1.00                 C  
ATOM   1801  O   VAL   343      17.496  98.994  55.800  1.00                 O  
ATOM   1802  CB  VAL   343      20.314  99.365  56.600  1.00                 C  
ATOM   1803  CG1 VAL   343      19.967 100.663  57.314  1.00                 C  
ATOM   1804  CG2 VAL   343      21.774  99.002  56.825  1.00                 C  
ATOM   1805  N   VAL   344      17.088  98.293  57.885  1.00                 N  
ATOM   1806  CA  VAL   344      15.626  98.519  57.819  1.00                 C  
ATOM   1807  C   VAL   344      15.093  99.649  58.746  1.00                 C  
ATOM   1808  O   VAL   344      13.887  99.922  58.732  1.00                 O  
ATOM   1809  CB  VAL   344      14.841  97.236  58.151  1.00                 C  
ATOM   1810  CG1 VAL   344      15.177  96.134  57.158  1.00                 C  
ATOM   1811  CG2 VAL   344      15.135  96.785  59.573  1.00                 C  
ATOM   1812  N   ASP   345      15.962 100.214  59.590  1.00                 N  
ATOM   1813  CA  ASP   345      15.715 101.333  60.499  1.00                 C  
ATOM   1814  C   ASP   345      16.380 102.568  59.875  1.00                 C  
ATOM   1815  O   ASP   345      17.579 102.537  59.557  1.00                 O  
ATOM   1816  CB  ASP   345      16.261 101.021  61.894  1.00                 C  
ATOM   1817  CG  ASP   345      15.480  99.925  62.593  1.00                 C  
ATOM   1818  OD1 ASP   345      14.234  99.940  62.514  1.00                 O  
ATOM   1819  OD2 ASP   345      16.115  99.051  63.219  1.00                 O  
ATOM   1820  N   HIS   346      15.579 103.608  59.648  1.00                 N  
ATOM   1821  CA  HIS   346      15.950 104.805  58.904  1.00                 C  
ATOM   1822  C   HIS   346      15.896 106.064  59.714  1.00                 C  
ATOM   1823  O   HIS   346      15.066 106.208  60.616  1.00                 O  
ATOM   1824  CB  HIS   346      15.049 104.975  57.679  1.00                 C  
ATOM   1825  CG  HIS   346      15.192 103.880  56.668  1.00                 C  
ATOM   1826  ND1 HIS   346      14.564 102.660  56.798  1.00                 N  
ATOM   1827  CE1 HIS   346      14.880 101.890  55.742  1.00                 C  
ATOM   1828  CD2 HIS   346      15.904 103.716  55.409  1.00                 C  
ATOM   1829  NE2 HIS   346      15.684 102.517  54.904  1.00                 N  
ATOM   1830  N   VAL   347      16.765 106.996  59.357  1.00                 N  
ATOM   1831  CA  VAL   347      16.898 108.285  60.012  1.00                 C  
ATOM   1832  C   VAL   347      17.171 109.271  58.864  1.00                 C  
ATOM   1833  O   VAL   347      18.233 109.232  58.255  1.00                 O  
ATOM   1834  CB  VAL   347      18.009 108.265  61.078  1.00                 C  
ATOM   1835  CG1 VAL   347      18.132 109.626  61.745  1.00                 C  
ATOM   1836  CG2 VAL   347      17.736 107.183  62.112  1.00                 C  
ATOM   1837  N   PHE   348      16.157 110.046  58.492  1.00                 N  
ATOM   1838  CA  PHE   348      16.188 110.905  57.320  1.00                 C  
ATOM   1839  C   PHE   348      16.016 112.370  57.654  1.00                 C  
ATOM   1840  O   PHE   348      15.469 112.688  58.691  1.00                 O  
ATOM   1841  CB  PHE   348      15.104 110.491  56.323  1.00                 C  
ATOM   1842  CG  PHE   348      15.287 109.106  55.770  1.00                 C  
ATOM   1843  CZ  PHE   348      15.631 106.546  54.743  1.00                 C  
ATOM   1844  CD1 PHE   348      14.321 108.134  55.966  1.00                 C  
ATOM   1845  CE1 PHE   348      14.489 106.860  55.457  1.00                 C  
ATOM   1846  CD2 PHE   348      16.423 108.776  55.053  1.00                 C  
ATOM   1847  CE2 PHE   348      16.591 107.502  54.544  1.00                 C  
ATOM   1848  N   PHE   349      16.513 113.263  56.795  1.00                 N  
ATOM   1849  CA  PHE   349      16.377 114.699  57.027  1.00                 C  
ATOM   1850  C   PHE   349      16.058 115.450  55.722  1.00                 C  
ATOM   1851  O   PHE   349      16.652 115.179  54.686  1.00                 O  
ATOM   1852  CB  PHE   349      17.653 115.263  57.656  1.00                 C  
ATOM   1853  CG  PHE   349      18.865 115.144  56.777  1.00                 C  
ATOM   1854  CZ  PHE   349      21.111 114.916  55.155  1.00                 C  
ATOM   1855  CD1 PHE   349      19.225 116.173  55.925  1.00                 C  
ATOM   1856  CE1 PHE   349      20.340 116.062  55.117  1.00                 C  
ATOM   1857  CD2 PHE   349      19.647 114.002  56.804  1.00                 C  
ATOM   1858  CE2 PHE   349      20.763 113.892  55.996  1.00                 C  
ATOM   1859  N   LYS   350      15.099 116.350  55.761  1.00                 N  
ATOM   1860  CA  LYS   350      14.801 117.190  54.592  1.00                 C  
ATOM   1861  C   LYS   350      15.841 118.302  54.475  1.00                 C  
ATOM   1862  O   LYS   350      16.293 118.849  55.487  1.00                 O  
ATOM   1863  CB  LYS   350      13.391 117.774  54.698  1.00                 C  
ATOM   1864  CD  LYS   350      12.232 115.895  53.504  1.00                 C  
ATOM   1865  CE  LYS   350      11.073 114.912  53.542  1.00                 C  
ATOM   1866  CG  LYS   350      12.290 116.729  54.774  1.00                 C  
ATOM   1867  NZ  LYS   350      11.013 114.077  52.310  1.00                 N  
ATOM   1868  N   GLY   351      16.211 118.636  53.246  1.00                 N  
ATOM   1869  CA  GLY   351      17.053 119.775  52.919  1.00                 C  
ATOM   1870  C   GLY   351      16.184 120.972  52.507  1.00                 C  
ATOM   1871  O   GLY   351      16.599 122.110  52.713  1.00                 O  
ATOM   1872  N   MET   352      15.015 120.730  51.910  1.00                 N  
ATOM   1873  CA  MET   352      14.100 121.780  51.479  1.00                 C  
ATOM   1874  C   MET   352      13.119 122.046  52.593  1.00                 C  
ATOM   1875  O   MET   352      12.936 121.211  53.481  1.00                 O  
ATOM   1876  CB  MET   352      13.386 121.372  50.189  1.00                 C  
ATOM   1877  SD  MET   352      15.289 122.513  48.530  1.00                 S  
ATOM   1878  CE  MET   352      14.026 123.520  47.757  1.00                 C  
ATOM   1879  CG  MET   352      14.322 121.076  49.028  1.00                 C  
ATOM   1880  N   THR   353      12.491 123.203  52.531  1.00                 N  
ATOM   1881  CA  THR   353      11.486 123.611  53.502  1.00                 C  
ATOM   1882  C   THR   353      11.988 124.186  54.811  1.00                 C  
ATOM   1883  O   THR   353      11.177 124.485  55.677  1.00                 O  
ATOM   1884  CB  THR   353      10.557 122.442  53.879  1.00                 C  
ATOM   1885  OG1 THR   353      11.229 121.572  54.799  1.00                 O  
ATOM   1886  CG2 THR   353      10.179 121.642  52.641  1.00                 C  
ATOM   1887  N   THR   354      13.279 124.419  54.960  1.00                 N  
ATOM   1888  CA  THR   354      13.833 124.963  56.190  1.00                 C  
ATOM   1889  C   THR   354      14.098 126.452  56.034  1.00                 C  
ATOM   1890  O   THR   354      14.075 126.996  54.928  1.00                 O  
ATOM   1891  CB  THR   354      15.132 124.240  56.592  1.00                 C  
ATOM   1892  OG1 THR   354      16.141 124.478  55.603  1.00                 O  
ATOM   1893  CG2 THR   354      14.897 122.741  56.695  1.00                 C  
ATOM   1894  N   LEU   355      14.375 127.115  57.139  1.00                 N  
ATOM   1895  CA  LEU   355      14.703 128.519  57.086  1.00                 C  
ATOM   1896  C   LEU   355      15.782 128.776  56.010  1.00                 C  
ATOM   1897  O   LEU   355      16.837 128.132  56.054  1.00                 O  
ATOM   1898  CB  LEU   355      15.181 129.009  58.454  1.00                 C  
ATOM   1899  CG  LEU   355      15.494 130.503  58.568  1.00                 C  
ATOM   1900  CD1 LEU   355      14.230 131.331  58.392  1.00                 C  
ATOM   1901  CD2 LEU   355      16.149 130.815  59.904  1.00                 C  
ATOM   1902  N   LYS   356      15.504 129.619  54.994  1.00                 N  
ATOM   1903  CA  LYS   356      16.494 129.822  53.915  1.00                 C  
ATOM   1904  C   LYS   356      17.843 130.304  54.358  1.00                 C  
ATOM   1905  O   LYS   356      18.821 130.082  53.659  1.00                 O  
ATOM   1906  CB  LYS   356      15.963 130.816  52.881  1.00                 C  
ATOM   1907  CD  LYS   356      14.336 131.320  51.037  1.00                 C  
ATOM   1908  CE  LYS   356      13.199 130.781  50.185  1.00                 C  
ATOM   1909  CG  LYS   356      14.817 130.282  52.037  1.00                 C  
ATOM   1910  NZ  LYS   356      12.690 131.802  49.227  1.00                 N  
ATOM   1911  N   THR   357      17.888 130.989  55.501  1.00                 N  
ATOM   1912  CA  THR   357      19.110 131.547  56.040  1.00                 C  
ATOM   1913  C   THR   357      19.973 130.554  56.795  1.00                 C  
ATOM   1914  O   THR   357      21.064 130.946  57.208  1.00                 O  
ATOM   1915  CB  THR   357      18.822 132.726  56.988  1.00                 C  
ATOM   1916  OG1 THR   357      18.022 132.275  58.087  1.00                 O  
ATOM   1917  CG2 THR   357      18.068 133.826  56.256  1.00                 C  
ATOM   1918  N   GLU   358      19.498 129.326  57.027  1.00                 N  
ATOM   1919  CA  GLU   358      20.240 128.328  57.802  1.00                 C  
ATOM   1920  C   GLU   358      20.586 127.110  57.006  1.00                 C  
ATOM   1921  O   GLU   358      19.770 126.649  56.216  1.00                 O  
ATOM   1922  CB  GLU   358      19.442 127.907  59.038  1.00                 C  
ATOM   1923  CD  GLU   358      18.420 128.574  61.250  1.00                 C  
ATOM   1924  CG  GLU   358      19.205 129.030  60.035  1.00                 C  
ATOM   1925  OE1 GLU   358      17.243 128.190  61.086  1.00                 O  
ATOM   1926  OE2 GLU   358      18.983 128.600  62.365  1.00                 O  
ATOM   1927  N   ARG   359      21.803 126.585  57.210  1.00                 N  
ATOM   1928  CA  ARG   359      22.241 125.346  56.570  1.00                 C  
ATOM   1929  C   ARG   359      22.105 124.243  57.645  1.00                 C  
ATOM   1930  O   ARG   359      22.815 124.288  58.651  1.00                 O  
ATOM   1931  CB  ARG   359      23.671 125.490  56.045  1.00                 C  
ATOM   1932  CD  ARG   359      25.272 126.635  54.488  1.00                 C  
ATOM   1933  NE  ARG   359      25.450 127.668  53.470  1.00                 N  
ATOM   1934  CG  ARG   359      23.833 126.552  54.970  1.00                 C  
ATOM   1935  CZ  ARG   359      26.603 127.926  52.861  1.00                 C  
ATOM   1936  NH1 ARG   359      26.670 128.885  51.948  1.00                 N  
ATOM   1937  NH2 ARG   359      27.686 127.226  53.168  1.00                 N  
ATOM   1938  N   VAL   360      21.162 123.325  57.468  1.00                 N  
ATOM   1939  CA  VAL   360      20.947 122.190  58.364  1.00                 C  
ATOM   1940  C   VAL   360      21.570 120.982  57.691  1.00                 C  
ATOM   1941  O   VAL   360      21.061 120.518  56.665  1.00                 O  
ATOM   1942  CB  VAL   360      19.451 121.983  58.663  1.00                 C  
ATOM   1943  CG1 VAL   360      19.252 120.786  59.580  1.00                 C  
ATOM   1944  CG2 VAL   360      18.852 123.237  59.281  1.00                 C  
ATOM   1945  N   ILE   361      22.698 120.496  58.235  1.00                 N  
ATOM   1946  CA  ILE   361      23.450 119.395  57.627  1.00                 C  
ATOM   1947  C   ILE   361      23.801 118.331  58.631  1.00                 C  
ATOM   1948  O   ILE   361      23.939 118.623  59.814  1.00                 O  
ATOM   1949  CB  ILE   361      24.736 119.898  56.946  1.00                 C  
ATOM   1950  CD1 ILE   361      27.040 120.876  57.429  1.00                 C  
ATOM   1951  CG1 ILE   361      25.672 120.534  57.976  1.00                 C  
ATOM   1952  CG2 ILE   361      24.400 120.860  55.817  1.00                 C  
ATOM   1953  N   THR   362      24.050 117.115  58.136  1.00                 N  
ATOM   1954  CA  THR   362      24.454 116.001  58.998  1.00                 C  
ATOM   1955  C   THR   362      25.849 116.259  59.558  1.00                 C  
ATOM   1956  O   THR   362      26.758 116.590  58.811  1.00                 O  
ATOM   1957  CB  THR   362      24.429 114.662  58.238  1.00                 C  
ATOM   1958  OG1 THR   362      23.102 114.404  57.762  1.00                 O  
ATOM   1959  CG2 THR   362      24.847 113.522  59.155  1.00                 C  
ATOM   1960  N   PRO   363      25.990 116.134  60.872  1.00                 N  
ATOM   1961  CA  PRO   363      27.244 116.267  61.624  1.00                 C  
ATOM   1962  C   PRO   363      27.771 114.891  62.050  1.00                 C  
ATOM   1963  O   PRO   363      28.983 114.672  62.099  1.00                 O  
ATOM   1964  CB  PRO   363      26.862 117.124  62.832  1.00                 C  
ATOM   1965  CD  PRO   363      24.891 116.997  61.480  1.00                 C  
ATOM   1966  CG  PRO   363      25.681 117.912  62.373  1.00                 C  
ATOM   1967  N   HIS   364      26.866 113.955  62.363  1.00                 N  
ATOM   1968  CA  HIS   364      27.304 112.658  62.808  1.00                 C  
ATOM   1969  C   HIS   364      26.172 111.666  62.535  1.00                 C  
ATOM   1970  O   HIS   364      25.002 112.056  62.512  1.00                 O  
ATOM   1971  CB  HIS   364      27.682 112.699  64.290  1.00                 C  
ATOM   1972  CG  HIS   364      28.820 113.621  64.598  1.00                 C  
ATOM   1973  ND1 HIS   364      30.133 113.298  64.329  1.00                 N  
ATOM   1974  CE1 HIS   364      30.922 114.317  64.714  1.00                 C  
ATOM   1975  CD2 HIS   364      28.954 114.947  65.183  1.00                 C  
ATOM   1976  NE2 HIS   364      30.221 115.310  65.227  1.00                 N  
ATOM   1977  N   GLU   365      26.551 110.427  62.237  1.00                 N  
ATOM   1978  CA  GLU   365      25.615 109.316  61.985  1.00                 C  
ATOM   1979  C   GLU   365      26.171 108.098  62.665  1.00                 C  
ATOM   1980  O   GLU   365      27.340 107.797  62.497  1.00                 O  
ATOM   1981  CB  GLU   365      25.431 109.101  60.481  1.00                 C  
ATOM   1982  CD  GLU   365      24.224 107.874  58.633  1.00                 C  
ATOM   1983  CG  GLU   365      24.436 108.007  60.128  1.00                 C  
ATOM   1984  OE1 GLU   365      24.831 108.659  57.874  1.00                 O  
ATOM   1985  OE2 GLU   365      23.451 106.984  58.220  1.00                 O  
ATOM   1986  N   PHE   366      25.368 107.401  63.440  1.00                 N  
ATOM   1987  CA  PHE   366      25.873 106.277  64.198  1.00                 C  
ATOM   1988  C   PHE   366      24.899 105.120  64.316  1.00                 C  
ATOM   1989  O   PHE   366      23.685 105.317  64.386  1.00                 O  
ATOM   1990  CB  PHE   366      26.273 106.718  65.607  1.00                 C  
ATOM   1991  CG  PHE   366      27.351 107.764  65.633  1.00                 C  
ATOM   1992  CZ  PHE   366      29.349 109.695  65.679  1.00                 C  
ATOM   1993  CD1 PHE   366      27.030 109.109  65.586  1.00                 C  
ATOM   1994  CE1 PHE   366      28.022 110.072  65.609  1.00                 C  
ATOM   1995  CD2 PHE   366      28.684 107.403  65.703  1.00                 C  
ATOM   1996  CE2 PHE   366      29.676 108.365  65.726  1.00                 C  
ATOM   1997  N   VAL   367      25.462 103.931  64.324  1.00                 N  
ATOM   1998  CA  VAL   367      24.768 102.661  64.539  1.00                 C  
ATOM   1999  C   VAL   367      25.185 102.292  65.955  1.00                 C  
ATOM   2000  O   VAL   367      26.382 102.275  66.262  1.00                 O  
ATOM   2001  CB  VAL   367      25.153 101.620  63.472  1.00                 C  
ATOM   2002  CG1 VAL   367      24.463 100.293  63.749  1.00                 C  
ATOM   2003  CG2 VAL   367      24.802 102.127  62.082  1.00                 C  
ATOM   2004  N   LEU   368      24.217 101.982  66.808  1.00                 N  
ATOM   2005  CA  LEU   368      24.453 101.825  68.237  1.00                 C  
ATOM   2006  C   LEU   368      24.350 100.395  68.711  1.00                 C  
ATOM   2007  O   LEU   368      23.383  99.696  68.380  1.00                 O  
ATOM   2008  CB  LEU   368      23.472 102.682  69.039  1.00                 C  
ATOM   2009  CG  LEU   368      23.575 102.584  70.563  1.00                 C  
ATOM   2010  CD1 LEU   368      24.903 103.142  71.049  1.00                 C  
ATOM   2011  CD2 LEU   368      22.419 103.314  71.228  1.00                 C  
ATOM   2012  N   PRO   369      25.290  99.983  69.583  1.00                 N  
ATOM   2013  CA  PRO   369      25.311  98.622  70.144  1.00                 C  
ATOM   2014  C   PRO   369      24.998  98.585  71.631  1.00                 C  
ATOM   2015  O   PRO   369      25.062  97.503  72.235  1.00                 O  
ATOM   2016  CB  PRO   369      26.737  98.135  69.881  1.00                 C  
ATOM   2017  CD  PRO   369      26.781 100.499  69.505  1.00                 C  
ATOM   2018  CG  PRO   369      27.585  99.351  70.050  1.00                 C  
ATOM   2019  N   SER   370      24.613  99.723  72.226  1.00                 N  
ATOM   2020  CA  SER   370      24.320  99.812  73.657  1.00                 C  
ATOM   2021  C   SER   370      23.186  98.921  74.122  1.00                 C  
ATOM   2022  O   SER   370      23.178  98.563  75.298  1.00                 O  
ATOM   2023  CB  SER   370      23.987 101.254  74.047  1.00                 C  
ATOM   2024  OG  SER   370      22.765 101.670  73.465  1.00                 O  
ATOM   2025  N   LEU   371      22.282  98.492  73.241  1.00                 N  
ATOM   2026  CA  LEU   371      21.174  97.593  73.653  1.00                 C  
ATOM   2027  C   LEU   371      21.423  96.121  73.294  1.00                 C  
ATOM   2028  O   LEU   371      20.489  95.315  73.275  1.00                 O  
ATOM   2029  CB  LEU   371      19.856  98.042  73.019  1.00                 C  
ATOM   2030  CG  LEU   371      19.087  99.139  73.759  1.00                 C  
ATOM   2031  CD1 LEU   371      19.926 100.404  73.866  1.00                 C  
ATOM   2032  CD2 LEU   371      17.769  99.436  73.061  1.00                 C  
ATOM   2033  N   LEU   372      22.685  95.771  73.069  1.00                 N  
ATOM   2034  CA  LEU   372      23.115  94.407  72.768  1.00                 C  
ATOM   2035  C   LEU   372      22.480  93.427  73.748  1.00                 C  
ATOM   2036  O   LEU   372      22.560  93.626  74.954  1.00                 O  
ATOM   2037  CB  LEU   372      24.641  94.303  72.816  1.00                 C  
ATOM   2038  CG  LEU   372      25.407  95.078  71.743  1.00                 C  
ATOM   2039  CD1 LEU   372      26.905  95.012  71.998  1.00                 C  
ATOM   2040  CD2 LEU   372      25.082  94.542  70.357  1.00                 C  
ATOM   2041  N   PRO   373      21.844  92.395  73.232  1.00                 N  
ATOM   2042  CA  PRO   373      21.152  91.419  74.065  1.00                 C  
ATOM   2043  C   PRO   373      19.765  91.820  74.532  1.00                 C  
ATOM   2044  O   PRO   373      19.013  90.959  74.973  1.00                 O  
ATOM   2045  CB  PRO   373      22.070  91.250  75.277  1.00                 C  
ATOM   2046  CD  PRO   373      23.002  93.023  73.966  1.00                 C  
ATOM   2047  CG  PRO   373      22.799  92.548  75.378  1.00                 C  
ATOM   2048  N   LEU   374      19.378  93.079  74.420  1.00                 N  
ATOM   2049  CA  LEU   374      18.070  93.522  74.903  1.00                 C  
ATOM   2050  C   LEU   374      17.048  93.674  73.828  1.00                 C  
ATOM   2051  O   LEU   374      15.873  93.710  74.155  1.00                 O  
ATOM   2052  CB  LEU   374      18.196  94.853  75.646  1.00                 C  
ATOM   2053  CG  LEU   374      19.070  94.849  76.902  1.00                 C  
ATOM   2054  CD1 LEU   374      19.174  96.248  77.490  1.00                 C  
ATOM   2055  CD2 LEU   374      18.518  93.880  77.937  1.00                 C  
ATOM   2056  N   SER   375      17.460  93.795  72.563  1.00                 N  
ATOM   2057  CA  SER   375      16.544  93.910  71.432  1.00                 C  
ATOM   2058  C   SER   375      17.236  93.358  70.192  1.00                 C  
ATOM   2059  O   SER   375      18.430  93.094  70.218  1.00                 O  
ATOM   2060  CB  SER   375      16.117  95.366  71.234  1.00                 C  
ATOM   2061  OG  SER   375      15.181  95.484  70.177  1.00                 O  
ATOM   2062  N   ASN   376      16.470  93.151  69.135  1.00                 N  
ATOM   2063  CA  ASN   376      16.964  92.567  67.875  1.00                 C  
ATOM   2064  C   ASN   376      17.211  93.593  66.786  1.00                 C  
ATOM   2065  O   ASN   376      17.366  93.212  65.625  1.00                 O  
ATOM   2066  CB  ASN   376      15.990  91.507  67.358  1.00                 C  
ATOM   2067  CG  ASN   376      15.952  90.272  68.236  1.00                 C  
ATOM   2068  OD1 ASN   376      16.992  89.775  68.671  1.00                 O  
ATOM   2069  ND2 ASN   376      14.751  89.772  68.501  1.00                 N  
ATOM   2070  N   HIS   377      17.228  94.888  67.129  1.00                 N  
ATOM   2071  CA  HIS   377      17.535  95.942  66.171  1.00                 C  
ATOM   2072  C   HIS   377      18.635  96.770  66.741  1.00                 C  
ATOM   2073  O   HIS   377      18.666  97.022  67.957  1.00                 O  
ATOM   2074  CB  HIS   377      16.288  96.778  65.876  1.00                 C  
ATOM   2075  CG  HIS   377      15.183  96.005  65.226  1.00                 C  
ATOM   2076  ND1 HIS   377      14.759  96.251  63.939  1.00                 N  
ATOM   2077  CE1 HIS   377      13.759  95.404  63.637  1.00                 C  
ATOM   2078  CD2 HIS   377      14.305  94.914  65.625  1.00                 C  
ATOM   2079  NE2 HIS   377      13.482  94.598  64.644  1.00                 N  
ATOM   2080  N   ASN   378      19.405  97.391  65.874  1.00                 N  
ATOM   2081  CA  ASN   378      20.359  98.356  66.343  1.00                 C  
ATOM   2082  C   ASN   378      19.681  99.709  66.309  1.00                 C  
ATOM   2083  O   ASN   378      19.160 100.071  65.262  1.00                 O  
ATOM   2084  CB  ASN   378      21.630  98.310  65.492  1.00                 C  
ATOM   2085  CG  ASN   378      22.389  97.007  65.648  1.00                 C  
ATOM   2086  OD1 ASN   378      22.618  96.541  66.764  1.00                 O  
ATOM   2087  ND2 ASN   378      22.781  96.414  64.527  1.00                 N  
ATOM   2088  N   GLY   379      19.763 100.519  67.378  1.00                 N  
ATOM   2089  CA  GLY   379      19.317 101.900  67.279  1.00                 C  
ATOM   2090  C   GLY   379      20.207 102.695  66.306  1.00                 C  
ATOM   2091  O   GLY   379      21.363 102.322  66.058  1.00                 O  
ATOM   2092  N   VAL   380      19.615 103.674  65.635  1.00                 N  
ATOM   2093  CA  VAL   380      20.332 104.533  64.675  1.00                 C  
ATOM   2094  C   VAL   380      20.219 105.962  65.178  1.00                 C  
ATOM   2095  O   VAL   380      19.131 106.384  65.570  1.00                 O  
ATOM   2096  CB  VAL   380      19.768 104.380  63.250  1.00                 C  
ATOM   2097  CG1 VAL   380      20.474 105.329  62.293  1.00                 C  
ATOM   2098  CG2 VAL   380      19.904 102.941  62.776  1.00                 C  
ATOM   2099  N   MET   381      21.304 106.747  65.104  1.00                 N  
ATOM   2100  CA  MET   381      21.232 108.134  65.545  1.00                 C  
ATOM   2101  C   MET   381      21.910 109.073  64.555  1.00                 C  
ATOM   2102  O   MET   381      22.794 108.675  63.808  1.00                 O  
ATOM   2103  CB  MET   381      21.868 108.290  66.928  1.00                 C  
ATOM   2104  SD  MET   381      24.082 108.255  68.594  1.00                 S  
ATOM   2105  CE  MET   381      24.004 110.038  68.746  1.00                 C  
ATOM   2106  CG  MET   381      23.364 108.021  66.957  1.00                 C  
ATOM   2107  N   THR   382      21.497 110.327  64.580  1.00                 N  
ATOM   2108  CA  THR   382      21.969 111.373  63.688  1.00                 C  
ATOM   2109  C   THR   382      22.002 112.691  64.427  1.00                 C  
ATOM   2110  O   THR   382      21.039 113.008  65.125  1.00                 O  
ATOM   2111  CB  THR   382      21.083 111.488  62.434  1.00                 C  
ATOM   2112  OG1 THR   382      21.067 110.234  61.740  1.00                 O  
ATOM   2113  CG2 THR   382      21.623 112.555  61.495  1.00                 C  
ATOM   2114  N   THR   383      23.105 113.457  64.256  1.00                 N  
ATOM   2115  CA  THR   383      23.209 114.816  64.752  1.00                 C  
ATOM   2116  C   THR   383      23.142 115.714  63.513  1.00                 C  
ATOM   2117  O   THR   383      23.802 115.414  62.515  1.00                 O  
ATOM   2118  CB  THR   383      24.505 115.025  65.557  1.00                 C  
ATOM   2119  OG1 THR   383      24.514 114.149  66.691  1.00                 O  
ATOM   2120  CG2 THR   383      24.599 116.461  66.051  1.00                 C  
ATOM   2121  N   LEU   384      22.331 116.759  63.563  1.00                 N  
ATOM   2122  CA  LEU   384      22.234 117.767  62.516  1.00                 C  
ATOM   2123  C   LEU   384      22.833 119.022  63.120  1.00                 C  
ATOM   2124  O   LEU   384      22.491 119.352  64.250  1.00                 O  
ATOM   2125  CB  LEU   384      20.780 117.944  62.075  1.00                 C  
ATOM   2126  CG  LEU   384      20.085 116.701  61.514  1.00                 C  
ATOM   2127  CD1 LEU   384      18.626 116.994  61.203  1.00                 C  
ATOM   2128  CD2 LEU   384      20.802 116.200  60.270  1.00                 C  
ATOM   2129  N   ASN   385      23.692 119.731  62.388  1.00                 N  
ATOM   2130  CA  ASN   385      24.235 121.006  62.849  1.00                 C  
ATOM   2131  C   ASN   385      23.464 122.049  62.027  1.00                 C  
ATOM   2132  O   ASN   385      23.464 121.965  60.801  1.00                 O  
ATOM   2133  CB  ASN   385      25.753 121.042  62.658  1.00                 C  
ATOM   2134  CG  ASN   385      26.396 122.237  63.335  1.00                 C  
ATOM   2135  OD1 ASN   385      25.831 122.817  64.261  1.00                 O  
ATOM   2136  ND2 ASN   385      27.585 122.608  62.872  1.00                 N  
TER
