# Supplementary material for: Comparative Single-Cell Transcriptomics Reveals Novel Genes Involved in Bivalve Embryonic Shell Formation and Questions Ontogenetic Homology of Molluscan Shell Types
Source: Front Cell Dev Biol. 2022 Jun 9;10:883755. doi: 10.3389/fcell.2022.883755 (PMC9261976; doi:10.3389/fcell.2022.883755)
Supplement: Supplementary file 1 [file DataSheet1.ZIP › Supplementary_File1/s_f_1/f6049419ec45d997.final.pdb]

SSBOND   1 CYS     57    CYS     68
SSBOND   2 CYS     75    CYS     88
ATOM      1  N   ARG    49      23.929  20.109 -10.952  1.00                 N  
ATOM      2  CA  ARG    49      22.486  20.250 -10.776  1.00                 C  
ATOM      3  C   ARG    49      21.796  20.467 -12.122  1.00                 C  
ATOM      4  O   ARG    49      20.670  20.964 -12.190  1.00                 O  
ATOM      5  CB  ARG    49      22.173  21.408  -9.826  1.00                 C  
ATOM      6  CD  ARG    49      22.297  22.368  -7.511  1.00                 C  
ATOM      7  NE  ARG    49      20.858  22.566  -7.357  1.00                 N  
ATOM      8  CG  ARG    49      22.616  21.171  -8.392  1.00                 C  
ATOM      9  CZ  ARG    49      20.304  23.663  -6.851  1.00                 C  
ATOM     10  NH1 ARG    49      18.985  23.755  -6.750  1.00                 N  
ATOM     11  NH2 ARG    49      21.071  24.666  -6.446  1.00                 N  
ATOM     12  N   LYS    50      22.478  20.073 -13.190  1.00                 N  
ATOM     13  CA  LYS    50      22.004  20.304 -14.545  1.00                 C  
ATOM     14  C   LYS    50      20.972  19.254 -14.960  1.00                 C  
ATOM     15  O   LYS    50      20.619  19.148 -16.130  1.00                 O  
ATOM     16  CB  LYS    50      23.175  20.303 -15.530  1.00                 C  
ATOM     17  CD  LYS    50      25.272  21.405 -16.360  1.00                 C  
ATOM     18  CE  LYS    50      26.240  22.562 -16.174  1.00                 C  
ATOM     19  CG  LYS    50      24.144  21.459 -15.342  1.00                 C  
ATOM     20  NZ  LYS    50      27.362  22.509 -17.151  1.00                 N  
ATOM     21  N   SER    51      20.491  18.484 -13.996  1.00                 N  
ATOM     22  CA  SER    51      19.484  17.463 -14.257  1.00                 C  
ATOM     23  C   SER    51      18.106  18.102 -14.419  1.00                 C  
ATOM     24  O   SER    51      17.165  17.478 -14.910  1.00                 O  
ATOM     25  CB  SER    51      19.464  16.429 -13.129  1.00                 C  
ATOM     26  OG  SER    51      19.000  17.002 -11.920  1.00                 O  
ATOM     27  N   VAL    52      18.006  19.358 -14.003  1.00                 N  
ATOM     28  CA  VAL    52      16.745  20.087 -14.032  1.00                 C  
ATOM     29  C   VAL    52      16.261  20.328 -15.464  1.00                 C  
ATOM     30  O   VAL    52      15.057  20.373 -15.714  1.00                 O  
ATOM     31  CB  VAL    52      16.855  21.435 -13.296  1.00                 C  
ATOM     32  CG1 VAL    52      15.590  22.255 -13.494  1.00                 C  
ATOM     33  CG2 VAL    52      17.124  21.213 -11.815  1.00                 C  
ATOM     34  N   SER    53      17.193  20.461 -16.408  1.00                 N  
ATOM     35  CA  SER    53      16.824  20.735 -17.791  1.00                 C  
ATOM     36  C   SER    53      15.979  19.598 -18.350  1.00                 C  
ATOM     37  O   SER    53      16.373  18.431 -18.316  1.00                 O  
ATOM     38  CB  SER    53      18.074  20.944 -18.648  1.00                 C  
ATOM     39  OG  SER    53      17.734  21.120 -20.012  1.00                 O  
ATOM     40  N   CYS    54      14.809  19.962 -18.850  1.00                 N  
ATOM     41  CA  CYS    54      13.805  19.004 -19.269  1.00                 C  
ATOM     42  C   CYS    54      14.308  18.185 -20.459  1.00                 C  
ATOM     43  O   CYS    54      14.434  18.702 -21.574  1.00                 O  
ATOM     44  CB  CYS    54      12.500  19.718 -19.627  1.00                 C  
ATOM     45  SG  CYS    54      11.167  18.616 -20.155  1.00                 S  
ATOM     46  N   TRP    55      14.599  16.909 -20.203  1.00                 N  
ATOM     47  CA  TRP    55      15.177  16.012 -21.206  1.00                 C  
ATOM     48  C   TRP    55      14.157  15.608 -22.268  1.00                 C  
ATOM     49  O   TRP    55      13.795  14.437 -22.386  1.00                 O  
ATOM     50  CB  TRP    55      15.747  14.759 -20.539  1.00                 C  
ATOM     51  CG  TRP    55      16.919  15.034 -19.647  1.00                 C  
ATOM     52  CD1 TRP    55      16.909  15.121 -18.285  1.00                 C  
ATOM     53  NE1 TRP    55      18.174  15.386 -17.818  1.00                 N  
ATOM     54  CD2 TRP    55      18.274  15.259 -20.055  1.00                 C  
ATOM     55  CE2 TRP    55      19.029  15.475 -18.888  1.00                 C  
ATOM     56  CH2 TRP    55      21.007  15.759 -20.145  1.00                 C  
ATOM     57  CZ2 TRP    55      20.400  15.727 -18.921  1.00                 C  
ATOM     58  CE3 TRP    55      18.921  15.298 -21.293  1.00                 C  
ATOM     59  CZ3 TRP    55      20.280  15.548 -21.322  1.00                 C  
ATOM     60  N   ARG    56      13.714  16.594 -23.034  1.00                 N  
ATOM     61  CA  ARG    56      12.814  16.397 -24.168  1.00                 C  
ATOM     62  C   ARG    56      12.441  17.753 -24.752  1.00                 C  
ATOM     63  O   ARG    56      12.253  17.893 -25.962  1.00                 O  
ATOM     64  CB  ARG    56      11.568  15.622 -23.735  1.00                 C  
ATOM     65  CD  ARG    56      10.565  13.476 -22.906  1.00                 C  
ATOM     66  NE  ARG    56      10.811  12.088 -22.520  1.00                 N  
ATOM     67  CG  ARG    56      11.841  14.179 -23.340  1.00                 C  
ATOM     68  CZ  ARG    56       9.880  11.272 -22.035  1.00                 C  
ATOM     69  NH1 ARG    56      10.195  10.025 -21.711  1.00                 N  
ATOM     70  NH2 ARG    56       8.637  11.705 -21.874  1.00                 N  
ATOM     71  N   CYS    57      12.359  18.758 -23.885  1.00                 N  
ATOM     72  CA  CYS    57      12.065  20.116 -24.310  1.00                 C  
ATOM     73  C   CYS    57      13.348  20.946 -24.406  1.00                 C  
ATOM     74  O   CYS    57      13.396  21.952 -25.109  1.00                 O  
ATOM     75  CB  CYS    57      11.078  20.777 -23.346  1.00                 C  
ATOM     76  SG  CYS    57       9.457  19.980 -23.274  1.00                 S  
ATOM     77  N   GLY    58      14.386  20.519 -23.692  1.00                 N  
ATOM     78  CA  GLY    58      15.691  21.148 -23.823  1.00                 C  
ATOM     79  C   GLY    58      16.016  22.125 -22.702  1.00                 C  
ATOM     80  O   GLY    58      17.178  22.266 -22.316  1.00                 O  
ATOM     81  N   ASP    59      14.999  22.789 -22.170  1.00                 N  
ATOM     82  CA  ASP    59      15.211  23.847 -21.186  1.00                 C  
ATOM     83  C   ASP    59      14.743  23.407 -19.804  1.00                 C  
ATOM     84  O   ASP    59      13.984  22.449 -19.676  1.00                 O  
ATOM     85  CB  ASP    59      14.483  25.125 -21.608  1.00                 C  
ATOM     86  CG  ASP    59      15.063  25.737 -22.867  1.00                 C  
ATOM     87  OD1 ASP    59      16.229  25.431 -23.194  1.00                 O  
ATOM     88  OD2 ASP    59      14.352  26.523 -23.528  1.00                 O  
ATOM     89  N   LEU    60      15.190  24.120 -18.775  1.00                 N  
ATOM     90  CA  LEU    60      14.866  23.771 -17.394  1.00                 C  
ATOM     91  C   LEU    60      13.564  24.426 -16.944  1.00                 C  
ATOM     92  O   LEU    60      13.345  24.647 -15.752  1.00                 O  
ATOM     93  CB  LEU    60      16.005  24.178 -16.457  1.00                 C  
ATOM     94  CG  LEU    60      17.157  23.182 -16.318  1.00                 C  
ATOM     95  CD1 LEU    60      17.824  22.940 -17.663  1.00                 C  
ATOM     96  CD2 LEU    60      18.177  23.677 -15.303  1.00                 C  
ATOM     97  N   GLN    61      12.706  24.732 -17.904  1.00                 N  
ATOM     98  CA  GLN    61      11.417  25.312 -17.589  1.00                 C  
ATOM     99  C   GLN    61      10.495  24.298 -16.952  1.00                 C  
ATOM    100  O   GLN    61       9.540  24.652 -16.256  1.00                 O  
ATOM    101  CB  GLN    61      10.767  25.888 -18.848  1.00                 C  
ATOM    102  CD  GLN    61      10.822  27.632 -20.674  1.00                 C  
ATOM    103  CG  GLN    61      11.479  27.106 -19.413  1.00                 C  
ATOM    104  OE1 GLN    61      10.224  26.874 -21.437  1.00                 O  
ATOM    105  NE2 GLN    61      10.933  28.937 -20.897  1.00                 N  
ATOM    106  N   PHE    62      10.791  23.030 -17.194  1.00                 N  
ATOM    107  CA  PHE    62      10.029  21.936 -16.613  1.00                 C  
ATOM    108  C   PHE    62      10.988  20.936 -16.000  1.00                 C  
ATOM    109  O   PHE    62      12.190  21.180 -15.917  1.00                 O  
ATOM    110  CB  PHE    62       9.145  21.276 -17.673  1.00                 C  
ATOM    111  CG  PHE    62       8.120  22.199 -18.267  1.00                 C  
ATOM    112  CZ  PHE    62       6.217  23.905 -19.362  1.00                 C  
ATOM    113  CD1 PHE    62       8.393  22.908 -19.424  1.00                 C  
ATOM    114  CE1 PHE    62       7.449  23.757 -19.971  1.00                 C  
ATOM    115  CD2 PHE    62       6.882  22.358 -17.670  1.00                 C  
ATOM    116  CE2 PHE    62       5.938  23.207 -18.216  1.00                 C  
ATOM    117  N   HIS    63      10.441  19.805 -15.599  1.00                 N  
ATOM    118  CA  HIS    63      11.226  18.671 -15.164  1.00                 C  
ATOM    119  C   HIS    63      10.694  17.425 -15.854  1.00                 C  
ATOM    120  O   HIS    63       9.488  17.166 -15.841  1.00                 O  
ATOM    121  CB  HIS    63      11.173  18.535 -13.641  1.00                 C  
ATOM    122  CG  HIS    63      11.731  19.716 -12.909  1.00                 C  
ATOM    123  ND1 HIS    63      13.075  19.857 -12.641  1.00                 N  
ATOM    124  CE1 HIS    63      13.269  21.010 -11.976  1.00                 C  
ATOM    125  CD2 HIS    63      11.180  20.926 -12.318  1.00                 C  
ATOM    126  NE2 HIS    63      12.137  21.657 -11.778  1.00                 N  
ATOM    127  N   GLY    64      11.595  16.669 -16.469  1.00                 N  
ATOM    128  CA  GLY    64      11.227  15.522 -17.297  1.00                 C  
ATOM    129  C   GLY    64      10.428  14.480 -16.519  1.00                 C  
ATOM    130  O   GLY    64       9.750  13.644 -17.111  1.00                 O  
ATOM    131  N   ARG    65      10.511  14.535 -15.196  1.00                 N  
ATOM    132  CA  ARG    65       9.794  13.596 -14.341  1.00                 C  
ATOM    133  C   ARG    65       8.294  13.903 -14.309  1.00                 C  
ATOM    134  O   ARG    65       7.480  13.021 -14.043  1.00                 O  
ATOM    135  CB  ARG    65      10.362  13.623 -12.921  1.00                 C  
ATOM    136  CD  ARG    65      12.282  13.143 -11.376  1.00                 C  
ATOM    137  NE  ARG    65      13.621  12.575 -11.241  1.00                 N  
ATOM    138  CG  ARG    65      11.761  13.040 -12.801  1.00                 C  
ATOM    139  CZ  ARG    65      14.351  12.640 -10.132  1.00                 C  
ATOM    140  NH1 ARG    65      15.559  12.094 -10.101  1.00                 N  
ATOM    141  NH2 ARG    65      13.872  13.251  -9.058  1.00                 N  
ATOM    142  N   HIS    66       7.931  15.153 -14.580  1.00                 N  
ATOM    143  CA  HIS    66       6.529  15.577 -14.514  1.00                 C  
ATOM    144  C   HIS    66       6.030  16.030 -15.879  1.00                 C  
ATOM    145  O   HIS    66       4.825  16.099 -16.123  1.00                 O  
ATOM    146  CB  HIS    66       6.357  16.702 -13.491  1.00                 C  
ATOM    147  CG  HIS    66       6.650  16.287 -12.083  1.00                 C  
ATOM    148  ND1 HIS    66       5.801  15.485 -11.351  1.00                 N  
ATOM    149  CE1 HIS    66       6.330  15.287 -10.130  1.00                 C  
ATOM    150  CD2 HIS    66       7.728  16.524 -11.134  1.00                 C  
ATOM    151  NE2 HIS    66       7.486  15.908  -9.993  1.00                 N  
ATOM    152  N   PHE    67       6.700  17.025 -16.450  1.00                 N  
ATOM    153  CA  PHE    67       6.352  17.534 -17.773  1.00                 C  
ATOM    154  C   PHE    67       7.592  17.609 -18.675  1.00                 C  
ATOM    155  O   PHE    67       8.739  17.595 -18.218  1.00                 O  
ATOM    156  CB  PHE    67       5.696  18.912 -17.662  1.00                 C  
ATOM    157  CG  PHE    67       4.422  18.914 -16.867  1.00                 C  
ATOM    158  CZ  PHE    67       2.059  18.916 -15.402  1.00                 C  
ATOM    159  CD1 PHE    67       4.436  19.182 -15.509  1.00                 C  
ATOM    160  CE1 PHE    67       3.263  19.184 -14.778  1.00                 C  
ATOM    161  CD2 PHE    67       3.208  18.647 -17.477  1.00                 C  
ATOM    162  CE2 PHE    67       2.036  18.649 -16.745  1.00                 C  
ATOM    163  N   CYS    68       7.350  17.690 -19.982  1.00                 N  
ATOM    164  CA  CYS    68       8.389  17.832 -21.009  1.00                 C  
ATOM    165  C   CYS    68       8.997  16.590 -21.677  1.00                 C  
ATOM    166  O   CYS    68       9.785  16.699 -22.620  1.00                 O  
ATOM    167  CB  CYS    68       9.587  18.606 -20.456  1.00                 C  
ATOM    168  SG  CYS    68      10.693  19.274 -21.720  1.00                 S  
ATOM    169  N   LYS    69       8.650  15.393 -21.210  1.00                 N  
ATOM    170  CA  LYS    69       9.176  14.150 -21.793  1.00                 C  
ATOM    171  C   LYS    69       8.702  13.920 -23.207  1.00                 C  
ATOM    172  O   LYS    69       9.393  13.340 -24.049  1.00                 O  
ATOM    173  CB  LYS    69       8.786  12.947 -20.931  1.00                 C  
ATOM    174  CD  LYS    69       6.977  11.460 -20.029  1.00                 C  
ATOM    175  CE  LYS    69       5.499  11.108 -20.083  1.00                 C  
ATOM    176  CG  LYS    69       7.300  12.630 -20.944  1.00                 C  
ATOM    177  NZ  LYS    69       5.158   9.999 -19.150  1.00                 N  
ATOM    178  N   ALA    70       7.492  14.384 -23.481  1.00                 N  
ATOM    179  CA  ALA    70       6.840  14.216 -24.778  1.00                 C  
ATOM    180  C   ALA    70       7.420  14.998 -25.955  1.00                 C  
ATOM    181  O   ALA    70       6.824  15.064 -27.033  1.00                 O  
ATOM    182  CB  ALA    70       5.368  14.589 -24.684  1.00                 C  
ATOM    183  N   LEU    71       8.591  15.608 -25.778  1.00                 N  
ATOM    184  CA  LEU    71       9.216  16.371 -26.858  1.00                 C  
ATOM    185  C   LEU    71      10.048  15.447 -27.732  1.00                 C  
ATOM    186  O   LEU    71      10.586  14.439 -27.265  1.00                 O  
ATOM    187  CB  LEU    71      10.079  17.498 -26.288  1.00                 C  
ATOM    188  CG  LEU    71      10.794  18.387 -27.308  1.00                 C  
ATOM    189  CD1 LEU    71       9.789  19.178 -28.130  1.00                 C  
ATOM    190  CD2 LEU    71      11.766  19.328 -26.613  1.00                 C  
ATOM    191  N   THR    72      10.151  15.665 -29.020  1.00                 N  
ATOM    192  CA  THR    72      11.007  14.991 -29.976  1.00                 C  
ATOM    193  C   THR    72      11.658  13.786 -29.331  1.00                 C  
ATOM    194  O   THR    72      11.257  13.380 -28.241  1.00                 O  
ATOM    195  CB  THR    72      12.087  15.937 -30.532  1.00                 C  
ATOM    196  OG1 THR    72      12.803  15.283 -31.586  1.00                 O  
ATOM    197  CG2 THR    72      13.074  16.320 -29.439  1.00                 C  
ATOM    198  N   ARG    73      12.662  13.236 -30.017  1.00                 N  
ATOM    199  CA  ARG    73      13.353  12.017 -29.608  1.00                 C  
ATOM    200  C   ARG    73      12.483  10.784 -29.836  1.00                 C  
ATOM    201  O   ARG    73      12.989   9.699 -30.127  1.00                 O  
ATOM    202  CB  ARG    73      13.764  12.102 -28.137  1.00                 C  
ATOM    203  CD  ARG    73      15.902  13.354 -28.541  1.00                 C  
ATOM    204  NE  ARG    73      16.740  14.485 -28.148  1.00                 N  
ATOM    205  CG  ARG    73      14.580  13.337 -27.791  1.00                 C  
ATOM    206  CZ  ARG    73      17.686  15.015 -28.916  1.00                 C  
ATOM    207  NH1 ARG    73      18.399  16.042 -28.475  1.00                 N  
ATOM    208  NH2 ARG    73      17.918  14.517 -30.122  1.00                 N  
ATOM    209  N   MET    74      11.174  10.963 -29.735  1.00                 N  
ATOM    210  CA  MET    74      10.256   9.853 -29.873  1.00                 C  
ATOM    211  C   MET    74      10.010   9.153 -28.554  1.00                 C  
ATOM    212  O   MET    74       9.637   9.788 -27.568  1.00                 O  
ATOM    213  CB  MET    74      10.783   8.846 -30.898  1.00                 C  
ATOM    214  SD  MET    74      11.531   8.190 -33.483  1.00                 S  
ATOM    215  CE  MET    74      10.228   6.963 -33.545  1.00                 C  
ATOM    216  CG  MET    74      10.827   9.376 -32.322  1.00                 C  
ATOM    217  N   CYS    75      10.209   7.847 -28.533  1.00                 N  
ATOM    218  CA  CYS    75      10.050   7.073 -27.316  1.00                 C  
ATOM    219  C   CYS    75      11.270   7.223 -26.418  1.00                 C  
ATOM    220  O   CYS    75      12.371   6.828 -26.786  1.00                 O  
ATOM    221  CB  CYS    75       9.813   5.598 -27.646  1.00                 C  
ATOM    222  SG  CYS    75       9.580   4.537 -26.201  1.00                 S  
ATOM    223  N   TYR    76      11.071   7.801 -25.244  1.00                 N  
ATOM    224  CA  TYR    76      12.141   7.910 -24.260  1.00                 C  
ATOM    225  C   TYR    76      12.034   6.755 -23.277  1.00                 C  
ATOM    226  O   TYR    76      12.926   6.521 -22.463  1.00                 O  
ATOM    227  CB  TYR    76      12.070   9.257 -23.538  1.00                 C  
ATOM    228  CG  TYR    76      12.293  10.449 -24.442  1.00                 C  
ATOM    229  OH  TYR    76      12.890  13.728 -26.928  1.00                 O  
ATOM    230  CZ  TYR    76      12.694  12.643 -26.105  1.00                 C  
ATOM    231  CD1 TYR    76      11.218  11.165 -24.952  1.00                 C  
ATOM    232  CE1 TYR    76      11.412  12.256 -25.779  1.00                 C  
ATOM    233  CD2 TYR    76      13.578  10.853 -24.781  1.00                 C  
ATOM    234  CE2 TYR    76      13.791  11.941 -25.607  1.00                 C  
ATOM    235  N   LYS    77      10.930   6.029 -23.380  1.00                 N  
ATOM    236  CA  LYS    77      10.556   5.046 -22.377  1.00                 C  
ATOM    237  C   LYS    77      11.322   3.737 -22.541  1.00                 C  
ATOM    238  O   LYS    77      11.964   3.264 -21.605  1.00                 O  
ATOM    239  CB  LYS    77       9.052   4.769 -22.433  1.00                 C  
ATOM    240  CD  LYS    77       6.714   5.635 -22.148  1.00                 C  
ATOM    241  CE  LYS    77       6.232   4.473 -21.295  1.00                 C  
ATOM    242  CG  LYS    77       8.191   5.911 -21.920  1.00                 C  
ATOM    243  NZ  LYS    77       4.766   4.253 -21.434  1.00                 N  
ATOM    244  N   CYS    78      11.257   3.150 -23.729  1.00                 N  
ATOM    245  CA  CYS    78      11.831   1.827 -23.930  1.00                 C  
ATOM    246  C   CYS    78      12.864   1.833 -25.047  1.00                 C  
ATOM    247  O   CYS    78      13.708   0.939 -25.127  1.00                 O  
ATOM    248  CB  CYS    78      10.733   0.808 -24.241  1.00                 C  
ATOM    249  SG  CYS    78       9.504   0.611 -22.930  1.00                 S  
ATOM    250  N   ARG    79      12.811   2.845 -25.896  1.00                 N  
ATOM    251  CA  ARG    79      13.727   2.911 -27.010  1.00                 C  
ATOM    252  C   ARG    79      14.801   3.942 -26.784  1.00                 C  
ATOM    253  O   ARG    79      15.981   3.682 -27.031  1.00                 O  
ATOM    254  CB  ARG    79      12.974   3.222 -28.305  1.00                 C  
ATOM    255  CD  ARG    79      14.567   2.060 -29.859  1.00                 C  
ATOM    256  NE  ARG    79      15.467   2.196 -31.002  1.00                 N  
ATOM    257  CG  ARG    79      13.870   3.369 -29.524  1.00                 C  
ATOM    258  CZ  ARG    79      16.721   2.629 -30.918  1.00                 C  
ATOM    259  NH1 ARG    79      17.465   2.720 -32.011  1.00                 N  
ATOM    260  NH2 ARG    79      17.227   2.969 -29.741  1.00                 N  
ATOM    261  N   LYS    80      14.376   5.108 -26.306  1.00                 N  
ATOM    262  CA  LYS    80      15.258   6.248 -26.039  1.00                 C  
ATOM    263  C   LYS    80      15.731   6.869 -27.351  1.00                 C  
ATOM    264  O   LYS    80      15.438   8.025 -27.645  1.00                 O  
ATOM    265  CB  LYS    80      16.454   5.813 -25.189  1.00                 C  
ATOM    266  CD  LYS    80      17.318   4.958 -22.993  1.00                 C  
ATOM    267  CE  LYS    80      16.945   4.442 -21.613  1.00                 C  
ATOM    268  CG  LYS    80      16.082   5.327 -23.798  1.00                 C  
ATOM    269  NZ  LYS    80      18.142   4.022 -20.835  1.00                 N  
ATOM    270  N   TYR    81      16.470   6.095 -28.126  1.00                 N  
ATOM    271  CA  TYR    81      16.945   6.540 -29.428  1.00                 C  
ATOM    272  C   TYR    81      15.896   6.298 -30.512  1.00                 C  
ATOM    273  O   TYR    81      16.042   6.774 -31.641  1.00                 O  
ATOM    274  CB  TYR    81      18.250   5.830 -29.794  1.00                 C  
ATOM    275  CG  TYR    81      19.415   6.191 -28.901  1.00                 C  
ATOM    276  OH  TYR    81      22.618   7.170 -26.436  1.00                 O  
ATOM    277  CZ  TYR    81      21.558   6.848 -27.253  1.00                 C  
ATOM    278  CD1 TYR    81      19.773   5.376 -27.834  1.00                 C  
ATOM    279  CE1 TYR    81      20.837   5.698 -27.013  1.00                 C  
ATOM    280  CD2 TYR    81      20.154   7.345 -29.127  1.00                 C  
ATOM    281  CE2 TYR    81      21.220   7.683 -28.316  1.00                 C  
ATOM    282  N   GLY    82      14.837   5.576 -30.170  1.00                 N  
ATOM    283  CA  GLY    82      13.821   5.256 -31.153  1.00                 C  
ATOM    284  C   GLY    82      12.542   4.724 -30.536  1.00                 C  
ATOM    285  O   GLY    82      12.298   4.914 -29.344  1.00                 O  
ATOM    286  N   HIS    83      11.754   4.040 -31.370  1.00                 N  
ATOM    287  CA  HIS    83      10.431   3.505 -31.020  1.00                 C  
ATOM    288  C   HIS    83       9.370   4.611 -31.026  1.00                 C  
ATOM    289  O   HIS    83       9.644   5.764 -30.687  1.00                 O  
ATOM    290  CB  HIS    83      10.473   2.825 -29.650  1.00                 C  
ATOM    291  CG  HIS    83      11.392   1.644 -29.591  1.00                 C  
ATOM    292  ND1 HIS    83      11.746   1.036 -28.406  1.00                 N  
ATOM    293  CE1 HIS    83      12.576   0.011 -28.671  1.00                 C  
ATOM    294  CD2 HIS    83      12.119   0.844 -30.565  1.00                 C  
ATOM    295  NE2 HIS    83      12.804  -0.110 -29.964  1.00                 N  
ATOM    296  N   TYR    84       8.162   4.246 -31.443  1.00                 N  
ATOM    297  CA  TYR    84       7.042   5.178 -31.502  1.00                 C  
ATOM    298  C   TYR    84       6.474   5.433 -30.109  1.00                 C  
ATOM    299  O   TYR    84       5.925   4.530 -29.478  1.00                 O  
ATOM    300  CB  TYR    84       5.949   4.644 -32.429  1.00                 C  
ATOM    301  CG  TYR    84       6.340   4.624 -33.890  1.00                 C  
ATOM    302  OH  TYR    84       7.416   4.554 -37.906  1.00                 O  
ATOM    303  CZ  TYR    84       7.060   4.579 -36.577  1.00                 C  
ATOM    304  CD1 TYR    84       6.574   3.424 -34.547  1.00                 C  
ATOM    305  CE1 TYR    84       6.932   3.396 -35.882  1.00                 C  
ATOM    306  CD2 TYR    84       6.473   5.807 -34.606  1.00                 C  
ATOM    307  CE2 TYR    84       6.830   5.799 -35.941  1.00                 C  
ATOM    308  N   ALA    85       6.584   6.673 -29.646  1.00                 N  
ATOM    309  CA  ALA    85       6.120   7.038 -28.305  1.00                 C  
ATOM    310  C   ALA    85       4.603   6.927 -28.164  1.00                 C  
ATOM    311  O   ALA    85       4.085   6.855 -27.049  1.00                 O  
ATOM    312  CB  ALA    85       6.558   8.453 -27.959  1.00                 C  
ATOM    313  N   GLY    86       3.893   6.898 -29.285  1.00                 N  
ATOM    314  CA  GLY    86       2.441   6.822 -29.267  1.00                 C  
ATOM    315  C   GLY    86       1.968   5.389 -29.072  1.00                 C  
ATOM    316  O   GLY    86       0.862   5.153 -28.589  1.00                 O  
ATOM    317  N   CYS    87       2.814   4.437 -29.430  1.00                 N  
ATOM    318  CA  CYS    87       2.466   3.027 -29.312  1.00                 C  
ATOM    319  C   CYS    87       3.272   2.369 -28.206  1.00                 C  
ATOM    320  O   CYS    87       3.422   1.146 -28.166  1.00                 O  
ATOM    321  CB  CYS    87       2.697   2.305 -30.641  1.00                 C  
ATOM    322  SG  CYS    87       1.630   2.864 -31.990  1.00                 S  
ATOM    323  N   CYS    88       3.789   3.187 -27.310  1.00                 N  
ATOM    324  CA  CYS    88       4.565   2.687 -26.198  1.00                 C  
ATOM    325  C   CYS    88       3.717   2.689 -24.935  1.00                 C  
ATOM    326  O   CYS    88       3.735   3.647 -24.160  1.00                 O  
ATOM    327  CB  CYS    88       5.828   3.528 -26.005  1.00                 C  
ATOM    328  SG  CYS    88       6.964   3.505 -27.412  1.00                 S  
ATOM    329  N   PRO    89       2.952   1.629 -24.748  1.00                 N  
ATOM    330  CA  PRO    89       2.166   1.477 -23.545  1.00                 C  
ATOM    331  C   PRO    89       2.974   0.704 -22.507  1.00                 C  
ATOM    332  O   PRO    89       3.581  -0.325 -22.814  1.00                 O  
ATOM    333  CB  PRO    89       0.928   0.706 -24.007  1.00                 C  
ATOM    334  CD  PRO    89       2.463   0.717 -25.843  1.00                 C  
ATOM    335  CG  PRO    89       1.403  -0.105 -25.166  1.00                 C  
ATOM    336  N   THR    90       3.021   1.233 -21.298  1.00                 N  
ATOM    337  CA  THR    90       3.802   0.633 -20.231  1.00                 C  
ATOM    338  C   THR    90       3.173  -0.676 -19.779  1.00                 C  
ATOM    339  O   THR    90       2.104  -0.683 -19.160  1.00                 O  
ATOM    340  CB  THR    90       3.939   1.585 -19.028  1.00                 C  
ATOM    341  OG1 THR    90       4.590   2.793 -19.442  1.00                 O  
ATOM    342  CG2 THR    90       4.768   0.938 -17.929  1.00                 C  
ATOM    343  N   THR    91       3.828  -1.779 -20.104  1.00                 N  
ATOM    344  CA  THR    91       3.365  -3.094 -19.701  1.00                 C  
ATOM    345  C   THR    91       4.546  -3.972 -19.314  1.00                 C  
ATOM    346  O   THR    91       5.402  -4.276 -20.148  1.00                 O  
ATOM    347  CB  THR    91       2.552  -3.773 -20.819  1.00                 C  
ATOM    348  OG1 THR    91       1.426  -2.955 -21.159  1.00                 O  
ATOM    349  CG2 THR    91       2.045  -5.132 -20.359  1.00                 C  
ATOM    350  N   LYS    92       4.589  -4.355 -18.038  1.00                 N  
ATOM    351  CA  LYS    92       5.655  -5.197 -17.500  1.00                 C  
ATOM    352  C   LYS    92       7.022  -4.542 -17.716  1.00                 C  
ATOM    353  O   LYS    92       8.018  -5.207 -18.013  1.00                 O  
ATOM    354  CB  LYS    92       5.622  -6.583 -18.147  1.00                 C  
ATOM    355  CD  LYS    92       4.396  -8.743 -18.512  1.00                 C  
ATOM    356  CE  LYS    92       3.106  -9.509 -18.271  1.00                 C  
ATOM    357  CG  LYS    92       4.333  -7.351 -17.902  1.00                 C  
ATOM    358  NZ  LYS    92       3.142 -10.864 -18.887  1.00                 N  
TER
