# Supplementary material for: Comparative Single-Cell Transcriptomics Reveals Novel Genes Involved in Bivalve Embryonic Shell Formation and Questions Ontogenetic Homology of Molluscan Shell Types
Source: Front Cell Dev Biol. 2022 Jun 9;10:883755. doi: 10.3389/fcell.2022.883755 (PMC9261976; doi:10.3389/fcell.2022.883755)
Supplement: Supplementary file 1 [file DataSheet1.ZIP › Supplementary_File1/s_f_1/f7e58b0501e5bf91.final.pdb]

ATOM      1  N   ARG    56       2.812 -11.437  19.924  1.00                 N  
ATOM      2  CA  ARG    56       2.557 -10.976  18.538  1.00                 C  
ATOM      3  C   ARG    56       2.095  -9.515  18.561  1.00                 C  
ATOM      4  O   ARG    56       1.651  -8.995  19.608  1.00                 O  
ATOM      5  CB  ARG    56       1.515 -11.868  17.860  1.00                 C  
ATOM      6  CD  ARG    56       0.886 -14.133  16.981  1.00                 C  
ATOM      7  NE  ARG    56       1.321 -15.506  16.736  1.00                 N  
ATOM      8  CG  ARG    56       1.968 -13.304  17.654  1.00                 C  
ATOM      9  CZ  ARG    56       1.217 -16.493  17.620  1.00                 C  
ATOM     10  NH1 ARG    56       1.640 -17.710  17.308  1.00                 N  
ATOM     11  NH2 ARG    56       0.689 -16.259  18.814  1.00                 N  
ATOM     12  N   ILE    57       2.178  -8.858  17.410  1.00                 N  
ATOM     13  CA  ILE    57       1.879  -7.440  17.347  1.00                 C  
ATOM     14  C   ILE    57       0.802  -7.209  16.280  1.00                 C  
ATOM     15  O   ILE    57       1.068  -7.240  15.083  1.00                 O  
ATOM     16  CB  ILE    57       3.141  -6.610  17.050  1.00                 C  
ATOM     17  CD1 ILE    57       5.542  -6.220  17.813  1.00                 C  
ATOM     18  CG1 ILE    57       4.202  -6.847  18.127  1.00                 C  
ATOM     19  CG2 ILE    57       2.790  -5.136  16.916  1.00                 C  
ATOM     20  N   ARG    58      -0.384  -6.848  16.752  1.00                 N  
ATOM     21  CA  ARG    58      -1.434  -6.314  15.912  1.00                 C  
ATOM     22  C   ARG    58      -1.022  -4.916  15.445  1.00                 C  
ATOM     23  O   ARG    58      -0.753  -4.037  16.267  1.00                 O  
ATOM     24  CB  ARG    58      -2.762  -6.281  16.671  1.00                 C  
ATOM     25  CD  ARG    58      -2.807  -8.638  17.531  1.00                 C  
ATOM     26  NE  ARG    58      -3.611  -9.847  17.702  1.00                 N  
ATOM     27  CG  ARG    58      -3.511  -7.604  16.668  1.00                 C  
ATOM     28  CZ  ARG    58      -3.152 -10.981  18.220  1.00                 C  
ATOM     29  NH1 ARG    58      -3.956 -12.029  18.336  1.00                 N  
ATOM     30  NH2 ARG    58      -1.891 -11.065  18.621  1.00                 N  
ATOM     31  N   LYS    59      -0.894  -4.763  14.123  1.00                 N  
ATOM     32  CA  LYS    59      -0.495  -3.500  13.498  1.00                 C  
ATOM     33  C   LYS    59      -1.729  -2.911  12.794  1.00                 C  
ATOM     34  O   LYS    59      -2.670  -3.646  12.468  1.00                 O  
ATOM     35  CB  LYS    59       0.662  -3.727  12.522  1.00                 C  
ATOM     36  CD  LYS    59       3.063  -4.363  12.164  1.00                 C  
ATOM     37  CE  LYS    59       4.348  -4.834  12.824  1.00                 C  
ATOM     38  CG  LYS    59       1.947  -4.198  13.183  1.00                 C  
ATOM     39  NZ  LYS    59       5.442  -5.030  11.833  1.00                 N  
ATOM     40  N   GLU    60      -1.729  -1.592  12.603  1.00                 N  
ATOM     41  CA  GLU    60      -2.630  -0.853  11.721  1.00                 C  
ATOM     42  C   GLU    60      -2.628  -1.445  10.296  1.00                 C  
ATOM     43  O   GLU    60      -1.594  -1.856   9.814  1.00                 O  
ATOM     44  CB  GLU    60      -2.240   0.626  11.674  1.00                 C  
ATOM     45  CD  GLU    60      -2.783   2.952  10.854  1.00                 C  
ATOM     46  CG  GLU    60      -3.173   1.487  10.838  1.00                 C  
ATOM     47  OE1 GLU    60      -1.755   3.287  11.479  1.00                 O  
ATOM     48  OE2 GLU    60      -3.507   3.766  10.242  1.00                 O  
ATOM     49  N   TYR    61      -3.768  -1.464   9.601  1.00                 N  
ATOM     50  CA  TYR    61      -3.857  -2.053   8.248  1.00                 C  
ATOM     51  C   TYR    61      -3.151  -1.157   7.232  1.00                 C  
ATOM     52  O   TYR    61      -2.689  -1.669   6.212  1.00                 O  
ATOM     53  CB  TYR    61      -5.319  -2.265   7.851  1.00                 C  
ATOM     54  CG  TYR    61      -5.499  -2.919   6.500  1.00                 C  
ATOM     55  OH  TYR    61      -5.988  -4.732   2.790  1.00                 O  
ATOM     56  CZ  TYR    61      -5.826  -4.130   4.017  1.00                 C  
ATOM     57  CD1 TYR    61      -5.322  -4.288   6.343  1.00                 C  
ATOM     58  CE1 TYR    61      -5.484  -4.894   5.111  1.00                 C  
ATOM     59  CD2 TYR    61      -5.844  -2.165   5.385  1.00                 C  
ATOM     60  CE2 TYR    61      -6.010  -2.754   4.146  1.00                 C  
ATOM     61  N   ARG    62      -3.155   0.156   7.468  1.00                 N  
ATOM     62  CA  ARG    62      -2.464   1.103   6.585  1.00                 C  
ATOM     63  C   ARG    62      -0.961   0.831   6.729  1.00                 C  
ATOM     64  O   ARG    62      -0.259   1.017   5.791  1.00                 O  
ATOM     65  CB  ARG    62      -2.832   2.542   6.950  1.00                 C  
ATOM     66  CD  ARG    62      -4.579   4.340   7.064  1.00                 C  
ATOM     67  NE  ARG    62      -5.960   4.715   6.767  1.00                 N  
ATOM     68  CG  ARG    62      -4.279   2.906   6.660  1.00                 C  
ATOM     69  CZ  ARG    62      -6.982   4.517   7.594  1.00                 C  
ATOM     70  NH1 ARG    62      -8.204   4.890   7.239  1.00                 N  
ATOM     71  NH2 ARG    62      -6.779   3.947   8.774  1.00                 N  
ATOM     72  N   MET    63      -0.590  -0.286   7.292  1.00                 N  
ATOM     73  CA  MET    63       0.809  -0.715   7.344  1.00                 C  
ATOM     74  C   MET    63       0.927  -1.866   6.352  1.00                 C  
ATOM     75  O   MET    63       0.265  -2.900   6.477  1.00                 O  
ATOM     76  CB  MET    63       1.194  -1.116   8.769  1.00                 C  
ATOM     77  SD  MET    63       3.826  -0.260   8.639  1.00                 S  
ATOM     78  CE  MET    63       3.659   0.669  10.161  1.00                 C  
ATOM     79  CG  MET    63       2.633  -1.584   8.916  1.00                 C  
ATOM     80  N   LEU    64       1.781  -1.700   5.347  1.00                 N  
ATOM     81  CA  LEU    64       1.955  -2.650   4.286  1.00                 C  
ATOM     82  C   LEU    64       3.379  -3.208   4.277  1.00                 C  
ATOM     83  O   LEU    64       4.374  -2.492   4.421  1.00                 O  
ATOM     84  CB  LEU    64       1.632  -2.009   2.935  1.00                 C  
ATOM     85  CG  LEU    64       0.210  -1.473   2.761  1.00                 C  
ATOM     86  CD1 LEU    64       0.065  -0.753   1.429  1.00                 C  
ATOM     87  CD2 LEU    64      -0.806  -2.600   2.867  1.00                 C  
ATOM     88  N   THR    65       3.462  -4.526   4.100  1.00                 N  
ATOM     89  CA  THR    65       4.712  -5.253   4.066  1.00                 C  
ATOM     90  C   THR    65       4.509  -6.401   3.064  1.00                 C  
ATOM     91  O   THR    65       3.437  -7.009   3.014  1.00                 O  
ATOM     92  CB  THR    65       5.105  -5.766   5.464  1.00                 C  
ATOM     93  OG1 THR    65       5.215  -4.660   6.369  1.00                 O  
ATOM     94  CG2 THR    65       6.444  -6.486   5.410  1.00                 C  
ATOM     95  N   ASP    66       5.520  -6.730   2.247  1.00                 N  
ATOM     96  CA  ASP    66       5.282  -7.839   1.289  1.00                 C  
ATOM     97  C   ASP    66       4.970  -9.141   1.996  1.00                 C  
ATOM     98  O   ASP    66       5.540  -9.454   3.045  1.00                 O  
ATOM     99  CB  ASP    66       6.495  -8.028   0.376  1.00                 C  
ATOM    100  CG  ASP    66       6.653  -6.900  -0.624  1.00                 C  
ATOM    101  OD1 ASP    66       5.710  -6.093  -0.763  1.00                 O  
ATOM    102  OD2 ASP    66       7.720  -6.823  -1.269  1.00                 O  
ATOM    103  N   GLN    67       4.104  -9.953   1.367  1.00                 N  
ATOM    104  CA  GLN    67       3.627 -11.140   2.111  1.00                 C  
ATOM    105  C   GLN    67       2.754 -10.776   3.321  1.00                 C  
ATOM    106  O   GLN    67       1.839 -11.534   3.630  1.00                 O  
ATOM    107  CB  GLN    67       4.810 -11.987   2.584  1.00                 C  
ATOM    108  CD  GLN    67       6.784 -13.436   1.962  1.00                 C  
ATOM    109  CG  GLN    67       5.599 -12.635   1.458  1.00                 C  
ATOM    110  OE1 GLN    67       7.325 -13.155   3.031  1.00                 O  
ATOM    111  NE2 GLN    67       7.189 -14.438   1.191  1.00                 N  
ATOM    112  N   GLU    68       3.010  -9.660   4.018  1.00                 N  
ATOM    113  CA  GLU    68       2.160  -9.423   5.194  1.00                 C  
ATOM    114  C   GLU    68       0.663  -9.342   4.837  1.00                 C  
ATOM    115  O   GLU    68      -0.125 -10.059   5.417  1.00                 O  
ATOM    116  CB  GLU    68       2.579  -8.136   5.907  1.00                 C  
ATOM    117  CD  GLU    68       2.238  -6.566   7.856  1.00                 C  
ATOM    118  CG  GLU    68       1.774  -7.830   7.160  1.00                 C  
ATOM    119  OE1 GLU    68       2.730  -5.652   7.162  1.00                 O  
ATOM    120  OE2 GLU    68       2.108  -6.489   9.096  1.00                 O  
ATOM    121  N   ARG    69       0.312  -8.462   3.896  1.00                 N  
ATOM    122  CA  ARG    69      -1.042  -8.299   3.397  1.00                 C  
ATOM    123  C   ARG    69      -1.541  -9.591   2.749  1.00                 C  
ATOM    124  O   ARG    69      -2.642 -10.037   3.055  1.00                 O  
ATOM    125  CB  ARG    69      -1.109  -7.144   2.396  1.00                 C  
ATOM    126  CD  ARG    69      -2.470  -5.816   0.758  1.00                 C  
ATOM    127  NE  ARG    69      -1.705  -6.234  -0.415  1.00                 N  
ATOM    128  CG  ARG    69      -2.497  -6.890   1.833  1.00                 C  
ATOM    129  CZ  ARG    69      -1.260  -5.403  -1.351  1.00                 C  
ATOM    130  NH1 ARG    69      -0.572  -5.874  -2.383  1.00                 N  
ATOM    131  NH2 ARG    69      -1.503  -4.103  -1.255  1.00                 N  
ATOM    132  N   ASN    70      -0.724 -10.188   1.889  1.00                 N  
ATOM    133  CA  ASN    70      -1.098 -11.411   1.144  1.00                 C  
ATOM    134  C   ASN    70      -1.414 -12.562   2.095  1.00                 C  
ATOM    135  O   ASN    70      -2.297 -13.363   1.818  1.00                 O  
ATOM    136  CB  ASN    70       0.015 -11.807   0.171  1.00                 C  
ATOM    137  CG  ASN    70       0.092 -10.887  -1.031  1.00                 C  
ATOM    138  OD1 ASN    70      -0.865 -10.181  -1.347  1.00                 O  
ATOM    139  ND2 ASN    70       1.236 -10.892  -1.706  1.00                 N  
ATOM    140  N   ASN    71      -0.666 -12.645   3.185  1.00                 N  
ATOM    141  CA  ASN    71      -0.894 -13.674   4.189  1.00                 C  
ATOM    142  C   ASN    71      -2.229 -13.479   4.857  1.00                 C  
ATOM    143  O   ASN    71      -2.942 -14.446   5.136  1.00                 O  
ATOM    144  CB  ASN    71       0.236 -13.676   5.220  1.00                 C  
ATOM    145  CG  ASN    71       1.527 -14.249   4.669  1.00                 C  
ATOM    146  OD1 ASN    71       1.519 -14.981   3.680  1.00                 O  
ATOM    147  ND2 ASN    71       2.642 -13.917   5.310  1.00                 N  
ATOM    148  N   PHE    72      -2.535 -12.228   5.159  1.00                 N  
ATOM    149  CA  PHE    72      -3.735 -11.910   5.842  1.00                 C  
ATOM    150  C   PHE    72      -4.910 -12.264   4.926  1.00                 C  
ATOM    151  O   PHE    72      -5.865 -12.941   5.344  1.00                 O  
ATOM    152  CB  PHE    72      -3.751 -10.432   6.238  1.00                 C  
ATOM    153  CG  PHE    72      -2.825 -10.099   7.373  1.00                 C  
ATOM    154  CZ  PHE    72      -1.113  -9.475   9.472  1.00                 C  
ATOM    155  CD1 PHE    72      -2.305 -11.098   8.177  1.00                 C  
ATOM    156  CE1 PHE    72      -1.454 -10.791   9.222  1.00                 C  
ATOM    157  CD2 PHE    72      -2.474  -8.787   7.636  1.00                 C  
ATOM    158  CE2 PHE    72      -1.623  -8.480   8.680  1.00                 C  
ATOM    159  N   HIS    73      -4.841 -11.806   3.684  1.00                 N  
ATOM    160  CA  HIS    73      -5.918 -12.100   2.716  1.00                 C  
ATOM    161  C   HIS    73      -6.070 -13.616   2.518  1.00                 C  
ATOM    162  O   HIS    73      -7.202 -14.163   2.509  1.00                 O  
ATOM    163  CB  HIS    73      -5.637 -11.415   1.377  1.00                 C  
ATOM    164  CG  HIS    73      -5.799  -9.927   1.414  1.00                 C  
ATOM    165  ND1 HIS    73      -6.998  -9.302   1.147  1.00                 N  
ATOM    166  CE1 HIS    73      -6.833  -7.972   1.258  1.00                 C  
ATOM    167  CD2 HIS    73      -4.928  -8.794   1.691  1.00                 C  
ATOM    168  NE2 HIS    73      -5.593  -7.660   1.584  1.00                 N  
ATOM    169  N   ASN    74      -4.946 -14.299   2.402  1.00                 N  
ATOM    170  CA  ASN    74      -4.984 -15.717   2.197  1.00                 C  
ATOM    171  C   ASN    74      -5.803 -16.348   3.321  1.00                 C  
ATOM    172  O   ASN    74      -6.616 -17.230   3.063  1.00                 O  
ATOM    173  CB  ASN    74      -3.566 -16.287   2.131  1.00                 C  
ATOM    174  CG  ASN    74      -2.859 -15.942   0.835  1.00                 C  
ATOM    175  OD1 ASN    74      -3.498 -15.597  -0.159  1.00                 O  
ATOM    176  ND2 ASN    74      -1.534 -16.034   0.842  1.00                 N  
ATOM    177  N   ALA    75      -5.573 -15.890   4.549  1.00                 N  
ATOM    178  CA  ALA    75      -6.190 -16.483   5.759  1.00                 C  
ATOM    179  C   ALA    75      -7.708 -16.257   5.760  1.00                 C  
ATOM    180  O   ALA    75      -8.468 -17.130   6.243  1.00                 O  
ATOM    181  CB  ALA    75      -5.566 -15.894   7.015  1.00                 C  
ATOM    182  N   ILE    76      -8.100 -15.069   5.273  1.00                 N  
ATOM    183  CA  ILE    76      -9.492 -14.661   5.168  1.00                 C  
ATOM    184  C   ILE    76     -10.183 -15.443   4.046  1.00                 C  
ATOM    185  O   ILE    76     -11.313 -15.910   4.258  1.00                 O  
ATOM    186  CB  ILE    76      -9.619 -13.145   4.926  1.00                 C  
ATOM    187  CD1 ILE    76      -9.738 -12.665   7.427  1.00                 C  
ATOM    188  CG1 ILE    76      -9.050 -12.366   6.113  1.00                 C  
ATOM    189  CG2 ILE    76     -11.066 -12.771   4.644  1.00                 C  
ATOM    190  N   ARG    77      -9.524 -15.580   2.887  1.00                 N  
ATOM    191  CA  ARG    77     -10.003 -16.532   1.865  1.00                 C  
ATOM    192  C   ARG    77     -10.141 -17.900   2.530  1.00                 C  
ATOM    193  O   ARG    77     -11.142 -18.603   2.344  1.00                 O  
ATOM    194  CB  ARG    77      -9.041 -16.571   0.676  1.00                 C  
ATOM    195  CD  ARG    77      -8.544 -17.381  -1.647  1.00                 C  
ATOM    196  NE  ARG    77      -8.425 -16.035  -2.202  1.00                 N  
ATOM    197  CG  ARG    77      -9.519 -17.433  -0.481  1.00                 C  
ATOM    198  CZ  ARG    77      -7.372 -15.245  -2.024  1.00                 C  
ATOM    199  NH1 ARG    77      -7.351 -14.035  -2.567  1.00                 N  
ATOM    200  NH2 ARG    77      -6.341 -15.666  -1.304  1.00                 N  
ATOM    201  N   LEU    78      -9.167 -18.251   3.353  1.00                 N  
ATOM    202  CA  LEU    78      -9.254 -19.515   4.117  1.00                 C  
ATOM    203  C   LEU    78     -10.537 -19.622   4.934  1.00                 C  
ATOM    204  O   LEU    78     -11.346 -20.534   4.780  1.00                 O  
ATOM    205  CB  LEU    78      -8.050 -19.662   5.049  1.00                 C  
ATOM    206  CG  LEU    78      -6.696 -19.896   4.376  1.00                 C  
ATOM    207  CD1 LEU    78      -5.571 -19.841   5.398  1.00                 C  
ATOM    208  CD2 LEU    78      -6.682 -21.229   3.645  1.00                 C  
ATOM    209  N   LEU    79     -10.734 -18.644   5.796  1.00                 N  
ATOM    210  CA  LEU    79     -11.705 -18.778   6.858  1.00                 C  
ATOM    211  C   LEU    79     -13.116 -18.622   6.275  1.00                 C  
ATOM    212  O   LEU    79     -14.049 -19.190   6.833  1.00                 O  
ATOM    213  CB  LEU    79     -11.445 -17.744   7.955  1.00                 C  
ATOM    214  CG  LEU    79     -12.374 -17.796   9.170  1.00                 C  
ATOM    215  CD1 LEU    79     -12.281 -19.147   9.861  1.00                 C  
ATOM    216  CD2 LEU    79     -12.045 -16.678  10.147  1.00                 C  
ATOM    217  N   LYS    80     -13.239 -17.903   5.148  1.00                 N  
ATOM    218  CA  LYS    80     -14.489 -17.718   4.466  1.00                 C  
ATOM    219  C   LYS    80     -14.905 -18.959   3.662  1.00                 C  
ATOM    220  O   LYS    80     -16.079 -19.046   3.236  1.00                 O  
ATOM    221  CB  LYS    80     -14.416 -16.508   3.532  1.00                 C  
ATOM    222  CD  LYS    80     -14.145 -14.027   3.271  1.00                 C  
ATOM    223  CE  LYS    80     -15.390 -13.815   2.425  1.00                 C  
ATOM    224  CG  LYS    80     -14.333 -15.172   4.253  1.00                 C  
ATOM    225  NZ  LYS    80     -15.252 -12.643   1.517  1.00                 N  
ATOM    226  N   GLN    81     -13.975 -19.888   3.424  1.00                 N  
ATOM    227  CA  GLN    81     -14.206 -21.033   2.548  1.00                 C  
ATOM    228  C   GLN    81     -14.579 -22.261   3.374  1.00                 C  
ATOM    229  O   GLN    81     -15.159 -23.182   2.863  1.00                 O  
ATOM    230  CB  GLN    81     -12.967 -21.314   1.696  1.00                 C  
ATOM    231  CD  GLN    81     -11.380 -20.510  -0.097  1.00                 C  
ATOM    232  CG  GLN    81     -12.625 -20.206   0.713  1.00                 C  
ATOM    233  OE1 GLN    81     -10.331 -20.836   0.457  1.00                 O  
ATOM    234  NE2 GLN    81     -11.494 -20.403  -1.416  1.00                 N  
ATOM    235  N   ASP    82     -14.245 -22.275   4.647  1.00                 N  
ATOM    236  CA  ASP    82     -14.531 -23.440   5.468  1.00                 C  
ATOM    237  C   ASP    82     -16.045 -23.701   5.480  1.00                 C  
ATOM    238  O   ASP    82     -16.833 -22.796   5.434  1.00                 O  
ATOM    239  CB  ASP    82     -14.000 -23.238   6.889  1.00                 C  
ATOM    240  CG  ASP    82     -12.486 -23.283   6.957  1.00                 C  
ATOM    241  OD1 ASP    82     -11.859 -23.691   5.957  1.00                 O  
ATOM    242  OD2 ASP    82     -11.928 -22.912   8.010  1.00                 O  
ATOM    243  N   THR    83     -16.454 -24.972   5.537  1.00                 N  
ATOM    244  CA  THR    83     -17.898 -25.198   5.526  1.00                 C  
ATOM    245  C   THR    83     -18.538 -24.550   6.760  1.00                 C  
ATOM    246  O   THR    83     -17.841 -24.334   7.738  1.00                 O  
ATOM    247  CB  THR    83     -18.234 -26.700   5.485  1.00                 C  
ATOM    248  OG1 THR    83     -17.692 -27.346   6.644  1.00                 O  
ATOM    249  CG2 THR    83     -17.636 -27.346   4.245  1.00                 C  
ATOM    250  N   SER    84     -19.852 -24.270   6.734  1.00                 N  
ATOM    251  CA  SER    84     -20.530 -23.546   7.833  1.00                 C  
ATOM    252  C   SER    84     -20.528 -24.295   9.179  1.00                 C  
ATOM    253  O   SER    84     -20.633 -23.663  10.245  1.00                 O  
ATOM    254  CB  SER    84     -21.980 -23.236   7.456  1.00                 C  
ATOM    255  OG  SER    84     -22.743 -24.424   7.341  1.00                 O  
ATOM    256  N   VAL    85     -20.426 -25.623   9.144  1.00                 N  
ATOM    257  CA  VAL    85     -20.381 -26.422  10.385  1.00                 C  
ATOM    258  C   VAL    85     -19.006 -26.317  11.068  1.00                 C  
ATOM    259  O   VAL    85     -18.877 -26.734  12.210  1.00                 O  
ATOM    260  CB  VAL    85     -20.714 -27.901  10.116  1.00                 C  
ATOM    261  CG1 VAL    85     -22.104 -28.033   9.511  1.00                 C  
ATOM    262  CG2 VAL    85     -19.670 -28.525   9.203  1.00                 C  
ATOM    263  N   PRO    86     -17.973 -25.817  10.392  1.00                 N  
ATOM    264  CA  PRO    86     -16.694 -25.600  11.069  1.00                 C  
ATOM    265  C   PRO    86     -16.788 -24.361  12.019  1.00                 C  
ATOM    266  O   PRO    86     -17.109 -23.251  11.567  1.00                 O  
ATOM    267  CB  PRO    86     -15.704 -25.368   9.925  1.00                 C  
ATOM    268  CD  PRO    86     -17.820 -25.801   8.894  1.00                 C  
ATOM    269  CG  PRO    86     -16.341 -26.019   8.743  1.00                 C  
ATOM    270  N   PRO    87     -16.490 -24.540  13.328  1.00                 N  
ATOM    271  CA  PRO    87     -16.557 -23.457  14.309  1.00                 C  
ATOM    272  C   PRO    87     -15.469 -22.402  14.084  1.00                 C  
ATOM    273  O   PRO    87     -15.449 -21.372  14.765  1.00                 O  
ATOM    274  CB  PRO    87     -16.367 -24.163  15.653  1.00                 C  
ATOM    275  CD  PRO    87     -16.049 -25.834  13.969  1.00                 C  
ATOM    276  CG  PRO    87     -15.578 -25.386  15.325  1.00                 C  
ATOM    277  N   ASN    88     -14.550 -22.700  13.179  1.00                 N  
ATOM    278  CA  ASN    88     -13.574 -21.745  12.770  1.00                 C  
ATOM    279  C   ASN    88     -13.995 -21.113  11.431  1.00                 C  
ATOM    280  O   ASN    88     -13.295 -20.220  10.942  1.00                 O  
ATOM    281  CB  ASN    88     -12.194 -22.399  12.669  1.00                 C  
ATOM    282  CG  ASN    88     -11.642 -22.806  14.021  1.00                 C  
ATOM    283  OD1 ASN    88     -11.757 -22.065  14.998  1.00                 O  
ATOM    284  ND2 ASN    88     -11.040 -23.988  14.081  1.00                 N  
ATOM    285  N   LYS    89     -15.122 -21.502  10.848  1.00                 N  
ATOM    286  CA  LYS    89     -15.554 -20.845   9.594  1.00                 C  
ATOM    287  C   LYS    89     -15.896 -19.371   9.855  1.00                 C  
ATOM    288  O   LYS    89     -16.290 -19.000  10.961  1.00                 O  
ATOM    289  CB  LYS    89     -16.756 -21.576   8.993  1.00                 C  
ATOM    290  CD  LYS    89     -16.317 -21.294   6.538  1.00                 C  
ATOM    291  CE  LYS    89     -16.849 -20.745   5.223  1.00                 C  
ATOM    292  CG  LYS    89     -17.258 -20.977   7.689  1.00                 C  
ATOM    293  NZ  LYS    89     -16.816 -19.257   5.189  1.00                 N  
ATOM    294  N   PHE    90     -15.734 -18.523   8.847  1.00                 N  
ATOM    295  CA  PHE    90     -16.161 -17.144   9.001  1.00                 C  
ATOM    296  C   PHE    90     -17.664 -17.081   9.264  1.00                 C  
ATOM    297  O   PHE    90     -18.118 -16.266  10.082  1.00                 O  
ATOM    298  CB  PHE    90     -15.800 -16.329   7.758  1.00                 C  
ATOM    299  CG  PHE    90     -16.196 -14.883   7.844  1.00                 C  
ATOM    300  CZ  PHE    90     -16.937 -12.208   8.000  1.00                 C  
ATOM    301  CD1 PHE    90     -15.435 -13.983   8.569  1.00                 C  
ATOM    302  CE1 PHE    90     -15.800 -12.653   8.649  1.00                 C  
ATOM    303  CD2 PHE    90     -17.331 -14.422   7.200  1.00                 C  
ATOM    304  CE2 PHE    90     -17.697 -13.092   7.280  1.00                 C  
ATOM    305  N   ASP    91     -18.417 -17.952   8.569  1.00                 N  
ATOM    306  CA  ASP    91     -19.849 -18.007   8.764  1.00                 C  
ATOM    307  C   ASP    91     -20.159 -18.325  10.224  1.00                 C  
ATOM    308  O   ASP    91     -20.837 -17.545  10.899  1.00                 O  
ATOM    309  CB  ASP    91     -20.477 -19.049   7.836  1.00                 C  
ATOM    310  CG  ASP    91     -21.990 -19.068   7.921  1.00                 C  
ATOM    311  OD1 ASP    91     -22.617 -18.040   7.591  1.00                 O  
ATOM    312  OD2 ASP    91     -22.549 -20.112   8.317  1.00                 O  
ATOM    313  N   ALA    92     -19.682 -19.453  10.713  1.00                 N  
ATOM    314  CA  ALA    92     -19.963 -19.786  12.124  1.00                 C  
ATOM    315  C   ALA    92     -19.577 -18.605  13.030  1.00                 C  
ATOM    316  O   ALA    92     -20.382 -18.175  13.850  1.00                 O  
ATOM    317  CB  ALA    92     -19.213 -21.045  12.531  1.00                 C  
ATOM    318  N   LEU    93     -18.368 -18.068  12.866  1.00                 N  
ATOM    319  CA  LEU    93     -17.846 -17.020  13.785  1.00                 C  
ATOM    320  C   LEU    93     -18.754 -15.790  13.779  1.00                 C  
ATOM    321  O   LEU    93     -19.191 -15.350  14.827  1.00                 O  
ATOM    322  CB  LEU    93     -16.420 -16.627  13.394  1.00                 C  
ATOM    323  CG  LEU    93     -15.336 -17.679  13.637  1.00                 C  
ATOM    324  CD1 LEU    93     -14.015 -17.242  13.023  1.00                 C  
ATOM    325  CD2 LEU    93     -15.166 -17.941  15.126  1.00                 C  
ATOM    326  N   ALA    94     -19.075 -15.284  12.597  1.00                 N  
ATOM    327  CA  ALA    94     -19.873 -14.064  12.512  1.00                 C  
ATOM    328  C   ALA    94     -21.296 -14.268  13.004  1.00                 C  
ATOM    329  O   ALA    94     -21.947 -13.307  13.515  1.00                 O  
ATOM    330  CB  ALA    94     -19.901 -13.547  11.082  1.00                 C  
ATOM    331  N   SER    95     -21.766 -15.509  12.852  1.00                 N  
ATOM    332  CA  SER    95     -23.084 -15.918  13.283  1.00                 C  
ATOM    333  C   SER    95     -23.278 -15.842  14.793  1.00                 C  
ATOM    334  O   SER    95     -24.384 -15.554  15.245  1.00                 O  
ATOM    335  CB  SER    95     -23.381 -17.345  12.818  1.00                 C  
ATOM    336  OG  SER    95     -23.440 -17.419  11.404  1.00                 O  
ATOM    337  N   VAL    96     -22.416 -15.067  15.393  1.00                 N  
ATOM    338  CA  VAL    96     -22.122 -15.084  16.852  1.00                 C  
ATOM    339  C   VAL    96     -23.123 -14.171  17.558  1.00                 C  
ATOM    340  O   VAL    96     -23.344 -14.250  18.769  1.00                 O  
ATOM    341  CB  VAL    96     -20.673 -14.651  17.141  1.00                 C  
ATOM    342  CG1 VAL    96     -19.690 -15.578  16.441  1.00                 C  
ATOM    343  CG2 VAL    96     -20.451 -13.210  16.709  1.00                 C  
ATOM    344  N   HIS    97     -23.738 -13.291  16.785  1.00                 N  
ATOM    345  CA  HIS    97     -24.740 -12.391  17.426  1.00                 C  
ATOM    346  C   HIS    97     -26.021 -13.176  17.761  1.00                 C  
ATOM    347  O   HIS    97     -26.665 -13.760  16.885  1.00                 O  
ATOM    348  CB  HIS    97     -25.059 -11.206  16.512  1.00                 C  
ATOM    349  CG  HIS    97     -23.906 -10.273  16.309  1.00                 C  
ATOM    350  ND1 HIS    97     -24.061  -8.995  15.817  1.00                 N  
ATOM    351  CE1 HIS    97     -22.855  -8.403  15.747  1.00                 C  
ATOM    352  CD2 HIS    97     -22.466 -10.341  16.512  1.00                 C  
ATOM    353  NE2 HIS    97     -21.894  -9.205  16.163  1.00                 N  
ATOM    354  N   HIS    98     -26.403 -13.200  19.029  1.00                 N  
ATOM    355  CA  HIS    98     -27.423 -14.035  19.613  1.00                 C  
ATOM    356  C   HIS    98     -27.149 -15.514  19.816  1.00                 C  
ATOM    357  O   HIS    98     -27.977 -16.262  20.344  1.00                 O  
ATOM    358  CB  HIS    98     -28.709 -13.968  18.786  1.00                 C  
ATOM    359  CG  HIS    98     -29.245 -12.581  18.615  1.00                 C  
ATOM    360  ND1 HIS    98     -29.679 -11.815  19.675  1.00                 N  
ATOM    361  CE1 HIS    98     -30.102 -10.625  19.211  1.00                 C  
ATOM    362  CD2 HIS    98     -29.471 -11.686  17.489  1.00                 C  
ATOM    363  NE2 HIS    98     -29.980 -10.541  17.901  1.00                 N  
ATOM    364  N   LEU    99     -25.976 -15.960  19.397  1.00                 N  
ATOM    365  CA  LEU    99     -25.536 -17.309  19.694  1.00                 C  
ATOM    366  C   LEU    99     -24.534 -17.313  20.828  1.00                 C  
ATOM    367  O   LEU    99     -24.615 -18.148  21.733  1.00                 O  
ATOM    368  CB  LEU    99     -24.928 -17.960  18.450  1.00                 C  
ATOM    369  CG  LEU    99     -25.873 -18.173  17.266  1.00                 C  
ATOM    370  CD1 LEU    99     -25.117 -18.725  16.067  1.00                 C  
ATOM    371  CD2 LEU    99     -27.013 -19.105  17.648  1.00                 C  
ATOM    372  N   ASN   100     -23.580 -16.416  20.833  1.00                 N  
ATOM    373  CA  ASN   100     -22.454 -16.469  21.829  1.00                 C  
ATOM    374  C   ASN   100     -22.759 -15.415  22.858  1.00                 C  
ATOM    375  O   ASN   100     -22.763 -14.225  22.532  1.00                 O  
ATOM    376  CB  ASN   100     -21.109 -16.261  21.129  1.00                 C  
ATOM    377  CG  ASN   100     -19.933 -16.390  22.077  1.00                 C  
ATOM    378  OD1 ASN   100     -20.089 -16.283  23.293  1.00                 O  
ATOM    379  ND2 ASN   100     -18.749 -16.621  21.521  1.00                 N  
ATOM    380  N   THR   101     -23.024 -15.755  24.113  1.00                 N  
ATOM    381  CA  THR   101     -23.652 -14.804  25.044  1.00                 C  
ATOM    382  C   THR   101     -22.771 -13.575  25.269  1.00                 C  
ATOM    383  O   THR   101     -23.201 -12.448  25.529  1.00                 O  
ATOM    384  CB  THR   101     -23.958 -15.462  26.402  1.00                 C  
ATOM    385  OG1 THR   101     -22.743 -15.954  26.983  1.00                 O  
ATOM    386  CG2 THR   101     -24.918 -16.628  26.225  1.00                 C  
ATOM    387  N   ALA   102     -21.496 -13.874  25.151  1.00                 N  
ATOM    388  CA  ALA   102     -20.363 -13.023  25.355  1.00                 C  
ATOM    389  C   ALA   102     -20.192 -11.960  24.233  1.00                 C  
ATOM    390  O   ALA   102     -20.075 -10.762  24.507  1.00                 O  
ATOM    391  CB  ALA   102     -19.090 -13.850  25.456  1.00                 C  
ATOM    392  N   MET   103     -20.176 -12.376  22.975  1.00                 N  
ATOM    393  CA  MET   103     -20.125 -11.419  21.883  1.00                 C  
ATOM    394  C   MET   103     -21.447 -10.581  21.912  1.00                 C  
ATOM    395  O   MET   103     -21.453  -9.359  21.735  1.00                 O  
ATOM    396  CB  MET   103     -19.941 -12.140  20.546  1.00                 C  
ATOM    397  SD  MET   103     -18.419 -13.672  18.810  1.00                 S  
ATOM    398  CE  MET   103     -16.776 -14.365  18.976  1.00                 C  
ATOM    399  CG  MET   103     -18.581 -12.800  20.379  1.00                 C  
ATOM    400  N   SER   104     -22.548 -11.258  22.135  1.00                 N  
ATOM    401  CA  SER   104     -23.866 -10.549  22.162  1.00                 C  
ATOM    402  C   SER   104     -23.903  -9.602  23.351  1.00                 C  
ATOM    403  O   SER   104     -24.902  -8.911  23.567  1.00                 O  
ATOM    404  CB  SER   104     -25.015 -11.557  22.226  1.00                 C  
ATOM    405  OG  SER   104     -25.005 -12.266  23.453  1.00                 O  
ATOM    406  N   ALA   105     -22.827  -9.421  24.122  1.00                 N  
ATOM    407  CA  ALA   105     -23.073  -8.518  25.228  1.00                 C  
ATOM    408  C   ALA   105     -22.969  -7.079  24.737  1.00                 C  
ATOM    409  O   ALA   105     -21.919  -6.677  24.276  1.00                 O  
ATOM    410  CB  ALA   105     -22.090  -8.783  26.358  1.00                 C  
ATOM    411  N   HIS   106     -24.073  -6.367  24.778  1.00                 N  
ATOM    412  CA  HIS   106     -24.093  -4.928  24.587  1.00                 C  
ATOM    413  C   HIS   106     -24.810  -4.294  25.778  1.00                 C  
ATOM    414  O   HIS   106     -25.650  -4.920  26.436  1.00                 O  
ATOM    415  CB  HIS   106     -24.777  -4.572  23.265  1.00                 C  
ATOM    416  CG  HIS   106     -24.062  -5.091  22.057  1.00                 C  
ATOM    417  ND1 HIS   106     -23.053  -4.391  21.431  1.00                 N  
ATOM    418  CE1 HIS   106     -22.608  -5.107  20.383  1.00                 C  
ATOM    419  CD2 HIS   106     -24.141  -6.294  21.240  1.00                 C  
ATOM    420  NE2 HIS   106     -23.257  -6.249  20.262  1.00                 N  
ATOM    421  N   GLY   107     -24.482  -3.051  26.049  1.00                 N  
ATOM    422  CA  GLY   107     -25.173  -2.310  27.121  1.00                 C  
ATOM    423  C   GLY   107     -24.952  -2.946  28.483  1.00                 C  
ATOM    424  O   GLY   107     -25.822  -2.895  29.311  1.00                 O  
ATOM    425  N   GLY   108     -23.797  -3.553  28.708  1.00                 N  
ATOM    426  CA  GLY   108     -23.463  -4.107  30.012  1.00                 C  
ATOM    427  C   GLY   108     -21.926  -4.200  30.194  1.00                 C  
ATOM    428  O   GLY   108     -21.161  -3.946  29.300  1.00                 O  
ATOM    429  N   PRO   109     -21.460  -4.662  31.351  1.00                 N  
ATOM    430  CA  PRO   109     -20.073  -4.485  31.698  1.00                 C  
ATOM    431  C   PRO   109     -19.191  -5.556  31.045  1.00                 C  
ATOM    432  O   PRO   109     -17.956  -5.450  31.120  1.00                 O  
ATOM    433  CB  PRO   109     -20.055  -4.602  33.223  1.00                 C  
ATOM    434  CD  PRO   109     -22.251  -5.273  32.548  1.00                 C  
ATOM    435  CG  PRO   109     -21.157  -5.558  33.538  1.00                 C  
ATOM    436  N   ASN   110     -19.779  -6.515  30.337  1.00                 N  
ATOM    437  CA  ASN   110     -18.990  -7.481  29.617  1.00                 C  
ATOM    438  C   ASN   110     -18.857  -7.081  28.148  1.00                 C  
ATOM    439  O   ASN   110     -18.264  -7.850  27.352  1.00                 O  
ATOM    440  CB  ASN   110     -19.601  -8.877  29.749  1.00                 C  
ATOM    441  CG  ASN   110     -19.503  -9.426  31.159  1.00                 C  
ATOM    442  OD1 ASN   110     -18.419  -9.781  31.622  1.00                 O  
ATOM    443  ND2 ASN   110     -20.637  -9.497  31.845  1.00                 N  
ATOM    444  N   PHE   111     -19.409  -5.934  27.753  1.00                 N  
ATOM    445  CA  PHE   111     -19.286  -5.550  26.336  1.00                 C  
ATOM    446  C   PHE   111     -17.808  -5.621  25.940  1.00                 C  
ATOM    447  O   PHE   111     -17.508  -6.192  24.941  1.00                 O  
ATOM    448  CB  PHE   111     -19.860  -4.150  26.108  1.00                 C  
ATOM    449  CG  PHE   111     -19.719  -3.659  24.696  1.00                 C  
ATOM    450  CZ  PHE   111     -19.452  -2.747  22.084  1.00                 C  
ATOM    451  CD1 PHE   111     -20.599  -4.076  23.712  1.00                 C  
ATOM    452  CE1 PHE   111     -20.469  -3.624  22.412  1.00                 C  
ATOM    453  CD2 PHE   111     -18.707  -2.782  24.351  1.00                 C  
ATOM    454  CE2 PHE   111     -18.577  -2.330  23.051  1.00                 C  
ATOM    455  N   LEU   112     -16.890  -5.011  26.706  1.00                 N  
ATOM    456  CA  LEU   112     -15.551  -4.912  26.137  1.00                 C  
ATOM    457  C   LEU   112     -14.762  -6.223  26.114  1.00                 C  
ATOM    458  O   LEU   112     -14.018  -6.418  25.188  1.00                 O  
ATOM    459  CB  LEU   112     -14.722  -3.874  26.896  1.00                 C  
ATOM    460  CG  LEU   112     -15.156  -2.415  26.742  1.00                 C  
ATOM    461  CD1 LEU   112     -14.363  -1.517  27.679  1.00                 C  
ATOM    462  CD2 LEU   112     -14.992  -1.954  25.302  1.00                 C  
ATOM    463  N   GLY   113     -14.894  -7.062  27.139  1.00                 N  
ATOM    464  CA  GLY   113     -14.082  -8.299  27.285  1.00                 C  
ATOM    465  C   GLY   113     -14.669  -9.441  26.476  1.00                 C  
ATOM    466  O   GLY   113     -13.911 -10.309  25.988  1.00                 O  
ATOM    467  N   TRP   114     -16.001  -9.454  26.358  1.00                 N  
ATOM    468  CA  TRP   114     -16.660 -10.379  25.426  1.00                 C  
ATOM    469  C   TRP   114     -16.155 -10.083  24.017  1.00                 C  
ATOM    470  O   TRP   114     -15.795 -11.030  23.310  1.00                 O  
ATOM    471  CB  TRP   114     -18.181 -10.240  25.519  1.00                 C  
ATOM    472  CG  TRP   114     -18.765 -10.855  26.753  1.00                 C  
ATOM    473  CD1 TRP   114     -18.227 -11.863  27.500  1.00                 C  
ATOM    474  NE1 TRP   114     -19.051 -12.160  28.559  1.00                 N  
ATOM    475  CD2 TRP   114     -20.002 -10.502  27.385  1.00                 C  
ATOM    476  CE2 TRP   114     -20.148 -11.337  28.508  1.00                 C  
ATOM    477  CH2 TRP   114     -22.211 -10.332  29.065  1.00                 C  
ATOM    478  CZ2 TRP   114     -21.251 -11.260  29.357  1.00                 C  
ATOM    479  CE3 TRP   114     -21.000  -9.562  27.110  1.00                 C  
ATOM    480  CZ3 TRP   114     -22.091  -9.490  27.954  1.00                 C  
ATOM    481  N   HIS   115     -16.165  -8.800  23.596  1.00                 N  
ATOM    482  CA  HIS   115     -15.664  -8.462  22.255  1.00                 C  
ATOM    483  C   HIS   115     -14.139  -8.658  22.143  1.00                 C  
ATOM    484  O   HIS   115     -13.627  -9.032  21.074  1.00                 O  
ATOM    485  CB  HIS   115     -16.024  -7.019  21.896  1.00                 C  
ATOM    486  CG  HIS   115     -17.486  -6.803  21.654  1.00                 C  
ATOM    487  ND1 HIS   115     -18.049  -5.549  21.570  1.00                 N  
ATOM    488  CE1 HIS   115     -19.370  -5.676  21.348  1.00                 C  
ATOM    489  CD2 HIS   115     -18.643  -7.664  21.454  1.00                 C  
ATOM    490  NE2 HIS   115     -19.733  -6.942  21.278  1.00                 N  
ATOM    491  N   ARG   116     -13.394  -8.450  23.211  1.00                 N  
ATOM    492  CA  ARG   116     -11.948  -8.733  23.129  1.00                 C  
ATOM    493  C   ARG   116     -11.779 -10.227  22.779  1.00                 C  
ATOM    494  O   ARG   116     -10.997 -10.569  21.908  1.00                 O  
ATOM    495  CB  ARG   116     -11.256  -8.375  24.446  1.00                 C  
ATOM    496  CD  ARG   116     -10.198  -6.585  25.852  1.00                 C  
ATOM    497  NE  ARG   116     -10.664  -7.160  27.112  1.00                 N  
ATOM    498  CG  ARG   116     -11.151  -6.881  24.705  1.00                 C  
ATOM    499  CZ  ARG   116     -11.483  -6.542  27.957  1.00                 C  
ATOM    500  NH1 ARG   116     -11.853  -7.142  29.080  1.00                 N  
ATOM    501  NH2 ARG   116     -11.930  -5.325  27.677  1.00                 N  
ATOM    502  N   THR   117     -12.512 -11.105  23.446  1.00                 N  
ATOM    503  CA  THR   117     -12.288 -12.507  23.252  1.00                 C  
ATOM    504  C   THR   117     -12.788 -12.905  21.870  1.00                 C  
ATOM    505  O   THR   117     -12.237 -13.810  21.241  1.00                 O  
ATOM    506  CB  THR   117     -12.985 -13.346  24.339  1.00                 C  
ATOM    507  OG1 THR   117     -14.396 -13.099  24.306  1.00                 O  
ATOM    508  CG2 THR   117     -12.459 -12.974  25.717  1.00                 C  
ATOM    509  N   TYR   118     -13.810 -12.192  21.406  1.00                 N  
ATOM    510  CA  TYR   118     -14.437 -12.443  20.090  1.00                 C  
ATOM    511  C   TYR   118     -13.390 -12.264  18.996  1.00                 C  
ATOM    512  O   TYR   118     -13.152 -13.181  18.222  1.00                 O  
ATOM    513  CB  TYR   118     -15.626 -11.504  19.875  1.00                 C  
ATOM    514  CG  TYR   118     -16.294 -11.660  18.528  1.00                 C  
ATOM    515  OH  TYR   118     -18.123 -12.103  14.820  1.00                 O  
ATOM    516  CZ  TYR   118     -17.518 -11.955  16.047  1.00                 C  
ATOM    517  CD1 TYR   118     -16.156 -12.833  17.797  1.00                 C  
ATOM    518  CE1 TYR   118     -16.763 -12.984  16.564  1.00                 C  
ATOM    519  CD2 TYR   118     -17.059 -10.633  17.990  1.00                 C  
ATOM    520  CE2 TYR   118     -17.673 -10.766  16.759  1.00                 C  
ATOM    521  N   LEU   119     -12.740 -11.107  18.970  1.00                 N  
ATOM    522  CA  LEU   119     -11.669 -10.847  17.983  1.00                 C  
ATOM    523  C   LEU   119     -10.571 -11.916  18.103  1.00                 C  
ATOM    524  O   LEU   119     -10.054 -12.401  17.081  1.00                 O  
ATOM    525  CB  LEU   119     -11.084  -9.448  18.183  1.00                 C  
ATOM    526  CG  LEU   119      -9.972  -9.033  17.217  1.00                 C  
ATOM    527  CD1 LEU   119     -10.475  -9.043  15.782  1.00                 C  
ATOM    528  CD2 LEU   119      -9.431  -7.658  17.579  1.00                 C  
ATOM    529  N   VAL   120     -10.223 -12.291  19.334  1.00                 N  
ATOM    530  CA  VAL   120      -9.171 -13.296  19.567  1.00                 C  
ATOM    531  C   VAL   120      -9.543 -14.628  18.921  1.00                 C  
ATOM    532  O   VAL   120      -8.693 -15.259  18.353  1.00                 O  
ATOM    533  CB  VAL   120      -8.905 -13.497  21.071  1.00                 C  
ATOM    534  CG1 VAL   120      -7.976 -14.680  21.294  1.00                 C  
ATOM    535  CG2 VAL   120      -8.321 -12.233  21.682  1.00                 C  
ATOM    536  N   LEU   121     -10.801 -15.021  18.969  1.00                 N  
ATOM    537  CA  LEU   121     -11.194 -16.282  18.305  1.00                 C  
ATOM    538  C   LEU   121     -11.156 -16.116  16.783  1.00                 C  
ATOM    539  O   LEU   121     -10.764 -17.019  16.086  1.00                 O  
ATOM    540  CB  LEU   121     -12.588 -16.716  18.762  1.00                 C  
ATOM    541  CG  LEU   121     -12.715 -17.164  20.220  1.00                 C  
ATOM    542  CD1 LEU   121     -14.172 -17.398  20.585  1.00                 C  
ATOM    543  CD2 LEU   121     -11.897 -18.422  20.469  1.00                 C  
ATOM    544  N   CYS   122     -11.561 -14.981  16.260  1.00                 N  
ATOM    545  CA  CYS   122     -11.458 -14.783  14.801  1.00                 C  
ATOM    546  C   CYS   122      -9.993 -15.003  14.384  1.00                 C  
ATOM    547  O   CYS   122      -9.703 -15.628  13.376  1.00                 O  
ATOM    548  CB  CYS   122     -11.949 -13.387  14.414  1.00                 C  
ATOM    549  SG  CYS   122     -13.733 -13.147  14.587  1.00                 S  
ATOM    550  N   GLU   123      -9.088 -14.469  15.187  1.00                 N  
ATOM    551  CA  GLU   123      -7.653 -14.485  14.910  1.00                 C  
ATOM    552  C   GLU   123      -7.111 -15.922  15.075  1.00                 C  
ATOM    553  O   GLU   123      -6.333 -16.361  14.272  1.00                 O  
ATOM    554  CB  GLU   123      -6.918 -13.514  15.836  1.00                 C  
ATOM    555  CD  GLU   123      -4.567 -14.411  16.057  1.00                 C  
ATOM    556  CG  GLU   123      -5.451 -13.317  15.490  1.00                 C  
ATOM    557  OE1 GLU   123      -4.946 -15.007  17.087  1.00                 O  
ATOM    558  OE2 GLU   123      -3.495 -14.672  15.470  1.00                 O  
ATOM    559  N   ASN   124      -7.538 -16.669  16.080  1.00                 N  
ATOM    560  CA  ASN   124      -7.269 -18.134  16.162  1.00                 C  
ATOM    561  C   ASN   124      -7.675 -18.844  14.857  1.00                 C  
ATOM    562  O   ASN   124      -6.928 -19.648  14.305  1.00                 O  
ATOM    563  CB  ASN   124      -7.998 -18.746  17.360  1.00                 C  
ATOM    564  CG  ASN   124      -7.682 -20.218  17.544  1.00                 C  
ATOM    565  OD1 ASN   124      -6.536 -20.589  17.798  1.00                 O  
ATOM    566  ND2 ASN   124      -8.700 -21.061  17.416  1.00                 N  
ATOM    567  N   ALA   125      -8.873 -18.554  14.360  1.00                 N  
ATOM    568  CA  ALA   125      -9.383 -19.243  13.212  1.00                 C  
ATOM    569  C   ALA   125      -8.557 -18.897  11.966  1.00                 C  
ATOM    570  O   ALA   125      -8.201 -19.800  11.208  1.00                 O  
ATOM    571  CB  ALA   125     -10.847 -18.895  12.992  1.00                 C  
ATOM    572  N   MET   126      -8.236 -17.620  11.760  1.00                 N  
ATOM    573  CA  MET   126      -7.267 -17.171  10.738  1.00                 C  
ATOM    574  C   MET   126      -5.915 -17.903  10.882  1.00                 C  
ATOM    575  O   MET   126      -5.270 -18.183   9.887  1.00                 O  
ATOM    576  CB  MET   126      -7.053 -15.659  10.830  1.00                 C  
ATOM    577  SD  MET   126      -8.022 -13.068  10.674  1.00                 S  
ATOM    578  CE  MET   126      -6.756 -12.701   9.461  1.00                 C  
ATOM    579  CG  MET   126      -8.255 -14.834  10.399  1.00                 C  
ATOM    580  N   ARG   127      -5.460 -18.194  12.098  1.00                 N  
ATOM    581  CA  ARG   127      -4.189 -18.907  12.321  1.00                 C  
ATOM    582  C   ARG   127      -4.260 -20.393  11.926  1.00                 C  
ATOM    583  O   ARG   127      -3.217 -20.998  11.616  1.00                 O  
ATOM    584  CB  ARG   127      -3.763 -18.797  13.786  1.00                 C  
ATOM    585  CD  ARG   127      -3.074 -17.335  15.707  1.00                 C  
ATOM    586  NE  ARG   127      -4.242 -17.646  16.527  1.00                 N  
ATOM    587  CG  ARG   127      -3.391 -17.389  14.221  1.00                 C  
ATOM    588  CZ  ARG   127      -4.208 -17.797  17.847  1.00                 C  
ATOM    589  NH1 ARG   127      -5.321 -18.078  18.511  1.00                 N  
ATOM    590  NH2 ARG   127      -3.062 -17.667  18.501  1.00                 N  
ATOM    591  N   GLU   128      -5.451 -20.984  11.896  1.00                 N  
ATOM    592  CA  GLU   128      -5.600 -22.379  11.474  1.00                 C  
ATOM    593  C   GLU   128      -5.307 -22.511   9.976  1.00                 C  
ATOM    594  O   GLU   128      -5.263 -23.626   9.464  1.00                 O  
ATOM    595  CB  GLU   128      -7.007 -22.888  11.795  1.00                 C  
ATOM    596  CD  GLU   128      -6.443 -24.013  13.985  1.00                 C  
ATOM    597  CG  GLU   128      -7.308 -22.986  13.281  1.00                 C  
ATOM    598  OE1 GLU   128      -6.152 -25.063  13.375  1.00                 O  
ATOM    599  OE2 GLU   128      -6.055 -23.767  15.147  1.00                 O  
ATOM    600  N   LYS   129      -5.122 -21.367   9.298  1.00                 N  
ATOM    601  CA  LYS   129      -4.948 -21.265   7.832  1.00                 C  
ATOM    602  C   LYS   129      -3.536 -20.764   7.518  1.00                 C  
ATOM    603  O   LYS   129      -2.872 -21.297   6.636  1.00                 O  
ATOM    604  CB  LYS   129      -6.004 -20.336   7.230  1.00                 C  
ATOM    605  CD  LYS   129      -7.716 -22.120   6.801  1.00                 C  
ATOM    606  CE  LYS   129      -9.163 -22.543   6.997  1.00                 C  
ATOM    607  CG  LYS   129      -7.436 -20.785   7.472  1.00                 C  
ATOM    608  NZ  LYS   129      -9.448 -23.859   6.360  1.00                 N  
ATOM    609  N   VAL   130      -3.132 -19.675   8.160  1.00                 N  
ATOM    610  CA  VAL   130      -1.760 -19.132   8.032  1.00                 C  
ATOM    611  C   VAL   130      -1.181 -18.992   9.443  1.00                 C  
ATOM    612  O   VAL   130      -1.600 -18.083  10.182  1.00                 O  
ATOM    613  CB  VAL   130      -1.753 -17.788   7.279  1.00                 C  
ATOM    614  CG1 VAL   130      -0.335 -17.247   7.170  1.00                 C  
ATOM    615  CG2 VAL   130      -2.375 -17.947   5.900  1.00                 C  
ATOM    616  N   ALA   131      -0.225 -19.871   9.820  1.00                 N  
ATOM    617  CA  ALA   131       0.236 -19.836  11.223  1.00                 C  
ATOM    618  C   ALA   131       0.870 -18.478  11.563  1.00                 C  
ATOM    619  O   ALA   131       1.548 -17.887  10.713  1.00                 O  
ATOM    620  CB  ALA   131       1.230 -20.958  11.483  1.00                 C  
ATOM    621  N   ASN   132       0.594 -17.987  12.779  1.00                 N  
ATOM    622  CA  ASN   132       1.321 -16.846  13.375  1.00                 C  
ATOM    623  C   ASN   132       0.811 -15.485  12.924  1.00                 C  
ATOM    624  O   ASN   132       1.405 -14.467  13.276  1.00                 O  
ATOM    625  CB  ASN   132       2.817 -16.945  13.070  1.00                 C  
ATOM    626  CG  ASN   132       3.457 -18.175  13.683  1.00                 C  
ATOM    627  OD1 ASN   132       3.307 -18.434  14.878  1.00                 O  
ATOM    628  ND2 ASN   132       4.173 -18.938  12.866  1.00                 N  
ATOM    629  N   VAL   133      -0.312 -15.456  12.209  1.00                 N  
ATOM    630  CA  VAL   133      -0.849 -14.244  11.600  1.00                 C  
ATOM    631  C   VAL   133      -1.570 -13.424  12.664  1.00                 C  
ATOM    632  O   VAL   133      -2.109 -13.958  13.599  1.00                 O  
ATOM    633  CB  VAL   133      -1.794 -14.572  10.429  1.00                 C  
ATOM    634  CG1 VAL   133      -1.052 -15.339   9.345  1.00                 C  
ATOM    635  CG2 VAL   133      -2.996 -15.364  10.920  1.00                 C  
ATOM    636  N   THR   134      -1.580 -12.117  12.481  1.00                 N  
ATOM    637  CA  THR   134      -2.241 -11.250  13.424  1.00                 C  
ATOM    638  C   THR   134      -3.280 -10.373  12.730  1.00                 C  
ATOM    639  O   THR   134      -3.090  -9.865  11.636  1.00                 O  
ATOM    640  CB  THR   134      -1.234 -10.355  14.170  1.00                 C  
ATOM    641  OG1 THR   134      -0.526  -9.540  13.229  1.00                 O  
ATOM    642  CG2 THR   134      -0.228 -11.206  14.931  1.00                 C  
ATOM    643  N   ILE   135      -4.387 -10.235  13.432  1.00                 N  
ATOM    644  CA  ILE   135      -5.512  -9.447  12.997  1.00                 C  
ATOM    645  C   ILE   135      -5.168  -7.943  13.101  1.00                 C  
ATOM    646  O   ILE   135      -4.857  -7.428  14.162  1.00                 O  
ATOM    647  CB  ILE   135      -6.777  -9.771  13.813  1.00                 C  
ATOM    648  CD1 ILE   135      -8.414  -9.750  11.858  1.00                 C  
ATOM    649  CG1 ILE   135      -8.006  -9.121  13.173  1.00                 C  
ATOM    650  CG2 ILE   135      -6.601  -9.344  15.262  1.00                 C  
ATOM    651  N   PRO   136      -5.141  -7.238  11.968  1.00                 N  
ATOM    652  CA  PRO   136      -4.768  -5.850  12.056  1.00                 C  
ATOM    653  C   PRO   136      -5.959  -5.006  12.518  1.00                 C  
ATOM    654  O   PRO   136      -7.092  -5.480  12.493  1.00                 O  
ATOM    655  CB  PRO   136      -4.335  -5.492  10.633  1.00                 C  
ATOM    656  CD  PRO   136      -5.304  -7.676  10.491  1.00                 C  
ATOM    657  CG  PRO   136      -5.164  -6.372   9.758  1.00                 C  
ATOM    658  N   TYR   137      -5.689  -3.815  13.032  1.00                 N  
ATOM    659  CA  TYR   137      -6.760  -2.958  13.452  1.00                 C  
ATOM    660  C   TYR   137      -6.996  -1.836  12.434  1.00                 C  
ATOM    661  O   TYR   137      -6.083  -1.316  11.890  1.00                 O  
ATOM    662  CB  TYR   137      -6.463  -2.365  14.831  1.00                 C  
ATOM    663  CG  TYR   137      -6.472  -3.382  15.950  1.00                 C  
ATOM    664  OH  TYR   137      -6.504  -6.190  19.016  1.00                 O  
ATOM    665  CZ  TYR   137      -6.493  -5.260  18.003  1.00                 C  
ATOM    666  CD1 TYR   137      -6.814  -4.706  15.705  1.00                 C  
ATOM    667  CE1 TYR   137      -6.826  -5.642  16.722  1.00                 C  
ATOM    668  CD2 TYR   137      -6.139  -3.015  17.247  1.00                 C  
ATOM    669  CE2 TYR   137      -6.145  -3.937  18.276  1.00                 C  
ATOM    670  N   TRP   138      -8.231  -1.455  12.177  1.00                 N  
ATOM    671  CA  TRP   138      -8.446  -0.210  11.429  1.00                 C  
ATOM    672  C   TRP   138      -8.329   0.982  12.394  1.00                 C  
ATOM    673  O   TRP   138      -9.146   1.155  13.295  1.00                 O  
ATOM    674  CB  TRP   138      -9.810  -0.229  10.737  1.00                 C  
ATOM    675  CG  TRP   138     -10.079   0.988   9.907  1.00                 C  
ATOM    676  CD1 TRP   138      -9.209   1.612   9.060  1.00                 C  
ATOM    677  NE1 TRP   138      -9.813   2.697   8.473  1.00                 N  
ATOM    678  CD2 TRP   138     -11.303   1.731   9.845  1.00                 C  
ATOM    679  CE2 TRP   138     -11.101   2.790   8.941  1.00                 C  
ATOM    680  CH2 TRP   138     -13.307   3.569   9.262  1.00                 C  
ATOM    681  CZ2 TRP   138     -12.098   3.717   8.641  1.00                 C  
ATOM    682  CE3 TRP   138     -12.549   1.604  10.465  1.00                 C  
ATOM    683  CZ3 TRP   138     -13.535   2.525  10.165  1.00                 C  
ATOM    684  N   ASP   139      -7.285   1.775  12.258  1.00                 N  
ATOM    685  CA  ASP   139      -7.096   2.969  13.120  1.00                 C  
ATOM    686  C   ASP   139      -8.038   4.088  12.668  1.00                 C  
ATOM    687  O   ASP   139      -7.732   4.823  11.721  1.00                 O  
ATOM    688  CB  ASP   139      -5.639   3.435  13.078  1.00                 C  
ATOM    689  CG  ASP   139      -4.697   2.464  13.763  1.00                 C  
ATOM    690  OD1 ASP   139      -5.187   1.572  14.486  1.00                 O  
ATOM    691  OD2 ASP   139      -3.469   2.595  13.575  1.00                 O  
ATOM    692  N   ASN   140      -9.163   4.256  13.343  1.00                 N  
ATOM    693  CA  ASN   140     -10.248   5.110  12.811  1.00                 C  
ATOM    694  C   ASN   140     -10.019   6.556  13.262  1.00                 C  
ATOM    695  O   ASN   140     -10.684   7.465  12.742  1.00                 O  
ATOM    696  CB  ASN   140     -11.613   4.587  13.264  1.00                 C  
ATOM    697  CG  ASN   140     -12.758   5.187  12.473  1.00                 C  
ATOM    698  OD1 ASN   140     -12.720   5.233  11.244  1.00                 O  
ATOM    699  ND2 ASN   140     -13.783   5.651  13.179  1.00                 N  
ATOM    700  N   THR   141      -9.061   6.785  14.181  1.00                 N  
ATOM    701  CA  THR   141      -8.797   8.154  14.668  1.00                 C  
ATOM    702  C   THR   141      -7.468   8.668  14.106  1.00                 C  
ATOM    703  O   THR   141      -7.137   9.804  14.395  1.00                 O  
ATOM    704  CB  THR   141      -8.772   8.211  16.207  1.00                 C  
ATOM    705  OG1 THR   141      -7.744   7.344  16.703  1.00                 O  
ATOM    706  CG2 THR   141     -10.107   7.758  16.778  1.00                 C  
ATOM    707  N   LEU   142      -6.743   7.862  13.300  1.00                 N  
ATOM    708  CA  LEU   142      -5.471   8.293  12.679  1.00                 C  
ATOM    709  C   LEU   142      -5.727   9.381  11.633  1.00                 C  
ATOM    710  O   LEU   142      -6.867   9.715  11.314  1.00                 O  
ATOM    711  CB  LEU   142      -4.754   7.100  12.044  1.00                 C  
ATOM    712  CG  LEU   142      -4.010   6.168  13.002  1.00                 C  
ATOM    713  CD1 LEU   142      -2.960   6.935  13.792  1.00                 C  
ATOM    714  CD2 LEU   142      -4.983   5.479  13.946  1.00                 C  
ATOM    715  N   GLU   143      -4.653   9.931  11.109  1.00                 N  
ATOM    716  CA  GLU   143      -4.707  11.146  10.288  1.00                 C  
ATOM    717  C   GLU   143      -5.215  10.793   8.880  1.00                 C  
ATOM    718  O   GLU   143      -6.095  11.473   8.324  1.00                 O  
ATOM    719  CB  GLU   143      -3.330  11.810  10.222  1.00                 C  
ATOM    720  CD  GLU   143      -1.944  13.779   9.460  1.00                 C  
ATOM    721  CG  GLU   143      -3.306  13.113   9.441  1.00                 C  
ATOM    722  OE1 GLU   143      -1.026  13.235  10.108  1.00                 O  
ATOM    723  OE2 GLU   143      -1.795  14.845   8.826  1.00                 O  
ATOM    724  N   GLU   144      -4.685   9.722   8.309  1.00                 N  
ATOM    725  CA  GLU   144      -5.216   9.193   7.061  1.00                 C  
ATOM    726  C   GLU   144      -6.749   9.006   7.095  1.00                 C  
ATOM    727  O   GLU   144      -7.433   9.358   6.128  1.00                 O  
ATOM    728  CB  GLU   144      -4.554   7.856   6.721  1.00                 C  
ATOM    729  CD  GLU   144      -2.193   8.024   7.603  1.00                 C  
ATOM    730  CG  GLU   144      -3.078   7.965   6.374  1.00                 C  
ATOM    731  OE1 GLU   144      -2.734   7.969   8.727  1.00                 O  
ATOM    732  OE2 GLU   144      -0.959   8.126   7.442  1.00                 O  
ATOM    733  N   ALA   145      -7.334   8.454   8.154  1.00                 N  
ATOM    734  CA  ALA   145      -8.779   8.228   8.132  1.00                 C  
ATOM    735  C   ALA   145      -9.530   9.560   8.238  1.00                 C  
ATOM    736  O   ALA   145     -10.580   9.745   7.588  1.00                 O  
ATOM    737  CB  ALA   145      -9.187   7.295   9.262  1.00                 C  
ATOM    738  N   LEU   146      -9.042  10.501   9.045  1.00                 N  
ATOM    739  CA  LEU   146      -9.799  11.771   9.135  1.00                 C  
ATOM    740  C   LEU   146      -9.812  12.446   7.764  1.00                 C  
ATOM    741  O   LEU   146     -10.786  13.077   7.420  1.00                 O  
ATOM    742  CB  LEU   146      -9.184  12.687  10.195  1.00                 C  
ATOM    743  CG  LEU   146      -9.321  12.230  11.648  1.00                 C  
ATOM    744  CD1 LEU   146      -8.528  13.139  12.575  1.00                 C  
ATOM    745  CD2 LEU   146     -10.784  12.196  12.066  1.00                 C  
ATOM    746  N   PRO   147      -8.742  12.250   6.995  1.00                 N  
ATOM    747  CA  PRO   147      -8.535  12.995   5.782  1.00                 C  
ATOM    748  C   PRO   147      -9.001  12.185   4.568  1.00                 C  
ATOM    749  O   PRO   147      -9.417  12.805   3.583  1.00                 O  
ATOM    750  CB  PRO   147      -7.026  13.243   5.753  1.00                 C  
ATOM    751  CD  PRO   147      -7.460  12.137   7.831  1.00                 C  
ATOM    752  CG  PRO   147      -6.612  13.197   7.186  1.00                 C  
ATOM    753  N   VAL   148      -8.976  10.852   4.613  1.00                 N  
ATOM    754  CA  VAL   148      -9.389  10.058   3.432  1.00                 C  
ATOM    755  C   VAL   148     -10.343   8.896   3.779  1.00                 C  
ATOM    756  O   VAL   148     -10.837   8.212   2.870  1.00                 O  
ATOM    757  CB  VAL   148      -8.171   9.484   2.684  1.00                 C  
ATOM    758  CG1 VAL   148      -7.289  10.607   2.161  1.00                 C  
ATOM    759  CG2 VAL   148      -7.378   8.556   3.591  1.00                 C  
ATOM    760  N   PRO   149     -10.605   8.628   5.049  1.00                 N  
ATOM    761  CA  PRO   149     -11.531   7.563   5.399  1.00                 C  
ATOM    762  C   PRO   149     -10.859   6.201   5.373  1.00                 C  
ATOM    763  O   PRO   149      -9.715   6.058   5.822  1.00                 O  
ATOM    764  CB  PRO   149     -12.627   7.661   4.336  1.00                 C  
ATOM    765  CD  PRO   149     -10.923   9.216   3.697  1.00                 C  
ATOM    766  CG  PRO   149     -11.945   8.259   3.151  1.00                 C  
ATOM    767  N   ARG   150     -11.559   5.224   4.804  1.00                 N  
ATOM    768  CA  ARG   150     -11.293   3.810   5.051  1.00                 C  
ATOM    769  C   ARG   150     -10.105   3.347   4.201  1.00                 C  
ATOM    770  O   ARG   150     -10.066   3.568   2.989  1.00                 O  
ATOM    771  CB  ARG   150     -12.536   2.970   4.749  1.00                 C  
ATOM    772  CD  ARG   150     -14.945   2.469   5.240  1.00                 C  
ATOM    773  NE  ARG   150     -15.440   2.887   3.930  1.00                 N  
ATOM    774  CG  ARG   150     -13.716   3.257   5.662  1.00                 C  
ATOM    775  CZ  ARG   150     -16.432   2.288   3.280  1.00                 C  
ATOM    776  NH1 ARG   150     -16.814   2.738   2.093  1.00                 N  
ATOM    777  NH2 ARG   150     -17.040   1.240   3.819  1.00                 N  
ATOM    778  N   GLN   151      -9.153   2.657   4.826  1.00                 N  
ATOM    779  CA  GLN   151      -8.044   2.092   4.066  1.00                 C  
ATOM    780  C   GLN   151      -8.516   1.200   2.904  1.00                 C  
ATOM    781  O   GLN   151      -9.306   0.255   3.098  1.00                 O  
ATOM    782  CB  GLN   151      -7.124   1.282   4.982  1.00                 C  
ATOM    783  CD  GLN   151      -4.949   1.629   3.746  1.00                 C  
ATOM    784  CG  GLN   151      -5.958   0.623   4.265  1.00                 C  
ATOM    785  OE1 GLN   151      -4.812   2.723   4.292  1.00                 O  
ATOM    786  NE2 GLN   151      -4.239   1.260   2.686  1.00                 N  
ATOM    787  N   SER   152      -7.997   1.486   1.721  1.00                 N  
ATOM    788  CA  SER   152      -8.591   1.016   0.490  1.00                 C  
ATOM    789  C   SER   152      -8.536  -0.514   0.397  1.00                 C  
ATOM    790  O   SER   152      -9.323  -1.093  -0.293  1.00                 O  
ATOM    791  CB  SER   152      -7.888   1.640  -0.717  1.00                 C  
ATOM    792  OG  SER   152      -6.555   1.172  -0.830  1.00                 O  
ATOM    793  N   ILE   153      -7.632  -1.151   1.092  1.00                 N  
ATOM    794  CA  ILE   153      -7.586  -2.626   1.127  1.00                 C  
ATOM    795  C   ILE   153      -8.905  -3.167   1.708  1.00                 C  
ATOM    796  O   ILE   153      -9.291  -4.324   1.442  1.00                 O  
ATOM    797  CB  ILE   153      -6.382  -3.134   1.942  1.00                 C  
ATOM    798  CD1 ILE   153      -4.897  -3.262  -0.126  1.00                 C  
ATOM    799  CG1 ILE   153      -5.071  -2.715   1.274  1.00                 C  
ATOM    800  CG2 ILE   153      -6.465  -4.641   2.132  1.00                 C  
ATOM    801  N   LEU   154      -9.587  -2.377   2.530  1.00                 N  
ATOM    802  CA  LEU   154     -10.835  -2.878   3.066  1.00                 C  
ATOM    803  C   LEU   154     -11.976  -2.619   2.082  1.00                 C  
ATOM    804  O   LEU   154     -13.053  -3.166   2.289  1.00                 O  
ATOM    805  CB  LEU   154     -11.136  -2.230   4.419  1.00                 C  
ATOM    806  CG  LEU   154     -10.157  -2.543   5.553  1.00                 C  
ATOM    807  CD1 LEU   154     -10.502  -1.739   6.797  1.00                 C  
ATOM    808  CD2 LEU   154     -10.156  -4.031   5.867  1.00                 C  
ATOM    809  N   PHE   155     -11.761  -1.791   1.055  1.00                 N  
ATOM    810  CA  PHE   155     -12.846  -1.399   0.165  1.00                 C  
ATOM    811  C   PHE   155     -12.572  -1.762  -1.297  1.00                 C  
ATOM    812  O   PHE   155     -13.470  -1.636  -2.083  1.00                 O  
ATOM    813  CB  PHE   155     -13.108   0.105   0.270  1.00                 C  
ATOM    814  CG  PHE   155     -14.251   0.582  -0.581  1.00                 C  
ATOM    815  CZ  PHE   155     -16.360   1.467  -2.159  1.00                 C  
ATOM    816  CD1 PHE   155     -15.560   0.327  -0.212  1.00                 C  
ATOM    817  CE1 PHE   155     -16.611   0.766  -0.995  1.00                 C  
ATOM    818  CD2 PHE   155     -14.016   1.284  -1.750  1.00                 C  
ATOM    819  CE2 PHE   155     -15.067   1.723  -2.532  1.00                 C  
ATOM    820  N   SER   156     -11.376  -2.228  -1.651  1.00                 N  
ATOM    821  CA  SER   156     -11.040  -2.598  -3.023  1.00                 C  
ATOM    822  C   SER   156     -11.894  -3.768  -3.488  1.00                 C  
ATOM    823  O   SER   156     -12.098  -4.693  -2.726  1.00                 O  
ATOM    824  CB  SER   156      -9.555  -2.947  -3.135  1.00                 C  
ATOM    825  OG  SER   156      -9.230  -3.382  -4.444  1.00                 O  
ATOM    826  N   PRO   157     -12.265  -3.754  -4.759  1.00                 N  
ATOM    827  CA  PRO   157     -13.021  -4.851  -5.369  1.00                 C  
ATOM    828  C   PRO   157     -12.193  -6.142  -5.446  1.00                 C  
ATOM    829  O   PRO   157     -12.671  -7.212  -5.048  1.00                 O  
ATOM    830  CB  PRO   157     -13.366  -4.331  -6.766  1.00                 C  
ATOM    831  CD  PRO   157     -12.294  -2.502  -5.655  1.00                 C  
ATOM    832  CG  PRO   157     -13.398  -2.847  -6.614  1.00                 C  
ATOM    833  N   LEU   158     -10.986  -6.065  -5.994  1.00                 N  
ATOM    834  CA  LEU   158     -10.227  -7.288  -6.323  1.00                 C  
ATOM    835  C   LEU   158      -8.883  -7.306  -5.585  1.00                 C  
ATOM    836  O   LEU   158      -8.491  -6.332  -4.955  1.00                 O  
ATOM    837  CB  LEU   158     -10.005  -7.391  -7.833  1.00                 C  
ATOM    838  CG  LEU   158     -11.264  -7.428  -8.702  1.00                 C  
ATOM    839  CD1 LEU   158     -10.899  -7.395 -10.179  1.00                 C  
ATOM    840  CD2 LEU   158     -12.096  -8.663  -8.391  1.00                 C  
ATOM    841  N   PHE   159      -8.166  -8.413  -5.680  1.00                 N  
ATOM    842  CA  PHE   159      -6.845  -8.482  -5.052  1.00                 C  
ATOM    843  C   PHE   159      -5.953  -9.488  -5.784  1.00                 C  
ATOM    844  O   PHE   159      -6.413 -10.555  -6.129  1.00                 O  
ATOM    845  CB  PHE   159      -6.973  -8.860  -3.575  1.00                 C  
ATOM    846  CG  PHE   159      -5.661  -8.905  -2.845  1.00                 C  
ATOM    847  CZ  PHE   159      -3.233  -8.997  -1.495  1.00                 C  
ATOM    848  CD1 PHE   159      -5.062  -7.742  -2.396  1.00                 C  
ATOM    849  CE1 PHE   159      -3.854  -7.784  -1.724  1.00                 C  
ATOM    850  CD2 PHE   159      -5.026 -10.112  -2.608  1.00                 C  
ATOM    851  CE2 PHE   159      -3.819 -10.154  -1.936  1.00                 C  
ATOM    852  N   MET   160      -4.678  -9.125  -5.958  1.00                 N  
ATOM    853  CA  MET   160      -3.666  -9.937  -6.662  1.00                 C  
ATOM    854  C   MET   160      -3.125 -11.003  -5.704  1.00                 C  
ATOM    855  O   MET   160      -2.289 -10.678  -4.856  1.00                 O  
ATOM    856  CB  MET   160      -2.540  -9.048  -7.192  1.00                 C  
ATOM    857  SD  MET   160      -0.246  -8.688  -8.705  1.00                 S  
ATOM    858  CE  MET   160      -1.177  -7.829  -9.970  1.00                 C  
ATOM    859  CG  MET   160      -1.512  -9.784  -8.036  1.00                 C  
ATOM    860  N   GLY   161      -3.227 -12.247  -6.208  1.00                 N  
ATOM    861  CA  GLY   161      -2.692 -13.386  -5.487  1.00                 C  
ATOM    862  C   GLY   161      -1.302 -13.550  -6.079  1.00                 C  
ATOM    863  O   GLY   161      -1.086 -14.230  -7.086  1.00                 O  
ATOM    864  N   THR   162      -0.335 -12.907  -5.434  1.00                 N  
ATOM    865  CA  THR   162       1.040 -12.898  -5.899  1.00                 C  
ATOM    866  C   THR   162       1.702 -14.247  -6.099  1.00                 C  
ATOM    867  O   THR   162       2.562 -14.414  -6.969  1.00                 O  
ATOM    868  CB  THR   162       1.954 -12.109  -4.943  1.00                 C  
ATOM    869  OG1 THR   162       1.905 -12.696  -3.637  1.00                 O  
ATOM    870  CG2 THR   162       1.497 -10.661  -4.844  1.00                 C  
ATOM    871  N   ALA   163       1.326 -15.239  -5.307  1.00                 N  
ATOM    872  CA  ALA   163       1.935 -16.540  -5.474  1.00                 C  
ATOM    873  C   ALA   163       1.009 -17.507  -6.182  1.00                 C  
ATOM    874  O   ALA   163       1.094 -18.725  -6.000  1.00                 O  
ATOM    875  CB  ALA   163       2.342 -17.112  -4.125  1.00                 C  
ATOM    876  N   ASN   164       0.098 -16.993  -7.011  1.00                 N  
ATOM    877  CA  ASN   164      -0.858 -17.858  -7.700  1.00                 C  
ATOM    878  C   ASN   164      -1.172 -17.487  -9.162  1.00                 C  
ATOM    879  O   ASN   164      -1.904 -18.193  -9.860  1.00                 O  
ATOM    880  CB  ASN   164      -2.181 -17.912  -6.933  1.00                 C  
ATOM    881  CG  ASN   164      -2.051 -18.614  -5.596  1.00                 C  
ATOM    882  OD1 ASN   164      -1.957 -19.840  -5.534  1.00                 O  
ATOM    883  ND2 ASN   164      -2.046 -17.837  -4.519  1.00                 N  
ATOM    884  N   GLY   165      -0.621 -16.373  -9.641  1.00                 N  
ATOM    885  CA  GLY   165      -0.853 -15.903 -11.015  1.00                 C  
ATOM    886  C   GLY   165      -2.328 -15.584 -11.245  1.00                 C  
ATOM    887  O   GLY   165      -2.859 -15.763 -12.345  1.00                 O  
ATOM    888  N   GLN   166      -3.017 -15.106 -10.216  1.00                 N  
ATOM    889  CA  GLN   166      -4.435 -14.793 -10.367  1.00                 C  
ATOM    890  C   GLN   166      -4.896 -13.582  -9.561  1.00                 C  
ATOM    891  O   GLN   166      -4.210 -13.077  -8.668  1.00                 O  
ATOM    892  CB  GLN   166      -5.294 -15.995  -9.969  1.00                 C  
ATOM    893  CD  GLN   166      -7.203 -15.571 -11.568  1.00                 C  
ATOM    894  CG  GLN   166      -6.789 -15.767 -10.123  1.00                 C  
ATOM    895  OE1 GLN   166      -6.919 -16.409 -12.424  1.00                 O  
ATOM    896  NE2 GLN   166      -7.876 -14.460 -11.844  1.00                 N  
ATOM    897  N   VAL   167      -6.093 -13.114  -9.896  1.00                 N  
ATOM    898  CA  VAL   167      -6.712 -12.001  -9.198  1.00                 C  
ATOM    899  C   VAL   167      -8.047 -12.525  -8.685  1.00                 C  
ATOM    900  O   VAL   167      -8.822 -13.151  -9.413  1.00                 O  
ATOM    901  CB  VAL   167      -6.869 -10.775 -10.117  1.00                 C  
ATOM    902  CG1 VAL   167      -7.585  -9.650  -9.387  1.00                 C  
ATOM    903  CG2 VAL   167      -5.511 -10.310 -10.620  1.00                 C  
ATOM    904  N   THR   168      -8.377 -12.216  -7.489  1.00                 N  
ATOM    905  CA  THR   168      -9.579 -12.790  -6.794  1.00                 C  
ATOM    906  C   THR   168     -10.460 -11.647  -6.257  1.00                 C  
ATOM    907  O   THR   168     -10.011 -10.493  -6.091  1.00                 O  
ATOM    908  CB  THR   168      -9.171 -13.732  -5.646  1.00                 C  
ATOM    909  OG1 THR   168      -8.457 -12.991  -4.648  1.00                 O  
ATOM    910  CG2 THR   168      -8.271 -14.843  -6.163  1.00                 C  
ATOM    911  N   GLU   169     -11.694 -11.961  -5.894  1.00                 N  
ATOM    912  CA  GLU   169     -12.496 -10.938  -5.178  1.00                 C  
ATOM    913  C   GLU   169     -11.931 -10.699  -3.759  1.00                 C  
ATOM    914  O   GLU   169     -11.542 -11.631  -3.050  1.00                 O  
ATOM    915  CB  GLU   169     -13.963 -11.364  -5.102  1.00                 C  
ATOM    916  CD  GLU   169     -16.127 -11.801  -6.329  1.00                 C  
ATOM    917  CG  GLU   169     -14.668 -11.408  -6.448  1.00                 C  
ATOM    918  OE1 GLU   169     -16.531 -12.265  -5.242  1.00                 O  
ATOM    919  OE2 GLU   169     -16.867 -11.646  -7.323  1.00                 O  
ATOM    920  N   GLY   170     -11.902  -9.436  -3.369  1.00                 N  
ATOM    921  CA  GLY   170     -11.407  -9.039  -2.068  1.00                 C  
ATOM    922  C   GLY   170     -12.285  -9.678  -0.984  1.00                 C  
ATOM    923  O   GLY   170     -13.483  -9.408  -0.936  1.00                 O  
ATOM    924  N   PRO   171     -11.717 -10.529  -0.120  1.00                 N  
ATOM    925  CA  PRO   171     -12.564 -11.096   0.946  1.00                 C  
ATOM    926  C   PRO   171     -12.773 -10.158   2.147  1.00                 C  
ATOM    927  O   PRO   171     -13.558 -10.508   3.061  1.00                 O  
ATOM    928  CB  PRO   171     -11.815 -12.356   1.383  1.00                 C  
ATOM    929  CD  PRO   171     -10.313 -11.179  -0.062  1.00                 C  
ATOM    930  CG  PRO   171     -10.374 -12.024   1.180  1.00                 C  
ATOM    931  N   PHE   172     -12.114  -8.998   2.145  1.00                 N  
ATOM    932  CA  PHE   172     -12.290  -8.020   3.226  1.00                 C  
ATOM    933  C   PHE   172     -13.376  -7.016   2.889  1.00                 C  
ATOM    934  O   PHE   172     -13.751  -6.244   3.732  1.00                 O  
ATOM    935  CB  PHE   172     -10.974  -7.292   3.509  1.00                 C  
ATOM    936  CG  PHE   172      -9.908  -8.173   4.094  1.00                 C  
ATOM    937  CZ  PHE   172      -7.932  -9.799   5.179  1.00                 C  
ATOM    938  CD1 PHE   172      -9.762  -9.483   3.670  1.00                 C  
ATOM    939  CE1 PHE   172      -8.781 -10.293   4.208  1.00                 C  
ATOM    940  CD2 PHE   172      -9.050  -7.693   5.067  1.00                 C  
ATOM    941  CE2 PHE   172      -8.068  -8.504   5.605  1.00                 C  
ATOM    942  N   ALA   173     -13.837  -7.034   1.659  1.00                 N  
ATOM    943  CA  ALA   173     -14.814  -6.071   1.160  1.00                 C  
ATOM    944  C   ALA   173     -16.238  -6.555   1.496  1.00                 C  
ATOM    945  O   ALA   173     -17.131  -5.746   1.778  1.00                 O  
ATOM    946  CB  ALA   173     -14.647  -5.875  -0.339  1.00                 C  
ATOM    947  N   PHE   174     -16.457  -7.870   1.442  1.00                 N  
ATOM    948  CA  PHE   174     -17.772  -8.456   1.683  1.00                 C  
ATOM    949  C   PHE   174     -17.650  -9.974   1.866  1.00                 C  
ATOM    950  O   PHE   174     -16.570 -10.572   1.709  1.00                 O  
ATOM    951  CB  PHE   174     -18.724  -8.128   0.531  1.00                 C  
ATOM    952  CG  PHE   174     -18.268  -8.653  -0.800  1.00                 C  
ATOM    953  CZ  PHE   174     -17.421  -9.620  -3.265  1.00                 C  
ATOM    954  CD1 PHE   174     -18.670  -9.902  -1.243  1.00                 C  
ATOM    955  CE1 PHE   174     -18.250 -10.385  -2.467  1.00                 C  
ATOM    956  CD2 PHE   174     -17.438  -7.900  -1.610  1.00                 C  
ATOM    957  CE2 PHE   174     -17.018  -8.383  -2.835  1.00                 C  
ATOM    958  N   TRP   175     -18.770 -10.568   2.261  1.00                 N  
ATOM    959  CA  TRP   175     -18.853 -11.995   2.427  1.00                 C  
ATOM    960  C   TRP   175     -20.094 -12.490   1.666  1.00                 C  
ATOM    961  O   TRP   175     -21.117 -11.804   1.652  1.00                 O  
ATOM    962  CB  TRP   175     -18.916 -12.359   3.912  1.00                 C  
ATOM    963  CG  TRP   175     -18.956 -13.835   4.166  1.00                 C  
ATOM    964  CD1 TRP   175     -18.006 -14.752   3.822  1.00                 C  
ATOM    965  NE1 TRP   175     -18.393 -16.009   4.220  1.00                 N  
ATOM    966  CD2 TRP   175     -20.001 -14.565   4.821  1.00                 C  
ATOM    967  CE2 TRP   175     -19.616 -15.918   4.837  1.00                 C  
ATOM    968  CH2 TRP   175     -21.601 -16.534   5.958  1.00                 C  
ATOM    969  CZ2 TRP   175     -20.410 -16.913   5.404  1.00                 C  
ATOM    970  CE3 TRP   175     -21.224 -14.205   5.395  1.00                 C  
ATOM    971  CZ3 TRP   175     -22.008 -15.196   5.956  1.00                 C  
ATOM    972  N   SER   176     -19.996 -13.653   1.026  1.00                 N  
ATOM    973  CA  SER   176     -21.151 -14.292   0.415  1.00                 C  
ATOM    974  C   SER   176     -21.668 -15.377   1.354  1.00                 C  
ATOM    975  O   SER   176     -20.922 -16.250   1.711  1.00                 O  
ATOM    976  CB  SER   176     -20.782 -14.870  -0.953  1.00                 C  
ATOM    977  OG  SER   176     -21.867 -15.591  -1.511  1.00                 O  
ATOM    978  N   THR   177     -22.936 -15.322   1.743  1.00                 N  
ATOM    979  CA  THR   177     -23.434 -16.285   2.744  1.00                 C  
ATOM    980  C   THR   177     -23.457 -17.689   2.126  1.00                 C  
ATOM    981  O   THR   177     -24.071 -17.918   1.079  1.00                 O  
ATOM    982  CB  THR   177     -24.836 -15.898   3.251  1.00                 C  
ATOM    983  OG1 THR   177     -25.743 -15.821   2.144  1.00                 O  
ATOM    984  CG2 THR   177     -24.797 -14.544   3.943  1.00                 C  
ATOM    985  N   PRO   178     -22.798 -18.643   2.772  1.00                 N  
ATOM    986  CA  PRO   178     -22.864 -20.019   2.236  1.00                 C  
ATOM    987  C   PRO   178     -24.242 -20.671   2.448  1.00                 C  
ATOM    988  O   PRO   178     -24.619 -21.505   1.679  1.00                 O  
ATOM    989  CB  PRO   178     -21.780 -20.771   3.011  1.00                 C  
ATOM    990  CD  PRO   178     -21.832 -18.538   3.873  1.00                 C  
ATOM    991  CG  PRO   178     -21.589 -19.971   4.256  1.00                 C  
ATOM    992  N   PHE   179     -24.963 -20.310   3.503  1.00                 N  
ATOM    993  CA  PHE   179     -26.323 -20.832   3.751  1.00                 C  
ATOM    994  C   PHE   179     -27.212 -19.668   4.212  1.00                 C  
ATOM    995  O   PHE   179     -26.678 -18.613   4.535  1.00                 O  
ATOM    996  CB  PHE   179     -26.285 -21.955   4.789  1.00                 C  
ATOM    997  CG  PHE   179     -25.444 -23.130   4.380  1.00                 C  
ATOM    998  CZ  PHE   179     -23.893 -25.308   3.620  1.00                 C  
ATOM    999  CD1 PHE   179     -24.107 -23.199   4.733  1.00                 C  
ATOM   1000  CE1 PHE   179     -23.333 -24.281   4.356  1.00                 C  
ATOM   1001  CD2 PHE   179     -25.989 -24.167   3.644  1.00                 C  
ATOM   1002  CE2 PHE   179     -25.215 -25.248   3.267  1.00                 C  
ATOM   1003  N   GLY   180     -28.537 -19.870   4.288  1.00                 N  
ATOM   1004  CA  GLY   180     -29.487 -18.766   4.528  1.00                 C  
ATOM   1005  C   GLY   180     -29.619 -18.477   6.026  1.00                 C  
ATOM   1006  O   GLY   180     -29.434 -19.353   6.836  1.00                 O  
ATOM   1007  N   PRO   181     -29.959 -17.223   6.355  1.00                 N  
ATOM   1008  CA  PRO   181     -30.291 -16.825   7.712  1.00                 C  
ATOM   1009  C   PRO   181     -31.790 -16.528   7.751  1.00                 C  
ATOM   1010  O   PRO   181     -32.226 -15.436   7.415  1.00                 O  
ATOM   1011  CB  PRO   181     -29.429 -15.585   7.955  1.00                 C  
ATOM   1012  CD  PRO   181     -28.878 -16.356   5.758  1.00                 C  
ATOM   1013  CG  PRO   181     -28.299 -15.720   6.990  1.00                 C  
ATOM   1014  N   LEU   182     -32.563 -17.524   8.174  1.00                 N  
ATOM   1015  CA  LEU   182     -34.019 -17.407   8.283  1.00                 C  
ATOM   1016  C   LEU   182     -34.476 -18.128   9.546  1.00                 C  
ATOM   1017  O   LEU   182     -33.668 -18.713  10.232  1.00                 O  
ATOM   1018  CB  LEU   182     -34.697 -17.982   7.038  1.00                 C  
ATOM   1019  CG  LEU   182     -34.690 -17.094   5.791  1.00                 C  
ATOM   1020  CD1 LEU   182     -33.292 -17.016   5.196  1.00                 C  
ATOM   1021  CD2 LEU   182     -35.677 -17.612   4.757  1.00                 C  
ATOM   1022  N   GLY   183     -33.555 -18.347  10.492  1.00                 N  
ATOM   1023  CA  GLY   183     -33.920 -19.045  11.726  1.00                 C  
ATOM   1024  C   GLY   183     -34.603 -18.225  12.814  1.00                 C  
ATOM   1025  O   GLY   183     -35.489 -18.709  13.524  1.00                 O  
ATOM   1026  N   ARG   184     -34.205 -16.966  12.966  1.00                 N  
ATOM   1027  CA  ARG   184     -34.786 -16.125  14.004  1.00                 C  
ATOM   1028  C   ARG   184     -35.818 -15.156  13.440  1.00                 C  
ATOM   1029  O   ARG   184     -35.815 -14.816  12.253  1.00                 O  
ATOM   1030  CB  ARG   184     -33.692 -15.343  14.735  1.00                 C  
ATOM   1031  CD  ARG   184     -31.640 -15.380  16.179  1.00                 C  
ATOM   1032  NE  ARG   184     -30.632 -16.210  16.834  1.00                 N  
ATOM   1033  CG  ARG   184     -32.720 -16.216  15.512  1.00                 C  
ATOM   1034  CZ  ARG   184     -30.728 -16.657  18.082  1.00                 C  
ATOM   1035  NH1 ARG   184     -29.762 -17.406  18.595  1.00                 N  
ATOM   1036  NH2 ARG   184     -31.791 -16.353  18.815  1.00                 N  
ATOM   1037  N   ASP   185     -36.722 -14.699  14.303  1.00                 N  
ATOM   1038  CA  ASP   185     -37.802 -13.796  13.910  1.00                 C  
ATOM   1039  C   ASP   185     -37.344 -12.345  13.710  1.00                 C  
ATOM   1040  O   ASP   185     -37.729 -11.439  14.453  1.00                 O  
ATOM   1041  CB  ASP   185     -38.925 -13.819  14.949  1.00                 C  
ATOM   1042  CG  ASP   185     -40.157 -13.064  14.492  1.00                 C  
ATOM   1043  OD1 ASP   185     -40.281 -12.810  13.276  1.00                 O  
ATOM   1044  OD2 ASP   185     -40.999 -12.726  15.351  1.00                 O  
ATOM   1045  N   VAL   186     -36.512 -12.110  12.697  1.00                 N  
ATOM   1046  CA  VAL   186     -35.985 -10.775  12.400  1.00                 C  
ATOM   1047  C   VAL   186     -35.689 -10.694  10.904  1.00                 C  
ATOM   1048  O   VAL   186     -36.039 -11.586  10.126  1.00                 O  
ATOM   1049  CB  VAL   186     -34.728 -10.466  13.235  1.00                 C  
ATOM   1050  CG1 VAL   186     -35.057 -10.483  14.720  1.00                 C  
ATOM   1051  CG2 VAL   186     -33.621 -11.460  12.919  1.00                 C  
ATOM   1052  N   GLY   187     -35.034  -9.612  10.477  1.00                 N  
ATOM   1053  CA  GLY   187     -34.667  -9.440   9.069  1.00                 C  
ATOM   1054  C   GLY   187     -33.954 -10.720   8.628  1.00                 C  
ATOM   1055  O   GLY   187     -33.185 -11.322   9.382  1.00                 O  
ATOM   1056  N   SER   188     -34.148 -11.092   7.320  1.00                 N  
ATOM   1057  CA  SER   188     -33.640 -12.396   6.941  1.00                 C  
ATOM   1058  C   SER   188     -32.917 -12.313   5.599  1.00                 C  
ATOM   1059  O   SER   188     -33.106 -11.372   4.829  1.00                 O  
ATOM   1060  CB  SER   188     -34.778 -13.416   6.875  1.00                 C  
ATOM   1061  OG  SER   188     -35.698 -13.088   5.848  1.00                 O  
ATOM   1062  N   ASP   189     -32.111 -13.329   5.346  1.00                 N  
ATOM   1063  CA  ASP   189     -31.069 -13.302   4.331  1.00                 C  
ATOM   1064  C   ASP   189     -30.974 -14.661   3.606  1.00                 C  
ATOM   1065  O   ASP   189     -30.901 -15.742   4.262  1.00                 O  
ATOM   1066  CB  ASP   189     -29.720 -12.941   4.957  1.00                 C  
ATOM   1067  CG  ASP   189     -29.679 -11.514   5.467  1.00                 C  
ATOM   1068  OD1 ASP   189     -29.710 -10.584   4.634  1.00                 O  
ATOM   1069  OD2 ASP   189     -29.615 -11.326   6.701  1.00                 O  
ATOM   1070  N   ARG   190     -30.947 -14.641   2.247  1.00                 N  
ATOM   1071  CA  ARG   190     -30.978 -15.886   1.482  1.00                 C  
ATOM   1072  C   ARG   190     -29.550 -16.361   1.218  1.00                 C  
ATOM   1073  O   ARG   190     -28.629 -15.541   1.232  1.00                 O  
ATOM   1074  CB  ARG   190     -31.739 -15.690   0.169  1.00                 C  
ATOM   1075  CD  ARG   190     -33.912 -15.209  -0.992  1.00                 C  
ATOM   1076  NE  ARG   190     -35.325 -14.873  -0.836  1.00                 N  
ATOM   1077  CG  ARG   190     -33.212 -15.362   0.349  1.00                 C  
ATOM   1078  CZ  ARG   190     -36.165 -14.691  -1.850  1.00                 C  
ATOM   1079  NH1 ARG   190     -37.434 -14.388  -1.613  1.00                 N  
ATOM   1080  NH2 ARG   190     -35.735 -14.814  -3.098  1.00                 N  
ATOM   1081  N   ARG   191     -29.379 -17.649   0.950  1.00                 N  
ATOM   1082  CA  ARG   191     -28.083 -18.137   0.588  1.00                 C  
ATOM   1083  C   ARG   191     -27.614 -17.353  -0.645  1.00                 C  
ATOM   1084  O   ARG   191     -28.415 -16.941  -1.473  1.00                 O  
ATOM   1085  CB  ARG   191     -28.133 -19.643   0.320  1.00                 C  
ATOM   1086  CD  ARG   191     -26.890 -21.771  -0.154  1.00                 C  
ATOM   1087  NE  ARG   191     -25.593 -22.388  -0.423  1.00                 N  
ATOM   1088  CG  ARG   191     -26.779 -20.265   0.022  1.00                 C  
ATOM   1089  CZ  ARG   191     -25.394 -23.698  -0.516  1.00                 C  
ATOM   1090  NH1 ARG   191     -24.180 -24.169  -0.764  1.00                 N  
ATOM   1091  NH2 ARG   191     -26.411 -24.536  -0.362  1.00                 N  
ATOM   1092  N   LEU   192     -26.323 -17.033  -0.706  1.00                 N  
ATOM   1093  CA  LEU   192     -25.776 -16.207  -1.816  1.00                 C  
ATOM   1094  C   LEU   192     -25.839 -14.700  -1.554  1.00                 C  
ATOM   1095  O   LEU   192     -25.391 -13.889  -2.401  1.00                 O  
ATOM   1096  CB  LEU   192     -26.515 -16.507  -3.122  1.00                 C  
ATOM   1097  CG  LEU   192     -26.491 -17.961  -3.595  1.00                 C  
ATOM   1098  CD1 LEU   192     -27.312 -18.127  -4.865  1.00                 C  
ATOM   1099  CD2 LEU   192     -25.062 -18.429  -3.824  1.00                 C  
ATOM   1100  N   MET   193     -26.401 -14.284  -0.417  1.00                 N  
ATOM   1101  CA  MET   193     -26.439 -12.861  -0.113  1.00                 C  
ATOM   1102  C   MET   193     -25.004 -12.333   0.013  1.00                 C  
ATOM   1103  O   MET   193     -24.137 -12.974   0.628  1.00                 O  
ATOM   1104  CB  MET   193     -27.233 -12.608   1.170  1.00                 C  
ATOM   1105  SD  MET   193     -28.448 -10.291   0.258  1.00                 S  
ATOM   1106  CE  MET   193     -30.062 -10.986   0.603  1.00                 C  
ATOM   1107  CG  MET   193     -27.442 -11.137   1.491  1.00                 C  
ATOM   1108  N   ASN   194     -24.787 -11.147  -0.529  1.00                 N  
ATOM   1109  CA  ASN   194     -23.531 -10.456  -0.355  1.00                 C  
ATOM   1110  C   ASN   194     -23.725  -9.219   0.558  1.00                 C  
ATOM   1111  O   ASN   194     -24.567  -8.355   0.322  1.00                 O  
ATOM   1112  CB  ASN   194     -22.947 -10.055  -1.711  1.00                 C  
ATOM   1113  CG  ASN   194     -22.551 -11.253  -2.552  1.00                 C  
ATOM   1114  OD1 ASN   194     -21.925 -12.191  -2.057  1.00                 O  
ATOM   1115  ND2 ASN   194     -22.914 -11.225  -3.829  1.00                 N  
ATOM   1116  N   PRO   195     -22.910  -9.139   1.621  1.00                 N  
ATOM   1117  CA  PRO   195     -22.904  -7.998   2.563  1.00                 C  
ATOM   1118  C   PRO   195     -22.631  -6.689   1.812  1.00                 C  
ATOM   1119  O   PRO   195     -21.993  -6.675   0.772  1.00                 O  
ATOM   1120  CB  PRO   195     -21.781  -8.336   3.546  1.00                 C  
ATOM   1121  CD  PRO   195     -21.914 -10.188   2.036  1.00                 C  
ATOM   1122  CG  PRO   195     -21.651  -9.820   3.469  1.00                 C  
ATOM   1123  N   ASN   196     -13.727  13.135  18.906  1.00                 N  
ATOM   1124  CA  ASN   196     -13.923  13.638  20.279  1.00                 C  
ATOM   1125  C   ASN   196     -14.486  12.550  21.206  1.00                 C  
ATOM   1126  O   ASN   196     -14.039  12.421  22.355  1.00                 O  
ATOM   1127  CB  ASN   196     -14.842  14.861  20.275  1.00                 C  
ATOM   1128  CG  ASN   196     -14.160  16.101  19.731  1.00                 C  
ATOM   1129  OD1 ASN   196     -12.932  16.175  19.683  1.00                 O  
ATOM   1130  ND2 ASN   196     -14.956  17.080  19.318  1.00                 N  
ATOM   1131  N   ASP   197     -15.476  11.789  20.738  1.00                 N  
ATOM   1132  CA  ASP   197     -16.061  10.733  21.590  1.00                 C  
ATOM   1133  C   ASP   197     -14.970   9.704  21.949  1.00                 C  
ATOM   1134  O   ASP   197     -14.890   9.288  23.108  1.00                 O  
ATOM   1135  CB  ASP   197     -17.237  10.061  20.879  1.00                 C  
ATOM   1136  CG  ASP   197     -18.456  10.958  20.794  1.00                 C  
ATOM   1137  OD1 ASP   197     -18.494  11.979  21.512  1.00                 O  
ATOM   1138  OD2 ASP   197     -19.374  10.640  20.009  1.00                 O  
ATOM   1139  N   ILE   198     -14.118   9.319  20.986  1.00                 N  
ATOM   1140  CA  ILE   198     -13.034   8.388  21.289  1.00                 C  
ATOM   1141  C   ILE   198     -12.066   8.996  22.322  1.00                 C  
ATOM   1142  O   ILE   198     -11.678   8.345  23.295  1.00                 O  
ATOM   1143  CB  ILE   198     -12.265   7.985  20.017  1.00                 C  
ATOM   1144  CD1 ILE   198     -12.589   6.947  17.712  1.00                 C  
ATOM   1145  CG1 ILE   198     -13.152   7.138  19.103  1.00                 C  
ATOM   1146  CG2 ILE   198     -10.975   7.264  20.381  1.00                 C  
ATOM   1147  N   SER   199     -11.691  10.251  22.123  1.00                 N  
ATOM   1148  CA  SER   199     -10.761  10.954  23.023  1.00                 C  
ATOM   1149  C   SER   199     -11.355  11.015  24.441  1.00                 C  
ATOM   1150  O   SER   199     -10.658  10.825  25.417  1.00                 O  
ATOM   1151  CB  SER   199     -10.466  12.360  22.497  1.00                 C  
ATOM   1152  OG  SER   199      -9.755  12.307  21.272  1.00                 O  
ATOM   1153  N   ALA   200     -12.647  11.244  24.549  1.00                 N  
ATOM   1154  CA  ALA   200     -13.288  11.400  25.847  1.00                 C  
ATOM   1155  C   ALA   200     -13.392  10.044  26.579  1.00                 C  
ATOM   1156  O   ALA   200     -13.320  10.017  27.797  1.00                 O  
ATOM   1157  CB  ALA   200     -14.669  12.017  25.686  1.00                 C  
ATOM   1158  N   ILE   201     -13.554   8.919  25.872  1.00                 N  
ATOM   1159  CA  ILE   201     -13.801   7.653  26.554  1.00                 C  
ATOM   1160  C   ILE   201     -12.516   7.239  27.295  1.00                 C  
ATOM   1161  O   ILE   201     -12.581   6.576  28.343  1.00                 O  
ATOM   1162  CB  ILE   201     -14.255   6.560  25.568  1.00                 C  
ATOM   1163  CD1 ILE   201     -13.429   5.049  23.689  1.00                 C  
ATOM   1164  CG1 ILE   201     -13.137   6.241  24.574  1.00                 C  
ATOM   1165  CG2 ILE   201     -15.537   6.977  24.865  1.00                 C  
ATOM   1166  N   MET   202     -11.350   7.682  26.794  1.00                 N  
ATOM   1167  CA  MET   202     -10.082   7.392  27.456  1.00                 C  
ATOM   1168  C   MET   202     -10.001   8.102  28.817  1.00                 C  
ATOM   1169  O   MET   202      -9.288   7.620  29.703  1.00                 O  
ATOM   1170  CB  MET   202      -8.907   7.811  26.570  1.00                 C  
ATOM   1171  SD  MET   202      -7.184   7.299  24.462  1.00                 S  
ATOM   1172  CE  MET   202      -7.599   8.852  23.671  1.00                 C  
ATOM   1173  CG  MET   202      -8.719   6.942  25.337  1.00                 C  
ATOM   1174  N   SER   203     -10.795   9.155  29.027  1.00                 N  
ATOM   1175  CA  SER   203     -10.902   9.867  30.331  1.00                 C  
ATOM   1176  C   SER   203     -11.909   9.194  31.269  1.00                 C  
ATOM   1177  O   SER   203     -12.300   9.790  32.285  1.00                 O  
ATOM   1178  CB  SER   203     -11.300  11.328  30.113  1.00                 C  
ATOM   1179  OG  SER   203     -10.297  12.028  29.397  1.00                 O  
ATOM   1180  N   GLN   204     -12.396   8.000  30.943  1.00                 N  
ATOM   1181  CA  GLN   204     -13.432   7.410  31.776  1.00                 C  
ATOM   1182  C   GLN   204     -12.841   7.053  33.142  1.00                 C  
ATOM   1183  O   GLN   204     -11.785   6.431  33.236  1.00                 O  
ATOM   1184  CB  GLN   204     -14.028   6.176  31.096  1.00                 C  
ATOM   1185  CD  GLN   204     -16.370   6.315  32.032  1.00                 C  
ATOM   1186  CG  GLN   204     -15.110   5.482  31.907  1.00                 C  
ATOM   1187  OE1 GLN   204     -16.408   7.469  31.604  1.00                 O  
ATOM   1188  NE2 GLN   204     -17.408   5.732  32.621  1.00                 N  
ATOM   1189  N   SER   205     -13.548   7.406  34.213  1.00                 N  
ATOM   1190  CA  SER   205     -12.947   7.238  35.518  1.00                 C  
ATOM   1191  C   SER   205     -12.834   5.784  36.004  1.00                 C  
ATOM   1192  O   SER   205     -11.941   5.496  36.752  1.00                 O  
ATOM   1193  CB  SER   205     -13.727   8.025  36.573  1.00                 C  
ATOM   1194  OG  SER   205     -15.032   7.499  36.741  1.00                 O  
ATOM   1195  N   ILE   206     -13.730   4.882  35.644  1.00                 N  
ATOM   1196  CA  ILE   206     -13.607   3.491  36.127  1.00                 C  
ATOM   1197  C   ILE   206     -13.998   2.566  34.972  1.00                 C  
ATOM   1198  O   ILE   206     -14.521   3.053  33.962  1.00                 O  
ATOM   1199  CB  ILE   206     -14.477   3.248  37.375  1.00                 C  
ATOM   1200  CD1 ILE   206     -16.895   3.058  38.157  1.00                 C  
ATOM   1201  CG1 ILE   206     -15.954   3.470  37.046  1.00                 C  
ATOM   1202  CG2 ILE   206     -14.014   4.127  38.526  1.00                 C  
ATOM   1203  N   ILE   207     -13.802   1.263  35.152  1.00                 N  
ATOM   1204  CA  ILE   207     -14.070   0.339  34.102  1.00                 C  
ATOM   1205  C   ILE   207     -15.569   0.306  33.766  1.00                 C  
ATOM   1206  O   ILE   207     -15.947   0.212  32.605  1.00                 O  
ATOM   1207  CB  ILE   207     -13.582  -1.077  34.458  1.00                 C  
ATOM   1208  CD1 ILE   207     -11.264  -0.635  33.493  1.00                 C  
ATOM   1209  CG1 ILE   207     -12.070  -1.076  34.695  1.00                 C  
ATOM   1210  CG2 ILE   207     -13.985  -2.068  33.377  1.00                 C  
ATOM   1211  N   ALA   208     -16.282   1.373  34.097  1.00                 N  
ATOM   1212  CA  ALA   208     -17.727   1.416  33.858  1.00                 C  
ATOM   1213  C   ALA   208     -18.184   2.726  33.217  1.00                 C  
ATOM   1214  O   ALA   208     -17.578   3.787  33.390  1.00                 O  
ATOM   1215  CB  ALA   208     -18.486   1.205  35.159  1.00                 C  
ATOM   1216  N   ASP   209     -19.278   2.648  32.460  1.00                 N  
ATOM   1217  CA  ASP   209     -20.052   3.841  32.142  1.00                 C  
ATOM   1218  C   ASP   209     -21.003   4.194  33.274  1.00                 C  
ATOM   1219  O   ASP   209     -21.844   3.400  33.705  1.00                 O  
ATOM   1220  CB  ASP   209     -20.834   3.642  30.842  1.00                 C  
ATOM   1221  CG  ASP   209     -21.585   4.888  30.417  1.00                 C  
ATOM   1222  OD1 ASP   209     -21.739   5.803  31.253  1.00                 O  
ATOM   1223  OD2 ASP   209     -22.019   4.950  29.248  1.00                 O  
ATOM   1224  N   ILE   210     -20.862   5.417  33.764  1.00                 N  
ATOM   1225  CA  ILE   210     -21.764   5.972  34.775  1.00                 C  
ATOM   1226  C   ILE   210     -22.600   7.031  34.097  1.00                 C  
ATOM   1227  O   ILE   210     -22.094   7.897  33.379  1.00                 O  
ATOM   1228  CB  ILE   210     -20.985   6.536  35.978  1.00                 C  
ATOM   1229  CD1 ILE   210     -19.203   5.932  37.698  1.00                 C  
ATOM   1230  CG1 ILE   210     -20.182   5.427  36.661  1.00                 C  
ATOM   1231  CG2 ILE   210     -21.930   7.231  36.946  1.00                 C  
ATOM   1232  N   THR   211     -23.907   6.981  34.317  1.00                 N  
ATOM   1233  CA  THR   211     -24.814   7.801  33.521  1.00                 C  
ATOM   1234  C   THR   211     -25.801   8.533  34.387  1.00                 C  
ATOM   1235  O   THR   211     -26.744   7.960  34.940  1.00                 O  
ATOM   1236  CB  THR   211     -25.580   6.955  32.487  1.00                 C  
ATOM   1237  OG1 THR   211     -24.649   6.301  31.616  1.00                 O  
ATOM   1238  CG2 THR   211     -26.494   7.836  31.650  1.00                 C  
ATOM   1239  N   ASN   212     -25.592   9.827  34.515  1.00                 N  
ATOM   1240  CA  ASN   212     -26.406  10.640  35.381  1.00                 C  
ATOM   1241  C   ASN   212     -26.207  10.317  36.857  1.00                 C  
ATOM   1242  O   ASN   212     -26.348   9.183  37.323  1.00                 O  
ATOM   1243  CB  ASN   212     -27.885  10.495  35.018  1.00                 C  
ATOM   1244  CG  ASN   212     -28.205  11.052  33.644  1.00                 C  
ATOM   1245  OD1 ASN   212     -27.713  12.115  33.265  1.00                 O  
ATOM   1246  ND2 ASN   212     -29.031  10.333  32.893  1.00                 N  
ATOM   1247  N   PRO   213     -25.965  11.325  37.552  1.00                 N  
ATOM   1248  CA  PRO   213     -25.760  11.280  39.005  1.00                 C  
ATOM   1249  C   PRO   213     -24.379  11.814  39.408  1.00                 C  
ATOM   1250  O   PRO   213     -24.047  11.754  40.570  1.00                 O  
ATOM   1251  CB  PRO   213     -25.901   9.797  39.353  1.00                 C  
ATOM   1252  CD  PRO   213     -25.972   9.940  36.965  1.00                 C  
ATOM   1253  CG  PRO   213     -25.504   9.081  38.105  1.00                 C  
ATOM   1254  N   ASN   214     -23.578  12.281  38.451  1.00                 N  
ATOM   1255  CA  ASN   214     -22.261  12.839  38.729  1.00                 C  
ATOM   1256  C   ASN   214     -22.092  14.075  37.834  1.00                 C  
ATOM   1257  O   ASN   214     -22.606  14.132  36.727  1.00                 O  
ATOM   1258  CB  ASN   214     -21.174  11.788  38.496  1.00                 C  
ATOM   1259  CG  ASN   214     -21.282  10.616  39.451  1.00                 C  
ATOM   1260  OD1 ASN   214     -20.822  10.687  40.591  1.00                 O  
ATOM   1261  ND2 ASN   214     -21.893   9.531  38.988  1.00                 N  
ATOM   1262  N   ALA   215     -21.427  15.099  38.346  1.00                 N  
ATOM   1263  CA  ALA   215     -21.258  16.246  37.488  1.00                 C  
ATOM   1264  C   ALA   215     -20.210  15.902  36.423  1.00                 C  
ATOM   1265  O   ALA   215     -19.316  15.079  36.683  1.00                 O  
ATOM   1266  CB  ALA   215     -20.849  17.463  38.304  1.00                 C  
ATOM   1267  N   PRO   216     -20.336  16.540  35.255  1.00                 N  
ATOM   1268  CA  PRO   216     -19.446  16.302  34.121  1.00                 C  
ATOM   1269  C   PRO   216     -20.052  15.305  33.152  1.00                 C  
ATOM   1270  O   PRO   216     -21.227  14.931  33.261  1.00                 O  
ATOM   1271  CB  PRO   216     -18.168  15.757  34.762  1.00                 C  
ATOM   1272  CD  PRO   216     -19.631  16.294  36.578  1.00                 C  
ATOM   1273  CG  PRO   216     -18.189  16.294  36.154  1.00                 C  
ATOM   1274  N   GLU   217     -19.249  14.881  32.187  1.00                 N  
ATOM   1275  CA  GLU   217     -19.693  13.902  31.214  1.00                 C  
ATOM   1276  C   GLU   217     -18.616  12.839  31.048  1.00                 C  
ATOM   1277  O   GLU   217     -17.456  13.119  30.748  1.00                 O  
ATOM   1278  CB  GLU   217     -20.010  14.579  29.879  1.00                 C  
ATOM   1279  CD  GLU   217     -20.891  14.346  27.523  1.00                 C  
ATOM   1280  CG  GLU   217     -20.533  13.632  28.811  1.00                 C  
ATOM   1281  OE1 GLU   217     -20.735  15.584  27.468  1.00                 O  
ATOM   1282  OE2 GLU   217     -21.327  13.668  26.569  1.00                 O  
ATOM   1283  N   ALA   218     -19.054  11.619  31.255  1.00                 N  
ATOM   1284  CA  ALA   218     -18.279  10.470  31.003  1.00                 C  
ATOM   1285  C   ALA   218     -18.775   9.866  29.682  1.00                 C  
ATOM   1286  O   ALA   218     -19.910  10.100  29.320  1.00                 O  
ATOM   1287  CB  ALA   218     -18.392   9.490  32.160  1.00                 C  
ATOM   1288  N   THR   219     -17.926   9.116  28.959  1.00                 N  
ATOM   1289  CA  THR   219     -18.256   8.552  27.652  1.00                 C  
ATOM   1290  C   THR   219     -17.727   7.126  27.576  1.00                 C  
ATOM   1291  O   THR   219     -16.540   6.905  27.673  1.00                 O  
ATOM   1292  CB  THR   219     -17.676   9.403  26.507  1.00                 C  
ATOM   1293  OG1 THR   219     -18.189  10.738  26.593  1.00                 O  
ATOM   1294  CG2 THR   219     -18.066   8.818  25.158  1.00                 C  
ATOM   1295  N   ASN   220     -18.612   6.176  27.396  1.00                 N  
ATOM   1296  CA  ASN   220     -18.226   4.770  27.374  1.00                 C  
ATOM   1297  C   ASN   220     -17.589   4.440  26.023  1.00                 C  
ATOM   1298  O   ASN   220     -17.900   5.108  25.042  1.00                 O  
ATOM   1299  CB  ASN   220     -19.436   3.878  27.659  1.00                 C  
ATOM   1300  CG  ASN   220     -19.048   2.434  27.913  1.00                 C  
ATOM   1301  OD1 ASN   220     -19.027   1.616  26.994  1.00                 O  
ATOM   1302  ND2 ASN   220     -18.739   2.118  29.165  1.00                 N  
ATOM   1303  N   LEU   221     -16.707   3.461  25.944  1.00                 N  
ATOM   1304  CA  LEU   221     -16.069   3.180  24.627  1.00                 C  
ATOM   1305  C   LEU   221     -17.138   2.743  23.613  1.00                 C  
ATOM   1306  O   LEU   221     -17.007   3.041  22.423  1.00                 O  
ATOM   1307  CB  LEU   221     -14.989   2.107  24.773  1.00                 C  
ATOM   1308  CG  LEU   221     -14.213   1.749  23.504  1.00                 C  
ATOM   1309  CD1 LEU   221     -13.485   2.967  22.957  1.00                 C  
ATOM   1310  CD2 LEU   221     -13.227   0.623  23.776  1.00                 C  
ATOM   1311  N   GLU   222     -18.199   2.084  24.116  1.00                 N  
ATOM   1312  CA  GLU   222     -19.354   1.634  23.339  1.00                 C  
ATOM   1313  C   GLU   222     -19.979   2.783  22.505  1.00                 C  
ATOM   1314  O   GLU   222     -20.506   2.550  21.397  1.00                 O  
ATOM   1315  CB  GLU   222     -20.418   1.032  24.260  1.00                 C  
ATOM   1316  CD  GLU   222     -22.625  -0.178  24.465  1.00                 C  
ATOM   1317  CG  GLU   222     -21.628   0.476  23.529  1.00                 C  
ATOM   1318  OE1 GLU   222     -22.723   0.263  25.630  1.00                 O  
ATOM   1319  OE2 GLU   222     -23.307  -1.132  24.035  1.00                 O  
ATOM   1320  N   GLU   223     -19.966   4.015  22.977  1.00                 N  
ATOM   1321  CA  GLU   223     -20.711   5.087  22.269  1.00                 C  
ATOM   1322  C   GLU   223     -20.107   5.420  20.887  1.00                 C  
ATOM   1323  O   GLU   223     -20.808   5.349  19.880  1.00                 O  
ATOM   1324  CB  GLU   223     -20.756   6.359  23.118  1.00                 C  
ATOM   1325  CD  GLU   223     -23.010   7.199  22.347  1.00                 C  
ATOM   1326  CG  GLU   223     -21.531   7.502  22.483  1.00                 C  
ATOM   1327  OE1 GLU   223     -23.499   6.296  23.059  1.00                 O  
ATOM   1328  OE2 GLU   223     -23.680   7.863  21.529  1.00                 O  
ATOM   1329  N   LEU   224     -18.841   5.821  20.811  1.00                 N  
ATOM   1330  CA  LEU   224     -18.249   6.005  19.501  1.00                 C  
ATOM   1331  C   LEU   224     -18.219   4.700  18.683  1.00                 C  
ATOM   1332  O   LEU   224     -18.285   4.738  17.449  1.00                 O  
ATOM   1333  CB  LEU   224     -16.828   6.558  19.628  1.00                 C  
ATOM   1334  CG  LEU   224     -16.094   6.848  18.317  1.00                 C  
ATOM   1335  CD1 LEU   224     -16.848   7.884  17.497  1.00                 C  
ATOM   1336  CD2 LEU   224     -14.674   7.321  18.590  1.00                 C  
ATOM   1337  N   HIS   225     -18.117   3.561  19.353  1.00                 N  
ATOM   1338  CA  HIS   225     -18.141   2.259  18.648  1.00                 C  
ATOM   1339  C   HIS   225     -19.454   2.073  17.871  1.00                 C  
ATOM   1340  O   HIS   225     -19.439   1.724  16.707  1.00                 O  
ATOM   1341  CB  HIS   225     -17.951   1.109  19.639  1.00                 C  
ATOM   1342  CG  HIS   225     -17.960  -0.245  19.002  1.00                 C  
ATOM   1343  ND1 HIS   225     -16.912  -0.719  18.245  1.00                 N  
ATOM   1344  CE1 HIS   225     -17.210  -1.957  17.810  1.00                 C  
ATOM   1345  CD2 HIS   225     -18.894  -1.361  18.949  1.00                 C  
ATOM   1346  NE2 HIS   225     -18.398  -2.348  18.229  1.00                 N  
ATOM   1347  N   ASN   226     -20.574   2.314  18.539  1.00                 N  
ATOM   1348  CA  ASN   226     -21.897   2.427  17.902  1.00                 C  
ATOM   1349  C   ASN   226     -21.891   3.410  16.720  1.00                 C  
ATOM   1350  O   ASN   226     -22.467   3.118  15.707  1.00                 O  
ATOM   1351  CB  ASN   226     -22.951   2.848  18.928  1.00                 C  
ATOM   1352  CG  ASN   226     -23.311   1.729  19.886  1.00                 C  
ATOM   1353  OD1 ASN   226     -23.056   0.557  19.610  1.00                 O  
ATOM   1354  ND2 ASN   226     -23.907   2.089  21.017  1.00                 N  
ATOM   1355  N   ASP   227     -21.287   4.573  16.840  1.00                 N  
ATOM   1356  CA  ASP   227     -21.341   5.559  15.730  1.00                 C  
ATOM   1357  C   ASP   227     -20.694   5.067  14.438  1.00                 C  
ATOM   1358  O   ASP   227     -21.180   5.363  13.362  1.00                 O  
ATOM   1359  CB  ASP   227     -20.669   6.870  16.145  1.00                 C  
ATOM   1360  CG  ASP   227     -21.488   7.650  17.155  1.00                 C  
ATOM   1361  OD1 ASP   227     -22.682   7.326  17.329  1.00                 O  
ATOM   1362  OD2 ASP   227     -20.935   8.584  17.773  1.00                 O  
ATOM   1363  N   VAL   228     -19.586   4.339  14.545  1.00                 N  
ATOM   1364  CA  VAL   228     -18.928   3.791  13.388  1.00                 C  
ATOM   1365  C   VAL   228     -19.838   2.748  12.747  1.00                 C  
ATOM   1366  O   VAL   228     -19.956   2.735  11.551  1.00                 O  
ATOM   1367  CB  VAL   228     -17.562   3.180  13.752  1.00                 C  
ATOM   1368  CG1 VAL   228     -16.971   2.448  12.557  1.00                 C  
ATOM   1369  CG2 VAL   228     -16.610   4.260  14.244  1.00                 C  
ATOM   1370  N   HIS   229     -20.428   1.857  13.544  1.00                 N  
ATOM   1371  CA  HIS   229     -21.497   0.958  13.045  1.00                 C  
ATOM   1372  C   HIS   229     -22.544   1.675  12.184  1.00                 C  
ATOM   1373  O   HIS   229     -22.979   1.141  11.136  1.00                 O  
ATOM   1374  CB  HIS   229     -22.206   0.269  14.213  1.00                 C  
ATOM   1375  CG  HIS   229     -21.370  -0.764  14.902  1.00                 C  
ATOM   1376  ND1 HIS   229     -20.936  -1.911  14.274  1.00                 N  
ATOM   1377  CE1 HIS   229     -20.212  -2.638  15.143  1.00                 C  
ATOM   1378  CD2 HIS   229     -20.808  -0.923  16.236  1.00                 C  
ATOM   1379  NE2 HIS   229     -20.131  -2.052  16.322  1.00                 N  
ATOM   1380  N   VAL   230     -23.014   2.839  12.618  1.00                 N  
ATOM   1381  CA  VAL   230     -24.132   3.461  11.870  1.00                 C  
ATOM   1382  C   VAL   230     -23.635   4.060  10.558  1.00                 C  
ATOM   1383  O   VAL   230     -24.322   3.965   9.559  1.00                 O  
ATOM   1384  CB  VAL   230     -24.840   4.542  12.708  1.00                 C  
ATOM   1385  CG1 VAL   230     -25.863   5.286  11.864  1.00                 C  
ATOM   1386  CG2 VAL   230     -25.501   3.921  13.929  1.00                 C  
ATOM   1387  N   TYR   231     -22.460   4.637  10.566  1.00                 N  
ATOM   1388  CA  TYR   231     -21.964   5.281   9.396  1.00                 C  
ATOM   1389  C   TYR   231     -21.723   4.226   8.300  1.00                 C  
ATOM   1390  O   TYR   231     -22.270   4.324   7.180  1.00                 O  
ATOM   1391  CB  TYR   231     -20.680   6.051   9.712  1.00                 C  
ATOM   1392  CG  TYR   231     -20.899   7.293  10.544  1.00                 C  
ATOM   1393  OH  TYR   231     -21.489  10.708  12.843  1.00                 O  
ATOM   1394  CZ  TYR   231     -21.296   9.578  12.082  1.00                 C  
ATOM   1395  CD1 TYR   231     -20.036   7.614  11.584  1.00                 C  
ATOM   1396  CE1 TYR   231     -20.229   8.748  12.351  1.00                 C  
ATOM   1397  CD2 TYR   231     -21.969   8.142  10.287  1.00                 C  
ATOM   1398  CE2 TYR   231     -22.177   9.280  11.043  1.00                 C  
ATOM   1399  N   VAL   232     -21.304   3.009   8.685  1.00                 N  
ATOM   1400  CA  VAL   232     -21.073   2.049   7.589  1.00                 C  
ATOM   1401  C   VAL   232     -22.362   1.654   6.939  1.00                 C  
ATOM   1402  O   VAL   232     -22.425   1.429   5.728  1.00                 O  
ATOM   1403  CB  VAL   232     -20.333   0.793   8.085  1.00                 C  
ATOM   1404  CG1 VAL   232     -20.263  -0.254   6.985  1.00                 C  
ATOM   1405  CG2 VAL   232     -18.938   1.154   8.572  1.00                 C  
ATOM   1406  N   GLY   233     -23.435   1.554   7.716  1.00                 N  
ATOM   1407  CA  GLY   233     -24.704   1.130   7.191  1.00                 C  
ATOM   1408  C   GLY   233     -24.750  -0.343   6.810  1.00                 C  
ATOM   1409  O   GLY   233     -23.881  -1.130   7.193  1.00                 O  
ATOM   1410  N   HIS   234     -25.760  -0.749   6.052  1.00                 N  
ATOM   1411  CA  HIS   234     -25.945  -2.132   5.664  1.00                 C  
ATOM   1412  C   HIS   234     -25.921  -3.061   6.839  1.00                 C  
ATOM   1413  O   HIS   234     -26.445  -2.737   7.908  1.00                 O  
ATOM   1414  CB  HIS   234     -24.871  -2.555   4.659  1.00                 C  
ATOM   1415  CG  HIS   234     -24.839  -1.715   3.420  1.00                 C  
ATOM   1416  ND1 HIS   234     -24.044  -0.596   3.300  1.00                 N  
ATOM   1417  CE1 HIS   234     -24.230  -0.056   2.082  1.00                 C  
ATOM   1418  CD2 HIS   234     -25.503  -1.750   2.125  1.00                 C  
ATOM   1419  NE2 HIS   234     -25.104  -0.743   1.372  1.00                 N  
ATOM   1420  N   ILE   235     -25.325  -4.241   6.706  1.00                 N  
ATOM   1421  CA  ILE   235     -25.323  -5.175   7.840  1.00                 C  
ATOM   1422  C   ILE   235     -24.605  -4.640   9.053  1.00                 C  
ATOM   1423  O   ILE   235     -24.901  -5.033  10.184  1.00                 O  
ATOM   1424  CB  ILE   235     -24.696  -6.528   7.456  1.00                 C  
ATOM   1425  CD1 ILE   235     -22.476  -7.648   6.893  1.00                 C  
ATOM   1426  CG1 ILE   235     -23.226  -6.346   7.074  1.00                 C  
ATOM   1427  CG2 ILE   235     -25.494  -7.187   6.340  1.00                 C  
ATOM   1428  N   MET   236     -23.610  -3.644   8.852  1.00                 N  
ATOM   1429  CA  MET   236     -22.931  -3.074  10.039  1.00                 C  
ATOM   1430  C   MET   236     -23.906  -2.216  10.849  1.00                 C  
ATOM   1431  O   MET   236     -23.614  -1.967  12.003  1.00                 O  
ATOM   1432  CB  MET   236     -21.715  -2.248   9.615  1.00                 C  
ATOM   1433  SD  MET   236     -19.980  -4.345  10.135  1.00                 S  
ATOM   1434  CE  MET   236     -19.265  -3.342  11.435  1.00                 C  
ATOM   1435  CG  MET   236     -20.586  -3.069   9.014  1.00                 C  
ATOM   1436  N   SER   237     -25.031  -1.777  10.256  1.00                 N  
ATOM   1437  CA  SER   237     -25.988  -0.844  10.916  1.00                 C  
ATOM   1438  C   SER   237     -26.877  -1.467  11.994  1.00                 C  
ATOM   1439  O   SER   237     -27.553  -0.717  12.747  1.00                 O  
ATOM   1440  CB  SER   237     -26.904  -0.193   9.878  1.00                 C  
ATOM   1441  OG  SER   237     -27.774  -1.147   9.295  1.00                 O  
ATOM   1442  N   ARG   238     -26.930  -2.791  12.113  1.00                 N  
ATOM   1443  CA  ARG   238     -27.858  -3.424  13.068  1.00                 C  
ATOM   1444  C   ARG   238     -27.198  -4.681  13.647  1.00                 C  
ATOM   1445  O   ARG   238     -26.443  -5.338  12.958  1.00                 O  
ATOM   1446  CB  ARG   238     -29.184  -3.760  12.383  1.00                 C  
ATOM   1447  CD  ARG   238     -30.391  -4.989  10.557  1.00                 C  
ATOM   1448  NE  ARG   238     -30.316  -6.039   9.545  1.00                 N  
ATOM   1449  CG  ARG   238     -29.067  -4.800  11.280  1.00                 C  
ATOM   1450  CZ  ARG   238     -29.931  -5.840   8.289  1.00                 C  
ATOM   1451  NH1 ARG   238     -29.894  -6.856   7.437  1.00                 N  
ATOM   1452  NH2 ARG   238     -29.583  -4.625   7.886  1.00                 N  
ATOM   1453  N   ILE   239     -27.511  -5.070  14.873  1.00                 N  
ATOM   1454  CA  ILE   239     -26.824  -6.249  15.438  1.00                 C  
ATOM   1455  C   ILE   239     -27.240  -7.545  14.730  1.00                 C  
ATOM   1456  O   ILE   239     -26.797  -8.602  15.181  1.00                 O  
ATOM   1457  CB  ILE   239     -27.085  -6.384  16.950  1.00                 C  
ATOM   1458  CD1 ILE   239     -28.882  -6.999  18.651  1.00                 C  
ATOM   1459  CG1 ILE   239     -28.570  -6.645  17.213  1.00                 C  
ATOM   1460  CG2 ILE   239     -26.587  -5.151  17.688  1.00                 C  
ATOM   1461  N   GLU   240     -28.070  -7.509  13.678  1.00                 N  
ATOM   1462  CA  GLU   240     -28.614  -8.769  13.155  1.00                 C  
ATOM   1463  C   GLU   240     -27.524  -9.509  12.384  1.00                 C  
ATOM   1464  O   GLU   240     -27.280 -10.668  12.653  1.00                 O  
ATOM   1465  CB  GLU   240     -29.829  -8.500  12.265  1.00                 C  
ATOM   1466  CD  GLU   240     -32.210  -7.673  12.098  1.00                 C  
ATOM   1467  CG  GLU   240     -31.053  -8.005  13.019  1.00                 C  
ATOM   1468  OE1 GLU   240     -32.002  -7.652  10.866  1.00                 O  
ATOM   1469  OE2 GLU   240     -33.325  -7.434  12.607  1.00                 O  
ATOM   1470  N   SER   241     -26.841  -8.829  11.479  1.00                 N  
ATOM   1471  CA  SER   241     -25.806  -9.486  10.711  1.00                 C  
ATOM   1472  C   SER   241     -24.551  -8.609  10.606  1.00                 C  
ATOM   1473  O   SER   241     -23.769  -8.796   9.656  1.00                 O  
ATOM   1474  CB  SER   241     -26.318  -9.838   9.313  1.00                 C  
ATOM   1475  OG  SER   241     -27.427 -10.717   9.382  1.00                 O  
ATOM   1476  N   ALA   242     -24.309  -7.707  11.574  1.00                 N  
ATOM   1477  CA  ALA   242     -23.064  -6.905  11.573  1.00                 C  
ATOM   1478  C   ALA   242     -21.823  -7.805  11.456  1.00                 C  
ATOM   1479  O   ALA   242     -20.897  -7.541  10.675  1.00                 O  
ATOM   1480  CB  ALA   242     -22.978  -6.058  12.833  1.00                 C  
ATOM   1481  N   SER   243     -21.827  -8.901  12.185  1.00                 N  
ATOM   1482  CA  SER   243     -20.685  -9.821  12.249  1.00                 C  
ATOM   1483  C   SER   243     -20.405 -10.591  10.960  1.00                 C  
ATOM   1484  O   SER   243     -19.360 -11.258  10.902  1.00                 O  
ATOM   1485  CB  SER   243     -20.880 -10.839  13.374  1.00                 C  
ATOM   1486  OG  SER   243     -20.882 -10.205  14.641  1.00                 O  
ATOM   1487  N   TYR   244     -21.286 -10.579   9.952  1.00                 N  
ATOM   1488  CA  TYR   244     -20.947 -11.228   8.687  1.00                 C  
ATOM   1489  C   TYR   244     -20.190 -10.260   7.770  1.00                 C  
ATOM   1490  O   TYR   244     -19.748 -10.708   6.692  1.00                 O  
ATOM   1491  CB  TYR   244     -22.210 -11.741   7.993  1.00                 C  
ATOM   1492  CG  TYR   244     -22.906 -12.859   8.735  1.00                 C  
ATOM   1493  OH  TYR   244     -24.816 -15.927  10.793  1.00                 O  
ATOM   1494  CZ  TYR   244     -24.184 -14.912  10.110  1.00                 C  
ATOM   1495  CD1 TYR   244     -22.854 -12.933  10.121  1.00                 C  
ATOM   1496  CE1 TYR   244     -23.487 -13.951  10.809  1.00                 C  
ATOM   1497  CD2 TYR   244     -23.614 -13.837   8.048  1.00                 C  
ATOM   1498  CE2 TYR   244     -24.254 -14.862   8.719  1.00                 C  
ATOM   1499  N   ASP   245     -20.092  -8.957   8.127  1.00                 N  
ATOM   1500  CA  ASP   245     -19.171  -8.041   7.422  1.00                 C  
ATOM   1501  C   ASP   245     -17.744  -8.100   8.015  1.00                 C  
ATOM   1502  O   ASP   245     -17.527  -7.749   9.146  1.00                 O  
ATOM   1503  CB  ASP   245     -19.697  -6.605   7.478  1.00                 C  
ATOM   1504  CG  ASP   245     -18.833  -5.638   6.692  1.00                 C  
ATOM   1505  OD1 ASP   245     -17.729  -6.038   6.266  1.00                 O  
ATOM   1506  OD2 ASP   245     -19.261  -4.480   6.501  1.00                 O  
ATOM   1507  N   PRO   246     -16.742  -8.476   7.229  1.00                 N  
ATOM   1508  CA  PRO   246     -15.380  -8.515   7.813  1.00                 C  
ATOM   1509  C   PRO   246     -14.877  -7.218   8.461  1.00                 C  
ATOM   1510  O   PRO   246     -14.069  -7.327   9.354  1.00                 O  
ATOM   1511  CB  PRO   246     -14.479  -8.866   6.627  1.00                 C  
ATOM   1512  CD  PRO   246     -16.721  -8.937   5.793  1.00                 C  
ATOM   1513  CG  PRO   246     -15.373  -9.594   5.681  1.00                 C  
ATOM   1514  N   LEU   247     -15.344  -6.039   8.030  1.00                 N  
ATOM   1515  CA  LEU   247     -14.927  -4.755   8.615  1.00                 C  
ATOM   1516  C   LEU   247     -15.365  -4.669  10.067  1.00                 C  
ATOM   1517  O   LEU   247     -14.778  -3.955  10.830  1.00                 O  
ATOM   1518  CB  LEU   247     -15.504  -3.588   7.812  1.00                 C  
ATOM   1519  CG  LEU   247     -14.944  -3.394   6.401  1.00                 C  
ATOM   1520  CD1 LEU   247     -15.717  -2.313   5.660  1.00                 C  
ATOM   1521  CD2 LEU   247     -13.465  -3.046   6.452  1.00                 C  
ATOM   1522  N   PHE   248     -16.415  -5.382  10.429  1.00                 N  
ATOM   1523  CA  PHE   248     -16.775  -5.524  11.828  1.00                 C  
ATOM   1524  C   PHE   248     -15.517  -5.812  12.652  1.00                 C  
ATOM   1525  O   PHE   248     -15.344  -5.240  13.724  1.00                 O  
ATOM   1526  CB  PHE   248     -17.811  -6.636  12.004  1.00                 C  
ATOM   1527  CG  PHE   248     -18.225  -6.857  13.431  1.00                 C  
ATOM   1528  CZ  PHE   248     -18.987  -7.273  16.072  1.00                 C  
ATOM   1529  CD1 PHE   248     -19.141  -6.017  14.040  1.00                 C  
ATOM   1530  CE1 PHE   248     -19.522  -6.221  15.353  1.00                 C  
ATOM   1531  CD2 PHE   248     -17.700  -7.907  14.164  1.00                 C  
ATOM   1532  CE2 PHE   248     -18.081  -8.111  15.477  1.00                 C  
ATOM   1533  N   TYR   249     -14.628  -6.653  12.149  1.00                 N  
ATOM   1534  CA  TYR   249     -13.523  -7.111  12.971  1.00                 C  
ATOM   1535  C   TYR   249     -12.346  -6.143  12.909  1.00                 C  
ATOM   1536  O   TYR   249     -11.609  -6.001  13.875  1.00                 O  
ATOM   1537  CB  TYR   249     -13.074  -8.507  12.535  1.00                 C  
ATOM   1538  CG  TYR   249     -14.097  -9.589  12.797  1.00                 C  
ATOM   1539  OH  TYR   249     -16.911 -12.569  13.501  1.00                 O  
ATOM   1540  CZ  TYR   249     -15.980 -11.583  13.270  1.00                 C  
ATOM   1541  CD1 TYR   249     -14.549 -10.405  11.768  1.00                 C  
ATOM   1542  CE1 TYR   249     -15.484 -11.396  11.998  1.00                 C  
ATOM   1543  CD2 TYR   249     -14.608  -9.792  14.073  1.00                 C  
ATOM   1544  CE2 TYR   249     -15.543 -10.778  14.322  1.00                 C  
ATOM   1545  N   CYS   250     -12.177  -5.471  11.798  1.00                 N  
ATOM   1546  CA  CYS   250     -11.165  -4.440  11.756  1.00                 C  
ATOM   1547  C   CYS   250     -11.516  -3.304  12.729  1.00                 C  
ATOM   1548  O   CYS   250     -10.638  -2.763  13.435  1.00                 O  
ATOM   1549  CB  CYS   250     -11.012  -3.897  10.334  1.00                 C  
ATOM   1550  SG  CYS   250     -10.256  -5.056   9.170  1.00                 S  
ATOM   1551  N   HIS   251     -12.800  -3.010  12.816  1.00                 N  
ATOM   1552  CA  HIS   251     -13.278  -1.981  13.697  1.00                 C  
ATOM   1553  C   HIS   251     -13.150  -2.487  15.126  1.00                 C  
ATOM   1554  O   HIS   251     -12.597  -1.793  15.990  1.00                 O  
ATOM   1555  CB  HIS   251     -14.723  -1.611  13.355  1.00                 C  
ATOM   1556  CG  HIS   251     -15.283  -0.515  14.206  1.00                 C  
ATOM   1557  ND1 HIS   251     -14.627   0.680  14.409  1.00                 N  
ATOM   1558  CE1 HIS   251     -15.374   1.458  15.213  1.00                 C  
ATOM   1559  CD2 HIS   251     -16.495  -0.326  14.991  1.00                 C  
ATOM   1560  NE2 HIS   251     -16.496   0.861  15.566  1.00                 N  
ATOM   1561  N   HIS   252     -13.638  -3.695  15.372  1.00                 N  
ATOM   1562  CA  HIS   252     -13.577  -4.202  16.752  1.00                 C  
ATOM   1563  C   HIS   252     -12.142  -4.425  17.195  1.00                 C  
ATOM   1564  O   HIS   252     -11.853  -4.267  18.360  1.00                 O  
ATOM   1565  CB  HIS   252     -14.372  -5.503  16.880  1.00                 C  
ATOM   1566  CG  HIS   252     -15.853  -5.319  16.771  1.00                 C  
ATOM   1567  ND1 HIS   252     -16.740  -5.870  17.670  1.00                 N  
ATOM   1568  CE1 HIS   252     -17.992  -5.533  17.313  1.00                 C  
ATOM   1569  CD2 HIS   252     -16.749  -4.626  15.856  1.00                 C  
ATOM   1570  NE2 HIS   252     -18.005  -4.787  16.226  1.00                 N  
ATOM   1571  N   ALA   253     -11.260  -4.765  16.296  1.00                 N  
ATOM   1572  CA  ALA   253      -9.905  -4.845  16.675  1.00                 C  
ATOM   1573  C   ALA   253      -9.366  -3.507  17.194  1.00                 C  
ATOM   1574  O   ALA   253      -8.509  -3.534  18.076  1.00                 O  
ATOM   1575  CB  ALA   253      -9.054  -5.315  15.505  1.00                 C  
ATOM   1576  N   PHE   254      -9.874  -2.374  16.680  1.00                 N  
ATOM   1577  CA  PHE   254      -9.470  -1.027  17.118  1.00                 C  
ATOM   1578  C   PHE   254     -10.182  -0.602  18.403  1.00                 C  
ATOM   1579  O   PHE   254      -9.638   0.215  19.154  1.00                 O  
ATOM   1580  CB  PHE   254      -9.745  -0.001  16.017  1.00                 C  
ATOM   1581  CG  PHE   254      -9.311   1.394  16.367  1.00                 C  
ATOM   1582  CZ  PHE   254      -8.515   3.977  17.015  1.00                 C  
ATOM   1583  CD1 PHE   254      -7.971   1.741  16.356  1.00                 C  
ATOM   1584  CE1 PHE   254      -7.572   3.025  16.678  1.00                 C  
ATOM   1585  CD2 PHE   254     -10.243   2.359  16.706  1.00                 C  
ATOM   1586  CE2 PHE   254      -9.843   3.643  17.028  1.00                 C  
ATOM   1587  N   VAL   255     -11.419  -1.064  18.613  1.00                 N  
ATOM   1588  CA  VAL   255     -12.148  -0.840  19.887  1.00                 C  
ATOM   1589  C   VAL   255     -11.383  -1.538  21.030  1.00                 C  
ATOM   1590  O   VAL   255     -11.202  -0.988  22.092  1.00                 O  
ATOM   1591  CB  VAL   255     -13.599  -1.348  19.804  1.00                 C  
ATOM   1592  CG1 VAL   255     -14.259  -1.304  21.174  1.00                 C  
ATOM   1593  CG2 VAL   255     -14.394  -0.529  18.799  1.00                 C  
ATOM   1594  N   ASP   256     -10.938  -2.769  20.814  1.00                 N  
ATOM   1595  CA  ASP   256     -10.148  -3.470  21.823  1.00                 C  
ATOM   1596  C   ASP   256      -8.821  -2.740  22.123  1.00                 C  
ATOM   1597  O   ASP   256      -8.348  -2.764  23.241  1.00                 O  
ATOM   1598  CB  ASP   256      -9.858  -4.904  21.375  1.00                 C  
ATOM   1599  CG  ASP   256     -11.087  -5.789  21.422  1.00                 C  
ATOM   1600  OD1 ASP   256     -12.087  -5.384  22.051  1.00                 O  
ATOM   1601  OD2 ASP   256     -11.051  -6.888  20.830  1.00                 O  
ATOM   1602  N   TYR   257      -8.231  -2.136  21.104  1.00                 N  
ATOM   1603  CA  TYR   257      -7.031  -1.323  21.256  1.00                 C  
ATOM   1604  C   TYR   257      -7.339  -0.091  22.125  1.00                 C  
ATOM   1605  O   TYR   257      -6.553   0.238  22.990  1.00                 O  
ATOM   1606  CB  TYR   257      -6.494  -0.900  19.887  1.00                 C  
ATOM   1607  CG  TYR   257      -5.242  -0.054  19.956  1.00                 C  
ATOM   1608  OH  TYR   257      -1.793   2.260  20.152  1.00                 O  
ATOM   1609  CZ  TYR   257      -2.935   1.496  20.086  1.00                 C  
ATOM   1610  CD1 TYR   257      -4.120  -0.498  20.643  1.00                 C  
ATOM   1611  CE1 TYR   257      -2.972   0.268  20.710  1.00                 C  
ATOM   1612  CD2 TYR   257      -5.187   1.186  19.332  1.00                 C  
ATOM   1613  CE2 TYR   257      -4.048   1.966  19.389  1.00                 C  
ATOM   1614  N   LEU   258      -8.459   0.588  21.909  1.00                 N  
ATOM   1615  CA  LEU   258      -8.833   1.734  22.773  1.00                 C  
ATOM   1616  C   LEU   258      -8.968   1.251  24.221  1.00                 C  
ATOM   1617  O   LEU   258      -8.579   1.943  25.172  1.00                 O  
ATOM   1618  CB  LEU   258     -10.134   2.373  22.282  1.00                 C  
ATOM   1619  CG  LEU   258     -10.062   3.117  20.947  1.00                 C  
ATOM   1620  CD1 LEU   258     -11.449   3.542  20.493  1.00                 C  
ATOM   1621  CD2 LEU   258      -9.146   4.327  21.055  1.00                 C  
ATOM   1622  N   TRP   259      -9.496   0.045  24.368  1.00                 N  
ATOM   1623  CA  TRP   259      -9.697  -0.563  25.672  1.00                 C  
ATOM   1624  C   TRP   259      -8.322  -0.843  26.285  1.00                 C  
ATOM   1625  O   TRP   259      -8.055  -0.414  27.399  1.00                 O  
ATOM   1626  CB  TRP   259     -10.529  -1.840  25.545  1.00                 C  
ATOM   1627  CG  TRP   259     -10.795  -2.516  26.855  1.00                 C  
ATOM   1628  CD1 TRP   259     -11.825  -2.261  27.715  1.00                 C  
ATOM   1629  NE1 TRP   259     -11.738  -3.080  28.815  1.00                 N  
ATOM   1630  CD2 TRP   259     -10.018  -3.559  27.457  1.00                 C  
ATOM   1631  CE2 TRP   259     -10.636  -3.887  28.677  1.00                 C  
ATOM   1632  CH2 TRP   259      -9.004  -5.530  29.135  1.00                 C  
ATOM   1633  CZ2 TRP   259     -10.136  -4.873  29.526  1.00                 C  
ATOM   1634  CE3 TRP   259      -8.861  -4.248  27.081  1.00                 C  
ATOM   1635  CZ3 TRP   259      -8.369  -5.225  27.926  1.00                 C  
ATOM   1636  N   GLU   260      -7.425  -1.479  25.548  1.00                 N  
ATOM   1637  CA  GLU   260      -6.049  -1.671  26.042  1.00                 C  
ATOM   1638  C   GLU   260      -5.363  -0.328  26.336  1.00                 C  
ATOM   1639  O   GLU   260      -4.688  -0.213  27.375  1.00                 O  
ATOM   1640  CB  GLU   260      -5.222  -2.466  25.030  1.00                 C  
ATOM   1641  CD  GLU   260      -3.737  -3.667  26.682  1.00                 C  
ATOM   1642  CG  GLU   260      -3.798  -2.749  25.477  1.00                 C  
ATOM   1643  OE1 GLU   260      -4.810  -4.019  27.215  1.00                 O  
ATOM   1644  OE2 GLU   260      -2.616  -4.034  27.094  1.00                 O  
ATOM   1645  N   GLU   261      -5.565   0.691  25.484  1.00                 N  
ATOM   1646  CA  GLU   261      -4.966   2.017  25.720  1.00                 C  
ATOM   1647  C   GLU   261      -5.496   2.663  27.009  1.00                 C  
ATOM   1648  O   GLU   261      -4.764   3.380  27.676  1.00                 O  
ATOM   1649  CB  GLU   261      -5.232   2.944  24.532  1.00                 C  
ATOM   1650  CD  GLU   261      -3.095   4.284  24.672  1.00                 C  
ATOM   1651  CG  GLU   261      -4.611   4.325  24.671  1.00                 C  
ATOM   1652  OE1 GLU   261      -2.528   3.274  24.206  1.00                 O  
ATOM   1653  OE2 GLU   261      -2.475   5.263  25.137  1.00                 O  
ATOM   1654  N   PHE   262      -6.777   2.483  27.283  1.00                 N  
ATOM   1655  CA  PHE   262      -7.397   3.021  28.466  1.00                 C  
ATOM   1656  C   PHE   262      -6.871   2.257  29.682  1.00                 C  
ATOM   1657  O   PHE   262      -6.719   2.846  30.752  1.00                 O  
ATOM   1658  CB  PHE   262      -8.921   2.927  28.363  1.00                 C  
ATOM   1659  CG  PHE   262      -9.646   3.519  29.537  1.00                 C  
ATOM   1660  CZ  PHE   262     -10.989   4.608  31.713  1.00                 C  
ATOM   1661  CD1 PHE   262      -9.730   4.891  29.697  1.00                 C  
ATOM   1662  CE1 PHE   262     -10.397   5.436  30.778  1.00                 C  
ATOM   1663  CD2 PHE   262     -10.243   2.704  30.482  1.00                 C  
ATOM   1664  CE2 PHE   262     -10.910   3.248  31.563  1.00                 C  
ATOM   1665  N   ARG   263      -6.625   0.968  29.550  1.00                 N  
ATOM   1666  CA  ARG   263      -6.043   0.237  30.658  1.00                 C  
ATOM   1667  C   ARG   263      -4.593   0.737  30.883  1.00                 C  
ATOM   1668  O   ARG   263      -4.161   0.964  32.026  1.00                 O  
ATOM   1669  CB  ARG   263      -6.075  -1.268  30.383  1.00                 C  
ATOM   1670  CD  ARG   263      -5.621  -3.600  31.192  1.00                 C  
ATOM   1671  NE  ARG   263      -4.776  -3.956  30.054  1.00                 N  
ATOM   1672  CG  ARG   263      -5.537  -2.118  31.522  1.00                 C  
ATOM   1673  CZ  ARG   263      -3.464  -4.152  30.131  1.00                 C  
ATOM   1674  NH1 ARG   263      -2.777  -4.473  29.043  1.00                 N  
ATOM   1675  NH2 ARG   263      -2.842  -4.028  31.295  1.00                 N  
ATOM   1676  N   THR   264      -3.820   0.911  29.814  1.00                 N  
ATOM   1677  CA  THR   264      -2.441   1.390  29.958  1.00                 C  
ATOM   1678  C   THR   264      -2.457   2.731  30.689  1.00                 C  
ATOM   1679  O   THR   264      -1.667   2.917  31.611  1.00                 O  
ATOM   1680  CB  THR   264      -1.745   1.527  28.591  1.00                 C  
ATOM   1681  OG1 THR   264      -1.677   0.244  27.956  1.00                 O  
ATOM   1682  CG2 THR   264      -0.331   2.059  28.764  1.00                 C  
ATOM   1683  N   ASN   265      -3.363   3.636  30.302  1.00                 N  
ATOM   1684  CA  ASN   265      -3.224   5.052  30.679  1.00                 C  
ATOM   1685  C   ASN   265      -3.769   5.313  32.089  1.00                 C  
ATOM   1686  O   ASN   265      -3.554   6.403  32.631  1.00                 O  
ATOM   1687  CB  ASN   265      -3.928   5.950  29.659  1.00                 C  
ATOM   1688  CG  ASN   265      -3.202   6.001  28.329  1.00                 C  
ATOM   1689  OD1 ASN   265      -1.998   5.755  28.258  1.00                 O  
ATOM   1690  ND2 ASN   265      -3.934   6.321  27.269  1.00                 N  
ATOM   1691  N   GLN   266      -4.630   4.542  32.560  1.00                 N  
ATOM   1692  CA  GLN   266      -5.166   4.803  33.894  1.00                 C  
ATOM   1693  C   GLN   266      -4.257   4.290  35.015  1.00                 C  
ATOM   1694  O   GLN   266      -4.537   4.450  36.206  1.00                 O  
ATOM   1695  CB  GLN   266      -6.552   4.173  34.047  1.00                 C  
ATOM   1696  CD  GLN   266      -7.822   6.213  33.269  1.00                 C  
ATOM   1697  CG  GLN   266      -7.594   4.725  33.088  1.00                 C  
ATOM   1698  OE1 GLN   266      -8.116   6.676  34.371  1.00                 O  
ATOM   1699  NE2 GLN   266      -7.688   6.967  32.185  1.00                 N  
ATOM   1700  N   ARG   267      -3.148   3.662  34.632  1.00                 N  
ATOM   1701  CA  ARG   267      -2.117   3.255  35.585  1.00                 C  
ATOM   1702  C   ARG   267      -2.485   2.097  36.500  1.00                 C  
ATOM   1703  O   ARG   267      -1.846   1.854  37.527  1.00                 O  
ATOM   1704  CB  ARG   267      -1.712   4.434  36.472  1.00                 C  
ATOM   1705  CD  ARG   267      -0.713   6.729  36.653  1.00                 C  
ATOM   1706  NE  ARG   267      -0.211   7.897  35.933  1.00                 N  
ATOM   1707  CG  ARG   267      -1.148   5.621  35.708  1.00                 C  
ATOM   1708  CZ  ARG   267       0.153   9.034  36.515  1.00                 C  
ATOM   1709  NH1 ARG   267       0.598  10.044  35.779  1.00                 N  
ATOM   1710  NH2 ARG   267       0.072   9.160  37.833  1.00                 N  
ATOM   1711  N   MET   268      -3.527   1.362  36.139  1.00                 N  
ATOM   1712  CA  MET   268      -4.043   0.317  37.012  1.00                 C  
ATOM   1713  C   MET   268      -3.926  -1.043  36.352  1.00                 C  
ATOM   1714  O   MET   268      -4.206  -1.216  35.163  1.00                 O  
ATOM   1715  CB  MET   268      -5.499   0.601  37.385  1.00                 C  
ATOM   1716  SD  MET   268      -7.424   2.167  38.618  1.00                 S  
ATOM   1717  CE  MET   268      -7.745   0.834  39.771  1.00                 C  
ATOM   1718  CG  MET   268      -5.694   1.859  38.215  1.00                 C  
ATOM   1719  N   ARG   269      -3.505  -2.037  37.125  1.00                 N  
ATOM   1720  CA  ARG   269      -3.571  -3.420  36.664  1.00                 C  
ATOM   1721  C   ARG   269      -4.929  -4.069  36.984  1.00                 C  
ATOM   1722  O   ARG   269      -5.267  -5.139  36.469  1.00                 O  
ATOM   1723  CB  ARG   269      -2.446  -4.247  37.289  1.00                 C  
ATOM   1724  CD  ARG   269       0.013  -4.704  37.493  1.00                 C  
ATOM   1725  NE  ARG   269       1.361  -4.314  37.086  1.00                 N  
ATOM   1726  CG  ARG   269      -1.052  -3.835  36.845  1.00                 C  
ATOM   1727  CZ  ARG   269       2.471  -4.915  37.501  1.00                 C  
ATOM   1728  NH1 ARG   269       3.653  -4.491  37.077  1.00                 N  
ATOM   1729  NH2 ARG   269       2.396  -5.940  38.339  1.00                 N  
ATOM   1730  N   GLY   270      -5.731  -3.423  37.846  1.00                 N  
ATOM   1731  CA  GLY   270      -6.999  -3.984  38.304  1.00                 C  
ATOM   1732  C   GLY   270      -8.222  -3.389  37.603  1.00                 C  
ATOM   1733  O   GLY   270      -8.374  -2.172  37.470  1.00                 O  
ATOM   1734  N   ILE   271      -9.116  -4.271  37.143  1.00                 N  
ATOM   1735  CA  ILE   271     -10.387  -3.901  36.481  1.00                 C  
ATOM   1736  C   ILE   271     -11.505  -4.227  37.464  1.00                 C  
ATOM   1737  O   ILE   271     -11.861  -5.392  37.659  1.00                 O  
ATOM   1738  CB  ILE   271     -10.559  -4.636  35.138  1.00                 C  
ATOM   1739  CD1 ILE   271      -9.377  -5.144  32.938  1.00                 C  
ATOM   1740  CG1 ILE   271      -9.397  -4.308  34.199  1.00                 C  
ATOM   1741  CG2 ILE   271     -11.904  -4.298  34.515  1.00                 C  
ATOM   1742  N   ASP   272     -12.075  -3.299  38.150  1.00                 N  
ATOM   1743  CA  ASP   272     -13.116  -3.417  39.189  1.00                 C  
ATOM   1744  C   ASP   272     -14.528  -3.276  38.586  1.00                 C  
ATOM   1745  O   ASP   272     -14.711  -2.490  37.649  1.00                 O  
ATOM   1746  CB  ASP   272     -12.906  -2.365  40.280  1.00                 C  
ATOM   1747  CG  ASP   272     -11.664  -2.625  41.109  1.00                 C  
ATOM   1748  OD1 ASP   272     -11.172  -3.773  41.098  1.00                 O  
ATOM   1749  OD2 ASP   272     -11.181  -1.680  41.769  1.00                 O  
ATOM   1750  N   PRO   273     -15.518  -4.005  39.103  1.00                 N  
ATOM   1751  CA  PRO   273     -16.936  -3.754  38.720  1.00                 C  
ATOM   1752  C   PRO   273     -17.748  -3.282  39.937  1.00                 C  
ATOM   1753  O   PRO   273     -17.879  -4.006  40.942  1.00                 O  
ATOM   1754  CB  PRO   273     -17.425  -5.108  38.202  1.00                 C  
ATOM   1755  CD  PRO   273     -15.246  -5.478  39.121  1.00                 C  
ATOM   1756  CG  PRO   273     -16.597  -6.110  38.936  1.00                 C  
ATOM   1757  N   SER   274     -18.355  -2.099  39.804  1.00                 N  
ATOM   1758  CA  SER   274     -19.174  -1.520  40.877  1.00                 C  
ATOM   1759  C   SER   274     -20.423  -2.379  41.119  1.00                 C  
ATOM   1760  O   SER   274     -21.361  -2.370  40.295  1.00                 O  
ATOM   1761  CB  SER   274     -19.571  -0.083  40.532  1.00                 C  
ATOM   1762  OG  SER   274     -18.434   0.760  40.471  1.00                 O  
ATOM   1763  N   ARG   275     -20.448  -3.070  42.271  1.00                 N  
ATOM   1764  CA  ARG   275     -21.559  -4.005  42.655  1.00                 C  
ATOM   1765  C   ARG   275     -22.906  -3.258  42.559  1.00                 C  
ATOM   1766  O   ARG   275     -23.043  -2.057  42.926  1.00                 O  
ATOM   1767  CB  ARG   275     -21.333  -4.555  44.065  1.00                 C  
ATOM   1768  CD  ARG   275     -22.065  -6.105  45.898  1.00                 C  
ATOM   1769  NE  ARG   275     -20.813  -6.856  45.963  1.00                 N  
ATOM   1770  CG  ARG   275     -22.353  -5.597  44.495  1.00                 C  
ATOM   1771  CZ  ARG   275     -20.706  -8.153  45.694  1.00                 C  
ATOM   1772  NH1 ARG   275     -19.526  -8.752  45.778  1.00                 N  
ATOM   1773  NH2 ARG   275     -21.779  -8.848  45.340  1.00                 N  
ATOM   1774  N   ASP   276     -23.869  -3.970  41.975  1.00                 N  
ATOM   1775  CA  ASP   276     -25.267  -3.562  41.856  1.00                 C  
ATOM   1776  C   ASP   276     -25.417  -2.365  40.907  1.00                 C  
ATOM   1777  O   ASP   276     -26.523  -1.849  40.772  1.00                 O  
ATOM   1778  CB  ASP   276     -25.843  -3.217  43.231  1.00                 C  
ATOM   1779  CG  ASP   276     -25.891  -4.413  44.160  1.00                 C  
ATOM   1780  OD1 ASP   276     -26.188  -5.527  43.680  1.00                 O  
ATOM   1781  OD2 ASP   276     -25.630  -4.237  45.369  1.00                 O  
ATOM   1782  N   TYR   277     -24.360  -1.930  40.216  1.00                 N  
ATOM   1783  CA  TYR   277     -24.497  -0.751  39.342  1.00                 C  
ATOM   1784  C   TYR   277     -25.287  -1.091  38.071  1.00                 C  
ATOM   1785  O   TYR   277     -25.142  -2.175  37.525  1.00                 O  
ATOM   1786  CB  TYR   277     -23.120  -0.196  38.971  1.00                 C  
ATOM   1787  CG  TYR   277     -22.395   0.464  40.122  1.00                 C  
ATOM   1788  OH  TYR   277     -20.409   2.270  43.297  1.00                 O  
ATOM   1789  CZ  TYR   277     -21.065   1.673  42.245  1.00                 C  
ATOM   1790  CD1 TYR   277     -22.699   0.135  41.436  1.00                 C  
ATOM   1791  CE1 TYR   277     -22.042   0.733  42.494  1.00                 C  
ATOM   1792  CD2 TYR   277     -21.408   1.413  39.890  1.00                 C  
ATOM   1793  CE2 TYR   277     -20.740   2.022  40.935  1.00                 C  
ATOM   1794  N   PRO   278     -26.120  -0.165  37.579  1.00                 N  
ATOM   1795  CA  PRO   278     -26.771  -0.466  36.291  1.00                 C  
ATOM   1796  C   PRO   278     -25.725  -0.768  35.205  1.00                 C  
ATOM   1797  O   PRO   278     -24.651  -0.141  35.133  1.00                 O  
ATOM   1798  CB  PRO   278     -27.564   0.803  35.972  1.00                 C  
ATOM   1799  CD  PRO   278     -26.637   1.164  38.149  1.00                 C  
ATOM   1800  CG  PRO   278     -27.857   1.405  37.305  1.00                 C  
ATOM   1801  N   ARG   279     -24.698   0.051  35.168  1.00                 N  
ATOM   1802  CA  ARG   279     -23.693   0.082  34.137  1.00                 C  
ATOM   1803  C   ARG   279     -22.713  -1.066  34.153  1.00                 C  
ATOM   1804  O   ARG   279     -22.265  -1.545  33.108  1.00                 O  
ATOM   1805  CB  ARG   279     -22.889   1.382  34.211  1.00                 C  
ATOM   1806  CD  ARG   279     -24.123   2.618  32.409  1.00                 C  
ATOM   1807  NE  ARG   279     -24.800   3.857  32.032  1.00                 N  
ATOM   1808  CG  ARG   279     -23.689   2.627  33.866  1.00                 C  
ATOM   1809  CZ  ARG   279     -25.501   4.014  30.914  1.00                 C  
ATOM   1810  NH1 ARG   279     -26.082   5.178  30.654  1.00                 N  
ATOM   1811  NH2 ARG   279     -25.618   3.009  30.058  1.00                 N  
ATOM   1812  N   ILE   280     -22.356  -1.531  35.328  1.00                 N  
ATOM   1813  CA  ILE   280     -21.207  -2.391  35.459  1.00                 C  
ATOM   1814  C   ILE   280     -21.322  -3.354  36.630  1.00                 C  
ATOM   1815  O   ILE   280     -21.423  -4.572  36.458  1.00                 O  
ATOM   1816  CB  ILE   280     -19.908  -1.578  35.608  1.00                 C  
ATOM   1817  CD1 ILE   280     -17.386  -1.737  35.272  1.00                 C  
ATOM   1818  CG1 ILE   280     -18.688  -2.487  35.444  1.00                 C  
ATOM   1819  CG2 ILE   280     -19.890  -0.840  36.938  1.00                 C  
ATOM   1820  N   VAL   281     -21.309  -2.830  37.828  1.00                 N  
ATOM   1821  CA  VAL   281     -21.080  -3.654  38.969  1.00                 C  
ATOM   1822  C   VAL   281     -22.399  -4.081  39.607  1.00                 C  
ATOM   1823  O   VAL   281     -22.964  -3.404  40.471  1.00                 O  
ATOM   1824  CB  VAL   281     -20.201  -2.941  40.013  1.00                 C  
ATOM   1825  CG1 VAL   281     -18.823  -2.649  39.439  1.00                 C  
ATOM   1826  CG2 VAL   281     -20.868  -1.658  40.484  1.00                 C  
ATOM   1827  N   GLY   282     -22.903  -5.245  39.164  1.00                 N  
ATOM   1828  CA  GLY   282     -24.185  -5.756  39.636  1.00                 C  
ATOM   1829  C   GLY   282     -24.131  -7.249  39.797  1.00                 C  
ATOM   1830  O   GLY   282     -23.218  -7.920  39.309  1.00                 O  
ATOM   1831  N   GLU   283     -25.110  -7.805  40.485  1.00                 N  
ATOM   1832  CA  GLU   283     -25.116  -9.224  40.875  1.00                 C  
ATOM   1833  C   GLU   283     -25.458 -10.203  39.745  1.00                 C  
ATOM   1834  O   GLU   283     -25.674 -11.398  39.964  1.00                 O  
ATOM   1835  CB  GLU   283     -26.102  -9.461  42.020  1.00                 C  
ATOM   1836  CD  GLU   283     -24.440  -9.209  43.905  1.00                 C  
ATOM   1837  CG  GLU   283     -25.748  -8.731  43.306  1.00                 C  
ATOM   1838  OE1 GLU   283     -24.242 -10.439  43.993  1.00                 O  
ATOM   1839  OE2 GLU   283     -23.614  -8.354  44.288  1.00                 O  
ATOM   1840  N   GLN   284     -25.508  -9.697  38.521  1.00                 N  
ATOM   1841  CA  GLN   284     -25.727 -10.601  37.338  1.00                 C  
ATOM   1842  C   GLN   284     -24.460 -10.715  36.495  1.00                 C  
ATOM   1843  O   GLN   284     -24.324 -11.609  35.654  1.00                 O  
ATOM   1844  CB  GLN   284     -26.886 -10.090  36.480  1.00                 C  
ATOM   1845  CD  GLN   284     -28.692 -11.395  37.670  1.00                 C  
ATOM   1846  CG  GLN   284     -28.219 -10.031  37.209  1.00                 C  
ATOM   1847  OE1 GLN   284     -28.895 -12.299  36.859  1.00                 O  
ATOM   1848  NE2 GLN   284     -28.868 -11.549  38.978  1.00                 N  
ATOM   1849  N   ALA   285     -23.501  -9.752  36.718  1.00                 N  
ATOM   1850  CA  ALA   285     -22.369  -9.875  35.801  1.00                 C  
ATOM   1851  C   ALA   285     -21.082  -9.433  36.519  1.00                 C  
ATOM   1852  O   ALA   285     -20.961  -8.287  36.963  1.00                 O  
ATOM   1853  CB  ALA   285     -22.609  -9.047  34.548  1.00                 C  
ATOM   1854  N   HIS   286     -20.129 -10.346  36.624  1.00                 N  
ATOM   1855  CA  HIS   286     -18.887 -10.058  37.298  1.00                 C  
ATOM   1856  C   HIS   286     -17.735 -10.608  36.445  1.00                 C  
ATOM   1857  O   HIS   286     -17.966 -11.179  35.373  1.00                 O  
ATOM   1858  CB  HIS   286     -18.886 -10.665  38.702  1.00                 C  
ATOM   1859  CG  HIS   286     -19.938 -10.100  39.605  1.00                 C  
ATOM   1860  ND1 HIS   286     -19.840  -8.847  40.170  1.00                 N  
ATOM   1861  CE1 HIS   286     -20.928  -8.621  40.926  1.00                 C  
ATOM   1862  CD2 HIS   286     -21.214 -10.564  40.131  1.00                 C  
ATOM   1863  NE2 HIS   286     -21.757  -9.647  40.908  1.00                 N  
ATOM   1864  N   GLN   287     -16.496 -10.447  36.917  1.00                 N  
ATOM   1865  CA  GLN   287     -15.322 -10.843  36.116  1.00                 C  
ATOM   1866  C   GLN   287     -15.198 -12.376  36.060  1.00                 C  
ATOM   1867  O   GLN   287     -14.383 -12.847  35.305  1.00                 O  
ATOM   1868  CB  GLN   287     -14.047 -10.226  36.693  1.00                 C  
ATOM   1869  CD  GLN   287     -12.714  -8.135  37.175  1.00                 C  
ATOM   1870  CG  GLN   287     -13.980  -8.712  36.574  1.00                 C  
ATOM   1871  OE1 GLN   287     -12.436  -8.324  38.360  1.00                 O  
ATOM   1872  NE2 GLN   287     -11.941  -7.428  36.359  1.00                 N  
ATOM   1873  N   PRO   288     -15.984 -13.153  36.814  1.00                 N  
ATOM   1874  CA  PRO   288     -15.959 -14.625  36.665  1.00                 C  
ATOM   1875  C   PRO   288     -17.089 -15.098  35.749  1.00                 C  
ATOM   1876  O   PRO   288     -17.234 -16.288  35.546  1.00                 O  
ATOM   1877  CB  PRO   288     -16.135 -15.145  38.093  1.00                 C  
ATOM   1878  CD  PRO   288     -16.100 -12.757  38.253  1.00                 C  
ATOM   1879  CG  PRO   288     -15.684 -14.017  38.959  1.00                 C  
ATOM   1880  N   LEU   289     -16.911 -14.938  34.445  1.00                 N  
ATOM   1881  CA  LEU   289     -17.940 -15.337  33.493  1.00                 C  
ATOM   1882  C   LEU   289     -18.104 -16.852  33.422  1.00                 C  
ATOM   1883  O   LEU   289     -19.164 -17.375  33.068  1.00                 O  
ATOM   1884  CB  LEU   289     -17.621 -14.793  32.099  1.00                 C  
ATOM   1885  CG  LEU   289     -17.701 -13.274  31.930  1.00                 C  
ATOM   1886  CD1 LEU   289     -17.215 -12.861  30.549  1.00                 C  
ATOM   1887  CD2 LEU   289     -19.122 -12.782  32.160  1.00                 C  
ATOM   1888  N   ALA   290     -17.043 -17.580  33.762  1.00                 N  
ATOM   1889  CA  ALA   290     -17.085 -19.037  33.707  1.00                 C  
ATOM   1890  C   ALA   290     -18.091 -19.665  34.669  1.00                 C  
ATOM   1891  O   ALA   290     -18.542 -20.796  34.467  1.00                 O  
ATOM   1892  CB  ALA   290     -15.710 -19.618  33.996  1.00                 C  
ATOM   1893  N   SER   291     -18.469 -18.958  35.733  1.00                 N  
ATOM   1894  CA  SER   291     -19.431 -19.521  36.679  1.00                 C  
ATOM   1895  C   SER   291     -20.810 -19.649  36.036  1.00                 C  
ATOM   1896  O   SER   291     -21.690 -20.364  36.523  1.00                 O  
ATOM   1897  CB  SER   291     -19.512 -18.657  37.939  1.00                 C  
ATOM   1898  OG  SER   291     -20.093 -17.396  37.657  1.00                 O  
ATOM   1899  N   MET   292     -21.014 -18.947  34.924  1.00                 N  
ATOM   1900  CA  MET   292     -22.286 -18.991  34.201  1.00                 C  
ATOM   1901  C   MET   292     -22.310 -20.102  33.145  1.00                 C  
ATOM   1902  O   MET   292     -23.313 -20.323  32.461  1.00                 O  
ATOM   1903  CB  MET   292     -22.570 -17.644  33.534  1.00                 C  
ATOM   1904  SD  MET   292     -24.048 -16.753  35.701  1.00                 S  
ATOM   1905  CE  MET   292     -25.487 -16.608  34.645  1.00                 C  
ATOM   1906  CG  MET   292     -22.722 -16.488  34.509  1.00                 C  
ATOM   1907  N   GLY   293     -21.197 -20.816  33.002  1.00                 N  
ATOM   1908  CA  GLY   293     -21.100 -21.877  32.000  1.00                 C  
ATOM   1909  C   GLY   293     -20.902 -23.262  32.602  1.00                 C  
ATOM   1910  O   GLY   293     -20.125 -23.461  33.540  1.00                 O  
ATOM   1911  N   LEU   294     -21.615 -24.242  32.060  1.00                 N  
ATOM   1912  CA  LEU   294     -21.510 -25.608  32.553  1.00                 C  
ATOM   1913  C   LEU   294     -20.168 -26.200  32.142  1.00                 C  
ATOM   1914  O   LEU   294     -19.525 -26.942  32.890  1.00                 O  
ATOM   1915  CB  LEU   294     -22.666 -26.459  32.023  1.00                 C  
ATOM   1916  CG  LEU   294     -24.059 -26.118  32.557  1.00                 C  
ATOM   1917  CD1 LEU   294     -25.126 -26.917  31.823  1.00                 C  
ATOM   1918  CD2 LEU   294     -24.140 -26.377  34.053  1.00                 C  
ATOM   1919  N   GLY   295     -19.730 -25.872  30.932  1.00                 N  
ATOM   1920  CA  GLY   295     -18.470 -26.381  30.420  1.00                 C  
ATOM   1921  C   GLY   295     -17.404 -25.289  30.389  1.00                 C  
ATOM   1922  O   GLY   295     -17.695 -24.104  30.569  1.00                 O  
ATOM   1923  N   ARG   296     -16.133 -25.671  30.158  1.00                 N  
ATOM   1924  CA  ARG   296     -15.034 -24.705  30.105  1.00                 C  
ATOM   1925  C   ARG   296     -15.370 -23.485  29.253  1.00                 C  
ATOM   1926  O   ARG   296     -15.741 -23.583  28.080  1.00                 O  
ATOM   1927  CB  ARG   296     -13.765 -25.366  29.564  1.00                 C  
ATOM   1928  CD  ARG   296     -11.315 -25.191  29.048  1.00                 C  
ATOM   1929  NE  ARG   296     -10.911 -26.306  29.901  1.00                 N  
ATOM   1930  CG  ARG   296     -12.537 -24.471  29.593  1.00                 C  
ATOM   1931  CZ  ARG   296     -10.102 -26.190  30.949  1.00                 C  
ATOM   1932  NH1 ARG   296      -9.789 -27.260  31.667  1.00                 N  
ATOM   1933  NH2 ARG   296      -9.607 -25.004  31.276  1.00                 N  
ATOM   1934  N   LEU   297     -15.199 -22.348  29.902  1.00                 N  
ATOM   1935  CA  LEU   297     -15.511 -21.101  29.214  1.00                 C  
ATOM   1936  C   LEU   297     -14.459 -20.047  29.580  1.00                 C  
ATOM   1937  O   LEU   297     -13.932 -20.048  30.684  1.00                 O  
ATOM   1938  CB  LEU   297     -16.918 -20.625  29.579  1.00                 C  
ATOM   1939  CG  LEU   297     -17.373 -19.307  28.950  1.00                 C  
ATOM   1940  CD1 LEU   297     -17.512 -19.451  27.442  1.00                 C  
ATOM   1941  CD2 LEU   297     -18.687 -18.844  29.561  1.00                 C  
ATOM   1942  N   LEU   298     -14.160 -19.139  28.667  1.00                 N  
ATOM   1943  CA  LEU   298     -13.408 -17.977  29.077  1.00                 C  
ATOM   1944  C   LEU   298     -14.281 -17.097  29.967  1.00                 C  
ATOM   1945  O   LEU   298     -15.499 -17.128  29.844  1.00                 O  
ATOM   1946  CB  LEU   298     -12.912 -17.201  27.855  1.00                 C  
ATOM   1947  CG  LEU   298     -11.917 -17.927  26.948  1.00                 C  
ATOM   1948  CD1 LEU   298     -11.609 -17.096  25.713  1.00                 C  
ATOM   1949  CD2 LEU   298     -10.636 -18.247  27.704  1.00                 C  
ATOM   1950  N   VAL   299     -13.599 -16.341  30.826  1.00                 N  
ATOM   1951  CA  VAL   299     -14.171 -15.336  31.674  1.00                 C  
ATOM   1952  C   VAL   299     -13.398 -14.025  31.500  1.00                 C  
ATOM   1953  O   VAL   299     -12.343 -13.992  30.871  1.00                 O  
ATOM   1954  CB  VAL   299     -14.172 -15.777  33.150  1.00                 C  
ATOM   1955  CG1 VAL   299     -14.997 -17.042  33.327  1.00                 C  
ATOM   1956  CG2 VAL   299     -12.750 -15.990  33.643  1.00                 C  
ATOM   1957  N   ILE   300     -13.894 -12.941  32.057  1.00                 N  
ATOM   1958  CA  ILE   300     -13.202 -11.664  31.903  1.00                 C  
ATOM   1959  C   ILE   300     -11.853 -11.675  32.650  1.00                 C  
ATOM   1960  O   ILE   300     -10.927 -10.984  32.237  1.00                 O  
ATOM   1961  CB  ILE   300     -14.067 -10.490  32.398  1.00                 C  
ATOM   1962  CD1 ILE   300     -15.079 -10.145  30.084  1.00                 C  
ATOM   1963  CG1 ILE   300     -15.340 -10.373  31.557  1.00                 C  
ATOM   1964  CG2 ILE   300     -13.264  -9.198  32.394  1.00                 C  
ATOM   1965  N   ASP   301     -11.754 -12.423  33.755  1.00                 N  
ATOM   1966  CA  ASP   301     -10.478 -12.657  34.485  1.00                 C  
ATOM   1967  C   ASP   301      -9.396 -13.111  33.486  1.00                 C  
ATOM   1968  O   ASP   301      -8.259 -12.679  33.593  1.00                 O  
ATOM   1969  CB  ASP   301     -10.676 -13.696  35.591  1.00                 C  
ATOM   1970  CG  ASP   301     -11.490 -13.162  36.753  1.00                 C  
ATOM   1971  OD1 ASP   301     -11.672 -11.929  36.834  1.00                 O  
ATOM   1972  OD2 ASP   301     -11.947 -13.976  37.582  1.00                 O  
ATOM   1973  N   GLY   302      -9.763 -13.966  32.519  1.00                 N  
ATOM   1974  CA  GLY   302      -8.845 -14.562  31.534  1.00                 C  
ATOM   1975  C   GLY   302      -8.322 -13.673  30.402  1.00                 C  
ATOM   1976  O   GLY   302      -7.631 -14.197  29.537  1.00                 O  
ATOM   1977  N   ILE   303      -8.625 -12.370  30.371  1.00                 N  
ATOM   1978  CA  ILE   303      -8.188 -11.541  29.252  1.00                 C  
ATOM   1979  C   ILE   303      -8.106 -10.056  29.637  1.00                 C  
ATOM   1980  O   ILE   303      -8.393  -9.150  28.828  1.00                 O  
ATOM   1981  CB  ILE   303      -9.116 -11.703  28.033  1.00                 C  
ATOM   1982  CD1 ILE   303      -9.168 -11.391  25.504  1.00                 C  
ATOM   1983  CG1 ILE   303      -8.523 -10.994  26.814  1.00                 C  
ATOM   1984  CG2 ILE   303     -10.514 -11.200  28.358  1.00                 C  
ATOM   1985  N   ASN   304      -7.615  -9.800  30.839  1.00                 N  
ATOM   1986  CA  ASN   304      -7.421  -8.430  31.265  1.00                 C  
ATOM   1987  C   ASN   304      -6.112  -7.907  30.686  1.00                 C  
ATOM   1988  O   ASN   304      -6.052  -6.824  30.127  1.00                 O  
ATOM   1989  CB  ASN   304      -7.442  -8.336  32.792  1.00                 C  
ATOM   1990  CG  ASN   304      -8.832  -8.519  33.368  1.00                 C  
ATOM   1991  OD1 ASN   304      -9.831  -8.360  32.667  1.00                 O  
ATOM   1992  ND2 ASN   304      -8.900  -8.854  34.651  1.00                 N  
ATOM   1993  N   ASP   305      -5.067  -8.696  30.869  1.00                 N  
ATOM   1994  CA  ASP   305      -3.773  -8.356  30.393  1.00                 C  
ATOM   1995  C   ASP   305      -3.530  -9.140  29.099  1.00                 C  
ATOM   1996  O   ASP   305      -3.450 -10.356  29.106  1.00                 O  
ATOM   1997  CB  ASP   305      -2.714  -8.664  31.453  1.00                 C  
ATOM   1998  CG  ASP   305      -1.319  -8.262  31.017  1.00                 C  
ATOM   1999  OD1 ASP   305      -1.144  -7.917  29.830  1.00                 O  
ATOM   2000  OD2 ASP   305      -0.400  -8.293  31.863  1.00                 O  
ATOM   2001  N   ILE   306      -3.448  -8.435  27.987  1.00                 N  
ATOM   2002  CA  ILE   306      -3.395  -9.079  26.685  1.00                 C  
ATOM   2003  C   ILE   306      -1.975  -9.589  26.419  1.00                 C  
ATOM   2004  O   ILE   306      -1.826 -10.604  25.710  1.00                 O  
ATOM   2005  CB  ILE   306      -3.848  -8.125  25.564  1.00                 C  
ATOM   2006  CD1 ILE   306      -3.130  -6.074  24.232  1.00                 C  
ATOM   2007  CG1 ILE   306      -2.873  -6.953  25.436  1.00                 C  
ATOM   2008  CG2 ILE   306      -5.272  -7.652  25.810  1.00                 C  
ATOM   2009  N   PHE   307      -0.954  -8.889  26.965  1.00                 N  
ATOM   2010  CA  PHE   307       0.468  -9.316  26.858  1.00                 C  
ATOM   2011  C   PHE   307       0.639 -10.635  27.630  1.00                 C  
ATOM   2012  O   PHE   307       0.889 -11.644  27.004  1.00                 O  
ATOM   2013  CB  PHE   307       1.397  -8.226  27.397  1.00                 C  
ATOM   2014  CG  PHE   307       2.853  -8.590  27.344  1.00                 C  
ATOM   2015  CZ  PHE   307       5.548  -9.264  27.252  1.00                 C  
ATOM   2016  CD1 PHE   307       3.560  -8.504  26.157  1.00                 C  
ATOM   2017  CE1 PHE   307       4.900  -8.839  26.108  1.00                 C  
ATOM   2018  CD2 PHE   307       3.516  -9.017  28.480  1.00                 C  
ATOM   2019  CE2 PHE   307       4.856  -9.352  28.431  1.00                 C  
ATOM   2020  N   THR   308       0.377 -10.652  28.944  1.00                 N  
ATOM   2021  CA  THR   308       0.542 -11.865  29.796  1.00                 C  
ATOM   2022  C   THR   308      -0.423 -13.009  29.451  1.00                 C  
ATOM   2023  O   THR   308      -0.003 -14.136  29.398  1.00                 O  
ATOM   2024  CB  THR   308       0.362 -11.534  31.289  1.00                 C  
ATOM   2025  OG1 THR   308       1.361 -10.590  31.696  1.00                 O  
ATOM   2026  CG2 THR   308       0.508 -12.791  32.134  1.00                 C  
ATOM   2027  N   ARG   309      -1.718 -12.754  29.269  1.00                 N  
ATOM   2028  CA  ARG   309      -2.729 -13.840  29.265  1.00                 C  
ATOM   2029  C   ARG   309      -3.137 -14.275  27.856  1.00                 C  
ATOM   2030  O   ARG   309      -3.742 -15.325  27.728  1.00                 O  
ATOM   2031  CB  ARG   309      -3.979 -13.411  30.035  1.00                 C  
ATOM   2032  CD  ARG   309      -5.045 -12.852  32.238  1.00                 C  
ATOM   2033  NE  ARG   309      -4.832 -12.586  33.659  1.00                 N  
ATOM   2034  CG  ARG   309      -3.750 -13.199  31.523  1.00                 C  
ATOM   2035  CZ  ARG   309      -4.841 -13.520  34.603  1.00                 C  
ATOM   2036  NH1 ARG   309      -4.638 -13.185  35.870  1.00                 N  
ATOM   2037  NH2 ARG   309      -5.054 -14.788  34.280  1.00                 N  
ATOM   2038  N   ARG   310      -2.879 -13.481  26.810  1.00                 N  
ATOM   2039  CA  ARG   310      -3.337 -13.847  25.438  1.00                 C  
ATOM   2040  C   ARG   310      -2.182 -13.806  24.435  1.00                 C  
ATOM   2041  O   ARG   310      -2.363 -14.164  23.292  1.00                 O  
ATOM   2042  CB  ARG   310      -4.459 -12.913  24.980  1.00                 C  
ATOM   2043  CD  ARG   310      -6.427 -14.335  25.614  1.00                 C  
ATOM   2044  NE  ARG   310      -7.666 -14.424  26.382  1.00                 N  
ATOM   2045  CG  ARG   310      -5.723 -13.004  25.819  1.00                 C  
ATOM   2046  CZ  ARG   310      -8.469 -15.483  26.386  1.00                 C  
ATOM   2047  NH1 ARG   310      -9.576 -15.473  27.116  1.00                 N  
ATOM   2048  NH2 ARG   310      -8.164 -16.549  25.659  1.00                 N  
ATOM   2049  N   ILE   311      -1.014 -13.346  24.837  1.00                 N  
ATOM   2050  CA  ILE   311       0.138 -13.449  23.998  1.00                 C  
ATOM   2051  C   ILE   311       0.152 -12.411  22.891  1.00                 C  
ATOM   2052  O   ILE   311       0.696 -12.670  21.846  1.00                 O  
ATOM   2053  CB  ILE   311       0.256 -14.850  23.370  1.00                 C  
ATOM   2054  CD1 ILE   311       1.490 -15.766  25.404  1.00                 C  
ATOM   2055  CG1 ILE   311       0.316 -15.920  24.462  1.00                 C  
ATOM   2056  CG2 ILE   311       1.459 -14.919  22.443  1.00                 C  
ATOM   2057  N   TYR   312      -0.395 -11.219  23.079  1.00                 N  
ATOM   2058  CA  TYR   312      -0.255 -10.243  22.009  1.00                 C  
ATOM   2059  C   TYR   312      -0.325  -8.818  22.556  1.00                 C  
ATOM   2060  O   TYR   312      -0.732  -8.613  23.696  1.00                 O  
ATOM   2061  CB  TYR   312      -1.336 -10.454  20.947  1.00                 C  
ATOM   2062  CG  TYR   312      -2.741 -10.202  21.445  1.00                 C  
ATOM   2063  OH  TYR   312      -6.605  -9.495  22.808  1.00                 O  
ATOM   2064  CZ  TYR   312      -5.327  -9.731  22.358  1.00                 C  
ATOM   2065  CD1 TYR   312      -3.337  -8.957  21.293  1.00                 C  
ATOM   2066  CE1 TYR   312      -4.621  -8.718  21.745  1.00                 C  
ATOM   2067  CD2 TYR   312      -3.467 -11.211  22.064  1.00                 C  
ATOM   2068  CE2 TYR   312      -4.752 -10.991  22.523  1.00                 C  
ATOM   2069  N   ARG   313       0.074  -7.851  21.727  1.00                 N  
ATOM   2070  CA  ARG   313       0.047  -6.435  22.123  1.00                 C  
ATOM   2071  C   ARG   313      -0.327  -5.606  20.901  1.00                 C  
ATOM   2072  O   ARG   313      -0.275  -6.163  19.808  1.00                 O  
ATOM   2073  CB  ARG   313       1.401  -6.013  22.698  1.00                 C  
ATOM   2074  CD  ARG   313       3.867  -5.710  22.347  1.00                 C  
ATOM   2075  NE  ARG   313       4.960  -5.660  21.378  1.00                 N  
ATOM   2076  CG  ARG   313       2.535  -6.026  21.686  1.00                 C  
ATOM   2077  CZ  ARG   313       6.243  -5.535  21.705  1.00                 C  
ATOM   2078  NH1 ARG   313       7.168  -5.499  20.756  1.00                 N  
ATOM   2079  NH2 ARG   313       6.597  -5.448  22.980  1.00                 N  
ATOM   2080  N   TYR   314      -0.628  -4.316  21.088  1.00                 N  
ATOM   2081  CA  TYR   314      -0.973  -3.455  19.965  1.00                 C  
ATOM   2082  C   TYR   314       0.248  -2.675  19.485  1.00                 C  
ATOM   2083  O   TYR   314       1.104  -2.287  20.255  1.00                 O  
ATOM   2084  CB  TYR   314      -2.097  -2.493  20.353  1.00                 C  
ATOM   2085  CG  TYR   314      -3.427  -3.170  20.596  1.00                 C  
ATOM   2086  OH  TYR   314      -7.080  -5.035  21.280  1.00                 O  
ATOM   2087  CZ  TYR   314      -5.872  -4.418  21.052  1.00                 C  
ATOM   2088  CD1 TYR   314      -3.759  -3.654  21.855  1.00                 C  
ATOM   2089  CE1 TYR   314      -4.973  -4.274  22.086  1.00                 C  
ATOM   2090  CD2 TYR   314      -4.346  -3.324  19.566  1.00                 C  
ATOM   2091  CE2 TYR   314      -5.563  -3.941  19.778  1.00                 C  
ATOM   2092  N   GLU   315       0.320  -2.459  18.182  1.00                 N  
ATOM   2093  CA  GLU   315       1.310  -1.564  17.674  1.00                 C  
ATOM   2094  C   GLU   315       0.923  -0.118  17.944  1.00                 C  
ATOM   2095  O   GLU   315      -0.169   0.160  18.479  1.00                 O  
ATOM   2096  CB  GLU   315       1.513  -1.785  16.174  1.00                 C  
ATOM   2097  CD  GLU   315       3.981  -1.254  16.074  1.00                 C  
ATOM   2098  CG  GLU   315       2.596  -0.914  15.559  1.00                 C  
ATOM   2099  OE1 GLU   315       4.296  -2.458  16.179  1.00                 O  
ATOM   2100  OE2 GLU   315       4.751  -0.317  16.372  1.00                 O  
ATOM   2101  N   ARG   316       1.813   0.817  17.568  1.00                 N  
ATOM   2102  CA  ARG   316       1.504   2.261  17.608  1.00                 C  
ATOM   2103  C   ARG   316       0.200   2.602  16.862  1.00                 C  
ATOM   2104  O   ARG   316      -0.100   2.032  15.810  1.00                 O  
ATOM   2105  CB  ARG   316       2.657   3.072  17.013  1.00                 C  
ATOM   2106  CD  ARG   316       5.039   3.844  17.182  1.00                 C  
ATOM   2107  NE  ARG   316       6.268   3.833  17.972  1.00                 N  
ATOM   2108  CG  ARG   316       3.937   3.022  17.831  1.00                 C  
ATOM   2109  CZ  ARG   316       7.218   2.909  17.864  1.00                 C  
ATOM   2110  NH1 ARG   316       8.301   2.981  18.625  1.00                 N  
ATOM   2111  NH2 ARG   316       7.081   1.916  16.996  1.00                 N  
TER
