# Supplementary material for: Comparative Single-Cell Transcriptomics Reveals Novel Genes Involved in Bivalve Embryonic Shell Formation and Questions Ontogenetic Homology of Molluscan Shell Types
Source: Front Cell Dev Biol. 2022 Jun 9;10:883755. doi: 10.3389/fcell.2022.883755 (PMC9261976; doi:10.3389/fcell.2022.883755)
Supplement: Supplementary file 1 [file DataSheet1.ZIP › Supplementary_File1/s_f_1/fec77fab0b39c5ed.final.pdb]

ATOM      1  N   PRO   289     136.758 105.432   5.447  1.00                 N  
ATOM      2  CA  PRO   289     136.633 106.336   6.583  1.00                 C  
ATOM      3  C   PRO   289     135.459 105.911   7.466  1.00                 C  
ATOM      4  O   PRO   289     135.360 104.742   7.837  1.00                 O  
ATOM      5  CB  PRO   289     136.400 107.706   5.942  1.00                 C  
ATOM      6  CD  PRO   289     136.370 106.111   4.158  1.00                 C  
ATOM      7  CG  PRO   289     135.759 107.400   4.630  1.00                 C  
ATOM      8  N   THR   290     134.565 106.839   7.792  1.00                 N  
ATOM      9  CA  THR   290     133.516 106.548   8.770  1.00                 C  
ATOM     10  C   THR   290     132.378 105.745   8.161  1.00                 C  
ATOM     11  O   THR   290     131.688 106.220   7.271  1.00                 O  
ATOM     12  CB  THR   290     132.943 107.839   9.384  1.00                 C  
ATOM     13  OG1 THR   290     133.986 108.555  10.057  1.00                 O  
ATOM     14  CG2 THR   290     131.851 107.511  10.391  1.00                 C  
ATOM     15  N   LEU   291     132.163 104.545   8.683  1.00                 N  
ATOM     16  CA  LEU   291     131.215 103.613   8.099  1.00                 C  
ATOM     17  C   LEU   291     129.786 104.138   8.104  1.00                 C  
ATOM     18  O   LEU   291     129.285 104.573   9.139  1.00                 O  
ATOM     19  CB  LEU   291     131.258 102.273   8.836  1.00                 C  
ATOM     20  CG  LEU   291     132.554 101.470   8.708  1.00                 C  
ATOM     21  CD1 LEU   291     132.515 100.240   9.602  1.00                 C  
ATOM     22  CD2 LEU   291     132.794 101.065   7.261  1.00                 C  
ATOM     23  N   VAL   292     129.134 104.103   6.944  1.00                 N  
ATOM     24  CA  VAL   292     127.738 104.524   6.858  1.00                 C  
ATOM     25  C   VAL   292     126.741 103.450   7.282  1.00                 C  
ATOM     26  O   VAL   292     125.783 103.745   7.982  1.00                 O  
ATOM     27  CB  VAL   292     127.374 104.983   5.434  1.00                 C  
ATOM     28  CG1 VAL   292     125.882 105.261   5.329  1.00                 C  
ATOM     29  CG2 VAL   292     128.177 106.216   5.050  1.00                 C  
ATOM     30  N   ALA   293     126.971 102.201   6.899  1.00                 N  
ATOM     31  CA  ALA   293     125.896 101.228   6.997  1.00                 C  
ATOM     32  C   ALA   293     126.361  99.829   6.663  1.00                 C  
ATOM     33  O   ALA   293     127.392  99.627   6.022  1.00                 O  
ATOM     34  CB  ALA   293     124.746 101.615   6.080  1.00                 C  
ATOM     35  N   LEU   294     125.573  98.864   7.107  1.00                 N  
ATOM     36  CA  LEU   294     125.842  97.473   6.860  1.00                 C  
ATOM     37  C   LEU   294     124.569  96.814   6.386  1.00                 C  
ATOM     38  O   LEU   294     123.571  96.824   7.097  1.00                 O  
ATOM     39  CB  LEU   294     126.384  96.800   8.122  1.00                 C  
ATOM     40  CG  LEU   294     126.656  95.297   8.026  1.00                 C  
ATOM     41  CD1 LEU   294     127.757  95.014   7.016  1.00                 C  
ATOM     42  CD2 LEU   294     127.028  94.730   9.387  1.00                 C  
ATOM     43  N   LEU   295     124.588  96.234   5.193  1.00                 N  
ATOM     44  CA  LEU   295     123.416  95.515   4.713  1.00                 C  
ATOM     45  C   LEU   295     123.627  94.035   4.935  1.00                 C  
ATOM     46  O   LEU   295     124.700  93.516   4.660  1.00                 O  
ATOM     47  CB  LEU   295     123.165  95.825   3.236  1.00                 C  
ATOM     48  CG  LEU   295     121.983  95.105   2.583  1.00                 C  
ATOM     49  CD1 LEU   295     120.670  95.554   3.205  1.00                 C  
ATOM     50  CD2 LEU   295     121.969  95.347   1.082  1.00                 C  
ATOM     51  N   VAL   296     122.615  93.363   5.473  1.00                 N  
ATOM     52  CA  VAL   296     122.793  91.981   5.891  1.00                 C  
ATOM     53  C   VAL   296     121.706  91.042   5.423  1.00                 C  
ATOM     54  O   VAL   296     120.558  91.166   5.848  1.00                 O  
ATOM     55  CB  VAL   296     122.893  91.863   7.423  1.00                 C  
ATOM     56  CG1 VAL   296     123.061  90.409   7.836  1.00                 C  
ATOM     57  CG2 VAL   296     124.045  92.706   7.948  1.00                 C  
ATOM     58  N   ASP   297     122.082  90.090   4.567  1.00                 N  
ATOM     59  CA  ASP   297     121.155  89.064   4.077  1.00                 C  
ATOM     60  C   ASP   297     121.775  87.664   3.972  1.00                 C  
ATOM     61  O   ASP   297     122.796  87.464   3.313  1.00                 O  
ATOM     62  CB  ASP   297     120.600  89.454   2.706  1.00                 C  
ATOM     63  CG  ASP   297     119.551  88.482   2.203  1.00                 C  
ATOM     64  OD1 ASP   297     119.105  87.627   2.997  1.00                 O  
ATOM     65  OD2 ASP   297     119.175  88.574   1.016  1.00                 O  
ATOM     66  N   HIS   298     121.140  86.703   4.638  1.00                 N  
ATOM     67  CA  HIS   298     121.430  85.289   4.450  1.00                 C  
ATOM     68  C   HIS   298     122.729  84.776   5.031  1.00                 C  
ATOM     69  O   HIS   298     123.207  83.704   4.665  1.00                 O  
ATOM     70  CB  HIS   298     121.438  84.937   2.961  1.00                 C  
ATOM     71  CG  HIS   298     120.155  85.255   2.258  1.00                 C  
ATOM     72  ND1 HIS   298     120.029  85.219   0.886  1.00                 N  
ATOM     73  CE1 HIS   298     118.769  85.550   0.554  1.00                 C  
ATOM     74  CD2 HIS   298     118.815  85.647   2.670  1.00                 C  
ATOM     75  NE2 HIS   298     118.035  85.809   1.619  1.00                 N  
ATOM     76  N   TRP   299     123.275  85.520   5.981  1.00                 N  
ATOM     77  CA  TRP   299     124.650  85.307   6.424  1.00                 C  
ATOM     78  C   TRP   299     124.873  84.176   7.446  1.00                 C  
ATOM     79  O   TRP   299     125.362  83.097   7.096  1.00                 O  
ATOM     80  CB  TRP   299     125.220  86.588   7.037  1.00                 C  
ATOM     81  CG  TRP   299     125.478  87.669   6.033  1.00                 C  
ATOM     82  CD1 TRP   299     124.759  88.817   5.861  1.00                 C  
ATOM     83  NE1 TRP   299     125.297  89.566   4.843  1.00                 N  
ATOM     84  CD2 TRP   299     126.531  87.705   5.061  1.00                 C  
ATOM     85  CE2 TRP   299     126.387  88.902   4.336  1.00                 C  
ATOM     86  CH2 TRP   299     128.270  88.395   3.004  1.00                 C  
ATOM     87  CZ2 TRP   299     127.253  89.258   3.303  1.00                 C  
ATOM     88  CE3 TRP   299     127.580  86.841   4.733  1.00                 C  
ATOM     89  CZ3 TRP   299     128.436  87.198   3.709  1.00                 C  
ATOM     90  N   SER   300     124.517  84.403   8.700  1.00                 N  
ATOM     91  CA  SER   300     124.639  83.324   9.653  1.00                 C  
ATOM     92  C   SER   300     123.295  83.081  10.309  1.00                 C  
ATOM     93  O   SER   300     122.642  82.086  10.031  1.00                 O  
ATOM     94  CB  SER   300     125.709  83.649  10.697  1.00                 C  
ATOM     95  OG  SER   300     125.851  82.592  11.629  1.00                 O  
ATOM     96  N   GLY   301     122.887  83.987  11.185  1.00                 N  
ATOM     97  CA  GLY   301     121.567  83.917  11.807  1.00                 C  
ATOM     98  C   GLY   301     120.564  84.815  11.086  1.00                 C  
ATOM     99  O   GLY   301     119.438  85.017  11.554  1.00                 O  
ATOM    100  N   VAL   302     119.847  84.224  10.135  1.00                 N  
ATOM    101  CA  VAL   302     118.965  84.972   9.244  1.00                 C  
ATOM    102  C   VAL   302     117.638  85.291   9.924  1.00                 C  
ATOM    103  O   VAL   302     116.552  84.994   9.417  1.00                 O  
ATOM    104  CB  VAL   302     118.707  84.207   7.933  1.00                 C  
ATOM    105  CG1 VAL   302     117.730  84.973   7.053  1.00                 C  
ATOM    106  CG2 VAL   302     120.013  83.960   7.194  1.00                 C  
ATOM    107  N   GLU   303     117.726  85.912  11.104  1.00                 N  
ATOM    108  CA  GLU   303     116.539  86.229  11.882  1.00                 C  
ATOM    109  C   GLU   303     116.093  87.653  11.597  1.00                 C  
ATOM    110  O   GLU   303     116.897  88.516  11.234  1.00                 O  
ATOM    111  CB  GLU   303     116.810  86.038  13.376  1.00                 C  
ATOM    112  CD  GLU   303     117.351  84.448  15.262  1.00                 C  
ATOM    113  CG  GLU   303     117.109  84.602  13.773  1.00                 C  
ATOM    114  OE1 GLU   303     117.510  85.479  15.948  1.00                 O  
ATOM    115  OE2 GLU   303     117.382  83.295  15.743  1.00                 O  
ATOM    116  N   ASN   304     114.794  87.938  11.755  1.00                 N  
ATOM    117  CA  ASN   304     114.263  89.264  11.433  1.00                 C  
ATOM    118  C   ASN   304     115.074  90.401  12.029  1.00                 C  
ATOM    119  O   ASN   304     115.333  91.422  11.387  1.00                 O  
ATOM    120  CB  ASN   304     112.808  89.385  11.892  1.00                 C  
ATOM    121  CG  ASN   304     111.854  88.595  11.018  1.00                 C  
ATOM    122  OD1 ASN   304     112.187  88.233   9.889  1.00                 O  
ATOM    123  ND2 ASN   304     110.663  88.325  11.538  1.00                 N  
ATOM    124  N   VAL   305     115.492  90.235  13.288  1.00                 N  
ATOM    125  CA  VAL   305     116.240  91.270  14.019  1.00                 C  
ATOM    126  C   VAL   305     117.670  91.500  13.536  1.00                 C  
ATOM    127  O   VAL   305     118.322  92.480  13.906  1.00                 O  
ATOM    128  CB  VAL   305     116.305  90.961  15.526  1.00                 C  
ATOM    129  CG1 VAL   305     114.905  90.901  16.118  1.00                 C  
ATOM    130  CG2 VAL   305     117.047  89.656  15.771  1.00                 C  
ATOM    131  N   GLY   306     118.186  90.603  12.700  1.00                 N  
ATOM    132  CA  GLY   306     119.534  90.775  12.159  1.00                 C  
ATOM    133  C   GLY   306     119.505  91.150  10.641  1.00                 C  
ATOM    134  O   GLY   306     120.469  91.660  10.063  1.00                 O  
ATOM    135  N   GLY   307     118.366  90.879  10.024  1.00                 N  
ATOM    136  CA  GLY   307     118.118  91.184   8.608  1.00                 C  
ATOM    137  C   GLY   307     117.699  92.621   8.257  1.00                 C  
ATOM    138  O   GLY   307     117.401  92.926   7.099  1.00                 O  
ATOM    139  N   PRO   308     117.663  93.550   9.252  1.00                 N  
ATOM    140  CA  PRO   308     117.209  94.925   8.947  1.00                 C  
ATOM    141  C   PRO   308     118.299  96.033   8.757  1.00                 C  
ATOM    142  O   PRO   308     118.286  97.048   9.458  1.00                 O  
ATOM    143  CB  PRO   308     116.339  95.303  10.148  1.00                 C  
ATOM    144  CD  PRO   308     117.482  93.297  10.781  1.00                 C  
ATOM    145  CG  PRO   308     116.981  94.613  11.305  1.00                 C  
ATOM    146  N   SER   309     119.300  95.908   7.888  1.00                 N  
ATOM    147  CA  SER   309     120.251  96.938   7.554  1.00                 C  
ATOM    148  C   SER   309     120.502  97.775   8.788  1.00                 C  
ATOM    149  O   SER   309     119.594  98.041   9.581  1.00                 O  
ATOM    150  CB  SER   309     119.733  97.790   6.394  1.00                 C  
ATOM    151  OG  SER   309     120.643  98.829   6.077  1.00                 O  
ATOM    152  N   LEU   310     121.759  98.168   8.938  1.00                 N  
ATOM    153  CA  LEU   310     122.252  98.827  10.130  1.00                 C  
ATOM    154  C   LEU   310     122.915 100.139   9.748  1.00                 C  
ATOM    155  O   LEU   310     123.814 100.158   8.906  1.00                 O  
ATOM    156  CB  LEU   310     123.229  97.919  10.879  1.00                 C  
ATOM    157  CG  LEU   310     123.884  98.512  12.129  1.00                 C  
ATOM    158  CD1 LEU   310     122.844  98.775  13.207  1.00                 C  
ATOM    159  CD2 LEU   310     124.970  97.587  12.656  1.00                 C  
ATOM    160  N   ASP   311     122.477 101.234  10.363  1.00                 N  
ATOM    161  CA  ASP   311     122.868 102.561   9.872  1.00                 C  
ATOM    162  C   ASP   311     124.013 103.360  10.542  1.00                 C  
ATOM    163  O   ASP   311     124.290 104.478  10.113  1.00                 O  
ATOM    164  CB  ASP   311     121.672 103.515   9.897  1.00                 C  
ATOM    165  CG  ASP   311     120.585 103.113   8.921  1.00                 C  
ATOM    166  OD1 ASP   311     120.904 102.435   7.922  1.00                 O  
ATOM    167  OD2 ASP   311     119.413 103.476   9.155  1.00                 O  
ATOM    168  N   ARG   312     124.658 102.817  11.573  1.00                 N  
ATOM    169  CA  ARG   312     126.064 103.178  11.855  1.00                 C  
ATOM    170  C   ARG   312     126.515 104.632  11.924  1.00                 C  
ATOM    171  O   ARG   312     127.143 105.135  10.989  1.00                 O  
ATOM    172  CB  ARG   312     126.998 102.543  10.822  1.00                 C  
ATOM    173  CD  ARG   312     128.025 100.460   9.871  1.00                 C  
ATOM    174  NE  ARG   312     127.974  99.002   9.804  1.00                 N  
ATOM    175  CG  ARG   312     126.983 101.023  10.824  1.00                 C  
ATOM    176  CZ  ARG   312     128.560  98.192  10.680  1.00                 C  
ATOM    177  NH1 ARG   312     128.459  96.878  10.539  1.00                 N  
ATOM    178  NH2 ARG   312     129.245  98.700  11.696  1.00                 N  
ATOM    179  N   VAL   313     126.205 105.303  13.019  1.00                 N  
ATOM    180  CA  VAL   313     126.651 106.675  13.203  1.00                 C  
ATOM    181  C   VAL   313     128.177 106.806  13.232  1.00                 C  
ATOM    182  O   VAL   313     128.902 105.828  13.454  1.00                 O  
ATOM    183  CB  VAL   313     126.076 107.287  14.494  1.00                 C  
ATOM    184  CG1 VAL   313     126.641 108.681  14.720  1.00                 C  
ATOM    185  CG2 VAL   313     124.557 107.328  14.434  1.00                 C  
ATOM    186  N   ARG   314     128.641 108.026  12.962  1.00                 N  
ATOM    187  CA  ARG   314     130.037 108.429  13.133  1.00                 C  
ATOM    188  C   ARG   314     130.400 108.555  14.622  1.00                 C  
ATOM    189  O   ARG   314     129.648 109.140  15.406  1.00                 O  
ATOM    190  CB  ARG   314     130.304 109.753  12.414  1.00                 C  
ATOM    191  CD  ARG   314     131.974 111.441  11.600  1.00                 C  
ATOM    192  NE  ARG   314     133.377 111.846  11.567  1.00                 N  
ATOM    193  CG  ARG   314     131.764 110.178  12.419  1.00                 C  
ATOM    194  CZ  ARG   314     133.837 112.894  10.893  1.00                 C  
ATOM    195  NH1 ARG   314     135.130 113.186  10.921  1.00                 N  
ATOM    196  NH2 ARG   314     133.002 113.649  10.191  1.00                 N  
ATOM    197  N   SER   315     131.575 108.053  14.998  1.00                 N  
ATOM    198  CA  SER   315     131.902 107.828  16.398  1.00                 C  
ATOM    199  C   SER   315     131.204 106.628  17.033  1.00                 C  
ATOM    200  O   SER   315     131.289 105.509  16.516  1.00                 O  
ATOM    201  CB  SER   315     131.569 109.067  17.232  1.00                 C  
ATOM    202  OG  SER   315     132.096 108.956  18.543  1.00                 O  
ATOM    203  N   GLN   316     130.529 106.853  18.161  1.00                 N  
ATOM    204  CA  GLN   316     129.998 105.765  18.991  1.00                 C  
ATOM    205  C   GLN   316     128.671 105.165  18.503  1.00                 C  
ATOM    206  O   GLN   316     127.794 105.879  18.013  1.00                 O  
ATOM    207  CB  GLN   316     129.800 106.238  20.432  1.00                 C  
ATOM    208  CD  GLN   316     132.058 105.527  21.313  1.00                 C  
ATOM    209  CG  GLN   316     131.081 106.671  21.125  1.00                 C  
ATOM    210  OE1 GLN   316     131.744 104.532  21.966  1.00                 O  
ATOM    211  NE2 GLN   316     133.247 105.665  20.739  1.00                 N  
ATOM    212  N   ILE   317     128.546 103.844  18.652  1.00                 N  
ATOM    213  CA  ILE   317     127.391 103.081  18.183  1.00                 C  
ATOM    214  C   ILE   317     127.256 101.802  19.022  1.00                 C  
ATOM    215  O   ILE   317     128.221 101.383  19.653  1.00                 O  
ATOM    216  CB  ILE   317     127.507 102.745  16.685  1.00                 C  
ATOM    217  CD1 ILE   317     128.835 101.351  15.013  1.00                 C  
ATOM    218  CG1 ILE   317     128.750 101.892  16.424  1.00                 C  
ATOM    219  CG2 ILE   317     127.508 104.018  15.852  1.00                 C  
ATOM    220  N   THR   318     126.081 101.176  19.042  1.00                 N  
ATOM    221  CA  THR   318     125.861 100.079  19.995  1.00                 C  
ATOM    222  C   THR   318     125.021  98.890  19.493  1.00                 C  
ATOM    223  O   THR   318     124.274  99.019  18.521  1.00                 O  
ATOM    224  CB  THR   318     125.179 100.578  21.282  1.00                 C  
ATOM    225  OG1 THR   318     123.870 101.073  20.972  1.00                 O  
ATOM    226  CG2 THR   318     125.987 101.702  21.912  1.00                 C  
ATOM    227  N   GLN   319     125.168  97.736  20.158  1.00                 N  
ATOM    228  CA  GLN   319     124.431  96.494  19.833  1.00                 C  
ATOM    229  C   GLN   319     123.977  95.656  21.066  1.00                 C  
ATOM    230  O   GLN   319     124.810  95.221  21.860  1.00                 O  
ATOM    231  CB  GLN   319     125.276  95.590  18.933  1.00                 C  
ATOM    232  CD  GLN   319     124.369  96.219  16.661  1.00                 C  
ATOM    233  CG  GLN   319     125.583  96.184  17.569  1.00                 C  
ATOM    234  OE1 GLN   319     123.473  95.382  16.775  1.00                 O  
ATOM    235  NE2 GLN   319     124.337  97.189  15.755  1.00                 N  
ATOM    236  N   VAL   320     122.681  95.382  21.212  1.00                 N  
ATOM    237  CA  VAL   320     122.230  94.642  22.395  1.00                 C  
ATOM    238  C   VAL   320     121.734  93.246  22.111  1.00                 C  
ATOM    239  O   VAL   320     120.998  93.023  21.150  1.00                 O  
ATOM    240  CB  VAL   320     121.113  95.396  23.140  1.00                 C  
ATOM    241  CG1 VAL   320     121.621  96.738  23.644  1.00                 C  
ATOM    242  CG2 VAL   320     119.904  95.585  22.238  1.00                 C  
ATOM    243  N   GLU   321     122.005  92.746  20.911  1.00                 N  
ATOM    244  CA  GLU   321     121.463  91.454  20.513  1.00                 C  
ATOM    245  C   GLU   321     122.402  90.489  19.810  1.00                 C  
ATOM    246  O   GLU   321     123.588  90.753  19.593  1.00                 O  
ATOM    247  CB  GLU   321     120.257  91.640  19.591  1.00                 C  
ATOM    248  CD  GLU   321     118.402  91.495  21.299  1.00                 C  
ATOM    249  CG  GLU   321     119.079  92.346  20.243  1.00                 C  
ATOM    250  OE1 GLU   321     118.565  90.257  21.258  1.00                 O  
ATOM    251  OE2 GLU   321     117.707  92.065  22.166  1.00                 O  
ATOM    252  N   PHE   322     121.846  89.336  19.447  1.00                 N  
ATOM    253  CA  PHE   322     122.593  88.310  18.738  1.00                 C  
ATOM    254  C   PHE   322     123.279  88.973  17.551  1.00                 C  
ATOM    255  O   PHE   322     124.247  88.454  16.988  1.00                 O  
ATOM    256  CB  PHE   322     121.663  87.177  18.300  1.00                 C  
ATOM    257  CG  PHE   322     121.206  86.297  19.428  1.00                 C  
ATOM    258  CZ  PHE   322     120.366  84.666  21.516  1.00                 C  
ATOM    259  CD1 PHE   322     119.907  86.370  19.899  1.00                 C  
ATOM    260  CE1 PHE   322     119.487  85.561  20.938  1.00                 C  
ATOM    261  CD2 PHE   322     122.075  85.396  20.017  1.00                 C  
ATOM    262  CE2 PHE   322     121.654  84.586  21.055  1.00                 C  
ATOM    263  N   GLU   323     122.779  90.141  17.152  1.00                 N  
ATOM    264  CA  GLU   323     123.372  90.874  16.039  1.00                 C  
ATOM    265  C   GLU   323     124.803  91.270  16.387  1.00                 C  
ATOM    266  O   GLU   323     125.713  91.197  15.557  1.00                 O  
ATOM    267  CB  GLU   323     122.533  92.108  15.703  1.00                 C  
ATOM    268  CD  GLU   323     122.149  94.073  14.162  1.00                 C  
ATOM    269  CG  GLU   323     123.047  92.903  14.513  1.00                 C  
ATOM    270  OE1 GLU   323     121.133  94.273  14.861  1.00                 O  
ATOM    271  OE2 GLU   323     122.460  94.789  13.188  1.00                 O  
ATOM    272  N   GLN   324     125.026  91.699  17.631  1.00                 N  
ATOM    273  CA  GLN   324     126.370  92.080  18.067  1.00                 C  
ATOM    274  C   GLN   324     127.296  90.869  18.005  1.00                 C  
ATOM    275  O   GLN   324     128.416  90.930  17.492  1.00                 O  
ATOM    276  CB  GLN   324     126.330  92.661  19.482  1.00                 C  
ATOM    277  CD  GLN   324     127.604  93.683  21.408  1.00                 C  
ATOM    278  CG  GLN   324     127.682  93.116  20.005  1.00                 C  
ATOM    279  OE1 GLN   324     126.922  93.133  22.273  1.00                 O  
ATOM    280  NE2 GLN   324     128.303  94.788  21.639  1.00                 N  
ATOM    281  N   LYS   325     126.826  89.744  18.537  1.00                 N  
ATOM    282  CA  LYS   325     127.609  88.514  18.529  1.00                 C  
ATOM    283  C   LYS   325     127.975  88.135  17.108  1.00                 C  
ATOM    284  O   LYS   325     129.089  87.696  16.813  1.00                 O  
ATOM    285  CB  LYS   325     126.834  87.381  19.205  1.00                 C  
ATOM    286  CD  LYS   325     125.899  86.389  21.312  1.00                 C  
ATOM    287  CE  LYS   325     125.746  86.552  22.815  1.00                 C  
ATOM    288  CG  LYS   325     126.694  87.536  20.710  1.00                 C  
ATOM    289  NZ  LYS   325     124.932  85.458  23.413  1.00                 N  
ATOM    290  N   CYS   326     126.906  88.280  16.186  1.00                 N  
ATOM    291  CA  CYS   326     127.296  87.986  14.824  1.00                 C  
ATOM    292  C   CYS   326     127.496  89.192  13.911  1.00                 C  
ATOM    293  O   CYS   326     127.877  89.052  12.748  1.00                 O  
ATOM    294  CB  CYS   326     126.265  87.073  14.157  1.00                 C  
ATOM    295  SG  CYS   326     126.114  85.438  14.914  1.00                 S  
ATOM    296  N   LEU   327     127.260  90.385  14.428  1.00                 N  
ATOM    297  CA  LEU   327     127.404  91.549  13.573  1.00                 C  
ATOM    298  C   LEU   327     128.859  91.894  13.354  1.00                 C  
ATOM    299  O   LEU   327     129.227  92.258  12.256  1.00                 O  
ATOM    300  CB  LEU   327     126.667  92.749  14.172  1.00                 C  
ATOM    301  CG  LEU   327     126.711  94.045  13.362  1.00                 C  
ATOM    302  CD1 LEU   327     126.091  93.842  11.988  1.00                 C  
ATOM    303  CD2 LEU   327     125.999  95.167  14.102  1.00                 C  
ATOM    304  N   VAL   328     129.687  91.772  14.388  1.00                 N  
ATOM    305  CA  VAL   328     131.128  91.987  14.220  1.00                 C  
ATOM    306  C   VAL   328     131.656  91.072  13.117  1.00                 C  
ATOM    307  O   VAL   328     132.309  91.527  12.165  1.00                 O  
ATOM    308  CB  VAL   328     131.892  91.747  15.536  1.00                 C  
ATOM    309  CG1 VAL   328     133.393  91.763  15.291  1.00                 C  
ATOM    310  CG2 VAL   328     131.507  92.791  16.573  1.00                 C  
ATOM    311  N   PRO   329     131.314  89.790  13.247  1.00                 N  
ATOM    312  CA  PRO   329     131.670  88.742  12.292  1.00                 C  
ATOM    313  C   PRO   329     131.379  89.126  10.851  1.00                 C  
ATOM    314  O   PRO   329     132.164  88.835   9.951  1.00                 O  
ATOM    315  CB  PRO   329     130.813  87.548  12.716  1.00                 C  
ATOM    316  CD  PRO   329     130.451  89.195  14.415  1.00                 C  
ATOM    317  CG  PRO   329     130.634  87.720  14.187  1.00                 C  
ATOM    318  N   ALA   330     130.234  89.766  10.648  1.00                 N  
ATOM    319  CA  ALA   330     129.867  90.271   9.343  1.00                 C  
ATOM    320  C   ALA   330     130.983  91.154   8.792  1.00                 C  
ATOM    321  O   ALA   330     131.635  90.807   7.804  1.00                 O  
ATOM    322  CB  ALA   330     128.559  91.043   9.422  1.00                 C  
ATOM    323  N   LEU   331     130.623  92.367   8.390  1.00                 N  
ATOM    324  CA  LEU   331     131.589  93.312   7.844  1.00                 C  
ATOM    325  C   LEU   331     132.622  93.752   8.893  1.00                 C  
ATOM    326  O   LEU   331     133.817  93.879   8.611  1.00                 O  
ATOM    327  CB  LEU   331     130.875  94.542   7.280  1.00                 C  
ATOM    328  CG  LEU   331     131.766  95.607   6.637  1.00                 C  
ATOM    329  CD1 LEU   331     132.552  95.020   5.475  1.00                 C  
ATOM    330  CD2 LEU   331     130.935  96.791   6.168  1.00                 C  
ATOM    331  N   ARG   332     132.167  93.990  10.119  1.00                 N  
ATOM    332  CA  ARG   332     133.055  94.417  11.199  1.00                 C  
ATOM    333  C   ARG   332     134.184  93.422  11.454  1.00                 C  
ATOM    334  O   ARG   332     135.338  93.796  11.676  1.00                 O  
ATOM    335  CB  ARG   332     132.264  94.628  12.491  1.00                 C  
ATOM    336  CD  ARG   332     130.551  95.957  13.757  1.00                 C  
ATOM    337  NE  ARG   332     129.680  97.129  13.758  1.00                 N  
ATOM    338  CG  ARG   332     131.356  95.847  12.472  1.00                 C  
ATOM    339  CZ  ARG   332     128.750  97.368  14.677  1.00                 C  
ATOM    340  NH1 ARG   332     128.004  98.461  14.597  1.00                 N  
ATOM    341  NH2 ARG   332     128.569  96.513  15.674  1.00                 N  
ATOM    342  N   ALA   333     133.862  92.132  11.425  1.00                 N  
ATOM    343  CA  ALA   333     134.864  91.095  11.660  1.00                 C  
ATOM    344  C   ALA   333     135.246  90.311  10.401  1.00                 C  
ATOM    345  O   ALA   333     135.820  89.220  10.458  1.00                 O  
ATOM    346  CB  ALA   333     134.375  90.115  12.716  1.00                 C  
ATOM    347  N   HIS   334     134.921  90.880   9.243  1.00                 N  
ATOM    348  CA  HIS   334     135.237  90.291   7.944  1.00                 C  
ATOM    349  C   HIS   334     134.991  88.785   7.887  1.00                 C  
ATOM    350  O   HIS   334     135.894  87.985   7.627  1.00                 O  
ATOM    351  CB  HIS   334     136.694  90.569   7.570  1.00                 C  
ATOM    352  CG  HIS   334     137.024  92.025   7.467  1.00                 C  
ATOM    353  ND1 HIS   334     136.498  92.841   6.488  1.00                 N  
ATOM    354  CE1 HIS   334     136.976  94.087   6.653  1.00                 C  
ATOM    355  CD2 HIS   334     137.861  92.956   8.211  1.00                 C  
ATOM    356  NE2 HIS   334     137.794  94.163   7.684  1.00                 N  
ATOM    357  N   VAL   335     133.748  88.385   8.134  1.00                 N  
ATOM    358  CA  VAL   335     133.392  86.974   8.114  1.00                 C  
ATOM    359  C   VAL   335     131.915  86.793   7.784  1.00                 C  
ATOM    360  O   VAL   335     131.106  87.719   7.878  1.00                 O  
ATOM    361  CB  VAL   335     133.718  86.291   9.455  1.00                 C  
ATOM    362  CG1 VAL   335     133.295  84.830   9.425  1.00                 C  
ATOM    363  CG2 VAL   335     135.201  86.413   9.768  1.00                 C  
ATOM    364  N   PHE   336     131.552  85.578   7.389  1.00                 N  
ATOM    365  CA  PHE   336     130.167  85.264   7.076  1.00                 C  
ATOM    366  C   PHE   336     129.729  84.097   7.956  1.00                 C  
ATOM    367  O   PHE   336     130.382  83.052   8.021  1.00                 O  
ATOM    368  CB  PHE   336     130.015  84.936   5.589  1.00                 C  
ATOM    369  CG  PHE   336     130.324  86.089   4.679  1.00                 C  
ATOM    370  CZ  PHE   336     130.897  88.220   2.989  1.00                 C  
ATOM    371  CD1 PHE   336     130.431  87.375   5.179  1.00                 C  
ATOM    372  CE1 PHE   336     130.716  88.437   4.342  1.00                 C  
ATOM    373  CD2 PHE   336     130.509  85.889   3.323  1.00                 C  
ATOM    374  CE2 PHE   336     130.794  86.951   2.485  1.00                 C  
ATOM    375  N   GLY   337     128.608  84.264   8.649  1.00                 N  
ATOM    376  CA  GLY   337     128.121  83.208   9.514  1.00                 C  
ATOM    377  C   GLY   337     126.975  82.435   8.897  1.00                 C  
ATOM    378  O   GLY   337     126.210  82.945   8.073  1.00                 O  
ATOM    379  N   ALA   338     126.841  81.173   9.296  1.00                 N  
ATOM    380  CA  ALA   338     125.778  80.294   8.816  1.00                 C  
ATOM    381  C   ALA   338     125.165  79.548  10.000  1.00                 C  
ATOM    382  O   ALA   338     125.857  79.085  10.911  1.00                 O  
ATOM    383  CB  ALA   338     126.321  79.323   7.779  1.00                 C  
ATOM    384  N   ALA   339     123.842  79.427   9.989  1.00                 N  
ATOM    385  CA  ALA   339     123.101  78.700  11.016  1.00                 C  
ATOM    386  C   ALA   339     121.884  78.071  10.333  1.00                 C  
ATOM    387  O   ALA   339     121.355  78.597   9.350  1.00                 O  
ATOM    388  CB  ALA   339     122.706  79.636  12.148  1.00                 C  
ATOM    389  N   ALA   340     121.423  76.936  10.844  1.00                 N  
ATOM    390  CA  ALA   340     120.257  76.272  10.265  1.00                 C  
ATOM    391  C   ALA   340     119.024  77.153  10.469  1.00                 C  
ATOM    392  O   ALA   340     118.649  77.492  11.595  1.00                 O  
ATOM    393  CB  ALA   340     120.062  74.900  10.893  1.00                 C  
ATOM    394  N   CYS   341     118.375  77.536   9.374  1.00                 N  
ATOM    395  CA  CYS   341     117.195  78.387   9.464  1.00                 C  
ATOM    396  C   CYS   341     115.948  77.671   9.977  1.00                 C  
ATOM    397  O   CYS   341     115.795  76.452   9.856  1.00                 O  
ATOM    398  CB  CYS   341     116.873  79.003   8.101  1.00                 C  
ATOM    399  SG  CYS   341     118.138  80.133   7.475  1.00                 S  
ATOM    400  N   LYS   342     115.039  78.443  10.561  1.00                 N  
ATOM    401  CA  LYS   342     113.790  77.900  11.074  1.00                 C  
ATOM    402  C   LYS   342     112.820  77.549   9.938  1.00                 C  
ATOM    403  O   LYS   342     111.787  76.907  10.150  1.00                 O  
ATOM    404  CB  LYS   342     113.129  78.891  12.034  1.00                 C  
ATOM    405  CD  LYS   342     113.180  80.093  14.237  1.00                 C  
ATOM    406  CE  LYS   342     113.938  80.296  15.539  1.00                 C  
ATOM    407  CG  LYS   342     113.891  79.099  13.333  1.00                 C  
ATOM    408  NZ  LYS   342     113.264  81.284  16.426  1.00                 N  
ATOM    409  N   THR   343     113.139  77.965   8.712  1.00                 N  
ATOM    410  CA  THR   343     112.284  77.686   7.559  1.00                 C  
ATOM    411  C   THR   343     112.969  76.971   6.391  1.00                 C  
ATOM    412  O   THR   343     112.894  75.746   6.268  1.00                 O  
ATOM    413  CB  THR   343     111.661  78.976   6.993  1.00                 C  
ATOM    414  OG1 THR   343     112.699  79.904   6.657  1.00                 O  
ATOM    415  CG2 THR   343     110.746  79.621   8.023  1.00                 C  
ATOM    416  N   ARG   344     113.571  77.717   5.442  1.00                 N  
ATOM    417  CA  ARG   344     114.350  77.010   4.413  1.00                 C  
ATOM    418  C   ARG   344     115.814  77.414   4.371  1.00                 C  
ATOM    419  O   ARG   344     116.139  78.603   4.402  1.00                 O  
ATOM    420  CB  ARG   344     113.739  77.237   3.029  1.00                 C  
ATOM    421  CD  ARG   344     111.777  76.969   1.487  1.00                 C  
ATOM    422  NE  ARG   344     112.506  76.237   0.453  1.00                 N  
ATOM    423  CG  ARG   344     112.328  76.692   2.876  1.00                 C  
ATOM    424  CZ  ARG   344     112.348  76.431  -0.852  1.00                 C  
ATOM    425  NH1 ARG   344     113.054  75.718  -1.719  1.00                 N  
ATOM    426  NH2 ARG   344     111.484  77.338  -1.287  1.00                 N  
ATOM    427  N   GLU   345     116.688  76.413   4.262  1.00                 N  
ATOM    428  CA  GLU   345     118.132  76.646   4.240  1.00                 C  
ATOM    429  C   GLU   345     118.516  77.492   3.035  1.00                 C  
ATOM    430  O   GLU   345     117.780  77.575   2.046  1.00                 O  
ATOM    431  CB  GLU   345     118.889  75.317   4.222  1.00                 C  
ATOM    432  CD  GLU   345     119.343  75.119   6.699  1.00                 C  
ATOM    433  CG  GLU   345     118.707  74.482   5.479  1.00                 C  
ATOM    434  OE1 GLU   345     120.238  75.972   6.525  1.00                 O  
ATOM    435  OE2 GLU   345     118.945  74.765   7.829  1.00                 O  
ATOM    436  N   LEU   346     119.661  78.150   3.150  1.00                 N  
ATOM    437  CA  LEU   346     120.066  79.123   2.156  1.00                 C  
ATOM    438  C   LEU   346     121.470  78.868   1.640  1.00                 C  
ATOM    439  O   LEU   346     122.376  78.460   2.377  1.00                 O  
ATOM    440  CB  LEU   346     119.983  80.540   2.728  1.00                 C  
ATOM    441  CG  LEU   346     118.595  81.016   3.159  1.00                 C  
ATOM    442  CD1 LEU   346     118.683  82.361   3.864  1.00                 C  
ATOM    443  CD2 LEU   346     117.661  81.107   1.961  1.00                 C  
ATOM    444  N   ARG   347     121.592  79.058   0.334  1.00                 N  
ATOM    445  CA  ARG   347     122.821  78.845  -0.419  1.00                 C  
ATOM    446  C   ARG   347     123.666  80.090  -0.805  1.00                 C  
ATOM    447  O   ARG   347     124.630  79.958  -1.549  1.00                 O  
ATOM    448  CB  ARG   347     122.527  78.105  -1.726  1.00                 C  
ATOM    449  CD  ARG   347     121.717  76.024  -2.870  1.00                 C  
ATOM    450  NE  ARG   347     122.944  75.815  -3.634  1.00                 N  
ATOM    451  CG  ARG   347     121.985  76.698  -1.534  1.00                 C  
ATOM    452  CZ  ARG   347     122.976  75.522  -4.930  1.00                 C  
ATOM    453  NH1 ARG   347     124.140  75.349  -5.542  1.00                 N  
ATOM    454  NH2 ARG   347     121.845  75.402  -5.611  1.00                 N  
ATOM    455  N   VAL   348     123.287  81.286  -0.355  1.00                 N  
ATOM    456  CA  VAL   348     124.145  82.467  -0.530  1.00                 C  
ATOM    457  C   VAL   348     124.277  83.281   0.764  1.00                 C  
ATOM    458  O   VAL   348     123.483  83.109   1.688  1.00                 O  
ATOM    459  CB  VAL   348     123.624  83.382  -1.654  1.00                 C  
ATOM    460  CG1 VAL   348     123.742  82.689  -3.003  1.00                 C  
ATOM    461  CG2 VAL   348     122.183  83.789  -1.384  1.00                 C  
TER
