# Supplementary material for: Comparative Single-Cell Transcriptomics Reveals Novel Genes Involved in Bivalve Embryonic Shell Formation and Questions Ontogenetic Homology of Molluscan Shell Types
Source: Front Cell Dev Biol. 2022 Jun 9;10:883755. doi: 10.3389/fcell.2022.883755 (PMC9261976; doi:10.3389/fcell.2022.883755)
Supplement: Supplementary file 1 [file DataSheet1.ZIP › Supplementary_File1/s_f_1/summaryinfo]

# Description | Job id | Hit | Confidence (%) | Sequence identity (%) | Alignment coverage (%) | Hit info 1 | Hit info 2 | Hit info 3
Gene126427 | 29a5650ea5f50ac9 | c4hvcB_ | 100.0 | 72 | 28 |2.00 | PDB header:ligase/ligase inhibitor | Chain: B: PDB Molecule:bifunctional glutamate/proline--trna ligase;
Gene137694 | f5012f965e9be9a2 | d1pv8a_ | 100.0 | 65 | 95 | TIM beta/alpha-barrel | Aldolase | 5-aminolaevulinate dehydratase, ALAD (porphobilinogen synthase)
Gene118998 | 881d8ab5a85b6e60 | d2py6a1 | 97.9 | 20 | 58 | S-adenosyl-L-methionine-dependent methyltransferases | S-adenosyl-L-methionine-dependent methyltransferases | FkbM-like
Gene111753 | 3a5f52da36071260 | c1dipA_ | 99.9 | 58 | 47 |UNK | PDB header:acetylation | Chain: A: PDB Molecule:delta-sleep-inducing peptide immunoreactive peptide;
Gene139999 | 3e37be5e93d04a57 | d1r8qa_ | 100.0 | 91 | 97 | P-loop containing nucleoside triphosphate hydrolases | P-loop containing nucleoside triphosphate hydrolases | G proteins
Gene100472 | 1c92418ae8976dd7 | c5hbfB_ | 100.0 | 48 | 60 |1.95 | PDB header:hydrolase | Chain: B: PDB Molecule:chitotriosidase-1;
Gene145703 | 183d958e385ec86a | c7p2qC_ | 100.0 | 55 | 88 |4.90 | PDB header:membrane protein | Chain: C: PDB Molecule:signal peptidase complex subunit 2;
Gene144373 | 1568b586774ee232 | c7c3mA_ | 100.0 | 48 | 98 |3.60 | PDB header:signaling protein | Chain: A: PDB Molecule:fermitin family homolog 3,fermitin family homolog 3,
Gene141863 | 7162858e047834cc | c5tz8C_ | 95.4 | 23 | 23 |4.00 | PDB header:transferase | Chain: C: PDB Molecule:glycosyl transferase;
Gene129760 | cea93dffa91e3f93 | d2py6a1 | 100.0 | 20 | 60 | S-adenosyl-L-methionine-dependent methyltransferases | S-adenosyl-L-methionine-dependent methyltransferases | FkbM-like
Gene117547 | 8a9bd43459184f8d | c3hqvB_ | 98.8 | 19 | 66 |5.16 | PDB header:structural protein, contractile protein | Chain: B: PDB Molecule:collagen alpha-2(i) chain;
Gene108897 | 07394e5f4a709e09 | c2p4nB_ | 100.0 | 98 | 99 |9.00 | PDB header:transport protein | Chain: B: PDB Molecule:tubulin beta chain;
Gene145469 | ddc19121ea97b359 | d1vl6a1 | 38.1 | 19 | 14 | NAD(P)-binding Rossmann-fold domains | NAD(P)-binding Rossmann-fold domains | Aminoacid dehydrogenase-like, C-terminal domain
Gene104051 | 04ba1c39c63d8cd1 | c6dtkA_ | 100.0 | 27 | 33 |2.00 | PDB header:oxidoreductase | Chain: A: PDB Molecule:superoxide dismutase c111s/d83s-c111s heterodimer;
Gene111858 | 911ad959615c15b5 | c5yylA_ | 100.0 | 25 | 80 |2.65 | PDB header:signaling protein | Chain: A: PDB Molecule:major royal jelly protein 1;
Gene116935 | e6551e14fb34903d | d1c25a_ | 100.0 | 53 | 28 | Rhodanese/Cell cycle control phosphatase | Rhodanese/Cell cycle control phosphatase | Cell cycle control phosphatase, catalytic domain
Gene125159 | 3bc0d2066b490ec8 | c2c10D_ | 100.0 | 36 | 91 |2.50 | PDB header:oxidoreductase | Chain: D: PDB Molecule:membrane copper amine oxidase;
Gene117145 | a46281802cd1976d | c5w82E_ | 62.4 | 27 | 21 |1.80 | PDB header:viral protein | Chain: E: PDB Molecule:protein delta;
Gene107607 | c443427f4a8b164e | d2i5nm1 | 33.5 | 18 | 7 | Bacterial photosystem II reaction centre, L and M subunits | Bacterial photosystem II reaction centre, L and M subunits | Bacterial photosystem II reaction centre, L and M subunits
Gene138358 | c08d49e0fb8e8032 | c3kg2A_ | 94.0 | 20 | 9 |3.60 | PDB header:membrane protein, transport protein | Chain: A: PDB Molecule:glutamate receptor 2;
Gene142102 | b3eb4836fa2aab1a | c4uutA_ | 99.8 | 79 | 23 |2.80 | PDB header:transcription | Chain: A: PDB Molecule:homeotic protein ultrabithorax;
Gene141814 | 21e7f23298341aa2 | c6ehrD_ | 100.0 | 43 | 96 |2.90 | PDB header:signaling protein | Chain: D: PDB Molecule:ragulator complex protein lamtor4;
Gene141040 | 9d7561a22615c9f4 | c3bdlA_ | 100.0 | 38 | 92 |1.90 | PDB header:hydrolase | Chain: A: PDB Molecule:staphylococcal nuclease domain-containing
Gene111679 | e7dceac94d6c7b9a | c6f2wA_ | 99.9 | 16 | 75 |3.40 | PDB header:transport protein | Chain: A: PDB Molecule:putative amino acid/polyamine transport protein;
Gene141614 | f243b46bc23c094e | c5w66M_ | 44.9 | 17 | 10 |3.90 | PDB header:transcription | Chain: M: PDB Molecule:dna-directed rna polymerase i subunit rpa49;
Gene13624 | 396409fcf90c6b8f | c7lj8B_ | 99.9 | 16 | 79 |4.50 | PDB header:membrane protein | Chain: B: PDB Molecule:hemolysin, contains cbs domains;
Gene134653 | dba8cf174cbe5c7b | c6m97A_ | 50.5 | 8 | 10 |3.03 | PDB header:transport protein | Chain: A: PDB Molecule:chimera protein of high affinity copper uptake protein 1
Gene145217 | 811b5e1e2b4bd44e | d1ldja2 | 98.0 | 19 | 47 | alpha-alpha superhelix | Cullin repeat-like | Cullin repeat
Gene109617 | 8743bd5e53559771 | c5vodD_ | 36.2 | 21 | 23 |5.90 | PDB header:viral protein/immune system | Chain: D: PDB Molecule:envelope glycoprotein ul130;
Gene103311 | 4d535b428326ad30 | c6s7oH_ | 100.0 | 76 | 43 |3.50 | PDB header:transferase | Chain: H: PDB Molecule:oligosaccharyltransferase complex subunit ostc;
Gene109993 | e3effc9873d28291 | c1qbaA_ | 100.0 | 21 | 81 |1.85 | PDB header:glycosyl hydrolase | Chain: A: PDB Molecule:chitobiase;
Gene118169 | bd306480b4fb4ef0 | 
Gene111813 | ecb2dec6c9b93c10 | c2j37W_ | 100.0 | 85 | 94 |8.00 | PDB header:ribosome | Chain: W: PDB Molecule:signal recognition particle 54 kda protein (srp54);
Gene139004 | f52d0e8466d232f2 | c5uvgA_ | 99.4 | 26 | 91 |1.85 | PDB header:hydrolase | Chain: A: PDB Molecule:sphingomyelin phosphodiesterase 3,sphingomyelin
Gene129210 | 8cff23fbb1f18476 | c7nstD_ | 42.4 | 33 | 12 |3.70 | PDB header:membrane protein | Chain: D: PDB Molecule:colicin-e9;
Gene135604 | 9f14d46312772d27 | c2crwA_ | 100.0 | 63 | 22 |UNK | PDB header:signaling protein | Chain: A: PDB Molecule:adp-ribosylation factor gtpase-activating protein 3;
Gene118159 | 8cdc1c62467a7a5f | c2k59B_ | 8.2 | 63 | 3 |UNK | PDB header:transport protein | Chain: B: PDB Molecule:neuronal acetylcholine receptor subunit beta-2;
Gene145199 | d076e55e65d10bbd | c5lskD_ | 53.6 | 23 | 3 |3.50 | PDB header:cell cycle | Chain: D: PDB Molecule:kinetochore-associated protein dsn1 homolog;
Gene116489 | 0e21f2b8b408c6fd | d1dp4a_ | 100.0 | 22 | 51 | Periplasmic binding protein-like I | Periplasmic binding protein-like I | L-arabinose binding protein-like
Gene139013 | 9223264de7e87249 | c5mhfA_ | 100.0 | 45 | 92 |2.10 | PDB header:hydrolase | Chain: A: PDB Molecule:mannosyl-oligosaccharide glucosidase;
Gene117187 | b48c0542a56662f4 | c5vkqC_ | 100.0 | 20 | 78 |3.55 | PDB header:membrane protein | Chain: C: PDB Molecule:no mechanoreceptor potential c isoform l;
Gene143026 | bfa00966c190c04c | d1h21a_ | 61.7 | 28 | 30 | Multiheme cytochromes | Multiheme cytochromes | Di-heme elbow motif
Gene130496 | 24855f42663e2e3c | c5lnkW_ | 86.6 | 21 | 7 |3.90 | PDB header:oxidoreductase | Chain: W: PDB Molecule:mitochondrial complex i, sgdh subunit;
Gene11476 | 1cbe02072d2b237d | c4n7wA_ | 100.0 | 22 | 57 |1.95 | PDB header:transport protein | Chain: A: PDB Molecule:transporter, sodium/bile acid symporter family;
Gene138158 | ed0c2f223d22de06 | c3hqvB_ | 100.0 | 21 | 78 |5.16 | PDB header:structural protein, contractile protein | Chain: B: PDB Molecule:collagen alpha-2(i) chain;
Gene137563 | 84b9dbfeacda5a07 | c5tsaA_ | 100.0 | 21 | 64 |2.40 | PDB header:metal binding protein | Chain: A: PDB Molecule:membrane protein;
Gene110613 | 500f3bce5cd78e00 | c1rl9A_ | 23.3 | 30 | 41 |1.45 | PDB header:transferase | Chain: A: PDB Molecule:arginine kinase;
Gene111241 | 5053dbf040f137bb | c1deqF_ | 29.5 | 6 | 13 |3.50 | PDB header:blood clotting | Chain: F: PDB Molecule:fibrinogen (gamma chain);
Gene124753 | 21cc1ba912e97a7b | c6zdfA_ | 100.0 | 53 | 89 |3.00 | PDB header:hydrolase | Chain: A: PDB Molecule:glycoprotein endo-alpha-1,2-mannosidase;
Gene132785 | aa37c37b9ed89ad2 | d2py6a1 | 100.0 | 14 | 90 | S-adenosyl-L-methionine-dependent methyltransferases | S-adenosyl-L-methionine-dependent methyltransferases | FkbM-like
Gene145219 | 95264d710d1d76ff | c5nnaB_ | 100.0 | 32 | 47 |1.50 | PDB header:hydrolase | Chain: B: PDB Molecule:isatin hydrolase a;
Gene101196 | 45181a4a24c4bfc1 | c1cn3F_ | 30.8 | 75 | 5 |2.20 | PDB header:viral protein | Chain: F: PDB Molecule:fragment of coat protein vp2;
Gene102427 | 12585b79237e1a13 | c3hqvB_ | 99.1 | 15 | 46 |5.16 | PDB header:structural protein, contractile protein | Chain: B: PDB Molecule:collagen alpha-2(i) chain;
Gene133109 | a0d543f3d5a74968 | c1a6bB_ | 23.6 | 53 | 22 |UNK | PDB header:viral protein/dna | Chain: B: PDB Molecule:zinc finger protein ncp10;
Gene142374 | 9babfce58e2ce429 | c3rgqA_ | 100.0 | 45 | 82 |2.05 | PDB header:hydrolase | Chain: A: PDB Molecule:protein-tyrosine phosphatase mitochondrial 1;
Gene130615 | 56d7b5cb45fa69d1 | c5azwB_ | 99.9 | 68 | 41 |1.50 | PDB header:protein transport | Chain: B: PDB Molecule:transmembrane emp24 domain-containing protein 2;
Gene113853 | e49a838a0a42122f | c1ci6A_ | 98.1 | 49 | 13 |2.60 | PDB header:transcription | Chain: A: PDB Molecule:transcription factor atf-4;
Gene119946 | e52298cd5028e556 | c4r4mB_ | 27.8 | 21 | 5 |1.92 | PDB header:dna binding protein | Chain: B: PDB Molecule:cgmp-dependent protein kinase 1;
Gene110228 | 29dbbdea0e49c1cc | c2rqyA_ | 100.0 | 50 | 94 |UNK | PDB header:unknown function | Chain: A: PDB Molecule:putative uncharacterized protein;
Gene121447 | ca1d8fc11ade37ed | c5mm1A_ | 100.0 | 29 | 74 |2.60 | PDB header:membrane protein | Chain: A: PDB Molecule:dolichol monophosphate mannose synthase;
Gene103690 | 084ff3df12adb60f | c5e68A_ | 33.7 | 38 | 12 |1.58 | PDB header:lyase | Chain: A: PDB Molecule:s-ribosylhomocysteine lyase;
Gene103414 | 943b8fa701c2ec83 | c4perB_ | 46.1 | 60 | 2 |1.92 | PDB header:hydrolase/hydrolase inhibitor | Chain: B: PDB Molecule:angiogenin;
Gene137051 | 0c779ead81abc732 | c1htyA_ | 100.0 | 39 | 97 |1.40 | PDB header:hydrolase | Chain: A: PDB Molecule:alpha-mannosidase ii;
Gene126286 | 43e9802bdd3be569 | c2kt0A_ | 99.9 | 35 | 26 |UNK | PDB header:transcription regulation | Chain: A: PDB Molecule:homeobox protein nanog;
Gene128369 | 330499f9061248f0 | c6lo8D_ | 39.4 | 16 | 26 |3.83 | PDB header:protein transport | Chain: D: PDB Molecule:mitochondrial import inner membrane translocase subunit
Gene112994 | afba23d2010ad134 | c6trpA_ | 49.0 | 59 | 28 |UNK | PDB header:protein binding | Chain: A: PDB Molecule:peptide synthetase xpsb,peptide synthetase xpsb;
Gene114888 | 7deb360215ed9bb1 | d2dmda3 | 32.2 | 63 | 4 | beta-beta-alpha zinc fingers | beta-beta-alpha zinc fingers | Classic zinc finger, C2H2
Gene111077 | a535e30687750356 | c2gpqA_ | 100.0 | 54 | 99 |UNK | PDB header:translation | Chain: A: PDB Molecule:eukaryotic translation initiation factor 4e;
Gene124307 | ef57db3c1d9d8c88 | c7lguB_ | 100.0 | 35 | 63 |2.30 | PDB header:membrane protein | Chain: B: PDB Molecule:prestin;
Gene143921 | 05f4843d1b56829f | c3rleA_ | 100.0 | 74 | 44 |1.65 | PDB header:membrane protein | Chain: A: PDB Molecule:golgi reassembly-stacking protein 2;
Gene111073 | 9fd42c9c779c77b1 | c1u5mA_ | 98.0 | 21 | 17 |UNK | PDB header:structural protein | Chain: A: PDB Molecule:alpha 1 type ii collagen isoform 1;
Gene117152 | 793295e5ccb95425 | c2jxmB_ | 30.1 | 21 | 42 |UNK | PDB header:electron transport | Chain: B: PDB Molecule:cytochrome f;
Gene120906 | 1257cf4f8e424abe | c1r1zB_ | 100.0 | 61 | 47 |2.40 | PDB header:sugar binding protein | Chain: B: PDB Molecule:ergic-53 protein;
Gene11259 | f7e58b0501e5bf91 | c5zreA_ | 100.0 | 30 | 67 |2.50 | PDB header:oxidoreductase | Chain: A: PDB Molecule:tyrosinase;
Gene137406 | 2a81f82866d6c622 | c2y4tA_ | 99.3 | 24 | 23 |3.00 | PDB header:chaperone | Chain: A: PDB Molecule:dnaj homolog subfamily c member 3;
Gene130228 | c2d9a970fc5d2f17 | d2fh5b1 | 100.0 | 51 | 78 | P-loop containing nucleoside triphosphate hydrolases | P-loop containing nucleoside triphosphate hydrolases | G proteins
Gene131681 | 5ab9fd7a41afe34a | c5a2eA_ | 100.0 | 28 | 15 |3.15 | PDB header:immune system | Chain: A: PDB Molecule:t-cell differentiation antigen cd6;
Gene145472 | fec77fab0b39c5ed | c3zgxA_ | 91.5 | 19 | 16 |3.40 | PDB header:cell cycle | Chain: A: PDB Molecule:chromosome partition protein smc;
Gene118435 | 5c8514a025903c75 | c7v1vD_ | 54.0 | 22 | 15 |1.96 | PDB header:hydrolase | Chain: D: PDB Molecule:difructose dianhydride i synthase/hydrolase (alphaffase1);
Gene107271 | 555a490cf2c8afc6 | c1u5mA_ | 97.6 | 22 | 22 |UNK | PDB header:structural protein | Chain: A: PDB Molecule:alpha 1 type ii collagen isoform 1;
Gene143034 | 21a5df818fa74caa | c2kixD_ | 36.6 | 39 | 20 |UNK | PDB header:transport protein | Chain: D: PDB Molecule:bm2 protein;
Gene105620 | 2a5db9cd2c8abf4e | c5a1yH_ | 100.0 | 57 | 95 |21.00 | PDB header:transport protein | Chain: H: PDB Molecule:coatomer subunit delta;
Gene118091 | 37b230d15d52a36e | d1omwg_ | 99.9 | 38 | 79 | Non-globular all-alpha subunits of globular proteins | Transducin (heterotrimeric G protein), gamma chain | Transducin (heterotrimeric G protein), gamma chain
Gene131842 | 6ce2615027414928 | c4mixA_ | 100.0 | 23 | 26 |1.80 | PDB header:transferase | Chain: A: PDB Molecule:putative insecticidal toxin;
Gene134711 | 2acd4f7091c99500 | d1q1sc_ | 98.3 | 86 | 49 | alpha-alpha superhelix | ARM repeat | Armadillo repeat
Gene128734 | 6e0b6fc6592bcc83 | d1dqea_ | 56.9 | 17 | 5 | EF Hand-like | Insect pheromone/odorant-binding proteins | Insect pheromone/odorant-binding proteins
Gene133791 | 71c51b98806da952 | c5y79A_ | 100.0 | 16 | 91 |2.20 | PDB header:transport protein | Chain: A: PDB Molecule:putative hexose phosphate translocator;
Gene132297 | 1df8664a5e6232b4 | c4kvmA_ | 100.0 | 17 | 72 |2.60 | PDB header:transferase/transferase inhibitor | Chain: A: PDB Molecule:n-terminal acetyltransferase a complex subunit nat1;
Gene102515 | 535b6c2a3534692d | c3kuqA_ | 100.0 | 31 | 32 |2.30 | PDB header:hydrolase activator | Chain: A: PDB Molecule:rho gtpase-activating protein 7;
Gene103270 | ad75ba65f8817b46 | d1cyna_ | 100.0 | 77 | 85 | Cyclophilin-like | Cyclophilin-like | Cyclophilin (peptidylprolyl isomerase)
Gene127640 | 846b35b58d1a70ee | c6wveA_ | 100.0 | 50 | 82 |2.43 | PDB header:membrane protein | Chain: A: PDB Molecule:green fluorescent protein,chicken signal peptidase complex
Gene133003 | d3b565e3c51d980d | d2py6a1 | 99.9 | 21 | 45 | S-adenosyl-L-methionine-dependent methyltransferases | S-adenosyl-L-methionine-dependent methyltransferases | FkbM-like
Gene129684 | d10891c621c89ee2 | c3amlA_ | 91.5 | 25 | 18 |1.70 | PDB header:transferase | Chain: A: PDB Molecule:os06g0726400 protein;
Gene111924 | f32799a06f4bc32a | c2hf6A_ | 100.0 | 63 | 72 |UNK | PDB header:protein transport | Chain: A: PDB Molecule:coatomer subunit zeta-1;
Gene100788 | dd8521e58f1fb0c8 | d1wmsa_ | 99.9 | 65 | 84 | P-loop containing nucleoside triphosphate hydrolases | P-loop containing nucleoside triphosphate hydrolases | G proteins
Gene119949 | 627bd6470a071688 | c2gd7B_ | 99.6 | 26 | 36 |UNK | PDB header:transcription | Chain: B: PDB Molecule:hexim1 protein;
Gene126839 | c1ba7b7bd130ab7e | c4hkrB_ | 42.9 | 23 | 9 |3.35 | PDB header:transport protein | Chain: B: PDB Molecule:calcium release-activated calcium channel protein 1;
Gene135863 | f6049419ec45d997 | c6rwgA_ | 90.9 | 35 | 16 |UNK | PDB header:viral protein | Chain: A: PDB Molecule:gag polyprotein;
