# Supplementary material for: Comparative Single-Cell Transcriptomics Reveals Novel Genes Involved in Bivalve Embryonic Shell Formation and Questions Ontogenetic Homology of Molluscan Shell Types
Source: Front Cell Dev Biol. 2022 Jun 9;10:883755. doi: 10.3389/fcell.2022.883755 (PMC9261976; doi:10.3389/fcell.2022.883755)
Supplement: Supplementary file 1 [file DataSheet1.ZIP › Supplementary_File1/s_f_1/summaryinfo_extended]

# Job Description|Job ID|Rank|Template/Model|Confidence|Sequence ID|Qstart|Qend|Resolution|Template Info
Gene126427|29a5650ea5f50ac9|1|c4hvcB_.1.pdb|1|72|1267|1765|2.00|PDB header: ligase/ligase inhibitor| Chain: B: PDB Molecule: bifunctional glutamate/proline--trna ligase;| PDBTitle: crystal structure of human prolyl-trna synthetase in complex with2 halofuginone and atp analogue|
Gene126427|29a5650ea5f50ac9|2|c5xiiC_.2.pdb|1|59|1268|1765|2.17|PDB header: ligase| Chain: C: PDB Molecule: prolyl-trna synthetase (prors);| PDBTitle: crystal structure of toxoplasma gondii prolyl-trna synthetase (tgprs)2 in complex with inhibitor 6|
Gene126427|29a5650ea5f50ac9|3|c5f9yB_.3.pdb|1|58|1264|1765|2.80|PDB header: ligase| Chain: B: PDB Molecule: aminoacyl-trna synthetase;| PDBTitle: crystal structure of prolyl-trna synthetase from cryptosporidium2 parvum complexed with l-proline and amp|
Gene126427|29a5650ea5f50ac9|4|c4twaA_.4.pdb|1|54|1266|1765|3.00|PDB header: ligase| Chain: A: PDB Molecule: proline--trna ligase;| PDBTitle: crystal structure of prolyl-trna synthetase (prs) from plasmodium2 falciparum|
Gene126427|29a5650ea5f50ac9|5|c6nabB_.5.pdb|1|53|1267|1765|2.00|PDB header: ligase| Chain: B: PDB Molecule: prolyl-trna synthetase;| PDBTitle: crystal structure of prolyl-trna synthetase from naegleria fowleri in2 complex with proline and adenosine monophophsphate (amp)|
Gene126427|29a5650ea5f50ac9|6|c5xilA_.6.pdb|1|58|1266|1765|1.90|PDB header: ligase| Chain: A: PDB Molecule: putative prolyl-trna synthetase;| PDBTitle: crystal structure of leishmania major prolyl-trna synthetase (lmprs)|
Gene126427|29a5650ea5f50ac9|7|c6mn8A_.7.pdb|1|63|1268|1680|2.35|PDB header: ligase| Chain: A: PDB Molecule: uncharacterized protein;| PDBTitle: crystal structure of prolyl-trna synthetase from onchocerca volvulus2 with bound halofuginone and nucleotide|
Gene126427|29a5650ea5f50ac9|8|c1h4tD_.8.pdb|1|44|1267|1765|2.9 |PDB header: aminoacyl-trna synthetase| Chain: D: PDB Molecule: prolyl-trna synthetase;| PDBTitle: prolyl-trna synthetase from thermus thermophilus complexed2 with l-proline|
Gene126427|29a5650ea5f50ac9|9|c1nj2A_.9.pdb|1|37|1275|1765|3.11|PDB header: ligase| Chain: A: PDB Molecule: proline-trna synthetase;| PDBTitle: crystal structure of prolyl-trna synthetase from methanothermobacter2 thermautotrophicus|
Gene126427|29a5650ea5f50ac9|10|c1nj8C_.10.pdb|1|37|1275|1765|3.20|PDB header: ligase| Chain: C: PDB Molecule: proline-trna synthetase;| PDBTitle: crystal structure of prolyl-trna synthetase from2 methanocaldococcus janaschii|
Gene126427|29a5650ea5f50ac9|11|c3ialB_.11.pdb|1|31|1266|1765|2.20|PDB header: ligase| Chain: B: PDB Molecule: prolyl-trna synthetase;| PDBTitle: giardia lamblia prolyl-trna synthetase in complex with prolyl-2 adenylate|
Gene126427|29a5650ea5f50ac9|12|c1exdA_.12.pdb|1|30|193|697|2.70|PDB header: ligase/rna| Chain: A: PDB Molecule: glutaminyl-trna synthetase;| PDBTitle: crystal structure of a tight-binding glutamine trna bound2 to glutamine aminoacyl trna synthetase|
Gene126427|29a5650ea5f50ac9|13|c4ye6A_.13.pdb|1|25|78|684|2.40|PDB header: ligase| Chain: A: PDB Molecule: glutamine--trna ligase;| PDBTitle: the crystal structure of the intact human glnrs|
Gene126427|29a5650ea5f50ac9|14|c4h3sA_.14.pdb|1|28|193|706|2.15|PDB header: ligase| Chain: A: PDB Molecule: glutamine-trna ligase;| PDBTitle: the structure of glutaminyl-trna synthetase from saccharomyces2 cerevisiae|
Gene126427|29a5650ea5f50ac9|15|c5bnzA_.15.pdb|1|28|193|689|1.90|PDB header: ligase| Chain: A: PDB Molecule: glutamine--trna ligase;| PDBTitle: crystal structure of glutamine-trna ligase /glutaminyl-trna synthetase2 (glnrs) from pseudomonas aeruginosa|
Gene126427|29a5650ea5f50ac9|16|d1hc7a2.16.pdb|1|52|1267|1541|2.43|PDB header: aminoacyl-trna synthetase| Chain: A: PDB Molecule: prolyl-trna synthetase;| PDBTitle: prolyl-trna synthetase from thermus thermophilus|
Gene126427|29a5650ea5f50ac9|17|c5zdoA_.17.pdb|1|27|193|704|2.80|PDB header: ligase| Chain: A: PDB Molecule: glutamine-trna ligase;| PDBTitle: crystal structure analysis of ttqrs in co-crystallised with atp|
Gene126427|29a5650ea5f50ac9|18|c4r3zC_.18.pdb|1|28|196|684|4.03|PDB header: protein binding/ligase| Chain: C: PDB Molecule: glutamine--trna ligase;| PDBTitle: crystal structure of human argrs-glnrs-aimp1 complex|
Gene126427|29a5650ea5f50ac9|19|c4p2bA_.19.pdb|1|28|195|679|2.80|PDB header: ligase| Chain: A: PDB Molecule: glutamine aminoacyl-trna synthetase;| PDBTitle: crystal structure of the apo form of the glutaminyl-trna synthetase2 catalytic domain from toxoplasma gondii.|
Gene126427|29a5650ea5f50ac9|20|c2hz7A_.20.pdb|1|25|193|681|2.30|PDB header: ligase| Chain: A: PDB Molecule: glutaminyl-trna synthetase;| PDBTitle: crystal structure of the glutaminyl-trna synthetase from deinococcus2 radiodurans|
# Job Description|Job ID|Rank|Template/Model|Confidence|Sequence ID|Qstart|Qend|Resolution|Template Info
Gene137694|f5012f965e9be9a2|1|d1pv8a_.1.pdb|1|65|7|243|2.20|PDB header: lyase| Chain: A: PDB Molecule: delta-aminolevulinic acid dehydratase;| PDBTitle: crystal structure of a low activity f12l mutant of human2 porphobilinogen synthase|
Gene137694|f5012f965e9be9a2|2|d1h7na_.2.pdb|1|53|1|242|1.60|PDB header: dehydratase| Chain: A: PDB Molecule: 5-aminolaevulinic acid dehydratase;| PDBTitle: schiff-base complex of yeast 5-aminolaevulinic acid dehydratase with2 laevulinic acid at 1.6 a resolution|
Gene137694|f5012f965e9be9a2|3|c5lzlH_.3.pdb|1|47|1|243|3.47|PDB header: lyase| Chain: H: PDB Molecule: delta-aminolevulinic acid dehydratase;| PDBTitle: pyrobaculum calidifontis 5-aminolaevulinic acid dehydratase|
Gene137694|f5012f965e9be9a2|4|d2c1ha1.4.pdb|1|46|1|241|2.6 |PDB header: lyase| Chain: A: PDB Molecule: delta-aminolevulinic acid dehydratase;| PDBTitle: the x-ray structure of chlorobium vibrioforme 5-2 aminolaevulinic acid dehydratase complexed with a diacid3 inhibitor|
Gene137694|f5012f965e9be9a2|5|c3obkH_.5.pdb|1|43|1|247|2.50|PDB header: lyase| Chain: H: PDB Molecule: delta-aminolevulinic acid dehydratase;| PDBTitle: crystal structure of delta-aminolevulinic acid dehydratase2 (porphobilinogen synthase) from toxoplasma gondii me49 in complex3 with the reaction product porphobilinogen|
Gene137694|f5012f965e9be9a2|6|d1l6sa_.6.pdb|1|44|1|238|1.70|PDB header: lyase| Chain: A: PDB Molecule: porphobilinogen synthase;| PDBTitle: crystal structure of porphobilinogen synthase complexed with the2 inhibitor 4,7-dioxosebacic acid|
Gene137694|f5012f965e9be9a2|7|d1gzga_.7.pdb|1|42|1|242|1.66|PDB header: lyase| Chain: A: PDB Molecule: delta-aminolevulinic acid dehydratase;| PDBTitle: complex of a mg2-dependent porphobilinogen synthase from pseudomonas2 aeruginosa (mutant d139n) with 5-fluorolevulinic acid|
Gene137694|f5012f965e9be9a2|8|c4e38A_.8.pdb|0.914|33|16|188|1.64|PDB header: lyase| Chain: A: PDB Molecule: keto-hydroxyglutarate-aldolase/keto-deoxy-phosphogluconate| PDBTitle: crystal structure of probable keto-hydroxyglutarate-aldolase from2 vibrionales bacterium swat-3 (target efi-502156)|
Gene137694|f5012f965e9be9a2|9|c6oviA_.9.pdb|0.965|27|15|188|1.60|PDB header: lyase| Chain: A: PDB Molecule: keto-deoxy-phosphogluconate aldolase;| PDBTitle: crystal structure of kdpg aldolase from legionella pneumophila with2 pyruvate captured at low ph as a covalent carbinolamine intermediate|
Gene137694|f5012f965e9be9a2|10|c2h90A_.10.pdb|0.91|18|1|195|1.42|PDB header: oxidoreductase| Chain: A: PDB Molecule: xenobiotic reductase a;| PDBTitle: xenobiotic reductase a in complex with coumarin|
Gene137694|f5012f965e9be9a2|11|c3fa4D_.11.pdb|0.95|19|14|193|2.18|PDB header: lyase| Chain: D: PDB Molecule: 2,3-dimethylmalate lyase;| PDBTitle: crystal structure of 2,3-dimethylmalate lyase, a pep mutase/isocitrate2 lyase superfamily member, triclinic crystal form|
Gene137694|f5012f965e9be9a2|12|c2pz0B_.12.pdb|0.92|19|76|244|1.91|PDB header: hydrolase| Chain: B: PDB Molecule: glycerophosphoryl diester phosphodiesterase;| PDBTitle: crystal structure of glycerophosphodiester phosphodiesterase (gdpd)2 from t. tengcongensis|
Gene137694|f5012f965e9be9a2|13|d1oy0a_.13.pdb|0.906|19|2|159|2.80|PDB header: transferase| Chain: A: PDB Molecule: ketopantoate hydroxymethyltransferase;| PDBTitle: the crystal structure of the first enzyme of pantothenate biosynthetic2 pathway, ketopantoate hydroxymethyltransferase from mycobacterium3 tuberculosis shows a decameric assembly and terminal helix-swapping|
Gene137694|f5012f965e9be9a2|14|d5ruba1.14.pdb|0.953|17|59|230|1.70|PDB header: lyase(carbon-carbon)| Chain: A: PDB Molecule: rubisco (ribulose-1,5-bisphosphate carboxylase(slash)| PDBTitle: crystallographic refinement and structure of ribulose-1,5-bisphosphate2 carboxylase from rhodospirillum rubrum at 1.7 angstroms resolution|
Gene137694|f5012f965e9be9a2|15|c2eq5D_.15.pdb|0.924|16|14|187|2.20|PDB header: isomerase| Chain: D: PDB Molecule: 228aa long hypothetical hydantoin racemase;| PDBTitle: crystal structure of hydantoin racemase from pyrococcus horikoshii ot3|
Gene137694|f5012f965e9be9a2|16|c4lsbA_.16.pdb|0.929|17|59|247|1.80|PDB header: lyase| Chain: A: PDB Molecule: lyase/mutase;| PDBTitle: crystal structure of a putative lyase/mutase from burkholderia2 cenocepacia j2315|
Gene137694|f5012f965e9be9a2|17|d1ykwa1.17.pdb|0.949|21|59|188|2.00|PDB header: unknown function| Chain: A: PDB Molecule: rubisco-like protein;| PDBTitle: crystal structure of a novel rubisco-like protein from the green2 sulfur bacterium chlorobium tepidum|
Gene137694|f5012f965e9be9a2|18|c1telA_.18.pdb|0.949|21|59|188|2.70|PDB header: structural genomics, unknown function| Chain: A: PDB Molecule: ribulose bisphosphate carboxylase, large subunit;| PDBTitle: crystal structure of a rubisco-like protein from chlorobium tepidum|
Gene137694|f5012f965e9be9a2|19|c2qygC_.19.pdb|0.946|21|59|188|3.30|PDB header: unknown function| Chain: C: PDB Molecule: ribulose bisphosphate carboxylase-like protein 2;| PDBTitle: crystal structure of a rubisco-like protein rlp2 from rhodopseudomonas2 palustris|
Gene137694|f5012f965e9be9a2|20|c3fk4A_.20.pdb|0.929|21|59|188|2.00|PDB header: isomerase| Chain: A: PDB Molecule: rubisco-like protein;| PDBTitle: crystal structure of rubisco-like protein from bacillus cereus atcc2 14579|
# Job Description|Job ID|Rank|Template/Model|Confidence|Sequence ID|Qstart|Qend|Resolution|Template Info
Gene118998|881d8ab5a85b6e60|1|d2py6a1.1.pdb|0.979|20|88|252|2.15|PDB header: transferase| Chain: A: PDB Molecule: methyltransferase fkbm;| PDBTitle: crystal structure of methyltransferase fkbm (yp_546752.1) from2 methylobacillus flagellatus kt at 2.20 a resolution|
Gene118998|881d8ab5a85b6e60|2|c5dmxC_.2.pdb|0.309|11|186|273|2.81|PDB header: ligase| Chain: C: PDB Molecule: d-alanine--d-alanine ligase;| PDBTitle: crystal structure of d-alanine-d-alanine ligase from acinetobacter2 baumannii, space group p212121|
Gene118998|881d8ab5a85b6e60|3|c1rrbA_.3.pdb|0.277|19|94|125|UNK|PDB header: transferase| Chain: A: PDB Molecule: raf proto-oncogene serine/threonine-protein kinase;| PDBTitle: the ras-binding domain of raf-1 from rat, nmr, 1 structure|
Gene118998|881d8ab5a85b6e60|4|c5yxiA_.4.pdb|0.274|16|94|125|UNK|PDB header: de novo protein| Chain: A: PDB Molecule: designed protein drafx6;| PDBTitle: designed protein drafx6|
Gene118998|881d8ab5a85b6e60|5|c5k8zB_.5.pdb|0.249|23|99|111|1.55|PDB header: oxidoreductase| Chain: B: PDB Molecule: chlorite dismutase;| PDBTitle: crystal structure of dimeric chlorite dismutase from cyanothece sp.2 pcc7425 (ph 8.5)|
Gene118998|881d8ab5a85b6e60|6|d1c1yb_.6.pdb|0.236|21|98|125|1.90|PDB header: signaling protein| Chain: B: PDB Molecule: proto-onkogene serine/threonine protein kinase| PDBTitle: crystal structure of rap.gmppnp in complex with the ras-2 binding-domain of c-raf1 kinase (rafrbd).|
Gene118998|881d8ab5a85b6e60|7|c2l05A_.7.pdb|0.221|21|98|125|UNK|PDB header: transferase| Chain: A: PDB Molecule: serine/threonine-protein kinase b-raf;| PDBTitle: solution nmr structure of the ras-binding domain of serine/threonine-2 protein kinase b-raf from homo sapiens, northeast structural genomics3 consortium target hr4694f|
Gene118998|881d8ab5a85b6e60|8|c3bv8A_.8.pdb|0.197|18|188|231|1.75|PDB header: transferase| Chain: A: PDB Molecule: tetrahydrodipicolinate acetyltransferase;| PDBTitle: crystal structure of the n-terminal domain of tetrahydrodipicolinate2 acetyltransferase from staphylococcus aureus|
Gene118998|881d8ab5a85b6e60|9|c3qpiA_.9.pdb|0.194|31|99|111|2.10|PDB header: oxidoreductase| Chain: A: PDB Molecule: chlorite dismutase;| PDBTitle: crystal structure of dimeric chlorite dismutases from nitrobacter2 winogradskyi|
Gene118998|881d8ab5a85b6e60|10|c6e5hA_.10.pdb|0.185|25|114|125|UNK|PDB header: de novo protein| Chain: A: PDB Molecule: designed peptide nc_hee_d1: aib turn mutant;| PDBTitle: heterogeneous-backbone mimics of a designed disulfide-rich protein:2 aib turn|
Gene118998|881d8ab5a85b6e60|11|c6mcjA_.11.pdb|0.159|22|42|65|1.71|PDB header: protein binding| Chain: A: PDB Molecule: orange carotenoid-binding protein;| PDBTitle: structure of helical carotenoid protein 2 from fremyella diplosiphon|
Gene118998|881d8ab5a85b6e60|12|c5jhiA_.12.pdb|0.155|23|111|123|UNK|PDB header: de novo protein| Chain: A: PDB Molecule: w35;| PDBTitle: solution structure of the de novo mini protein gehe_06|
Gene118998|881d8ab5a85b6e60|13|c4yiiA_.13.pdb|0.141|33|52|63|1.80|PDB header: ligase/cell cycle| Chain: A: PDB Molecule: anaphase-promoting complex subunit 2;| PDBTitle: structure of an apc2-ubch10 complex reveals distinctive cullin-ring2 ligase mechanism for anaphase-promoting complex/cyclosome|
Gene118998|881d8ab5a85b6e60|14|d1ldda_.14.pdb|0.14|8|52|63|2.00|PDB header: ligase| Chain: A: PDB Molecule: anaphase promoting complex;| PDBTitle: structure of the cul1-rbx1-skp1-f boxskp2 scf ubiquitin2 ligase complex|
Gene118998|881d8ab5a85b6e60|15|c3ihtB_.15.pdb|0.139|19|100|187|1.80|PDB header: transferase| Chain: B: PDB Molecule: s-adenosyl-l-methionine methyl transferase;| PDBTitle: crystal structure of s-adenosyl-l-methionine methyl transferase2 (yp_165822.1) from silicibacter pomeroyi dss-3 at 1.80 a resolution|
Gene118998|881d8ab5a85b6e60|16|c2eg9B_.16.pdb|0.138|23|1|48|2.80|PDB header: hydrolase| Chain: B: PDB Molecule: adp-ribosyl cyclase 1;| PDBTitle: crystal structure of the truncated extracellular domain of mouse cd38|
Gene118998|881d8ab5a85b6e60|17|c3ij2B_.17.pdb|0.134|21|183|222|3.75|PDB header: hormone/protein binding| Chain: B: PDB Molecule: beta-nerve growth factor;| PDBTitle: ligand-receptor structure|
Gene118998|881d8ab5a85b6e60|18|c5m45I_.18.pdb|0.13|26|57|87|1.87|PDB header: ligase| Chain: I: PDB Molecule: acetone carboxylase gamma subunit;| PDBTitle: structure of acetone carboxylase purified from xanthobacter2 autotrophicus|
Gene118998|881d8ab5a85b6e60|19|c5yx5B_.19.pdb|0.122|38|35|63|2.70|PDB header: replication| Chain: B: PDB Molecule: 49 protein;| PDBTitle: crystal structure of viral parp1 interacting protein in murine2 gammaherpesvirus 68|
Gene118998|881d8ab5a85b6e60|20|c1xnlA_.20.pdb|0.121|33|221|244|UNK|PDB header: viral protein| Chain: A: PDB Molecule: membrane protein gp37;| PDBTitle: aslv fusion peptide|
# Job Description|Job ID|Rank|Template/Model|Confidence|Sequence ID|Qstart|Qend|Resolution|Template Info
Gene111753|3a5f52da36071260|1|c1dipA_.1.pdb|0.999|58|71|134|UNK|PDB header: acetylation| Chain: A: PDB Molecule: delta-sleep-inducing peptide immunoreactive peptide;| PDBTitle: the solution structure of porcine delta-sleep-inducing peptide2 immunoreactive peptide, nmr, 10 structures|
Gene111753|3a5f52da36071260|2|c2yy0D_.2.pdb|0.909|39|69|112|2.40|PDB header: transcription| Chain: D: PDB Molecule: c-myc-binding protein;| PDBTitle: crystal structure of ms0802, c-myc-1 binding protein domain2 from homo sapiens|
Gene111753|3a5f52da36071260|3|c5dolB_.3.pdb|0.92|38|83|111|2.70|PDB header: replication| Chain: B: PDB Molecule: initiation-control protein yaba;| PDBTitle: crystal structure of yaba amino-terminal domain from bacillus subtilis|
Gene111753|3a5f52da36071260|4|c2oqqB_.4.pdb|0.885|32|76|112|2.00|PDB header: transcription| Chain: B: PDB Molecule: transcription factor hy5;| PDBTitle: crystal structure of hy5 leucine zipper homodimer from arabidopsis2 thaliana|
Gene111753|3a5f52da36071260|5|c5fiyE_.5.pdb|0.863|28|75|110|3.00|PDB header: apoptosis| Chain: E: PDB Molecule: prkc apoptosis wt1 regulator protein;| PDBTitle: crystal structure of coiled coil domain of pawr|
Gene111753|3a5f52da36071260|6|c1junB_.6.pdb|0.846|35|92|125|UNK|PDB header: transcription regulation| Chain: B: PDB Molecule: c-jun homodimer;| PDBTitle: nmr study of c-jun homodimer|
Gene111753|3a5f52da36071260|7|c2jeeA_.7.pdb|0.844|40|65|112|2.8 |PDB header: cell cycle| Chain: A: PDB Molecule: cell division protein zapb;| PDBTitle: xray structure of e. coli yiiu|
Gene111753|3a5f52da36071260|8|c6surM_.8.pdb|0.829|24|82|110|3.47|PDB header: cell cycle| Chain: M: PDB Molecule: autophagy-related protein 16-1;| PDBTitle: the rab33b-atg16l1 crystal structure|
Gene111753|3a5f52da36071260|9|c1go4F_.9.pdb|0.804|36|83|110|2.05|PDB header: cell cycle| Chain: F: PDB Molecule: mitotic spindle assembly checkpoint protein mad1;| PDBTitle: crystal structure of mad1-mad2 reveals a conserved mad2 binding motif2 in mad1 and cdc20.|
Gene111753|3a5f52da36071260|10|c4h22A_.10.pdb|0.793|26|71|108|2.89|PDB header: transcription| Chain: A: PDB Molecule: leucine-rich repeat flightless-interacting protein 1;| PDBTitle: crystal structure of the dimeric coiled-coil domain of the cytosolic2 nucleic acid sensor lrrfip1|
Gene111753|3a5f52da36071260|11|c2xzrA_.11.pdb|0.756|16|83|113|2.80|PDB header: cell adhesion| Chain: A: PDB Molecule: immunoglobulin-binding protein eibd;| PDBTitle: escherichia coli immunoglobulin-binding protein eibd 391-438 fused2 to gcn4 adaptors|
Gene111753|3a5f52da36071260|12|c5zk1A_.12.pdb|0.746|30|83|115|3.05|PDB header: transcription/dna| Chain: A: PDB Molecule: cyclic amp-responsive element-binding protein 1;| PDBTitle: crystal structure of the crtc2(semet)-creb-cre complex|
Gene111753|3a5f52da36071260|13|c7eftB_.13.pdb|0.734|22|82|113|2.10|PDB header: structural protein| Chain: B: PDB Molecule: cell shape protein mrec;| PDBTitle: crystal structure of cell shape-determining protein mrec|
Gene111753|3a5f52da36071260|14|c7eknH_.14.pdb|0.704|33|82|111|2.14|PDB header: protein binding| Chain: H: PDB Molecule: ipep;| PDBTitle: crystal structure of af10-ipep complex|
Gene111753|3a5f52da36071260|15|c1gk7A_.15.pdb|0.702|30|83|112|1.40|PDB header: vimentin| Chain: A: PDB Molecule: vimentin;| PDBTitle: human vimentin coil 1a fragment (1a)|
Gene111753|3a5f52da36071260|16|c7eknB_.16.pdb|0.691|33|82|111|2.14|PDB header: protein binding| Chain: B: PDB Molecule: ipep;| PDBTitle: crystal structure of af10-ipep complex|
Gene111753|3a5f52da36071260|17|c1t2kD_.17.pdb|0.69|16|75|112|3.00|PDB header: transcription/dna| Chain: D: PDB Molecule: cyclic-amp-dependent transcription factor atf-2;| PDBTitle: structure of the dna binding domains of irf3, atf-2 and jun bound to2 dna|
Gene111753|3a5f52da36071260|18|c1swiA_.18.pdb|0.672|27|89|114|2.60|PDB header: leucine zipper| Chain: A: PDB Molecule: gcn4p1;| PDBTitle: gcn4-leucine zipper core mutant as n16a complexed with benzene|
Gene111753|3a5f52da36071260|19|c2e43A_.19.pdb|0.671|20|65|113|2.10|PDB header: transcription/dna| Chain: A: PDB Molecule: ccaat/enhancer-binding protein beta;| PDBTitle: crystal structure of c/ebpbeta bzip homodimer k269a mutant bound to a2 high affinity dna fragment|
Gene111753|3a5f52da36071260|20|c3he4F_.20.pdb|0.668|42|86|111|2.46|PDB header: de novo protein| Chain: F: PDB Molecule: synzip5;| PDBTitle: heterospecific coiled-coil pair synzip5:synzip6|
# Job Description|Job ID|Rank|Template/Model|Confidence|Sequence ID|Qstart|Qend|Resolution|Template Info
Gene139999|3e37be5e93d04a57|1|d1r8qa_.1.pdb|1|91|2|180|1.86|PDB header: protein transport/exchange factor| Chain: A: PDB Molecule: adp-ribosylation factor 1;| PDBTitle: full-length arf1-gdp-mg in complex with brefeldin a and a sec7 domain|
Gene139999|3e37be5e93d04a57|2|c3o47A_.2.pdb|0.999|92|10|179|2.80|PDB header: hydrolase, hydrolase activator| Chain: A: PDB Molecule: adp-ribosylation factor gtpase-activating protein 1, adp-| PDBTitle: crystal structure of arfgap1-arf1 fusion protein|
Gene139999|3e37be5e93d04a57|3|d1r8sa_.3.pdb|0.999|94|18|177|1.46|PDB header: protein transport/exchange factor| Chain: A: PDB Molecule: adp-ribosylation factor 1;| PDBTitle: arf1[delta1-17]-gdp in complex with a sec7 domain carrying the2 mutation of the catalytic glutamate to lysine|
Gene139999|3e37be5e93d04a57|4|d1z6xa1.4.pdb|1|82|5|177|2.70|PDB header: transport protein| Chain: A: PDB Molecule: adp-ribosylation factor 4;| PDBTitle: structure of human adp-ribosylation factor 4|
Gene139999|3e37be5e93d04a57|5|d1mr3f_.5.pdb|1|79|6|180|1.60|PDB header: signaling protein| Chain: F: PDB Molecule: adp-ribosylation factor 2;| PDBTitle: saccharomyces cerevisiae adp-ribosylation factor 2 (scarf2) complexed2 with gdp-3'p at 1.6a resolution|
Gene139999|3e37be5e93d04a57|6|d2b6ha1.6.pdb|0.999|80|8|180|1.76|PDB header: protein transport| Chain: A: PDB Molecule: adp-ribosylation factor 5;| PDBTitle: structure of human adp-ribosylation factor 5|
Gene139999|3e37be5e93d04a57|7|c6bbqA_.7.pdb|0.999|70|6|178|35.00|PDB header: lipid binding protein| Chain: A: PDB Molecule: cytohesin-3,adp-ribosylation factor 6;| PDBTitle: model for extended volume of truncated monomeric cytohesin-3 (grp1;2 amino acids 63-399) e161a arf6 q67l fusion protein|
Gene139999|3e37be5e93d04a57|8|c3lvrE_.8.pdb|0.999|69|5|178|3.38|PDB header: protein transport| Chain: E: PDB Molecule: arf-gap with sh3 domain, ank repeat and ph domain-| PDBTitle: the crystal structure of asap3 in complex with arf6 in transition2 state soaked with calcium|
Gene139999|3e37be5e93d04a57|9|d2a5da1.9.pdb|0.999|73|16|178|1.80|PDB header: protein transport/transferase| Chain: A: PDB Molecule: adp-ribosylation factor 6;| PDBTitle: structural basis for the activation of cholera toxin by human arf6-gtp|
Gene139999|3e37be5e93d04a57|10|c6a8dA_.10.pdb|1|61|1|179|2.34|PDB header: protein transport| Chain: A: PDB Molecule: arf/sar superfamily small monomeric gtp binding protein;| PDBTitle: crystal structure of chlamydomonas reinhardtii arf|
Gene139999|3e37be5e93d04a57|11|d1upta_.11.pdb|0.999|57|13|181|1.70|PDB header: hydrolase/protein-binding| Chain: A: PDB Molecule: adp-ribosylation factor-like protein 1;| PDBTitle: structure of a complex of the golgin-245 grip domain with arl1|
Gene139999|3e37be5e93d04a57|12|c7rllA_.12.pdb|0.999|54|1|178|1.90|PDB header: signaling protein| Chain: A: PDB Molecule: arf3p;| PDBTitle: crystal structure of arf3 from candida albicans in complex with2 guanosine-3'-monophosphate-5'-diphosphate|
Gene139999|3e37be5e93d04a57|13|d1moza_.13.pdb|0.999|53|2|181|3.17|PDB header: protein binding| Chain: A: PDB Molecule: adp-ribosylation factor-like protein 1;| PDBTitle: adp-ribosylation factor-like 1 (arl1) from saccharomyces cerevisiae|
Gene139999|3e37be5e93d04a57|14|d1yzga1.14.pdb|0.999|51|6|173|2.00|PDB header: transport protein| Chain: A: PDB Molecule: adp-ribosylation factor-like 8;| PDBTitle: structure of human adp-ribosylation factor-like 8|
Gene139999|3e37be5e93d04a57|15|d1zj6a1.15.pdb|0.999|46|2|178|2.00|PDB header: transport protein| Chain: A: PDB Molecule: adp-ribosylation factor-like protein 5;| PDBTitle: crystal structure of human arl5|
Gene139999|3e37be5e93d04a57|16|c3doeA_.16.pdb|0.999|44|3|180|2.25|PDB header: signaling protein/hydrolase| Chain: A: PDB Molecule: adp-ribosylation factor-like protein 2;| PDBTitle: complex of arl2 and bart, crystal form 1|
Gene139999|3e37be5e93d04a57|17|c5di3A_.17.pdb|0.999|48|17|178|2.50|PDB header: hydrolase| Chain: A: PDB Molecule: adp-ribosylation factor-like protein 3;| PDBTitle: crystal structure of arl13b in complex with arl3 of chlamydomonas2 reinhardtii|
Gene139999|3e37be5e93d04a57|18|d1fzqa_.18.pdb|0.999|47|14|177|1.70|PDB header: signaling protein| Chain: A: PDB Molecule: adp-ribosylation factor-like protein 3;| PDBTitle: crystal structure of murine arl3-gdp|
Gene139999|3e37be5e93d04a57|19|d1ksha_.19.pdb|0.999|47|16|180|1.80|PDB header: signaling protein/hydrolase| Chain: A: PDB Molecule: arf-like protein 2;| PDBTitle: complex of arl2 and pde delta, crystal form 2 (native)|
Gene139999|3e37be5e93d04a57|20|c2x77B_.20.pdb|0.999|47|5|180|2.10|PDB header: gtp-binding protein| Chain: B: PDB Molecule: adp-ribosylation factor;| PDBTitle: crystal structure of leishmania major adp ribosylation factor-like 1.|
# Job Description|Job ID|Rank|Template/Model|Confidence|Sequence ID|Qstart|Qend|Resolution|Template Info
Gene100472|1c92418ae8976dd7|1|c5hbfB_.1.pdb|1|48|1|414|1.95|PDB header: hydrolase| Chain: B: PDB Molecule: chitotriosidase-1;| PDBTitle: crystal structure of human full-length chitotriosidase (chit1)|
Gene100472|1c92418ae8976dd7|2|c1wb0A_.2.pdb|1|51|1|286|1.65|PDB header: hydrolase/hydrolase inhibitor| Chain: A: PDB Molecule: chitotriosidase 1;| PDBTitle: specificity and affinity of natural product cyclopentapeptide2 inhibitor argifin against human chitinase|
Gene100472|1c92418ae8976dd7|3|c1lq0A_.3.pdb|1|51|1|286|2.20|PDB header: hydrolase| Chain: A: PDB Molecule: chitotriosidase;| PDBTitle: crystal structure of human chitotriosidase at 2.2 angstrom2 resolution|
Gene100472|1c92418ae8976dd7|4|c3fxyA_.4.pdb|1|47|1|299|2.00|PDB header: hydrolase| Chain: A: PDB Molecule: acidic mammalian chitinase;| PDBTitle: acidic mammalian chinase, catalytic domain|
Gene100472|1c92418ae8976dd7|5|c5wvbA_.5.pdb|1|47|3|294|3.10|PDB header: hydrolase| Chain: A: PDB Molecule: chitinase;| PDBTitle: crystal structure of a mutant insect group iii chitinase complex with2 (glcnac)6 (cad1-e217l-(glcnac)6 ) from ostrinia furnacalis|
Gene100472|1c92418ae8976dd7|6|c5wusA_.6.pdb|1|45|1|298|2.20|PDB header: hydrolase| Chain: A: PDB Molecule: chitinase;| PDBTitle: crystal structure of a insect group iii chitinase (cad2) from ostrinia2 furnacalis|
Gene100472|1c92418ae8976dd7|7|c5y2bA_.7.pdb|1|46|2|288|2.20|PDB header: hydrolase| Chain: A: PDB Molecule: insect group ii chitinase;| PDBTitle: crystal structure of ostrinia furnacalis group ii chitinase catalytic2 domain 1 in complex with hepta-n-acetylchitooctaose (nag)7|
Gene100472|1c92418ae8976dd7|8|c4ay1L_.8.pdb|1|45|2|287|1.95|PDB header: hydrolase| Chain: L: PDB Molecule: chitinase-3-like protein 2;| PDBTitle: human ykl-39 is a pseudo-chitinase with retained chitooligosaccharide2 binding properties|
Gene100472|1c92418ae8976dd7|9|c1hjvA_.9.pdb|1|44|2|289|2.75|PDB header: sugar binding protein| Chain: A: PDB Molecule: chitinase-3 like protein 1;| PDBTitle: crystal structure of hcgp-39 in complex with chitin tetramer|
Gene100472|1c92418ae8976dd7|10|c1e9lA_.10.pdb|1|43|1|286|2.50|PDB header: macrophage secretory protein| Chain: A: PDB Molecule: ym1 secretory protein;| PDBTitle: the crystal structure of novel mammalian lectin ym1 suggests a2 saccharide binding site|
Gene100472|1c92418ae8976dd7|11|c5y2aA_.11.pdb|1|41|2|296|1.90|PDB header: hydrolase| Chain: A: PDB Molecule: insect group ii chitinase;| PDBTitle: crystal structure of ostrinia furnacalis group ii chitinase catalytic2 domain 2|
Gene100472|1c92418ae8976dd7|12|d1wb0a1.12.pdb|1|54|2|286|1.65|PDB header: hydrolase/hydrolase inhibitor| Chain: A: PDB Molecule: chitotriosidase 1;| PDBTitle: specificity and affinity of natural product cyclopentapeptide2 inhibitor argifin against human chitinase|
Gene100472|1c92418ae8976dd7|13|c3w4rA_.13.pdb|1|40|1|294|1.70|PDB header: hydrolase| Chain: A: PDB Molecule: chitinase;| PDBTitle: crystal structure of an insect chitinase from the asian corn borer,2 ostrinia furnacalis|
Gene100472|1c92418ae8976dd7|14|c6le7A_.14.pdb|1|39|1|297|1.86|PDB header: hydrolase| Chain: A: PDB Molecule: probable endochitinase;| PDBTitle: crystal structure of nematode family i chitinase,cecht1, in complex2 with dihydropyrrolopyrazol-6-one derivate 2|
Gene100472|1c92418ae8976dd7|15|c6g9eC_.15.pdb|1|40|1|287|2.69|PDB header: hydrolase| Chain: C: PDB Molecule: immunomodulatory active chitinase;| PDBTitle: crystal structure of immunomodulatory active chitinase from trichuris2 suis - tses1 - 6 molecules in asu|
Gene100472|1c92418ae8976dd7|16|c6jm8A_.16.pdb|1|40|2|288|1.91|PDB header: hydrolase| Chain: A: PDB Molecule: ofchtiv-g5;| PDBTitle: crystal structure of ostrinia furnacalis group iv chitinase|
Gene100472|1c92418ae8976dd7|17|c5gztB_.17.pdb|1|27|2|433|2.10|PDB header: hydrolase| Chain: B: PDB Molecule: chitinase;| PDBTitle: crystal structure of chitinase chiw from paenibacillus sp. str. fpu-72 reveals a novel type of bacterial cell-surface-expressed multi-3 modular enzyme machinery|
Gene100472|1c92418ae8976dd7|18|c5gzvA_.18.pdb|1|26|3|433|2.61|PDB header: hydrolase| Chain: A: PDB Molecule: chitinase;| PDBTitle: crystal structure of chitinase chiw from paenibacillus sp. str. fpu-72 reveals a novel type of bacterial cell-surface-expressed multi-3 modular enzyme machinery|
Gene100472|1c92418ae8976dd7|19|c6bt9B_.19.pdb|1|31|3|325|2.26|PDB header: hydrolase| Chain: B: PDB Molecule: chitinase;| PDBTitle: chitinase chia74 from bacillus thuringiensis|
Gene100472|1c92418ae8976dd7|20|c4uriB_.20.pdb|1|38|2|287|1.85|PDB header: hydrolase| Chain: B: PDB Molecule: chitinase-related agglutinin;| PDBTitle: crystal structure of chitinase-like agglutinin robpscra2 from robinia pseudoacacia|
# Job Description|Job ID|Rank|Template/Model|Confidence|Sequence ID|Qstart|Qend|Resolution|Template Info
Gene145703|183d958e385ec86a|1|c7p2qC_.1.pdb|1|55|21|194|4.90|PDB header: membrane protein| Chain: C: PDB Molecule: signal peptidase complex subunit 2;| PDBTitle: human signal peptidase complex paralog c (spc-c)|
Gene145703|183d958e385ec86a|2|c2q62A_.2.pdb|0.304|21|163|191|1.80|PDB header: flavoprotein| Chain: A: PDB Molecule: arsh;| PDBTitle: crystal structure of arsh from sinorhizobium meliloti|
Gene145703|183d958e385ec86a|3|c2fzvC_.3.pdb|0.293|17|167|189|1.70|PDB header: structural genomics, unknown function| Chain: C: PDB Molecule: putative arsenical resistance protein;| PDBTitle: crystal structure of an apo form of a flavin-binding protein from2 shigella flexneri|
Gene145703|183d958e385ec86a|4|d2fzva1.4.pdb|0.247|14|163|191|1.70|PDB header: structural genomics, unknown function| Chain: A: PDB Molecule: putative arsenical resistance protein;| PDBTitle: crystal structure of an apo form of a flavin-binding protein from2 shigella flexneri|
Gene145703|183d958e385ec86a|5|c3cynC_.5.pdb|0.225|23|166|195|2.00|PDB header: oxidoreductase| Chain: C: PDB Molecule: probable glutathione peroxidase 8;| PDBTitle: the structure of human gpx8|
Gene145703|183d958e385ec86a|6|c6thkA_.6.pdb|0.217|18|55|93|2.20|PDB header: antimicrobial protein| Chain: A: PDB Molecule: pyocin s5;| PDBTitle: structural mechanism of pyocin s5 import into pseudomonas aeruginosa|
Gene145703|183d958e385ec86a|7|c6sgwD_.7.pdb|0.209|22|54|94|3.80|PDB header: membrane protein| Chain: D: PDB Molecule: esx-3 secretion system protein ecce3;| PDBTitle: structure of the esx-3 core complex|
Gene145703|183d958e385ec86a|8|c7oseD_.8.pdb|0.175|16|48|90|3.00|PDB header: membrane protein| Chain: D: PDB Molecule: cytochrome bd-ii ubiquinol oxidase subunit 1;| PDBTitle: cytochrome bd-ii type oxidase with bound aurachin d|
Gene145703|183d958e385ec86a|9|d1rtta_.9.pdb|0.169|18|163|190|1.28|PDB header: structural genomics, unknown function| Chain: A: PDB Molecule: conserved hypothetical protein;| PDBTitle: crystal structure determination of a putative nadh-dependent reductase2 using sulfur anomalous signal|
Gene145703|183d958e385ec86a|10|d1jmma_.10.pdb|0.164|18|136|174|2.40|PDB header: immune system, membrane protein| Chain: A: PDB Molecule: protein i/ii v-region;| PDBTitle: crystal structure of the v-region of streptococcus mutans2 antigen i/ii|
Gene145703|183d958e385ec86a|11|c1ciiA_.11.pdb|0.15|7|15|105|3.00|PDB header: transmembrane protein| Chain: A: PDB Molecule: colicin ia;| PDBTitle: colicin ia|
Gene145703|183d958e385ec86a|12|c7pleB_.12.pdb|0.15|17|163|191|2.60|PDB header: oxidoreductase| Chain: B: PDB Molecule: nadph-dependent fmn reductase;| PDBTitle: arsh of paracoccus denitrificans|
Gene145703|183d958e385ec86a|13|c6wvdA_.13.pdb|0.142|20|55|165|2.25|PDB header: membrane protein| Chain: A: PDB Molecule: green fluorescent protein, protein jagunal homolog 1| PDBTitle: human jagn1|
Gene145703|183d958e385ec86a|14|c2mn2A_.14.pdb|0.119|14|20|79|UNK|PDB header: antitoxin| Chain: A: PDB Molecule: ymob;| PDBTitle: 3d structure of ymob, a modulator of biofilm formation|
Gene145703|183d958e385ec86a|15|d1v74b_.15.pdb|0.117|14|168|189|2.00|PDB header: antibiotic/immune system| Chain: B: PDB Molecule: colicin d immunity protein;| PDBTitle: structure of the e. coli colicin d bound to its immunity protein immd|
Gene145703|183d958e385ec86a|16|d1s3si_.16.pdb|0.114|55|47|57|2.90|PDB header: protein binding| Chain: I: PDB Molecule: p47 protein;| PDBTitle: crystal structure of aaa atpase p97/vcp nd1 in complex with2 p47 c|
Gene145703|183d958e385ec86a|17|c3pvsA_.17.pdb|0.105|14|32|95|2.50|PDB header: recombination| Chain: A: PDB Molecule: replication-associated recombination protein a;| PDBTitle: structure and biochemical activities of escherichia coli mgsa|
Gene145703|183d958e385ec86a|18|c7d5iA_.18.pdb|0.103|16|48|90|2.79|PDB header: oxidoreductase| Chain: A: PDB Molecule: cytochrome d ubiquinol oxidase subunit 1;| PDBTitle: structure of mycobacterium smegmatis bd complex in the apo-form.|
Gene145703|183d958e385ec86a|19|c2wzlA_.19.pdb|0.098|30|18|61|2.10|PDB header: viral protein| Chain: A: PDB Molecule: phosphoprotein;| PDBTitle: the structure of the n-rna binding domain of the mokola2 virus phosphoprotein|
Gene145703|183d958e385ec86a|20|d1in0a1.20.pdb|0.097|15|18|52|2.14|PDB header: structural genomics, unknown function| Chain: A: PDB Molecule: yajq protein;| PDBTitle: yajq protein (hi1034)|
# Job Description|Job ID|Rank|Template/Model|Confidence|Sequence ID|Qstart|Qend|Resolution|Template Info
Gene144373|1568b586774ee232|1|c7c3mA_.1.pdb|1|48|12|709|3.60|PDB header: signaling protein| Chain: A: PDB Molecule: fermitin family homolog 3,fermitin family homolog 3,| PDBTitle: structure of ferm protein|
Gene144373|1568b586774ee232|2|c5xq0B_.2.pdb|1|59|16|706|2.75|PDB header: signaling protein| Chain: B: PDB Molecule: fermitin family homolog 2,integrin beta-1;| PDBTitle: structural basis of kindlin-mediated integrin recognition and2 activation|
Gene144373|1568b586774ee232|3|c6v9gB_.3.pdb|1|50|14|708|2.35|PDB header: blood clotting| Chain: B: PDB Molecule: fermitin family homolog 3;| PDBTitle: kindlin-3 double deletion mutant long form|
Gene144373|1568b586774ee232|4|c3ivfA_.4.pdb|1|32|16|686|1.94|PDB header: structural protein| Chain: A: PDB Molecule: talin-1;| PDBTitle: crystal structure of the talin head ferm domain|
Gene144373|1568b586774ee232|5|c2lkoA_.5.pdb|1|58|394|531|UNK|PDB header: cell adhesion| Chain: A: PDB Molecule: fermitin family homolog 2;| PDBTitle: structural basis of phosphoinositide binding to kindlin-2 pleckstrin2 homology domain in regulating integrin activation|
Gene144373|1568b586774ee232|6|c4f7hA_.6.pdb|1|59|397|530|1.90|PDB header: cell adhesion| Chain: A: PDB Molecule: fermitin family homolog 2;| PDBTitle: the crystal structure of kindlin-2 pleckstrin homology domain in free2 form|
Gene144373|1568b586774ee232|7|c2i1kA_.7.pdb|0.999|27|94|701|3.00|PDB header: cell adhesion, membrane protein| Chain: A: PDB Molecule: moesin;| PDBTitle: moesin from spodoptera frugiperda reveals the coiled-coil domain at2 3.0 angstrom resolution|
Gene144373|1568b586774ee232|8|c2i1jA_.8.pdb|0.999|26|94|704|2.10|PDB header: cell adhesion, membrane protein| Chain: A: PDB Molecule: moesin;| PDBTitle: moesin from spodoptera frugiperda at 2.1 angstroms resolution|
Gene144373|1568b586774ee232|9|c7byjA_.9.pdb|1|25|83|691|2.49|PDB header: protein binding| Chain: A: PDB Molecule: ferm and pdz domain-containing protein 4;| PDBTitle: crystal structure of the ferm domain of frmpd4|
Gene144373|1568b586774ee232|10|c2j0kB_.10.pdb|0.984|27|100|683|3.00|PDB header: transferase| Chain: B: PDB Molecule: focal adhesion kinase 1;| PDBTitle: crystal structure of a fragment of focal adhesion kinase containing2 the ferm and kinase domains.|
Gene144373|1568b586774ee232|11|c1sghA_.11.pdb|1|27|94|689|3.50|PDB header: structural protein| Chain: A: PDB Molecule: moesin;| PDBTitle: moesin ferm domain bound to ebp50 c-terminal peptide|
Gene144373|1568b586774ee232|12|c1gg3A_.12.pdb|0.999|28|95|680|2.80|PDB header: membrane protein| Chain: A: PDB Molecule: erythroid membrane protein 4.1r;| PDBTitle: crystal structure of the protein 4.1r membrane binding2 domain|
Gene144373|1568b586774ee232|13|c7edrB_.13.pdb|1|26|94|692|2.53|PDB header: protein binding| Chain: B: PDB Molecule: moesin/ezrin/radixin homolog 2;| PDBTitle: the crystal structure of the ferm and c-terminal domain complex of2 drosophila merlin|
Gene144373|1568b586774ee232|14|c1isnA_.14.pdb|1|24|89|702|2.90|PDB header: cell adhesion| Chain: A: PDB Molecule: merlin;| PDBTitle: crystal structure of merlin ferm domain|
Gene144373|1568b586774ee232|15|c3g9wA_.15.pdb|0.999|34|304|691|2.17|PDB header: cell adhesion| Chain: A: PDB Molecule: talin-2;| PDBTitle: crystal structure of talin2 f2-f3 in complex with the integrin beta1d2 cytoplasmic tail|
Gene144373|1568b586774ee232|16|c2emtB_.16.pdb|1|24|90|696|2.80|PDB header: cell adhesion| Chain: B: PDB Molecule: radixin;| PDBTitle: crystal structure analysis of the radixin ferm domain complexed with2 adhesion molecule psgl-1|
Gene144373|1568b586774ee232|17|c2al6A_.17.pdb|1|22|91|699|2.35|PDB header: transferase| Chain: A: PDB Molecule: focal adhesion kinase 1;| PDBTitle: ferm domain of focal adhesion kinase|
Gene144373|1568b586774ee232|18|c5ixiA_.18.pdb|0.983|26|99|684|2.57|PDB header: cytokine| Chain: A: PDB Molecule: tyrosine-protein kinase jak1;| PDBTitle: structure of human jak1 ferm/sh2 in complex with ifnlr1/il10ra chimera|
Gene144373|1568b586774ee232|19|c4bbkA_.19.pdb|1|55|404|531|2.10|PDB header: cell adhesion| Chain: A: PDB Molecule: fermitin family homolog 1;| PDBTitle: structural and functional characterisation of the kindlin-12 pleckstrin homology domain|
Gene144373|1568b586774ee232|20|c4rm9A_.20.pdb|1|24|90|683|2.00|PDB header: peptide binding protein| Chain: A: PDB Molecule: ezrin;| PDBTitle: crystal structure of human ezrin in space group c2221|
# Job Description|Job ID|Rank|Template/Model|Confidence|Sequence ID|Qstart|Qend|Resolution|Template Info
Gene141863|7162858e047834cc|1|c5tz8C_.1.pdb|0.954|23|184|287|4.00|PDB header: transferase| Chain: C: PDB Molecule: glycosyl transferase;| PDBTitle: crystal structure of s. aureus tars|
Gene141863|7162858e047834cc|2|c5ekeB_.2.pdb|0.923|16|179|310|3.00|PDB header: transferase| Chain: B: PDB Molecule: uncharacterized glycosyltransferase sll0501;| PDBTitle: structure of the polyisoprenyl-phosphate glycosyltransferase gtrb2 (f215a mutant)|
Gene141863|7162858e047834cc|3|c2z86D_.3.pdb|0.958|15|185|317|2.40|PDB header: transferase| Chain: D: PDB Molecule: chondroitin synthase;| PDBTitle: crystal structure of chondroitin polymerase from escherichia coli2 strain k4 (k4cp) complexed with udp-glcua and udp|
Gene141863|7162858e047834cc|4|c5mm1A_.4.pdb|0.964|19|184|287|2.60|PDB header: membrane protein| Chain: A: PDB Molecule: dolichol monophosphate mannose synthase;| PDBTitle: dolichyl phosphate mannose synthase in complex with gdp and dolichyl2 phosphate mannose|
Gene141863|7162858e047834cc|5|c6h4mA_.5.pdb|0.954|12|184|332|2.73|PDB header: transferase| Chain: A: PDB Molecule: probable ss-1,3-n-acetylglucosaminyltransferase;| PDBTitle: tarp-udp-glcnac-3rbop|
Gene141863|7162858e047834cc|6|c3zf8A_.6.pdb|0.958|11|168|313|1.98|PDB header: transferase| Chain: A: PDB Molecule: mannan polymerase complexes subunit mnn9;| PDBTitle: crystal structure of saccharomyces cerevisiae mnn9 in2 complex with gdp and mn.|
Gene141863|7162858e047834cc|7|d1qg8a_.7.pdb|0.958|12|184|317|1.50|PDB header: transferase| Chain: A: PDB Molecule: protein (spore coat polysaccharide biosynthesis protein| PDBTitle: native (magnesium-containing) spsa from bacillus subtilis|
Gene141863|7162858e047834cc|8|d1omza_.8.pdb|0.945|12|184|315|2.10|PDB header: transferase| Chain: A: PDB Molecule: alpha-1,4-n-acetylhexosaminyltransferase extl2;| PDBTitle: crystal structure of mouse alpha-1,4-n-acetylhexosaminyltransferase2 (extl2) in complex with udpgalnac|
Gene141863|7162858e047834cc|9|c3f1yC_.9.pdb|0.905|13|178|283|2.20|PDB header: transferase| Chain: C: PDB Molecule: mannosyl-3-phosphoglycerate synthase;| PDBTitle: mannosyl-3-phosphoglycerate synthase from rubrobacter xylanophilus|
Gene141863|7162858e047834cc|10|c1omxB_.10.pdb|0.941|13|183|287|2.40|PDB header: transferase| Chain: B: PDB Molecule: alpha-1,4-n-acetylhexosaminyltransferase extl2;| PDBTitle: crystal structure of mouse alpha-1,4-n-acetylhexosaminyltransferase2 (extl2)|
Gene141863|7162858e047834cc|11|c3bcvA_.11.pdb|0.852|17|184|313|2.35|PDB header: transferase| Chain: A: PDB Molecule: putative glycosyltransferase protein;| PDBTitle: crystal structure of a putative glycosyltransferase from bacteroides2 fragilis|
Gene141863|7162858e047834cc|12|c3ckvA_.12.pdb|0.84|18|180|283|2.00|PDB header: unknown function| Chain: A: PDB Molecule: putative uncharacterized protein;| PDBTitle: crystal structure of a mycobacterial protein|
Gene141863|7162858e047834cc|13|c5heaA_.13.pdb|0.808|13|185|315|2.00|PDB header: transferase| Chain: A: PDB Molecule: putative glycosyltransferase (galt1);| PDBTitle: cgt structure in hexamer|
Gene141863|7162858e047834cc|14|c2qgiA_.14.pdb|0.533|12|217|287|1.65|PDB header: transferase| Chain: A: PDB Molecule: atp synthase subunits region orf 6;| PDBTitle: the udp complex structure of the sixth gene product of the f1-atpase2 operon of rhodobacter blasticus|
Gene141863|7162858e047834cc|15|c6yv8A_.15.pdb|0.52|16|174|308|2.60|PDB header: transferase| Chain: A: PDB Molecule: glycosyl transferase, family 2;| PDBTitle: mannosyltransferase pcmangt from pyrobaculum calidifontis in complex2 with gdp and mn2+|
Gene141863|7162858e047834cc|16|c6m6zD_.16.pdb|0.412|32|6|52|5.90|PDB header: de novo protein| Chain: D: PDB Molecule: tmh4c4;| PDBTitle: a de novo designed transmembrane nanopore, tmh4c4|
Gene141863|7162858e047834cc|17|c2kogA_.17.pdb|0.408|21|13|36|UNK|PDB header: membrane protein| Chain: A: PDB Molecule: vesicle-associated membrane protein 2;| PDBTitle: lipid-bound synaptobrevin solution nmr structure|
Gene141863|7162858e047834cc|18|c2bn5A_.18.pdb|0.388|25|203|214|UNK|PDB header: nuclear protein| Chain: A: PDB Molecule: psi;| PDBTitle: p-element somatic inhibitor protein complex with u1-70k proline-rich2 peptide|
Gene141863|7162858e047834cc|19|d1xhba2.19.pdb|0.319|11|174|314|2.50|PDB header: transferase| Chain: A: PDB Molecule: polypeptide n-acetylgalactosaminyltransferase 1;| PDBTitle: the crystal structure of udp-galnac: polypeptide alpha-n-2 acetylgalactosaminyltransferase-t1|
Gene141863|7162858e047834cc|20|c2bn6A_.20.pdb|0.28|27|204|214|UNK|PDB header: nuclear protein| Chain: A: PDB Molecule: psi;| PDBTitle: p-element somatic inhibitor protein|
# Job Description|Job ID|Rank|Template/Model|Confidence|Sequence ID|Qstart|Qend|Resolution|Template Info
Gene129760|cea93dffa91e3f93|1|d2py6a1.1.pdb|1|20|82|252|2.15|PDB header: transferase| Chain: A: PDB Molecule: methyltransferase fkbm;| PDBTitle: crystal structure of methyltransferase fkbm (yp_546752.1) from2 methylobacillus flagellatus kt at 2.20 a resolution|
Gene129760|cea93dffa91e3f93|2|d2dula1.2.pdb|0.979|18|77|225|1.90|PDB header: transferase| Chain: A: PDB Molecule: n(2),n(2)-dimethylguanosine trna methyltransferase;| PDBTitle: crystal structure of trna g26 methyltransferase trm1 in apo form from2 pyrococcus horikoshii|
Gene129760|cea93dffa91e3f93|3|c3dh0B_.3.pdb|0.974|14|76|254|2.72|PDB header: transferase| Chain: B: PDB Molecule: sam dependent methyltransferase;| PDBTitle: crystal structure of a sam dependent methyltransferase from aquifex2 aeolicus|
Gene129760|cea93dffa91e3f93|4|c5kn4B_.4.pdb|0.983|23|74|156|1.99|PDB header: transferase| Chain: B: PDB Molecule: pavine n-methyltransferase;| PDBTitle: pavine n-methyltransferase apoenzyme ph 6.0|
Gene129760|cea93dffa91e3f93|5|c2yxeB_.5.pdb|0.986|26|70|142|2.00|PDB header: transferase| Chain: B: PDB Molecule: protein-l-isoaspartate o-methyltransferase;| PDBTitle: crystal structure of l-isoaspartyl protein carboxyl methyltranferase|
Gene129760|cea93dffa91e3f93|6|c3mggB_.6.pdb|0.974|24|71|149|1.86|PDB header: transferase| Chain: B: PDB Molecule: methyltransferase;| PDBTitle: crystal structure of methyl transferase from methanosarcina mazei|
Gene129760|cea93dffa91e3f93|7|c7ehfA_.7.pdb|0.973|22|63|147|1.50|PDB header: transferase| Chain: A: PDB Molecule: 16s rrna methyltransferase;| PDBTitle: crystal structure of the aminoglycoside resistance methyltransferase2 npmb1|
Gene129760|cea93dffa91e3f93|8|d1l3ia_.8.pdb|0.987|26|73|142|1.95|PDB header: transferase, lyase| Chain: A: PDB Molecule: precorrin-6y methyltransferase/putative| PDBTitle: mt0146, the precorrin-6y methyltransferase (cbit) homolog2 from m. thermoautotrophicum, adohcy binary complex|
Gene129760|cea93dffa91e3f93|9|c3a27A_.9.pdb|0.989|25|73|147|2.00|PDB header: transferase| Chain: A: PDB Molecule: uncharacterized protein mj1557;| PDBTitle: crystal structure of m. jannaschii tyw2 in complex with2 adomet|
Gene129760|cea93dffa91e3f93|10|c6wlfB_.10.pdb|0.979|25|71|145|2.05|PDB header: transferase| Chain: B: PDB Molecule: phosphoethanolamine n-methyltransferase 1;| PDBTitle: phosphoethanolamine methyltransferase from the pine wilt nematode2 bursaphelenchus xylophilus|
Gene129760|cea93dffa91e3f93|11|c6bqcA_.11.pdb|0.974|25|76|151|2.07|PDB header: transferase| Chain: A: PDB Molecule: cyclopropane-fatty-acyl-phospholipid synthase;| PDBTitle: cyclopropane fatty acid synthase from e. coli|
Gene129760|cea93dffa91e3f93|12|d1uwva2.12.pdb|0.987|24|73|147|1.95|PDB header: transferase| Chain: A: PDB Molecule: 23s rrna (uracil-5-)-methyltransferase ruma;| PDBTitle: crystal structure of ruma, the iron-sulfur cluster2 containing e. coli 23s ribosomal rna 5-methyluridine3 methyltransferase|
Gene129760|cea93dffa91e3f93|13|c1uwvA_.13.pdb|0.987|24|73|147|1.95|PDB header: transferase| Chain: A: PDB Molecule: 23s rrna (uracil-5-)-methyltransferase ruma;| PDBTitle: crystal structure of ruma, the iron-sulfur cluster2 containing e. coli 23s ribosomal rna 5-methyluridine3 methyltransferase|
Gene129760|cea93dffa91e3f93|14|c2yxdA_.14.pdb|0.989|25|73|142|2.30|PDB header: transferase| Chain: A: PDB Molecule: probable cobalt-precorrin-6y c(15)-methyltransferase| PDBTitle: crystal structure of cobalamin biosynthesis precorrin 8w decarboxylase2 (cbit)|
Gene129760|cea93dffa91e3f93|15|c4ineB_.15.pdb|0.983|25|74|143|1.45|PDB header: transferase| Chain: B: PDB Molecule: protein pmt-2;| PDBTitle: crystal structure of n-methyl transferase (pmt-2) from caenorhabditis2 elegant complexed with s-adenosyl homocysteine and3 phosphoethanolamine|
Gene129760|cea93dffa91e3f93|16|c6ifsB_.16.pdb|0.984|21|59|143|2.27|PDB header: transferase| Chain: B: PDB Molecule: ribosomal rna small subunit methyltransferase a;| PDBTitle: ksga from bacillus subtilis 168|
Gene129760|cea93dffa91e3f93|17|c3gdhC_.17.pdb|0.988|22|66|143|2.00|PDB header: transferase| Chain: C: PDB Molecule: trimethylguanosine synthase homolog;| PDBTitle: methyltransferase domain of human trimethylguanosine synthase 1 (tgs1)2 bound to m7gtp and adenosyl-homocysteine (active form)|
Gene129760|cea93dffa91e3f93|18|c3lbyA_.18.pdb|0.986|24|76|147|2.00|PDB header: transferase| Chain: A: PDB Molecule: putative uncharacterized protein smu.1697c;| PDBTitle: crystal structure of smu.1697c, a putative methyltransferase from2 streptococcus mutans in complex with sah|
Gene129760|cea93dffa91e3f93|19|c3sm3A_.19.pdb|0.974|29|78|137|2.20|PDB header: transferase| Chain: A: PDB Molecule: sam-dependent methyltransferases;| PDBTitle: crystal structure of sam-dependent methyltransferases q8puk2_metma2 from methanosarcina mazei. northeast structural genomics consortium3 target mar262.|
Gene129760|cea93dffa91e3f93|20|d1r74a_.20.pdb|0.977|23|62|134|2.55|PDB header: transferase| Chain: A: PDB Molecule: glycine n-methyltransferase;| PDBTitle: crystal structure of human glycine n-methyltransferase|
# Job Description|Job ID|Rank|Template/Model|Confidence|Sequence ID|Qstart|Qend|Resolution|Template Info
Gene117547|8a9bd43459184f8d|1|c3hqvB_.1.pdb|0.988|19|106|323|5.16|PDB header: structural protein, contractile protein| Chain: B: PDB Molecule: collagen alpha-2(i) chain;| PDBTitle: low resolution, molecular envelope structure of type i2 collagen in situ determined by fiber diffraction. single3 type i collagen molecule, rigid body refinement|
Gene117547|8a9bd43459184f8d|2|c1ygvA_.2.pdb|0.989|17|102|325|5.16|PDB header: structural protein/contractile protein| Chain: A: PDB Molecule: collagen i alpha 1;| PDBTitle: the structure of collagen type i. single type i collagen2 molecule: rigid refinment|
Gene117547|8a9bd43459184f8d|3|c1y0fB_.3.pdb|0.98|13|127|327|5.16|PDB header: structural protein/contractile protein| Chain: B: PDB Molecule: collagen i alpha 2;| PDBTitle: the structure of collagen type i. single type i collagen2 molecule|
Gene117547|8a9bd43459184f8d|4|c7jjvB_.4.pdb|0.965|19|206|322|1.21|PDB header: antifreeze protein| Chain: B: PDB Molecule: grafp antifreeze protein;| PDBTitle: crystal waters on the nine polyproline type ii helical bundle2 springtail antifreeze protein from granisotoma rainieri match the ice3 lattice|
Gene117547|8a9bd43459184f8d|5|c7jjvA_.5.pdb|0.962|19|206|321|1.21|PDB header: antifreeze protein| Chain: A: PDB Molecule: grafp antifreeze protein;| PDBTitle: crystal waters on the nine polyproline type ii helical bundle2 springtail antifreeze protein from granisotoma rainieri match the ice3 lattice|
Gene117547|8a9bd43459184f8d|6|c7nx4A_.6.pdb|0.97|10|106|327|3.00|PDB header: protein binding| Chain: A: PDB Molecule: alk tyrosine kinase receptor;| PDBTitle: crystal structure of the tg and egf-like domains of alk|
Gene117547|8a9bd43459184f8d|7|c2pneA_.7.pdb|0.97|19|233|312|0.98|PDB header: antifreeze protein| Chain: A: PDB Molecule: 6.5 kda glycine-rich antifreeze protein;| PDBTitle: crystal structure of the snow flea antifreeze protein|
Gene117547|8a9bd43459184f8d|8|c3boiB_.8.pdb|0.97|19|233|312|1.00|PDB header: antifreeze protein| Chain: B: PDB Molecule: 6.5 kda glycine-rich antifreeze protein;| PDBTitle: snow flea antifreeze protein racemate|
Gene117547|8a9bd43459184f8d|9|c3boiA_.9.pdb|0.97|19|233|312|1.00|PDB header: antifreeze protein| Chain: A: PDB Molecule: 6.5 kda glycine-rich antifreeze protein;| PDBTitle: snow flea antifreeze protein racemate|
Gene117547|8a9bd43459184f8d|10|c3bogB_.10.pdb|0.97|19|233|312|1.20|PDB header: antifreeze protein| Chain: B: PDB Molecule: 6.5 kda glycine-rich antifreeze protein;| PDBTitle: snow flea antifreeze protein quasi-racemate|
Gene117547|8a9bd43459184f8d|11|c3bogA_.11.pdb|0.97|19|233|312|1.20|PDB header: antifreeze protein| Chain: A: PDB Molecule: 6.5 kda glycine-rich antifreeze protein;| PDBTitle: snow flea antifreeze protein quasi-racemate|
Gene117547|8a9bd43459184f8d|12|c5ctdB_.12.pdb|0.927|26|286|324|1.60|PDB header: structural protein| Chain: B: PDB Molecule: collagen alpha-2(i) chain,collagen alpha-2(ix) chain;| PDBTitle: crystal structure of the type ix collagen nc2 hetero-trimerization2 domain with a guest fragment a2a1a1 of type i collagen|
Gene117547|8a9bd43459184f8d|13|c5ctdA_.13.pdb|0.923|26|286|324|1.60|PDB header: structural protein| Chain: A: PDB Molecule: collagen alpha-1(i) chain,collagen alpha-1(ix) chain;| PDBTitle: crystal structure of the type ix collagen nc2 hetero-trimerization2 domain with a guest fragment a2a1a1 of type i collagen|
Gene117547|8a9bd43459184f8d|14|c5ctiC_.14.pdb|0.937|24|285|325|1.90|PDB header: structural protein| Chain: C: PDB Molecule: collagen alpha-1(i) chain,collagen alpha-3(ix) chain;| PDBTitle: crystal structure of the type ix collagen nc2 hetero-trimerization2 domain with a guest fragment a2a1a1 of type i collagen (native form)|
Gene117547|8a9bd43459184f8d|15|c6q3pA_.15.pdb|0.901|21|280|322|1.03|PDB header: protein binding| Chain: A: PDB Molecule: leading chain of the aab collagen heterotrimer;| PDBTitle: atomic resolution crystal structure of an aab collagen heterotrimer|
Gene117547|8a9bd43459184f8d|16|c6q3pB_.16.pdb|0.901|21|280|322|1.03|PDB header: protein binding| Chain: B: PDB Molecule: middle chain of the aab collagen heterotrimer;| PDBTitle: atomic resolution crystal structure of an aab collagen heterotrimer|
Gene117547|8a9bd43459184f8d|17|c6q41A_.17.pdb|0.881|18|283|326|1.03|PDB header: protein binding| Chain: A: PDB Molecule: leading chain of the baa collagen heterotrimer;| PDBTitle: atomic resolution crystal structure of a baa collagen heterotrimer|
Gene117547|8a9bd43459184f8d|18|c6q3pC_.18.pdb|0.881|18|283|326|1.03|PDB header: protein binding| Chain: C: PDB Molecule: trailing chain of the aab collagen heterotrimer;| PDBTitle: atomic resolution crystal structure of an aab collagen heterotrimer|
Gene117547|8a9bd43459184f8d|19|c1nayC_.19.pdb|0.879|17|277|324|2.60|PDB header: structural protein| Chain: C: PDB Molecule: collagen-like peptide;| PDBTitle: gpp-foldon:x-ray structure|
Gene117547|8a9bd43459184f8d|20|c6q43B_.20.pdb|0.877|21|277|319|1.16|PDB header: protein binding| Chain: B: PDB Molecule: middle chain of the aba collagen heterotrimer;| PDBTitle: atomic resolution crystal structure of an aba collagen heterotrimer|
# Job Description|Job ID|Rank|Template/Model|Confidence|Sequence ID|Qstart|Qend|Resolution|Template Info
Gene108897|07394e5f4a709e09|1|c2p4nB_.1.pdb|1|98|2|320|9.00|PDB header: transport protein| Chain: B: PDB Molecule: tubulin beta chain;| PDBTitle: human monomeric kinesin (1bg2) and bovine tubulin (1jff) docked into2 the 9-angstrom cryo-em map of nucleotide-free kinesin complexed to3 the microtubule|
Gene108897|07394e5f4a709e09|2|d1tubb1.2.pdb|1|98|1|243|3.70|PDB header: microtubules| Chain: B: PDB Molecule: tubulin;| PDBTitle: tubulin alpha-beta dimer, electron diffraction|
Gene108897|07394e5f4a709e09|3|c3edlA_.3.pdb|1|47|2|320|28.00|PDB header: structural protein| Chain: A: PDB Molecule: tubulin alpha-1a chain;| PDBTitle: kinesin13-microtubule ring complex|
Gene108897|07394e5f4a709e09|4|c2btqB_.4.pdb|1|45|2|320|3.20|PDB header: structural protein| Chain: B: PDB Molecule: tubulin btubb;| PDBTitle: structure of btubab heterodimer from prosthecobacter dejongeii|
Gene108897|07394e5f4a709e09|5|c1z5wA_.5.pdb|1|42|2|320|3.00|PDB header: structural protein| Chain: A: PDB Molecule: tubulin gamma-1 chain;| PDBTitle: crystal structure of gamma-tubulin bound to gtp|
Gene108897|07394e5f4a709e09|6|c2btoA_.6.pdb|1|38|1|320|2.5 |PDB header: cytoskeletal protein| Chain: A: PDB Molecule: tubulin btuba;| PDBTitle: structure of btuba from prosthecobacter dejongeii|
Gene108897|07394e5f4a709e09|7|c7donB_.7.pdb|1|36|2|320|1.80|PDB header: structural protein| Chain: B: PDB Molecule: tubulin-like protein cetz;| PDBTitle: structure of tubulin h392d mutant from odinarchaeota|
Gene108897|07394e5f4a709e09|8|d1tuba1.8.pdb|1|46|1|243|3.70|PDB header: microtubules| Chain: A: PDB Molecule: tubulin;| PDBTitle: tubulin alpha-beta dimer, electron diffraction|
Gene108897|07394e5f4a709e09|9|c5flzC_.9.pdb|1|32|2|320|6.90|PDB header: cell cycle| Chain: C: PDB Molecule: tubulin gamma chain;| PDBTitle: cryo-em structure of gamma-tusc oligomers in a closed conformation|
Gene108897|07394e5f4a709e09|10|c7anzB_.10.pdb|1|33|2|320|3.60|PDB header: cytosolic protein| Chain: B: PDB Molecule: tubulin gamma chain;| PDBTitle: structure of the candida albicans gamma-tubulin small complex|
Gene108897|07394e5f4a709e09|11|d2btoa1.11.pdb|1|37|1|242|2.5 |PDB header: cytoskeletal protein| Chain: A: PDB Molecule: tubulin btuba;| PDBTitle: structure of btuba from prosthecobacter dejongeii|
Gene108897|07394e5f4a709e09|12|d1tubb2.12.pdb|0.998|97|244|320|3.70|PDB header: microtubules| Chain: B: PDB Molecule: tubulin;| PDBTitle: tubulin alpha-beta dimer, electron diffraction|
Gene108897|07394e5f4a709e09|13|c4ei8A_.13.pdb|0.997|24|4|257|2.10|PDB header: replication| Chain: A: PDB Molecule: plasmid replication protein repx;| PDBTitle: crystal structure of bacillus cereus tubz, apo-form|
Gene108897|07394e5f4a709e09|14|c4b46A_.14.pdb|1|23|1|257|1.90|PDB header: structural protein| Chain: A: PDB Molecule: cell division protein ftsz;| PDBTitle: cetz1 from haloferax volcanii - gdp bound monomer|
Gene108897|07394e5f4a709e09|15|c4b45A_.15.pdb|1|21|1|257|2.10|PDB header: structural protein| Chain: A: PDB Molecule: cell division protein ftsz;| PDBTitle: cetz2 from haloferax volcanii - gtpgs bound protofilament|
Gene108897|07394e5f4a709e09|16|c3zidB_.16.pdb|1|17|1|319|2.00|PDB header: gtp-binding protein| Chain: B: PDB Molecule: tubulin/ftsz, gtpase;| PDBTitle: cetz from methanosaeta thermophila strain dsm 6194|
Gene108897|07394e5f4a709e09|17|c1w59B_.17.pdb|0.998|20|4|257|2.70|PDB header: cell division| Chain: B: PDB Molecule: cell division protein ftsz homolog 1;| PDBTitle: ftsz dimer, empty (m. jannaschii)|
Gene108897|07394e5f4a709e09|18|c6umkA_.18.pdb|0.998|19|4|257|1.35|PDB header: cell cycle| Chain: A: PDB Molecule: cell division protein ftsz;| PDBTitle: structure of e. coli ftsz(l178e)-gdp complex|
Gene108897|07394e5f4a709e09|19|c3m8kA_.19.pdb|0.996|17|4|257|2.30|PDB header: structural protein| Chain: A: PDB Molecule: ftsz/tubulin-related protein;| PDBTitle: protein structure of type iii plasmid segregation tubz|
Gene108897|07394e5f4a709e09|20|d2vapa1.20.pdb|0.998|19|4|244|1.70|PDB header: cell cycle| Chain: A: PDB Molecule: cell division protein ftsz homolog 1;| PDBTitle: ftsz gdp m. jannaschii|
# Job Description|Job ID|Rank|Template/Model|Confidence|Sequence ID|Qstart|Qend|Resolution|Template Info
Gene145469|ddc19121ea97b359|1|d1vl6a1.1.pdb|0.381|19|71|91|2.61|PDB header: oxidoreductase| Chain: A: PDB Molecule: malate oxidoreductase;| PDBTitle: crystal structure of nad-dependent malic enzyme (tm0542) from2 thermotoga maritima at 2.61 a resolution|
Gene145469|ddc19121ea97b359|2|c4a94D_.2.pdb|0.352|45|80|99|1.70|PDB header: hydrolase/hydrolase inhibitor| Chain: D: PDB Molecule: carboxypeptidase inhibitor;| PDBTitle: structure of the carboxypeptidase inhibitor from nerita versicolor2 in complex with human cpa4|
Gene145469|ddc19121ea97b359|3|d1gq2a1.3.pdb|0.291|38|67|90|2.5 |PDB header: oxidoreductase| Chain: A: PDB Molecule: malic enzyme;| PDBTitle: malic enzyme from pigeon liver|
Gene145469|ddc19121ea97b359|4|c1ww8A_.4.pdb|0.28|25|67|90|2.50|PDB header: oxidoreductase| Chain: A: PDB Molecule: malate oxidoreductase;| PDBTitle: crystal structure of malic enzyme from pyrococcus2 horikoshii ot3|
Gene145469|ddc19121ea97b359|5|c5ceeA_.5.pdb|0.279|24|70|90|2.50|PDB header: oxidoreductase| Chain: A: PDB Molecule: nad-dependent malic enzyme;| PDBTitle: malic enzyme from candidatus phytoplasma aywb in complex with nad and2 mg2+|
Gene145469|ddc19121ea97b359|6|c3nv9A_.6.pdb|0.278|22|68|90|2.25|PDB header: oxidoreductase| Chain: A: PDB Molecule: malic enzyme;| PDBTitle: crystal structure of entamoeba histolytica malic enzyme|
Gene145469|ddc19121ea97b359|7|c2a9fB_.7.pdb|0.277|17|68|90|2.50|PDB header: structural genomics, unknown function| Chain: B: PDB Molecule: putative malic enzyme ((s)-malate:nad+ oxidoreductase| PDBTitle: crystal structure of a putative malic enzyme ((s)-malate:nad+2 oxidoreductase (decarboxylating))|
Gene145469|ddc19121ea97b359|8|c7mh7A_.8.pdb|0.228|88|87|94|2.61|PDB header: transferase| Chain: A: PDB Molecule: nad kinase;| PDBTitle: crystal structure of nad kinase from pseudomonas aeruginosa pao1|
Gene145469|ddc19121ea97b359|9|c6agsA_.9.pdb|0.212|33|67|90|2.31|PDB header: oxidoreductase| Chain: A: PDB Molecule: nad-dependent malic enzyme;| PDBTitle: structural insights for non-natural cofactor binding by the2 l310r/q401c mutant of malic enzyme from escherichia coli|
Gene145469|ddc19121ea97b359|10|d1pj3a1.10.pdb|0.196|33|67|90|2.10|PDB header: oxidoreductase| Chain: A: PDB Molecule: nad-dependent malic enzyme, mitochondrial;| PDBTitle: crystal structure of human mitochondrial nad(p)+-dependent2 malic enzyme in a pentary complex with natural substrate3 pyruvate, cofactor nad+, mn++, and allosteric activator4 fumarate.|
Gene145469|ddc19121ea97b359|11|c2qiyC_.11.pdb|0.195|64|21|34|1.69|PDB header: signaling protein/hydrolase| Chain: C: PDB Molecule: ubiquitin carboxyl-terminal hydrolase 3;| PDBTitle: yeast deubiquitinase ubp3 and bre5 cofactor complex|
Gene145469|ddc19121ea97b359|12|c2q6fB_.12.pdb|0.19|33|97|137|2.00|PDB header: hydrolase| Chain: B: PDB Molecule: infectious bronchitis virus (ibv) main protease;| PDBTitle: crystal structure of infectious bronchitis virus (ibv) main protease2 in complex with a michael acceptor inhibitor n3|
Gene145469|ddc19121ea97b359|13|c3pfnB_.13.pdb|0.188|88|87|94|2.70|PDB header: transferase| Chain: B: PDB Molecule: nad kinase;| PDBTitle: crystal structure of human nad kinase|
Gene145469|ddc19121ea97b359|14|c2rukA_.14.pdb|0.186|55|120|130|UNK|PDB header: transcription| Chain: A: PDB Molecule: cellular tumor antigen p53;| PDBTitle: solution structure of the complex between p53 transactivation domain 22 and tfiih p62 ph domain|
Gene145469|ddc19121ea97b359|15|c2an1D_.15.pdb|0.185|75|87|94|2.00|PDB header: transferase| Chain: D: PDB Molecule: putative kinase;| PDBTitle: structural genomics, the crystal structure of a putative kinase from2 salmonella typhimurim lt2|
Gene145469|ddc19121ea97b359|16|c3afoB_.16.pdb|0.183|75|87|94|2.00|PDB header: transferase| Chain: B: PDB Molecule: nadh kinase pos5;| PDBTitle: crystal structure of yeast nadh kinase complexed with nadh|
Gene145469|ddc19121ea97b359|17|c2m05A_.17.pdb|0.181|56|93|101|UNK|PDB header: unknown function| Chain: A: PDB Molecule: beta-amyloid-like protein;| PDBTitle: structure of module 2 from the e1 domain of c. elegans apl-1|
Gene145469|ddc19121ea97b359|18|d1o0sa1.18.pdb|0.178|45|58|90|2.00|PDB header: oxidoreductase| Chain: A: PDB Molecule: nad-dependent malic enzyme;| PDBTitle: crystal structure of ascaris suum malic enzyme complexed with nadh|
Gene145469|ddc19121ea97b359|19|c2qiyD_.19.pdb|0.175|64|21|34|1.69|PDB header: signaling protein/hydrolase| Chain: D: PDB Molecule: ubiquitin carboxyl-terminal hydrolase 3;| PDBTitle: yeast deubiquitinase ubp3 and bre5 cofactor complex|
Gene145469|ddc19121ea97b359|20|d2duca1.20.pdb|0.174|37|97|115|1.70|PDB header: hydrolase| Chain: A: PDB Molecule: replicase polyprotein 1ab;| PDBTitle: crystal structure of sars coronavirus main proteinase(3clpro)|
# Job Description|Job ID|Rank|Template/Model|Confidence|Sequence ID|Qstart|Qend|Resolution|Template Info
Gene104051|04ba1c39c63d8cd1|1|c6dtkA_.1.pdb|1|27|289|607|2.00|PDB header: oxidoreductase| Chain: A: PDB Molecule: superoxide dismutase c111s/d83s-c111s heterodimer;| PDBTitle: heterodimers of fals mutant sod enzyme|
Gene104051|04ba1c39c63d8cd1|2|c3ce1A_.2.pdb|0.999|34|446|605|1.20|PDB header: oxidoreductase| Chain: A: PDB Molecule: superoxide dismutase [cu-zn];| PDBTitle: crystal structure of the cu/zn superoxide dismutase from cryptococcus2 liquefaciens strain n6|
Gene104051|04ba1c39c63d8cd1|3|c2q2lB_.3.pdb|0.999|34|445|603|2.37|PDB header: oxidoreductase| Chain: B: PDB Molecule: superoxide dismutase;| PDBTitle: crystal structure of superoxide dismutase from p.2 atrosanguina|
Gene104051|04ba1c39c63d8cd1|4|c4n3uA_.4.pdb|0.999|31|291|444|1.75|PDB header: oxidoreductase| Chain: A: PDB Molecule: potential secreted cu/zn superoxide dismutase;| PDBTitle: candida albicans superoxide dismutase 5 (sod5), cu(ii)|
Gene104051|04ba1c39c63d8cd1|5|c3hogA_.5.pdb|0.999|34|447|608|1.85|PDB header: oxidoreductase| Chain: A: PDB Molecule: superoxide dismutase [cu-zn], chloroplastic;| PDBTitle: metal-free tomato chloroplast superoxide dismutase|
Gene104051|04ba1c39c63d8cd1|6|d1srda_.6.pdb|0.999|32|447|603|2.00|PDB header: oxidoreductase| Chain: A: PDB Molecule: copper,zinc superoxide dismutase;| PDBTitle: three-dimensional structure of cu,zn-superoxide dismutase from spinach2 at 2.0 angstroms resolution|
Gene104051|04ba1c39c63d8cd1|7|c3kbeA_.7.pdb|0.999|31|289|437|1.10|PDB header: oxidoreductase| Chain: A: PDB Molecule: superoxide dismutase [cu-zn];| PDBTitle: metal-free c. elegans cu,zn superoxide dismutase|
Gene104051|04ba1c39c63d8cd1|8|c4u4iA_.8.pdb|0.999|34|445|606|2.20|PDB header: oxidoreductase| Chain: A: PDB Molecule: cu/zn superoxide dismutase;| PDBTitle: megavirus chilensis superoxide dismutase|
Gene104051|04ba1c39c63d8cd1|9|c4ojaA_.9.pdb|0.999|31|447|605|2.28|PDB header: oxidoreductase| Chain: A: PDB Molecule: superoxide dismutase [cu-zn];| PDBTitle: structure of hydra cu-zn superoxide dismutase|
Gene104051|04ba1c39c63d8cd1|10|c3l9eC_.10.pdb|0.999|30|446|603|2.05|PDB header: oxidoreductase| Chain: C: PDB Molecule: superoxide dismutase [cu-zn];| PDBTitle: crystal structures of holo and cu-deficient cu/znsod from the silkworm2 bombyx mori and the implications in amyotrophic lateral sclerosis|
Gene104051|04ba1c39c63d8cd1|11|d1f1ga_.11.pdb|0.999|30|446|603|1.35|PDB header: oxidoreductase| Chain: A: PDB Molecule: copper-zinc superoxide dismutase;| PDBTitle: crystal structure of yeast cuznsod exposed to nitric oxide|
Gene104051|04ba1c39c63d8cd1|12|d1to4a_.12.pdb|0.999|29|443|605|1.55|PDB header: oxidoreductase| Chain: A: PDB Molecule: superoxide dismutase;| PDBTitle: structure of the cytosolic cu,zn sod from s. mansoni|
Gene104051|04ba1c39c63d8cd1|13|d1do5a_.13.pdb|0.998|30|445|605|2.75|PDB header: chaperone| Chain: A: PDB Molecule: human copper chaperone for superoxide dismutase| PDBTitle: human copper chaperone for superoxide dismutase domain ii|
Gene104051|04ba1c39c63d8cd1|14|c6fp6X_.14.pdb|0.997|30|448|605|3.00|PDB header: metal binding protein| Chain: X: PDB Molecule: copper chaperone for superoxide dismutase;| PDBTitle: complex of human cu,zn sod1 with the human copper chaperone for sod12 in a compact conformation|
Gene104051|04ba1c39c63d8cd1|15|d2c9va1.15.pdb|0.999|29|446|603|1.07|PDB header: oxidoreductase| Chain: A: PDB Molecule: superoxide dismutase [cu-zn];| PDBTitle: atomic resolution structure of cu-zn human superoxide2 dismutase|
Gene104051|04ba1c39c63d8cd1|16|d1xsoa_.16.pdb|0.999|27|290|439|1.49|PDB header: oxidoreductase (superoxide acceptor)| Chain: A: PDB Molecule: copper,zinc superoxide dismutase;| PDBTitle: three-dimensional structure of xenopus laevis cu,zn superoxide2 dismutase b determined by x-ray crystallography at 1.5 angstroms3 resolution|
Gene104051|04ba1c39c63d8cd1|17|c2jlpA_.17.pdb|0.999|29|454|603|1.70|PDB header: oxidoreductase| Chain: A: PDB Molecule: extracellular superoxide dismutase (cu-zn);| PDBTitle: crystal structure of human extracellular copper-zinc superoxide2 dismutase.|
Gene104051|04ba1c39c63d8cd1|18|c5in2A_.18.pdb|0.999|26|289|437|1.55|PDB header: oxidoreductase| Chain: A: PDB Molecule: extracellular superoxide dismutase [cu-zn];| PDBTitle: crystal structure of extra cellular cu/zn superoxide dismutase from2 onchocerca volvulus at 1.5 angstrom; insight into novel binding site3 and new inhibitors|
Gene104051|04ba1c39c63d8cd1|19|d1eqwa_.19.pdb|0.999|25|442|603|2.30|PDB header: oxidoreductase| Chain: A: PDB Molecule: cu,zn superoxide dismutase;| PDBTitle: crystal structure of salmonella typhimurium cu,zn superoxide dismutase|
Gene104051|04ba1c39c63d8cd1|20|d1esoa_.20.pdb|0.998|25|607|757|2.00|PDB header: oxidoreductase| Chain: A: PDB Molecule: cu, zn superoxide dismutase;| PDBTitle: monomeric cu,zn superoxide dismutase from escherichia coli|
# Job Description|Job ID|Rank|Template/Model|Confidence|Sequence ID|Qstart|Qend|Resolution|Template Info
Gene111858|911ad959615c15b5|1|c5yylA_.1.pdb|1|25|29|403|2.65|PDB header: signaling protein| Chain: A: PDB Molecule: major royal jelly protein 1;| PDBTitle: structure of major royal jelly protein 1 oligomer|
Gene111858|911ad959615c15b5|2|c3q6kA_.2.pdb|1|22|38|403|2.52|PDB header: protein binding| Chain: A: PDB Molecule: 43.2 kda salivary protein;| PDBTitle: salivary protein from lutzomyia longipalpis|
Gene111858|911ad959615c15b5|3|c2qe8B_.3.pdb|1|21|71|407|1.35|PDB header: hydrolase| Chain: B: PDB Molecule: uncharacterized protein;| PDBTitle: crystal structure of a putative hydrolase (ava_4197) from anabaena2 variabilis atcc 29413 at 1.35 a resolution|
Gene111858|911ad959615c15b5|4|c3dasA_.4.pdb|0.962|19|127|402|1.60|PDB header: oxidoreductase| Chain: A: PDB Molecule: putative oxidoreductase;| PDBTitle: structure of the pqq-bound form of aldose sugar dehydrogenase (adh)2 from streptomyces coelicolor|
Gene111858|911ad959615c15b5|5|c2ismA_.5.pdb|0.955|18|127|398|1.90|PDB header: sugar binding protein| Chain: A: PDB Molecule: putative oxidoreductase;| PDBTitle: crystal structure of the putative oxidoreductase (glucose2 dehydrogenase) (ttha0570) from thermus theromophilus hb8|
Gene111858|911ad959615c15b5|6|c3v9fA_.6.pdb|0.955|16|66|409|3.30|PDB header: transcription| Chain: A: PDB Molecule: two-component system sensor histidine kinase/response| PDBTitle: crystal structure of the extracellular domain of the putative hybrid2 two component system bt3049 from b. thetaiotaomicron|
Gene111858|911ad959615c15b5|7|c2iwkB_.7.pdb|0.985|13|50|381|1.7 |PDB header: oxidoreductase| Chain: B: PDB Molecule: nitrous oxide reductase;| PDBTitle: inhibitor-bound form of nitrous oxide reductase from2 achromobacter cycloclastes at 1.7 angstrom resolution|
Gene111858|911ad959615c15b5|8|c5f30B_.8.pdb|0.968|17|131|378|1.45|PDB header: oxidoreductase| Chain: B: PDB Molecule: thiocyanate dehydrogenase;| PDBTitle: thiocyanate dehydrogenase from thioalkalivibrio paradoxus|
Gene111858|911ad959615c15b5|9|d2p4oa1.9.pdb|0.995|14|65|406|1.90|PDB header: hydrolase| Chain: A: PDB Molecule: hypothetical protein;| PDBTitle: crystal structure of a putative lactonase of the smp-2 30/gluconolactonase/lre-like region family (npun_f0524) from nostoc3 punctiforme pcc 73102 at 1.90 a resolution|
Gene111858|911ad959615c15b5|10|d1v04a_.10.pdb|0.965|16|135|398|2.20|PDB header: hydrolase| Chain: A: PDB Molecule: serum paraoxonase/arylesterase 1;| PDBTitle: serum paraoxonase by directed evolution|
Gene111858|911ad959615c15b5|11|c3sbrF_.11.pdb|0.985|13|129|418|2.24|PDB header: oxidoreductase| Chain: F: PDB Molecule: nitrous-oxide reductase;| PDBTitle: pseudomonas stutzeri nitrous oxide reductase, p1 crystal form with2 substrate|
Gene111858|911ad959615c15b5|12|c1qniE_.12.pdb|0.988|16|131|381|2.40|PDB header: oxidoreductase| Chain: E: PDB Molecule: nitrous-oxide reductase;| PDBTitle: crystal structure of nitrous oxide reductase from pseudomonas nautica,2 at 2.4a resolution|
Gene111858|911ad959615c15b5|13|c2z2pA_.13.pdb|0.986|17|128|377|2.80|PDB header: lyase/antibiotic| Chain: A: PDB Molecule: virginiamycin b lyase;| PDBTitle: crystal structure of catalytically inactive h270a virginiamycin b2 lyase from staphylococcus aureus with quinupristin|
Gene111858|911ad959615c15b5|14|c3mbrX_.14.pdb|0.984|18|66|284|1.44|PDB header: transferase| Chain: X: PDB Molecule: glutamine cyclotransferase;| PDBTitle: crystal structure of the glutaminyl cyclase from xanthomonas2 campestris|
Gene111858|911ad959615c15b5|15|c6em5m_.15.pdb|0.944|14|113|403|4.30|PDB header: ribosome| Chain: M: PDB Molecule: 60s ribosomal protein l14-a;| PDBTitle: state d architectural model (nsa1-tap flag-ytm1) - visualizing the2 assembly pathway of nucleolar pre-60s ribosomes|
Gene111858|911ad959615c15b5|16|c3kyaA_.16.pdb|0.967|12|74|382|1.77|PDB header: hydrolase| Chain: A: PDB Molecule: putative phosphatase;| PDBTitle: crystal structure of putative phosphatase (np_812416.1) from2 bacteroides thetaiotaomicron vpi-5482 at 1.77 a resolution|
Gene111858|911ad959615c15b5|17|c3s8vA_.17.pdb|0.98|18|128|378|3.10|PDB header: signaling protein| Chain: A: PDB Molecule: low-density lipoprotein receptor-related protein 6;| PDBTitle: crystal structure of lrp6-dkk1 complex|
Gene111858|911ad959615c15b5|18|d1pjxa_.18.pdb|0.987|15|128|378|0.85|PDB header: hydrolase| Chain: A: PDB Molecule: diisopropylfluorophosphatase;| PDBTitle: 0.85 angstrom structure of squid ganglion dfpase|
Gene111858|911ad959615c15b5|19|c4hw6D_.19.pdb|0.979|14|125|403|1.70|PDB header: structural genomics, unknown function| Chain: D: PDB Molecule: hypothetical protein, ipt/tig domain protein;| PDBTitle: crystal structure of an auxiliary nutrient binding protein2 (bacova_00264) from bacteroides ovatus atcc 8483 at 1.70 a resolution|
Gene111858|911ad959615c15b5|20|d1jofa_.20.pdb|0.931|15|132|378|2.50|PDB header: isomerase| Chain: A: PDB Molecule: carboxy-cis,cis-muconate cyclase;| PDBTitle: neurospora crassa 3-carboxy-cis,cis-mucoante lactonizing enzyme|
# Job Description|Job ID|Rank|Template/Model|Confidence|Sequence ID|Qstart|Qend|Resolution|Template Info
Gene116935|e6551e14fb34903d|1|d1c25a_.1.pdb|1|53|372|534|2.30|PDB header: hydrolase| Chain: A: PDB Molecule: cdc25a;| PDBTitle: human cdc25a catalytic domain|
Gene116935|e6551e14fb34903d|2|c3op3A_.2.pdb|1|51|371|540|2.63|PDB header: hydrolase| Chain: A: PDB Molecule: m-phase inducer phosphatase 3;| PDBTitle: crystal structure of cell division cycle 25c protein isoform a from2 homo sapiens|
Gene116935|e6551e14fb34903d|3|c2uzqE_.3.pdb|1|50|371|540|2.38|PDB header: hydrolase| Chain: E: PDB Molecule: m-phase inducer phosphatase 2;| PDBTitle: protein phosphatase, new crystal form|
Gene116935|e6551e14fb34903d|4|d1ymka1.4.pdb|1|49|371|546|1.70|PDB header: hydrolase, cell cycle| Chain: A: PDB Molecule: m-phase inducer phosphatase 2;| PDBTitle: crystal structure of the cdc25b phosphatase catalytic domain in the2 apo form|
Gene116935|e6551e14fb34903d|5|c2j6pF_.5.pdb|1|26|391|538|2.15|PDB header: oxidoreductase| Chain: F: PDB Molecule: sb(v)-as(v) reductase;| PDBTitle: structure of as-sb reductase from leishmania major|
Gene116935|e6551e14fb34903d|6|c3ntaA_.6.pdb|0.988|27|374|511|2.01|PDB header: oxidoreductase| Chain: A: PDB Molecule: fad-dependent pyridine nucleotide-disulphide| PDBTitle: structure of the shewanella loihica pv-4 nadh-dependent persulfide2 reductase|
Gene116935|e6551e14fb34903d|7|d1t3ka_.7.pdb|0.996|25|390|526|UNK|PDB header: hydrolase| Chain: A: PDB Molecule: dual-specificity tyrosine phosphatase;| PDBTitle: nmr structure of a cdc25-like dual-specificity tyrosine phosphatase of2 arabidopsis thaliana|
Gene116935|e6551e14fb34903d|8|c3g5jA_.8.pdb|0.995|31|399|511|1.76|PDB header: nucleotide binding protein| Chain: A: PDB Molecule: putative atp/gtp binding protein;| PDBTitle: crystal structure of n-terminal domain of putative atp/gtp binding2 protein from clostridium difficile 630|
Gene116935|e6551e14fb34903d|9|c3f4aA_.9.pdb|0.999|22|391|531|1.80|PDB header: hydrolase| Chain: A: PDB Molecule: uncharacterized protein ygr203w;| PDBTitle: structure of ygr203w, a yeast protein tyrosine phosphatase of the2 rhodanese family|
Gene116935|e6551e14fb34903d|10|d1hzma_.10.pdb|0.997|21|381|520|UNK|PDB header: hydrolase| Chain: A: PDB Molecule: dual specificity protein phosphatase 6;| PDBTitle: structure of erk2 binding domain of mapk phosphatase mkp-3: structural2 insights into mkp-3 activation by erk2|
Gene116935|e6551e14fb34903d|11|c2vswB_.11.pdb|0.998|22|395|521|2.20|PDB header: hydrolase| Chain: B: PDB Molecule: dual specificity protein phosphatase 16;| PDBTitle: the structure of the rhodanese domain of the human dual specificity2 phosphatase 16|
Gene116935|e6551e14fb34903d|12|d1whba_.12.pdb|0.998|21|394|520|UNK|PDB header: hydrolase| Chain: A: PDB Molecule: kiaa0055;| PDBTitle: solution structure of the rhodanese-like domain in human ubiquitin2 specific protease 8 (ubp8)|
Gene116935|e6551e14fb34903d|13|d1qxna_.13.pdb|0.992|22|391|529|UNK|PDB header: transferase| Chain: A: PDB Molecule: sulfide dehydrogenase;| PDBTitle: solution structure of the 30 kda polysulfide-sulfur transferase2 homodimer from wolinella succinogenes|
Gene116935|e6551e14fb34903d|14|c6bevB_.14.pdb|0.995|25|391|514|1.04|PDB header: transferase| Chain: B: PDB Molecule: thiosulfate sulfurtransferase/rhodanese-like domain-| PDBTitle: human single domain sulfurtranferase tstd1|
Gene116935|e6551e14fb34903d|15|d1e0ca2.15.pdb|0.987|24|390|518|1.80|PDB header: sulfurtransferase| Chain: A: PDB Molecule: sulfurtransferase;| PDBTitle: sulfurtransferase from azotobacter vinelandii|
Gene116935|e6551e14fb34903d|16|c2oucB_.16.pdb|0.997|21|393|522|2.20|PDB header: hydrolase| Chain: B: PDB Molecule: dual specificity protein phosphatase 10;| PDBTitle: crystal structure of the map kinase binding domain of mkp5|
Gene116935|e6551e14fb34903d|17|c6jl7A_.17.pdb|0.984|19|368|518|2.50|PDB header: protein transport| Chain: A: PDB Molecule: tbc1 domain family member 23;| PDBTitle: crystal structure of tbc1d23 n terminal domain|
Gene116935|e6551e14fb34903d|18|c1e0cA_.18.pdb|0.992|26|395|511|1.80|PDB header: sulfurtransferase| Chain: A: PDB Molecule: sulfurtransferase;| PDBTitle: sulfurtransferase from azotobacter vinelandii|
Gene116935|e6551e14fb34903d|19|c1okgA_.19.pdb|0.987|24|388|514|2.10|PDB header: transferase| Chain: A: PDB Molecule: possible 3-mercaptopyruvate sulfurtransferase;| PDBTitle: 3-mercaptopyruvate sulfurtransferase from leishmania major|
Gene116935|e6551e14fb34903d|20|d2gwfa1.20.pdb|0.998|21|395|520|2.30|PDB header: hydrolase/ligase| Chain: A: PDB Molecule: ubiquitin carboxyl-terminal hydrolase 8;| PDBTitle: structure of a usp8-nrdp1 complex|
# Job Description|Job ID|Rank|Template/Model|Confidence|Sequence ID|Qstart|Qend|Resolution|Template Info
Gene125159|3bc0d2066b490ec8|1|c2c10D_.1.pdb|1|36|1|118|2.50|PDB header: oxidoreductase| Chain: D: PDB Molecule: membrane copper amine oxidase;| PDBTitle: the structure of a truncated, soluble version of semicarbazide-2 sensitive amine oxidase|
Gene125159|3bc0d2066b490ec8|2|c3higB_.2.pdb|1|34|1|116|2.09|PDB header: oxidoreductase| Chain: B: PDB Molecule: amiloride-sensitive amine oxidase;| PDBTitle: crystal structure of human diamine oxidase in complex with the2 inhibitor berenil|
Gene125159|3bc0d2066b490ec8|3|c2pncB_.3.pdb|1|37|2|107|2.40|PDB header: oxidoreductase| Chain: B: PDB Molecule: copper amine oxidase, liver isozyme;| PDBTitle: crystal structure of bovine plasma copper-containing amine oxidase in2 complex with clonidine|
Gene125159|3bc0d2066b490ec8|4|d1w6ga1.4.pdb|1|28|1|111|1.55|PDB header: oxidoreductase| Chain: A: PDB Molecule: phenylethylamine oxidase;| PDBTitle: agao holoenzyme at 1.55 angstroms|
Gene125159|3bc0d2066b490ec8|5|d1w7ca1.5.pdb|1|24|1|128|1.23|PDB header: oxidoreductase| Chain: A: PDB Molecule: lysyl oxidase;| PDBTitle: pplo at 1.23 angstroms|
Gene125159|3bc0d2066b490ec8|6|c1ui7A_.6.pdb|1|28|2|111|2.00|PDB header: oxidoreductase| Chain: A: PDB Molecule: phenylethylamine oxidase;| PDBTitle: site-directed mutagenesis of his433 involved in binding of copper ion2 in arthrobacter globiformis amine oxidase|
Gene125159|3bc0d2066b490ec8|7|c1n9eA_.7.pdb|1|26|1|109|1.65|PDB header: oxidoreductase| Chain: A: PDB Molecule: lysyl oxidase;| PDBTitle: crystal structure of pichia pastoris lysyl oxidase pplo|
Gene125159|3bc0d2066b490ec8|8|c1w7cA_.8.pdb|1|25|1|109|1.23|PDB header: oxidoreductase| Chain: A: PDB Molecule: lysyl oxidase;| PDBTitle: pplo at 1.23 angstroms|
Gene125159|3bc0d2066b490ec8|9|c1ksiA_.9.pdb|1|23|2|125|2.20|PDB header: oxidoreductase| Chain: A: PDB Molecule: copper amine oxidase;| PDBTitle: crystal structure of a eukaryotic (pea seedling) copper-containing2 amine oxidase at 2.2a resolution|
Gene125159|3bc0d2066b490ec8|10|c3loyB_.10.pdb|1|24|2|111|2.00|PDB header: oxidoreductase| Chain: B: PDB Molecule: copper amine oxidase;| PDBTitle: crystal structure of a copper-containing benzylamine oxidase from2 hansenula polymorpha|
Gene125159|3bc0d2066b490ec8|11|d1w2za1.11.pdb|1|23|1|113|2.24|PDB header: oxidoreductase| Chain: A: PDB Molecule: amine oxidase, copper containing;| PDBTitle: psao and xenon|
Gene125159|3bc0d2066b490ec8|12|c1d6uB_.12.pdb|1|24|1|109|2.40|PDB header: oxidoreductase| Chain: B: PDB Molecule: copper amine oxidase;| PDBTitle: crystal structure of e. coli amine oxidase anaerobically reduced with2 beta-phenylethylamine|
Gene125159|3bc0d2066b490ec8|13|c3pgbA_.13.pdb|1|23|1|109|2.45|PDB header: oxidoreductase| Chain: A: PDB Molecule: putative uncharacterized protein;| PDBTitle: crystal structure of aspergillus nidulans amine oxidase|
Gene125159|3bc0d2066b490ec8|14|c1ekmC_.14.pdb|1|21|1|118|2.50|PDB header: oxidoreductase| Chain: C: PDB Molecule: copper amine oxidase;| PDBTitle: crystal structure at 2.5 a resolution of zinc-substituted2 copper amine oxidase of hansenula polymorpha expressed in3 escherichia coli|
Gene125159|3bc0d2066b490ec8|15|d1d6za1.15.pdb|1|23|1|108|2.10|PDB header: oxidoreductase| Chain: A: PDB Molecule: copper amine oxidase;| PDBTitle: crystal structure of the aerobically freeze trapped rate-determining2 catalytic intermediate of e. coli copper-containing amine oxidase.|
Gene125159|3bc0d2066b490ec8|16|c3nbbC_.16.pdb|1|20|1|111|2.05|PDB header: oxidoreductase| Chain: C: PDB Molecule: peroxisomal primary amine oxidase;| PDBTitle: crystal structure of mutant y305f expressed in e. coli in the copper2 amine oxidase from hansenula polymorpha|
Gene125159|3bc0d2066b490ec8|17|d2oqea1.17.pdb|1|19|1|116|1.60|PDB header: oxidoreductase| Chain: A: PDB Molecule: peroxisomal copper amine oxidase;| PDBTitle: crystal structure of hansenula polymorpha amine oxidase in complex2 with xe to 1.6 angstroms|
Gene125159|3bc0d2066b490ec8|18|c3mlhA_.18.pdb|0.416|26|14|81|2.09|PDB header: viral protein| Chain: A: PDB Molecule: hemagglutinin;| PDBTitle: crystal structure of the 2009 h1n1 influenza virus hemagglutinin2 receptor-binding domain|
Gene125159|3bc0d2066b490ec8|19|d2viua_.19.pdb|0.391|13|13|81|2.50|PDB header: hemagglutinin| Chain: A: PDB Molecule: hemagglutinin;| PDBTitle: influenza virus hemagglutinin|
Gene125159|3bc0d2066b490ec8|20|c2cfoA_.20.pdb|0.287|25|63|82|2.45|PDB header: ligase| Chain: A: PDB Molecule: glutamyl-trna synthetase;| PDBTitle: non-discriminating glutamyl-trna synthetase from2 thermosynechococcus elongatus in complex with glu|
# Job Description|Job ID|Rank|Template/Model|Confidence|Sequence ID|Qstart|Qend|Resolution|Template Info
Gene117145|a46281802cd1976d|1|c5w82E_.1.pdb|0.624|27|31|71|1.80|PDB header: viral protein| Chain: E: PDB Molecule: protein delta;| PDBTitle: crystal structure of orsay virus delta protein n-terminal fragment (aa2 1-101)|
Gene117145|a46281802cd1976d|2|c1q90A_.2.pdb|0.483|21|40|120|3.10|PDB header: photosynthesis| Chain: A: PDB Molecule: apocytochrome f;| PDBTitle: structure of the cytochrome b6f (plastohydroquinone : plastocyanin2 oxidoreductase) from chlamydomonas reinhardtii|
Gene117145|a46281802cd1976d|3|c1e2vB_.3.pdb|0.454|21|40|120|1.85|PDB header: electron transport| Chain: B: PDB Molecule: cytochrome f;| PDBTitle: n153q mutant of cytochrome f from chlamydomonas reinhardtii|
Gene117145|a46281802cd1976d|4|c1ctmA_.4.pdb|0.278|24|68|104|2.30|PDB header: electron transport(cytochrome)| Chain: A: PDB Molecule: cytochrome f;| PDBTitle: crystal structure of chloroplast cytochrome f reveals a novel2 cytochrome fold and unexpected heme ligation|
Gene117145|a46281802cd1976d|5|c2mceA_.5.pdb|0.276|78|174|182|UNK|PDB header: neuropeptide| Chain: A: PDB Molecule: neuropeptide gamma;| PDBTitle: membrane induced structure of the mammalian tachykinin neuropeptide2 gamma|
Gene117145|a46281802cd1976d|6|c2jxmB_.6.pdb|0.221|20|40|120|UNK|PDB header: electron transport| Chain: B: PDB Molecule: cytochrome f;| PDBTitle: ensemble of twenty structures of the prochlorothrix hollandica2 plastocyanin- cytochrome f complex|
Gene117145|a46281802cd1976d|7|c6rqfC_.7.pdb|0.195|18|40|112|3.58|PDB header: photosynthesis| Chain: C: PDB Molecule: cytochrome f;| PDBTitle: 3.6 angstrom cryo-em structure of the dimeric cytochrome b6f complex2 from spinacia oleracea with natively bound thylakoid lipids and3 plastoquinone molecules|
Gene117145|a46281802cd1976d|8|c2b19A_.8.pdb|0.19|78|174|182|UNK|PDB header: neuropeptide| Chain: A: PDB Molecule: neuropeptide k;| PDBTitle: solution structure of mammalian tachykinin peptide, neuropeptide k|
Gene117145|a46281802cd1976d|9|c1tu2B_.9.pdb|0.162|29|68|115|UNK|PDB header: electron transport| Chain: B: PDB Molecule: apocytochrome f;| PDBTitle: the complex of nostoc cytochrome f and plastocyanin determin with2 paramagnetic nmr. based on the structures of cytochrome f and3 plastocyanin, 10 structures|
Gene117145|a46281802cd1976d|10|c2e75C_.10.pdb|0.157|13|40|106|3.55|PDB header: photosynthesis| Chain: C: PDB Molecule: apocytochrome f;| PDBTitle: crystal structure of the cytochrome b6f complex with 2-nonyl-4-2 hydroxyquinoline n-oxide (nqno) from m.laminosus|
Gene117145|a46281802cd1976d|11|d1d2sa_.11.pdb|0.086|22|93|160|1.55|PDB header: transport protein| Chain: A: PDB Molecule: sex hormone-binding globulin;| PDBTitle: crystal structure of the n-terminal laminin g-like domain of shbg in2 complex with dihydrotestosterone|
Gene117145|a46281802cd1976d|12|c6l2tB_.12.pdb|0.084|40|138|172|4.10|PDB header: viral protein| Chain: B: PDB Molecule: b646l,major capsid protein;| PDBTitle: african swine fever virus major capsid protein p72|
Gene117145|a46281802cd1976d|13|c6ku9B_.13.pdb|0.084|40|138|172|2.67|PDB header: viral protein| Chain: B: PDB Molecule: b646l;| PDBTitle: structure of the african swine fever virus major capsid protein p72|
Gene117145|a46281802cd1976d|14|c4jg2A_.14.pdb|0.083|25|86|124|1.30|PDB header: unknown function| Chain: A: PDB Molecule: phage-related protein;| PDBTitle: structure of phage-related protein from bacillus cereus atcc 10987|
Gene117145|a46281802cd1976d|15|d1wpba_.15.pdb|0.083|50|130|135|2.00|PDB header: structural genomics, unknown function| Chain: A: PDB Molecule: hypothetical protein yfbu;| PDBTitle: structure of escherichia coli yfbu gene product|
Gene117145|a46281802cd1976d|16|d1tu2b1.16.pdb|0.072|31|68|106|UNK|PDB header: electron transport| Chain: B: PDB Molecule: apocytochrome f;| PDBTitle: the complex of nostoc cytochrome f and plastocyanin determin with2 paramagnetic nmr. based on the structures of cytochrome f and3 plastocyanin, 10 structures|
Gene117145|a46281802cd1976d|17|c2dbiA_.17.pdb|0.066|11|86|121|2.05|PDB header: structural genomics, unknown function| Chain: A: PDB Molecule: hypothetical protein ybiu;| PDBTitle: crystal structure of a hypothetical protein jw0805 from2 escherichia coli|
Gene117145|a46281802cd1976d|18|c4klkA_.18.pdb|0.064|19|86|124|1.93|PDB header: unknown function| Chain: A: PDB Molecule: phage-related protein duf2815;| PDBTitle: phage-related protein duf2815 from enterococcus faecalis|
Gene117145|a46281802cd1976d|19|c5x5sA_.19.pdb|0.064|14|61|134|UNK|PDB header: hydrolase| Chain: A: PDB Molecule: amylase;| PDBTitle: ligand induced structure of amyp-sbd|
Gene117145|a46281802cd1976d|20|c2n31A_.20.pdb|0.062|100|70|74|UNK|PDB header: immune system| Chain: A: PDB Molecule: toll interacting protein variant;| PDBTitle: tom1 negatively modulates binding of tollip to phosphatidylinositol 3-2 phosphate via a coupled folding and binding mechanism|
# Job Description|Job ID|Rank|Template/Model|Confidence|Sequence ID|Qstart|Qend|Resolution|Template Info
Gene107607|c443427f4a8b164e|1|d2i5nm1.1.pdb|0.335|18|119|140|1.96|PDB header: photosynthesis| Chain: M: PDB Molecule: reaction center protein m chain;| PDBTitle: 1.96 a x-ray structure of photosynthetic reaction center from2 rhodopseudomonas viridis:crystals grown by microfluidic technique|
Gene107607|c443427f4a8b164e|2|c4jphB_.2.pdb|0.276|21|168|205|2.25|PDB header: cytokine| Chain: B: PDB Molecule: gremlin-2;| PDBTitle: crystal structure of protein related to dan and cerberus (prdc)|
Gene107607|c443427f4a8b164e|3|c7jtkC_.3.pdb|0.208|23|179|221|3.20|PDB header: structural protein| Chain: C: PDB Molecule: flagellar radial spoke protein 2;| PDBTitle: radial spoke 1 isolated from chlamydomonas reinhardtii|
Gene107607|c443427f4a8b164e|4|c1wysA_.4.pdb|0.184|36|187|209|UNK|PDB header: metal binding protein| Chain: A: PDB Molecule: riken cdna 2310008m20 protein;| PDBTitle: solution structure of the first zf-an1 domain of mouse riken cdna2 2310008m20 protein|
Gene107607|c443427f4a8b164e|5|c5jblA_.5.pdb|0.171|26|110|137|1.94|PDB header: hydrolase| Chain: A: PDB Molecule: prohead core protein protease;| PDBTitle: structure of the bacteriophage t4 capsid assembly protease, gp21.|
Gene107607|c443427f4a8b164e|6|c2f9yB_.6.pdb|0.163|23|178|251|3.20|PDB header: ligase| Chain: B: PDB Molecule: acetyl-coenzyme a carboxylase carboxyl transferase subunit| PDBTitle: the crystal structure of the carboxyltransferase subunit of acc from2 escherichia coli|
Gene107607|c443427f4a8b164e|7|d2f9yb1.7.pdb|0.163|23|178|251|3.20|PDB header: ligase| Chain: B: PDB Molecule: acetyl-coenzyme a carboxylase carboxyl transferase subunit| PDBTitle: the crystal structure of the carboxyltransferase subunit of acc from2 escherichia coli|
Gene107607|c443427f4a8b164e|8|d1tlqa_.8.pdb|0.138|13|238|276|2.40|PDB header: structural genomics, unknown function| Chain: A: PDB Molecule: hypothetical protein ypjq;| PDBTitle: crystal structure of protein ypjq from bacillus subtilis, pfam duf64|
Gene107607|c443427f4a8b164e|9|c1tlqA_.9.pdb|0.138|13|238|276|2.40|PDB header: structural genomics, unknown function| Chain: A: PDB Molecule: hypothetical protein ypjq;| PDBTitle: crystal structure of protein ypjq from bacillus subtilis, pfam duf64|
Gene107607|c443427f4a8b164e|10|c3k85B_.10.pdb|0.137|39|155|182|2.28|PDB header: transferase| Chain: B: PDB Molecule: d-glycero-d-manno-heptose 1-phosphate kinase;| PDBTitle: crystal structure of a d-glycero-d-manno-heptose 1-phosphate kinase2 from bacteriodes thetaiotaomicron|
Gene107607|c443427f4a8b164e|11|c7k3hA_.11.pdb|0.127|41|238|259|3.00|PDB header: de novo protein| Chain: A: PDB Molecule: network hallucinated protein 0217;| PDBTitle: crystal structure of deep network hallucinated protein 0217|
Gene107607|c443427f4a8b164e|12|c4nt5A_.12.pdb|0.115|20|168|209|3.28|PDB header: protein binding| Chain: A: PDB Molecule: von willebrand factor;| PDBTitle: crystal structure of human von willebrand factor ctck domain|
Gene107607|c443427f4a8b164e|13|c3ssbC_.13.pdb|0.112|67|151|159|1.80|PDB header: hydrolase/hydrolase inhibitor| Chain: C: PDB Molecule: inducible metalloproteinase inhibitor protein;| PDBTitle: structure of insect metalloproteinase inhibitor in complex with2 thermolysin|
Gene107607|c443427f4a8b164e|14|c7sklB_.14.pdb|0.112|67|151|159|1.60|PDB header: hydrolase| Chain: B: PDB Molecule: impi alpha;| PDBTitle: complex between s. aureus aureolysin and impi mutant i57i|
Gene107607|c443427f4a8b164e|15|d1wfea_.15.pdb|0.108|27|187|209|UNK|PDB header: metal binding protein| Chain: A: PDB Molecule: riken cdna 2310008m20 protein;| PDBTitle: solution structure of the 2nd zf-an1 domain of mouse riken cdna2 2310008m20 protein|
Gene107607|c443427f4a8b164e|16|c2n6nA_.16.pdb|0.107|33|181|207|UNK|PDB header: toxin| Chain: A: PDB Molecule: u4-agatoxin-ao1a;| PDBTitle: structure determination for spider toxin, u4-agatoxin-ao1a|
Gene107607|c443427f4a8b164e|17|c1v1cA_.17.pdb|0.104|50|54|67|UNK|PDB header: sh3-domain| Chain: A: PDB Molecule: obscurin;| PDBTitle: solution structure of the sh3 domain of obscurin|
Gene107607|c443427f4a8b164e|18|c6a0cB_.18.pdb|0.103|73|225|235|1.50|PDB header: structural protein| Chain: B: PDB Molecule: collagen type iii peptide;| PDBTitle: structure of a triple-helix region of human collagen type iii|
Gene107607|c443427f4a8b164e|19|c5kakE_.19.pdb|0.103|60|218|232|1.65|PDB header: unknown function| Chain: E: PDB Molecule: uncharacterized protein;| PDBTitle: crystal structure of an uncharacterized nipsnap-like domain protein2 from burkholderia xenovorans|
Gene107607|c443427f4a8b164e|20|d1d4ca1.20.pdb|0.102|45|188|198|2.90|PDB header: oxidoreductase| Chain: A: PDB Molecule: flavocytochrome c fumarate reductase;| PDBTitle: crystal structure of the uncomplexed form of the flavocytochrome c2 fumarate reductase of shewanella putrefaciens strain mr-1|
# Job Description|Job ID|Rank|Template/Model|Confidence|Sequence ID|Qstart|Qend|Resolution|Template Info
Gene138358|c08d49e0fb8e8032|1|c3kg2A_.1.pdb|0.94|20|97|272|3.60|PDB header: membrane protein, transport protein| Chain: A: PDB Molecule: glutamate receptor 2;| PDBTitle: ampa subtype ionotropic glutamate receptor in complex with competitive2 antagonist zk 200775|
Gene138358|c08d49e0fb8e8032|2|c5kbuA_.2.pdb|0.934|20|97|272|7.80|PDB header: transport protein| Chain: A: PDB Molecule: glutamate receptor 2,voltage-dependent calcium channel| PDBTitle: cryo-em structure of glua2-2xstz complex at 7.8 angstrom resolution|
Gene138358|c08d49e0fb8e8032|3|c6qkzA_.3.pdb|0.955|20|88|262|6.30|PDB header: membrane protein| Chain: A: PDB Molecule: glua1;| PDBTitle: full length glua1/2-gamma8 complex|
Gene138358|c08d49e0fb8e8032|4|c4tlmC_.4.pdb|0.947|20|92|250|3.77|PDB header: signaling protein| Chain: C: PDB Molecule: receptor subunit glun1;| PDBTitle: crystal structure of glun1/glun2b nmda receptor, structure 2|
Gene138358|c08d49e0fb8e8032|5|c7f59C_.5.pdb|0.96|18|88|257|4.20|PDB header: membrane protein| Chain: C: PDB Molecule: glutamate receptor ionotropic, kainate 2;| PDBTitle: dnqx-bound gluk2-1xneto2 complex|
Gene138358|c08d49e0fb8e8032|6|c7ks0A_.6.pdb|0.918|20|97|250|5.30|PDB header: signaling protein| Chain: A: PDB Molecule: glutamate receptor ionotropic, kainate 5,green fluorescent| PDBTitle: gluk2/k5 with 6-cyano-7-nitroquinoxaline-2,3-dione (cnqx)|
Gene138358|c08d49e0fb8e8032|7|c2e7vA_.7.pdb|0.976|21|144|244|1.92|PDB header: hydrolase| Chain: A: PDB Molecule: transmembrane protease;| PDBTitle: crystal structure of sea domain of transmembrane protease from mus2 musculus|
Gene138358|c08d49e0fb8e8032|8|d1j6wa_.8.pdb|0.93|18|184|257|2.10|PDB header: signaling protein| Chain: A: PDB Molecule: autoinducer-2 production protein luxs;| PDBTitle: crystal structure of haemophilus influenzae luxs|
Gene138358|c08d49e0fb8e8032|9|d1ivza_.9.pdb|0.908|16|141|219|UNK|PDB header: structural genomics, unknown function| Chain: A: PDB Molecule: hypothetical protein 1110008i14rik;| PDBTitle: solution structure of the sea domain from murine hypothetical protein2 homologous to human mucin 16|
Gene138358|c08d49e0fb8e8032|10|c4xchB_.10.pdb|0.901|17|184|257|2.20|PDB header: lyase| Chain: B: PDB Molecule: s-ribosylhomocysteine lyase;| PDBTitle: s-ribosylhomocysteinase from streptococcus suis|
Gene138358|c08d49e0fb8e8032|11|d1j6xa_.11.pdb|0.899|18|184|257|2.38|PDB header: signaling protein| Chain: A: PDB Molecule: autoinducer-2 production protein luxs;| PDBTitle: crystal structure of helicobacter pylori luxs|
Gene138358|c08d49e0fb8e8032|12|c6irfD_.12.pdb|0.895|10|102|250|5.10|PDB header: membrane protein| Chain: D: PDB Molecule: glutamate receptor ionotropic, nmda 2a;| PDBTitle: structure of the human glun1/glun2a nmda receptor in the2 glutamate/glycine-bound state at ph 6.3, class i|
Gene138358|c08d49e0fb8e8032|13|c6mmiD_.13.pdb|0.893|12|90|250|8.93|PDB header: transport protein| Chain: D: PDB Molecule: glutamate receptor ionotropic, nmda 2a;| PDBTitle: diheteromeric nmda receptor glun1/glun2a in the 'splayed-open'2 conformation, in complex with glycine and glutamate, in the presence3 of 1 millimolar zinc chloride, and at ph 7.4|
Gene138358|c08d49e0fb8e8032|14|d1pa2a_.14.pdb|0.892|21|169|277|1.45|PDB header: oxidoreductase| Chain: A: PDB Molecule: peroxidase;| PDBTitle: arabidopsis thaliana peroxidase a2|
Gene138358|c08d49e0fb8e8032|15|c7lzhD_.15.pdb|0.889|16|101|250|3.57|PDB header: transport protein| Chain: D: PDB Molecule: glutamate receptor 3.4;| PDBTitle: structure of the glutamate receptor-like channel atglr3.4|
Gene138358|c08d49e0fb8e8032|16|d1j98a_.16.pdb|0.887|19|184|259|1.20|PDB header: signaling protein| Chain: A: PDB Molecule: autoinducer-2 production protein luxs;| PDBTitle: the 1.2 angstrom structure of bacillus subtilis luxs|
Gene138358|c08d49e0fb8e8032|17|c6kspC_.17.pdb|0.885|22|101|250|8.10|PDB header: membrane protein| Chain: C: PDB Molecule: glutamate receptor ionotropic, delta-1;| PDBTitle: rat glud1 receptor(splayed conformation) in complex with 7-cka and2 calcium ions|
Gene138358|c08d49e0fb8e8032|18|c4pe5B_.18.pdb|0.879|16|95|263|3.96|PDB header: transport protein| Chain: B: PDB Molecule: glutamate receptor ionotropic, nmda 2b;| PDBTitle: crystal structure of glun1a/glun2b nmda receptor ion channel|
Gene138358|c08d49e0fb8e8032|19|c5e68A_.19.pdb|0.874|19|184|259|1.58|PDB header: lyase| Chain: A: PDB Molecule: s-ribosylhomocysteine lyase;| PDBTitle: high resolution crystal structure of luxs - quorum sensor molecular2 complex from salmonella typhi at 1.58 angstroms|
Gene138358|c08d49e0fb8e8032|20|c3hdlA_.20.pdb|0.869|24|169|240|1.85|PDB header: oxidoreductase| Chain: A: PDB Molecule: royal palm tree peroxidase;| PDBTitle: crystal structure of highly glycosylated peroxidase from royal palm2 tree|
# Job Description|Job ID|Rank|Template/Model|Confidence|Sequence ID|Qstart|Qend|Resolution|Template Info
Gene142102|b3eb4836fa2aab1a|1|c4uutA_.1.pdb|0.998|79|188|254|2.80|PDB header: transcription| Chain: A: PDB Molecule: homeotic protein ultrabithorax;| PDBTitle: crystal structure of the ultrabithorax protein|
Gene142102|b3eb4836fa2aab1a|2|d1ahdp_.2.pdb|0.999|75|182|248|UNK|PDB header: dna binding protein/dna| Chain: P: PDB Molecule: homeotic protein antennapedia;| PDBTitle: determination of the nmr solution structure of an antennapedia2 homeodomain-dna complex|
Gene142102|b3eb4836fa2aab1a|3|d1b8ia_.3.pdb|0.998|80|182|240|2.40|PDB header: transcription/dna| Chain: A: PDB Molecule: protein (ultrabithorax homeotic protein iv);| PDBTitle: structure of the homeotic ubx/exd/dna ternary complex|
Gene142102|b3eb4836fa2aab1a|4|d9anta_.4.pdb|0.998|85|186|240|2.40|PDB header: transcription/dna| Chain: A: PDB Molecule: antennapedia homeodomain;| PDBTitle: antennapedia homeodomain-dna complex|
Gene142102|b3eb4836fa2aab1a|5|d1sana_.5.pdb|0.998|74|188|248|UNK|PDB header: dna binding protein| Chain: A: PDB Molecule: antennapedia protein;| PDBTitle: the des(1-6)antennapedia homeodomain: comparison of the nmr solution2 structure and the dna binding affinity with the intact antennapedia3 homeodomain|
Gene142102|b3eb4836fa2aab1a|6|d1ftza_.6.pdb|0.998|64|181|249|UNK|PDB header: dna-binding| Chain: A: PDB Molecule: fushi tarazu protein;| PDBTitle: nuclear magnetic resonance solution structure of the fushi tarazu2 homeodomain from drosophila and comparison with the antennapedia3 homeodomain|
Gene142102|b3eb4836fa2aab1a|7|d1pufa_.7.pdb|0.999|56|170|244|1.90|PDB header: transcription/dna| Chain: A: PDB Molecule: homeobox protein hox-a9;| PDBTitle: crystal structure of hoxa9 and pbx1 homeodomains bound to2 dna|
Gene142102|b3eb4836fa2aab1a|8|d1b72a_.8.pdb|0.999|52|181|243|2.35|PDB header: protein/dna| Chain: A: PDB Molecule: protein (homeobox protein hox-b1);| PDBTitle: pbx1, homeobox protein hox-b1/dna ternary complex|
Gene142102|b3eb4836fa2aab1a|9|c5luxK_.9.pdb|0.998|51|182|242|3.23|PDB header: transcription| Chain: K: PDB Molecule: homeobox protein cdx-1;| PDBTitle: homeobox transcription factor cdx1 bound to methylated dna|
Gene142102|b3eb4836fa2aab1a|10|c2m34A_.10.pdb|0.999|44|176|243|UNK|PDB header: transcription| Chain: A: PDB Molecule: homeobox protein gbx-1;| PDBTitle: nmr structure of the homeodomain transcription factor gbx1 from homo2 sapiens|
Gene142102|b3eb4836fa2aab1a|11|c2dmtA_.11.pdb|0.999|38|167|243|UNK|PDB header: dna binding protein| Chain: A: PDB Molecule: homeobox protein barh-like 1;| PDBTitle: solution structure of the homeobox domain of homeobox protein barh-2 like 1|
Gene142102|b3eb4836fa2aab1a|12|c2djnA_.12.pdb|0.999|43|176|243|UNK|PDB header: transcription| Chain: A: PDB Molecule: homeobox protein dlx-5;| PDBTitle: the solution structure of the homeobox domain of human homeobox2 protein dlx-5|
Gene142102|b3eb4836fa2aab1a|13|d1jgga_.13.pdb|0.998|51|184|240|2.00|PDB header: transcription/dna| Chain: A: PDB Molecule: segmentation protein even-skipped;| PDBTitle: even-skipped homeodomain complexed to at-rich dna|
Gene142102|b3eb4836fa2aab1a|14|c2m0cA_.14.pdb|0.998|40|174|243|UNK|PDB header: gene regulation| Chain: A: PDB Molecule: homeobox protein aristaless-like 4;| PDBTitle: solution nmr structure of homeobox domain of human alx4, northeast2 structural genomics consortium (nesg) target hr4490c|
Gene142102|b3eb4836fa2aab1a|15|d2craa1.15.pdb|0.998|47|182|239|UNK|PDB header: gene regulation| Chain: A: PDB Molecule: homeobox protein hox-b13;| PDBTitle: solution structure of the homeobox domain of human homeo box b13|
Gene142102|b3eb4836fa2aab1a|16|d1ig7a_.16.pdb|0.998|47|183|239|2.20|PDB header: transcription/dna| Chain: A: PDB Molecule: homeotic protein msx-1;| PDBTitle: msx-1 homeodomain/dna complex structure|
Gene142102|b3eb4836fa2aab1a|17|d2e1oa1.17.pdb|0.998|46|183|239|UNK|PDB header: structural genomics, unknown function| Chain: A: PDB Molecule: homeobox protein prh;| PDBTitle: solution structure of rsgi ruh-028, a homeobox domain from human cdna|
Gene142102|b3eb4836fa2aab1a|18|d1zq3p1.18.pdb|0.999|40|182|246|UNK|PDB header: transcription/dna| Chain: P: PDB Molecule: homeotic bicoid protein;| PDBTitle: nmr solution structure of the bicoid homeodomain bound to the2 consensus dna binding site taatcc|
Gene142102|b3eb4836fa2aab1a|19|d1p7ia_.19.pdb|0.998|49|184|236|2.10|PDB header: dna binding protein| Chain: A: PDB Molecule: segmentation polarity homeobox protein engrailed;| PDBTitle: crystal structure of engrailed homeodomain mutant k52a|
Gene142102|b3eb4836fa2aab1a|20|c6m3dC_.20.pdb|0.998|44|181|239|1.60|PDB header: dna binding protein/dna| Chain: C: PDB Molecule: segmentation polarity homeobox protein engrailed,| PDBTitle: x-ray crystal structure of tandemly connected engrailed homeodomains2 (ehd) with r53a mutations and dna complex|
# Job Description|Job ID|Rank|Template/Model|Confidence|Sequence ID|Qstart|Qend|Resolution|Template Info
Gene141814|21e7f23298341aa2|1|c6ehrD_.1.pdb|1|43|1|92|2.90|PDB header: signaling protein| Chain: D: PDB Molecule: ragulator complex protein lamtor4;| PDBTitle: the crystal structure of the human lamtor-raga ctd-ragc ctd complex|
Gene141814|21e7f23298341aa2|2|c3leqA_.2.pdb|0.915|21|5|82|1.85|PDB header: structure genomics, unknown function| Chain: A: PDB Molecule: uncharacterized protein cvnb5;| PDBTitle: the crystal structure of the roadblock/lc7 domain from streptomyces2 avermitillis to 1.85a|
Gene141814|21e7f23298341aa2|3|c6zywF_.3.pdb|0.968|18|9|82|8.78|PDB header: motor protein| Chain: F: PDB Molecule: dynein light chain roadblock-type 2 protein;| PDBTitle: outer dynein arm-shulin complex - overall structure (tetrahymena2 thermophila)|
Gene141814|21e7f23298341aa2|4|c3kyeC_.4.pdb|0.97|17|5|82|2.15|PDB header: structural genomics, unknown function| Chain: C: PDB Molecule: roadblock/lc7 domain, robl_lc7;| PDBTitle: crystal structure of roadblock/lc7 domain from streptomyces2 avermitilis|
Gene141814|21e7f23298341aa2|5|c6zywG_.5.pdb|0.971|16|9|82|8.78|PDB header: motor protein| Chain: G: PDB Molecule: dynein light chain roadblock-type 2 protein;| PDBTitle: outer dynein arm-shulin complex - overall structure (tetrahymena2 thermophila)|
Gene141814|21e7f23298341aa2|6|c7kznI_.6.pdb|0.956|16|9|82|4.00|PDB header: motor protein| Chain: I: PDB Molecule: dynein light chain roadblock lc7a;| PDBTitle: outer dynein arm core subcomplex from c. reinhardtii|
Gene141814|21e7f23298341aa2|7|c6izwC_.7.pdb|0.958|13|5|82|2.40|PDB header: signaling protein| Chain: C: PDB Molecule: gliding motility protein mglb;| PDBTitle: myxococcus xanthus mgla bound to gtp-gamma-s and mglb|
Gene141814|21e7f23298341aa2|8|d1vetb_.8.pdb|0.973|12|1|82|1.90|PDB header: signaling protein/protein binding| Chain: B: PDB Molecule: late endosomal/lysosomal mp1 interacting protein;| PDBTitle: crystal structure of p14/mp1 at 1.9 a resolution|
Gene141814|21e7f23298341aa2|9|d2hz5a1.9.pdb|0.964|13|9|82|2.10|PDB header: transport protein| Chain: A: PDB Molecule: dynein light chain 2a, cytoplasmic;| PDBTitle: crystal structure of human dynein light chain dnlc2a|
Gene141814|21e7f23298341aa2|10|d1y4oa1.10.pdb|0.975|12|9|82|UNK|PDB header: contractile protein| Chain: A: PDB Molecule: dynein light chain 2a, cytoplasmic;| PDBTitle: solution structure of a mouse cytoplasmic roadblock/lc7 dynein light2 chain|
Gene141814|21e7f23298341aa2|11|c7kznJ_.11.pdb|0.972|11|9|82|4.00|PDB header: motor protein| Chain: J: PDB Molecule: dynein light chain roadblock lc7b;| PDBTitle: outer dynein arm core subcomplex from c. reinhardtii|
Gene141814|21e7f23298341aa2|12|c7cy1A_.12.pdb|0.958|10|5|82|2.19|PDB header: cytosolic protein| Chain: A: PDB Molecule: mutual gliding motility protein c;| PDBTitle: crystal structure of mglc from myxococcus xanthus|
Gene141814|21e7f23298341aa2|13|c1j3wB_.13.pdb|0.956|10|5|82|1.50|PDB header: structural genomics, unknown function| Chain: B: PDB Molecule: giding protein-mglb;| PDBTitle: structure of gliding protein-mglb from thermus thermophilus hb8|
Gene141814|21e7f23298341aa2|14|d1j3wa_.14.pdb|0.937|9|5|82|1.50|PDB header: structural genomics, unknown function| Chain: A: PDB Molecule: giding protein-mglb;| PDBTitle: structure of gliding protein-mglb from thermus thermophilus hb8|
Gene141814|21e7f23298341aa2|15|c3egdC_.15.pdb|0.863|11|20|82|2.70|PDB header: protein transport| Chain: C: PDB Molecule: vesicle-trafficking protein sec22b;| PDBTitle: crystal structure of the mammalian copii-coat protein sec23a/24a2 complexed with the snare protein sec22 and bound to the transport3 signal sequence of vesicular stomatitis virus glycoprotein|
Gene141814|21e7f23298341aa2|16|c2nupC_.16.pdb|0.863|11|20|82|2.80|PDB header: protein transport| Chain: C: PDB Molecule: vesicle-trafficking protein sec22b;| PDBTitle: crystal structure of the human sec23a/24a heterodimer, complexed with2 the snare protein sec22b|
Gene141814|21e7f23298341aa2|17|c1skoA_.17.pdb|0.819|11|5|82|2.00|PDB header: signaling protein| Chain: A: PDB Molecule: mitogen-activated protein kinase kinase 1| PDBTitle: mp1-p14 complex|
Gene141814|21e7f23298341aa2|18|d3cpta1.18.pdb|0.712|9|5|73|1.90|PDB header: protein binding| Chain: A: PDB Molecule: mitogen-activated protein kinase kinase 1-interacting| PDBTitle: mp1-p14 scaffolding complex|
Gene141814|21e7f23298341aa2|19|d1ifqa_.19.pdb|0.67|10|19|82|2.40|PDB header: protein transport| Chain: A: PDB Molecule: vesicle trafficking protein sec22b;| PDBTitle: sec22b n-terminal domain|
Gene141814|21e7f23298341aa2|20|d2grga1.20.pdb|0.456|26|6|40|UNK|PDB header: structural genomics, unknown function| Chain: A: PDB Molecule: hypothetical protein; ynr034w-ap;| PDBTitle: solution nmr structure of protein ynr034w-a from saccharomyces2 cerevisiae. northeast structural genomics consortium target yt727;3 ontario center for structural proteomics target yst6499.|
# Job Description|Job ID|Rank|Template/Model|Confidence|Sequence ID|Qstart|Qend|Resolution|Template Info
Gene141040|9d7561a22615c9f4|1|c3bdlA_.1.pdb|1|38|1|301|1.90|PDB header: hydrolase| Chain: A: PDB Molecule: staphylococcal nuclease domain-containing| PDBTitle: crystal structure of a truncated human tudor-sn|
Gene141040|9d7561a22615c9f4|2|c2o4xA_.2.pdb|1|47|108|311|2.00|PDB header: hydrolase| Chain: A: PDB Molecule: staphylococcal nuclease domain-containing| PDBTitle: crystal structure of human p100 tudor domain|
Gene141040|9d7561a22615c9f4|3|c2wacA_.3.pdb|1|43|110|312|2.10|PDB header: splicing| Chain: A: PDB Molecule: cg7008-pa;| PDBTitle: extended tudor domain of drosophila melanogaster tudor-sn (2 p100)|
Gene141040|9d7561a22615c9f4|4|c5m9nA_.4.pdb|1|28|110|280|1.95|PDB header: structural protein| Chain: A: PDB Molecule: tudor domain-containing protein 1;| PDBTitle: crystal structure of human tdrd1 extended tudor domain in complex with2 a symmetrically dimethylated e2f peptide|
Gene141040|9d7561a22615c9f4|5|c4b9xA_.5.pdb|1|30|119|278|2.80|PDB header: replication| Chain: A: PDB Molecule: tudor domain-containing protein 1;| PDBTitle: structure of extended tudor domain td3 from mouse tdrd1|
Gene141040|9d7561a22615c9f4|6|c4q5yA_.6.pdb|1|18|3|274|3.00|PDB header: transcription| Chain: A: PDB Molecule: maternal protein tudor;| PDBTitle: crystal structure of extended-tudor 10-11 of drosophila melanogaster|
Gene141040|9d7561a22615c9f4|7|c4b9wB_.7.pdb|1|29|119|278|2.10|PDB header: replication| Chain: B: PDB Molecule: tudor domain-containing protein 1;| PDBTitle: structure of extended tudor domain td3 from mouse tdrd1 in complex2 with mili peptide containing dimethylarginine 45.|
Gene141040|9d7561a22615c9f4|8|c4qmgD_.8.pdb|1|16|2|310|2.70|PDB header: transcription| Chain: D: PDB Molecule: staphylococcal nuclease domain-containing protein 1;| PDBTitle: the structure of mtdh-snd1 complex reveals novel cancer-promoting2 interactions|
Gene141040|9d7561a22615c9f4|9|c5j39B_.9.pdb|1|24|106|282|1.95|PDB header: transcription| Chain: B: PDB Molecule: tudor and kh domain-containing protein;| PDBTitle: crystal structure of the extended tudor domain from tdrd2|
Gene141040|9d7561a22615c9f4|10|c5ygfA_.10.pdb|1|23|106|278|1.70|PDB header: protein binding| Chain: A: PDB Molecule: gh18329p;| PDBTitle: crystal structure of drosophila melanogaster papi extended tudor2 domain (d287a) in complex with piwi n-terminal r10-unme peptide|
Gene141040|9d7561a22615c9f4|11|c2hqxB_.11.pdb|0.999|45|123|210|1.42|PDB header: transcription| Chain: B: PDB Molecule: p100 co-activator tudor domain;| PDBTitle: crystal structure of human p100 tudor domain conserved2 region|
Gene141040|9d7561a22615c9f4|12|d2hqxa1.12.pdb|0.999|45|123|210|1.42|PDB header: transcription| Chain: A: PDB Molecule: p100 co-activator tudor domain;| PDBTitle: crystal structure of human p100 tudor domain conserved2 region|
Gene141040|9d7561a22615c9f4|13|c5vqgA_.13.pdb|1|22|106|277|2.60|PDB header: rna binding protein| Chain: A: PDB Molecule: tudor and kh domain-containing protein homolog;| PDBTitle: crystal structure of the extended tudor domain from bmpapi|
Gene141040|9d7561a22615c9f4|14|c3nthA_.14.pdb|0.999|23|108|271|2.80|PDB header: transcription| Chain: A: PDB Molecule: maternal protein tudor;| PDBTitle: crystal structure of tudor and aubergine [r13(me2s)] complex|
Gene141040|9d7561a22615c9f4|15|c4q5wB_.15.pdb|0.999|21|110|281|1.80|PDB header: transcription| Chain: B: PDB Molecule: maternal protein tudor;| PDBTitle: crystal structure of extended-tudor 9 of drosophila melanogaster|
Gene141040|9d7561a22615c9f4|16|d2diqa1.16.pdb|0.999|32|121|217|UNK|PDB header: rna binding protein| Chain: A: PDB Molecule: tudor and kh domain-containing protein;| PDBTitle: solution structure of the tudor domain of tudor and kh domain2 containing protein|
Gene141040|9d7561a22615c9f4|17|c7cfdA_.17.pdb|1|17|110|279|2.70|PDB header: gene regulation| Chain: A: PDB Molecule: fi20010p1;| PDBTitle: drosophila melanogaster krimper etud2-aubr15me2 complex|
Gene141040|9d7561a22615c9f4|18|d1tt2a_.18.pdb|0.993|22|167|309|1.85|PDB header: hydrolase| Chain: A: PDB Molecule: thermonuclease;| PDBTitle: cryogenic crystal structure of staphylococcal nuclease variant2 truncated delta+phs i92k|
Gene141040|9d7561a22615c9f4|19|c4a4fA_.19.pdb|0.996|36|140|200|UNK|PDB header: rna binding protein| Chain: A: PDB Molecule: survival of motor neuron-related-splicing factor 30;| PDBTitle: solution structure of spf30 tudor domain in complex with symmetrically2 dimethylated arginine|
Gene141040|9d7561a22615c9f4|20|c7cfbA_.20.pdb|0.999|16|127|275|2.10|PDB header: gene regulation| Chain: A: PDB Molecule: fi20010p1;| PDBTitle: drosophila melanogaster krimper etud1 apo structure|
# Job Description|Job ID|Rank|Template/Model|Confidence|Sequence ID|Qstart|Qend|Resolution|Template Info
Gene111679|e7dceac94d6c7b9a|1|c6f2wA_.1.pdb|0.999|16|35|431|3.40|PDB header: transport protein| Chain: A: PDB Molecule: putative amino acid/polyamine transport protein;| PDBTitle: bacterial asc transporter crystal structure in open to in conformation|
Gene111679|e7dceac94d6c7b9a|2|c6lidD_.2.pdb|0.998|16|37|424|2.70|PDB header: membrane protein| Chain: D: PDB Molecule: b(0,+)-type amino acid transporter 1;| PDBTitle: heteromeric amino acid transporter b0,+at-rbat complex|
Gene111679|e7dceac94d6c7b9a|3|c7ccsB_.3.pdb|0.999|16|38|424|6.20|PDB header: transport protein| Chain: B: PDB Molecule: consensus mutated anionic amino acid transporter light| PDBTitle: consensus mutated xct-cd98hc complex|
Gene111679|e7dceac94d6c7b9a|4|c6irtB_.4.pdb|0.999|15|38|433|3.50|PDB header: membrane protein| Chain: B: PDB Molecule: large neutral amino acids transporter small subunit 1;| PDBTitle: human lat1-4f2hc complex bound with bch|
Gene111679|e7dceac94d6c7b9a|5|c7d14A_.5.pdb|0.996|14|14|433|3.80|PDB header: membrane protein| Chain: A: PDB Molecule: solute carrier family 12 member 5;| PDBTitle: mouse kcc2|
Gene111679|e7dceac94d6c7b9a|6|c3giaA_.6.pdb|0.999|14|33|486|2.32|PDB header: transport protein| Chain: A: PDB Molecule: uncharacterized protein mj0609;| PDBTitle: crystal structure of apct transporter|
Gene111679|e7dceac94d6c7b9a|7|c7fenA_.7.pdb|0.979|13|34|484|2.95|PDB header: transport protein| Chain: A: PDB Molecule: sodium/glucose cotransporter 2;| PDBTitle: structure of human sglt2-map17 complex bound with empagliflozin|
Gene111679|e7dceac94d6c7b9a|8|c6kktA_.8.pdb|0.992|15|49|430|2.90|PDB header: transport protein| Chain: A: PDB Molecule: solute carrier family 12 member 4;| PDBTitle: human kcc1 structure determined in kcl and lipid nanodisc|
Gene111679|e7dceac94d6c7b9a|9|c6c08F_.9.pdb|1|15|40|426|3.17|PDB header: membrane protein| Chain: F: PDB Molecule: sodium-coupled neutral amino acid transporter 9;| PDBTitle: zebrafish slc38a9 with arginine bound in the cytosol open state|
Gene111679|e7dceac94d6c7b9a|10|c6jmqA_.10.pdb|0.998|15|37|425|3.31|PDB header: membrane protein/immune system| Chain: A: PDB Molecule: large neutral amino acids transporter small subunit 1;| PDBTitle: lat1-cd98hc complex bound to mem-108 fab|
Gene111679|e7dceac94d6c7b9a|11|c7cmhB_.11.pdb|0.999|14|39|433|3.40|PDB header: membrane protein| Chain: B: PDB Molecule: large neutral amino acids transporter small subunit 2;| PDBTitle: the lat2-4f2hc complex in complex with tryptophan|
Gene111679|e7dceac94d6c7b9a|12|c6c08C_.12.pdb|1|15|40|426|3.17|PDB header: membrane protein| Chain: C: PDB Molecule: sodium-coupled neutral amino acid transporter 9;| PDBTitle: zebrafish slc38a9 with arginine bound in the cytosol open state|
Gene111679|e7dceac94d6c7b9a|13|c5oqtA_.13.pdb|0.999|14|27|419|2.86|PDB header: transport protein| Chain: A: PDB Molecule: amino acid transporter;| PDBTitle: crystal structure of a bacterial cationic amino acid transporter (cat)2 homologue|
Gene111679|e7dceac94d6c7b9a|14|c6s3kB_.14.pdb|0.993|14|52|440|3.70|PDB header: transport protein| Chain: B: PDB Molecule: apc family permease;| PDBTitle: kima from bacillus subtilis in inward-facing, occluded state|
Gene111679|e7dceac94d6c7b9a|15|c6y5rB_.15.pdb|0.995|13|21|430|3.76|PDB header: membrane protein| Chain: B: PDB Molecule: solute carrier family 12 member 6;| PDBTitle: structure of human potassium chloride transporter kcc32 s45d/t940d/t997d in nacl|
Gene111679|e7dceac94d6c7b9a|16|c7d10A_.16.pdb|0.997|14|39|419|3.52|PDB header: membrane protein| Chain: A: PDB Molecule: solute carrier family 12 member 2;| PDBTitle: human nkcc1|
Gene111679|e7dceac94d6c7b9a|17|c7sl8A_.17.pdb|0.983|14|34|425|3.40|PDB header: membrane protein| Chain: A: PDB Molecule: sodium/glucose cotransporter 1;| PDBTitle: cryoem structure of sglt1 at 3.4 a resolution|
Gene111679|e7dceac94d6c7b9a|18|c6nplA_.18.pdb|0.997|13|37|430|2.90|PDB header: membrane protein| Chain: A: PDB Molecule: solute carrier family 12 (sodium/potassium/chloride| PDBTitle: cryo-em structure of nkcc1|
Gene111679|e7dceac94d6c7b9a|19|c4us3A_.19.pdb|0.905|13|34|426|2.10|PDB header: transport protein| Chain: A: PDB Molecule: transporter;| PDBTitle: crystal structure of the bacterial nss member mhst in an occluded2 inward-facing state|
Gene111679|e7dceac94d6c7b9a|20|c4djiA_.20.pdb|0.996|13|35|426|3.19|PDB header: transport protein| Chain: A: PDB Molecule: probable glutamate/gamma-aminobutyrate antiporter;| PDBTitle: structure of glutamate-gaba antiporter gadc|
# Job Description|Job ID|Rank|Template/Model|Confidence|Sequence ID|Qstart|Qend|Resolution|Template Info
Gene141614|f243b46bc23c094e|1|c5w66M_.1.pdb|0.449|17|312|359|3.90|PDB header: transcription| Chain: M: PDB Molecule: dna-directed rna polymerase i subunit rpa49;| PDBTitle: rna polymerase i initial transcribing complex state 3|
Gene141614|f243b46bc23c094e|2|c6f0kB_.2.pdb|0.326|31|193|251|3.87|PDB header: membrane protein| Chain: B: PDB Molecule: fe-s-cluster-containing hydrogenase;| PDBTitle: alternative complex iii|
Gene141614|f243b46bc23c094e|3|c6exzA_.3.pdb|0.279|16|75|135|1.30|PDB header: transport protein| Chain: A: PDB Molecule: mrna export factor mex67;| PDBTitle: crystal structure of mex67 c-term|
Gene141614|f243b46bc23c094e|4|c2munA_.4.pdb|0.256|43|311|343|UNK|PDB header: toxin| Chain: A: PDB Molecule: mu-scoloptoxin-ssm6a;| PDBTitle: solution structure of mu-slptx3-ssm6a|
Gene141614|f243b46bc23c094e|5|c2jp7A_.5.pdb|0.254|13|88|135|UNK|PDB header: translation| Chain: A: PDB Molecule: mrna export factor mex67;| PDBTitle: nmr structure of the mex67 uba domain|
Gene141614|f243b46bc23c094e|6|d1r6za1.6.pdb|0.252|24|332|352|2.80|PDB header: gene regulation| Chain: A: PDB Molecule: chimera of maltose-binding periplasmic protein and| PDBTitle: the crystal structure of the argonaute2 paz domain (as a mbp fusion)|
Gene141614|f243b46bc23c094e|7|c6btmB_.7.pdb|0.246|27|193|251|3.40|PDB header: membrane protein| Chain: B: PDB Molecule: alternative complex iii subunit b;| PDBTitle: structure of alternative complex iii from flavobacterium johnsoniae2 (wild type)|
Gene141614|f243b46bc23c094e|8|c2f5xC_.8.pdb|0.232|32|389|425|1.72|PDB header: transport protein| Chain: C: PDB Molecule: bugd;| PDBTitle: structure of periplasmic binding protein bugd|
Gene141614|f243b46bc23c094e|9|d1ofcx3.9.pdb|0.229|50|334|341|1.90|PDB header: nuclear protein| Chain: X: PDB Molecule: iswi protein;| PDBTitle: nucleosome recognition module of iswi atpase|
Gene141614|f243b46bc23c094e|10|d1t2sa_.10.pdb|0.217|25|333|352|UNK|PDB header: nucleic acid binding protein/dna| Chain: A: PDB Molecule: argonaute 2;| PDBTitle: structural basis for 3' end recognition of nucleic acids by the2 drosophila argonaute 2 paz domain|
Gene141614|f243b46bc23c094e|11|d1szaa_.11.pdb|0.206|26|266|296|2.20|PDB header: transcription| Chain: A: PDB Molecule: pcf11 protein;| PDBTitle: the rna polymerase ii ctd in mrna processing: beta-turn recognition2 and beta-spiral model|
Gene141614|f243b46bc23c094e|12|c2dvzA_.12.pdb|0.204|21|389|426|2.30|PDB header: transport protein| Chain: A: PDB Molecule: putative exported protein;| PDBTitle: structure of a periplasmic transporter|
Gene141614|f243b46bc23c094e|13|d2eyqa2.13.pdb|0.171|29|39|62|3.20|PDB header: hydrolase| Chain: A: PDB Molecule: transcription-repair coupling factor;| PDBTitle: crystal structure of escherichia coli transcription-repair2 coupling factor|
Gene141614|f243b46bc23c094e|14|c6hkeB_.14.pdb|0.158|21|389|426|2.11|PDB header: transport protein| Chain: B: PDB Molecule: possible tctc subunit of the tripartite tricarboxylate| PDBTitle: matc (rpa3494) from rhodopseudomonas palustris with bound malate|
Gene141614|f243b46bc23c094e|15|c5oeiA_.15.pdb|0.156|22|389|425|1.78|PDB header: transport protein| Chain: A: PDB Molecule: uncharacterized protein family upf0065:tat pathway signal;| PDBTitle: r. palustris rpa4515 with oxoadipate|
Gene141614|f243b46bc23c094e|16|c2rq5A_.16.pdb|0.155|19|332|398|UNK|PDB header: transcription| Chain: A: PDB Molecule: protein jumonji;| PDBTitle: solution structure of the at-rich interaction domain (arid) of2 jumonji/jarid2|
Gene141614|f243b46bc23c094e|17|c7ndrB_.17.pdb|0.153|30|389|425|1.97|PDB header: transport protein| Chain: B: PDB Molecule: tripartite tricarboxylate transporter substrate binding| PDBTitle: crystal structure of tphc in an open conformation|
Gene141614|f243b46bc23c094e|18|c2qpqC_.18.pdb|0.148|19|389|425|1.92|PDB header: transport protein| Chain: C: PDB Molecule: protein bug27;| PDBTitle: structure of bug27 from bordetella pertussis|
Gene141614|f243b46bc23c094e|19|c4x9tA_.19.pdb|0.139|29|389|426|1.24|PDB header: unknown function| Chain: A: PDB Molecule: uncharacterized protein upf0065;| PDBTitle: crystal structure of a tctc solute binding protein from polaromonas2 (bpro_3516, target efi-510338), no ligand|
Gene141614|f243b46bc23c094e|20|c6loeB_.20.pdb|0.132|25|193|251|3.50|PDB header: photosynthesis| Chain: B: PDB Molecule: fe-s-cluster-containing hydrogenase components 1-like| PDBTitle: cryo-em structure of the dithionite-reduced photosynthetic alternative2 complex iii from roseiflexus castenholzii|
# Job Description|Job ID|Rank|Template/Model|Confidence|Sequence ID|Qstart|Qend|Resolution|Template Info
Gene13624|396409fcf90c6b8f|1|c7lj8B_.1.pdb|0.999|16|36|201|4.50|PDB header: membrane protein| Chain: B: PDB Molecule: hemolysin, contains cbs domains;| PDBTitle: crystal structure of mtcnnm r235l mutant with c-terminal deletion|
Gene13624|396409fcf90c6b8f|2|c7cfgA_.2.pdb|0.998|17|38|177|3.20|PDB header: transport protein| Chain: A: PDB Molecule: hemolysin;| PDBTitle: structure of the transmembrane domain of the bacterial cnnm/corc2 family mg2+ transporter in complex with mg2+|
Gene13624|396409fcf90c6b8f|3|d2ad6b1.3.pdb|0.361|16|65|96|1.50|PDB header: oxidoreductase| Chain: B: PDB Molecule: methanol dehydrogenase subunit 2;| PDBTitle: crystal structure of methanol dehydrogenase from m. w3a1 (form c)|
Gene13624|396409fcf90c6b8f|4|d1w6sb_.4.pdb|0.346|19|65|96|1.20|PDB header: oxidoreductase| Chain: B: PDB Molecule: methanol dehydrogenase subunit 2;| PDBTitle: the high resolution structure of methanol dehydrogenase from2 methylobacterium extorquens|
Gene13624|396409fcf90c6b8f|5|d1ks9a1.5.pdb|0.288|12|102|197|1.70|PDB header: oxidoreductase| Chain: A: PDB Molecule: 2-dehydropantoate 2-reductase;| PDBTitle: ketopantoate reductase from escherichia coli|
Gene13624|396409fcf90c6b8f|6|d1lrwb_.6.pdb|0.211|16|65|96|2.50|PDB header: oxidoreductase| Chain: B: PDB Molecule: methanol dehydrogenase subunit 2;| PDBTitle: crystal structure of methanol dehydrogenase from p.2 denitrificans|
Gene13624|396409fcf90c6b8f|7|c3egbA_.7.pdb|0.159|32|15|33|3.25|PDB header: protein binding| Chain: A: PDB Molecule: protein pellino homolog 2;| PDBTitle: structure of pellino2 fha domain at 3.3 angstroms resolution.|
Gene13624|396409fcf90c6b8f|8|c2yy8B_.8.pdb|0.159|31|110|122|2.48|PDB header: transferase| Chain: B: PDB Molecule: upf0106 protein ph0461;| PDBTitle: crystal structure of archaeal trna-methylase for position2 56 (atrm56) from pyrococcus horikoshii, complexed with s-3 adenosyl-l-methionine|
Gene13624|396409fcf90c6b8f|9|c5m32j_.9.pdb|0.153|13|168|199|3.80|PDB header: hydrolase| Chain: J: PDB Molecule: proteasome subunit beta type-2;| PDBTitle: human 26s proteasome in complex with oprozomib|
Gene13624|396409fcf90c6b8f|10|c2kukA_.10.pdb|0.129|20|140|149|UNK|PDB header: antiviral protein| Chain: A: PDB Molecule: leaf cyclotide 2;| PDBTitle: solution structure of vhl-2|
Gene13624|396409fcf90c6b8f|11|d1m56d_.11.pdb|0.117|31|23|51|2.30|PDB header: oxidoreductase| Chain: D: PDB Molecule: cytochrome c oxidase;| PDBTitle: structure of cytochrome c oxidase from rhodobactor sphaeroides (wild2 type)|
Gene13624|396409fcf90c6b8f|12|c2mw0A_.12.pdb|0.116|27|140|150|UNK|PDB header: protein binding| Chain: A: PDB Molecule: kalata b7;| PDBTitle: kalata b7 ser mutant|
Gene13624|396409fcf90c6b8f|13|c3jyvT_.13.pdb|0.102|18|26|47|8.90|PDB header: ribosome| Chain: T: PDB Molecule: s19e protein;| PDBTitle: structure of the 40s rrna and proteins and p/e trna for eukaryotic2 ribosome based on cryo-em map of thermomyces lanuginosus ribosome at3 8.9a resolution|
Gene13624|396409fcf90c6b8f|14|c2jwmA_.14.pdb|0.097|30|140|149|UNK|PDB header: plant protein| Chain: A: PDB Molecule: kalata-b7;| PDBTitle: nmr spatial srtucture of ternary complex kalata b7/mn2+/dpc micelle|
Gene13624|396409fcf90c6b8f|15|c6c48D_.15.pdb|0.094|26|80|113|2.32|PDB header: cell cycle/dna binding| Chain: D: PDB Molecule: protein lin-9 homolog;| PDBTitle: crystal structure of b-myb-lin9-lin52 complex|
Gene13624|396409fcf90c6b8f|16|c1kalA_.16.pdb|0.094|18|140|150|UNK|PDB header: plant protein| Chain: A: PDB Molecule: kalata b1;| PDBTitle: elucidation of the primary and three-dimensional structure of the2 uterotonic polypeptide kalata b1|
Gene13624|396409fcf90c6b8f|17|c2kfvA_.17.pdb|0.093|38|179|199|UNK|PDB header: isomerase| Chain: A: PDB Molecule: fk506-binding protein 3;| PDBTitle: structure of the amino-terminal domain of human fk506-binding protein2 3 / northeast structural genomics consortium target ht99a|
Gene13624|396409fcf90c6b8f|18|d1g72b_.18.pdb|0.079|21|65|88|1.90|PDB header: oxidoreductase| Chain: B: PDB Molecule: methanol dehydrogenase light subunit;| PDBTitle: catalytic mechanism of quinoprotein methanol dehydrogenase: a2 theoretical and x-ray crystallographic investigation|
Gene13624|396409fcf90c6b8f|19|c1n1uA_.19.pdb|0.076|20|140|149|UNK|PDB header: antibiotic| Chain: A: PDB Molecule: kalata b1;| PDBTitle: nmr structure of [ala1,15]kalata b1|
Gene13624|396409fcf90c6b8f|20|d1n1ua_.20.pdb|0.076|20|140|149|UNK|PDB header: antibiotic| Chain: A: PDB Molecule: kalata b1;| PDBTitle: nmr structure of [ala1,15]kalata b1|
# Job Description|Job ID|Rank|Template/Model|Confidence|Sequence ID|Qstart|Qend|Resolution|Template Info
Gene134653|dba8cf174cbe5c7b|1|c6m97A_.1.pdb|0.505|8|8|47|3.03|PDB header: transport protein| Chain: A: PDB Molecule: chimera protein of high affinity copper uptake protein 1| PDBTitle: crystal structure of the high-affinity copper transporter ctr1|
Gene134653|dba8cf174cbe5c7b|2|c6me5A_.2.pdb|0.501|7|206|370|3.20|PDB header: membrane protein| Chain: A: PDB Molecule: chimera protein of melatonin receptor type 1a and glga| PDBTitle: xfel crystal structure of human melatonin receptor mt1 in complex with2 agomelatine|
Gene134653|dba8cf174cbe5c7b|3|c5t1aA_.3.pdb|0.39|9|206|367|2.81|PDB header: signaling protein| Chain: A: PDB Molecule: chimera protein of cc chemokine receptor type 2 isoform b| PDBTitle: structure of cc chemokine receptor 2 with orthosteric and allosteric2 antagonists|
Gene134653|dba8cf174cbe5c7b|4|d1kzyc2.4.pdb|0.39|70|13|22|2.50|PDB header: dna binding protein, protein binding| Chain: C: PDB Molecule: tumor suppressor p53-binding protein 1;| PDBTitle: crystal structure of the 53bp1 brct region complexed to2 tumor suppressor p53|
Gene134653|dba8cf174cbe5c7b|5|c5firH_.5.pdb|0.38|25|17|36|2.84|PDB header: hydrolase| Chain: H: PDB Molecule: paxt-1;| PDBTitle: crystal structure of c. elegans xrn2 in complex with the2 xrn2-binding domain of paxt-1|
Gene134653|dba8cf174cbe5c7b|6|d1h9aa2.6.pdb|0.315|50|20|33|2.16|PDB header: oxidoreductase (choh(d) - nad(p))| Chain: A: PDB Molecule: glucose 6-phosphate 1-dehydrogenase;| PDBTitle: complex of active mutant (q365->c) of glucose 6-phosphate2 dehydrogenase from l. mesenteroides with coenzyme nadp|
Gene134653|dba8cf174cbe5c7b|7|c6bpqB_.7.pdb|0.31|12|29|351|4.10|PDB header: transport protein| Chain: B: PDB Molecule: transient receptor potential cation channel subfamily m| PDBTitle: structure of the cold- and menthol-sensing ion channel trpm8|
Gene134653|dba8cf174cbe5c7b|8|c6bpqC_.8.pdb|0.31|12|29|351|4.10|PDB header: transport protein| Chain: C: PDB Molecule: transient receptor potential cation channel subfamily m| PDBTitle: structure of the cold- and menthol-sensing ion channel trpm8|
Gene134653|dba8cf174cbe5c7b|9|c6bpqA_.9.pdb|0.31|12|29|351|4.10|PDB header: transport protein| Chain: A: PDB Molecule: transient receptor potential cation channel subfamily m| PDBTitle: structure of the cold- and menthol-sensing ion channel trpm8|
Gene134653|dba8cf174cbe5c7b|10|c6bpqD_.10.pdb|0.31|12|29|351|4.10|PDB header: transport protein| Chain: D: PDB Molecule: transient receptor potential cation channel subfamily m| PDBTitle: structure of the cold- and menthol-sensing ion channel trpm8|
Gene134653|dba8cf174cbe5c7b|11|d1qkia2.11.pdb|0.304|50|20|33|3.00|PDB header: oxidoreductase| Chain: A: PDB Molecule: glucose-6-phosphate 1-dehydrogenase;| PDBTitle: x-ray structure of human glucose 6-phosphate dehydrogenase (variant2 canton r459l) complexed with structural nadp+|
Gene134653|dba8cf174cbe5c7b|12|c4lgvA_.12.pdb|0.228|50|20|33|2.30|PDB header: oxidoreductase| Chain: A: PDB Molecule: glucose-6-phosphate 1-dehydrogenase;| PDBTitle: x-ray crystal structure of glucose-6-phosphate 1-dehydrogenase from2 mycobacterium avium|
Gene134653|dba8cf174cbe5c7b|13|c4e9iB_.13.pdb|0.224|57|20|33|2.85|PDB header: oxidoreductase| Chain: B: PDB Molecule: glucose-6-phosphate 1-dehydrogenase;| PDBTitle: glucose-6-p dehydrogenase (apo form) from trypanosoma cruzi|
Gene134653|dba8cf174cbe5c7b|14|d2qklb1.14.pdb|0.207|18|155|199|2.33|PDB header: hydrolase| Chain: B: PDB Molecule: spac19a8.12 protein;| PDBTitle: the crystal structure of fission yeast mrna decapping enzyme dcp1-dcp22 complex|
Gene134653|dba8cf174cbe5c7b|15|c7e6iA_.15.pdb|0.206|36|20|33|2.39|PDB header: oxidoreductase| Chain: A: PDB Molecule: glucose-6-phosphate 1-dehydrogenase;| PDBTitle: glucose-6-phosphate dehydrogenase in complex with its substrate2 glucose-6-phosphate|
Gene134653|dba8cf174cbe5c7b|16|c2bhlB_.16.pdb|0.195|50|20|33|2.90|PDB header: oxidoreductase| Chain: B: PDB Molecule: glucose-6-phosphate 1-dehydrogenase;| PDBTitle: x-ray structure of human glucose-6-phosphate dehydrogenase (deletion2 variant) complexed with glucose-6-phosphate|
Gene134653|dba8cf174cbe5c7b|17|c2mdvB_.17.pdb|0.19|43|101|114|UNK|PDB header: de novo protein| Chain: B: PDB Molecule: designed protein;| PDBTitle: nmr structure of beta alpha alpha 38|
Gene134653|dba8cf174cbe5c7b|18|c6lflA_.18.pdb|0.187|9|206|370|3.20|PDB header: membrane protein| Chain: A: PDB Molecule: c-x-c chemokine receptor type 2,glga glycogen synthase,c-x-| PDBTitle: crystal structure of a class a gpcr|
Gene134653|dba8cf174cbe5c7b|19|c1qkiE_.19.pdb|0.178|50|20|33|3.00|PDB header: oxidoreductase| Chain: E: PDB Molecule: glucose-6-phosphate 1-dehydrogenase;| PDBTitle: x-ray structure of human glucose 6-phosphate dehydrogenase (variant2 canton r459l) complexed with structural nadp+|
Gene134653|dba8cf174cbe5c7b|20|c1h9aA_.20.pdb|0.171|50|20|33|2.16|PDB header: oxidoreductase (choh(d) - nad(p))| Chain: A: PDB Molecule: glucose 6-phosphate 1-dehydrogenase;| PDBTitle: complex of active mutant (q365->c) of glucose 6-phosphate2 dehydrogenase from l. mesenteroides with coenzyme nadp|
# Job Description|Job ID|Rank|Template/Model|Confidence|Sequence ID|Qstart|Qend|Resolution|Template Info
Gene145217|811b5e1e2b4bd44e|1|d1ldja2.1.pdb|0.98|19|50|196|3.00|PDB header: ligase| Chain: A: PDB Molecule: cullin homolog 1;| PDBTitle: structure of the cul1-rbx1-skp1-f boxskp2 scf ubiquitin2 ligase complex|
Gene145217|811b5e1e2b4bd44e|2|d2hyec2.2.pdb|0.972|18|50|197|3.10|PDB header: protein binding| Chain: C: PDB Molecule: cullin-4a;| PDBTitle: crystal structure of the ddb1-cul4a-rbx1-sv5v complex|
Gene145217|811b5e1e2b4bd44e|3|c1u6gA_.3.pdb|0.97|16|50|210|3.10|PDB header: ligase| Chain: A: PDB Molecule: cullin homolog 1;| PDBTitle: crystal structure of the cand1-cul1-roc1 complex|
Gene145217|811b5e1e2b4bd44e|4|c2hyeC_.4.pdb|0.971|16|28|184|3.10|PDB header: protein binding| Chain: C: PDB Molecule: cullin-4a;| PDBTitle: crystal structure of the ddb1-cul4a-rbx1-sv5v complex|
Gene145217|811b5e1e2b4bd44e|5|c4eozD_.5.pdb|0.979|17|50|176|2.40|PDB header: protein binding| Chain: D: PDB Molecule: cullin-3;| PDBTitle: crystal structure of the spop btb domain complexed with the cul3 n-2 terminal domain|
Gene145217|811b5e1e2b4bd44e|6|c4apfB_.6.pdb|0.973|16|50|176|3.10|PDB header: cell cycle| Chain: B: PDB Molecule: cullin 3;| PDBTitle: crystal structure of the human klhl11-cul3 complex at 3.1a resolution|
Gene145217|811b5e1e2b4bd44e|7|c4a0lH_.7.pdb|0.964|14|50|176|7.40|PDB header: ligase/dna-binding protein/dna| Chain: H: PDB Molecule: cullin-4b;| PDBTitle: structure of ddb1-ddb2-cul4b-rbx1 bound to a 12 bp abasic site2 containing dna-duplex|
Gene145217|811b5e1e2b4bd44e|8|c5n4wA_.8.pdb|0.963|15|50|167|3.90|PDB header: ligase| Chain: A: PDB Molecule: cullin-2;| PDBTitle: crystal structure of the cul2-rbx1-elobc-vhl ubiquitin ligase complex|
Gene145217|811b5e1e2b4bd44e|9|c4wqoD_.9.pdb|0.977|14|50|171|3.20|PDB header: transcription| Chain: D: PDB Molecule: cullin-2;| PDBTitle: structure of vhl-elob-eloc-cul2|
Gene145217|811b5e1e2b4bd44e|10|c2wzkA_.10.pdb|0.976|11|50|196|2.05|PDB header: protein binding| Chain: A: PDB Molecule: cullin-5;| PDBTitle: structure of the cul5 n-terminal domain at 2.05a resolution.|
Gene145217|811b5e1e2b4bd44e|11|c6v9iC_.11.pdb|0.971|11|50|171|5.20|PDB header: ligase| Chain: C: PDB Molecule: immunoglobulin g-binding protein g,cullin-5;| PDBTitle: cryo-em structure of cullin5 bound to ring-box protein 2 (cul5-rbx2)|
Gene145217|811b5e1e2b4bd44e|12|c6xrxA_.12.pdb|0.543|19|53|157|1.95|PDB header: lipid binding protein| Chain: A: PDB Molecule: maltose/maltodextrin-binding periplasmic protein, mosquito| PDBTitle: crystal structure of the mosquito protein az1 as an mbp fusion|
Gene145217|811b5e1e2b4bd44e|13|c4c8qH_.13.pdb|0.308|15|106|146|3.70|PDB header: transcription| Chain: H: PDB Molecule: dna topoisomerase 2-associated protein pat1;| PDBTitle: crystal structure of the yeast lsm1-7-pat1 complex|
Gene145217|811b5e1e2b4bd44e|14|c5h7dI_.14.pdb|0.26|17|55|129|2.57|PDB header: transferase, immune system/metal binding| Chain: I: PDB Molecule: putrescine aminotransferase,immunoglobulin g-binding| PDBTitle: crystal structure of the ygjg-protein a-zpa963-calmodulin complex|
Gene145217|811b5e1e2b4bd44e|15|c5az6A_.15.pdb|0.252|43|172|194|2.56|PDB header: sugar binding protein, peptide binding p| Chain: A: PDB Molecule: maltose-binding periplasmic protein,mitochondrial import| PDBTitle: crystal structure of mbp-tom20 fusion protein with a 2-residue spacer2 in the connector helix|
Gene145217|811b5e1e2b4bd44e|16|d1iyna_.16.pdb|0.246|13|36|135|1.60|PDB header: oxidoreductase| Chain: A: PDB Molecule: chloroplastic ascorbate peroxidase;| PDBTitle: crystal structure of chloroplastic ascorbate peroxidase2 from tobacco plants and structural insights for its3 instability|
Gene145217|811b5e1e2b4bd44e|17|c4ui9N_.17.pdb|0.229|19|51|166|3.60|PDB header: cell cycle| Chain: N: PDB Molecule: anaphase-promoting complex subunit 2;| PDBTitle: atomic structure of the human anaphase-promoting complex|
Gene145217|811b5e1e2b4bd44e|18|d1vbga3.18.pdb|0.199|22|16|99|2.30|PDB header: transferase| Chain: A: PDB Molecule: pyruvate,orthophosphate dikinase;| PDBTitle: pyruvate phosphate dikinase from maize|
Gene145217|811b5e1e2b4bd44e|19|c7d0kB_.19.pdb|0.192|21|125|164|2.79|PDB header: virus| Chain: B: PDB Molecule: capsid protein;| PDBTitle: the icosahedral capsid of omono river virus (strain:lz)|
Gene145217|811b5e1e2b4bd44e|20|c6q6pB_.20.pdb|0.188|10|35|144|3.00|PDB header: oxygen binding| Chain: B: PDB Molecule: cytoglobin;| PDBTitle: antarctic fish cytoglobin 1 from d.mawsoni|
# Job Description|Job ID|Rank|Template/Model|Confidence|Sequence ID|Qstart|Qend|Resolution|Template Info
Gene109617|8743bd5e53559771|1|c5vodD_.1.pdb|0.362|21|133|207|5.90|PDB header: viral protein/immune system| Chain: D: PDB Molecule: envelope glycoprotein ul130;| PDBTitle: crystal structure of hcmv pentamer in complex with neutralizing2 antibody 9i6|
Gene109617|8743bd5e53559771|2|c2z0rA_.2.pdb|0.347|24|193|209|2.30|PDB header: structural genomics, unknown function| Chain: A: PDB Molecule: putative uncharacterized protein ttha0547;| PDBTitle: crystal structure of hypothetical protein ttha0547|
Gene109617|8743bd5e53559771|3|c4ltpC_.3.pdb|0.327|14|212|314|3.80|PDB header: transport protein| Chain: C: PDB Molecule: ion transport protein;| PDBTitle: bacterial sodium channel in high calcium, i222 space group, crystal 2|
Gene109617|8743bd5e53559771|4|c6jhoD_.4.pdb|0.294|25|198|266|2.10|PDB header: coupling protein| Chain: D: PDB Molecule: cag pathogenicity island protein (cag5);| PDBTitle: the complex crystal structure of cagbeta with cagz revealed a novel2 regulatory mechanism for t4ss coupling atpase in helicobacter pylori|
Gene109617|8743bd5e53559771|5|c7dwbE_.5.pdb|0.226|21|5|38|3.15|PDB header: membrane protein| Chain: E: PDB Molecule: pannexin-1;| PDBTitle: human pannexin1 model|
Gene109617|8743bd5e53559771|6|d1pbya2.6.pdb|0.209|31|35|66|1.70|PDB header: oxidoreductase| Chain: A: PDB Molecule: quinohemoprotein amine dehydrogenase 60 kda subunit;| PDBTitle: structure of the phenylhydrazine adduct of the quinohemoprotein amine2 dehydrogenase from paracoccus denitrificans at 1.7 a resolution|
Gene109617|8743bd5e53559771|7|d2v4ja1.7.pdb|0.204|21|38|65|2.10|PDB header: oxidoreductase| Chain: A: PDB Molecule: sulfite reductase, dissimilatory-type subunit| PDBTitle: the crystal structure of desulfovibrio vulgaris2 dissimilatory sulfite reductase bound to dsrc provides3 novel insights into the mechanism of sulfate respiration|
Gene109617|8743bd5e53559771|8|c4epzA_.8.pdb|0.195|24|178|222|1.68|PDB header: transcription| Chain: A: PDB Molecule: transcription anti-terminator antagonist upxz;| PDBTitle: crystal structure of a transcription anti-terminator antagonist upxz2 (bacuni_04315) from bacteroides uniformis atcc 8492 at 1.68 a3 resolution|
Gene109617|8743bd5e53559771|9|c2m0qA_.9.pdb|0.194|14|50|93|UNK|PDB header: membrane protein| Chain: A: PDB Molecule: potassium voltage-gated channel subfamily e member 2;| PDBTitle: solution nmr analysis of intact kcne2 in detergent micelles2 demonstrate a straight transmembrane helix|
Gene109617|8743bd5e53559771|10|c2l8nA_.10.pdb|0.186|25|288|307|UNK|PDB header: transcription regulator| Chain: A: PDB Molecule: transcriptional repressor cytr;| PDBTitle: nmr structure of the cytidine repressor dna binding domain in presence2 of operator half-site dna|
Gene109617|8743bd5e53559771|11|d1jmxa2.11.pdb|0.178|22|35|66|1.90|PDB header: oxidoreductase| Chain: A: PDB Molecule: amine dehydrogenase;| PDBTitle: crystal structure of a quinohemoprotein amine dehydrogenase2 from pseudomonas putida|
Gene109617|8743bd5e53559771|12|d1zpsa1.12.pdb|0.168|14|247|267|1.70|PDB header: hydrolase| Chain: A: PDB Molecule: phosphoribosyl-amp cyclohydrolase;| PDBTitle: crystal structure of methanobacterium thermoautotrophicum2 phosphoribosyl-amp cyclohydrolase hisi|
Gene109617|8743bd5e53559771|13|c5uoiA_.13.pdb|0.161|60|295|309|UNK|PDB header: de novo protein| Chain: A: PDB Molecule: hhh_rd1_0142;| PDBTitle: solution structure of the de novo mini protein hhh_rd1_0142|
Gene109617|8743bd5e53559771|14|d2bmfa1.14.pdb|0.161|36|267|277|2.41|PDB header: hydrolase| Chain: A: PDB Molecule: rna helicase;| PDBTitle: dengue virus rna helicase at 2.4a|
Gene109617|8743bd5e53559771|15|c2x7fA_.15.pdb|0.148|28|34|66|2.80|PDB header: transferase| Chain: A: PDB Molecule: traf2 and nck-interacting protein kinase;| PDBTitle: crystal structure of the kinase domain of human traf2- and nck-2 interacting kinase with wee1chk1 inhibitor|
Gene109617|8743bd5e53559771|16|c6t0bm_.16.pdb|0.146|28|268|313|2.80|PDB header: oxidoreductase| Chain: M: PDB Molecule: cytochrome b-c1 complex subunit 2, mitochondrial;| PDBTitle: the iii2-iv(5b)2 respiratory supercomplex from s. cerevisiae|
Gene109617|8743bd5e53559771|17|c7bgnB_.17.pdb|0.141|19|247|267|2.70|PDB header: hydrolase| Chain: B: PDB Molecule: phosphoribosyl-amp cyclohydrolase;| PDBTitle: crystal structure of mthisn2-amp complex, a bifunctional enzyme from2 the histidine biosynthetic pathway|
Gene109617|8743bd5e53559771|18|c5xtrC_.18.pdb|0.135|16|269|312|2.25|PDB header: oxidoreductase| Chain: C: PDB Molecule: fad-linked sulfhydryl oxidase;| PDBTitle: crystal structure of baculoviral sulfhydryl oxidase p33 (r127a, e183a2 mutant)|
Gene109617|8743bd5e53559771|19|c6j2lB_.19.pdb|0.135|14|247|267|2.17|PDB header: hydrolase| Chain: B: PDB Molecule: histidine biosynthesis bifunctional protein hisie;| PDBTitle: crystal structure of bi-functional enzyme|
Gene109617|8743bd5e53559771|20|c2a1dH_.20.pdb|0.132|59|290|306|3.50|PDB header: hydrolase/hydrolase inhibitor| Chain: H: PDB Molecule: staphylocoagulase;| PDBTitle: staphylocoagulase bound to bovine thrombin|
# Job Description|Job ID|Rank|Template/Model|Confidence|Sequence ID|Qstart|Qend|Resolution|Template Info
Gene103311|4d535b428326ad30|1|c6s7oH_.1.pdb|1|76|28|145|3.50|PDB header: transferase| Chain: H: PDB Molecule: oligosaccharyltransferase complex subunit ostc;| PDBTitle: cryo-em structure of human oligosaccharyltransferase complex ost-a|
Gene103311|4d535b428326ad30|2|c5hhlA_.2.pdb|0.996|22|149|255|2.10|PDB header: rna binding protein| Chain: A: PDB Molecule: retron-type reverse transcriptase;| PDBTitle: reverse transcriptase domain of group ii intron maturase from2 eubacterium rectale in p21 space group|
Gene103311|4d535b428326ad30|3|c6zduB_.3.pdb|0.991|20|160|269|3.45|PDB header: replication| Chain: B: PDB Molecule: telomerase reverse transcriptase;| PDBTitle: structure of telomerase from candida albicans in complexe with twj2 fragment of telomeric rna|
Gene103311|4d535b428326ad30|4|c6ar3A_.4.pdb|0.994|21|149|257|3.41|PDB header: rna binding protein/rna/dna| Chain: A: PDB Molecule: gsi-iic rt;| PDBTitle: structure of a thermostable group ii intron reverse transcriptase with2 template-primer and its functional and evolutionary implications3 (rt/duplex (se-met))|
Gene103311|4d535b428326ad30|5|c7bg9A_.5.pdb|0.985|18|148|269|3.80|PDB header: rna binding protein| Chain: A: PDB Molecule: telomerase reverse transcriptase,telomerase reverse| PDBTitle: the catalytic core lobe of human telomerase in complex with a2 telomeric dna substrate|
Gene103311|4d535b428326ad30|6|c7kfuC_.6.pdb|0.996|17|131|255|3.90|PDB header: hydrolase| Chain: C: PDB Molecule: cas6-rt-cas1;| PDBTitle: cas6-rt-cas1--cas2 complex|
Gene103311|4d535b428326ad30|7|c4wsaB_.7.pdb|0.917|20|147|250|3.40|PDB header: transferase/rna| Chain: B: PDB Molecule: rna-directed rna polymerase catalytic subunit;| PDBTitle: crystal structure of influenza b polymerase bound to the vrna promoter2 (flub1 form)|
Gene103311|4d535b428326ad30|8|c5fmzB_.8.pdb|0.915|20|147|250|3.40|PDB header: transcription| Chain: B: PDB Molecule: rna-directed rna polymerase catalytic subunit;| PDBTitle: crystal structure of influenza b polymerase with bound 5' vrna|
Gene103311|4d535b428326ad30|9|c2ijd1_.9.pdb|0.919|17|149|260|3.40|PDB header: hydrolase, transferase| Chain: 1: PDB Molecule: picornain 3c, rna-directed rna polymerase;| PDBTitle: crystal structure of the poliovirus precursor protein 3cd|
Gene103311|4d535b428326ad30|10|c6s7tH_.10.pdb|0.996|17|29|145|3.50|PDB header: transferase| Chain: H: PDB Molecule: magnesium transporter protein 1;| PDBTitle: cryo-em structure of human oligosaccharyltransferase complex ost-b|
Gene103311|4d535b428326ad30|11|c5g2xC_.11.pdb|0.994|16|159|268|3.80|PDB header: transferase| Chain: C: PDB Molecule: group ii intron-encoded protein ltra;| PDBTitle: structure a of group ii intron complexed with its reverse2 transcriptase|
Gene103311|4d535b428326ad30|12|d1xr5a_.12.pdb|0.91|17|157|260|2.80|PDB header: transferase| Chain: A: PDB Molecule: genome polyprotein;| PDBTitle: crystal structure of the rna-dependent rna polymerase 3d2 from human rhinovirus serotype 14|
Gene103311|4d535b428326ad30|13|d1khva_.13.pdb|0.933|14|129|248|2.50|PDB header: transferase| Chain: A: PDB Molecule: rna-directed rna polymerase;| PDBTitle: crystal structure of rabbit hemorrhagic disease virus rna-dependent2 rna polymerase complexed with lu3+|
Gene103311|4d535b428326ad30|14|c5dmqA_.14.pdb|0.978|22|169|250|4.00|PDB header: transferase, hydrolase/translation| Chain: A: PDB Molecule: reverse transcriptase/ribonuclease h p80;| PDBTitle: crystal structure of mouse erf1 in complex with reverse transcriptase2 (rt) of moloney murine leukemia virus|
Gene103311|4d535b428326ad30|15|d1ztwa1.15.pdb|0.976|21|169|253|1.80|PDB header: transferase/dna| Chain: A: PDB Molecule: reverse transcriptase;| PDBTitle: d(cttaattcgaattaag) complexed with moloney murine leukemia2 virus reverse transcriptase catalytic fragment|
Gene103311|4d535b428326ad30|16|c3n6mA_.16.pdb|0.926|16|157|260|2.50|PDB header: transferase| Chain: A: PDB Molecule: rna-dependent rna polymerase;| PDBTitle: crystal structure of ev71 rdrp in complex with gtp|
Gene103311|4d535b428326ad30|17|c7ksfA_.17.pdb|0.979|18|169|269|2.90|PDB header: viral protein| Chain: A: PDB Molecule: protease/reverse transcriptase/ribonuclease h;| PDBTitle: crystal structure of prototype foamy virus protease-reverse2 transcriptase (native)|
Gene103311|4d535b428326ad30|18|c7o0gA_.18.pdb|0.979|18|169|269|3.10|PDB header: viral protein| Chain: A: PDB Molecule: pr125pol;| PDBTitle: structure of the foamy viral protease-reverse transcriptase in complex2 with rna/dna hybrid.|
Gene103311|4d535b428326ad30|19|c7ociC_.19.pdb|0.997|14|30|145|3.46|PDB header: membrane protein| Chain: C: PDB Molecule: dolichyl-diphosphooligosaccharide--protein| PDBTitle: cryo-em structure of yeast ost6p containing oligosaccharyltransferase2 complex|
Gene103311|4d535b428326ad30|20|d1rw3a_.20.pdb|0.935|21|169|249|3.00|PDB header: transferase, replication| Chain: A: PDB Molecule: pol polyprotein;| PDBTitle: the crystal structure of the monomeric reverse transcriptase from2 moloney murine leukemia virus|
# Job Description|Job ID|Rank|Template/Model|Confidence|Sequence ID|Qstart|Qend|Resolution|Template Info
Gene109993|e3effc9873d28291|1|c1qbaA_.1.pdb|1|21|31|956|1.85|PDB header: glycosyl hydrolase| Chain: A: PDB Molecule: chitobiase;| PDBTitle: bacterial chitobiase, glycosyl hydrolase family 20|
Gene109993|e3effc9873d28291|2|c6ezrA_.2.pdb|1|21|40|862|2.37|PDB header: hydrolase| Chain: A: PDB Molecule: beta-n-acetylglucosaminidase nag2;| PDBTitle: crystal structure of gh20 exo beta-n-acetylglucosaminidase from vibrio2 harveyi|
Gene109993|e3effc9873d28291|3|c3gh7A_.3.pdb|1|25|207|863|1.90|PDB header: hydrolase| Chain: A: PDB Molecule: beta-hexosaminidase;| PDBTitle: crystal structure of beta-hexosaminidase from paenibacillus sp. ts122 in complex with galnac|
Gene109993|e3effc9873d28291|4|c3rcnA_.4.pdb|1|23|209|879|2.51|PDB header: hydrolase| Chain: A: PDB Molecule: beta-n-acetylhexosaminidase;| PDBTitle: crystal structure of beta-n-acetylhexosaminidase from arthrobacter2 aurescens|
Gene109993|e3effc9873d28291|5|c1m04A_.5.pdb|1|23|200|864|1.95|PDB header: hydrolase| Chain: A: PDB Molecule: beta-n-acetylhexosaminidase;| PDBTitle: mutant streptomyces plicatus beta-hexosaminidase (d313n) in complex2 with product (glcnac)|
Gene109993|e3effc9873d28291|6|c7bwgA_.6.pdb|1|23|210|864|2.85|PDB header: hydrolase| Chain: A: PDB Molecule: beta-n-acetylhexosaminidase;| PDBTitle: a glycoside hydrolase family 20 beta-n-acetylglucosaminidase|
Gene109993|e3effc9873d28291|7|c6q63B_.7.pdb|1|19|206|956|2.44|PDB header: hydrolase| Chain: B: PDB Molecule: beta-hexosaminidase;| PDBTitle: bt0459|
Gene109993|e3effc9873d28291|8|c7dvbD_.8.pdb|1|22|213|860|2.05|PDB header: hydrolase| Chain: D: PDB Molecule: beta-n-acetylhexosaminidase;| PDBTitle: a complex of a new gh20 enzyme from bacteroides thetaiotaomicron|
Gene109993|e3effc9873d28291|9|c7cbnA_.9.pdb|1|20|212|871|1.70|PDB header: hydrolase| Chain: A: PDB Molecule: beta-n-acetylhexosaminidase;| PDBTitle: crystal structure of beta-n-acetylhexosaminidase am0868 from2 akkermansia muciniphila|
Gene109993|e3effc9873d28291|10|c6yhhA_.10.pdb|1|21|207|860|1.70|PDB header: hydrolase| Chain: A: PDB Molecule: beta-n-acetylglucosaminidase-like protein glycoside| PDBTitle: x-ray structure of flavobacterium johnsoniae chitobiase (fjgh20)|
Gene109993|e3effc9873d28291|11|c6jqfA_.11.pdb|1|18|149|871|1.90|PDB header: hydrolase| Chain: A: PDB Molecule: glycoside hydrolase, family 20, catalytic core;| PDBTitle: crystallization analysis of a beta-n-acetylhexosaminidase (am2136)2 from akkermansia muciniphila|
Gene109993|e3effc9873d28291|12|c4h04B_.12.pdb|1|19|203|887|1.80|PDB header: hydrolase| Chain: B: PDB Molecule: lacto-n-biosidase;| PDBTitle: lacto-n-biosidase from bifidobacterium bifidum|
Gene109993|e3effc9873d28291|13|c1nouA_.13.pdb|1|20|213|865|2.40|PDB header: hydrolase| Chain: A: PDB Molecule: beta-hexosaminidase beta chain;| PDBTitle: native human lysosomal beta-hexosaminidase isoform b|
Gene109993|e3effc9873d28291|14|c3lmyA_.14.pdb|1|20|213|865|2.80|PDB header: hydrolase| Chain: A: PDB Molecule: beta-hexosaminidase subunit beta;| PDBTitle: the crystal structure of beta-hexosaminidase b in complex with2 pyrimethamine|
Gene109993|e3effc9873d28291|15|c5oarB_.15.pdb|1|20|271|865|2.30|PDB header: hydrolase| Chain: B: PDB Molecule: beta-hexosaminidase;| PDBTitle: crystal structure of native beta-n-acetylhexosaminidase isolated from2 aspergillus oryzae|
Gene109993|e3effc9873d28291|16|c4pysB_.16.pdb|1|19|213|865|1.82|PDB header: hydrolase| Chain: B: PDB Molecule: beta-n-acetylhexosaminidase;| PDBTitle: the crystal structure of beta-n-acetylhexosaminidase from bacteroides2 fragilis nctc 9343|
Gene109993|e3effc9873d28291|17|c6je8A_.17.pdb|1|21|283|860|1.80|PDB header: hydrolase| Chain: A: PDB Molecule: beta-n-acetylhexosaminidase;| PDBTitle: crystal structure of a beta-n-acetylhexosaminidase|
Gene109993|e3effc9873d28291|18|d1jaka1.18.pdb|1|25|348|863|1.75|PDB header: hydrolase| Chain: A: PDB Molecule: beta-n-acetylhexosaminidase;| PDBTitle: streptomyces plicatus beta-n-acetylhexosaminidase in complex with (2r,2 3r,4s,5r)-2-acetamido-3,4-dihydroxy-5-hydroxymethyl-piperidinium3 chloride (ifg)|
Gene109993|e3effc9873d28291|19|d1qbaa3.19.pdb|1|21|348|820|1.85|PDB header: glycosyl hydrolase| Chain: A: PDB Molecule: chitobiase;| PDBTitle: bacterial chitobiase, glycosyl hydrolase family 20|
Gene109993|e3effc9873d28291|20|c6pwiA_.20.pdb|1|15|212|859|2.65|PDB header: hydrolase| Chain: A: PDB Molecule: putative hyaluronoglucosaminidase;| PDBTitle: structure of cpgh84d|
# Job Description|Job ID|Rank|Template/Model|Confidence|Sequence ID|Qstart|Qend|Resolution|Template Info
Gene118169|bd306480b4fb4ef0|1|c5u0aH_.1.pdb|0.024|33|3|11|3.30|PDB header: immune system| Chain: H: PDB Molecule: crispr-associated protein, cse4 family;| PDBTitle: crispr rna-guided surveillance complex|
Gene118169|bd306480b4fb4ef0|2|c2mvmA_.2.pdb|0.019|40|3|12|UNK|PDB header: translation| Chain: A: PDB Molecule: elongation factor 1-delta;| PDBTitle: solution structure of eef1bdelta car domain|
Gene118169|bd306480b4fb4ef0|3|c2mvnA_.3.pdb|0.019|40|3|12|UNK|PDB header: translation| Chain: A: PDB Molecule: elongation factor 1-delta;| PDBTitle: solution structure of eef1bdelta car domain in tctp-bound state|
Gene118169|bd306480b4fb4ef0|4|c2co4B_.4.pdb|0.018|57|3|9|1.85|PDB header: fibril protein| Chain: B: PDB Molecule: putative outer membrane protein;| PDBTitle: salmonella enterica safa pilin in complex with a 19-residue2 safa nte peptide|
Gene118169|bd306480b4fb4ef0|5|d1gjwa1.5.pdb|0.016|33|2|10|2.10|PDB header: transferase| Chain: A: PDB Molecule: maltodextrin glycosyltransferase;| PDBTitle: thermotoga maritima maltosyltransferase complex with maltose|
Gene118169|bd306480b4fb4ef0|6|c4k05B_.6.pdb|0.014|20|1|10|1.65|PDB header: structural genomics, unknown function| Chain: B: PDB Molecule: conserved hypothetical exported protein;| PDBTitle: crystal structure of a duf1343 family protein (bf0371) from2 bacteroides fragilis nctc 9343 at 1.65 a resolution|
Gene118169|bd306480b4fb4ef0|7|c4jjaA_.7.pdb|0.013|20|1|10|1.30|PDB header: structural genomics, unknown function| Chain: A: PDB Molecule: hypothetical protein;| PDBTitle: crystal structure of a duf1343 family protein (bf0379) from2 bacteroides fragilis nctc 9343 at 1.30 a resolution|
Gene118169|bd306480b4fb4ef0|8|c2co1B_.8.pdb|0.013|67|3|8|2.4 |PDB header: fibril protein| Chain: B: PDB Molecule: putative outer membrane protein;| PDBTitle: salmonella enterica safa pilin in complex with a 19-residue2 safa nte peptide (f17a mutant)|
Gene118169|bd306480b4fb4ef0|9|c2l0eA_.9.pdb|0.01|36|3|13|UNK|PDB header: membrane protein| Chain: A: PDB Molecule: sodium/hydrogen exchanger 1;| PDBTitle: structural and functional analysis of tm vi of the nhe1 isoform of the2 na+/h+ exchanger|
Gene118169|bd306480b4fb4ef0|10|c2lm9A_.10.pdb|0.009|44|2|10|UNK|PDB header: allergen| Chain: A: PDB Molecule: blo t 21 allergen;| PDBTitle: the nmr structure of a major allergen from dust mite|
Gene118169|bd306480b4fb4ef0|11|c2h6eA_.11.pdb|0.009|44|1|9|1.80|PDB header: oxidoreductase| Chain: A: PDB Molecule: d-arabinose 1-dehydrogenase;| PDBTitle: crystal structure of the d-arabinose dehydrogenase from sulfolobus2 solfataricus|
Gene118169|bd306480b4fb4ef0|12|d1rzsa_.12.pdb|0.009|33|1|12|UNK|PDB header: transcription| Chain: A: PDB Molecule: regulatory protein cro;| PDBTitle: solution structure of p22 cro|
Gene118169|bd306480b4fb4ef0|13|c2p4fA_.13.pdb|0.009|20|1|10|1.40|PDB header: chaperone| Chain: A: PDB Molecule: similar to sp|p32453 saccharomyces cerevisiae ynl315c| PDBTitle: crystal structure of atp11 functional domain from candida glabrata|
Gene118169|bd306480b4fb4ef0|14|c3mq1A_.14.pdb|0.009|0|2|10|2.80|PDB header: allergen| Chain: A: PDB Molecule: mite allergen der p 5;| PDBTitle: crystal structure of dust mite allergen der p 5|
Gene118169|bd306480b4fb4ef0|15|c2zkiH_.15.pdb|0.009|21|3|17|2.90|PDB header: transcription| Chain: H: PDB Molecule: 199aa long hypothetical trp repressor binding| PDBTitle: crystal structure of hypothetical trp repressor binding2 protein from sul folobus tokodaii (st0872)|
Gene118169|bd306480b4fb4ef0|16|c5ynyB_.16.pdb|0.008|11|2|10|2.30|PDB header: allergen| Chain: B: PDB Molecule: allergen der f 21;| PDBTitle: structure of house dust mite allergen der f 21 in peg2kmme|
Gene118169|bd306480b4fb4ef0|17|d1vetb_.17.pdb|0.008|43|1|7|1.90|PDB header: signaling protein/protein binding| Chain: B: PDB Molecule: late endosomal/lysosomal mp1 interacting protein;| PDBTitle: crystal structure of p14/mp1 at 1.9 a resolution|
Gene118169|bd306480b4fb4ef0|18|c2d35A_.18.pdb|0.007|67|3|11|UNK|PDB header: cell cycle| Chain: A: PDB Molecule: cell division activator ceda;| PDBTitle: solution structure of cell division reactivation factor, ceda|
Gene118169|bd306480b4fb4ef0|19|c5fvdD_.19.pdb|0.007|29|5|11|1.86|PDB header: viral protein| Chain: D: PDB Molecule: phosphoprotein;| PDBTitle: human metapneumovirus n0-p complex|
Gene118169|bd306480b4fb4ef0|20|c5fvdB_.20.pdb|0.007|29|5|11|1.86|PDB header: viral protein| Chain: B: PDB Molecule: phosphoprotein;| PDBTitle: human metapneumovirus n0-p complex|
# Job Description|Job ID|Rank|Template/Model|Confidence|Sequence ID|Qstart|Qend|Resolution|Template Info
Gene111813|ecb2dec6c9b93c10|1|c2j37W_.1.pdb|1|85|9|488|8.00|PDB header: ribosome| Chain: W: PDB Molecule: signal recognition particle 54 kda protein (srp54);| PDBTitle: model of mammalian srp bound to 80s rncs|
Gene111813|ecb2dec6c9b93c10|2|c7obqx_.2.pdb|1|84|20|437|3.90|PDB header: rna binding protein| Chain: X: PDB Molecule: | PDBTitle: srp-sr at the distal site conformation|
Gene111813|ecb2dec6c9b93c10|3|c3dm5A_.3.pdb|1|46|1|439|2.51|PDB header: rna binding protein, transport protein| Chain: A: PDB Molecule: signal recognition 54 kda protein;| PDBTitle: structures of srp54 and srp19, the two proteins assembling the2 ribonucleic core of the signal recognition particle from the archaeon3 pyrococcus furiosus.|
Gene111813|ecb2dec6c9b93c10|4|c2v3cC_.4.pdb|1|43|3|434|2.50|PDB header: signaling protein| Chain: C: PDB Molecule: signal recognition 54 kda protein;| PDBTitle: crystal structure of the srp54-srp19-7s.s srp rna complex2 of m. jannaschii|
Gene111813|ecb2dec6c9b93c10|5|c1qzwC_.5.pdb|1|39|6|435|4.10|PDB header: signaling protein/rna| Chain: C: PDB Molecule: signal recognition 54 kda protein;| PDBTitle: crystal structure of the complete core of archaeal srp and2 implications for inter-domain communication|
Gene111813|ecb2dec6c9b93c10|6|c7epkA_.6.pdb|1|38|8|434|2.70|PDB header: hydrolase| Chain: A: PDB Molecule: signal recognition particle 54 kda protein;| PDBTitle: crystal structure of signal recognition particle 54 kda protein2 (srp54) from aeropyrum pernix k1 in complex with gdp|
Gene111813|ecb2dec6c9b93c10|7|c2iy3A_.7.pdb|1|33|2|435|16.00|PDB header: rna-binding| Chain: A: PDB Molecule: signal recognition particle protein,signal recognition| PDBTitle: structure of the e. coli signal regognition particle|
Gene111813|ecb2dec6c9b93c10|8|c2j289_.8.pdb|1|30|3|435|8.00|PDB header: ribosome| Chain: 9: PDB Molecule: signal recognition particle 54;| PDBTitle: model of e. coli srp bound to 70s rncs|
Gene111813|ecb2dec6c9b93c10|9|c1j8yF_.9.pdb|1|42|6|296|2.00|PDB header: signaling protein| Chain: F: PDB Molecule: signal recognition 54 kda protein;| PDBTitle: signal recognition particle conserved gtpase domain from a. ambivalens2 t112a mutant|
Gene111813|ecb2dec6c9b93c10|10|c5gafi_.10.pdb|1|31|2|438|4.30|PDB header: ribosome| Chain: I: PDB Molecule: 50s ribosomal protein l10;| PDBTitle: rnc in complex with srp|
Gene111813|ecb2dec6c9b93c10|11|d1qzxa3.11.pdb|1|51|93|297|4.00|PDB header: signaling protein| Chain: A: PDB Molecule: signal recognition 54 kda protein;| PDBTitle: crystal structure of the complete core of archaeal srp and2 implications for inter-domain communication|
Gene111813|ecb2dec6c9b93c10|12|c2j7pA_.12.pdb|1|35|4|297|1.97|PDB header: signal recognition| Chain: A: PDB Molecule: signal recognition particle protein;| PDBTitle: gmppnp-stabilized ng domain complex of the srp gtpases ffh2 and ftsy|
Gene111813|ecb2dec6c9b93c10|13|d1j8yf2.13.pdb|1|50|90|296|2.00|PDB header: signaling protein| Chain: F: PDB Molecule: signal recognition 54 kda protein;| PDBTitle: signal recognition particle conserved gtpase domain from a. ambivalens2 t112a mutant|
Gene111813|ecb2dec6c9b93c10|14|c2q9cA_.14.pdb|1|32|2|296|2.20|PDB header: signaling protein| Chain: A: PDB Molecule: cell division protein ftsy;| PDBTitle: structure of ftsy:gmppnp with mgcl complex|
Gene111813|ecb2dec6c9b93c10|15|c2cnwF_.15.pdb|1|37|27|295|2.39|PDB header: signal recognition| Chain: F: PDB Molecule: cell division protein ftsy;| PDBTitle: gdpalf4 complex of the srp gtpases ffh and ftsy|
Gene111813|ecb2dec6c9b93c10|16|c3dmdA_.16.pdb|1|31|2|296|2.21|PDB header: transport protein| Chain: A: PDB Molecule: signal recognition particle receptor;| PDBTitle: structures and conformations in solution of the signal recognition2 particle receptor from the archaeon pyrococcus furiosus|
Gene111813|ecb2dec6c9b93c10|17|c5l3rC_.17.pdb|1|33|22|295|2.50|PDB header: protein transport| Chain: C: PDB Molecule: signal recognition particle 54 kda protein, chloroplastic;| PDBTitle: structure of the gtpase heterodimer of chloroplast srp54 and ftsy from2 arabidopsis thaliana|
Gene111813|ecb2dec6c9b93c10|18|c1vmaA_.18.pdb|1|31|2|296|1.60|PDB header: protein transport| Chain: A: PDB Molecule: cell division protein ftsy;| PDBTitle: crystal structure of cell division protein ftsy (tm0570) from2 thermotoga maritima at 1.60 a resolution|
Gene111813|ecb2dec6c9b93c10|19|d1qb2a_.19.pdb|1|80|326|431|2.10|PDB header: signaling protein| Chain: A: PDB Molecule: human signal recognition particle 54 kd protein;| PDBTitle: crystal structure of the conserved subdomain of human protein srp54m2 at 2.1a resolution: evidence for the mechanism of signal peptide3 binding|
Gene111813|ecb2dec6c9b93c10|20|c2yhsA_.20.pdb|1|29|2|296|1.60|PDB header: cell cycle| Chain: A: PDB Molecule: cell division protein ftsy;| PDBTitle: structure of the e. coli srp receptor ftsy|
# Job Description|Job ID|Rank|Template/Model|Confidence|Sequence ID|Qstart|Qend|Resolution|Template Info
Gene139004|f52d0e8466d232f2|1|c5uvgA_.1.pdb|0.994|26|30|385|1.85|PDB header: hydrolase| Chain: A: PDB Molecule: sphingomyelin phosphodiesterase 3,sphingomyelin| PDBTitle: crystal structure of the human neutral sphingomyelinase 2 (nsmase2)2 catalytic domain with insertion deleted and calcium bound|
Gene139004|f52d0e8466d232f2|2|c4gz1B_.2.pdb|0.982|25|27|385|1.50|PDB header: hydrolase/dna| Chain: B: PDB Molecule: tyrosyl-dna phosphodiesterase 2;| PDBTitle: mus musculus tdp2 reaction product (5'-phosphorylated dna)-mg2+2 complex at 1.5 angstroms resolution|
Gene139004|f52d0e8466d232f2|3|c6wcdA_.3.pdb|0.982|24|29|386|1.54|PDB header: hydrolase| Chain: A: PDB Molecule: dna-(apurinic or apyrimidinic site) lyase;| PDBTitle: crystal structure of xenopus laevis ape2 catalytic domain|
Gene139004|f52d0e8466d232f2|4|c3wcxA_.4.pdb|0.99|21|27|385|2.00|PDB header: hydrolase| Chain: A: PDB Molecule: sphingomyelinase c;| PDBTitle: crystal structure of sphingomyelinase c from streptomyces2 griseocarneus|
Gene139004|f52d0e8466d232f2|5|c3ngoA_.5.pdb|0.988|21|29|385|2.20|PDB header: hydrolase/dna| Chain: A: PDB Molecule: ccr4-not transcription complex subunit 6-like;| PDBTitle: crystal structure of the human cnot6l nuclease domain in complex with2 poly(a) dna|
Gene139004|f52d0e8466d232f2|6|c3g6sA_.6.pdb|0.982|20|29|384|2.50|PDB header: hydrolase| Chain: A: PDB Molecule: putative endonuclease/exonuclease/phosphatase family| PDBTitle: crystal structure of the endonuclease/exonuclease/phosphatase2 (bvu_0621) from bacteroides vulgatus. northeast structural genomics3 consortium target bvr56d|
Gene139004|f52d0e8466d232f2|7|d2ddra1.7.pdb|0.991|18|26|385|1.40|PDB header: hydrolase| Chain: A: PDB Molecule: sphingomyelin phosphodiesterase;| PDBTitle: crystal structure of sphingomyelinase from bacillus cereus2 with calcium ion|
Gene139004|f52d0e8466d232f2|8|c4f1hA_.8.pdb|0.986|20|26|386|1.66|PDB header: hydrolase/dna| Chain: A: PDB Molecule: tyrosyl-dna phosphodiesterase 2;| PDBTitle: crystal structure of tdp2 from danio rerio complexed with a single2 strand dna|
Gene139004|f52d0e8466d232f2|9|d1akoa_.9.pdb|0.983|20|29|384|1.70|PDB header: nuclease| Chain: A: PDB Molecule: exonuclease iii;| PDBTitle: exonuclease iii from escherichia coli|
Gene139004|f52d0e8466d232f2|10|c3mprB_.10.pdb|0.985|18|29|384|1.90|PDB header: hydrolase| Chain: B: PDB Molecule: putative endonuclease/exonuclease/phosphatase family| PDBTitle: crystal structure of endonuclease/exonuclease/phosphatase family2 protein from bacteroides thetaiotaomicron, northeast structural3 genomics consortium target btr318a|
Gene139004|f52d0e8466d232f2|11|c7kiuD_.11.pdb|0.981|18|29|384|2.22|PDB header: hydrolase| Chain: D: PDB Molecule: deoxyribonuclease gamma;| PDBTitle: structure of recombinant human dnase1l3 in complex with mg2+|
Gene139004|f52d0e8466d232f2|12|c4ruwA_.12.pdb|0.987|24|29|298|1.28|PDB header: hydrolase| Chain: A: PDB Molecule: endonuclease/exonuclease/phosphatase;| PDBTitle: the crystal structure of endonuclease/exonuclease/phosphatase from2 beutenbergia cavernae dsm 12333|
Gene139004|f52d0e8466d232f2|13|c4f1iA_.13.pdb|0.983|17|22|384|2.50|PDB header: hydrolase| Chain: A: PDB Molecule: 5'-tyrosyl-dna phosphodiesterase;| PDBTitle: crystal structure of semet tdp2 from caenorhabditis elegans|
Gene139004|f52d0e8466d232f2|14|c2jc4A_.14.pdb|0.981|17|29|385|1.90|PDB header: hydrolase| Chain: A: PDB Molecule: exodeoxyribonuclease iii;| PDBTitle: 3'-5' exonuclease (nexo) from neisseria meningitidis|
Gene139004|f52d0e8466d232f2|15|d1hd7a_.15.pdb|0.98|18|26|385|1.95|PDB header: dna repair| Chain: A: PDB Molecule: dna-(apurinic or apyrimidinic site) lyase;| PDBTitle: a second divalent metal ion in the active site of a new2 crystal form of human apurinic/apyridinimic endonuclease,3 ape1, and its implications for the catalytic mechanism|
Gene139004|f52d0e8466d232f2|16|c4fvaD_.16.pdb|0.987|17|29|384|2.07|PDB header: hydrolase| Chain: D: PDB Molecule: 5'-tyrosyl-dna phosphodiesterase;| PDBTitle: crystal structure of truncated caenorhabditis elegans tdp2|
Gene139004|f52d0e8466d232f2|17|c3tebA_.17.pdb|0.984|16|29|384|2.99|PDB header: hydrolase| Chain: A: PDB Molecule: endonuclease/exonuclease/phosphatase;| PDBTitle: endonuclease/exonuclease/phosphatase family protein from leptotrichia2 buccalis c-1013-b|
Gene139004|f52d0e8466d232f2|18|c3i46B_.18.pdb|0.987|21|29|291|2.60|PDB header: toxin| Chain: B: PDB Molecule: beta-hemolysin;| PDBTitle: crystal structure of beta toxin from staphylococcus aureus f277a,2 p278a mutant with bound calcium ions|
Gene139004|f52d0e8466d232f2|19|c3g0rA_.19.pdb|0.98|16|29|385|2.40|PDB header: hydrolase/dna| Chain: A: PDB Molecule: exodeoxyribonuclease;| PDBTitle: complex of mth0212 and an 8bp dsdna with distorted ends|
Gene139004|f52d0e8466d232f2|20|c1e9nB_.20.pdb|0.979|15|26|385|2.20|PDB header: dna repair| Chain: B: PDB Molecule: dna-(apurinic or apyrimidinic site) lyase;| PDBTitle: a second divalent metal ion in the active site of a new crystal form2 of human apurinic/apyrimidinic endonuclease, ape1, and its3 implications for the catalytic mechanism|
# Job Description|Job ID|Rank|Template/Model|Confidence|Sequence ID|Qstart|Qend|Resolution|Template Info
Gene129210|8cff23fbb1f18476|1|c7nstD_.1.pdb|0.424|33|436|500|3.70|PDB header: membrane protein| Chain: D: PDB Molecule: colicin-e9;| PDBTitle: colicine9 partial translocation complex|
Gene129210|8cff23fbb1f18476|2|c7nsuD_.2.pdb|0.371|18|417|501|4.70|PDB header: membrane protein| Chain: D: PDB Molecule: colicin-e9;| PDBTitle: colicine9 intact translocation complex|
Gene129210|8cff23fbb1f18476|3|c3zueB_.3.pdb|0.346|32|30|51|10.30|PDB header: virus| Chain: B: PDB Molecule: capsid structural protein vp60;| PDBTitle: rabbit hemorrhagic disease virus (rhdv)capsid protein|
Gene129210|8cff23fbb1f18476|4|c6f45D_.4.pdb|0.337|21|394|500|1.70|PDB header: viral protein| Chain: D: PDB Molecule: receptor recognition protein;| PDBTitle: crystal structure of the gp37-gp38 adhesin tip complex of the2 bacteriophage s16 long tail fiber|
Gene129210|8cff23fbb1f18476|5|c6tpiA_.5.pdb|0.303|16|10|74|2.10|PDB header: protein binding| Chain: A: PDB Molecule: murein hydrolase activator envc;| PDBTitle: envc bound to the ftsx periplasmic domain|
Gene129210|8cff23fbb1f18476|6|c4cgkA_.6.pdb|0.283|21|9|69|2.55|PDB header: cell cycle| Chain: A: PDB Molecule: secreted 45 kda protein;| PDBTitle: crystal structure of the essential protein pcsb from  streptococcus2 pneumoniae|
Gene129210|8cff23fbb1f18476|7|c3m8lA_.7.pdb|0.223|27|30|51|3.40|PDB header: virus| Chain: A: PDB Molecule: capsid protein;| PDBTitle: crystal structure analysis of the feline calicivirus capsid protein|
Gene129210|8cff23fbb1f18476|8|d1cov3_.8.pdb|0.213|13|5|51|3.50|PDB header: virus| Chain: 3: PDB Molecule: coxsackievirus coat protein;| PDBTitle: coxsackievirus b3 coat protein|
Gene129210|8cff23fbb1f18476|9|d1pvc3_.9.pdb|0.198|14|30|51|2.40|PDB header: virus| Chain: 3: PDB Molecule: poliovirus type 3, sabin strain;| PDBTitle: refinement of the sabin strain of type 3 poliovirus at 2.42 angstroms and the crystal structures of its variants at3 2.9 angstroms resolution|
Gene129210|8cff23fbb1f18476|10|d1ev13_.10.pdb|0.19|15|5|51|3.55|PDB header: virus| Chain: 3: PDB Molecule: echovirus 1;| PDB Fragment:vp1, vp2, vp3, vp4| PDBTitle: echovirus 1|
Gene129210|8cff23fbb1f18476|11|c2gh8B_.11.pdb|0.188|27|30|51|3.20|PDB header: virus| Chain: B: PDB Molecule: capsid protein;| PDBTitle: x-ray structure of a native calicivirus|
Gene129210|8cff23fbb1f18476|12|d1bev3_.12.pdb|0.185|10|2|51|3.00|PDB header: virus| Chain: 3: PDB Molecule: bovine enterovirus coat proteins vp1 to vp4;| PDBTitle: bovine enterovirus vg-5-27|
Gene129210|8cff23fbb1f18476|13|d1oopc_.13.pdb|0.176|13|5|51|3.00|PDB header: virus| Chain: C: PDB Molecule: coat protein vp3;| PDBTitle: the crystal structure of swine vesicular disease virus|
Gene129210|8cff23fbb1f18476|14|d1aym3_.14.pdb|0.164|14|30|51|2.15|PDB header: virus| Chain: 3: PDB Molecule: human rhinovirus 16 coat protein;| PDBTitle: human rhinovirus 16 coat protein at high resolution|
Gene129210|8cff23fbb1f18476|15|d1d4m3_.15.pdb|0.163|9|5|51|2.90|PDB header: virus| Chain: 3: PDB Molecule: protein (coxsackievirus a9);| PDB Fragment:vp3;| PDBTitle: the crystal structure of coxsackievirus a9 to 2.9 a2 resolution|
Gene129210|8cff23fbb1f18476|16|d1rhi3_.16.pdb|0.161|9|30|51|3.00|PDB header: virus| Chain: 3: PDB Molecule: human rhinovirus 3 coat protein;| PDBTitle: human rhinovirus 3 coat protein|
Gene129210|8cff23fbb1f18476|17|c5k0uB_.17.pdb|0.16|14|30|51|2.79|PDB header: virus| Chain: B: PDB Molecule: capsid protein vp3;| PDBTitle: cryoem structure of the full virion of a human rhinovirus c|
Gene129210|8cff23fbb1f18476|18|c5oypC_.18.pdb|0.16|14|30|51|3.22|PDB header: virus| Chain: C: PDB Molecule: structural protein vp3;| PDBTitle: sacbrood virus of honeybee|
Gene129210|8cff23fbb1f18476|19|d1h8tc_.19.pdb|0.155|12|1|51|2.90|PDB header: virus| Chain: C: PDB Molecule: echovirus 11 coat protein vp3;| PDBTitle: echovirus 11|
Gene129210|8cff23fbb1f18476|20|d1eah3_.20.pdb|0.144|14|30|51|2.90|PDB header: virus| Chain: 3: PDB Molecule: poliovirus type 2 coat proteins vp1 to vp4;| PDBTitle: pv2l complexed with antiviral agent sch48973|
# Job Description|Job ID|Rank|Template/Model|Confidence|Sequence ID|Qstart|Qend|Resolution|Template Info
Gene135604|9f14d46312772d27|1|c2crwA_.1.pdb|1|63|2|143|UNK|PDB header: signaling protein| Chain: A: PDB Molecule: adp-ribosylation factor gtpase-activating protein 3;| PDBTitle: solution structure of the arfgap domain of adp-ribosylation factor2 gtpaseactivating protein 3 (arfgap 3)|
Gene135604|9f14d46312772d27|2|c2p57A_.2.pdb|1|69|4|127|1.80|PDB header: metal binding protein| Chain: A: PDB Molecule: gtpase-activating protein znf289;| PDBTitle: gap domain of znf289, an id1-regulated zinc finger protein|
Gene135604|9f14d46312772d27|3|c7jtzC_.3.pdb|1|45|6|136|2.07|PDB header: protein transport| Chain: C: PDB Molecule: adp-ribosylation factor gtpase-activating protein glo3;| PDBTitle: yeast glo3 gap domain|
Gene135604|9f14d46312772d27|4|c3o47A_.4.pdb|1|42|11|124|2.80|PDB header: hydrolase, hydrolase activator| Chain: A: PDB Molecule: adp-ribosylation factor gtpase-activating protein 1, adp-| PDBTitle: crystal structure of arfgap1-arf1 fusion protein|
Gene135604|9f14d46312772d27|5|c3dwdB_.5.pdb|1|41|8|123|2.40|PDB header: transport protein| Chain: B: PDB Molecule: adp-ribosylation factor gtpase-activating protein 1;| PDBTitle: crystal structure of the arfgap domain of human arfgap1|
Gene135604|9f14d46312772d27|6|c2owaB_.6.pdb|1|38|6|123|2.00|PDB header: protein transport| Chain: B: PDB Molecule: arfgap-like finger domain containing protein;| PDBTitle: crystal structure of putative gtpase activating protein for2 adp ribosylation factor from cryptosporidium parvum3 (cgd5_1040)|
Gene135604|9f14d46312772d27|7|c2iqjB_.7.pdb|1|35|11|123|1.90|PDB header: protein transport| Chain: B: PDB Molecule: stromal membrane-associated protein 1-like;| PDBTitle: crystal structure of the gap domain of smap1l (loc64744) stromal2 membrane-associated protein 1-like|
Gene135604|9f14d46312772d27|8|c2crrA_.8.pdb|1|29|8|132|UNK|PDB header: protein transport| Chain: A: PDB Molecule: stromal membrane-associated protein smap1b;| PDBTitle: solution structure of arfgap domain from human smap1|
Gene135604|9f14d46312772d27|9|c3jueA_.9.pdb|1|31|13|123|2.30|PDB header: protein transport/endocytosis| Chain: A: PDB Molecule: arfgap with coiled-coil, ank repeat and ph domain-| PDBTitle: crystal structure of arfgap and ank repeat domain of acap1|
Gene135604|9f14d46312772d27|10|c3t9kA_.10.pdb|1|31|12|121|2.30|PDB header: protein transport| Chain: A: PDB Molecule: arf-gap with coiled-coil, ank repeat and ph domain-| PDBTitle: crystal structure of acap1 c-portion mutant s554d fused with integrin2 beta1 peptide|
Gene135604|9f14d46312772d27|11|c3lvrE_.11.pdb|1|29|11|123|3.38|PDB header: protein transport| Chain: E: PDB Molecule: arf-gap with sh3 domain, ank repeat and ph domain-| PDBTitle: the crystal structure of asap3 in complex with arf6 in transition2 state soaked with calcium|
Gene135604|9f14d46312772d27|12|c3fehA_.12.pdb|1|29|8|121|1.90|PDB header: hydrolase activator| Chain: A: PDB Molecule: centaurin-alpha-1;| PDBTitle: crystal structure of full length centaurin alpha-1|
Gene135604|9f14d46312772d27|13|c2b0oF_.13.pdb|1|29|10|121|2.06|PDB header: metal binding protein| Chain: F: PDB Molecule: uplc1;| PDBTitle: crystal structure of uplc1 gap domain|
Gene135604|9f14d46312772d27|14|c6jmtF_.14.pdb|0.999|31|20|122|2.80|PDB header: cell adhesion| Chain: F: PDB Molecule: arf gtpase-activating protein git2;| PDBTitle: crystal structure of git/pix complex|
Gene135604|9f14d46312772d27|15|d1dcqa2.15.pdb|1|25|10|123|2.10|PDB header: metal binding protein| Chain: A: PDB Molecule: pyk2-associated protein beta;| PDBTitle: crystal structure of the arf-gap domain and ankyrin repeats of2 papbeta.|
Gene135604|9f14d46312772d27|16|c1dcqA_.16.pdb|1|25|10|121|2.10|PDB header: metal binding protein| Chain: A: PDB Molecule: pyk2-associated protein beta;| PDBTitle: crystal structure of the arf-gap domain and ankyrin repeats of2 papbeta.|
Gene135604|9f14d46312772d27|17|c2d9lA_.17.pdb|1|23|11|123|UNK|PDB header: gene regulation| Chain: A: PDB Molecule: nucleoporin-like protein rip;| PDBTitle: solution structure of the arfgap domain of human rip|
Gene135604|9f14d46312772d27|18|d1u5ka2.18.pdb|0.93|21|20|97|2.00|PDB header: recombination,replication| Chain: A: PDB Molecule: hypothetical protein;| PDBTitle: recombinational repair protein reco|
Gene135604|9f14d46312772d27|19|c1u5kA_.19.pdb|0.866|28|12|51|2.00|PDB header: recombination,replication| Chain: A: PDB Molecule: hypothetical protein;| PDBTitle: recombinational repair protein reco|
Gene135604|9f14d46312772d27|20|c6o5kA_.20.pdb|0.853|32|23|66|1.60|PDB header: transcription| Chain: A: PDB Molecule: transcription intermediary factor 1-beta;| PDBTitle: murine trim28 bbox1 domain|
# Job Description|Job ID|Rank|Template/Model|Confidence|Sequence ID|Qstart|Qend|Resolution|Template Info
Gene118159|8cdc1c62467a7a5f|1|c2k59B_.1.pdb|0.082|63|1|8|UNK|PDB header: transport protein| Chain: B: PDB Molecule: neuronal acetylcholine receptor subunit beta-2;| PDBTitle: nmr structures of the second transmembrane domain of the neuronal2 acetylcholine receptor beta 2 subunit|
Gene118159|8cdc1c62467a7a5f|2|c2ls4A_.2.pdb|0.076|36|3|13|UNK|PDB header: metal transport| Chain: A: PDB Molecule: high affinity copper uptake protein 1;| PDBTitle: 1h chemical shift assignments for the third transmembrane domain from2 the human copper transport 1|
Gene118159|8cdc1c62467a7a5f|3|c5z08D_.3.pdb|0.044|67|6|11|2.20|PDB header: cell cycle| Chain: D: PDB Molecule: cenp-h;| PDBTitle: the crystal structure of kinetochore subunits cenp-h/i/k triple2 complex|
Gene118159|8cdc1c62467a7a5f|4|c7jtlB_.4.pdb|0.027|25|5|32|2.04|PDB header: viral protein| Chain: B: PDB Molecule: orf8 protein;| PDBTitle: structure of sars-cov-2 orf8 accessory protein|
Gene118159|8cdc1c62467a7a5f|5|c6culG_.5.pdb|0.025|35|7|23|2.30|PDB header: transferase| Chain: G: PDB Molecule: pyoverdine synthetase f;| PDBTitle: pvdf of pyoverdin biosynthesis is a structurally unique n10-2 formyltetrahydrofolate-dependent formyltransferase|
Gene118159|8cdc1c62467a7a5f|6|d2ae8a2.6.pdb|0.02|45|2|12|2.01|PDB header: lyase| Chain: A: PDB Molecule: imidazoleglycerol-phosphate dehydratase;| PDBTitle: crystal structure of imidazoleglycerol-phosphate dehydratase from2 staphylococcus aureus subsp. aureus n315|
Gene118159|8cdc1c62467a7a5f|7|d1rhya2.7.pdb|0.018|55|2|12|2.30|PDB header: lyase| Chain: A: PDB Molecule: imidazole glycerol phosphate dehydratase;| PDBTitle: crystal structure of imidazole glycerol phosphate dehydratase|
Gene118159|8cdc1c62467a7a5f|8|c3ld9D_.8.pdb|0.018|42|1|12|2.15|PDB header: transferase| Chain: D: PDB Molecule: thymidylate kinase;| PDBTitle: crystal structure of thymidylate kinase from ehrlichia chaffeensis at2 2.15a resolution|
Gene118159|8cdc1c62467a7a5f|9|d2f1da2.9.pdb|0.017|36|2|12|3.00|PDB header: lyase| Chain: A: PDB Molecule: imidazoleglycerol-phosphate dehydratase 1;| PDBTitle: x-ray structure of imidazoleglycerol-phosphate dehydratase|
Gene118159|8cdc1c62467a7a5f|10|c6j5id_.10.pdb|0.017|29|3|19|3.34|PDB header: membrane protein| Chain: D: PDB Molecule: atp synthase subunit beta;| PDBTitle: cryo-em structure of the mammalian dp-state atp synthase|
Gene118159|8cdc1c62467a7a5f|11|c4l92A_.11.pdb|0.014|60|1|11|2.10|PDB header: viral protein| Chain: A: PDB Molecule: receptor binding protein;| PDBTitle: structure of the rbp from lactococcal phage 1358 in complex with 22 glcnac molecules|
Gene118159|8cdc1c62467a7a5f|12|c2x7mA_.12.pdb|0.012|50|1|10|1.50|PDB header: hydrolase| Chain: A: PDB Molecule: archaemetzincin;| PDBTitle: crystal structure of archaemetzincin (amza) from methanopyrus2 kandleri at 1.5 a resolution|
Gene118159|8cdc1c62467a7a5f|13|c2zuuA_.13.pdb|0.011|42|8|19|2.30|PDB header: transferase| Chain: A: PDB Molecule: lacto-n-biose phosphorylase;| PDBTitle: crystal structure of galacto-n-biose/lacto-n-biose i phosphorylase in2 complex with glcnac|
Gene118159|8cdc1c62467a7a5f|14|c1z9vA_.14.pdb|0.011|50|1|6|UNK|PDB header: unknown function| Chain: A: PDB Molecule: conserved hypothetical protein mth0776;| PDBTitle: solution structure of mth0776 from methanobacterium2 thermoautotrophicum (strain h)|
Gene118159|8cdc1c62467a7a5f|15|c2clyE_.15.pdb|0.011|29|3|19|2.80|PDB header: hydrolase| Chain: E: PDB Molecule: atp synthase d chain, mitochondrial;| PDBTitle: subcomplex of the stator of bovine mitochondrial atp synthase|
Gene118159|8cdc1c62467a7a5f|16|c2ak2A_.16.pdb|0.011|17|1|12|2.10|PDB header: phosphotransferase| Chain: A: PDB Molecule: adenylate kinase isoenzyme-2;| PDBTitle: adenylate kinase isoenzyme-2|
Gene118159|8cdc1c62467a7a5f|17|c4ybnB_.17.pdb|0.01|21|3|31|1.90|PDB header: oxidoreductase| Chain: B: PDB Molecule: flavin-nucleotide-binding protein;| PDBTitle: structure of the fad and heme binding protein msmeg_4975 from2 mycobacterium smegmatis|
Gene118159|8cdc1c62467a7a5f|18|d2fug51.18.pdb|0.01|10|1|10|3.30|PDB header: oxidoreductase| Chain: 5: PDB Molecule: nadh-quinone oxidoreductase chain 5;| PDBTitle: crystal structure of the hydrophilic domain of respiratory complex i2 from thermus thermophilus|
Gene118159|8cdc1c62467a7a5f|19|c6skiA_.19.pdb|0.01|18|9|51|2.60|PDB header: hydrolase| Chain: A: PDB Molecule: putative type vi secretion protein;| PDBTitle: the tle hydrolase bound to the ttr domain of the vgrg spike of the2 type 6 secretion system|
Gene118159|8cdc1c62467a7a5f|20|c4z9vG_.20.pdb|0.009|50|3|10|2.10|PDB header: apoptosis| Chain: G: PDB Molecule: translationally-controlled tumor protein;| PDBTitle: tctp contains a bh3-like domain, which instead of inhibiting,2 activates bcl-xl|
# Job Description|Job ID|Rank|Template/Model|Confidence|Sequence ID|Qstart|Qend|Resolution|Template Info
Gene145199|d076e55e65d10bbd|1|c5lskD_.1.pdb|0.536|23|577|606|3.50|PDB header: cell cycle| Chain: D: PDB Molecule: kinetochore-associated protein dsn1 homolog;| PDBTitle: crystal structure of the human kinetochore mis12-cenp-c complex|
Gene145199|d076e55e65d10bbd|2|c1bqfA_.2.pdb|0.251|50|83|100|UNK|PDB header: hormone/growth factor| Chain: A: PDB Molecule: protein (growth-blocking peptide);| PDBTitle: growth-blocking peptide (gbp) from pseudaletia separata|
Gene145199|d076e55e65d10bbd|3|c4mfiA_.3.pdb|0.243|15|626|666|1.50|PDB header: sugar binding protein| Chain: A: PDB Molecule: sn-glycerol-3-phosphate abc transporter substrate-binding| PDBTitle: crystal structure of mycobacterium tuberculosis ugpb|
Gene145199|d076e55e65d10bbd|4|d1nyra1.4.pdb|0.195|44|55|72|2.80|PDB header: ligase| Chain: A: PDB Molecule: threonyl-trna synthetase 1;| PDBTitle: structure of staphylococcus aureus threonyl-trna synthetase2 complexed with atp|
Gene145199|d076e55e65d10bbd|5|c4ifdC_.5.pdb|0.189|24|660|700|2.81|PDB header: hydrolase/rna| Chain: C: PDB Molecule: exosome complex component rrp43;| PDBTitle: crystal structure of an 11-subunit eukaryotic exosome complex bound to2 rna|
Gene145199|d076e55e65d10bbd|6|c3mopM_.6.pdb|0.186|29|599|622|3.40|PDB header: signaling protein, immune system| Chain: M: PDB Molecule: interleukin-1 receptor-associated kinase-like 2;| PDBTitle: the ternary death domain complex of myd88, irak4, and irak2|
Gene145199|d076e55e65d10bbd|7|c3n1bA_.7.pdb|0.184|13|502|556|2.40|PDB header: transport protein| Chain: A: PDB Molecule: vacuolar protein sorting-associated protein 54;| PDBTitle: c-terminal domain of vps54 subunit of the garp complex|
Gene145199|d076e55e65d10bbd|8|d1njra_.8.pdb|0.182|46|507|519|1.90|PDB header: structural genomics, unknown function| Chain: A: PDB Molecule: 32.1 kda protein in adh3-rca1 intergenic region;| PDBTitle: crystal structure of yeast ymx7, an adp-ribose-1''-monophosphatase|
Gene145199|d076e55e65d10bbd|9|c2yadE_.9.pdb|0.167|25|600|628|2.20|PDB header: surfactant protein| Chain: E: PDB Molecule: surfactant protein c brichos domain;| PDBTitle: brichos domain of surfactant protein c precursor protein|
Gene145199|d076e55e65d10bbd|10|c6w1sW_.10.pdb|0.162|27|121|142|4.02|PDB header: gene regulation| Chain: W: PDB Molecule: mediator of rna polymerase ii transcription subunit 28;| PDBTitle: atomic model of the mammalian mediator complex|
Gene145199|d076e55e65d10bbd|11|c1yylS_.11.pdb|0.151|47|677|693|2.75|PDB header: viral protein/immune system| Chain: S: PDB Molecule: cd4m33, scorpion-toxin mimic of cd4;| PDBTitle: crystal structure of cd4m33, a scorpion-toxin mimic of cd4, in complex2 with hiv-1 yu2 gp120 envelope glycoprotein and anti-hiv-1 antibody3 17b|
Gene145199|d076e55e65d10bbd|12|c4k0aR_.12.pdb|0.142|42|677|695|2.13|PDB header: viral protein/inhibitor| Chain: R: PDB Molecule: cd4-mimetic miniprotein m48u7;| PDBTitle: crystal structure of cd4-mimetic miniprotein m48u7 in complex with2 hiv-1 yu2 gp120|
Gene145199|d076e55e65d10bbd|13|c4r4fR_.13.pdb|0.142|42|677|695|3.51|PDB header: viral protein/immune system/inhibitor| Chain: R: PDB Molecule: m48u1 peptide;| PDBTitle: crystal structure of non-neutralizing, a32-like antibody 2.2c in2 complex with hiv-1 yu2 gp120|
Gene145199|d076e55e65d10bbd|14|c4r4np_.14.pdb|0.142|42|677|695|3.56|PDB header: viral protein/immune system/inhibitor| Chain: P: PDB Molecule: hiv-1 gp120;| PDBTitle: crystal structure of the anti-hiv-1 antibody 2.2c in complex with hiv-2 1 93ug037 gp120|
Gene145199|d076e55e65d10bbd|15|c4r4ne_.15.pdb|0.142|42|677|695|3.56|PDB header: viral protein/immune system/inhibitor| Chain: E: PDB Molecule: hiv-1 gp120;| PDBTitle: crystal structure of the anti-hiv-1 antibody 2.2c in complex with hiv-2 1 93ug037 gp120|
Gene145199|d076e55e65d10bbd|16|c4r4ns_.16.pdb|0.142|42|677|695|3.56|PDB header: viral protein/immune system/inhibitor| Chain: S: PDB Molecule: hiv-1 gp120;| PDBTitle: crystal structure of the anti-hiv-1 antibody 2.2c in complex with hiv-2 1 93ug037 gp120|
Gene145199|d076e55e65d10bbd|17|c4jzzR_.17.pdb|0.142|42|677|695|1.49|PDB header: viral protein/inhibitor| Chain: R: PDB Molecule: cd4-mimetic miniprotein m48u1;| PDBTitle: crystal structure of cd4-mimetic miniprotein m48u1 in complex with2 hiv-1 yu2 gp120 in c2221 space group|
Gene145199|d076e55e65d10bbd|18|c4r4nv_.18.pdb|0.142|42|677|695|3.56|PDB header: viral protein/immune system/inhibitor| Chain: V: PDB Molecule: hiv-1 gp120;| PDBTitle: crystal structure of the anti-hiv-1 antibody 2.2c in complex with hiv-2 1 93ug037 gp120|
Gene145199|d076e55e65d10bbd|19|c4r4nm_.19.pdb|0.142|42|677|695|3.56|PDB header: viral protein/immune system/inhibitor| Chain: M: PDB Molecule: hiv-1 gp120;| PDBTitle: crystal structure of the anti-hiv-1 antibody 2.2c in complex with hiv-2 1 93ug037 gp120|
Gene145199|d076e55e65d10bbd|20|c7lokI_.20.pdb|0.142|42|677|695|3.90|PDB header: viral protein/immune system| Chain: I: PDB Molecule: m48u1;| PDBTitle: structure of cd4 mimetic m48u1 in complex with bg505 sosip.664 hiv-12 env trimer and 17b fab|
# Job Description|Job ID|Rank|Template/Model|Confidence|Sequence ID|Qstart|Qend|Resolution|Template Info
Gene116489|0e21f2b8b408c6fd|1|d1dp4a_.1.pdb|1|22|118|550|2.00|PDB header: hormone/growth factor receptor, lyase| Chain: A: PDB Molecule: atrial natriuretic peptide receptor a;| PDBTitle: dimerized hormone binding domain of the atrial natriuretic peptide2 receptor|
Gene116489|0e21f2b8b408c6fd|2|d1jdpa_.2.pdb|1|23|115|521|2.00|PDB header: signaling protein| Chain: A: PDB Molecule: atrial natriuretic peptide clearance receptor;| PDBTitle: crystal structure of hormone/receptor complex|
Gene116489|0e21f2b8b408c6fd|3|c1jdpA_.3.pdb|1|23|115|521|2.00|PDB header: signaling protein| Chain: A: PDB Molecule: atrial natriuretic peptide clearance receptor;| PDBTitle: crystal structure of hormone/receptor complex|
Gene116489|0e21f2b8b408c6fd|4|c1yk1B_.4.pdb|1|23|118|521|2.90|PDB header: hormone/growth factor receptor| Chain: B: PDB Molecule: atrial natriuretic peptide clearance receptor;| PDBTitle: structure of natriuretic peptide receptor-c complexed with brain2 natriuretic peptide|
Gene116489|0e21f2b8b408c6fd|5|c7e9gS_.5.pdb|1|19|108|556|3.50|PDB header: membrane protein| Chain: S: PDB Molecule: metabotropic glutamate receptor 2;| PDBTitle: cryo-em structure of gi-bound metabotropic glutamate receptor mglu2|
Gene116489|0e21f2b8b408c6fd|6|c7ca5B_.6.pdb|1|20|120|556|7.60|PDB header: signaling protein| Chain: B: PDB Molecule: gamma-aminobutyric acid type b receptor subunit 2;| PDBTitle: cryo-em structure of human gaba(b) receptor in apo state|
Gene116489|0e21f2b8b408c6fd|7|c6n4xB_.7.pdb|1|19|116|560|4.00|PDB header: membrane protein| Chain: B: PDB Molecule: metabotropic glutamate receptor 5;| PDBTitle: metabotropic glutamate receptor 5 apo form ligand binding domain|
Gene116489|0e21f2b8b408c6fd|8|c6uoaA_.8.pdb|1|19|117|556|6.30|PDB header: membrane protein| Chain: A: PDB Molecule: gamma-aminobutyric acid type b receptor subunit 1;| PDBTitle: human metabotropic gaba(b) receptor in its intermediate state 1|
Gene116489|0e21f2b8b408c6fd|9|c6vjmB_.9.pdb|1|19|120|556|3.97|PDB header: membrane protein| Chain: B: PDB Molecule: gamma-aminobutyric acid type b receptor subunit 2;| PDBTitle: human metabotropic gaba(b) receptor in its apo state|
Gene116489|0e21f2b8b408c6fd|10|c6n50A_.10.pdb|1|18|116|558|3.75|PDB header: signaling protein| Chain: A: PDB Molecule: metabotropic glutamate receptor 5;| PDBTitle: metabotropic glutamate receptor 5 extracellular domain in complex with2 nb43 and l-quisqualic acid|
Gene116489|0e21f2b8b408c6fd|11|c7dtvA_.11.pdb|1|17|116|558|3.50|PDB header: membrane protein| Chain: A: PDB Molecule: extracellular calcium-sensing receptor;| PDBTitle: human calcium-sensing receptor bound with l-trp and calcium ions|
Gene116489|0e21f2b8b408c6fd|12|c2e4wA_.12.pdb|1|18|116|556|2.40|PDB header: signaling protein| Chain: A: PDB Molecule: metabotropic glutamate receptor 3;| PDBTitle: crystal structure of the extracellular region of the group ii2 metabotropic glutamate receptor complexed with 1s,3s-acpd|
Gene116489|0e21f2b8b408c6fd|13|c6vjmA_.13.pdb|1|18|116|556|3.97|PDB header: membrane protein| Chain: A: PDB Molecule: gamma-aminobutyric acid type b receptor subunit 1;| PDBTitle: human metabotropic gaba(b) receptor in its apo state|
Gene116489|0e21f2b8b408c6fd|14|c4f11A_.14.pdb|1|19|120|545|2.38|PDB header: signaling protein| Chain: A: PDB Molecule: gamma-aminobutyric acid type b receptor subunit 2;| PDBTitle: crystal structure of the extracellular domain of human gaba(b)2 receptor gbr2|
Gene116489|0e21f2b8b408c6fd|15|c7lzhD_.15.pdb|1|18|118|548|3.57|PDB header: transport protein| Chain: D: PDB Molecule: glutamate receptor 3.4;| PDBTitle: structure of the glutamate receptor-like channel atglr3.4|
Gene116489|0e21f2b8b408c6fd|16|d1ewka_.16.pdb|1|19|116|511|2.20|PDB header: signaling protein| Chain: A: PDB Molecule: metabotropic glutamate receptor subtype 1;| PDBTitle: crystal structure of metabotropic glutamate receptor subtype 12 complexed with glutamate|
Gene116489|0e21f2b8b408c6fd|17|c4xasB_.17.pdb|1|18|108|534|2.35|PDB header: signaling protein| Chain: B: PDB Molecule: metabotropic glutamate receptor 2;| PDBTitle: mglur2 ecd ligand complex|
Gene116489|0e21f2b8b408c6fd|18|c7e9hS_.18.pdb|1|17|116|560|4.00|PDB header: membrane protein| Chain: S: PDB Molecule: metabotropic glutamate receptor 4;| PDBTitle: cryo-em structure of gi-bound metabotropic glutamate receptor mglu4|
Gene116489|0e21f2b8b408c6fd|19|c6n52B_.19.pdb|1|17|116|558|4.00|PDB header: membrane protein| Chain: B: PDB Molecule: metabotropic glutamate receptor 5;| PDBTitle: metabotropic glutamate receptor 5 apo form|
Gene116489|0e21f2b8b408c6fd|20|c5kzqA_.20.pdb|1|17|116|558|2.80|PDB header: signaling protein| Chain: A: PDB Molecule: metabotropic glutamate receptor 2;| PDBTitle: metabotropic glutamate receptor in complex with antagonist (1~{s},2 2~{r},3~{s},4~{s},5~{r},6~{r})-2-azanyl-3-[[3,4-bis(fluoranyl)3 phenyl]sulfanylmethyl]-4-oxidanyl-bicyclo[3.1.0]hexane-2,6-4 dicarboxylic acid|
# Job Description|Job ID|Rank|Template/Model|Confidence|Sequence ID|Qstart|Qend|Resolution|Template Info
Gene139013|9223264de7e87249|1|c5mhfA_.1.pdb|1|45|58|810|2.10|PDB header: hydrolase| Chain: A: PDB Molecule: mannosyl-oligosaccharide glucosidase;| PDBTitle: murine endoplasmic reticulum alpha-glucosidase i with n-9'-2 methoxynonyl-1-deoxynojirimycin|
Gene139013|9223264de7e87249|2|c4j5tA_.2.pdb|1|33|77|808|2.04|PDB header: hydrolase| Chain: A: PDB Molecule: mannosyl-oligosaccharide glucosidase;| PDBTitle: crystal structure of processing alpha-glucosidase i|
Gene139013|9223264de7e87249|3|c5nz7A_.3.pdb|0.982|16|179|806|2.30|PDB header: hydrolase| Chain: A: PDB Molecule: cellodextrin phosphorylase;| PDBTitle: clostridium thermocellum cellodextrin phosphorylase ligand free form|
Gene139013|9223264de7e87249|4|d2jg0a1.4.pdb|1|25|410|810|1.50|PDB header: hydrolase| Chain: A: PDB Molecule: periplasmic trehalase;| PDBTitle: family 37 trehalase from escherichia coli in complex with 1-2 thiatrehazolin|
Gene139013|9223264de7e87249|5|c2jg0A_.5.pdb|1|25|410|810|1.50|PDB header: hydrolase| Chain: A: PDB Molecule: periplasmic trehalase;| PDBTitle: family 37 trehalase from escherichia coli in complex with 1-2 thiatrehazolin|
Gene139013|9223264de7e87249|6|c2cqtA_.6.pdb|0.999|14|140|808|2.10|PDB header: transferase| Chain: A: PDB Molecule: cellobiose phosphorylase;| PDBTitle: crystal structure of cellvibrio gilvus cellobiose phosphorylase2 crystallized from sodium/potassium phosphate|
Gene139013|9223264de7e87249|7|c6ggyA_.7.pdb|0.989|14|148|808|1.95|PDB header: hydrolase| Chain: A: PDB Molecule: laminaribiose phosphorylase;| PDBTitle: paenibacillus sp. ym1 laminaribiose phosphorylase with sulphate bound|
Gene139013|9223264de7e87249|8|c1ug9A_.8.pdb|0.966|14|150|808|2.50|PDB header: hydrolase| Chain: A: PDB Molecule: glucodextranase;| PDBTitle: crystal structure of glucodextranase from arthrobacter globiformis i42|
Gene139013|9223264de7e87249|9|c5nz8A_.9.pdb|0.982|16|148|806|3.00|PDB header: hydrolase| Chain: A: PDB Molecule: cellodextrin phosphorylase;| PDBTitle: clostridium thermocellum cellodextrin phosphorylase with cellotetraose2 and phosphate bound|
Gene139013|9223264de7e87249|10|c3c67B_.10.pdb|1|18|331|810|1.90|PDB header: hydrolase| Chain: B: PDB Molecule: uncharacterized protein ygjk;| PDBTitle: escherichia coli k12 ygjk in a complexed with glucose|
Gene139013|9223264de7e87249|11|c4zlgA_.11.pdb|0.999|13|140|808|1.75|PDB header: transferase| Chain: A: PDB Molecule: putative b-glycan phosphorylase;| PDBTitle: cellobionic acid phosphorylase - gluconic acid complex|
Gene139013|9223264de7e87249|12|c5ohcB_.12.pdb|1|19|401|806|2.00|PDB header: hydrolase| Chain: B: PDB Molecule: hydrolase;| PDBTitle: crystal structure of mycolicibacterium hassiacum glucosylglycerate2 hydrolase (mhggh) in complex with glycerol|
Gene139013|9223264de7e87249|13|c1v7wA_.13.pdb|0.999|11|133|808|1.60|PDB header: transferase| Chain: A: PDB Molecule: chitobiose phosphorylase;| PDBTitle: crystal structure of vibrio proteolyticus chitobiose phosphorylase in2 complex with glcnac|
Gene139013|9223264de7e87249|14|c2z07A_.14.pdb|1|19|403|808|2.10|PDB header: hydrolase| Chain: A: PDB Molecule: putative uncharacterized protein ttha0978;| PDBTitle: crystal structure of uncharacterized conserved protein from thermus2 thermophilus hb8|
Gene139013|9223264de7e87249|15|c5m4aA_.15.pdb|1|19|410|810|2.90|PDB header: hydrolase| Chain: A: PDB Molecule: neutral trehalase;| PDBTitle: neutral trehalase nth1 from saccharomyces cerevisiae in complex with2 trehalose|
Gene139013|9223264de7e87249|16|c5n6nC_.16.pdb|1|18|410|808|2.29|PDB header: signaling protein| Chain: C: PDB Molecule: neutral trehalase;| PDBTitle: crystal structure of the 14-3-3:neutral trehalase nth1 complex|
Gene139013|9223264de7e87249|17|c6fhvA_.17.pdb|0.976|16|358|808|2.00|PDB header: hydrolase| Chain: A: PDB Molecule: glucoamylase;| PDBTitle: crystal structure of penicillium oxalicum glucoamylase|
Gene139013|9223264de7e87249|18|c5d0fB_.18.pdb|0.998|16|399|810|3.30|PDB header: sugar binding protein| Chain: B: PDB Molecule: uncharacterized protein;| PDBTitle: crystal structure of the candida glabrata glycogen debranching enzyme2 (e564q) in complex with maltopentaose|
Gene139013|9223264de7e87249|19|c6fhwB_.19.pdb|0.966|15|358|808|3.60|PDB header: hydrolase| Chain: B: PDB Molecule: glucoamylase p;| PDBTitle: structure of hormoconis resinae glucoamylase|
Gene139013|9223264de7e87249|20|c1lf6A_.20.pdb|0.996|10|150|807|2.10|PDB header: hydrolase| Chain: A: PDB Molecule: glucoamylase;| PDBTitle: crystal structure of bacterial glucoamylase|
# Job Description|Job ID|Rank|Template/Model|Confidence|Sequence ID|Qstart|Qend|Resolution|Template Info
Gene117187|b48c0542a56662f4|1|c5vkqC_.1.pdb|1|20|65|626|3.55|PDB header: membrane protein| Chain: C: PDB Molecule: no mechanoreceptor potential c isoform l;| PDBTitle: structure of a mechanotransduction ion channel drosophila nompc in2 nanodisc|
Gene117187|b48c0542a56662f4|2|c5le2B_.2.pdb|1|21|128|604|2.40|PDB header: de novo protein| Chain: B: PDB Molecule: ddd_d12_15_d12_15_d12;| PDBTitle: crystal structure of darpin-darpin rigid fusion, variant2 ddd_d12_15_d12_15_d12|
Gene117187|b48c0542a56662f4|3|c6sa8A_.3.pdb|1|19|128|604|2.40|PDB header: de novo protein| Chain: A: PDB Molecule: ring-like darpin-armadillo fusion h83_d01;| PDBTitle: ring-like darpin-armadillo fusion h83_d01|
Gene117187|b48c0542a56662f4|4|c4rlvA_.4.pdb|1|19|126|595|3.49|PDB header: structural protein| Chain: A: PDB Molecule: ankyrin-1, ankyrin-2;| PDBTitle: crystal structure of ankb 24 ankyrin repeats in complex with ankr2 autoinhibition segment|
Gene117187|b48c0542a56662f4|5|c6skuA_.5.pdb|1|19|154|610|3.20|PDB header: signaling protein| Chain: A: PDB Molecule: phosphocholine transferase ankx;| PDBTitle: legionella effector ankx in complex with human rab1b|
Gene117187|b48c0542a56662f4|6|c7ptyA_.6.pdb|1|18|128|603|4.63|PDB header: toxin| Chain: A: PDB Molecule: delta-latroinsectotoxin-lt1a;| PDBTitle: delta-latroinsectotoxin dimer|
Gene117187|b48c0542a56662f4|7|c6molA_.7.pdb|1|18|158|607|3.16|PDB header: biosynthetic protein| Chain: A: PDB Molecule: monoextended darpin r12 (m_r12);| PDBTitle: monoextended darpin m_r12 complex with epor|
Gene117187|b48c0542a56662f4|8|c7n2bB_.8.pdb|1|23|143|566|3.22|PDB header: protein binding| Chain: B: PDB Molecule: transcription factor etv6,transcription factor etv6,| PDBTitle: a darpin semi-rigidly fused to the 3tel crystallization chaperone|
Gene117187|b48c0542a56662f4|9|c7ptxA_.9.pdb|1|14|99|637|4.03|PDB header: toxin| Chain: A: PDB Molecule: alpha-latrocrustotoxin-lt1a;| PDBTitle: alpha-latrocrustotoxin monomer|
Gene117187|b48c0542a56662f4|10|d1n11a_.10.pdb|1|17|160|580|2.70|PDB header: structural protein| Chain: A: PDB Molecule: ankyrin;| PDBTitle: d34 region of human ankyrin-r and linker|
Gene117187|b48c0542a56662f4|11|c1n11A_.11.pdb|1|17|160|580|2.70|PDB header: structural protein| Chain: A: PDB Molecule: ankyrin;| PDBTitle: d34 region of human ankyrin-r and linker|
Gene117187|b48c0542a56662f4|12|c5jhqD_.12.pdb|1|16|157|603|3.20|PDB header: transferase| Chain: D: PDB Molecule: tankyrase-1;| PDBTitle: arcs 1-3 of human tankyrase-1 bound to a peptide derived from irap|
Gene117187|b48c0542a56662f4|13|c5y4fA_.13.pdb|1|16|159|593|1.95|PDB header: protein binding| Chain: A: PDB Molecule: ankyrin-2;| PDBTitle: crystal structure of ankb ankyrin repeats r13-24 in complex with2 autoinhibition segment ai-c|
Gene117187|b48c0542a56662f4|14|c6mwqB_.14.pdb|1|22|375|668|3.00|PDB header: lyase/fluorescent protein| Chain: B: PDB Molecule: darpin, muscle-type aldolase chimeric fusion;| PDBTitle: single particle cryoem structure of a darpin-aldolase platform in2 complex with gfp|
Gene117187|b48c0542a56662f4|15|c4oauC_.15.pdb|1|21|283|615|2.60|PDB header: hydrolase/rna| Chain: C: PDB Molecule: 2-5a-dependent ribonuclease;| PDBTitle: complete human rnase l in complex with biological activators.|
Gene117187|b48c0542a56662f4|16|c7jyaB_.16.pdb|1|18|192|570|2.46|PDB header: ligase| Chain: B: PDB Molecule: protein fem-1 homolog c;| PDBTitle: crystal structure of e3 ligase in complex with peptide|
Gene117187|b48c0542a56662f4|17|c7royC_.17.pdb|1|18|195|569|2.90|PDB header: signaling protein| Chain: C: PDB Molecule: protein fem-1 homolog b;| PDBTitle: the structure of the fem1b:fnip1 complex|
Gene117187|b48c0542a56662f4|18|c4ot9A_.18.pdb|1|23|354|612|3.35|PDB header: transcription| Chain: A: PDB Molecule: nuclear factor nf-kappa-b p100 subunit;| PDBTitle: crystal structure of the c-terminal domain of p100/nf-kb2|
Gene117187|b48c0542a56662f4|19|d1s70b_.19.pdb|1|21|342|612|2.70|PDB header: hydrolase| Chain: B: PDB Molecule: 130 kda myosin-binding subunit of smooth muscle myosin| PDBTitle: complex between protein ser/thr phosphatase-1 (delta) and the myosin2 phosphatase targeting subunit 1 (mypt1)|
Gene117187|b48c0542a56662f4|20|c5le8B_.20.pdb|1|18|158|460|1.78|PDB header: de novo protein| Chain: B: PDB Molecule: dd_d12_15_d12;| PDBTitle: crystal structure of darpin-darpin rigid fusion, variant dd_d12_15_d12|
# Job Description|Job ID|Rank|Template/Model|Confidence|Sequence ID|Qstart|Qend|Resolution|Template Info
Gene143026|bfa00966c190c04c|1|d1h21a_.1.pdb|0.617|28|69|111|2.5 |PDB header: cytochrome| Chain: A: PDB Molecule: split-soret cytochrome c;| PDBTitle: a novel iron centre in the split-soret cytochrome c from2 desulfovibrio desulfuricans atcc 27774|
Gene143026|bfa00966c190c04c|2|d1id3b_.2.pdb|0.498|35|74|90|3.10|PDB header: structural protein/dna| Chain: B: PDB Molecule: histone h4;| PDBTitle: crystal structure of the yeast nucleosome core particle2 reveals fundamental differences in inter-nucleosome3 interactions|
Gene143026|bfa00966c190c04c|3|d1hiod_.3.pdb|0.467|35|74|90|UNK|PDB header: | PDB COMPND:|Gene143026|bfa00966c190c04c|4|c4p1wD_.4.pdb|0.342|55|18|51|3.20|PDB header: protein transport| Chain: D: PDB Molecule: atg29;| PDBTitle: crystal structure of atg13(17br)-atg17-atg29-atg31 complex|
Gene143026|bfa00966c190c04c|5|d1kx5b_.5.pdb|0.296|35|74|90|1.94|PDB header: structural protein/dna| Chain: B: PDB Molecule: histone h4;| PDBTitle: x-ray structure of the nucleosome core particle, ncp147, at2 1.9 a resolution|
Gene143026|bfa00966c190c04c|6|c4g6zA_.6.pdb|0.285|24|9|61|2.05|PDB header: ligase| Chain: A: PDB Molecule: glutamate-trna ligase;| PDBTitle: crystal structure of a glutamyl-trna synthetase glurs from2 burkholderia thailandensis bound to l-glutamate|
Gene143026|bfa00966c190c04c|7|d2huec1.7.pdb|0.263|31|74|89|1.70|PDB header: dna binding protein| Chain: C: PDB Molecule: histone h4;| PDBTitle: structure of the h3-h4 chaperone asf1 bound to histones h3 and h4|
Gene143026|bfa00966c190c04c|8|c5zjiI_.8.pdb|0.242|55|58|78|3.30|PDB header: membrane protein| Chain: I: PDB Molecule: photosystem i reaction center subunit viii;| PDBTitle: structure of photosystem i supercomplex with light-harvesting2 complexes i and ii|
Gene143026|bfa00966c190c04c|9|c6b1pA_.9.pdb|0.155|24|9|61|2.50|PDB header: ligase| Chain: A: PDB Molecule: glutamate--trna ligase 1;| PDBTitle: crystal structure of glutamate-trna synthetase from helicobacter2 pylori|
Gene143026|bfa00966c190c04c|10|d1j09a2.10.pdb|0.155|33|9|59|1.80|PDB header: ligase| Chain: A: PDB Molecule: glutamyl-trna synthetase;| PDBTitle: crystal structure of thermus thermophilus glutamyl-trna2 synthetase complexed with atp and glu|
Gene143026|bfa00966c190c04c|11|d1b8ta2.11.pdb|0.141|39|78|100|UNK|PDB header: contractile| Chain: A: PDB Molecule: protein (crp1);| PDBTitle: solution structure of the chicken crp1|
Gene143026|bfa00966c190c04c|12|c2ly8A_.12.pdb|0.136|43|77|90|UNK|PDB header: chaperone| Chain: A: PDB Molecule: budding yeast chaperone scm3;| PDBTitle: the budding yeast chaperone scm3 recognizes the partially unfolded2 dimer of the centromere-specific cse4/h4 histone variant|
Gene143026|bfa00966c190c04c|13|c3vkgA_.13.pdb|0.117|17|31|84|2.81|PDB header: motor protein| Chain: A: PDB Molecule: dynein heavy chain, cytoplasmic;| PDBTitle: x-ray structure of an mtbd truncation mutant of dynein motor domain|
Gene143026|bfa00966c190c04c|14|c7ky5B_.14.pdb|0.109|32|80|120|3.98|PDB header: translocase| Chain: B: PDB Molecule: alkylphosphocholine resistance protein lem3;| PDBTitle: structure of the s. cerevisiae phosphatidylcholine flippase dnf2-lem32 complex in the e2p transition state|
Gene143026|bfa00966c190c04c|15|c6kiaB_.15.pdb|0.099|36|60|92|1.60|PDB header: oxidoreductase| Chain: B: PDB Molecule: enoyl-acyl carrier protein reductase;| PDBTitle: nadh bound structure of fabmg, novel type of enoyl-acyl carrier2 protein reductase|
Gene143026|bfa00966c190c04c|16|c4hpqD_.16.pdb|0.096|47|18|32|3.06|PDB header: protein transport| Chain: D: PDB Molecule: atg29;| PDBTitle: crystal structure of the atg17-atg31-atg29 complex|
Gene143026|bfa00966c190c04c|17|c4hpqA_.17.pdb|0.096|47|18|32|3.06|PDB header: protein transport| Chain: A: PDB Molecule: atg29;| PDBTitle: crystal structure of the atg17-atg31-atg29 complex|
Gene143026|bfa00966c190c04c|18|c2k1gA_.18.pdb|0.091|21|71|107|UNK|PDB header: lipoprotein| Chain: A: PDB Molecule: lipoprotein spr;| PDBTitle: solution nmr structure of lipoprotein spr from escherichia coli k12.2 northeast structural genomics target er541-37-162|
Gene143026|bfa00966c190c04c|19|c4p1wA_.19.pdb|0.086|47|18|32|3.20|PDB header: protein transport| Chain: A: PDB Molecule: atg29;| PDBTitle: crystal structure of atg13(17br)-atg17-atg29-atg31 complex|
Gene143026|bfa00966c190c04c|20|d2onfa1.20.pdb|0.084|16|47|84|1.70|PDB header: oxidoreductase| Chain: A: PDB Molecule: hypothetical protein ta0195;| PDBTitle: crystal structure of a putative osmotically inducible protein c2 (ta0195) from thermoplasma acidophilum at 1.70 a resolution|
# Job Description|Job ID|Rank|Template/Model|Confidence|Sequence ID|Qstart|Qend|Resolution|Template Info
Gene130496|24855f42663e2e3c|1|c5lnkW_.1.pdb|0.866|21|470|507|3.90|PDB header: oxidoreductase| Chain: W: PDB Molecule: mitochondrial complex i, sgdh subunit;| PDBTitle: entire ovine respiratory complex i|
Gene130496|24855f42663e2e3c|2|c6ar7C_.2.pdb|0.797|17|455|522|2.10|PDB header: unknown function| Chain: C: PDB Molecule: uncharacterized protein;| PDBTitle: crystal structure of a putative uncharacterized protein from2 burkholderia thailandensis|
Gene130496|24855f42663e2e3c|3|c2rp4C_.3.pdb|0.781|26|445|507|UNK|PDB header: transcription| Chain: C: PDB Molecule: transcription factor p53;| PDBTitle: solution structure of the oligomerization domain in dmp53|
Gene130496|24855f42663e2e3c|4|c5f5uE_.4.pdb|0.748|48|473|502|2.75|PDB header: splicing| Chain: E: PDB Molecule: putative uncharacterized protein;| PDBTitle: crystal structure of the snu23-prp38-mfap1(217-258) complex of2 chaetomium thermophilum|
Gene130496|24855f42663e2e3c|5|c1kilE_.5.pdb|0.713|26|458|492|2.30|PDB header: membrane protein| Chain: E: PDB Molecule: complexin i snare-complex binding region;| PDBTitle: three-dimensional structure of the complexin/snare complex|
Gene130496|24855f42663e2e3c|6|c5f5uB_.6.pdb|0.699|48|473|502|2.75|PDB header: splicing| Chain: B: PDB Molecule: putative uncharacterized protein;| PDBTitle: crystal structure of the snu23-prp38-mfap1(217-258) complex of2 chaetomium thermophilum|
Gene130496|24855f42663e2e3c|7|c5f5uH_.7.pdb|0.663|48|473|502|2.75|PDB header: splicing| Chain: H: PDB Molecule: putative uncharacterized protein;| PDBTitle: crystal structure of the snu23-prp38-mfap1(217-258) complex of2 chaetomium thermophilum|
Gene130496|24855f42663e2e3c|8|c4uicA_.8.pdb|0.653|17|436|506|2.90|PDB header: sugar binding protein| Chain: A: PDB Molecule: surface layer protein;| PDBTitle: crystal structure of the s-layer protein rsbsc(31-844)|
Gene130496|24855f42663e2e3c|9|c3rl0j_.9.pdb|0.644|20|458|492|3.80|PDB header: membrane protein/exocytosis| Chain: J: PDB Molecule: syntaxin-1a;| PDBTitle: truncated snare complex with complexin (p1)|
Gene130496|24855f42663e2e3c|10|c5mqfC_.10.pdb|0.622|19|444|501|5.90|PDB header: splicing| Chain: C: PDB Molecule: snw domain-containing protein 1;| PDBTitle: cryo-em structure of a human spliceosome activated for step 2 of2 splicing (c* complex)|
Gene130496|24855f42663e2e3c|11|c3ty8A_.11.pdb|0.596|27|468|523|2.60|PDB header: transferase| Chain: A: PDB Molecule: polynucleotide 2',3'-cyclic phosphate phosphodiesterase /| PDBTitle: crystal structure of c. thermocellum pnkp ligase domain apo form|
Gene130496|24855f42663e2e3c|12|c4e6nC_.12.pdb|0.574|35|486|519|2.39|PDB header: protein binding| Chain: C: PDB Molecule: metallophosphoesterase;| PDBTitle: crystal structure of bacterial pnkp-c/hen1-n heterodimer|
Gene130496|24855f42663e2e3c|13|c5f5tD_.13.pdb|0.571|48|473|502|2.55|PDB header: splicing| Chain: D: PDB Molecule: putative uncharacterized protein;| PDBTitle: crystal structure of the prp38-mfap1 complex of chaetomium2 thermophilum|
Gene130496|24855f42663e2e3c|14|c6ff4C_.14.pdb|0.534|19|444|501|3.40|PDB header: splicing| Chain: C: PDB Molecule: snw domain-containing protein 1;| PDBTitle: human bact spliceosome core structure|
Gene130496|24855f42663e2e3c|15|c1z2zB_.15.pdb|0.386|16|442|524|2.60|PDB header: lyase| Chain: B: PDB Molecule: probable trna pseudouridine synthase d;| PDBTitle: crystal structure of the putative trna pseudouridine synthase d (trud)2 from methanosarcina mazei, northeast structural genomics target mar1|
Gene130496|24855f42663e2e3c|16|c6v92R_.16.pdb|0.368|15|419|519|20.00|PDB header: gene regulation/dna| Chain: R: PDB Molecule: nuclear protein sth1/nps1;| PDBTitle: rsc-ncp|
Gene130496|24855f42663e2e3c|17|c5l0wB_.17.pdb|0.314|20|448|503|3.04|PDB header: membrane protein| Chain: B: PDB Molecule: sec72;| PDBTitle: structure of post-translational translocation sec71/sec72 complex|
Gene130496|24855f42663e2e3c|18|c5xauC_.18.pdb|0.314|19|462|497|1.80|PDB header: cell adhesion| Chain: C: PDB Molecule: laminin subunit gamma-1;| PDBTitle: crystal structure of integrin binding fragment of laminin-511|
Gene130496|24855f42663e2e3c|19|c4bhxA_.19.pdb|0.28|15|448|491|1.95|PDB header: dna binding protein| Chain: A: PDB Molecule: paternally-expressed gene 3 protein;| PDBTitle: crystal structure of the scan domain from human paternally expressed2 gene 3 protein|
Gene130496|24855f42663e2e3c|20|c5dt9A_.20.pdb|0.263|13|469|515|2.66|PDB header: oxidoreductase| Chain: A: PDB Molecule: erythronate-4-phosphate dehydrogenase;| PDBTitle: crystal structure of a putative d-erythronate-4-phosphate2 dehydrogenase from vibrio cholerae|
# Job Description|Job ID|Rank|Template/Model|Confidence|Sequence ID|Qstart|Qend|Resolution|Template Info
Gene11476|1cbe02072d2b237d|1|c4n7wA_.1.pdb|1|22|187|473|1.95|PDB header: transport protein| Chain: A: PDB Molecule: transporter, sodium/bile acid symporter family;| PDBTitle: crystal structure of the sodium bile acid symporter from yersinia2 frederiksenii|
Gene11476|1cbe02072d2b237d|2|c7dsxA_.2.pdb|0.937|16|189|479|3.50|PDB header: membrane protein| Chain: A: PDB Molecule: sodium/hydrogen exchanger 1;| PDBTitle: structure of a human nhe1-chp1 complex under ph 7.5, bound by2 cariporide|
Gene11476|1cbe02072d2b237d|3|c7dsvA_.3.pdb|0.979|14|185|493|3.40|PDB header: membrane protein| Chain: A: PDB Molecule: sodium/hydrogen exchanger 1;| PDBTitle: structure of a human nhe1-chp1 complex under ph 6.5|
Gene11476|1cbe02072d2b237d|4|c4czbB_.4.pdb|0.972|14|176|473|3.50|PDB header: membrane protein| Chain: B: PDB Molecule: na(+)/h(+) antiporter 1;| PDBTitle: structure of the sodium proton antiporter mjnhap1 from2 methanocaldococcus jannaschii at ph 8.|
Gene11476|1cbe02072d2b237d|5|c5bz3A_.5.pdb|0.976|14|180|471|2.30|PDB header: transport protein| Chain: A: PDB Molecule: na(+)/h(+) antiporter;| PDBTitle: crystal structure of sodium proton antiporter napa in outward-facing2 conformation.|
Gene11476|1cbe02072d2b237d|6|c4bwzA_.6.pdb|0.976|14|180|471|2.98|PDB header: transport protein| Chain: A: PDB Molecule: na(+)/h(+) antiporter;| PDBTitle: crystal structure of the sodium proton antiporter, napa|
Gene11476|1cbe02072d2b237d|7|c6iwwE_.7.pdb|0.957|15|192|402|3.90|PDB header: membrane protein| Chain: E: PDB Molecule: oxaloacetate decarboxylase beta chain;| PDBTitle: cryo-em structure of the s. typhimurium oxaloacetate decarboxylase2 beta-gamma sub-complex|
Gene11476|1cbe02072d2b237d|8|c4cz8A_.8.pdb|0.949|13|176|386|3.15|PDB header: membrane protein| Chain: A: PDB Molecule: na+/h+ antiporter, putative;| PDBTitle: structure of the sodium proton antiporter panhap from pyrococcus2 abyssii at ph 8.|
Gene11476|1cbe02072d2b237d|9|c1zcdA_.9.pdb|0.928|10|182|448|3.45|PDB header: membrane protein| Chain: A: PDB Molecule: na(+)/h(+) antiporter 1;| PDBTitle: crystal structure of the na+/h+ antiporter nhaa|
Gene11476|1cbe02072d2b237d|10|c6z3yB_.10.pdb|0.938|11|184|367|3.51|PDB header: membrane protein| Chain: B: PDB Molecule: sodium/hydrogen exchanger;| PDBTitle: cryoem structure of horse sodium/proton exchanger nhe9 in an inward-2 facing conformation|
Gene11476|1cbe02072d2b237d|11|c4djiA_.11.pdb|0.884|11|214|497|3.19|PDB header: transport protein| Chain: A: PDB Molecule: probable glutamate/gamma-aminobutyrate antiporter;| PDBTitle: structure of glutamate-gaba antiporter gadc|
Gene11476|1cbe02072d2b237d|12|c7m4qB_.12.pdb|0.857|15|137|394|2.87|PDB header: membrane protein| Chain: B: PDB Molecule: efflux pump membrane transporter;| PDBTitle: multidrug efflux pump adej|
Gene11476|1cbe02072d2b237d|13|c5lq3F_.13.pdb|0.781|13|149|387|3.55|PDB header: transport protein| Chain: F: PDB Molecule: cmeb;| PDBTitle: structures and transport dynamics of the campylobacter jejuni2 multidrug efflux pump cmeb|
Gene11476|1cbe02072d2b237d|14|c1oy8A_.14.pdb|0.759|16|149|365|3.63|PDB header: membrane protein| Chain: A: PDB Molecule: acriflavine resistance protein b;| PDBTitle: structural basis of multiple drug binding capacity of the acrb2 multidrug efflux pump|
Gene11476|1cbe02072d2b237d|15|c7cz9A_.15.pdb|0.689|15|55|397|1.85|PDB header: membrane protein| Chain: A: PDB Molecule: efflux pump membrane transporter;| PDBTitle: crystal structure of multidrug efflux transporter oqxb from klebsiella2 pneumoniae|
Gene11476|1cbe02072d2b237d|16|c3k07A_.16.pdb|0.665|15|156|366|3.52|PDB header: transport protein| Chain: A: PDB Molecule: cation efflux system protein cusa;| PDBTitle: crystal structure of cusa|
Gene11476|1cbe02072d2b237d|17|c4k1cA_.17.pdb|0.499|8|311|493|2.30|PDB header: membrane protein/metal transport| Chain: A: PDB Molecule: vacuolar calcium ion transporter;| PDBTitle: vcx1 calcium/proton exchanger|
Gene11476|1cbe02072d2b237d|18|c2v50A_.18.pdb|0.49|14|156|359|3.00|PDB header: membrane protein| Chain: A: PDB Molecule: multidrug resistance protein mexb;| PDBTitle: the missing part of the bacterial mexab-oprm system: structural2 determination of the multidrug exporter mexb|
Gene11476|1cbe02072d2b237d|19|c6b9mC_.19.pdb|0.482|11|151|177|1.68|PDB header: transferase| Chain: C: PDB Molecule: e3 ubiquitin-protein ligase uhrf1;| PDBTitle: crystal structure of uhrf1 ttd domain in complex with the polybasic2 region|
Gene11476|1cbe02072d2b237d|20|c3db3A_.20.pdb|0.453|11|151|177|2.40|PDB header: ligase| Chain: A: PDB Molecule: e3 ubiquitin-protein ligase uhrf1;| PDBTitle: crystal structure of the tandem tudor domains of the e3 ubiquitin-2 protein ligase uhrf1 in complex with trimethylated histone h3-k93 peptide|
# Job Description|Job ID|Rank|Template/Model|Confidence|Sequence ID|Qstart|Qend|Resolution|Template Info
Gene138158|ed0c2f223d22de06|1|c3hqvB_.1.pdb|1|21|150|935|5.16|PDB header: structural protein, contractile protein| Chain: B: PDB Molecule: collagen alpha-2(i) chain;| PDBTitle: low resolution, molecular envelope structure of type i2 collagen in situ determined by fiber diffraction. single3 type i collagen molecule, rigid body refinement|
Gene138158|ed0c2f223d22de06|2|c1ygvA_.2.pdb|1|19|154|937|5.16|PDB header: structural protein/contractile protein| Chain: A: PDB Molecule: collagen i alpha 1;| PDBTitle: the structure of collagen type i. single type i collagen2 molecule: rigid refinment|
Gene138158|ed0c2f223d22de06|3|c1y0fB_.3.pdb|1|18|158|933|5.16|PDB header: structural protein/contractile protein| Chain: B: PDB Molecule: collagen i alpha 2;| PDBTitle: the structure of collagen type i. single type i collagen2 molecule|
Gene138158|ed0c2f223d22de06|4|c7nx4A_.4.pdb|0.987|15|307|576|3.00|PDB header: protein binding| Chain: A: PDB Molecule: alk tyrosine kinase receptor;| PDBTitle: crystal structure of the tg and egf-like domains of alk|
Gene138158|ed0c2f223d22de06|5|c7jjvA_.5.pdb|0.975|31|302|421|1.21|PDB header: antifreeze protein| Chain: A: PDB Molecule: grafp antifreeze protein;| PDBTitle: crystal waters on the nine polyproline type ii helical bundle2 springtail antifreeze protein from granisotoma rainieri match the ice3 lattice|
Gene138158|ed0c2f223d22de06|6|c7jjvB_.6.pdb|0.978|23|310|429|1.21|PDB header: antifreeze protein| Chain: B: PDB Molecule: grafp antifreeze protein;| PDBTitle: crystal waters on the nine polyproline type ii helical bundle2 springtail antifreeze protein from granisotoma rainieri match the ice3 lattice|
Gene138158|ed0c2f223d22de06|7|c3bogB_.7.pdb|0.969|32|318|396|1.20|PDB header: antifreeze protein| Chain: B: PDB Molecule: 6.5 kda glycine-rich antifreeze protein;| PDBTitle: snow flea antifreeze protein quasi-racemate|
Gene138158|ed0c2f223d22de06|8|c3bogA_.8.pdb|0.969|32|318|396|1.20|PDB header: antifreeze protein| Chain: A: PDB Molecule: 6.5 kda glycine-rich antifreeze protein;| PDBTitle: snow flea antifreeze protein quasi-racemate|
Gene138158|ed0c2f223d22de06|9|c2pneA_.9.pdb|0.969|30|318|396|0.98|PDB header: antifreeze protein| Chain: A: PDB Molecule: 6.5 kda glycine-rich antifreeze protein;| PDBTitle: crystal structure of the snow flea antifreeze protein|
Gene138158|ed0c2f223d22de06|10|c3boiB_.10.pdb|0.969|30|318|396|1.00|PDB header: antifreeze protein| Chain: B: PDB Molecule: 6.5 kda glycine-rich antifreeze protein;| PDBTitle: snow flea antifreeze protein racemate|
Gene138158|ed0c2f223d22de06|11|c3boiA_.11.pdb|0.969|30|318|396|1.00|PDB header: antifreeze protein| Chain: A: PDB Molecule: 6.5 kda glycine-rich antifreeze protein;| PDBTitle: snow flea antifreeze protein racemate|
Gene138158|ed0c2f223d22de06|12|c5ctdA_.12.pdb|0.927|19|900|961|1.60|PDB header: structural protein| Chain: A: PDB Molecule: collagen alpha-1(i) chain,collagen alpha-1(ix) chain;| PDBTitle: crystal structure of the type ix collagen nc2 hetero-trimerization2 domain with a guest fragment a2a1a1 of type i collagen|
Gene138158|ed0c2f223d22de06|13|c6q43A_.13.pdb|0.913|26|307|349|1.16|PDB header: protein binding| Chain: A: PDB Molecule: leading chain of the aba collagen heterotrimer;| PDBTitle: atomic resolution crystal structure of an aba collagen heterotrimer|
Gene138158|ed0c2f223d22de06|14|c6q3pC_.14.pdb|0.91|25|307|350|1.03|PDB header: protein binding| Chain: C: PDB Molecule: trailing chain of the aab collagen heterotrimer;| PDBTitle: atomic resolution crystal structure of an aab collagen heterotrimer|
Gene138158|ed0c2f223d22de06|15|c6q41A_.15.pdb|0.91|25|307|350|1.03|PDB header: protein binding| Chain: A: PDB Molecule: leading chain of the baa collagen heterotrimer;| PDBTitle: atomic resolution crystal structure of a baa collagen heterotrimer|
Gene138158|ed0c2f223d22de06|16|c6q3pA_.16.pdb|0.926|24|892|936|1.03|PDB header: protein binding| Chain: A: PDB Molecule: leading chain of the aab collagen heterotrimer;| PDBTitle: atomic resolution crystal structure of an aab collagen heterotrimer|
Gene138158|ed0c2f223d22de06|17|c6q3pB_.17.pdb|0.926|24|892|936|1.03|PDB header: protein binding| Chain: B: PDB Molecule: middle chain of the aab collagen heterotrimer;| PDBTitle: atomic resolution crystal structure of an aab collagen heterotrimer|
Gene138158|ed0c2f223d22de06|18|c6q41C_.18.pdb|0.915|24|313|357|1.03|PDB header: protein binding| Chain: C: PDB Molecule: middle and trailing chains of the baa collagen| PDBTitle: atomic resolution crystal structure of a baa collagen heterotrimer|
Gene138158|ed0c2f223d22de06|19|c6q41B_.19.pdb|0.915|24|313|357|1.03|PDB header: protein binding| Chain: B: PDB Molecule: middle and trailing chains of the baa collagen| PDBTitle: atomic resolution crystal structure of a baa collagen heterotrimer|
Gene138158|ed0c2f223d22de06|20|c5ctdB_.20.pdb|0.908|17|899|961|1.60|PDB header: structural protein| Chain: B: PDB Molecule: collagen alpha-2(i) chain,collagen alpha-2(ix) chain;| PDBTitle: crystal structure of the type ix collagen nc2 hetero-trimerization2 domain with a guest fragment a2a1a1 of type i collagen|
# Job Description|Job ID|Rank|Template/Model|Confidence|Sequence ID|Qstart|Qend|Resolution|Template Info
Gene137563|84b9dbfeacda5a07|1|c5tsaA_.1.pdb|1|21|171|487|2.40|PDB header: metal binding protein| Chain: A: PDB Molecule: membrane protein;| PDBTitle: crystal structure of the zrt-/irt-like protein from bordetella2 bronchiseptica with bound zn2+|
Gene137563|84b9dbfeacda5a07|2|c5nikK_.2.pdb|0.904|11|360|487|3.30|PDB header: transport protein| Chain: K: PDB Molecule: macrolide export atp-binding/permease protein macb;| PDBTitle: structure of the macab-tolc abc-type tripartite multidrug efflux pump|
Gene137563|84b9dbfeacda5a07|3|c5lj7B_.3.pdb|0.807|14|361|487|3.25|PDB header: transport protein| Chain: B: PDB Molecule: macrolide export atp-binding/permease protein macb;| PDBTitle: structure of aggregatibacter actinomycetemcomitans macb bound to atp2 (p21)|
Gene137563|84b9dbfeacda5a07|4|c7armE_.4.pdb|0.747|13|373|456|3.60|PDB header: protein transport| Chain: E: PDB Molecule: lipoprotein-releasing system transmembrane protein lole;| PDBTitle: lolcde in complex with lipoprotein and lola|
Gene137563|84b9dbfeacda5a07|5|c5xu1M_.5.pdb|0.663|14|361|464|3.30|PDB header: transport protein| Chain: M: PDB Molecule: abc transporter permeae;| PDBTitle: structure of a non-canonical abc transporter from streptococcus2 pneumoniae r6|
Gene137563|84b9dbfeacda5a07|6|c7vq5B_.6.pdb|0.651|9|367|487|3.10|PDB header: transport protein| Chain: B: PDB Molecule: aluminum-activated malate transporter 1;| PDBTitle: the malate-bound atalmt1 structure at ph 7.5 (almt1malate/ph7.5)|
Gene137563|84b9dbfeacda5a07|7|c3b4rA_.7.pdb|0.646|12|340|483|3.30|PDB header: hydrolase| Chain: A: PDB Molecule: putative zinc metalloprotease mj0392;| PDBTitle: site-2 protease from methanocaldococcus jannaschii|
Gene137563|84b9dbfeacda5a07|8|c7armC_.8.pdb|0.635|20|361|456|3.60|PDB header: protein transport| Chain: C: PDB Molecule: lipoprotein-releasing abc transporter permease subunit| PDBTitle: lolcde in complex with lipoprotein and lola|
Gene137563|84b9dbfeacda5a07|9|c5oonA_.9.pdb|0.623|23|192|482|2.60|PDB header: membrane protein| Chain: A: PDB Molecule: undecaprenyl-diphosphatase;| PDBTitle: structure of undecaprenyl-pyrophosphate phosphatase, baca|
Gene137563|84b9dbfeacda5a07|10|c7lj8B_.10.pdb|0.584|5|357|487|4.50|PDB header: membrane protein| Chain: B: PDB Molecule: hemolysin, contains cbs domains;| PDBTitle: crystal structure of mtcnnm r235l mutant with c-terminal deletion|
Gene137563|84b9dbfeacda5a07|11|c5ws4A_.11.pdb|0.526|15|361|487|3.40|PDB header: membrane protein| Chain: A: PDB Molecule: macrolide export atp-binding/permease protein macb;| PDBTitle: crystal structure of tripartite-type abc transporter macb from2 acinetobacter baumannii|
Gene137563|84b9dbfeacda5a07|12|c4pgwA_.12.pdb|0.43|15|386|487|3.60|PDB header: membrance protein| Chain: A: PDB Molecule: uncharacterized protein yetj;| PDBTitle: crystal structure of yetj from bacillus subtilis at ph 6 by pt-sad|
Gene137563|84b9dbfeacda5a07|13|c4pguA_.13.pdb|0.404|14|389|487|3.40|PDB header: membrance protein| Chain: A: PDB Molecule: uncharacterized protein yetj;| PDBTitle: crystal structure of yetj from bacillus subtilis at ph 7 by soaking|
Gene137563|84b9dbfeacda5a07|14|c7cz9A_.14.pdb|0.393|15|361|455|1.85|PDB header: membrane protein| Chain: A: PDB Molecule: efflux pump membrane transporter;| PDBTitle: crystal structure of multidrug efflux transporter oqxb from klebsiella2 pneumoniae|
Gene137563|84b9dbfeacda5a07|15|c2m0qA_.15.pdb|0.392|20|248|292|UNK|PDB header: membrane protein| Chain: A: PDB Molecule: potassium voltage-gated channel subfamily e member 2;| PDBTitle: solution nmr analysis of intact kcne2 in detergent micelles2 demonstrate a straight transmembrane helix|
Gene137563|84b9dbfeacda5a07|16|c5i6cB_.16.pdb|0.384|9|394|488|3.70|PDB header: transport protein| Chain: B: PDB Molecule: uric acid-xanthine permease;| PDBTitle: the structure of the eukaryotic purine/h+ symporter, uapa, in complex2 with xanthine|
Gene137563|84b9dbfeacda5a07|17|d1pw4a_.17.pdb|0.348|10|321|487|3.30|PDB header: membrane protein| Chain: A: PDB Molecule: glycerol-3-phosphate transporter;| PDBTitle: crystal structure of the glycerol-3-phosphate transporter2 from e.coli|
Gene137563|84b9dbfeacda5a07|18|c6vejC_.18.pdb|0.347|14|341|467|4.50|PDB header: transport protein| Chain: C: PDB Molecule: probable resistance-nodulation-cell division (rnd) efflux| PDBTitle: triabc transporter from pseudomonas aeruginosa|
Gene137563|84b9dbfeacda5a07|19|c2k21A_.19.pdb|0.311|6|260|292|UNK|PDB header: membrane protein| Chain: A: PDB Molecule: potassium voltage-gated channel subfamily e member;| PDBTitle: nmr structure of human kcne1 in lmpg micelles at ph 6.0 and 40 degree2 c|
Gene137563|84b9dbfeacda5a07|20|c6wvgB_.20.pdb|0.287|9|403|487|2.90|PDB header: membrane protein| Chain: B: PDB Molecule: green fluorescent protein, leukocyte surface antigen cd53| PDBTitle: human cd53|
# Job Description|Job ID|Rank|Template/Model|Confidence|Sequence ID|Qstart|Qend|Resolution|Template Info
Gene110613|500f3bce5cd78e00|1|c1rl9A_.1.pdb|0.233|30|39|78|1.45|PDB header: transferase| Chain: A: PDB Molecule: arginine kinase;| PDBTitle: crystal structure of creatine-adp arginine kinase ternary2 complex|
Gene110613|500f3bce5cd78e00|2|c1qk1H_.2.pdb|0.133|30|39|78|2.70|PDB header: transferase (creatine kinase)| Chain: H: PDB Molecule: creatine kinase, ubiquitous mitochondrial;| PDBTitle: crystal structure of human ubiquitous mitochondrial creatine kinase|
Gene110613|500f3bce5cd78e00|3|c3ju6A_.3.pdb|0.128|53|62|78|2.45|PDB header: transferase| Chain: A: PDB Molecule: arginine kinase;| PDBTitle: crystal structure of dimeric arginine kinase in complex with2 amppnp and arginine|
Gene110613|500f3bce5cd78e00|4|d1m15a2.4.pdb|0.1|28|39|78|1.20|PDB header: transferase| Chain: A: PDB Molecule: arginine kinase;| PDBTitle: transition state structure of arginine kinase|
Gene110613|500f3bce5cd78e00|5|c6oaaG_.5.pdb|0.091|35|34|56|4.10|PDB header: motor protein| Chain: G: PDB Molecule: nuclear protein localization protein 4;| PDBTitle: cdc48-npl4 complex processing poly-ubiquitinated substrate in the2 presence of adp-befx, state 1|
Gene110613|500f3bce5cd78e00|6|d1g0wa2.6.pdb|0.089|59|62|78|2.30|PDB header: transferase| Chain: A: PDB Molecule: creatine kinase;| PDBTitle: crystal structure of bovine retinal creatine kinase|
Gene110613|500f3bce5cd78e00|7|c1i0eD_.7.pdb|0.089|35|39|78|3.50|PDB header: transferase| Chain: D: PDB Molecule: creatine kinase,m chain;| PDBTitle: crystal structure of creatine kinase from human muscle|
Gene110613|500f3bce5cd78e00|8|d1qh4a2.8.pdb|0.086|59|62|78|1.41|PDB header: transferase| Chain: A: PDB Molecule: creatine kinase;| PDBTitle: crystal structure of chicken brain-type creatine kinase at 1.412 angstrom resolution|
Gene110613|500f3bce5cd78e00|9|c3l2eB_.9.pdb|0.086|50|59|78|2.60|PDB header: transferase| Chain: B: PDB Molecule: glycocyamine kinase beta chain;| PDBTitle: glycocyamine kinase, alpha-beta heterodimer from marine worm2 namalycastis sp.|
Gene110613|500f3bce5cd78e00|10|d1u6ra2.10.pdb|0.085|59|62|78|1.65|PDB header: transferase| Chain: A: PDB Molecule: creatine kinase, m chain;| PDBTitle: transition state analog complex of muscle creatine kinase (r134k)2 mutant|
Gene110613|500f3bce5cd78e00|11|d1qk1a2.11.pdb|0.074|47|62|78|2.70|PDB header: transferase (creatine kinase)| Chain: A: PDB Molecule: creatine kinase, ubiquitous mitochondrial;| PDBTitle: crystal structure of human ubiquitous mitochondrial creatine kinase|
Gene110613|500f3bce5cd78e00|12|c4wo8A_.12.pdb|0.07|28|39|78|2.20|PDB header: transferase| Chain: A: PDB Molecule: taurocyamine kinase;| PDBTitle: the substrate-free duplicated taurocyamine kinase from schistosoma2 mansoni|
Gene110613|500f3bce5cd78e00|13|d1crka2.13.pdb|0.069|53|62|78|3.00|PDB header: transferase| Chain: A: PDB Molecule: creatine kinase;| PDBTitle: mitochondrial creatine kinase|
Gene110613|500f3bce5cd78e00|14|c6oa9G_.14.pdb|0.067|35|34|56|3.90|PDB header: motor protein| Chain: G: PDB Molecule: nuclear protein localization protein 4;| PDBTitle: cdc48-npl4 complex processing poly-ubiquitinated substrate in the2 presence of atp|
Gene110613|500f3bce5cd78e00|15|c4rf9A_.15.pdb|0.066|28|39|78|2.35|PDB header: transferase| Chain: A: PDB Molecule: arginine kinase;| PDBTitle: crystal structure of double-domain arginine kinase from anthopleura2 japonicas in complex with l-arginine and atpgs|
Gene110613|500f3bce5cd78e00|16|d1xi8a2.16.pdb|0.061|20|1|15|2.50|PDB header: structural genomics, unknown function| Chain: A: PDB Molecule: molybdenum cofactor biosynthesis protein;| PDBTitle: molybdenum cofactor biosynthesis protein from pyrococcus furiosus pfu-2 1657500-001|
Gene110613|500f3bce5cd78e00|17|d1vrpa2.17.pdb|0.057|65|62|78|2.10|PDB header: transferase| Chain: A: PDB Molecule: creatine kinase, m chain;| PDBTitle: the 2.1 structure of t. californica creatine kinase2 complexed with the transition-state analogue complex, adp-3 mg 2+ /no3-/creatine|
Gene110613|500f3bce5cd78e00|18|c6cddB_.18.pdb|0.055|30|34|56|2.58|PDB header: protein binding| Chain: B: PDB Molecule: npl4 zinc finger;| PDBTitle: npl4 zinc finger and mpn domains (chaetomium thermophilum)|
Gene110613|500f3bce5cd78e00|19|c7ck6F_.19.pdb|0.055|75|61|68|3.40|PDB header: structural protein| Chain: F: PDB Molecule: mitochondrial import receptor subunit tom6 homolog;| PDBTitle: protein translocase of mitochondria|
Gene110613|500f3bce5cd78e00|20|c7ck6E_.20.pdb|0.055|75|61|68|3.40|PDB header: structural protein| Chain: E: PDB Molecule: mitochondrial import receptor subunit tom6 homolog;| PDBTitle: protein translocase of mitochondria|
# Job Description|Job ID|Rank|Template/Model|Confidence|Sequence ID|Qstart|Qend|Resolution|Template Info
Gene111241|5053dbf040f137bb|1|c1deqF_.1.pdb|0.295|6|75|182|3.50|PDB header: blood clotting| Chain: F: PDB Molecule: fibrinogen (gamma chain);| PDBTitle: the crystal structure of modified bovine fibrinogen (at ~42 angstrom resolution)|
Gene111241|5053dbf040f137bb|2|c1bf5A_.2.pdb|0.178|8|7|168|2.90|PDB header: gene regulation/dna| Chain: A: PDB Molecule: signal transducer and activator of transcription 1-| PDBTitle: tyrosine phosphorylated stat-1/dna complex|
Gene111241|5053dbf040f137bb|3|c3ghgI_.3.pdb|0.09|7|80|192|2.90|PDB header: blood clotting| Chain: I: PDB Molecule: fibrinogen gamma chain;| PDBTitle: crystal structure of human fibrinogen|
Gene111241|5053dbf040f137bb|4|c7nsuD_.4.pdb|0.084|14|622|774|4.70|PDB header: membrane protein| Chain: D: PDB Molecule: colicin-e9;| PDBTitle: colicine9 intact translocation complex|
Gene111241|5053dbf040f137bb|5|c1ei3C_.5.pdb|0.071|10|51|159|5.50|PDB header: blood clotting| Chain: C: PDB Molecule: fibrinogen;| PDBTitle: crystal structure of native chicken fibrinogen|
Gene111241|5053dbf040f137bb|6|c1bg1A_.6.pdb|0.065|9|7|168|2.25|PDB header: transcription/dna| Chain: A: PDB Molecule: protein (transcription factor stat3b);| PDBTitle: transcription factor stat3b/dna complex|
Gene111241|5053dbf040f137bb|7|c3hizB_.7.pdb|0.061|8|2|130|3.30|PDB header: transferase/oncoprotein| Chain: B: PDB Molecule: phosphatidylinositol 3-kinase regulatory subunit alpha;| PDBTitle: crystal structure of p110alpha h1047r mutant in complex with nish2 of2 p85alpha|
Gene111241|5053dbf040f137bb|8|c3ghgK_.8.pdb|0.06|9|101|214|2.90|PDB header: blood clotting| Chain: K: PDB Molecule: fibrinogen beta chain;| PDBTitle: crystal structure of human fibrinogen|
Gene111241|5053dbf040f137bb|9|c1ei3E_.9.pdb|0.06|5|103|215|5.50|PDB header: blood clotting| Chain: E: PDB Molecule: fibrinogen;| PDBTitle: crystal structure of native chicken fibrinogen|
Gene111241|5053dbf040f137bb|10|c1deqO_.10.pdb|0.054|10|111|218|3.50|PDB header: blood clotting| Chain: O: PDB Molecule: fibrinogen (beta chain);| PDBTitle: the crystal structure of modified bovine fibrinogen (at ~42 angstrom resolution)|
Gene111241|5053dbf040f137bb|11|c7apkm_.11.pdb|0.053|12|10|187|3.30|PDB header: gene regulation| Chain: M: PDB Molecule: tho complex subunit 5 homolog;| PDBTitle: structure of the human tho - uap56 complex|
Gene111241|5053dbf040f137bb|12|c4zrjB_.12.pdb|0.038|27|1|26|2.30|PDB header: signaling protein| Chain: B: PDB Molecule: merlin;| PDBTitle: structure of merlin-ferm and ctd|
Gene111241|5053dbf040f137bb|13|c2lu1A_.13.pdb|0.036|16|1|25|UNK|PDB header: hydrolase| Chain: A: PDB Molecule: subtilase;| PDBTitle: pfsub2 solution nmr structure|
Gene111241|5053dbf040f137bb|14|c3cwgA_.14.pdb|0.033|11|7|132|3.05|PDB header: transcription| Chain: A: PDB Molecule: signal transducer and activator of transcription| PDBTitle: unphosphorylated mouse stat3 core fragment|
Gene111241|5053dbf040f137bb|15|c6znmx_.15.pdb|0.031|4|82|152|4.10|PDB header: structural protein| Chain: X: PDB Molecule: bicd family-like cargo adapter 1,bicd family-like cargo| PDBTitle: the pointed end complex of dynactin bound to bicdr1|
Gene111241|5053dbf040f137bb|16|c6znmX_.16.pdb|0.027|4|82|152|4.10|PDB header: structural protein| Chain: X: PDB Molecule: bicd family-like cargo adapter 1,bicd family-like cargo| PDBTitle: the pointed end complex of dynactin bound to bicdr1|
Gene111241|5053dbf040f137bb|17|c3bbpF_.17.pdb|0.024|28|2|26|3.00|PDB header: protein transport/splicing| Chain: F: PDB Molecule: grip and coiled-coil domain-containing protein 2;| PDBTitle: rab6-gtp:gcc185 rab binding domain complex|
Gene111241|5053dbf040f137bb|18|c1jccC_.18.pdb|0.023|15|4|50|1.70|PDB header: membrane protein| Chain: C: PDB Molecule: major outer membrane lipoprotein;| PDBTitle: crystal structure of a novel alanine-zipper trimer at 1.7 a2 resolution, v13a,l16a,v20a,l23a,v27a,m30a,v34a mutations|
Gene111241|5053dbf040f137bb|19|c4l1bB_.19.pdb|0.023|7|10|150|2.59|PDB header: signaling protein/transferase/inhibitor| Chain: B: PDB Molecule: phosphatidylinositol 3-kinase regulatory subunit alpha;| PDBTitle: crystal structure of p110alpha complexed with nish2 of p85alpha|
Gene111241|5053dbf040f137bb|20|c3ojaB_.20.pdb|0.022|8|78|202|2.70|PDB header: protein binding| Chain: B: PDB Molecule: anopheles plasmodium-responsive leucine-rich repeat protein| PDBTitle: crystal structure of lrim1/apl1c complex|
# Job Description|Job ID|Rank|Template/Model|Confidence|Sequence ID|Qstart|Qend|Resolution|Template Info
Gene124753|21cc1ba912e97a7b|1|c6zdfA_.1.pdb|1|53|37|385|3.00|PDB header: hydrolase| Chain: A: PDB Molecule: glycoprotein endo-alpha-1,2-mannosidase;| PDBTitle: structure of the catalytic domain of human endo-alpha-mannosidase2 manea in complex with hepes|
Gene124753|21cc1ba912e97a7b|2|c4aczB_.2.pdb|1|46|37|386|1.99|PDB header: hydrolase| Chain: B: PDB Molecule: endo-alpha-mannosidase;| PDBTitle: structure of the gh99 endo-alpha-mannosidase from2 bacteroides thetaiotaomicron|
Gene124753|21cc1ba912e97a7b|3|c4ad2C_.3.pdb|1|44|37|386|2.10|PDB header: hydrolase| Chain: C: PDB Molecule: glycosyl hydrolase family 71;| PDBTitle: structure of the gh99 endo-alpha-mannosidase from bacteroides2 xylanisolvens in complex with glucose-1,3-isofagomine|
Gene124753|21cc1ba912e97a7b|4|c5ngwA_.4.pdb|1|17|36|379|2.40|PDB header: hydrolase| Chain: A: PDB Molecule: opgh99a;| PDBTitle: glycoside hydrolase-like protein|
Gene124753|21cc1ba912e97a7b|5|c6ed1B_.5.pdb|0.943|17|92|374|2.90|PDB header: hydrolase| Chain: B: PDB Molecule: glycosyl hydrolase family 2, sugar binding domain protein;| PDBTitle: bacteroides dorei beta-glucuronidase|
Gene124753|21cc1ba912e97a7b|6|c6xxwA_.6.pdb|0.961|15|99|374|1.85|PDB header: hydrolase| Chain: A: PDB Molecule: beta-glucuronidase;| PDBTitle: structure of beta-d-glucuronidase for dictyoglomus thermophilum.|
Gene124753|21cc1ba912e97a7b|7|c6u7jD_.7.pdb|0.945|14|99|374|2.20|PDB header: hydrolase| Chain: D: PDB Molecule: beta-glucuronidase;| PDBTitle: uncultured clostridium sp. beta-glucuronidase|
Gene124753|21cc1ba912e97a7b|8|c3lpgA_.8.pdb|0.944|12|91|374|2.43|PDB header: hydrolase/hydrolase inhibitor| Chain: A: PDB Molecule: beta-glucuronidase;| PDBTitle: structure of e. coli beta-glucuronidase bound with a novel, potent2 inhibitor 3-(2-fluorophenyl)-1-(2-hydroxyethyl)-1-((6-methyl-2-oxo-1,3 2-dihydroquinolin-3-yl)methyl)urea|
Gene124753|21cc1ba912e97a7b|9|c6ncxB_.9.pdb|0.954|12|99|374|2.25|PDB header: hydrolase| Chain: B: PDB Molecule: beta-galacturonidase;| PDBTitle: crystal structure of gh2 beta-galacturonidase from eisenbergiella tayi2 bound to galacturonate|
Gene124753|21cc1ba912e97a7b|10|c5a94B_.10.pdb|0.924|11|107|385|1.99|PDB header: hydrolase| Chain: B: PDB Molecule: putative retaining b-glycosidase;| PDBTitle: crystal structure of beta-glucanase sdgluc5_26a from saccharophagus2 degradans in complex with tetrasaccharide a, form 1|
Gene124753|21cc1ba912e97a7b|11|c6ecaA_.11.pdb|0.946|11|99|374|2.85|PDB header: hydrolase| Chain: A: PDB Molecule: beta-glucuronidase;| PDBTitle: lactobacillus rhamnosus beta-glucuronidase|
Gene124753|21cc1ba912e97a7b|12|c1bhgB_.12.pdb|0.942|11|99|374|2.53|PDB header: glycosidase| Chain: B: PDB Molecule: beta-glucuronidase;| PDBTitle: human beta-glucuronidase at 2.6 a resolution|
Gene124753|21cc1ba912e97a7b|13|c5c70B_.13.pdb|0.966|10|88|374|3.10|PDB header: hydrolase| Chain: B: PDB Molecule: glucuronidase;| PDBTitle: the structure of aspergillus oryzae beta-glucuronidase|
Gene124753|21cc1ba912e97a7b|14|c6ed2A_.14.pdb|0.952|10|91|374|2.30|PDB header: hydrolase| Chain: A: PDB Molecule: glycosyl hydrolase family 2, tim barrel domain protein;| PDBTitle: faecalibacterium prausnitzii beta-glucuronidase|
Gene124753|21cc1ba912e97a7b|15|c5xb7E_.15.pdb|0.954|24|84|187|2.00|PDB header: hydrolase| Chain: E: PDB Molecule: beta-galactosidase;| PDBTitle: gh42 alpha-l-arabinopyranosidase from bifidobacterium animalis subsp.2 lactis bl-04|
Gene124753|21cc1ba912e97a7b|16|c5e9aB_.16.pdb|0.967|22|75|187|2.56|PDB header: hydrolase| Chain: B: PDB Molecule: beta-galactosidase;| PDBTitle: crystal structure analysis of the cold-adamped beta-galactosidase from2 rahnella sp. r3|
Gene124753|21cc1ba912e97a7b|17|c4jklA_.17.pdb|0.921|9|91|374|2.29|PDB header: hydrolase| Chain: A: PDB Molecule: beta-glucuronidase;| PDBTitle: crystal structure of streptococcus agalactiae beta-glucuronidase in2 space group p21212|
Gene124753|21cc1ba912e97a7b|18|c7lr7A_.18.pdb|0.967|22|84|187|1.95|PDB header: hydrolase| Chain: A: PDB Molecule: uncharacterized protein scgh5_18;| PDBTitle: crystal structure of gh5_18 from streptomyces cattleya in complex with2 glcnac|
Gene124753|21cc1ba912e97a7b|19|c3ttsD_.19.pdb|0.956|22|79|187|2.40|PDB header: hydrolase| Chain: D: PDB Molecule: beta-galactosidase;| PDBTitle: crystal structure of beta-galactosidase from bacillus circulans sp.2 alkalophilus|
Gene124753|21cc1ba912e97a7b|20|c1kwgA_.20.pdb|0.954|20|87|187|1.60|PDB header: hydrolase| Chain: A: PDB Molecule: beta-galactosidase;| PDBTitle: crystal structure of thermus thermophilus a4 beta-galactosidase|
# Job Description|Job ID|Rank|Template/Model|Confidence|Sequence ID|Qstart|Qend|Resolution|Template Info
Gene132785|aa37c37b9ed89ad2|1|d2py6a1.1.pdb|1|14|13|237|2.15|PDB header: transferase| Chain: A: PDB Molecule: methyltransferase fkbm;| PDBTitle: crystal structure of methyltransferase fkbm (yp_546752.1) from2 methylobacillus flagellatus kt at 2.20 a resolution|
Gene132785|aa37c37b9ed89ad2|2|c1m6yA_.2.pdb|0.962|24|55|191|1.90|PDB header: transferase| Chain: A: PDB Molecule: s-adenosyl-methyltransferase mraw;| PDBTitle: crystal structure analysis of tm0872, a putative sam-dependent2 methyltransferase, complexed with sah|
Gene132785|aa37c37b9ed89ad2|3|c3hnrA_.3.pdb|0.923|28|41|118|2.80|PDB header: transferase| Chain: A: PDB Molecule: probable methyltransferase bt9727_4108;| PDBTitle: crystal structure of a probable methyltransferase2 bt9727_4108 from bacillus thuringiensis subsp. northeast3 structural genomics consortium target id bur219|
Gene132785|aa37c37b9ed89ad2|4|c3dr5A_.4.pdb|0.943|17|53|214|2.25|PDB header: structural genomics, unknown function| Chain: A: PDB Molecule: putative o-methyltransferase;| PDBTitle: crystal structure of the q8nrd3_corgl protein from corynebacterium2 glutamicum. northeast structural genomics consortium target cgr117.|
Gene132785|aa37c37b9ed89ad2|5|c5zy5B_.5.pdb|0.964|20|53|192|2.30|PDB header: transferase| Chain: B: PDB Molecule: probable catechol o-methyltransferase 1;| PDBTitle: spcomt apo structure|
Gene132785|aa37c37b9ed89ad2|6|c6jclG_.6.pdb|0.903|20|53|191|1.64|PDB header: metal binding protein| Chain: G: PDB Molecule: probable o-methyltransferase;| PDBTitle: crystal structure of cofactor-bound rv0187 from mtb|
Gene132785|aa37c37b9ed89ad2|7|c6ec3C_.7.pdb|0.956|16|14|125|3.35|PDB header: transferase, oxidoreductase| Chain: C: PDB Molecule: methyltransferase domain-containing protein;| PDBTitle: crystal structure of evdmo1|
Gene132785|aa37c37b9ed89ad2|8|c1wg8B_.8.pdb|0.96|17|55|209|2.00|PDB header: transferase| Chain: B: PDB Molecule: predicted s-adenosylmethionine-dependent| PDBTitle: crystal structure of a predicted s-adenosylmethionine-2 dependent methyltransferase tt1512 from thermus3 thermophilus hb8.|
Gene132785|aa37c37b9ed89ad2|9|d1yuba_.9.pdb|0.941|21|33|121|UNK|PDB header: methyltransferase| Chain: A: PDB Molecule: rrna methyltransferase;| PDBTitle: solution structure of an rrna methyltransferase (ermam) that confers2 macrolide-lincosamide-streptogramin antibiotic resistance, nmr,3 minimized average structure|
Gene132785|aa37c37b9ed89ad2|10|c1u2zC_.10.pdb|0.923|16|21|134|2.20|PDB header: transferase| Chain: C: PDB Molecule: histone-lysine n-methyltransferase, h3 lysine-79| PDBTitle: crystal structure of histone k79 methyltransferase dot1p2 from yeast|
Gene132785|aa37c37b9ed89ad2|11|c5xj2C_.11.pdb|0.959|12|53|243|2.84|PDB header: transferase/rna| Chain: C: PDB Molecule: uncharacterized rna methyltransferase sp_1029;| PDBTitle: structure of sprlmcd with u747 rna|
Gene132785|aa37c37b9ed89ad2|12|d1y8ca_.12.pdb|0.903|21|14|108|2.50|PDB header: transferase| Chain: A: PDB Molecule: s-adenosylmethionine-dependent methyltransferase;| PDBTitle: crystal structure of a s-adenosylmethionine-dependent2 methyltransferase from clostridium acetobutylicum atcc 824|
Gene132785|aa37c37b9ed89ad2|13|c3fuxB_.13.pdb|0.959|22|40|117|1.68|PDB header: transferase| Chain: B: PDB Molecule: dimethyladenosine transferase;| PDBTitle: t. thermophilus 16s rrna a1518 and a1519 methyltransferase (ksga) in2 complex with 5'-methylthioadenosine in space group p212121|
Gene132785|aa37c37b9ed89ad2|14|c3ofkA_.14.pdb|0.964|16|7|121|1.85|PDB header: transferase| Chain: A: PDB Molecule: nodulation protein s;| PDBTitle: crystal structure of n-methyltransferase nods from bradyrhizobium2 japonicum wm9 in complex with s-adenosyl-l-homocysteine (sah)|
Gene132785|aa37c37b9ed89ad2|15|c4ineB_.15.pdb|0.926|16|12|125|1.45|PDB header: transferase| Chain: B: PDB Molecule: protein pmt-2;| PDBTitle: crystal structure of n-methyl transferase (pmt-2) from caenorhabditis2 elegant complexed with s-adenosyl homocysteine and3 phosphoethanolamine|
Gene132785|aa37c37b9ed89ad2|16|c4qttB_.16.pdb|0.935|24|53|122|2.00|PDB header: transferase| Chain: B: PDB Molecule: putative methyltransferase bud23;| PDBTitle: structure of s. cerevisiae bud23-trm112 complex involved in formation2 of m7g1575 on 18s rrna (apo-form)|
Gene132785|aa37c37b9ed89ad2|17|c3ujcA_.17.pdb|0.945|16|12|123|1.19|PDB header: transferase| Chain: A: PDB Molecule: phosphoethanolamine n-methyltransferase;| PDBTitle: phosphoethanolamine methyltransferase mutant (h132a) from plasmodium2 falciparum in complex with phosphocholine|
Gene132785|aa37c37b9ed89ad2|18|c5t39A_.18.pdb|0.94|25|45|108|1.10|PDB header: transferase| Chain: A: PDB Molecule: evdmo1;| PDBTitle: crystal structure of the n-terminal domain of evdmo1 in the presence2 of sah and d-fucose|
Gene132785|aa37c37b9ed89ad2|19|c3fteA_.19.pdb|0.908|25|55|118|3.00|PDB header: transferase/rna| Chain: A: PDB Molecule: dimethyladenosine transferase;| PDBTitle: crystal structure of a. aeolicus ksga in complex with rna|
Gene132785|aa37c37b9ed89ad2|20|d2fk8a1.20.pdb|0.961|15|13|118|2.00|PDB header: transferase| Chain: A: PDB Molecule: methoxy mycolic acid synthase 4;| PDBTitle: crystal structure of hma (mmaa4) from mycobacterium tuberculosis2 complexed with s-adenosylmethionine|
# Job Description|Job ID|Rank|Template/Model|Confidence|Sequence ID|Qstart|Qend|Resolution|Template Info
Gene145219|95264d710d1d76ff|1|c5nnaB_.1.pdb|1|32|246|497|1.50|PDB header: hydrolase| Chain: B: PDB Molecule: isatin hydrolase a;| PDBTitle: isatin hydrolase a (iha) from labrenzia aggregata bound to benzyl2 benzoate|
Gene145219|95264d710d1d76ff|2|c5nmpF_.2.pdb|1|32|257|496|2.65|PDB header: hydrolase| Chain: F: PDB Molecule: isatin hydrolase;| PDBTitle: isatin hydrolase a (iha) from ralstonia solanacearum|
Gene145219|95264d710d1d76ff|3|c4j0nA_.3.pdb|1|29|257|497|2.25|PDB header: hydrolase| Chain: A: PDB Molecule: isatin hydrolase b;| PDBTitle: crystal structure of a manganese dependent isatin hydrolase|
Gene145219|95264d710d1d76ff|4|d1r61a_.4.pdb|1|30|257|495|2.50|PDB header: hydrolase| Chain: A: PDB Molecule: metal-dependent hydrolase;| PDBTitle: the structure of predicted metal-dependent hydrolase from bacillus2 stearothermophilus|
Gene145219|95264d710d1d76ff|5|c4cogB_.5.pdb|1|22|258|493|1.60|PDB header: hydrolase| Chain: B: PDB Molecule: kynurenine formamidase;| PDBTitle: crystal structure of kynurenine formamidase from burkholderia2 cenocepacia|
Gene145219|95264d710d1d76ff|6|c4cobA_.6.pdb|1|22|257|493|2.37|PDB header: hydrolase| Chain: A: PDB Molecule: kynurenine formamidase;| PDBTitle: crystal structure kynurenine formamidase from pseudomonas aeruginosa|
Gene145219|95264d710d1d76ff|7|d2b0aa1.7.pdb|1|24|257|496|1.45|PDB header: structural genomics, unknown function| Chain: A: PDB Molecule: hypothetical protein mj0783;| PDBTitle: crystal structure of protein mj0783 from methanococcus jannaschii|
Gene145219|95264d710d1d76ff|8|c4coaA_.8.pdb|1|21|256|493|2.25|PDB header: hydrolase| Chain: A: PDB Molecule: kynurenine formamidase;| PDBTitle: crystal structure of kynurenine formamidase from bacillus2 anthracis complexed with 2-aminoacetophenone.|
Gene145219|95264d710d1d76ff|9|c5ibzD_.9.pdb|1|18|251|494|1.61|PDB header: lyase| Chain: D: PDB Molecule: uncharacterized protein;| PDBTitle: crystal structure of a novel cyclase (pfam04199).|
Gene145219|95264d710d1d76ff|10|d1rqpa2.10.pdb|0.764|38|248|279|1.80|PDB header: transferase| Chain: A: PDB Molecule: 5'-fluoro-5'-deoxyadenosine synthase;| PDBTitle: crystal structure and mechanism of a bacterial fluorinating enzyme|
Gene145219|95264d710d1d76ff|11|c2cw5B_.11.pdb|0.762|41|248|279|1.94|PDB header: structural genomics, unknown function| Chain: B: PDB Molecule: bacterial fluorinating enzyme homolog;| PDBTitle: crystal structure of a conserved hypothetical protein from2 thermus thermophilus hb8|
Gene145219|95264d710d1d76ff|12|c4xcvA_.12.pdb|0.733|10|315|444|1.40|PDB header: oxidoreductase| Chain: A: PDB Molecule: nadp-dependent 2-hydroxyacid dehydrogenase;| PDBTitle: probable 2-hydroxyacid dehydrogenase from rhizobium etli cfn 42 in2 complex with nadph|
Gene145219|95264d710d1d76ff|13|c2zbvC_.13.pdb|0.722|28|248|279|2.05|PDB header: structural genomics, unknown function| Chain: C: PDB Molecule: uncharacterized conserved protein;| PDBTitle: crystal structure of uncharacterized conserved protein from thermotoga2 maritima|
Gene145219|95264d710d1d76ff|14|c1wu8B_.14.pdb|0.721|19|248|312|2.60|PDB header: structural genomics, unknown function| Chain: B: PDB Molecule: hypothetical protein ph0463;| PDBTitle: crystal structure of project ph0463 from pyrococcus horikoshii ot3|
Gene145219|95264d710d1d76ff|15|c4e5kC_.15.pdb|0.719|11|332|458|1.95|PDB header: oxidoreductase| Chain: C: PDB Molecule: phosphite dehydrogenase (thermostable variant);| PDBTitle: thermostable phosphite dehydrogenase in complex with nad and sulfite|
Gene145219|95264d710d1d76ff|16|c4weqA_.16.pdb|0.681|13|315|444|2.00|PDB header: oxidoreductase| Chain: A: PDB Molecule: nad-dependent dehydrogenase;| PDBTitle: crystal structure of nadph-dependent glyoxylate/hydroxypyruvate2 reductase smc02828 (smghra) from sinorhizobium meliloti in complex3 with nadp and sulfate|
Gene145219|95264d710d1d76ff|17|c1rqrA_.17.pdb|0.673|38|248|279|2.67|PDB header: transferase| Chain: A: PDB Molecule: 5'-fluoro-5'-deoxyadenosine synthase;| PDBTitle: crystal structure and mechanism of a bacterial fluorinating enzyme,2 product complex|
Gene145219|95264d710d1d76ff|18|c7arzA_.18.pdb|0.644|15|332|444|2.15|PDB header: oxidoreductase| Chain: A: PDB Molecule: formate dehydrogenase, mitochondrial;| PDBTitle: ternary complex of nad-dependent formate dehydrogenase from2 physcomitrium patens|
Gene145219|95264d710d1d76ff|19|c2j6iC_.19.pdb|0.608|19|332|457|1.55|PDB header: oxidoreductase| Chain: C: PDB Molecule: formate dehydrogenase;| PDBTitle: candida boidinii formate dehydrogenase (fdh) c-terminal mutant|
Gene145219|95264d710d1d76ff|20|c2d0iC_.20.pdb|0.588|19|332|444|1.95|PDB header: oxidoreductase| Chain: C: PDB Molecule: dehydrogenase;| PDBTitle: crystal structure ph0520 protein from pyrococcus horikoshii ot3|
# Job Description|Job ID|Rank|Template/Model|Confidence|Sequence ID|Qstart|Qend|Resolution|Template Info
Gene101196|45181a4a24c4bfc1|1|c1cn3F_.1.pdb|0.308|75|174|185|2.20|PDB header: viral protein| Chain: F: PDB Molecule: fragment of coat protein vp2;| PDBTitle: interaction of polyomavirus internal protein vp2 with major2 capsid protein vp1 and implications for participation of3 vp2 in viral entry|
Gene101196|45181a4a24c4bfc1|2|d1wy5a1.2.pdb|0.297|26|69|113|2.42|PDB header: translation| Chain: A: PDB Molecule: hypothetical upf0072 protein aq_1887;| PDBTitle: crystal structure of isoluecyl-trna lysidine synthetase|
Gene101196|45181a4a24c4bfc1|3|c3txsC_.3.pdb|0.2|31|111|155|1.81|PDB header: viral protein| Chain: C: PDB Molecule: terminase dna packaging enzyme small subunit;| PDBTitle: crystal structure of phage 44rr small terminase gp16|
Gene101196|45181a4a24c4bfc1|4|c2lo2A_.4.pdb|0.192|25|101|112|UNK|PDB header: transcription| Chain: A: PDB Molecule: saga-associated factor 11;| PDBTitle: solution structure of sgf11(63-99) zinc finger domain|
Gene101196|45181a4a24c4bfc1|5|c3jbxB_.5.pdb|0.141|75|80|87|3.40|PDB header: recombination/dna| Chain: B: PDB Molecule: v(d)j recombination-activating protein 2;| PDBTitle: cryo-electron microscopy structure of rag signal end complex (c22 symmetry)|
Gene101196|45181a4a24c4bfc1|6|c4wwxY_.6.pdb|0.14|75|80|87|3.20|PDB header: hydrolase, ligase| Chain: Y: PDB Molecule: v(d)j recombination-activating protein 2;| PDBTitle: crystal structure of the core rag1/2 recombinase|
Gene101196|45181a4a24c4bfc1|7|d2pi8a1.7.pdb|0.133|35|65|87|2.25|PDB header: hydrolase| Chain: A: PDB Molecule: membrane-bound lytic murein transglycosylase a;| PDBTitle: crystal structure of e. coli mlta with bound chitohexaose|
Gene101196|45181a4a24c4bfc1|8|c4tt1A_.8.pdb|0.125|23|127|167|2.75|PDB header: hydrolase| Chain: A: PDB Molecule: deneddylase;| PDBTitle: crystal structure of fragment 1600-1733 of hsv1 ul36, native|
Gene101196|45181a4a24c4bfc1|9|c2i7uA_.9.pdb|0.122|48|149|181|UNK|PDB header: de novo protein/ligand binding protein| Chain: A: PDB Molecule: four-alpha-helix bundle;| PDBTitle: structural and dynamical analysis of a four-alpha-helix bundle with2 designed anesthetic binding pockets|
Gene101196|45181a4a24c4bfc1|10|c4g6zA_.10.pdb|0.117|15|69|170|2.05|PDB header: ligase| Chain: A: PDB Molecule: glutamate-trna ligase;| PDBTitle: crystal structure of a glutamyl-trna synthetase glurs from2 burkholderia thailandensis bound to l-glutamate|
Gene101196|45181a4a24c4bfc1|11|c3gzbC_.11.pdb|0.112|40|130|154|1.44|PDB header: lyase| Chain: C: PDB Molecule: putative snoal-like polyketide cyclase;| PDBTitle: crystal structure of putative snoal-like polyketide cyclase2 (yp_001182657.1) from shewanella putrefaciens cn-32 at 1.44 a3 resolution|
Gene101196|45181a4a24c4bfc1|12|d2pnwa1.12.pdb|0.11|35|65|87|1.90|PDB header: hydrolase| Chain: A: PDB Molecule: membrane-bound lytic murein transglycosylase;| PDBTitle: crystal structure of membrane-bound lytic murein transglycosylase from2 agrobacterium tumefaciens|
Gene101196|45181a4a24c4bfc1|13|c4k95G_.13.pdb|0.101|31|44|72|6.50|PDB header: ligase| Chain: G: PDB Molecule: e3 ubiquitin-protein ligase parkin;| PDBTitle: crystal structure of parkin|
Gene101196|45181a4a24c4bfc1|14|c5xyfA_.14.pdb|0.1|29|53|83|2.20|PDB header: protein binding| Chain: A: PDB Molecule: terf1-interacting nuclear factor 2;| PDBTitle: crystal structure of the human tin2-tpp1-trf2 telomeric complex|
Gene101196|45181a4a24c4bfc1|15|c3mhsC_.15.pdb|0.096|25|101|112|1.89|PDB header: hydrolase/transcription regulator/protei| Chain: C: PDB Molecule: saga-associated factor 11;| PDBTitle: structure of the saga ubp8/sgf11/sus1/sgf73 dub module bound to2 ubiquitin aldehyde|
Gene101196|45181a4a24c4bfc1|16|d2g5da1.16.pdb|0.095|35|65|87|1.95|PDB header: hydrolase| Chain: A: PDB Molecule: gna33;| PDBTitle: crystal structure of mlta from neisseria gonorrhoeae monoclinic form|
Gene101196|45181a4a24c4bfc1|17|c4wyoB_.17.pdb|0.093|24|148|192|2.89|PDB header: ligase/ligase inhibitor| Chain: B: PDB Molecule: acetyl-coa carboxylase;| PDBTitle: crystal structure of human-yeast chimera acetyl coa carboxylase ct2 domain bound to compound 1|
Gene101196|45181a4a24c4bfc1|18|d2ae0x1.18.pdb|0.092|35|65|87|2.00|PDB header: hydrolase| Chain: X: PDB Molecule: membrane-bound lytic murein transglycosylase a;| PDBTitle: crystal structure of mlta from escherichia coli reveals a unique lytic2 transglycosylase fold|
Gene101196|45181a4a24c4bfc1|19|c3czbA_.19.pdb|0.092|30|65|87|2.50|PDB header: structural genomics, unknown function| Chain: A: PDB Molecule: putative transglycosylase;| PDBTitle: crystal structure of putative transglycosylase from caulobacter2 crescentus|
Gene101196|45181a4a24c4bfc1|20|d1mmsa2.20.pdb|0.089|58|26|37|2.57|PDB header: ribosome| Chain: A: PDB Molecule: protein (ribosomal protein l11);| PDBTitle: crystal structure of the ribosomal protein l11-rna complex|
# Job Description|Job ID|Rank|Template/Model|Confidence|Sequence ID|Qstart|Qend|Resolution|Template Info
Gene102427|12585b79237e1a13|1|c3hqvB_.1.pdb|0.991|15|221|448|5.16|PDB header: structural protein, contractile protein| Chain: B: PDB Molecule: collagen alpha-2(i) chain;| PDBTitle: low resolution, molecular envelope structure of type i2 collagen in situ determined by fiber diffraction. single3 type i collagen molecule, rigid body refinement|
Gene102427|12585b79237e1a13|2|c1ygvA_.2.pdb|0.993|13|236|479|5.16|PDB header: structural protein/contractile protein| Chain: A: PDB Molecule: collagen i alpha 1;| PDBTitle: the structure of collagen type i. single type i collagen2 molecule: rigid refinment|
Gene102427|12585b79237e1a13|3|c2loqA_.3.pdb|0.977|48|80|143|UNK|PDB header: membrane protein| Chain: A: PDB Molecule: interferon alpha-inducible protein 27-like protein 1;| PDBTitle: backbone structure of human membrane protein fam14b (interferon alpha-2 inducible protein 27-like protein 1)|
Gene102427|12585b79237e1a13|4|c1y0fB_.4.pdb|0.991|14|279|479|5.16|PDB header: structural protein/contractile protein| Chain: B: PDB Molecule: collagen i alpha 2;| PDBTitle: the structure of collagen type i. single type i collagen2 molecule|
Gene102427|12585b79237e1a13|5|c7jjvB_.5.pdb|0.977|18|271|389|1.21|PDB header: antifreeze protein| Chain: B: PDB Molecule: grafp antifreeze protein;| PDBTitle: crystal waters on the nine polyproline type ii helical bundle2 springtail antifreeze protein from granisotoma rainieri match the ice3 lattice|
Gene102427|12585b79237e1a13|6|c7jjvA_.6.pdb|0.978|15|274|399|1.21|PDB header: antifreeze protein| Chain: A: PDB Molecule: grafp antifreeze protein;| PDBTitle: crystal waters on the nine polyproline type ii helical bundle2 springtail antifreeze protein from granisotoma rainieri match the ice3 lattice|
Gene102427|12585b79237e1a13|7|c3bogB_.7.pdb|0.97|23|277|355|1.20|PDB header: antifreeze protein| Chain: B: PDB Molecule: 6.5 kda glycine-rich antifreeze protein;| PDBTitle: snow flea antifreeze protein quasi-racemate|
Gene102427|12585b79237e1a13|8|c3bogA_.8.pdb|0.97|23|277|355|1.20|PDB header: antifreeze protein| Chain: A: PDB Molecule: 6.5 kda glycine-rich antifreeze protein;| PDBTitle: snow flea antifreeze protein quasi-racemate|
Gene102427|12585b79237e1a13|9|c2pneA_.9.pdb|0.968|22|283|359|0.98|PDB header: antifreeze protein| Chain: A: PDB Molecule: 6.5 kda glycine-rich antifreeze protein;| PDBTitle: crystal structure of the snow flea antifreeze protein|
Gene102427|12585b79237e1a13|10|c3boiB_.10.pdb|0.967|22|283|359|1.00|PDB header: antifreeze protein| Chain: B: PDB Molecule: 6.5 kda glycine-rich antifreeze protein;| PDBTitle: snow flea antifreeze protein racemate|
Gene102427|12585b79237e1a13|11|c3boiA_.11.pdb|0.967|22|283|359|1.00|PDB header: antifreeze protein| Chain: A: PDB Molecule: 6.5 kda glycine-rich antifreeze protein;| PDBTitle: snow flea antifreeze protein racemate|
Gene102427|12585b79237e1a13|12|c6q43A_.12.pdb|0.911|30|311|353|1.16|PDB header: protein binding| Chain: A: PDB Molecule: leading chain of the aba collagen heterotrimer;| PDBTitle: atomic resolution crystal structure of an aba collagen heterotrimer|
Gene102427|12585b79237e1a13|13|c6q43B_.13.pdb|0.92|27|302|347|1.16|PDB header: protein binding| Chain: B: PDB Molecule: middle chain of the aba collagen heterotrimer;| PDBTitle: atomic resolution crystal structure of an aba collagen heterotrimer|
Gene102427|12585b79237e1a13|14|c6q43C_.14.pdb|0.902|26|302|346|1.16|PDB header: protein binding| Chain: C: PDB Molecule: trailing chain of the aba collagen heterotrimer;| PDBTitle: atomic resolution crystal structure of an aba collagen heterotrimer|
Gene102427|12585b79237e1a13|15|c6q41B_.15.pdb|0.921|23|308|351|1.03|PDB header: protein binding| Chain: B: PDB Molecule: middle and trailing chains of the baa collagen| PDBTitle: atomic resolution crystal structure of a baa collagen heterotrimer|
Gene102427|12585b79237e1a13|16|c6q41C_.16.pdb|0.92|23|308|351|1.03|PDB header: protein binding| Chain: C: PDB Molecule: middle and trailing chains of the baa collagen| PDBTitle: atomic resolution crystal structure of a baa collagen heterotrimer|
Gene102427|12585b79237e1a13|17|c6q41A_.17.pdb|0.918|23|314|357|1.03|PDB header: protein binding| Chain: A: PDB Molecule: leading chain of the baa collagen heterotrimer;| PDBTitle: atomic resolution crystal structure of a baa collagen heterotrimer|
Gene102427|12585b79237e1a13|18|c6q3pC_.18.pdb|0.918|23|314|357|1.03|PDB header: protein binding| Chain: C: PDB Molecule: trailing chain of the aab collagen heterotrimer;| PDBTitle: atomic resolution crystal structure of an aab collagen heterotrimer|
Gene102427|12585b79237e1a13|19|c6q3pA_.19.pdb|0.917|23|302|345|1.03|PDB header: protein binding| Chain: A: PDB Molecule: leading chain of the aab collagen heterotrimer;| PDBTitle: atomic resolution crystal structure of an aab collagen heterotrimer|
Gene102427|12585b79237e1a13|20|c6q3pB_.20.pdb|0.917|23|302|345|1.03|PDB header: protein binding| Chain: B: PDB Molecule: middle chain of the aab collagen heterotrimer;| PDBTitle: atomic resolution crystal structure of an aab collagen heterotrimer|
# Job Description|Job ID|Rank|Template/Model|Confidence|Sequence ID|Qstart|Qend|Resolution|Template Info
Gene133109|a0d543f3d5a74968|1|c1a6bB_.1.pdb|0.236|53|43|57|UNK|PDB header: viral protein/dna| Chain: B: PDB Molecule: zinc finger protein ncp10;| PDBTitle: nmr structure of the complex between the zinc finger protein ncp10 of2 moloney murine leukemia virus and a sequence of the psi-packaging3 domain of hiv-1, 20 structures|
Gene133109|a0d543f3d5a74968|2|c2mjcA_.2.pdb|0.19|50|41|46|UNK|PDB header: metal binding protein| Chain: A: PDB Molecule: eukaryotic translation initiation factor 3 subunit g;| PDBTitle: zn-binding domain of eukaryotic translation initiation factor 3,2 subunit g|
Gene133109|a0d543f3d5a74968|3|c2mp6A_.3.pdb|0.179|57|42|48|UNK|PDB header: signaling protein| Chain: A: PDB Molecule: suppressor of cytokine signaling 5;| PDBTitle: structure and function of the jak interaction region in the2 intrinsically disordered n-terminus of socs5|
Gene133109|a0d543f3d5a74968|4|d1u6pa_.4.pdb|0.163|44|42|59|UNK|PDB header: viral protein/rna| Chain: A: PDB Molecule: gag polyprotein;| PDBTitle: nmr structure of the mlv encapsidation signal bound to the2 nucleocapsid protein|
Gene133109|a0d543f3d5a74968|5|c5ivaB_.5.pdb|0.138|42|41|52|2.99|PDB header: transport protein| Chain: B: PDB Molecule: lps-assembly lipoprotein lpte;| PDBTitle: the lps transporter lptde from pseudomonas aeruginosa, core complex|
Gene133109|a0d543f3d5a74968|6|c6e5cA_.6.pdb|0.136|61|18|35|UNK|PDB header: de novo protein| Chain: A: PDB Molecule: de novo beta protein;| PDBTitle: solution nmr structure of a de novo designed double-stranded beta-2 helix|
Gene133109|a0d543f3d5a74968|7|c1ydnA_.7.pdb|0.058|56|43|51|2.30|PDB header: lyase| Chain: A: PDB Molecule: hydroxymethylglutaryl-coa lyase;| PDBTitle: crystal structure of the hmg-coa lyase from brucella melitensis,2 northeast structural genomics target lr35.|
Gene133109|a0d543f3d5a74968|8|c7aqwl_.8.pdb|0.057|64|38|48|3.17|PDB header: electron transport| Chain: L: PDB Molecule: nadh-ubiquinone oxidoreductase chain 5;| PDBTitle: cryo-em structure of arabidopsis thaliana complex-i (membrane tip)|
Gene133109|a0d543f3d5a74968|9|d2ge7a1.9.pdb|0.053|43|45|58|2.00|PDB header: virus/viral protein/rna binding protein| Chain: A: PDB Molecule: nucleocapsid protein;| PDBTitle: structure of the c-terminal dimerization domain of infectious2 bronchitis virus nucleocapsid protein|
Gene133109|a0d543f3d5a74968|10|d2ca1a1.10.pdb|0.052|43|45|58|2.6 |PDB header: viral protein| Chain: A: PDB Molecule: nucleocapsid protein;| PDBTitle: crystal structure of the ibv coronavirus nucleocapsid|
Gene133109|a0d543f3d5a74968|11|c2kddB_.11.pdb|0.05|75|25|32|UNK|PDB header: cell cycle| Chain: B: PDB Molecule: borealin;| PDBTitle: solution structure of the conserved c-terminal dimerization domain of2 borealin|
Gene133109|a0d543f3d5a74968|12|c4lmgD_.12.pdb|0.048|40|41|55|2.20|PDB header: transcription activator/dna| Chain: D: PDB Molecule: iron-regulated transcriptional activator aft2;| PDBTitle: crystal structure of aft2 in complex with dna|
Gene133109|a0d543f3d5a74968|13|c2a45J_.13.pdb|0.043|57|38|44|3.65|PDB header: hydrolase/hydrolase inhibitor| Chain: J: PDB Molecule: fibrinogen alpha chain;| PDBTitle: crystal structure of the complex between thrombin and the central "e"2 region of fibrin|
Gene133109|a0d543f3d5a74968|14|c3jb9g_.14.pdb|0.042|22|39|56|3.60|PDB header: rna binding protein/rna| Chain: G: PDB Molecule: small nuclear ribonucleoprotein sm d2;| PDBTitle: cryo-em structure of the yeast spliceosome at 3.6 angstrom resolution|
Gene133109|a0d543f3d5a74968|15|c3bbo1_.15.pdb|0.041|19|30|58|9.40|PDB header: ribosome| Chain: 1: PDB Molecule: ribosomal protein l31;| PDBTitle: homology model for the spinach chloroplast 50s subunit fitted to 9.4a2 cryo-em map of the 70s chlororibosome|
Gene133109|a0d543f3d5a74968|16|c3ghgD_.16.pdb|0.041|57|38|44|2.90|PDB header: blood clotting| Chain: D: PDB Molecule: fibrinogen alpha chain;| PDBTitle: crystal structure of human fibrinogen|
Gene133109|a0d543f3d5a74968|17|c6ww9X_.17.pdb|0.04|56|40|48|2.70|PDB header: nuclear protein| Chain: X: PDB Molecule: shieldin complex subunit 3;| PDBTitle: crystal structure of human rev7(r124a)-shld3(35-58) complex|
Gene133109|a0d543f3d5a74968|18|c6ww9Y_.18.pdb|0.039|56|40|48|2.70|PDB header: nuclear protein| Chain: Y: PDB Molecule: shieldin complex subunit 3;| PDBTitle: crystal structure of human rev7(r124a)-shld3(35-58) complex|
Gene133109|a0d543f3d5a74968|19|d2nptb1.19.pdb|0.037|47|16|38|1.75|PDB header: transferase| Chain: B: PDB Molecule: mitogen-activated protein kinase kinase kinase 2;| PDBTitle: crystal structure of the complex of human mitogen activated protein2 kinase kinase 5 phox domain (map2k5-phox) with human mitogen3 activated protein kinase kinase kinase 2 phox domain (map3k2-phox)|
Gene133109|a0d543f3d5a74968|20|c2mnuB_.20.pdb|0.036|83|30|35|UNK|PDB header: cell adhesion| Chain: B: PDB Molecule: apt;| PDBTitle: backbone and side chain 1h, 13c, and 15n chemical shift assignments2 for edb and specific binding aptide|
# Job Description|Job ID|Rank|Template/Model|Confidence|Sequence ID|Qstart|Qend|Resolution|Template Info
Gene142374|9babfce58e2ce429|1|c3rgqA_.1.pdb|1|45|4|143|2.05|PDB header: hydrolase| Chain: A: PDB Molecule: protein-tyrosine phosphatase mitochondrial 1;| PDBTitle: crystal structure of ptpmt1 in complex with pi(5)p|
Gene142374|9babfce58e2ce429|2|c5z5bA_.2.pdb|0.999|30|9|141|2.30|PDB header: hydrolase| Chain: A: PDB Molecule: protein-tyrosine phosphatase;| PDBTitle: crystal structure of tk-ptp in the g95a mutant form|
Gene142374|9babfce58e2ce429|3|c2imgA_.3.pdb|1|27|1|141|1.93|PDB header: hydrolase| Chain: A: PDB Molecule: dual specificity protein phosphatase 23;| PDBTitle: crystal structure of dual specificity protein phosphatase 23 from homo2 sapiens in complex with ligand malate ion|
Gene142374|9babfce58e2ce429|4|c2i6oA_.4.pdb|0.999|24|1|142|1.90|PDB header: hydrolase| Chain: A: PDB Molecule: sulfolobus solfataricus protein tyrosine phosphatase;| PDBTitle: crystal structure of the complex of the archaeal sulfolobus ptp-fold2 phosphatase with phosphopeptides n-g-(p)y-k-n|
Gene142374|9babfce58e2ce429|5|c4r30C_.5.pdb|1|23|8|150|2.30|PDB header: hydrolase| Chain: C: PDB Molecule: laforin;| PDBTitle: structure of human laforin dual specificity phosphatase domain|
Gene142374|9babfce58e2ce429|6|c3rz2B_.6.pdb|0.999|26|10|136|2.80|PDB header: hydrolase| Chain: B: PDB Molecule: protein tyrosine phosphatase type iva 1;| PDBTitle: crystal of prl-1 complexed with peptide|
Gene142374|9babfce58e2ce429|7|d1v3aa_.7.pdb|0.999|26|10|136|UNK|PDB header: hydrolase| Chain: A: PDB Molecule: protein tyrosine phosphatase type iva;| PDBTitle: structure of human prl-3, the phosphatase associated with cancer2 metastasis|
Gene142374|9babfce58e2ce429|8|d1vhra_.8.pdb|1|22|9|148|2.10|PDB header: hydrolase| Chain: A: PDB Molecule: human vh1-related dual-specificity phosphatase| PDBTitle: human vh1-related dual-specificity phosphatase|
Gene142374|9babfce58e2ce429|9|c4kyrA_.9.pdb|1|20|1|155|2.30|PDB header: hydrolase, sugar binding protein| Chain: A: PDB Molecule: phosphoglucan phosphatase lsf2, chloroplastic;| PDBTitle: structure of a product bound plant phosphatase|
Gene142374|9babfce58e2ce429|10|c4rkkA_.10.pdb|1|22|8|145|2.40|PDB header: hydrolase| Chain: A: PDB Molecule: laforin;| PDBTitle: structure of a product bound phosphatase|
Gene142374|9babfce58e2ce429|11|c2hcmA_.11.pdb|1|24|9|143|2.00|PDB header: hydrolase| Chain: A: PDB Molecule: dual specificity protein phosphatase;| PDBTitle: crystal structure of mouse putative dual specificity phosphatase2 complexed with zinc tungstate, new york structural genomics3 consortium|
Gene142374|9babfce58e2ce429|12|d1rxda_.12.pdb|0.999|24|10|143|1.90|PDB header: structural genomics, unknown function| Chain: A: PDB Molecule: protein tyrosine phosphatase type iva, member 1; protein| PDBTitle: crystal structure of human protein tyrosine phosphatase 4a1|
Gene142374|9babfce58e2ce429|13|c4nyhB_.13.pdb|0.999|23|2|135|1.20|PDB header: hydrolase| Chain: B: PDB Molecule: rna/rnp complex-1-interacting phosphatase;| PDBTitle: orthorhombic crystal form of pir1 dual specificity phosphatase core|
Gene142374|9babfce58e2ce429|14|c1zzwA_.14.pdb|1|23|9|142|1.60|PDB header: hydrolase| Chain: A: PDB Molecule: dual specificity protein phosphatase 10;| PDBTitle: crystal structure of catalytic domain of human map kinase2 phosphatase 5|
Gene142374|9babfce58e2ce429|15|c1wrmA_.15.pdb|1|23|10|146|1.50|PDB header: hydrolase| Chain: A: PDB Molecule: dual specificity phosphatase 22;| PDBTitle: crystal structure of jsp-1|
Gene142374|9babfce58e2ce429|16|c5m43A_.16.pdb|0.999|23|9|139|1.65|PDB header: ribosome| Chain: A: PDB Molecule: putative uncharacterized protein;| PDBTitle: crystal structure of yvh1 phosphatase domain from chaetomium2 thermophilum|
Gene142374|9babfce58e2ce429|17|c2oudA_.17.pdb|1|22|10|147|2.80|PDB header: hydrolase| Chain: A: PDB Molecule: dual specificity protein phosphatase 10;| PDBTitle: crystal structure of the catalytic domain of human mkp5|
Gene142374|9babfce58e2ce429|18|c5xw4A_.18.pdb|1|22|10|148|1.85|PDB header: cell cycle| Chain: A: PDB Molecule: tyrosine-protein phosphatase cdc14;| PDBTitle: crystal structure of budding yeast cdc14p (wild type) in the apo state|
Gene142374|9babfce58e2ce429|19|d1m3ga_.19.pdb|0.999|23|9|141|UNK|PDB header: hydrolase| Chain: A: PDB Molecule: dual specificity protein phosphatase 2;| PDBTitle: solution structure of the catalytic domain of mapk phosphatase pac-1:2 insights into substrate-induced enzymatic activation|
Gene142374|9babfce58e2ce429|20|c2e0tA_.20.pdb|1|21|9|144|1.67|PDB header: hydrolase| Chain: A: PDB Molecule: dual specificity phosphatase 26;| PDBTitle: crystal structure of catalytic domain of dual specificity phosphatase2 26, ms0830 from homo sapiens|
# Job Description|Job ID|Rank|Template/Model|Confidence|Sequence ID|Qstart|Qend|Resolution|Template Info
Gene130615|56d7b5cb45fa69d1|1|c5azwB_.1.pdb|0.999|68|43|135|1.50|PDB header: protein transport| Chain: B: PDB Molecule: transmembrane emp24 domain-containing protein 2;| PDBTitle: crystal structure of p24beta1 gold domain|
Gene130615|56d7b5cb45fa69d1|2|c5gu5A_.2.pdb|0.999|27|38|146|2.80|PDB header: transport protein| Chain: A: PDB Molecule: transmembrane emp24 domain-containing protein 5;| PDBTitle: crystal structure of p24gamma2 gold domain determined by sulfur-sad|
Gene130615|56d7b5cb45fa69d1|3|c7rrmC_.3.pdb|0.999|23|37|135|1.72|PDB header: protein transport| Chain: C: PDB Molecule: transmembrane emp24 domain-containing protein 1;| PDBTitle: structure of the human tmed1 (p24gamma1) golgi dynamics domain|
Gene130615|56d7b5cb45fa69d1|4|c4tlgB_.4.pdb|0.968|21|44|143|1.77|PDB header: transport protein| Chain: B: PDB Molecule: sec14-like protein 4;| PDBTitle: crystal structure of sec14-like protein 4 (sec14l4)|
Gene130615|56d7b5cb45fa69d1|5|d1olma2.5.pdb|0.985|20|44|143|1.95|PDB header: lipid-binding protein| Chain: A: PDB Molecule: sec14-like protein 2;| PDBTitle: supernatant protein factor in complex with2 rrr-alpha-tocopherylquinone: a link between oxidized3 vitamin e and cholesterol biosynthesis|
Gene130615|56d7b5cb45fa69d1|6|c5tdqA_.6.pdb|0.976|20|45|132|2.49|PDB header: transport protein| Chain: A: PDB Molecule: golgi resident protein gcp60;| PDBTitle: crystal structure of the gold domain of acbd3|
Gene130615|56d7b5cb45fa69d1|7|c1o6uA_.7.pdb|0.971|16|40|147|2.05|PDB header: transferase| Chain: A: PDB Molecule: sec14-like protein 2;| PDBTitle: the crystal structure of human supernatant protein factor|
Gene130615|56d7b5cb45fa69d1|8|c5azyA_.8.pdb|0.999|16|41|135|1.80|PDB header: protein transport| Chain: A: PDB Molecule: transmembrane emp24 domain-containing protein 10;| PDBTitle: crystal structure of p24delta1 gold domain (native 2)|
Gene130615|56d7b5cb45fa69d1|9|d2e9ia1.9.pdb|0.905|17|62|133|UNK|PDB header: structural protein| Chain: A: PDB Molecule: filamin-b;| PDBTitle: solution structure of the n-terminal extended 20th filamin domain from2 human filamin-b|
Gene130615|56d7b5cb45fa69d1|10|c3jqxA_.10.pdb|0.92|12|48|131|2.20|PDB header: cell adhesion| Chain: A: PDB Molecule: colh protein;| PDBTitle: crystal structure of clostridium histolyticum colh collagenase2 collagen binding domain 3 at 2.2 angstrom resolution in the presence3 of calcium and cadmium|
Gene130615|56d7b5cb45fa69d1|11|d2d7ma1.11.pdb|0.893|10|59|139|UNK|PDB header: structural protein| Chain: A: PDB Molecule: filamin-c;| PDBTitle: solution structure of the 14th filamin domain from human filamin c|
Gene130615|56d7b5cb45fa69d1|12|d2bp3a1.12.pdb|0.878|9|57|133|2.32|PDB header: structural protein| Chain: A: PDB Molecule: filamin a;| PDBTitle: crystal structure of filamin a domain 17 and gpib alpha2 cytoplasmic domain complex|
Gene130615|56d7b5cb45fa69d1|13|c4b7lB_.13.pdb|0.869|9|59|132|2.05|PDB header: structural protein| Chain: B: PDB Molecule: filamin-b;| PDBTitle: crystal structure of human filamin b actin binding domain2 with 1st filamin repeat|
Gene130615|56d7b5cb45fa69d1|14|d2nqca1.14.pdb|0.865|14|62|117|2.05|PDB header: immune system| Chain: A: PDB Molecule: filamin-c;| PDBTitle: crystal structure of ig-like domain 23 from human filamin c|
Gene130615|56d7b5cb45fa69d1|15|c2nqcA_.15.pdb|0.865|14|62|117|2.05|PDB header: immune system| Chain: A: PDB Molecule: filamin-c;| PDBTitle: crystal structure of ig-like domain 23 from human filamin c|
Gene130615|56d7b5cb45fa69d1|16|c2e9jA_.16.pdb|0.858|10|59|139|UNK|PDB header: structural protein| Chain: A: PDB Molecule: filamin-b;| PDBTitle: solution structure of the 14th filamin domain from human filamin-b|
Gene130615|56d7b5cb45fa69d1|17|c3rghA_.17.pdb|0.855|12|57|133|2.44|PDB header: cell adhesion| Chain: A: PDB Molecule: filamin-a;| PDBTitle: structure of filamin a immunoglobulin-like repeat 10 from homo sapiens|
Gene130615|56d7b5cb45fa69d1|18|c3cnkB_.18.pdb|0.836|16|62|117|1.65|PDB header: structural protein| Chain: B: PDB Molecule: filamin-a;| PDBTitle: crystal structure of the dimerization domain of human filamin a|
Gene130615|56d7b5cb45fa69d1|19|d2dj4a1.19.pdb|0.825|12|59|139|UNK|PDB header: structural protein| Chain: A: PDB Molecule: filamin-b;| PDBTitle: solution structure of the 13th filamin domain from human filamin-b|
Gene130615|56d7b5cb45fa69d1|20|d2d7na1.20.pdb|0.823|11|73|137|UNK|PDB header: structural protein| Chain: A: PDB Molecule: filamin-c;| PDBTitle: solution structure of the 16th filamin domain from human filamin c|
# Job Description|Job ID|Rank|Template/Model|Confidence|Sequence ID|Qstart|Qend|Resolution|Template Info
Gene113853|e49a838a0a42122f|1|c1ci6A_.1.pdb|0.981|49|325|379|2.60|PDB header: transcription| Chain: A: PDB Molecule: transcription factor atf-4;| PDBTitle: transcription factor atf4-c/ebp beta bzip heterodimer|
Gene113853|e49a838a0a42122f|2|c6iakE_.2.pdb|0.977|28|314|377|3.95|PDB header: transcription| Chain: E: PDB Molecule: uncharacterized protein;| PDBTitle: the crystal structure of the chicken creb3 bzip|
Gene113853|e49a838a0a42122f|3|c3a5tB_.3.pdb|0.98|26|313|374|2.80|PDB header: transcription regulator/dna| Chain: B: PDB Molecule: transcription factor mafg;| PDBTitle: crystal structure of mafg-dna complex|
Gene113853|e49a838a0a42122f|4|c1t2kD_.4.pdb|0.98|27|318|376|3.00|PDB header: transcription/dna| Chain: D: PDB Molecule: cyclic-amp-dependent transcription factor atf-2;| PDBTitle: structure of the dna binding domains of irf3, atf-2 and jun bound to2 dna|
Gene113853|e49a838a0a42122f|5|c6irrA_.5.pdb|0.983|48|353|385|UNK|PDB header: structural protein| Chain: A: PDB Molecule: disrupted in schizophrenia 1 homolog,cyclic amp-dependent| PDBTitle: solution structure of disc1/atf4 complex|
Gene113853|e49a838a0a42122f|6|c2e43A_.6.pdb|0.985|25|316|376|2.10|PDB header: transcription/dna| Chain: A: PDB Molecule: ccaat/enhancer-binding protein beta;| PDBTitle: crystal structure of c/ebpbeta bzip homodimer k269a mutant bound to a2 high affinity dna fragment|
Gene113853|e49a838a0a42122f|7|c1fosF_.7.pdb|0.979|27|321|376|3.05|PDB header: transcription/dna| Chain: F: PDB Molecule: c-jun proto-oncogene protein;| PDBTitle: two human c-fos:c-jun:dna complexes|
Gene113853|e49a838a0a42122f|8|c2wt7B_.8.pdb|0.98|24|313|374|2.30|PDB header: transcription| Chain: B: PDB Molecule: transcription factor mafb;| PDBTitle: crystal structure of the bzip heterodimeric complex mafb:cfos bound to2 dna|
Gene113853|e49a838a0a42122f|9|c1dh3A_.9.pdb|0.976|29|318|366|3.00|PDB header: transcription/dna| Chain: A: PDB Molecule: transcription factor creb;| PDBTitle: crystal structure of a creb bzip-cre complex reveals the basis for2 creb faimly selective dimerization and dna binding|
Gene113853|e49a838a0a42122f|10|c5zk1A_.10.pdb|0.978|27|318|369|3.05|PDB header: transcription/dna| Chain: A: PDB Molecule: cyclic amp-responsive element-binding protein 1;| PDBTitle: crystal structure of the crtc2(semet)-creb-cre complex|
Gene113853|e49a838a0a42122f|11|c1ysaD_.11.pdb|0.977|24|315|369|2.90|PDB header: transcription/dna| Chain: D: PDB Molecule: protein (gcn4);| PDBTitle: the gcn4 basic region leucine zipper binds dna as a dimer2 of uninterrupted alpha helices: crystal structure of the3 protein-dna complex|
Gene113853|e49a838a0a42122f|12|c1fosE_.12.pdb|0.98|22|318|376|3.05|PDB header: transcription/dna| Chain: E: PDB Molecule: p55-c-fos proto-oncogene protein;| PDBTitle: two human c-fos:c-jun:dna complexes|
Gene113853|e49a838a0a42122f|13|c1gd2G_.13.pdb|0.978|20|317|377|2.00|PDB header: transcription/dna| Chain: G: PDB Molecule: transcription factor pap1;| PDBTitle: crystal structure of bzip transcription factor pap1 bound2 to dna|
Gene113853|e49a838a0a42122f|14|c1ci6B_.14.pdb|0.91|26|334|376|2.60|PDB header: transcription| Chain: B: PDB Molecule: transcription factor c/ebp beta;| PDBTitle: transcription factor atf4-c/ebp beta bzip heterodimer|
Gene113853|e49a838a0a42122f|15|c1go4F_.15.pdb|0.61|25|338|369|2.05|PDB header: cell cycle| Chain: F: PDB Molecule: mitotic spindle assembly checkpoint protein mad1;| PDBTitle: crystal structure of mad1-mad2 reveals a conserved mad2 binding motif2 in mad1 and cdc20.|
Gene113853|e49a838a0a42122f|16|c7a4yD_.16.pdb|0.577|32|344|365|2.16|PDB header: de novo protein| Chain: D: PDB Molecule: coiled-coil p6 peptide;| PDBTitle: crystal structure of the p5p6 coiled-coil in complex with nanobody2 nb34.|
Gene113853|e49a838a0a42122f|17|c4w7yB_.17.pdb|0.573|23|345|374|2.50|PDB header: transport protein| Chain: B: PDB Molecule: b-cell receptor-associated protein 29;| PDBTitle: dimeric bap29 vded with disulfide bonds in crystal contacts|
Gene113853|e49a838a0a42122f|18|c2yy0D_.18.pdb|0.536|26|338|364|2.40|PDB header: transcription| Chain: D: PDB Molecule: c-myc-binding protein;| PDBTitle: crystal structure of ms0802, c-myc-1 binding protein domain2 from homo sapiens|
Gene113853|e49a838a0a42122f|19|c3c9pA_.19.pdb|0.502|27|363|384|1.96|PDB header: structural genomics, unknown function| Chain: A: PDB Molecule: uncharacterized protein sp1917;| PDBTitle: crystal structure of uncharacterized protein sp1917|
Gene113853|e49a838a0a42122f|20|c1dipA_.20.pdb|0.501|33|346|375|UNK|PDB header: acetylation| Chain: A: PDB Molecule: delta-sleep-inducing peptide immunoreactive peptide;| PDBTitle: the solution structure of porcine delta-sleep-inducing peptide2 immunoreactive peptide, nmr, 10 structures|
# Job Description|Job ID|Rank|Template/Model|Confidence|Sequence ID|Qstart|Qend|Resolution|Template Info
Gene119946|e52298cd5028e556|1|c4r4mB_.1.pdb|0.278|21|3|30|1.92|PDB header: dna binding protein| Chain: B: PDB Molecule: cgmp-dependent protein kinase 1;| PDBTitle: crystal structure of c42l cgmp dependent protein kinase i alpha (pkgi2 alpha) leucine zipper|
Gene119946|e52298cd5028e556|2|c5yz0C_.2.pdb|0.264|11|1|95|4.70|PDB header: cell cycle| Chain: C: PDB Molecule: atr-interacting protein;| PDBTitle: cryo-em structure of human atr-atrip complex|
Gene119946|e52298cd5028e556|3|c6bv7A_.3.pdb|0.257|23|2|31|UNK|PDB header: membrane protein| Chain: A: PDB Molecule: sodium/calcium exchanger 1;| PDBTitle: nmr structure of sodium/calcium exchanger 1 (ncx1) two-helix bundle2 (thb) domain|
Gene119946|e52298cd5028e556|4|c1zxaB_.4.pdb|0.226|20|3|27|UNK|PDB header: transferase| Chain: B: PDB Molecule: cgmp-dependent protein kinase 1, alpha isozyme;| PDBTitle: solution structure of the coiled-coil domain of cgmp-dependent protein2 kinase ia|
Gene119946|e52298cd5028e556|5|c6wb3B_.5.pdb|0.215|23|13|34|1.35|PDB header: structural protein| Chain: B: PDB Molecule: septin-4;| PDBTitle: crystal structure of coiled coil region of human septin 4|
Gene119946|e52298cd5028e556|6|c6wb3A_.6.pdb|0.215|23|13|34|1.35|PDB header: structural protein| Chain: A: PDB Molecule: septin-4;| PDBTitle: crystal structure of coiled coil region of human septin 4|
Gene119946|e52298cd5028e556|7|c6dlmA_.7.pdb|0.21|24|3|44|1.75|PDB header: de novo protein| Chain: A: PDB Molecule: dhd127_a;| PDBTitle: dhd127|
Gene119946|e52298cd5028e556|8|c4ll7C_.8.pdb|0.185|14|1|36|2.31|PDB header: transport protein| Chain: C: PDB Molecule: swi5-dependent ho expression protein 3;| PDBTitle: structure of she3p amino terminus.|
Gene119946|e52298cd5028e556|9|c7a4yD_.9.pdb|0.182|21|13|36|2.16|PDB header: de novo protein| Chain: D: PDB Molecule: coiled-coil p6 peptide;| PDBTitle: crystal structure of the p5p6 coiled-coil in complex with nanobody2 nb34.|
Gene119946|e52298cd5028e556|10|c3m9bK_.10.pdb|0.175|20|4|44|3.94|PDB header: chaperone| Chain: K: PDB Molecule: proteasome-associated atpase;| PDBTitle: crystal structure of the amino terminal coiled coil domain and the2 inter domain of the mycobacterium tuberculosis proteasomal atpase mpa|
Gene119946|e52298cd5028e556|11|c4bwdA_.11.pdb|0.167|26|1|35|2.70|PDB header: structural protein| Chain: A: PDB Molecule: short coiled-coil protein;| PDBTitle: human short coiled coil protein|
Gene119946|e52298cd5028e556|12|c2jeeA_.12.pdb|0.157|30|4|40|2.8 |PDB header: cell cycle| Chain: A: PDB Molecule: cell division protein zapb;| PDBTitle: xray structure of e. coli yiiu|
Gene119946|e52298cd5028e556|13|c4zrjB_.13.pdb|0.156|24|4|40|2.30|PDB header: signaling protein| Chain: B: PDB Molecule: merlin;| PDBTitle: structure of merlin-ferm and ctd|
Gene119946|e52298cd5028e556|14|c2fxpA_.14.pdb|0.148|23|12|37|UNK|PDB header: viral protein| Chain: A: PDB Molecule: spike glycoprotein;| PDBTitle: solution structure of the sars-coronavirus hr2 domain|
Gene119946|e52298cd5028e556|15|c2hpcF_.15.pdb|0.144|11|4|56|2.90|PDB header: blood clotting| Chain: F: PDB Molecule: fibrinogen, gamma polypeptide;| PDBTitle: crystal structure of fragment d from human fibrinogen complexed with2 gly-pro-arg-pro-amide.|
Gene119946|e52298cd5028e556|16|c5tuvB_.16.pdb|0.123|23|5|44|2.90|PDB header: transcription| Chain: B: PDB Molecule: transcription factor e2f5;| PDBTitle: crystal structure of the e2f5-dp1-p107 ternary complex|
Gene119946|e52298cd5028e556|17|c5uyoA_.17.pdb|0.117|29|11|27|UNK|PDB header: de novo protein| Chain: A: PDB Molecule: heeh_rd4_0097;| PDBTitle: solution nmr structure of the de novo mini protein heeh_rd4_0097|
Gene119946|e52298cd5028e556|18|c5tuuB_.18.pdb|0.11|24|5|50|2.25|PDB header: transcription| Chain: B: PDB Molecule: transcription factor e2f4;| PDBTitle: crystal structure of the e2f4-dp1 coiled coil and marked-box domains|
Gene119946|e52298cd5028e556|19|c1lq7A_.19.pdb|0.106|52|4|35|UNK|PDB header: de novo protein| Chain: A: PDB Molecule: alpha3w;| PDBTitle: de novo designed protein model of radical enzymes|
Gene119946|e52298cd5028e556|20|c6nlyB_.20.pdb|0.105|26|1|39|2.31|PDB header: ligase| Chain: B: PDB Molecule: alanine--trna ligase, mitochondrial;| PDBTitle: fragment of human mitochondrial alanyl-trna synthetase c-ala domain|
# Job Description|Job ID|Rank|Template/Model|Confidence|Sequence ID|Qstart|Qend|Resolution|Template Info
Gene110228|29dbbdea0e49c1cc|1|c2rqyA_.1.pdb|1|50|3|117|UNK|PDB header: unknown function| Chain: A: PDB Molecule: putative uncharacterized protein;| PDBTitle: solution structure and dynamics of mouse armet|
Gene110228|29dbbdea0e49c1cc|2|c2w51A_.2.pdb|1|52|4|97|2.80|PDB header: hormone| Chain: A: PDB Molecule: protein armet;| PDBTitle: human mesencephalic astrocyte-derived neurotrophic factor (manf)|
Gene110228|29dbbdea0e49c1cc|3|c4bitA_.3.pdb|1|42|3|114|UNK|PDB header: signaling protein| Chain: A: PDB Molecule: cerebral dopamine neurotrophic factor;| PDBTitle: solution structure of cerebral dopamine neurotrophic factor (cdnf)|
Gene110228|29dbbdea0e49c1cc|4|c2kveA_.4.pdb|0.999|55|54|117|UNK|PDB header: hormone| Chain: A: PDB Molecule: mesencephalic astrocyte-derived neurotrophic factor;| PDBTitle: c-terminal domain of mesencephalic astrocyte-derived neurotrophic2 factor (manf)|
Gene110228|29dbbdea0e49c1cc|5|c2w50B_.5.pdb|1|49|4|58|1.60|PDB header: hormone| Chain: B: PDB Molecule: armet-like protein 1;| PDBTitle: n-terminal domain of human conserved dopamine neurotrophic factor2 (cdnf)|
Gene110228|29dbbdea0e49c1cc|6|d1y02a1.6.pdb|0.968|35|61|105|1.80|PDB header: metal binding protein| Chain: A: PDB Molecule: fyve-ring finger protein sakura;| PDBTitle: crystal structure of a fyve-type domain from caspase2 regulator carp2|
Gene110228|29dbbdea0e49c1cc|7|c1y02A_.7.pdb|0.966|39|66|105|1.80|PDB header: metal binding protein| Chain: A: PDB Molecule: fyve-ring finger protein sakura;| PDBTitle: crystal structure of a fyve-type domain from caspase2 regulator carp2|
Gene110228|29dbbdea0e49c1cc|8|c2do1A_.8.pdb|0.963|21|62|112|UNK|PDB header: gene regulation| Chain: A: PDB Molecule: nuclear protein hcc-1;| PDBTitle: solution structure of the sap domain of human nuclear protein hcc-1|
Gene110228|29dbbdea0e49c1cc|9|c1zrjA_.9.pdb|0.961|23|61|104|UNK|PDB header: dna binding protein| Chain: A: PDB Molecule: e1b-55kda-associated protein 5 isoform c;| PDBTitle: solution structure of the sap domain of human e1b-55kda-associated2 protein 5 isoform c|
Gene110228|29dbbdea0e49c1cc|10|c2kvuA_.10.pdb|0.953|22|58|102|UNK|PDB header: transcription regulator| Chain: A: PDB Molecule: mkl/myocardin-like protein 1;| PDBTitle: solution nmr structure of sap domain of mkl/myocardin-like protein 12 from h.sapiens, northeast structural genomics consortium target3 target hr4547e|
Gene110228|29dbbdea0e49c1cc|11|d1zrja1.11.pdb|0.961|25|64|103|UNK|PDB header: dna binding protein| Chain: A: PDB Molecule: e1b-55kda-associated protein 5 isoform c;| PDBTitle: solution structure of the sap domain of human e1b-55kda-associated2 protein 5 isoform c|
Gene110228|29dbbdea0e49c1cc|12|d1h1js_.12.pdb|0.952|21|63|108|UNK|PDB header: dna binding| Chain: S: PDB Molecule: tho1 protein;| PDBTitle: the sap domain is a dna-binding domain capable of binding s/mar dna|
Gene110228|29dbbdea0e49c1cc|13|d2do1a1.13.pdb|0.951|21|64|109|UNK|PDB header: gene regulation| Chain: A: PDB Molecule: nuclear protein hcc-1;| PDBTitle: solution structure of the sap domain of human nuclear protein hcc-1|
Gene110228|29dbbdea0e49c1cc|14|c2rnnA_.14.pdb|0.879|24|66|102|UNK|PDB header: ligase| Chain: A: PDB Molecule: e3 sumo-protein ligase siz1;| PDBTitle: solution structure of the n-terminal sap domain of sumo e3 ligases2 from saccharomyces cerevisiae|
Gene110228|29dbbdea0e49c1cc|15|c1jeqA_.15.pdb|0.651|18|61|102|2.70|PDB header: dna binding protein| Chain: A: PDB Molecule: ku70;| PDBTitle: crystal structure of the ku heterodimer|
Gene110228|29dbbdea0e49c1cc|16|d1v66a_.16.pdb|0.384|21|66|103|UNK|PDB header: ligase| Chain: A: PDB Molecule: protein inhibitor of activated stat protein 1;| PDBTitle: solution structure of human p53 binding domain of pias-1|
Gene110228|29dbbdea0e49c1cc|17|c2amiA_.17.pdb|0.357|16|64|115|UNK|PDB header: cell cycle| Chain: A: PDB Molecule: caltractin;| PDBTitle: solution structure of the calcium-loaded n-terminal sensor domain of2 centrin|
Gene110228|29dbbdea0e49c1cc|18|c2rnoA_.18.pdb|0.317|26|66|103|UNK|PDB header: ligase| Chain: A: PDB Molecule: putative dna-binding protein;| PDBTitle: solution structure of the n-terminal sap domain of sumo e3 ligases2 from oryza sativa|
Gene110228|29dbbdea0e49c1cc|19|c2jojA_.19.pdb|0.304|13|66|115|UNK|PDB header: cell cycle| Chain: A: PDB Molecule: centrin protein;| PDBTitle: nmr solution structure of n-terminal domain of euplotes octocarinatus2 centrin|
Gene110228|29dbbdea0e49c1cc|20|c1pk1B_.20.pdb|0.291|17|27|78|1.80|PDB header: transcription repression| Chain: B: PDB Molecule: sex comb on midleg cg9495-pa;| PDBTitle: hetero sam domain structure of ph and scm.|
# Job Description|Job ID|Rank|Template/Model|Confidence|Sequence ID|Qstart|Qend|Resolution|Template Info
Gene121447|ca1d8fc11ade37ed|1|c5mm1A_.1.pdb|1|29|65|287|2.60|PDB header: membrane protein| Chain: A: PDB Molecule: dolichol monophosphate mannose synthase;| PDBTitle: dolichyl phosphate mannose synthase in complex with gdp and dolichyl2 phosphate mannose|
Gene121447|ca1d8fc11ade37ed|2|c6wlbC_.2.pdb|0.997|19|1|277|3.50|PDB header: membrane protein| Chain: C: PDB Molecule: cellulose synthase;| PDBTitle: structure of homotrimeric poplar cellulose synthase isoform 8|
Gene121447|ca1d8fc11ade37ed|3|c5ekeB_.3.pdb|1|25|58|278|3.00|PDB header: transferase| Chain: B: PDB Molecule: uncharacterized glycosyltransferase sll0501;| PDBTitle: structure of the polyisoprenyl-phosphate glycosyltransferase gtrb2 (f215a mutant)|
Gene121447|ca1d8fc11ade37ed|4|c5heaA_.4.pdb|0.999|22|64|286|2.00|PDB header: transferase| Chain: A: PDB Molecule: putative glycosyltransferase (galt1);| PDBTitle: cgt structure in hexamer|
Gene121447|ca1d8fc11ade37ed|5|c2ffuA_.5.pdb|1|19|27|287|1.64|PDB header: transferase| Chain: A: PDB Molecule: polypeptide n-acetylgalactosaminyltransferase 2;| PDBTitle: crystal structure of human ppgalnact-2 complexed with udp and ea2|
Gene121447|ca1d8fc11ade37ed|6|c5tz8C_.6.pdb|1|22|64|284|4.00|PDB header: transferase| Chain: C: PDB Molecule: glycosyl transferase;| PDBTitle: crystal structure of s. aureus tars|
Gene121447|ca1d8fc11ade37ed|7|c6e4rB_.7.pdb|1|19|59|296|2.06|PDB header: transferase| Chain: B: PDB Molecule: polypeptide n-acetylgalactosaminyltransferase 9;| PDBTitle: crystal structure of the drosophila melanogaster polypeptide n-2 acetylgalactosaminyl transferase pgant9b|
Gene121447|ca1d8fc11ade37ed|8|c3ckvA_.8.pdb|1|20|61|292|2.00|PDB header: unknown function| Chain: A: PDB Molecule: putative uncharacterized protein;| PDBTitle: crystal structure of a mycobacterial protein|
Gene121447|ca1d8fc11ade37ed|9|c6s24A_.9.pdb|1|19|59|287|2.12|PDB header: transferase| Chain: A: PDB Molecule: polypeptide n-acetylgalactosaminyltransferase;| PDBTitle: crystal structure of the tggalnac-t3 in complex with udp, manganese2 and the peptide 3|
Gene121447|ca1d8fc11ade37ed|10|c6pxuA_.10.pdb|1|20|61|279|2.01|PDB header: transferase| Chain: A: PDB Molecule: polypeptide n-acetylgalactosaminyltransferase 12;| PDBTitle: crystal structure of human galnac-t12 bound to a diglycosylated2 peptide, mn2+, and udp|
Gene121447|ca1d8fc11ade37ed|11|c6p61D_.11.pdb|0.999|21|61|283|1.95|PDB header: transferase| Chain: D: PDB Molecule: glycosyltransferase;| PDBTitle: structure of a glycosyltransferase from leptospira borgpetersenii2 serovar hardjo-bovis (strain jb197)|
Gene121447|ca1d8fc11ade37ed|12|c1xhbA_.12.pdb|1|18|46|279|2.50|PDB header: transferase| Chain: A: PDB Molecule: polypeptide n-acetylgalactosaminyltransferase 1;| PDBTitle: the crystal structure of udp-galnac: polypeptide alpha-n-2 acetylgalactosaminyltransferase-t1|
Gene121447|ca1d8fc11ade37ed|13|c6iwqE_.13.pdb|1|17|27|279|2.95|PDB header: transferase| Chain: E: PDB Molecule: n-acetylgalactosaminyltransferase 7;| PDBTitle: crystal structure of galnac-t7 with mn2+|
Gene121447|ca1d8fc11ade37ed|14|c5nqaA_.14.pdb|1|19|61|280|1.90|PDB header: transferase| Chain: A: PDB Molecule: polypeptide n-acetylgalactosaminyltransferase 4;| PDBTitle: crystal structure of galnac-t4 in complex with the monoglycopeptide 3|
Gene121447|ca1d8fc11ade37ed|15|c2d7iA_.15.pdb|1|17|27|279|2.50|PDB header: transferase| Chain: A: PDB Molecule: polypeptide n-acetylgalactosaminyltransferase 10;| PDBTitle: crystal structure of pp-galnac-t10 with udp, galnac and mn2+|
Gene121447|ca1d8fc11ade37ed|16|d2bo4a1.16.pdb|0.999|20|68|278|1.95|PDB header: transferase| Chain: A: PDB Molecule: mannosylglycerate synthase;| PDBTitle: dissection of mannosylglycerate synthase: an archetypal2 mannosyltransferase|
Gene121447|ca1d8fc11ade37ed|17|c3f1yC_.17.pdb|1|18|63|292|2.20|PDB header: transferase| Chain: C: PDB Molecule: mannosyl-3-phosphoglycerate synthase;| PDBTitle: mannosyl-3-phosphoglycerate synthase from rubrobacter xylanophilus|
Gene121447|ca1d8fc11ade37ed|18|d1xhba2.18.pdb|1|16|45|292|2.50|PDB header: transferase| Chain: A: PDB Molecule: polypeptide n-acetylgalactosaminyltransferase 1;| PDBTitle: the crystal structure of udp-galnac: polypeptide alpha-n-2 acetylgalactosaminyltransferase-t1|
Gene121447|ca1d8fc11ade37ed|19|c3bcvA_.19.pdb|1|19|64|277|2.35|PDB header: transferase| Chain: A: PDB Molecule: putative glycosyltransferase protein;| PDBTitle: crystal structure of a putative glycosyltransferase from bacteroides2 fragilis|
Gene121447|ca1d8fc11ade37ed|20|c2z86D_.20.pdb|1|17|52|293|2.40|PDB header: transferase| Chain: D: PDB Molecule: chondroitin synthase;| PDBTitle: crystal structure of chondroitin polymerase from escherichia coli2 strain k4 (k4cp) complexed with udp-glcua and udp|
# Job Description|Job ID|Rank|Template/Model|Confidence|Sequence ID|Qstart|Qend|Resolution|Template Info
Gene103690|084ff3df12adb60f|1|c5e68A_.1.pdb|0.337|38|7|66|1.58|PDB header: lyase| Chain: A: PDB Molecule: s-ribosylhomocysteine lyase;| PDBTitle: high resolution crystal structure of luxs - quorum sensor molecular2 complex from salmonella typhi at 1.58 angstroms|
Gene103690|084ff3df12adb60f|2|c5z3kB_.2.pdb|0.261|19|24|182|1.80|PDB header: hydrolase| Chain: B: PDB Molecule: glucosidase;| PDBTitle: crystal structure of glucosidase from croceicoccus marinus at 1.82 angstrom resolution|
Gene103690|084ff3df12adb60f|3|d1v10a2.3.pdb|0.172|14|370|419|1.7 |PDB header: oxidase| Chain: A: PDB Molecule: laccase;| PDBTitle: structure of rigidoporus lignosus laccase from hemihedrally2 twinned crystals|
Gene103690|084ff3df12adb60f|4|c3ka5A_.4.pdb|0.165|78|158|166|1.80|PDB header: chaperone| Chain: A: PDB Molecule: ribosome-associated protein y (psrp-1);| PDBTitle: crystal structure of ribosome-associated protein y (psrp-1)2 from clostridium acetobutylicum. northeast structural3 genomics consortium target id car123a|
Gene103690|084ff3df12adb60f|5|c3k2tA_.5.pdb|0.159|67|158|166|2.40|PDB header: structural genomics, unknown function| Chain: A: PDB Molecule: lmo2511 protein;| PDBTitle: crystal structure of lmo2511 protein from listeria2 monocytogenes, northeast structural genomics consortium3 target lkr84a|
Gene103690|084ff3df12adb60f|6|d1lg4a_.6.pdb|0.151|40|275|309|UNK|PDB header: prion protein| Chain: A: PDB Molecule: prion-like protein;| PDBTitle: nmr structure of the human doppel protein fragment 24-152|
Gene103690|084ff3df12adb60f|7|c3ilaG_.7.pdb|0.122|30|211|251|2.90|PDB header: signaling protein| Chain: G: PDB Molecule: ryanodine receptor 1;| PDBTitle: crystal structure of rabbit ryanodine receptor 1 n-terminal domain (9-2 205)|
Gene103690|084ff3df12adb60f|8|d2d32a1.8.pdb|0.114|43|151|187|2.40|PDB header: ligase| Chain: A: PDB Molecule: glutamate--cysteine ligase;| PDBTitle: crystal structure of michaelis complex of gamma-glutamylcysteine2 synthetase|
Gene103690|084ff3df12adb60f|9|d1j98a_.9.pdb|0.112|29|7|66|1.20|PDB header: signaling protein| Chain: A: PDB Molecule: autoinducer-2 production protein luxs;| PDBTitle: the 1.2 angstrom structure of bacillus subtilis luxs|
Gene103690|084ff3df12adb60f|10|c6etxR_.10.pdb|0.111|36|66|76|4.80|PDB header: dna binding protein| Chain: R: PDB Molecule: ino80 complex subunit b;| PDBTitle: cryo-em structure of the human ino80 complex bound to nucleosome|
Gene103690|084ff3df12adb60f|11|c5kwvA_.11.pdb|0.11|38|430|442|2.25|PDB header: ligase| Chain: A: PDB Molecule: pantothenate synthetase;| PDBTitle: crystal structure of a pantoate-beta-alanine ligase from neisseria2 gonorrhoeae with bound amppnp|
Gene103690|084ff3df12adb60f|12|d1hpga_.12.pdb|0.104|44|133|141|1.50|PDB header: hydrolase/hydrolase inhibitor| Chain: A: PDB Molecule: glutamic acid specific protease;| PDBTitle: a glutamic acid specific serine protease utilizes a novel histidine2 triad in substrate binding|
Gene103690|084ff3df12adb60f|13|c3o44G_.13.pdb|0.104|24|206|266|2.88|PDB header: toxin| Chain: G: PDB Molecule: hemolysin;| PDBTitle: crystal structure of the vibrio cholerae cytolysin (hlya) heptameric2 pore|
Gene103690|084ff3df12adb60f|14|c4gmjE_.14.pdb|0.102|33|36|53|2.70|PDB header: rna binding protein| Chain: E: PDB Molecule: ccr4-not transcription complex subunit 1;| PDBTitle: structure of human not1 mif4g domain co-crystallized with caf1|
Gene103690|084ff3df12adb60f|15|d1mwpa_.15.pdb|0.097|36|218|239|1.80|PDB header: sugar binding protein| Chain: A: PDB Molecule: amyloid a4 protein;| PDBTitle: n-terminal domain of the amyloid precursor protein|
Gene103690|084ff3df12adb60f|16|c1xezA_.16.pdb|0.096|24|206|266|2.30|PDB header: toxin| Chain: A: PDB Molecule: hemolysin;| PDBTitle: crystal structure of the vibrio cholerae cytolysin (hlya) pro-toxin2 with octylglucoside bound|
Gene103690|084ff3df12adb60f|17|c4pphB_.17.pdb|0.096|26|229|265|2.01|PDB header: plant protein| Chain: B: PDB Molecule: conglutin gamma;| PDBTitle: crystal structure of conglutin gamma, a unique basic 7s globulin from2 lupine seeds|
Gene103690|084ff3df12adb60f|18|c2n2uA_.18.pdb|0.094|69|371|383|UNK|PDB header: unknown function, structural genomics| Chain: A: PDB Molecule: or358;| PDBTitle: solution nmr structure of de novo designed ferredoxin fold protein2 sfr3, northeast structural genomics consortium (nesg) target or358|
Gene103690|084ff3df12adb60f|19|c1wo6A_.19.pdb|0.092|63|75|82|UNK|PDB header: transferase| Chain: A: PDB Molecule: creb binding protein;| PDBTitle: solution structure of designed functional finger 5 (dff5): designed2 mutant based on non-native chance domain|
Gene103690|084ff3df12adb60f|20|d1gjja1.20.pdb|0.091|52|419|441|UNK|PDB header: membrane protein| Chain: A: PDB Molecule: lap2;| PDBTitle: n-terminal constant region of the nuclear envelope protein lap2|
# Job Description|Job ID|Rank|Template/Model|Confidence|Sequence ID|Qstart|Qend|Resolution|Template Info
Gene103414|943b8fa701c2ec83|1|c4perB_.1.pdb|0.461|60|44|53|1.92|PDB header: hydrolase/hydrolase inhibitor| Chain: B: PDB Molecule: angiogenin;| PDBTitle: structure of gallus gallus ribonuclease inhibitor complexed with2 gallus gallus ribonuclease i|
Gene103414|943b8fa701c2ec83|2|c7bflA_.2.pdb|0.376|50|44|53|2.88|PDB header: hydrolase| Chain: A: PDB Molecule: angiogenin-1;| PDBTitle: x-ray structure of ss-rnase-2 des116-120|
Gene103414|943b8fa701c2ec83|3|d1gv7a_.3.pdb|0.372|70|44|53|2.10|PDB header: hydrolase| Chain: A: PDB Molecule: angiogenin;| PDBTitle: arh-i, an angiogenin/rnase a chimera|
Gene103414|943b8fa701c2ec83|4|c2vq8A_.4.pdb|0.363|40|44|53|1.35|PDB header: hydrolase| Chain: A: PDB Molecule: rnase zf-1a;| PDBTitle: rnase zf-1a|
Gene103414|943b8fa701c2ec83|5|d1k59a_.5.pdb|0.333|80|44|53|1.80|PDB header: hydrolase| Chain: A: PDB Molecule: angiogenin;| PDBTitle: crystal structure of human angiogenin variant q117g|
Gene103414|943b8fa701c2ec83|6|c2j4tB_.6.pdb|0.33|50|44|53|2.02|PDB header: hydrolase| Chain: B: PDB Molecule: angiogenin-4;| PDBTitle: biological and structural features of murine angiogenin-4,2 an angiogenic protein|
Gene103414|943b8fa701c2ec83|7|c2vq9A_.7.pdb|0.31|30|44|53|1.85|PDB header: hydrolase| Chain: A: PDB Molecule: rnase 1;| PDBTitle: rnase zf-3e|
Gene103414|943b8fa701c2ec83|8|d1kvza_.8.pdb|0.296|50|44|53|UNK|PDB header: hydrolase| Chain: A: PDB Molecule: rc-rnase4;| PDBTitle: solution structure of cytotoxic rc-rnase4|
Gene103414|943b8fa701c2ec83|9|c2bbjB_.9.pdb|0.291|31|83|137|3.90|PDB header: metal transport/membrane protein| Chain: B: PDB Molecule: divalent cation transport-related protein;| PDBTitle: crystal structure of the cora mg2+ transporter|
Gene103414|943b8fa701c2ec83|10|d1m07a_.10.pdb|0.289|60|44|53|1.80|PDB header: hydrolase/dna| Chain: A: PDB Molecule: ribonuclease;| PDBTitle: residues involved in the catalysis and base specificity of cytotoxic2 ribonuclease from bullfrog (rana catesbeiana)|
Gene103414|943b8fa701c2ec83|11|d1onca_.11.pdb|0.275|60|44|53|1.70|PDB header: pancreatic ribonuclease| Chain: A: PDB Molecule: p-30 protein;| PDBTitle: the refined 1.7 angstroms x-ray crystallographic structure of p-30, an2 amphibian ribonuclease with anti-tumor activity|
Gene103414|943b8fa701c2ec83|12|d1oj8a_.12.pdb|0.273|30|44|53|1.70|PDB header: hydrolase| Chain: A: PDB Molecule: rc-rnase6 ribonuclease;| PDBTitle: novel and retro binding modes in cytotoxic ribonucleases from rana2 catesbeiana of two crystal structures complexed with d(apcpgpa) and3 (2',5'cpg)|
Gene103414|943b8fa701c2ec83|13|d1m58a_.13.pdb|0.27|50|44|53|UNK|PDB header: hydrolase| Chain: A: PDB Molecule: rc-rnase2 ribonuclease;| PDBTitle: solution structure of cytotoxic rc-rnase2|
Gene103414|943b8fa701c2ec83|14|c2p6zA_.14.pdb|0.266|30|44|53|1.93|PDB header: hydrolase| Chain: A: PDB Molecule: recombinant amphinase-2;| PDBTitle: enzymatic and structural characterisation of amphinase, a novel2 cytotoxic ribonuclease from rana pipiens oocytes|
Gene103414|943b8fa701c2ec83|15|d1rnfa_.15.pdb|0.26|60|44|53|2.10|PDB header: hydrolase| Chain: A: PDB Molecule: protein (ribonuclease 4);| PDBTitle: x-ray crystal structure of unliganded human ribonuclease 4|
Gene103414|943b8fa701c2ec83|16|c2zpoA_.16.pdb|0.231|40|44|53|1.60|PDB header: hydrolase| Chain: A: PDB Molecule: ribonuclease;| PDBTitle: crystal structure of green turtle egg white ribonuclease|
Gene103414|943b8fa701c2ec83|17|d1agia_.17.pdb|0.225|60|44|53|1.50|PDB header: endonuclease| Chain: A: PDB Molecule: angiogenin;| PDBTitle: crystal structure of bovine angiogenin at 1.5 angstroms2 resolution|
Gene103414|943b8fa701c2ec83|18|c5z62J_.18.pdb|0.212|33|42|53|3.60|PDB header: electron transport| Chain: J: PDB Molecule: cytochrome c oxidase subunit 7a2, mitochondrial;| PDBTitle: structure of human cytochrome c oxidase|
Gene103414|943b8fa701c2ec83|19|c2y69W_.19.pdb|0.209|58|42|53|1.95|PDB header: electron transport| Chain: W: PDB Molecule: cytochrome c oxidase polypeptide 7a1;| PDBTitle: bovine heart cytochrome c oxidase re-refined with molecular oxygen|
Gene103414|943b8fa701c2ec83|20|c7o3eI_.20.pdb|0.193|23|42|96|3.60|PDB header: membrane protein| Chain: I: PDB Molecule: cox7a2l protein;| PDBTitle: murine supercomplex ciii2civ in the intermediate locked conformation|
# Job Description|Job ID|Rank|Template/Model|Confidence|Sequence ID|Qstart|Qend|Resolution|Template Info
Gene137051|0c779ead81abc732|1|c1htyA_.1.pdb|1|39|1|200|1.40|PDB header: hydrolase| Chain: A: PDB Molecule: alpha-mannosidase ii;| PDBTitle: golgi alpha-mannosidase ii|
Gene137051|0c779ead81abc732|2|c2ow7A_.2.pdb|1|38|1|205|1.77|PDB header: hydrolase| Chain: A: PDB Molecule: alpha-mannosidase 2;| PDBTitle: golgi alpha-mannosidase ii complex with (1r,6s,7r,8s)-1-2 thioniabicyclo[4.3.0]nonan-7,8-diol chloride|
Gene137051|0c779ead81abc732|3|d3bvua2.3.pdb|1|38|1|201|1.12|PDB header: hydrolase| Chain: A: PDB Molecule: alpha-mannosidase 2;| PDBTitle: golgi mannosidase ii d204a catalytic nucleophile mutant complex with2 methyl(alpha-d-mannopyranosyl)-(1->3)-s-[(alpha-d-mannopyranosyl)-(1-3 >6)]-alpha-d-mannopyranoside|
Gene137051|0c779ead81abc732|4|c1o7dD_.4.pdb|1|28|1|204|2.70|PDB header: hydrolase| Chain: D: PDB Molecule: lysosomal alpha-mannosidase;| PDBTitle: the structure of the bovine lysosomal a-mannosidase suggests a novel2 mechanism for low ph activation|
Gene137051|0c779ead81abc732|5|c6b9pA_.5.pdb|1|27|1|201|2.00|PDB header: hydrolase| Chain: A: PDB Molecule: alpha-mannosidase from canavalia ensiformis (jack bean);| PDBTitle: structure of gh 38 jack bean alpha-mannosidase in complex with a 36-2 valent iminosugar cluster inhibitor|
Gene137051|0c779ead81abc732|6|c3lvtA_.6.pdb|0.999|13|2|202|2.55|PDB header: hydrolase| Chain: A: PDB Molecule: glycosyl hydrolase, family 38;| PDBTitle: the crystal structure of a protein in the glycosyl hydrolase family 382 from enterococcus faecalis to 2.55a|
Gene137051|0c779ead81abc732|7|c6lz1B_.7.pdb|0.996|13|4|195|3.20|PDB header: hydrolase| Chain: B: PDB Molecule: ams1;| PDBTitle: structure of s.pombe alpha-mannosidase ams1|
Gene137051|0c779ead81abc732|8|c7dd9A_.8.pdb|0.989|12|4|195|2.40|PDB header: hydrolase| Chain: A: PDB Molecule: alpha-mannosidase,zz-type zinc finger-containing protein| PDBTitle: cryo-em structure of the ams1 and nbr1 complex|
Gene137051|0c779ead81abc732|9|c2wyhA_.9.pdb|0.998|11|2|203|1.90|PDB header: hydrolase| Chain: A: PDB Molecule: alpha-mannosidase;| PDBTitle: structure of the streptococcus pyogenes family gh38 alpha-2 mannosidase|
Gene137051|0c779ead81abc732|10|c5jm0A_.10.pdb|0.993|11|1|177|6.30|PDB header: hydrolase| Chain: A: PDB Molecule: alpha-mannosidase,alpha-mannosidase,alpha-mannosidase;| PDBTitle: structure of the s. cerevisiae alpha-mannosidase 1|
Gene137051|0c779ead81abc732|11|c2iyjA_.11.pdb|0.688|24|76|111|2.0 |PDB header: isomerase| Chain: A: PDB Molecule: thiol disulfide interchange protein dsbc;| PDBTitle: crystal structure of the n-terminal dimer domain of e.coli2 dsbc|
Gene137051|0c779ead81abc732|12|d1eeja2.12.pdb|0.613|23|76|112|1.90|PDB header: isomerase| Chain: A: PDB Molecule: thiol:disulfide interchange protein;| PDBTitle: crystal structure of the protein disulfide bond isomerase,2 dsbc, from escherichia coli|
Gene137051|0c779ead81abc732|13|d1t3ba2.13.pdb|0.528|17|76|111|2.50|PDB header: isomerase| Chain: A: PDB Molecule: thiol:disulfide interchange protein dsbc;| PDBTitle: x-ray structure of dsbc from haemophilus influenzae|
Gene137051|0c779ead81abc732|14|c5jiaH_.14.pdb|0.408|36|94|131|1.80|PDB header: ran-binding protein| Chain: H: PDB Molecule: ran-binding protein 10;| PDBTitle: the crystal structure of ius-spry domain from ranbp10|
Gene137051|0c779ead81abc732|15|c7eebE_.15.pdb|0.37|30|104|126|2.90|PDB header: protein transport| Chain: E: PDB Molecule: cation channel sperm-associated protein subunit beta;| PDBTitle: structure of the catspermasome|
Gene137051|0c779ead81abc732|16|d1iyjb2.16.pdb|0.307|57|13|19|3.40|PDB header: gene regulation/antitumor protein| Chain: B: PDB Molecule: breast cancer susceptibility;| PDBTitle: structure of a brca2-dss1 complex|
Gene137051|0c779ead81abc732|17|c7nscA_.17.pdb|0.286|33|94|131|3.30|PDB header: ligase| Chain: A: PDB Molecule: ran-binding protein 9;| PDBTitle: substrate receptor scaffolding module of human ctlh e3 ubiquitin2 ligase|
Gene137051|0c779ead81abc732|18|c6lt9F_.18.pdb|0.28|14|88|132|1.80|PDB header: membrane protein| Chain: F: PDB Molecule: ryanodine receptor 1;| PDBTitle: the crystal structure of diamondback moth ryanodine receptor spry12 domain|
Gene137051|0c779ead81abc732|19|c5c33B_.19.pdb|0.265|17|94|131|1.21|PDB header: contractile protein| Chain: B: PDB Molecule: ryanodine receptor 2;| PDBTitle: crystal structure of mouse ryanodine receptor 2 spry1 domain|
Gene137051|0c779ead81abc732|20|d1by2a_.20.pdb|0.251|23|134|166|2.00|PDB header: extracellular module| Chain: A: PDB Molecule: mac-2 binding protein;| PDBTitle: structure of m2bp scavenger receptor cysteine-rich domain|
# Job Description|Job ID|Rank|Template/Model|Confidence|Sequence ID|Qstart|Qend|Resolution|Template Info
Gene126286|43e9802bdd3be569|1|c2kt0A_.1.pdb|0.999|35|171|251|UNK|PDB header: transcription regulation| Chain: A: PDB Molecule: homeobox protein nanog;| PDBTitle: solution structure of human stem cell transcription factor nanog2 homeodomain fragment|
Gene126286|43e9802bdd3be569|2|c2djnA_.2.pdb|0.998|41|184|252|UNK|PDB header: transcription| Chain: A: PDB Molecule: homeobox protein dlx-5;| PDBTitle: the solution structure of the homeobox domain of human homeobox2 protein dlx-5|
Gene126286|43e9802bdd3be569|3|c2m34A_.3.pdb|0.999|42|185|251|UNK|PDB header: transcription| Chain: A: PDB Molecule: homeobox protein gbx-1;| PDBTitle: nmr structure of the homeodomain transcription factor gbx1 from homo2 sapiens|
Gene126286|43e9802bdd3be569|4|c2dmtA_.4.pdb|0.999|36|175|252|UNK|PDB header: dna binding protein| Chain: A: PDB Molecule: homeobox protein barh-like 1;| PDBTitle: solution structure of the homeobox domain of homeobox protein barh-2 like 1|
Gene126286|43e9802bdd3be569|5|d1pufa_.5.pdb|0.999|40|172|246|1.90|PDB header: transcription/dna| Chain: A: PDB Molecule: homeobox protein hox-a9;| PDBTitle: crystal structure of hoxa9 and pbx1 homeodomains bound to2 dna|
Gene126286|43e9802bdd3be569|6|c6m3dC_.6.pdb|0.998|47|190|248|1.60|PDB header: dna binding protein/dna| Chain: C: PDB Molecule: segmentation polarity homeobox protein engrailed,| PDBTitle: x-ray crystal structure of tandemly connected engrailed homeodomains2 (ehd) with r53a mutations and dna complex|
Gene126286|43e9802bdd3be569|7|d2hddb_.7.pdb|0.998|48|190|245|1.90|PDB header: transcription/dna| Chain: B: PDB Molecule: protein (engrailed homeodomain q50k);| PDBTitle: engrailed homeodomain q50k variant dna complex|
Gene126286|43e9802bdd3be569|8|d1jgga_.8.pdb|0.998|47|191|247|2.00|PDB header: transcription/dna| Chain: A: PDB Molecule: segmentation protein even-skipped;| PDBTitle: even-skipped homeodomain complexed to at-rich dna|
Gene126286|43e9802bdd3be569|9|d1b72a_.9.pdb|0.998|43|190|250|2.35|PDB header: protein/dna| Chain: A: PDB Molecule: protein (homeobox protein hox-b1);| PDBTitle: pbx1, homeobox protein hox-b1/dna ternary complex|
Gene126286|43e9802bdd3be569|10|d1ig7a_.10.pdb|0.998|46|190|246|2.20|PDB header: transcription/dna| Chain: A: PDB Molecule: homeotic protein msx-1;| PDBTitle: msx-1 homeodomain/dna complex structure|
Gene126286|43e9802bdd3be569|11|d1ztra1.11.pdb|0.998|45|189|246|UNK|PDB header: transcription| Chain: A: PDB Molecule: segmentation polarity homeobox protein engrailed;| PDBTitle: solution structure of engrailed homeodomain l16a mutant|
Gene126286|43e9802bdd3be569|12|d1du0a_.12.pdb|0.998|50|195|246|2.00|PDB header: transcription/dna| Chain: A: PDB Molecule: engrailed homeodomain;| PDBTitle: engrailed homeodomain q50a variant dna complex|
Gene126286|43e9802bdd3be569|13|d1p7ia_.13.pdb|0.998|49|191|243|2.10|PDB header: dna binding protein| Chain: A: PDB Molecule: segmentation polarity homeobox protein engrailed;| PDBTitle: crystal structure of engrailed homeodomain mutant k52a|
Gene126286|43e9802bdd3be569|14|c2m0cA_.14.pdb|0.998|37|185|254|UNK|PDB header: gene regulation| Chain: A: PDB Molecule: homeobox protein aristaless-like 4;| PDBTitle: solution nmr structure of homeobox domain of human alx4, northeast2 structural genomics consortium (nesg) target hr4490c|
Gene126286|43e9802bdd3be569|15|d1p7jb_.15.pdb|0.997|49|195|245|2.10|PDB header: dna binding protein| Chain: B: PDB Molecule: segmentation polarity homeobox protein engrailed;| PDBTitle: crystal structure of engrailed homeodomain mutant k52e|
Gene126286|43e9802bdd3be569|16|c2da2A_.16.pdb|0.998|38|188|252|UNK|PDB header: transcription| Chain: A: PDB Molecule: alpha-fetoprotein enhancer binding protein;| PDBTitle: solution structure of the second homeobox domain of at-binding2 transcription factor 1 (atbf1)|
Gene126286|43e9802bdd3be569|17|c2vi6F_.17.pdb|0.998|44|194|248|2.6 |PDB header: transcription| Chain: F: PDB Molecule: homeobox protein nanog;| PDBTitle: crystal structure of the nanog homeodomain|
Gene126286|43e9802bdd3be569|18|c5flvA_.18.pdb|0.997|44|192|246|3.00|PDB header: transcription| Chain: A: PDB Molecule: homeobox protein nkx-2.5, t-box transcription factor tbx5;| PDBTitle: crystal structure of nkx2-5 and tbx5 bound to the nppa2 promoter region|
Gene126286|43e9802bdd3be569|19|d1b8ia_.19.pdb|0.999|41|189|247|2.40|PDB header: transcription/dna| Chain: A: PDB Molecule: protein (ultrabithorax homeotic protein iv);| PDBTitle: structure of the homeotic ubx/exd/dna ternary complex|
Gene126286|43e9802bdd3be569|20|d1nk3p_.20.pdb|0.998|41|188|246|UNK|PDB header: dna binding protein/dna| Chain: P: PDB Molecule: homeobox protein vnd;| PDBTitle: vnd/nk-2 homeodomain/dna complex, nmr, minimized average structure|
# Job Description|Job ID|Rank|Template/Model|Confidence|Sequence ID|Qstart|Qend|Resolution|Template Info
Gene128369|330499f9061248f0|1|c6lo8D_.1.pdb|0.394|16|108|176|3.83|PDB header: protein transport| Chain: D: PDB Molecule: mitochondrial import inner membrane translocase subunit| PDBTitle: cryo-em structure of the tim22 complex from yeast|
Gene128369|330499f9061248f0|2|c2kmzA_.2.pdb|0.336|38|35|55|UNK|PDB header: apoptosis| Chain: A: PDB Molecule: tumor necrosis factor receptor superfamily member 12a;| PDBTitle: nmr structure of hfn14|
Gene128369|330499f9061248f0|3|c7nn6A_.3.pdb|0.32|52|105|130|UNK|PDB header: transcription| Chain: A: PDB Molecule: toxr;| PDBTitle: periplasmic domain of vibrio cholerae toxr|
Gene128369|330499f9061248f0|4|c3nicA_.4.pdb|0.312|33|122|133|2.80|PDB header: hydrolase/dna| Chain: A: PDB Molecule: eco29kir;| PDBTitle: dna binding and cleavage by the giy-yig endonuclease r.eco29ki2 inactive variant y49f|
Gene128369|330499f9061248f0|5|c6uueA_.5.pdb|0.291|39|105|130|1.39|PDB header: dna binding protein| Chain: A: PDB Molecule: transcriptional activator toxr;| PDBTitle: the se-met structure of the vibrio vulnificus toxr periplasmic domain|
Gene128369|330499f9061248f0|6|c2mm0A_.6.pdb|0.288|40|20|44|UNK|PDB header: toxin| Chain: A: PDB Molecule: host-selective toxin protein;| PDBTitle: solution structures of active ptr toxb and its inactive homolog2 highlight protein dynamics as a modulator of toxin activity|
Gene128369|330499f9061248f0|7|c2waqG_.7.pdb|0.261|40|194|213|3.35|PDB header: transcription| Chain: G: PDB Molecule: dna-directed rna polymerase rpo8 subunit;| PDBTitle: the complete structure of the archaeal 13-subunit dna-directed rna2 polymerase|
Gene128369|330499f9061248f0|8|c3kifD_.8.pdb|0.22|26|35|74|2.50|PDB header: sugar binding protein| Chain: D: PDB Molecule: 5-bladed beta-propeller lectin;| PDBTitle: the crystal structures of two fragments truncated from 5-bladed beta-2 propeller lectin, tachylectin-2 (lib1-b7-18 and lib2-d2-15)|
Gene128369|330499f9061248f0|9|c1vw4T_.9.pdb|0.184|44|32|49|3.20|PDB header: ribosome| Chain: T: PDB Molecule: 54s ribosomal protein l4, mitochondrial;| PDBTitle: structure of the yeast mitochondrial large ribosomal subunit|
Gene128369|330499f9061248f0|10|c4v192_.10.pdb|0.183|33|36|53|3.40|PDB header: ribosome| Chain: 2: PDB Molecule: mitoribosomal protein ul29m, mrpl47;| PDBTitle: structure of the large subunit of the mammalian mitoribosome, part 12 of 2|
Gene128369|330499f9061248f0|11|c5g2rA_.11.pdb|0.162|30|57|116|2.45|PDB header: transferase| Chain: A: PDB Molecule: molybdopterin biosynthesis protein cnx1;| PDBTitle: crystal structure of the mo-insertase domain cnx1e from2 arabidopsis thaliana|
Gene128369|330499f9061248f0|12|c4fc2C_.12.pdb|0.158|35|134|182|1.91|PDB header: hydrolase| Chain: C: PDB Molecule: poly(adp-ribose) glycohydrolase;| PDBTitle: crystal structure of mouse poly(adp-ribose) glycohydrolase (parg)2 catalytic domain|
Gene128369|330499f9061248f0|13|d1k8ib2.13.pdb|0.154|40|209|228|3.10|PDB header: immune system| Chain: B: PDB Molecule: mhc class ii h2-m beta 2 chain;| PDBTitle: crystal structure of mouse h2-dm|
Gene128369|330499f9061248f0|14|c3hh7A_.14.pdb|0.146|42|45|56|1.55|PDB header: toxin| Chain: A: PDB Molecule: muscarinic toxin-like protein 3 homolog;| PDBTitle: structural and functional characterization of a novel homodimeric2 three-finger neurotoxin from the venom of ophiophagus hannah (king3 cobra)|
Gene128369|330499f9061248f0|15|c2hw2A_.15.pdb|0.142|60|136|145|1.45|PDB header: transferase| Chain: A: PDB Molecule: rifampin adp-ribosyl transferase;| PDBTitle: crystal structure of rifampin adp-ribosyl transferase in complex with2 rifampin|
Gene128369|330499f9061248f0|16|c1vw4M_.16.pdb|0.132|40|108|122|3.20|PDB header: ribosome| Chain: M: PDB Molecule: 54s ribosomal protein img1, mitochondrial;| PDBTitle: structure of the yeast mitochondrial large ribosomal subunit|
Gene128369|330499f9061248f0|17|d2h28a1.17.pdb|0.13|35|98|114|2.10|PDB header: structural genomics, unknown function| Chain: A: PDB Molecule: hypothetical protein yeeu;| PDBTitle: crystal structure of yeeu from e. coli. northeast structural genomics2 target er304|
Gene128369|330499f9061248f0|18|d1xdna_.18.pdb|0.117|36|95|123|1.20|PDB header: ligase| Chain: A: PDB Molecule: rna editing ligase mp52;| PDBTitle: high resolution crystal structure of an editosome enzyme from2 trypanosoma brucei: rna editing ligase 1|
Gene128369|330499f9061248f0|19|c5x90H_.19.pdb|0.115|55|93|112|2.80|PDB header: protein transport| Chain: H: PDB Molecule: hypothetical virulence protein;| PDBTitle: structure of dotl(656-783)-icms-icmw-lvga derived from legionella2 pneumophila|
Gene128369|330499f9061248f0|20|d1jgka_.20.pdb|0.11|46|44|56|UNK|PDB header: toxin| Chain: A: PDB Molecule: candoxin;| PDBTitle: solution structure of candoxin|
# Job Description|Job ID|Rank|Template/Model|Confidence|Sequence ID|Qstart|Qend|Resolution|Template Info
Gene112994|afba23d2010ad134|1|c6trpA_.1.pdb|0.49|59|23|49|UNK|PDB header: protein binding| Chain: A: PDB Molecule: peptide synthetase xpsb,peptide synthetase xpsb;| PDBTitle: solution structure of docking domain complex of pax nrps: paxc ndd -2 paxb cdd|
Gene112994|afba23d2010ad134|2|c4cdiC_.2.pdb|0.27|44|5|22|3.70|PDB header: membrane protein| Chain: C: PDB Molecule: predicted protein;| PDBTitle: crystal structure of acrb-acrz complex|
Gene112994|afba23d2010ad134|3|d2gica1.3.pdb|0.231|45|55|91|2.92|PDB header: virus/viral protein/rna| Chain: A: PDB Molecule: nucleocapsid protein;| PDBTitle: crystal structure of a vesicular stomatitis virus nucleocapsid-rna2 complex|
Gene112994|afba23d2010ad134|4|d2gtta1.4.pdb|0.197|43|55|92|3.49|PDB header: viral protein, rna binding protein| Chain: A: PDB Molecule: nucleoprotein;| PDBTitle: crystal structure of the rabies virus nucleoprotein-rna complex|
Gene112994|afba23d2010ad134|5|c7c4jF_.5.pdb|0.131|58|19|31|2.89|PDB header: dna binding protein| Chain: F: PDB Molecule: swi/snf chromatin-remodeling complex subunit snf5;| PDBTitle: cryo-em structure of the yeast swi/snf complex in a nucleosome free2 state|
Gene112994|afba23d2010ad134|6|c3zgiB_.6.pdb|0.128|45|28|47|2.25|PDB header: structural protein| Chain: B: PDB Molecule: cell wall surface anchor family protein;| PDBTitle: crystal structure of the krt10-binding region domain of the2 pneumococcal serine rich repeat protein psrp|
Gene112994|afba23d2010ad134|7|c2m0nA_.7.pdb|0.08|45|47|57|UNK|PDB header: unknown function| Chain: A: PDB Molecule: putative uncharacterized protein;| PDBTitle: solution structure of a duf3349 annotated protein from mycobacterium2 abscessus, mab_3403c. seattle structural genomics center for3 infectious disease target myaba.17112.a.a2|
Gene112994|afba23d2010ad134|8|d2v3za1.8.pdb|0.079|50|61|72|1.56|PDB header: hydrolase| Chain: A: PDB Molecule: xaa-pro aminopeptidase;| PDBTitle: glu383ala escherichia coli aminopeptidase p in complex with substrate|
Gene112994|afba23d2010ad134|9|c7ar9t_.9.pdb|0.067|42|65|76|2.97|PDB header: electron transport| Chain: T: PDB Molecule: sdap1;| PDBTitle: cryo-em structure of polytomella complex-i (membrane arm)|
Gene112994|afba23d2010ad134|10|c2kkgA_.10.pdb|0.066|36|20|47|UNK|PDB header: membrane protein| Chain: A: PDB Molecule: major prion protein;| PDBTitle: nmr structure of the octarepeat region of prion protein bound to2 pentosan polysulfate|
Gene112994|afba23d2010ad134|11|c4dq5B_.11.pdb|0.061|57|62|75|1.40|PDB header: membrane protein| Chain: B: PDB Molecule: membrane protein phi6 p5wt;| PDBTitle: structural investigation of bacteriophage phi6 lysin (wt)|
Gene112994|afba23d2010ad134|12|c1b24A_.12.pdb|0.061|35|7|23|2.20|PDB header: intron-encoded| Chain: A: PDB Molecule: protein (i-dmoi);| PDBTitle: i-dmoi, intron-encoded endonuclease|
Gene112994|afba23d2010ad134|13|c3ol4B_.13.pdb|0.058|71|51|57|2.00|PDB header: unknown function| Chain: B: PDB Molecule: putative uncharacterized protein;| PDBTitle: crystal structure of a putative uncharacterized protein from2 mycobacterium smegmatis, an ortholog of rv0543c|
Gene112994|afba23d2010ad134|14|c6s7tB_.14.pdb|0.055|38|59|80|3.50|PDB header: transferase| Chain: B: PDB Molecule: dolichyl-diphosphooligosaccharide--protein| PDBTitle: cryo-em structure of human oligosaccharyltransferase complex ost-b|
Gene112994|afba23d2010ad134|15|c1ywlA_.15.pdb|0.054|9|60|70|UNK|PDB header: structural genomics, unknown function| Chain: A: PDB Molecule: hypothetical upf0213 protein ef2693;| PDBTitle: solution nmr structure of the protein ef2693 from e. faecalis:2 northeast structural genomics consortium target efr36|
Gene112994|afba23d2010ad134|16|d1t0fa2.16.pdb|0.051|38|19|31|1.85|PDB header: dna binding protein| Chain: A: PDB Molecule: transposon tn7 transposition protein tnsa;| PDBTitle: crystal structure of the tnsa/tnsc(504-555) complex|
Gene112994|afba23d2010ad134|17|d2etja1.17.pdb|0.05|20|8|32|1.74|PDB header: hydrolase| Chain: A: PDB Molecule: ribonuclease hii;| PDBTitle: crystal structure of ribonuclease hii (ec 3.1.26.4) (rnase hii)2 (tm0915) from thermotoga maritima at 1.74 a resolution|
Gene112994|afba23d2010ad134|18|c2etjA_.18.pdb|0.05|20|8|32|1.74|PDB header: hydrolase| Chain: A: PDB Molecule: ribonuclease hii;| PDBTitle: crystal structure of ribonuclease hii (ec 3.1.26.4) (rnase hii)2 (tm0915) from thermotoga maritima at 1.74 a resolution|
Gene112994|afba23d2010ad134|19|c1zrtD_.19.pdb|0.048|15|67|79|3.50|PDB header: oxidoreductase/metal transport| Chain: D: PDB Molecule: cytochrome c1;| PDBTitle: rhodobacter capsulatus cytochrome bc1 complex with2 stigmatellin bound|
Gene112994|afba23d2010ad134|20|d1io2a_.20.pdb|0.048|42|7|32|2.00|PDB header: hydrolase| Chain: A: PDB Molecule: ribonuclease hii;| PDBTitle: crystal structure of type 2 ribonuclease h from hyperthermophilic2 archaeon, thermococcus kodakaraensis kod1|
# Job Description|Job ID|Rank|Template/Model|Confidence|Sequence ID|Qstart|Qend|Resolution|Template Info
Gene114888|7deb360215ed9bb1|1|d2dmda3.1.pdb|0.322|63|25|32|UNK|PDB header: transcription| Chain: A: PDB Molecule: zinc finger protein 64, isoforms 1 and 2;| PDBTitle: solution structure of the n-terminal c2h2 type zinc-binding domain of2 the zinc finger protein 64, isoforms 1 and 2|
Gene114888|7deb360215ed9bb1|2|c3u66A_.2.pdb|0.197|24|2|60|2.63|PDB header: unknown function| Chain: A: PDB Molecule: putative type vi secretion protein;| PDBTitle: crystal structure of t6ss scip/tssl from escherichia coli2 enteroaggregative 042|
Gene114888|7deb360215ed9bb1|3|c2ndjA_.3.pdb|0.177|24|9|42|UNK|PDB header: membrane protein| Chain: A: PDB Molecule: potassium voltage-gated channel subfamily e member 3;| PDBTitle: structural basis for kcne3 and estrogen modulation of the kcnq12 channel|
Gene114888|7deb360215ed9bb1|4|c2ms3A_.4.pdb|0.155|50|22|33|UNK|PDB header: electron transport| Chain: A: PDB Molecule: anaerobic nitric oxide reductase flavorubredoxin;| PDBTitle: the nmr structure of the rubredoxin domain of the no reductase2 flavorubredoxin from escherichia coli|
Gene114888|7deb360215ed9bb1|5|c2k21A_.5.pdb|0.124|35|9|42|UNK|PDB header: membrane protein| Chain: A: PDB Molecule: potassium voltage-gated channel subfamily e member;| PDBTitle: nmr structure of human kcne1 in lmpg micelles at ph 6.0 and 40 degree2 c|
Gene114888|7deb360215ed9bb1|6|d6rxna_.6.pdb|0.111|36|23|33|1.50|PDB header: electron transfer(iron-sulfur protein)| Chain: A: PDB Molecule: rubredoxin;| PDBTitle: the structure of rubredoxin from desulfovibrio desulfuricans|
Gene114888|7deb360215ed9bb1|7|c2l1nA_.7.pdb|0.104|50|8|23|UNK|PDB header: structural genomics, unknown function| Chain: A: PDB Molecule: uncharacterized protein;| PDBTitle: solution nmr structure of the protein yp_399305.1|
Gene114888|7deb360215ed9bb1|8|d1rb9a_.8.pdb|0.101|36|23|33|0.92|PDB header: iron-sulfur protein| Chain: A: PDB Molecule: rubredoxin;| PDBTitle: rubredoxin from desulfovibrio vulgaris refined2 anisotropically at 0.92 angstroms resolution|
Gene114888|7deb360215ed9bb1|9|c5zz9E_.9.pdb|0.092|67|85|93|2.30|PDB header: protein binding| Chain: E: PDB Molecule: peptide from drebrin;| PDBTitle: crystal structure of homer2 evh1/drebrin ppxxf complex|
Gene114888|7deb360215ed9bb1|10|c5yf4A_.10.pdb|0.086|33|87|101|1.90|PDB header: protein binding| Chain: A: PDB Molecule: mob-like protein phocein;| PDBTitle: a kinase complex mst4-mob4|
Gene114888|7deb360215ed9bb1|11|c6k15E_.11.pdb|0.084|71|108|114|3.40|PDB header: dna binding protein| Chain: E: PDB Molecule: high temperature lethal protein 1;| PDBTitle: rsc substrate-recruitment module|
Gene114888|7deb360215ed9bb1|12|c5us5B_.12.pdb|0.083|45|28|38|UNK|PDB header: structural genomics| Chain: B: PDB Molecule: upf0297 protein ef_1202;| PDBTitle: solution structure of the ireb homodimer|
Gene114888|7deb360215ed9bb1|13|d1yuza2.13.pdb|0.08|24|22|38|1.40|PDB header: oxidoreductase| Chain: A: PDB Molecule: nigerythrin;| PDBTitle: partially reduced state of nigerythrin|
Gene114888|7deb360215ed9bb1|14|c2rukA_.14.pdb|0.079|56|120|128|UNK|PDB header: transcription| Chain: A: PDB Molecule: cellular tumor antigen p53;| PDBTitle: solution structure of the complex between p53 transactivation domain 22 and tfiih p62 ph domain|
Gene114888|7deb360215ed9bb1|15|d2rdva_.15.pdb|0.074|36|23|33|1.90|PDB header: electron transfer| Chain: A: PDB Molecule: rubredoxin;| PDBTitle: rubredoxin from desulfovibrio vulgaris miyazaki f,2 monoclinic crystal form|
Gene114888|7deb360215ed9bb1|16|d1iroa_.16.pdb|0.073|45|23|33|1.10|PDB header: electron transport| Chain: A: PDB Molecule: rubredoxin;| PDBTitle: rubredoxin (oxidized, fe(iii)) at 1.1 angstroms resolution|
Gene114888|7deb360215ed9bb1|17|c2v3bB_.17.pdb|0.072|36|23|33|2.45|PDB header: oxidoreductase| Chain: B: PDB Molecule: rubredoxin 2;| PDBTitle: crystal structure of the electron transfer complex rubredoxin -2 rubredoxin reductase from pseudomonas aeruginosa.|
Gene114888|7deb360215ed9bb1|18|d1nnqa2.18.pdb|0.071|22|21|38|2.35|PDB header: structural genomics, unknown function| Chain: A: PDB Molecule: rubrerythrin;| PDBTitle: rubrerythrin from pyrococcus furiosus pfu-1210814|
Gene114888|7deb360215ed9bb1|19|d2yt9a1.19.pdb|0.071|37|22|40|UNK|PDB header: transcription| Chain: A: PDB Molecule: zinc finger-containing protein 1;| PDBTitle: solution structure of c2h2 type zinc finger domain 345 in zinc finger2 protein 278|
Gene114888|7deb360215ed9bb1|20|c4xklB_.20.pdb|0.07|32|25|43|2.10|PDB header: protein binding/metal binding protein| Chain: B: PDB Molecule: calcium-binding and coiled-coil domain-containing protein| PDBTitle: crystal structure of ndp52 zf2 in complex with mono-ubiquitin|
# Job Description|Job ID|Rank|Template/Model|Confidence|Sequence ID|Qstart|Qend|Resolution|Template Info
Gene111077|a535e30687750356|1|c2gpqA_.1.pdb|1|54|1|198|UNK|PDB header: translation| Chain: A: PDB Molecule: eukaryotic translation initiation factor 4e;| PDBTitle: cap-free structure of eif4e suggests basis for its allosteric2 regulation|
Gene111077|a535e30687750356|2|c2v8wA_.2.pdb|1|58|13|194|2.30|PDB header: translation| Chain: A: PDB Molecule: eukaryotic translation initiation factor 4e;| PDBTitle: crystallographic and mass spectrometric characterisation of2 eif4e with n7-cap derivatives|
Gene111077|a535e30687750356|3|d1l8ba_.3.pdb|1|59|17|194|1.80|PDB header: rna binding protein| Chain: A: PDB Molecule: eukaryotic translation initiation factor 4e;| PDBTitle: cocrystal structure of the messenger rna 5' cap-binding protein2 (eif4e) bound to 7-methylgpppg|
Gene111077|a535e30687750356|4|c3m94A_.4.pdb|1|47|16|197|2.05|PDB header: translation| Chain: A: PDB Molecule: translation initiation factor 4e;| PDBTitle: complex crystal structure of ascaris suum eif4e-3 with m2,2,7g cap|
Gene111077|a535e30687750356|5|c4axgB_.5.pdb|1|49|17|194|2.80|PDB header: translation| Chain: B: PDB Molecule: eukaryotic translation initiation factor 4e;| PDBTitle: structure of eif4e-cup complex|
Gene111077|a535e30687750356|6|c6fbzA_.6.pdb|1|35|11|189|1.50|PDB header: translation| Chain: A: PDB Molecule: eukaryotic translation initiation factor 4e-like protein,| PDBTitle: crystal structure of the eif4e-eif4g complex from chaetomium2 thermophilum in the cap-bound state|
Gene111077|a535e30687750356|7|c2idrA_.7.pdb|1|36|17|196|1.85|PDB header: translation regulator| Chain: A: PDB Molecule: eukaryotic translation initiation factor 4e-1;| PDBTitle: crystal structure of translation initiation factor eif4e from wheat|
Gene111077|a535e30687750356|8|d1ap8a_.8.pdb|1|30|1|193|UNK|PDB header: rna cap| Chain: A: PDB Molecule: translation initiation factor eif4e;| PDBTitle: translation initiation factor eif4e in complex with m7gdp, nmr, 202 structures|
Gene111077|a535e30687750356|9|c2jgcA_.9.pdb|1|34|14|188|2.40|PDB header: translation| Chain: A: PDB Molecule: eukaryotic translation initiation factor 4e type 2;| PDBTitle: structure of the human eif4e homologous protein, 4ehp without ligand2 bound|
Gene111077|a535e30687750356|10|c3hxiA_.10.pdb|1|31|16|196|1.80|PDB header: translation| Chain: A: PDB Molecule: eukaryotic translation initiation 4e;| PDBTitle: crystal structure of schistosome eif4e complexed with2 m7gpppg and 4e-bp|
Gene111077|a535e30687750356|11|c4b6vA_.11.pdb|1|26|4|192|UNK|PDB header: translation| Chain: A: PDB Molecule: eukaryotic translation initiation factor 4e type 3;| PDBTitle: the third member of the eif4e family represses gene expression via a2 novel mode of recognition of the methyl-7 guanosine cap moiety|
Gene111077|a535e30687750356|12|c5wb5A_.12.pdb|1|26|18|183|2.70|PDB header: translation| Chain: A: PDB Molecule: putative eukaryotic translation initiation factor eif-4e;| PDBTitle: leishmania if4e-1 bound to leishmania 4e-ip1|
Gene111077|a535e30687750356|13|c6o7yA_.13.pdb|1|24|16|167|2.20|PDB header: rna binding protein| Chain: A: PDB Molecule: putative eukaryotic translation initiation factor 4e type| PDBTitle: trypanosoma cruzi eif4e5 translation initiation factor in complex with2 cap-4|
Gene111077|a535e30687750356|14|c7kcjB_.14.pdb|0.995|25|18|167|2.00|PDB header: translation| Chain: B: PDB Molecule: eukaryotic translation initiation factor 4e type 5;| PDBTitle: the crystal structure of the translation initiation factor eif4e5 from2 leishmania major|
Gene111077|a535e30687750356|15|d1ztpa1.15.pdb|0.948|18|92|167|2.50|PDB header: structural genomics, unknown function| Chain: A: PDB Molecule: basophilic leukemia expressed protein bles03;| PDBTitle: x-ray structure of gene product from homo sapiens hs.433573|
Gene111077|a535e30687750356|16|c3dsoA_.16.pdb|0.343|39|65|82|1.55|PDB header: metal binding protein| Chain: A: PDB Molecule: putative uncharacterized protein copk;| PDBTitle: crystal structure of cu(i) bound copper resistance protein copk|
Gene111077|a535e30687750356|17|d1g4us2.17.pdb|0.183|20|48|57|2.30|PDB header: signaling protein| Chain: S: PDB Molecule: protein tyrosine phosphatase sptp;| PDBTitle: crystal structure of the salmonella tyrosine phosphatase and gtpase2 activating protein sptp bound to rac1|
Gene111077|a535e30687750356|18|c1g4wR_.18.pdb|0.163|20|48|57|2.20|PDB header: signaling protein| Chain: R: PDB Molecule: protein tyrosine phosphatase sptp;| PDBTitle: crystal structure of the salmonella tyrosine phosphatase and gtpase2 activating protein sptp|
Gene111077|a535e30687750356|19|c1cbyA_.19.pdb|0.152|14|14|41|2.60|PDB header: toxin| Chain: A: PDB Molecule: delta-endotoxin cytb;| PDBTitle: delta-endotoxin|
Gene111077|a535e30687750356|20|d1cbya_.20.pdb|0.152|14|14|41|2.60|PDB header: toxin| Chain: A: PDB Molecule: delta-endotoxin cytb;| PDBTitle: delta-endotoxin|
# Job Description|Job ID|Rank|Template/Model|Confidence|Sequence ID|Qstart|Qend|Resolution|Template Info
Gene124307|ef57db3c1d9d8c88|1|c7lguB_.1.pdb|1|35|298|1045|2.30|PDB header: membrane protein| Chain: B: PDB Molecule: prestin;| PDBTitle: structure of human prestin in the presence of nacl|
Gene124307|ef57db3c1d9d8c88|2|c7lhvB_.2.pdb|1|33|346|1039|2.75|PDB header: transport protein| Chain: B: PDB Molecule: sulfate transporter 4.1, chloroplastic;| PDBTitle: structure of arabidopsis thaliana sulfate transporter atsultr4;1|
Gene124307|ef57db3c1d9d8c88|3|c6rtfA_.3.pdb|1|31|326|1039|7.77|PDB header: membrane protein| Chain: A: PDB Molecule: solute carrier family 26 member 9,solute carrier family 26| PDBTitle: structure of murine solute carrier 26 family member a9 (slc26a9) anion2 transporter in an intermediate state|
Gene124307|ef57db3c1d9d8c88|4|c5da0A_.4.pdb|1|25|363|1014|3.20|PDB header: transport protein| Chain: A: PDB Molecule: sulphate transporter;| PDBTitle: structure of the the slc26 transporter slc26dg in complex with a2 nanobody|
Gene124307|ef57db3c1d9d8c88|5|c6ki1A_.5.pdb|1|23|359|809|2.81|PDB header: transport protein| Chain: A: PDB Molecule: low affinity sulfate transporter;| PDBTitle: the transmembrane domain of a cyanobacterium bicarbonate transporter2 bica|
Gene124307|ef57db3c1d9d8c88|6|c4yzfA_.6.pdb|1|16|351|829|3.50|PDB header: immune system| Chain: A: PDB Molecule: band 3 anion transport protein;| PDBTitle: crystal structure of the anion exchanger domain of human erythrocyte2 band 3|
Gene124307|ef57db3c1d9d8c88|7|c3qe7A_.7.pdb|1|16|367|819|2.78|PDB header: transport protein| Chain: A: PDB Molecule: uracil permease;| PDBTitle: crystal structure of uracil transporter--uraa|
Gene124307|ef57db3c1d9d8c88|8|c7rtmB_.8.pdb|1|13|359|824|3.40|PDB header: membrane protein| Chain: B: PDB Molecule: electroneutral sodium bicarbonate exchanger 1;| PDBTitle: cryo-em structure of the sodium-driven chloride/bicarbonate exchanger2 ndcbe (slc4a8)|
Gene124307|ef57db3c1d9d8c88|9|c5i6cB_.9.pdb|1|13|362|819|3.70|PDB header: transport protein| Chain: B: PDB Molecule: uric acid-xanthine permease;| PDBTitle: the structure of the eukaryotic purine/h+ symporter, uapa, in complex2 with xanthine|
Gene124307|ef57db3c1d9d8c88|10|c5ezbB_.10.pdb|1|38|828|1038|2.30|PDB header: transport protein| Chain: B: PDB Molecule: chicken prestin stas domain,chicken prestin stas domain;| PDBTitle: chicken prestin stas domain|
Gene124307|ef57db3c1d9d8c88|11|c3lloA_.11.pdb|1|40|827|1038|1.57|PDB header: motor protein| Chain: A: PDB Molecule: prestin;| PDBTitle: crystal structure of the stas domain of motor protein prestin (anion2 transporter slc26a5)|
Gene124307|ef57db3c1d9d8c88|12|c5sv9B_.12.pdb|1|11|351|826|5.90|PDB header: transport protein| Chain: B: PDB Molecule: bor1p boron transporter;| PDBTitle: structure of the slc4 transporter bor1p in an inward-facing2 conformation|
Gene124307|ef57db3c1d9d8c88|13|c6caaA_.13.pdb|1|11|357|829|3.90|PDB header: transport protein| Chain: A: PDB Molecule: electrogenic sodium bicarbonate cotransporter 1;| PDBTitle: cryoem structure of human slc4a4 sodium-coupled acid-base transporter2 nbce1|
Gene124307|ef57db3c1d9d8c88|14|c5l25A_.14.pdb|0.991|12|374|782|4.11|PDB header: transport protein| Chain: A: PDB Molecule: boron transporter 1;| PDBTitle: crystal structure of arabidopsis thaliana bor1|
Gene124307|ef57db3c1d9d8c88|15|c2klnA_.15.pdb|0.999|27|842|1039|UNK|PDB header: transport protein| Chain: A: PDB Molecule: probable sulphate-transport transmembrane protein, cog0659;| PDBTitle: solution structure of stas domain of rv1739c from m. tuberculosis|
Gene124307|ef57db3c1d9d8c88|16|d1th8b_.16.pdb|0.995|29|849|1034|2.40|PDB header: transcription| Chain: B: PDB Molecule: anti-sigma f factor antagonist;| PDBTitle: crystal structures of the adp and atp bound forms of the2 bacillus anti-sigma factor spoiiab in complex with the3 anti-anti-sigma spoiiaa: inhibitory complex with adp,4 crystal form ii|
Gene124307|ef57db3c1d9d8c88|17|c3mglA_.17.pdb|0.999|23|837|1043|2.25|PDB header: transport protein| Chain: A: PDB Molecule: sulfate permease family protein;| PDBTitle: crystal structure of permease family protein from vibrio cholerae|
Gene124307|ef57db3c1d9d8c88|18|c3t6oA_.18.pdb|0.991|27|850|1034|2.10|PDB header: transport protein| Chain: A: PDB Molecule: sulfate transporter/antisigma-factor antagonist stas;| PDBTitle: the structure of an anti-sigma-factor antagonist (stas) domain protein2 from planctomyces limnophilus.|
Gene124307|ef57db3c1d9d8c88|19|c3f43A_.19.pdb|0.996|26|849|1039|1.59|PDB header: transcription| Chain: A: PDB Molecule: putative anti-sigma factor antagonist tm1081;| PDBTitle: crystal structure of a putative anti-sigma factor antagonist (tm1081)2 from thermotoga maritima at 1.59 a resolution|
Gene124307|ef57db3c1d9d8c88|20|d1auza_.20.pdb|0.995|26|849|1034|UNK|PDB header: transcription regulator| Chain: A: PDB Molecule: spoiiaa;| PDBTitle: solution structure of spoiiaa, a phosphorylatable component of the2 system that regulates transcription factor sigma-f of bacillus3 subtilis, nmr, 24 structures|
# Job Description|Job ID|Rank|Template/Model|Confidence|Sequence ID|Qstart|Qend|Resolution|Template Info
Gene143921|05f4843d1b56829f|1|c3rleA_.1.pdb|1|74|7|208|1.65|PDB header: membrane protein| Chain: A: PDB Molecule: golgi reassembly-stacking protein 2;| PDBTitle: crystal structure of grasp55 grasp domain (residues 7-208)|
Gene143921|05f4843d1b56829f|2|c4reyA_.2.pdb|1|68|12|205|1.96|PDB header: membrane protein| Chain: A: PDB Molecule: golgi reassembly-stacking protein 1;| PDBTitle: crystal structure of the grasp65-gm130 c-terminal peptide complex|
Gene143921|05f4843d1b56829f|3|c4l8nA_.3.pdb|0.993|31|18|161|2.50|PDB header: structural genomics, unknown function| Chain: A: PDB Molecule: pdz domain protein;| PDBTitle: crystal structure of a pdz domain protein (bdi_1242) from2 parabacteroides distasonis atcc 8503 at 2.50 a resolution|
Gene143921|05f4843d1b56829f|4|c3pv5B_.4.pdb|0.998|23|13|176|2.40|PDB header: hydrolase| Chain: B: PDB Molecule: degq;| PDBTitle: structure of legionella fallonii degq (n189g/p190g variant)|
Gene143921|05f4843d1b56829f|5|c6pcvA_.5.pdb|0.978|24|15|176|3.20|PDB header: signaling protein| Chain: A: PDB Molecule: phosphatidylinositol (3,4,5) trisphosphate-dependent rac| PDBTitle: single particle reconstruction of phosphatidylinositol (3,4,5)2 trisphosphate-dependent rac exchanger 1 bound to g protein beta gamma3 subunits|
Gene143921|05f4843d1b56829f|6|c3wklA_.6.pdb|0.999|20|15|196|2.80|PDB header: hydrolase| Chain: A: PDB Molecule: putative zinc metalloprotease aq_1964;| PDBTitle: the periplasmic pdz tandem fragment of the rsep homologue from aquifex2 aeolicus|
Gene143921|05f4843d1b56829f|7|c3otpF_.7.pdb|0.998|21|12|179|3.76|PDB header: hydrolase| Chain: F: PDB Molecule: protease do;| PDBTitle: crystal structure of the degp dodecamer with a model substrate|
Gene143921|05f4843d1b56829f|8|c2qbwA_.8.pdb|0.986|23|2|137|1.80|PDB header: unknown function| Chain: A: PDB Molecule: pdz-fibronectin fusion protein;| PDBTitle: the crystal structure of pdz-fibronectin fusion protein|
Gene143921|05f4843d1b56829f|9|c2zleB_.9.pdb|0.998|20|12|165|28.00|PDB header: hydrolase| Chain: B: PDB Molecule: protease do;| PDBTitle: cryo-em structure of degp12/omp|
Gene143921|05f4843d1b56829f|10|c6z05A_.10.pdb|0.999|18|12|179|5.80|PDB header: lyase| Chain: A: PDB Molecule: degq family serine endoprotease;| PDBTitle: campylobacter jejuni serine protease htra|
Gene143921|05f4843d1b56829f|11|c4a8aI_.11.pdb|0.998|20|12|166|14.20|PDB header: hydrolase/hydrolase| Chain: I: PDB Molecule: periplasmic ph-dependent serine endoprotease degq;| PDBTitle: asymmetric cryo-em reconstruction of e. coli degq 12-mer in complex2 with lysozyme|
Gene143921|05f4843d1b56829f|12|c1p1dA_.12.pdb|0.995|20|12|166|UNK|PDB header: protein binding| Chain: A: PDB Molecule: glutamate receptor interacting protein;| PDBTitle: structural insights into the inter-domain chaperoning of tandem pdz2 domains in glutamate receptor interacting proteins|
Gene143921|05f4843d1b56829f|13|c3shwA_.13.pdb|0.988|22|2|132|2.90|PDB header: cell adhesion| Chain: A: PDB Molecule: tight junction protein zo-1;| PDBTitle: crystal structure of zo-1 pdz3-sh3-guk supramodule complex with2 connexin-45 peptide|
Gene143921|05f4843d1b56829f|14|c6irdC_.14.pdb|0.995|20|11|166|2.81|PDB header: hydrolase/protein binding| Chain: C: PDB Molecule: inad-like protein;| PDBTitle: complex structure of inadl pdz89 and plcb4 c-terminal cc-pbm|
Gene143921|05f4843d1b56829f|15|c4flnB_.15.pdb|0.996|18|13|165|2.80|PDB header: hydrolase| Chain: B: PDB Molecule: protease do-like 2, chloroplastic;| PDBTitle: crystal structure of plant protease deg2|
Gene143921|05f4843d1b56829f|16|c1w9qB_.16.pdb|0.995|20|12|165|1.70|PDB header: cell adhesion| Chain: B: PDB Molecule: syntenin 1;| PDBTitle: crystal structure of the pdz tandem of human syntenin in complex with2 tnefaf peptide|
Gene143921|05f4843d1b56829f|17|c3r0hA_.17.pdb|0.996|19|14|165|2.60|PDB header: peptide binding protein| Chain: A: PDB Molecule: inactivation-no-after-potential d protein;| PDBTitle: structure of inad pdz45 in complex with ng2 peptide|
Gene143921|05f4843d1b56829f|18|c4wyuA_.18.pdb|0.996|16|2|165|2.50|PDB header: structural protein/peptide| Chain: A: PDB Molecule: protein scribble homolog;| PDBTitle: crystal structure of scribble pdz34 tandem in complex with its target2 peptide|
Gene143921|05f4843d1b56829f|19|c6vbbB_.19.pdb|0.985|21|15|171|2.60|PDB header: hydrolase| Chain: B: PDB Molecule: peptidase s41;| PDBTitle: 2.60 angstrom resolution crystal structure of peptidase s41 from2 acinetobacter baumannii|
Gene143921|05f4843d1b56829f|20|c2qt5A_.20.pdb|0.996|16|12|178|2.30|PDB header: peptide binding protein| Chain: A: PDB Molecule: glutamate receptor-interacting protein 1;| PDBTitle: crystal structure of grip1 pdz12 in complex with the fras12 peptide|
# Job Description|Job ID|Rank|Template/Model|Confidence|Sequence ID|Qstart|Qend|Resolution|Template Info
Gene111073|9fd42c9c779c77b1|1|c1u5mA_.1.pdb|0.98|21|155|229|UNK|PDB header: structural protein| Chain: A: PDB Molecule: alpha 1 type ii collagen isoform 1;| PDBTitle: structure of a chordin-like cysteine-rich repeat (vwc module) from2 collagen iia|
Gene111073|9fd42c9c779c77b1|2|d1u5ma_.2.pdb|0.98|21|155|229|UNK|PDB header: structural protein| Chain: A: PDB Molecule: alpha 1 type ii collagen isoform 1;| PDBTitle: structure of a chordin-like cysteine-rich repeat (vwc module) from2 collagen iia|
Gene111073|9fd42c9c779c77b1|3|c3bk3C_.3.pdb|0.975|16|159|224|2.70|PDB header: hormone/growth factor| Chain: C: PDB Molecule: crossveinless 2;| PDBTitle: crystal structure of the complex of bmp-2 and the first von willebrand2 domain type c of crossveinless-2|
Gene111073|9fd42c9c779c77b1|4|c3bk3D_.4.pdb|0.975|16|159|224|2.70|PDB header: hormone/growth factor| Chain: D: PDB Molecule: crossveinless 2;| PDBTitle: crystal structure of the complex of bmp-2 and the first von willebrand2 domain type c of crossveinless-2|
Gene111073|9fd42c9c779c77b1|5|c5nb8B_.5.pdb|0.959|13|161|221|2.10|PDB header: signaling protein| Chain: B: PDB Molecule: protein nov homolog;| PDBTitle: structure of vwc domain from ccn3|
Gene111073|9fd42c9c779c77b1|6|c7pmvD_.6.pdb|0.832|12|25|200|3.70|PDB header: blood clotting| Chain: D: PDB Molecule: von willebrand factor;| PDBTitle: vwf tubules of d1d2d'd3 domains|
Gene111073|9fd42c9c779c77b1|7|c7a5oD_.7.pdb|0.785|24|28|96|2.95|PDB header: structural protein| Chain: D: PDB Molecule: mucin-2;| PDBTitle: human muc2 aas 21-1397|
Gene111073|9fd42c9c779c77b1|8|c6gjeA_.8.pdb|0.747|30|30|59|2.30|PDB header: protein transport| Chain: A: PDB Molecule: protein amnionless;| PDBTitle: structure of the amnionless(20-357)-cubilin(36-135) complex|
Gene111073|9fd42c9c779c77b1|9|c2mhqA_.9.pdb|0.708|16|42|95|UNK|PDB header: blood clotting| Chain: A: PDB Molecule: von willebrand factor;| PDBTitle: solution structure of the major factor viii binding region on von2 willebrand factor|
Gene111073|9fd42c9c779c77b1|10|c7povC_.10.pdb|0.685|26|28|96|3.80|PDB header: antimicrobial protein| Chain: C: PDB Molecule: mucin-2;| PDBTitle: muc2 tubules of d1d2d3 domains|
Gene111073|9fd42c9c779c77b1|11|c6fwnA_.11.pdb|0.568|37|33|59|UNK|PDB header: blood clotting| Chain: A: PDB Molecule: von willebrand factor;| PDBTitle: structure and dynamics of the platelet integrin-binding c4 domain of2 von willebrand factor|
Gene111073|9fd42c9c779c77b1|12|c6rbfA_.12.pdb|0.377|20|40|90|2.70|PDB header: antimicrobial protein| Chain: A: PDB Molecule: mucin-2;| PDBTitle: mucin 2 d3 domain|
Gene111073|9fd42c9c779c77b1|13|c7mpaA_.13.pdb|0.341|50|11|20|UNK|PDB header: membrane protein| Chain: A: PDB Molecule: sarcoplasmic/endoplasmic reticulum calcium atpase regulator| PDBTitle: structure and topology of dworf in bicelles by oriented solid-state2 nmr|
Gene111073|9fd42c9c779c77b1|14|c6rwcB_.14.pdb|0.319|11|108|134|2.14|PDB header: unknown function| Chain: B: PDB Molecule: chicken beta-microseminoprotein-like 3;| PDBTitle: crystal structure of chicken beta-microseminoprotein-like 3 (msmb3)|
Gene111073|9fd42c9c779c77b1|15|c5ajdH_.15.pdb|0.286|13|14|28|3.62|PDB header: transcription| Chain: H: PDB Molecule: general negative regulator of transcription subunit 4;| PDBTitle: not1 c-terminal domain in complex with not4|
Gene111073|9fd42c9c779c77b1|16|c5ajdB_.16.pdb|0.252|13|14|28|3.62|PDB header: transcription| Chain: B: PDB Molecule: general negative regulator of transcription subunit 4;| PDBTitle: not1 c-terminal domain in complex with not4|
Gene111073|9fd42c9c779c77b1|17|c2xgyA_.17.pdb|0.24|24|5|29|1.80|PDB header: viral protein/isomerase| Chain: A: PDB Molecule: relik capsid n-terminal domain;| PDBTitle: complex of rabbit endogenous lentivirus (relik)capsid with2 cyclophilin a|
Gene111073|9fd42c9c779c77b1|18|d1m9fd_.18.pdb|0.223|24|5|29|1.73|PDB header: isomerase/viral protein| Chain: D: PDB Molecule: hiv-1 capsid;| PDBTitle: x-ray crystal structure of cyclophilin a/hiv-1 ca n-terminal domain2 (1-146) m-type h87a,a88m complex.|
Gene111073|9fd42c9c779c77b1|19|c2xgvA_.19.pdb|0.219|20|5|29|2.00|PDB header: viral protein| Chain: A: PDB Molecule: psiv capsid n-terminal domain;| PDBTitle: structure of the n-terminal domain of capsid protein from2 rabbit endogenous lentivirus (relik)|
Gene111073|9fd42c9c779c77b1|20|c2wlvA_.20.pdb|0.219|20|5|29|1.25|PDB header: viral protein| Chain: A: PDB Molecule: gag polyprotein;| PDBTitle: structure of the n-terminal capsid domain of hiv-2|
# Job Description|Job ID|Rank|Template/Model|Confidence|Sequence ID|Qstart|Qend|Resolution|Template Info
Gene117152|793295e5ccb95425|1|c2jxmB_.1.pdb|0.301|21|39|123|UNK|PDB header: electron transport| Chain: B: PDB Molecule: cytochrome f;| PDBTitle: ensemble of twenty structures of the prochlorothrix hollandica2 plastocyanin- cytochrome f complex|
Gene117152|793295e5ccb95425|2|c1q90A_.2.pdb|0.174|21|39|123|3.10|PDB header: photosynthesis| Chain: A: PDB Molecule: apocytochrome f;| PDBTitle: structure of the cytochrome b6f (plastohydroquinone : plastocyanin2 oxidoreductase) from chlamydomonas reinhardtii|
Gene117152|793295e5ccb95425|3|c1e2vB_.3.pdb|0.143|21|39|123|1.85|PDB header: electron transport| Chain: B: PDB Molecule: cytochrome f;| PDBTitle: n153q mutant of cytochrome f from chlamydomonas reinhardtii|
Gene117152|793295e5ccb95425|4|d1vf5c1.4.pdb|0.138|27|39|89|3.00|PDB header: photosynthesis| Chain: C: PDB Molecule: cytochrome f;| PDBTitle: crystal structure of cytochrome b6f complex from m.laminosus|
Gene117152|793295e5ccb95425|5|d1i9za_.5.pdb|0.123|43|38|65|1.80|PDB header: hydrolase| Chain: A: PDB Molecule: phosphatidylinositol phosphate phosphatase;| PDBTitle: crystal structure of inositol polyphosphate 5-phosphatase2 domain (ipp5c) of spsynaptojanin in complex with inositol3 (1,4)-bisphosphate and calcium ion|
Gene117152|793295e5ccb95425|6|c5w82E_.6.pdb|0.11|37|35|69|1.80|PDB header: viral protein| Chain: E: PDB Molecule: protein delta;| PDBTitle: crystal structure of orsay virus delta protein n-terminal fragment (aa2 1-101)|
Gene117152|793295e5ccb95425|7|c4cmnA_.7.pdb|0.109|36|38|65|3.13|PDB header: hydrolase| Chain: A: PDB Molecule: inositol polyphosphate 5-phosphatase ocrl-1;| PDBTitle: crystal structure of ocrl in complex with a phosphate ion|
Gene117152|793295e5ccb95425|8|c4fe9A_.8.pdb|0.105|24|30|97|2.00|PDB header: carbohydrate-binding protein| Chain: A: PDB Molecule: outer membrane protein susf;| PDBTitle: crystal structure of susf from bacteroides thetaiotaomicron|
Gene117152|793295e5ccb95425|9|c6yb3C_.9.pdb|0.104|55|11|21|1.59|PDB header: signaling protein| Chain: C: PDB Molecule: bacterial cellulose secretion regulator bcsr;| PDBTitle: crystal structure of a native bcsrq complex purified and crystallized2 in the absence of nucleotide|
Gene117152|793295e5ccb95425|10|d1xg7a_.10.pdb|0.101|53|3|59|1.88|PDB header: structural genomics, unknown function| Chain: A: PDB Molecule: hypothetical protein;| PDBTitle: conserved hypothetical protein pfu-877259-001 from pyrococcus furiosus|
Gene117152|793295e5ccb95425|11|c7a17E_.11.pdb|0.09|29|38|65|2.73|PDB header: hydrolase| Chain: E: PDB Molecule: isoform 2 of synaptojanin-1;| PDBTitle: crystal structure of the 5-phosphatase domain of synaptojanin1 bound2 to its substrate dic8-pi(3,4,5)p3 in complex with a nanobody|
Gene117152|793295e5ccb95425|12|c1om8A_.12.pdb|0.084|46|89|154|2.00|PDB header: hydrolase| Chain: A: PDB Molecule: serralysin;| PDBTitle: crystal structure of a cold adapted alkaline protease from pseudomonas2 tac ii 18, co-crystallyzed with 10 mm edta|
Gene117152|793295e5ccb95425|13|c4hxdB_.13.pdb|0.083|28|7|24|2.85|PDB header: hydrolase/viral protein| Chain: B: PDB Molecule: rna-directed rna polymerase l;| PDBTitle: diversity of ubiquitin and isg15 specificity amongst nairoviruses2 viral ovarian tumor domain proteases|
Gene117152|793295e5ccb95425|14|c6nmiB_.14.pdb|0.076|38|36|48|3.70|PDB header: transcription| Chain: B: PDB Molecule: general transcription and dna repair factor iih helicase| PDBTitle: cryo-em structure of the human tfiih core complex|
Gene117152|793295e5ccb95425|15|c6dx3B_.15.pdb|0.073|22|7|24|2.05|PDB header: hydrolase, protein binding| Chain: B: PDB Molecule: rna-dependent rna polymerase;| PDBTitle: crystal structure of the viral otu domain protease from taggert virus|
Gene117152|793295e5ccb95425|16|c3pt2A_.16.pdb|0.073|17|7|24|2.50|PDB header: hydrolase/protein binding| Chain: A: PDB Molecule: rna polymerase;| PDBTitle: structure of a viral otu domain protease bound to ubiquitin|
Gene117152|793295e5ccb95425|17|c2b19A_.17.pdb|0.073|67|190|198|UNK|PDB header: neuropeptide| Chain: A: PDB Molecule: neuropeptide k;| PDBTitle: solution structure of mammalian tachykinin peptide, neuropeptide k|
Gene117152|793295e5ccb95425|18|c3k71G_.18.pdb|0.069|32|104|153|3.95|PDB header: cell adhesion| Chain: G: PDB Molecule: integrin alpha-x;| PDBTitle: structure of integrin alphax beta2 ectodomain|
Gene117152|793295e5ccb95425|19|c6rqfC_.19.pdb|0.068|23|39|123|3.58|PDB header: photosynthesis| Chain: C: PDB Molecule: cytochrome f;| PDBTitle: 3.6 angstrom cryo-em structure of the dimeric cytochrome b6f complex2 from spinacia oleracea with natively bound thylakoid lipids and3 plastoquinone molecules|
Gene117152|793295e5ccb95425|20|d1jjcb6.20.pdb|0.067|26|32|54|2.60|PDB header: ligase| Chain: B: PDB Molecule: phenylalanyl-trna synthetase beta chain;| PDBTitle: crystal structure at 2.6a resolution of phenylalanyl-trna synthetase2 complexed with phenylalanyl-adenylate in the presence of manganese|
# Job Description|Job ID|Rank|Template/Model|Confidence|Sequence ID|Qstart|Qend|Resolution|Template Info
Gene120906|1257cf4f8e424abe|1|c1r1zB_.1.pdb|1|61|17|247|2.40|PDB header: sugar binding protein| Chain: B: PDB Molecule: ergic-53 protein;| PDBTitle: the crystal structure of the carbohydrate recognition2 domain of the glycoprotein sorting receptor p58/ergic-533 reveals a novel metal binding site and conformational4 changes associated with calcium ion binding|
Gene120906|1257cf4f8e424abe|2|d1gv9a_.2.pdb|1|63|20|247|1.46|PDB header: carbohydrate binding| Chain: A: PDB Molecule: p58/ergic-53;| PDBTitle: p58/ergic-53|
Gene120906|1257cf4f8e424abe|3|c2dupB_.3.pdb|1|35|24|255|2.10|PDB header: protein transport| Chain: B: PDB Molecule: vesicular integral-membrane protein vip36;| PDBTitle: crystal structure of vip36 exoplasmic/lumenal domain, metal-free form|
Gene120906|1257cf4f8e424abe|4|d1g9fa_.4.pdb|1|25|29|248|2.50|PDB header: sugar binding protein| Chain: A: PDB Molecule: lectin;| PDBTitle: crystal structure of the soybean agglutinin in a complex with a2 biantennary blood group antigen analog|
Gene120906|1257cf4f8e424abe|5|d1dbna_.5.pdb|1|25|29|244|2.75|PDB header: sugar binding protein| Chain: A: PDB Molecule: protein (leukoagglutinin);| PDBTitle: maackia amurensis leukoagglutinin (lectin) with sialyllactose|
Gene120906|1257cf4f8e424abe|6|c2a6yA_.6.pdb|1|22|21|252|1.42|PDB header: sugar binding protein| Chain: A: PDB Molecule: emp47p (form1);| PDBTitle: crystal structure of emp47p carbohydrate recognition domain2 (crd), tetragonal crystal form|
Gene120906|1257cf4f8e424abe|7|c6xt6B_.7.pdb|1|23|16|244|2.10|PDB header: plant protein| Chain: B: PDB Molecule: concanavalin-a;| PDBTitle: pro-concanavalin a: precursor of circularly permuted concanavalin a|
Gene120906|1257cf4f8e424abe|8|d1g7ya_.8.pdb|1|23|38|252|2.50|PDB header: sugar binding protein| Chain: A: PDB Molecule: stem/leaf lectin db58;| PDBTitle: the crystal structure of the 58kd vegetative lectin from the tropical2 legume dolichos biflorus|
Gene120906|1257cf4f8e424abe|9|d2a6va1.9.pdb|1|22|23|248|1.52|PDB header: sugar binding protein| Chain: A: PDB Molecule: emp46p;| PDBTitle: crystal structure of emp46p carbohydrate recognition domain2 (crd), potassium-bound form|
Gene120906|1257cf4f8e424abe|10|d1lu1a_.10.pdb|0.999|23|38|249|2.60|PDB header: lectin| Chain: A: PDB Molecule: lectin;| PDBTitle: the structure of the dolichos biflorus seed lectin in complex with the2 forssman disaccharide|
Gene120906|1257cf4f8e424abe|11|c5kxcB_.11.pdb|1|22|29|249|1.80|PDB header: sugar binding protein| Chain: B: PDB Molecule: wisteria floribunda agglutinin;| PDBTitle: wisteria floribunda lectin in complex with galnac(beta1-4)glcnac2 (lacdinac) at ph 8.5.|
Gene120906|1257cf4f8e424abe|12|d1gzca_.12.pdb|1|22|29|248|1.58|PDB header: sugar binding protein| Chain: A: PDB Molecule: erythrina crista-galli lectin;| PDBTitle: high-resolution crystal structure of erythrina cristagalli lectin in2 complex with lactose|
Gene120906|1257cf4f8e424abe|13|d1hqla_.13.pdb|1|22|29|244|2.20|PDB header: sugar binding protein| Chain: A: PDB Molecule: lectin;| PDBTitle: the xenograft antigen in complex with the b4 isolectin of griffonia2 simplicifolia lectin-1|
Gene120906|1257cf4f8e424abe|14|d1qnwa_.14.pdb|0.999|22|27|244|2.35|PDB header: lectin| Chain: A: PDB Molecule: chitin binding lectin, uea-ii;| PDBTitle: lectin ii from ulex europaeus|
Gene120906|1257cf4f8e424abe|15|d2a6za1.15.pdb|1|21|21|247|1.00|PDB header: sugar binding protein| Chain: A: PDB Molecule: emp47p (form2);| PDBTitle: crystal structure of emp47p carbohydrate recognition domain2 (crd), monoclinic crystal form 1|
Gene120906|1257cf4f8e424abe|16|d1leda_.16.pdb|1|21|24|251|2.00|PDB header: lectin| Chain: A: PDB Molecule: west-central african legume lectin iv;| PDBTitle: structures of the lectin iv of griffonia simplicifolia and its complex2 with the lewis b human blood group determinant at 2.0 angstroms3 resolution|
Gene120906|1257cf4f8e424abe|17|c4u36A_.17.pdb|1|22|29|244|1.40|PDB header: sugar binding protein| Chain: A: PDB Molecule: seed lectin;| PDBTitle: crystal structure of a seed lectin from vatairea macrocarpa complexed2 with tn-antigen|
Gene120906|1257cf4f8e424abe|18|c3ipvC_.18.pdb|0.999|22|41|251|2.04|PDB header: sugar binding protein| Chain: C: PDB Molecule: lectin alpha chain;| PDBTitle: crystal structure of spatholobus parviflorus seed lectin|
Gene120906|1257cf4f8e424abe|19|c2fmdA_.19.pdb|0.999|22|29|244|1.90|PDB header: sugar binding protein| Chain: A: PDB Molecule: lectin;| PDBTitle: structural basis of carbohydrate recognition by bowringia milbraedii2 seed agglutinin|
Gene120906|1257cf4f8e424abe|20|d1g8wa_.20.pdb|1|22|38|244|2.80|PDB header: sugar binding protein| Chain: A: PDB Molecule: leucoagglutinating phytohemagglutinin;| PDBTitle: improved structure of phytohemagglutinin-l from the kidney bean|
# Job Description|Job ID|Rank|Template/Model|Confidence|Sequence ID|Qstart|Qend|Resolution|Template Info
Gene11259|f7e58b0501e5bf91|1|c5zreA_.1.pdb|1|30|56|316|2.50|PDB header: oxidoreductase| Chain: A: PDB Molecule: tyrosinase;| PDBTitle: tyrosinase from burkholderia thailandensis (bttyr) at high ph2 condition|
Gene11259|f7e58b0501e5bf91|2|c4bedD_.2.pdb|1|30|55|314|9.00|PDB header: oxygen transport| Chain: D: PDB Molecule: hemocyanin klh1;| PDBTitle: keyhole limpet hemocyanin (klh): 9a cryoem structure and molecular2 model of the klh1 didecamer reveal the interfaces and intricate3 topology of the 160 functional units|
Gene11259|f7e58b0501e5bf91|3|c3j32B_.3.pdb|1|29|57|314|4.50|PDB header: oxygen transport| Chain: B: PDB Molecule: hemocyanin isoform 1;| PDBTitle: an asymmetric unit map from electron cryo-microscopy of haliotis2 diversicolor molluscan hemocyanin isoform 1 (hdh1)|
Gene11259|f7e58b0501e5bf91|4|c4bedA_.4.pdb|1|24|57|374|9.00|PDB header: oxygen transport| Chain: A: PDB Molecule: hemocyanin klh1;| PDBTitle: keyhole limpet hemocyanin (klh): 9a cryoem structure and molecular2 model of the klh1 didecamer reveal the interfaces and intricate3 topology of the 160 functional units|
Gene11259|f7e58b0501e5bf91|5|c3npyB_.5.pdb|1|28|54|315|2.19|PDB header: oxidoreductase| Chain: B: PDB Molecule: tyrosinase;| PDBTitle: crystal structure of tyrosinase from bacillus megaterium soaked in2 cuso4|
Gene11259|f7e58b0501e5bf91|6|c1wx2A_.6.pdb|1|27|57|317|1.80|PDB header: oxidoreductase/metal transport| Chain: A: PDB Molecule: tyrosinase;| PDBTitle: crystal structure of the oxy-form of the copper-bound streptomyces2 castaneoglobisporus tyrosinase complexed with a caddie protein3 prepared by the addition of hydrogenperoxide|
Gene11259|f7e58b0501e5bf91|7|c6z1sA_.7.pdb|1|30|44|273|1.53|PDB header: oxidoreductase| Chain: A: PDB Molecule: tyrosinase-like protein;| PDBTitle: structure of polyphenol oxidase (mutant g292n) from thermothelomyces2 thermophila|
Gene11259|f7e58b0501e5bf91|8|c1lnlB_.8.pdb|1|27|56|316|3.30|PDB header: oxygen storage/transport| Chain: B: PDB Molecule: hemocyanin;| PDBTitle: structure of deoxygenated hemocyanin from rapana thomasiana|
Gene11259|f7e58b0501e5bf91|9|d1lnla1.9.pdb|1|26|54|315|3.30|PDB header: oxygen storage/transport| Chain: A: PDB Molecule: hemocyanin;| PDBTitle: structure of deoxygenated hemocyanin from rapana thomasiana|
Gene11259|f7e58b0501e5bf91|10|c1js8A_.10.pdb|1|27|57|318|2.30|PDB header: oxygen storage/transport| Chain: A: PDB Molecule: hemocyanin;| PDBTitle: structure of a functional unit from octopus hemocyanin|
Gene11259|f7e58b0501e5bf91|11|c2p3xA_.11.pdb|1|21|13|319|2.20|PDB header: oxidoreductase| Chain: A: PDB Molecule: polyphenol oxidase, chloroplast;| PDBTitle: crystal structure of grenache (vitis vinifera) polyphenol2 oxidase|
Gene11259|f7e58b0501e5bf91|12|c6hqiA_.12.pdb|1|23|46|319|1.85|PDB header: oxidoreductase| Chain: A: PDB Molecule: polyphenol oxidase a, chloroplastic;| PDBTitle: holo-form of polyphenol oxidase from solanum lycopersicum|
Gene11259|f7e58b0501e5bf91|13|c3l6wB_.13.pdb|1|26|55|315|4.00|PDB header: oxygen binding| Chain: B: PDB Molecule: hemocyanin 1;| PDBTitle: structure of the collar functional unit (klh1-h) of keyhole limpet2 hemocyanin|
Gene11259|f7e58b0501e5bf91|14|d1js8a1.14.pdb|1|26|57|315|2.30|PDB header: oxygen storage/transport| Chain: A: PDB Molecule: hemocyanin;| PDBTitle: structure of a functional unit from octopus hemocyanin|
Gene11259|f7e58b0501e5bf91|15|c5ce9A_.15.pdb|1|20|16|319|1.80|PDB header: oxidoreductase| Chain: A: PDB Molecule: polyphenol oxidase;| PDBTitle: structure of tyrosinase from walnut (juglans regia)|
Gene11259|f7e58b0501e5bf91|16|c2y9xC_.16.pdb|1|22|51|315|2.78|PDB header: oxidoreductase| Chain: C: PDB Molecule: polyphenol oxidase;| PDBTitle: crystal structure of ppo3, a tyrosinase from agaricus bisporus, in2 deoxy-form that contains additional unknown lectin-like subunit, with3 inhibitor tropolone|
Gene11259|f7e58b0501e5bf91|17|c4z12A_.17.pdb|1|22|47|319|1.85|PDB header: oxidoreductase| Chain: A: PDB Molecule: aurone synthase;| PDBTitle: recombinantly expressed latent aurone synthase (polyphenol oxidase)2 co-crystallized with hexatungstotellurate(vi)|
Gene11259|f7e58b0501e5bf91|18|c4j3pA_.18.pdb|1|26|41|269|2.50|PDB header: oxidoreductase| Chain: A: PDB Molecule: catechol oxidase;| PDBTitle: crystal structure of full-length catechol oxidase from aspergillus2 oryzae|
Gene11259|f7e58b0501e5bf91|19|c3w6qC_.19.pdb|1|22|51|315|2.05|PDB header: oxidoreductase| Chain: C: PDB Molecule: tyrosinase;| PDBTitle: crystal structure of melb apo-protyrosinase from asperugillus oryzae|
Gene11259|f7e58b0501e5bf91|20|c6elsA_.20.pdb|1|21|47|319|1.35|PDB header: oxidoreductase| Chain: A: PDB Molecule: polyphenol oxidase, chloroplastic;| PDBTitle: structure of latent apple tyrosinase (mdppo1)|
# Job Description|Job ID|Rank|Template/Model|Confidence|Sequence ID|Qstart|Qend|Resolution|Template Info
Gene137406|2a81f82866d6c622|1|c2y4tA_.1.pdb|0.993|24|250|352|3.00|PDB header: chaperone| Chain: A: PDB Molecule: dnaj homolog subfamily c member 3;| PDBTitle: crystal structure of the human co-chaperone p58(ipk)|
Gene137406|2a81f82866d6c622|2|c2ctwA_.2.pdb|0.997|27|287|377|UNK|PDB header: chaperone| Chain: A: PDB Molecule: dnaj homolog subfamily c member 5;| PDBTitle: solution structure of j-domain from mouse dnaj subfamily c menber 5|
Gene137406|2a81f82866d6c622|3|c6u3sA_.3.pdb|0.999|26|286|376|UNK|PDB header: chaperone| Chain: A: PDB Molecule: dnaj homolog subfamily b member 6;| PDBTitle: solution nmr structure of the dnajb6b deltast variant (aligned on the2 ctd domain)|
Gene137406|2a81f82866d6c622|4|c1fpoA_.4.pdb|0.999|15|289|432|1.80|PDB header: chaperone| Chain: A: PDB Molecule: chaperone protein hscb;| PDBTitle: hsc20 (hscb), a j-type co-chaperone from e. coli|
Gene137406|2a81f82866d6c622|5|c2cugA_.5.pdb|0.997|30|284|360|UNK|PDB header: chaperone| Chain: A: PDB Molecule: mkiaa0962 protein;| PDBTitle: solution structure of the j domain of the pseudo dnaj protein, mouse2 hypothetical mkiaa0962|
Gene137406|2a81f82866d6c622|6|c4j80B_.6.pdb|0.999|24|286|378|2.90|PDB header: chaperone| Chain: B: PDB Molecule: chaperone protein dnaj 2;| PDBTitle: thermus thermophilus dnaj|
Gene137406|2a81f82866d6c622|7|c4j7zC_.7.pdb|0.998|24|287|379|1.64|PDB header: chaperone| Chain: C: PDB Molecule: chaperone protein dnaj 2;| PDBTitle: thermus thermophilus dnaj j- and g/f-domains|
Gene137406|2a81f82866d6c622|8|c6rzyB_.8.pdb|0.997|30|286|356|1.38|PDB header: chaperone| Chain: B: PDB Molecule: heat shock protein 40, type ii;| PDBTitle: plasmodium falciparum pfa0660w hsp40 co-chaperone j-domain|
Gene137406|2a81f82866d6c622|9|c2dmxA_.9.pdb|0.997|23|281|374|UNK|PDB header: chaperone| Chain: A: PDB Molecule: dnaj homolog subfamily b member 8;| PDBTitle: solution structure of the j domain of dnaj homolog subfamily b member2 8|
Gene137406|2a81f82866d6c622|10|d1gh6a_.10.pdb|0.997|18|289|400|3.20|PDB header: antitumor protein| Chain: A: PDB Molecule: large t antigen;| PDBTitle: retinoblastoma pocket complexed with sv40 large t antigen|
Gene137406|2a81f82866d6c622|11|c2ctrA_.11.pdb|0.997|22|287|374|UNK|PDB header: chaperone| Chain: A: PDB Molecule: dnaj homolog subfamily b member 9;| PDBTitle: solution structure of j-domain from human dnaj subfamily b menber 9|
Gene137406|2a81f82866d6c622|12|c2l6lA_.12.pdb|0.998|24|288|362|UNK|PDB header: chaperone| Chain: A: PDB Molecule: dnaj homolog subfamily c member 24;| PDBTitle: solution structure of human j-protein co-chaperone, dph4|
Gene137406|2a81f82866d6c622|13|c2qsaA_.13.pdb|0.997|24|286|362|1.68|PDB header: chaperone| Chain: A: PDB Molecule: dnaj homolog dnj-2;| PDBTitle: crystal structure of j-domain of dnaj homolog dnj-2 precursor from2 c.elegans.|
Gene137406|2a81f82866d6c622|14|c5vsoA_.14.pdb|0.997|24|280|359|UNK|PDB header: chaperone| Chain: A: PDB Molecule: yeast dnaj protein 1;| PDBTitle: nmr structure of ydj1 j-domain, a cytosolic hsp40 from saccharomyces2 cerevisiae|
Gene137406|2a81f82866d6c622|15|c3hhoA_.15.pdb|0.998|12|289|432|2.15|PDB header: chaperone| Chain: A: PDB Molecule: co-chaperone protein hscb homolog;| PDBTitle: chaperone hscb from vibrio cholerae|
Gene137406|2a81f82866d6c622|16|c2dn9A_.16.pdb|0.996|23|286|365|UNK|PDB header: apoptosis, chaperone| Chain: A: PDB Molecule: dnaj homolog subfamily a member 3;| PDBTitle: solution structure of j-domain from the dnaj homolog, human tid12 protein|
Gene137406|2a81f82866d6c622|17|c1bq0A_.17.pdb|0.996|23|288|367|UNK|PDB header: chaperone| Chain: A: PDB Molecule: dnaj;| PDBTitle: j-domain (residues 1-77) of the escherichia coli n-terminal fragment2 (residues 1-104) of the molecular chaperone dnaj, nmr, 20 structures|
Gene137406|2a81f82866d6c622|18|c2o37A_.18.pdb|0.997|22|286|371|1.25|PDB header: chaperone| Chain: A: PDB Molecule: protein sis1;| PDBTitle: j-domain of sis1 protein, hsp40 co-chaperone from saccharomyces2 cerevisiae.|
Gene137406|2a81f82866d6c622|19|d1xbla_.19.pdb|0.997|23|287|365|UNK|PDB header: chaperone| Chain: A: PDB Molecule: dnaj;| PDBTitle: nmr structure of the j-domain (residues 2-76) in the escherichia coli2 n-terminal fragment (residues 2-108) of the molecular chaperone dnaj,3 20 structures|
Gene137406|2a81f82866d6c622|20|c6jmgA_.20.pdb|0.997|22|276|358|2.70|PDB header: hydrolase| Chain: A: PDB Molecule: dnaj homolog subfamily c member 27-a;| PDBTitle: crystal structure of xrbj|
# Job Description|Job ID|Rank|Template/Model|Confidence|Sequence ID|Qstart|Qend|Resolution|Template Info
Gene130228|c2d9a970fc5d2f17|1|d2fh5b1.1.pdb|1|51|55|260|2.45|PDB header: transport protein| Chain: B: PDB Molecule: signal recognition particle receptor beta| PDBTitle: the structure of the mammalian srp receptor|
Gene130228|c2d9a970fc5d2f17|2|d1nrjb_.2.pdb|0.999|28|52|258|1.70|PDB header: protein transport| Chain: B: PDB Molecule: signal recognition particle receptor beta subunit;| PDBTitle: signal recognition particle receptor beta-subunit in complex with the2 srx domain from the alpha-subunit|
Gene130228|c2d9a970fc5d2f17|3|c5ck3D_.3.pdb|0.999|28|52|259|3.20|PDB header: signaling protein| Chain: D: PDB Molecule: putative signal recognition particle protein;| PDBTitle: signal recognition particle receptor srb-gtp/srx complex from2 chaetomium thermophilum|
Gene130228|c2d9a970fc5d2f17|4|c5ck4B_.4.pdb|1|25|49|259|1.89|PDB header: signaling protein| Chain: B: PDB Molecule: putative signal recognition particle protein;| PDBTitle: signal recognition particle receptor srb-gdp from chaetomium2 thermophilum|
Gene130228|c2d9a970fc5d2f17|5|d1fzqa_.5.pdb|0.996|27|43|258|1.70|PDB header: signaling protein| Chain: A: PDB Molecule: adp-ribosylation factor-like protein 3;| PDBTitle: crystal structure of murine arl3-gdp|
Gene130228|c2d9a970fc5d2f17|6|c2h57A_.6.pdb|0.997|28|56|258|2.00|PDB header: transport protein| Chain: A: PDB Molecule: adp-ribosylation factor-like protein 6;| PDBTitle: crystal structure of human adp-ribosylation factor-like 6|
Gene130228|c2d9a970fc5d2f17|7|c6bbqA_.7.pdb|1|26|43|260|35.00|PDB header: lipid binding protein| Chain: A: PDB Molecule: cytohesin-3,adp-ribosylation factor 6;| PDBTitle: model for extended volume of truncated monomeric cytohesin-3 (grp1;2 amino acids 63-399) e161a arf6 q67l fusion protein|
Gene130228|c2d9a970fc5d2f17|8|d1r8qa_.8.pdb|0.996|26|42|259|1.86|PDB header: protein transport/exchange factor| Chain: A: PDB Molecule: adp-ribosylation factor 1;| PDBTitle: full-length arf1-gdp-mg in complex with brefeldin a and a sec7 domain|
Gene130228|c2d9a970fc5d2f17|9|c3doeA_.9.pdb|0.995|26|41|258|2.25|PDB header: signaling protein/hydrolase| Chain: A: PDB Molecule: adp-ribosylation factor-like protein 2;| PDBTitle: complex of arl2 and bart, crystal form 1|
Gene130228|c2d9a970fc5d2f17|10|c5ck3F_.10.pdb|0.997|31|58|216|3.20|PDB header: signaling protein| Chain: F: PDB Molecule: putative signal recognition particle protein;| PDBTitle: signal recognition particle receptor srb-gtp/srx complex from2 chaetomium thermophilum|
Gene130228|c2d9a970fc5d2f17|11|c3lvrE_.11.pdb|0.999|26|42|258|3.38|PDB header: protein transport| Chain: E: PDB Molecule: arf-gap with sh3 domain, ank repeat and ph domain-| PDBTitle: the crystal structure of asap3 in complex with arf6 in transition2 state soaked with calcium|
Gene130228|c2d9a970fc5d2f17|12|c6a8dA_.12.pdb|0.997|26|43|259|2.34|PDB header: protein transport| Chain: A: PDB Molecule: arf/sar superfamily small monomeric gtp binding protein;| PDBTitle: crystal structure of chlamydomonas reinhardtii arf|
Gene130228|c2d9a970fc5d2f17|13|d1mr3f_.13.pdb|0.996|27|51|260|1.60|PDB header: signaling protein| Chain: F: PDB Molecule: adp-ribosylation factor 2;| PDBTitle: saccharomyces cerevisiae adp-ribosylation factor 2 (scarf2) complexed2 with gdp-3'p at 1.6a resolution|
Gene130228|c2d9a970fc5d2f17|14|d1moza_.14.pdb|0.997|26|40|259|3.17|PDB header: protein binding| Chain: A: PDB Molecule: adp-ribosylation factor-like protein 1;| PDBTitle: adp-ribosylation factor-like 1 (arl1) from saccharomyces cerevisiae|
Gene130228|c2d9a970fc5d2f17|15|c5di3A_.15.pdb|0.995|28|56|258|2.50|PDB header: hydrolase| Chain: A: PDB Molecule: adp-ribosylation factor-like protein 3;| PDBTitle: crystal structure of arl13b in complex with arl3 of chlamydomonas2 reinhardtii|
Gene130228|c2d9a970fc5d2f17|16|c6vs4B_.16.pdb|0.999|21|27|258|2.40|PDB header: hydrolase| Chain: B: PDB Molecule: small copii coat gtpase sar1;| PDBTitle: crystal structure of adp ribosylation factor-like gtp binding protein2 /small copii coat gtpase sar1 from encephalitozoon cuniculi in3 complex with gdp|
Gene130228|c2d9a970fc5d2f17|17|c7rllA_.17.pdb|0.997|25|46|260|1.90|PDB header: signaling protein| Chain: A: PDB Molecule: arf3p;| PDBTitle: crystal structure of arf3 from candida albicans in complex with2 guanosine-3'-monophosphate-5'-diphosphate|
Gene130228|c2d9a970fc5d2f17|18|c3o47A_.18.pdb|0.999|27|51|258|2.80|PDB header: hydrolase, hydrolase activator| Chain: A: PDB Molecule: adp-ribosylation factor gtpase-activating protein 1, adp-| PDBTitle: crystal structure of arfgap1-arf1 fusion protein|
Gene130228|c2d9a970fc5d2f17|19|c4byrP_.19.pdb|0.995|23|57|260|4.30|PDB header: ribosome| Chain: P: PDB Molecule: eukaryotic translation initiation factor 5b;| PDBTitle: cryo-em reconstruction of the 80s-eif5b-met-itrnamet2 eukaryotic translation initiation complex|
Gene130228|c2d9a970fc5d2f17|20|d1upta_.20.pdb|0.996|26|52|258|1.70|PDB header: hydrolase/protein-binding| Chain: A: PDB Molecule: adp-ribosylation factor-like protein 1;| PDBTitle: structure of a complex of the golgin-245 grip domain with arl1|
# Job Description|Job ID|Rank|Template/Model|Confidence|Sequence ID|Qstart|Qend|Resolution|Template Info
Gene131681|5ab9fd7a41afe34a|1|c5a2eA_.1.pdb|1|28|1622|1953|3.15|PDB header: immune system| Chain: A: PDB Molecule: t-cell differentiation antigen cd6;| PDBTitle: extracellular srcr domains of human cd6|
Gene131681|5ab9fd7a41afe34a|2|c5ze3B_.2.pdb|1|24|1624|1950|2.40|PDB header: oxidoreductase| Chain: B: PDB Molecule: lysyl oxidase homolog 2;| PDBTitle: crystal structure of human lysyl oxidase-like 2 (hloxl2) in a2 precursor state|
Gene131681|5ab9fd7a41afe34a|3|c6sa4A_.3.pdb|1|46|85|191|1.77|PDB header: immune system| Chain: A: PDB Molecule: deleted in malignant brain tumors 1 protein;| PDBTitle: salsa / dmbt1 / gp340 srcr domain 1|
Gene131681|5ab9fd7a41afe34a|4|c6j02A_.4.pdb|1|46|87|190|1.80|PDB header: endocytosis| Chain: A: PDB Molecule: macrophage scavenger receptor types i and ii;| PDBTitle: crystal structure of the srcr domain of mouse scara1|
Gene131681|5ab9fd7a41afe34a|5|c7c00A_.5.pdb|1|44|87|191|1.70|PDB header: immune system| Chain: A: PDB Molecule: scavenger receptor class a member 5;| PDBTitle: crystal structure of the srcr domain of human scara5.|
Gene131681|5ab9fd7a41afe34a|6|d1by2a_.6.pdb|1|44|87|191|2.00|PDB header: extracellular module| Chain: A: PDB Molecule: mac-2 binding protein;| PDBTitle: structure of m2bp scavenger receptor cysteine-rich domain|
Gene131681|5ab9fd7a41afe34a|7|c6h8mB_.7.pdb|1|43|85|190|1.70|PDB header: hydrolase| Chain: B: PDB Molecule: neurotrypsin;| PDBTitle: crystal structure of the third srcr domain of murine neurotrypsin.|
Gene131681|5ab9fd7a41afe34a|8|c2oyaA_.8.pdb|1|43|83|190|1.77|PDB header: ligand binding protein| Chain: A: PDB Molecule: macrophage receptor marco;| PDBTitle: crystal structure analysis of the dimeric form of the srcr domain of2 mouse marco|
Gene131681|5ab9fd7a41afe34a|9|c4xbmB_.9.pdb|0.995|12|503|871|3.20|PDB header: signaling protein| Chain: B: PDB Molecule: delta-like protein 1;| PDBTitle: x-ray crystal structure of notch ligand delta-like 1|
Gene131681|5ab9fd7a41afe34a|10|c3m0cC_.10.pdb|0.978|11|510|965|7.01|PDB header: protein binding| Chain: C: PDB Molecule: low-density lipoprotein receptor;| PDBTitle: the x-ray crystal structure of pcsk9 in complex with the ldl receptor|
Gene131681|5ab9fd7a41afe34a|11|c5jfbA_.11.pdb|1|38|87|190|2.00|PDB header: endocytosis| Chain: A: PDB Molecule: scavenger receptor cysteine-rich type 1 protein m130;| PDBTitle: crystal structure of the scavenger receptor cysteine-rich domain 52 (srcr5) from porcine cd163|
Gene131681|5ab9fd7a41afe34a|12|c3p5cL_.12.pdb|0.977|9|502|965|4.20|PDB header: hydrolase/lipid binding protein| Chain: L: PDB Molecule: low density lipoprotein receptor variant;| PDBTitle: the structure of the ldlr/pcsk9 complex reveals the receptor in an2 extended conformation|
Gene131681|5ab9fd7a41afe34a|13|c5b4xD_.13.pdb|0.988|8|510|1048|3.20|PDB header: signaling protein/endocytosis| Chain: D: PDB Molecule: low density lipoprotein receptor-related protein 8,| PDBTitle: crystal structure of the apoer2 ectodomain in complex with the reelin2 r56 fragment|
Gene131681|5ab9fd7a41afe34a|14|c3qcwB_.14.pdb|0.987|9|510|878|2.65|PDB header: cell adhesion| Chain: B: PDB Molecule: neurexin-1-alpha;| PDBTitle: structure of neurexin 1 alpha (domains lns1-lns6), no splice inserts|
Gene131681|5ab9fd7a41afe34a|15|c3p5bL_.15.pdb|0.972|9|599|965|3.30|PDB header: hydrolase/lipid binding protein| Chain: L: PDB Molecule: low density lipoprotein receptor variant;| PDBTitle: the structure of the ldlr/pcsk9 complex reveals the receptor in an2 extended conformation|
Gene131681|5ab9fd7a41afe34a|16|c3poyA_.16.pdb|0.989|9|510|878|3.02|PDB header: cell adhesion| Chain: A: PDB Molecule: neurexin-1-alpha;| PDBTitle: crystal structure of the alpha-neurexin-1 ectodomain, lns 2-6|
Gene131681|5ab9fd7a41afe34a|17|c2xrcD_.17.pdb|0.971|33|80|174|2.69|PDB header: immune system| Chain: D: PDB Molecule: human complement factor i;| PDBTitle: human complement factor i|
Gene131681|5ab9fd7a41afe34a|18|c2ottY_.18.pdb|1|32|84|191|2.50|PDB header: immune system| Chain: Y: PDB Molecule: t-cell surface glycoprotein cd5;| PDBTitle: crystal structure of cd5_diii|
Gene131681|5ab9fd7a41afe34a|19|c1z8gA_.19.pdb|0.999|18|84|258|1.55|PDB header: hydrolase/hydrolase inhibitor| Chain: A: PDB Molecule: serine protease hepsin;| PDBTitle: crystal structure of the extracellular region of the transmembrane2 serine protease hepsin with covalently bound preferred substrate.|
Gene131681|5ab9fd7a41afe34a|20|c6kd5A_.20.pdb|0.991|22|1780|1956|2.60|PDB header: structural protein/inhibitor| Chain: A: PDB Molecule: transmembrane protease serine 13;| PDBTitle: crystal structure of the extracellular domain of mspl/tmprss13 in2 complex with dec-rvkr-cmk inhibitor|
# Job Description|Job ID|Rank|Template/Model|Confidence|Sequence ID|Qstart|Qend|Resolution|Template Info
Gene145472|fec77fab0b39c5ed|1|c3zgxA_.1.pdb|0.915|19|289|348|3.40|PDB header: cell cycle| Chain: A: PDB Molecule: chromosome partition protein smc;| PDBTitle: crystal structure of the kleisin-n smc interface in2 prokaryotic condensin|
Gene145472|fec77fab0b39c5ed|2|c6yvdD_.2.pdb|0.98|18|288|348|7.60|PDB header: cell cycle| Chain: D: PDB Molecule: structural maintenance of chromosomes protein 4;| PDBTitle: head segment of the s.cerevisiae condensin holocomplex in presence of2 atp|
Gene145472|fec77fab0b39c5ed|3|c6yvvB_.3.pdb|0.98|18|288|348|7.50|PDB header: cell cycle| Chain: B: PDB Molecule: structural maintenance of chromosomes protein 4;| PDBTitle: condensin complex from s.cerevisiae atp-free apo bridged state|
Gene145472|fec77fab0b39c5ed|4|c6yvuB_.4.pdb|0.979|18|288|348|7.50|PDB header: cell cycle| Chain: B: PDB Molecule: structural maintenance of chromosomes protein 4;| PDBTitle: condensin complex from s.cerevisiae atp-free apo non-engaged state|
Gene145472|fec77fab0b39c5ed|5|c6p74A_.5.pdb|0.952|18|291|349|2.20|PDB header: hydrolase| Chain: A: PDB Molecule: putative atp-dependent endonuclease of the old family;| PDBTitle: old nuclease from thermus scotoductus|
Gene145472|fec77fab0b39c5ed|6|c4i99A_.6.pdb|0.964|17|289|348|2.30|PDB header: dna binding protein| Chain: A: PDB Molecule: chromosome partition protein smc;| PDBTitle: crystal structure of the smchead bound to the c-winged helix domain of2 scpa|
Gene145472|fec77fab0b39c5ed|7|c6yufA_.7.pdb|0.965|18|291|347|3.94|PDB header: dna binding protein| Chain: A: PDB Molecule: structural maintenance of chromosomes protein 1;| PDBTitle: cohesin complex with loader gripping dna|
Gene145472|fec77fab0b39c5ed|8|c6wg3A_.8.pdb|0.965|18|291|348|5.30|PDB header: cell cycle/dna| Chain: A: PDB Molecule: structural maintenance of chromosomes protein 1a;| PDBTitle: cryo-em structure of human cohesin-nipbl-dna complex|
Gene145472|fec77fab0b39c5ed|9|c5h68B_.9.pdb|0.961|17|289|343|1.98|PDB header: dna binding protein, cell cycle| Chain: B: PDB Molecule: chromosome partition protein smc;| PDBTitle: crystal structure of an engaged dimer of the geobacillus2 stearothermophilus smc head domain|
Gene145472|fec77fab0b39c5ed|10|d1e69a_.10.pdb|0.952|16|289|346|3.10|PDB header: chromosome segregation| Chain: A: PDB Molecule: chromosome segregation smc protein;| PDBTitle: smc head domain from thermotoga maritima|
Gene145472|fec77fab0b39c5ed|11|c5xnsA_.11.pdb|0.964|17|289|342|2.01|PDB header: dna binding protein/cell cycle| Chain: A: PDB Molecule: chromosome partition protein smc;| PDBTitle: crystal structure of the smc head domain with an extended coiled coil2 bound to the c-terminal domain of scpa derived from pyrococcus3 furiosus|
Gene145472|fec77fab0b39c5ed|12|c6qj2A_.12.pdb|0.981|16|285|341|3.00|PDB header: cell cycle| Chain: A: PDB Molecule: smc4;| PDBTitle: crystal structure of the c. thermophilum condensin smc4 atpase head in2 complex with the c-terminal domain of brn1|
Gene145472|fec77fab0b39c5ed|13|d1w1wa_.13.pdb|0.962|16|291|346|2.90|PDB header: cell adhesion| Chain: A: PDB Molecule: structural maintenance of chromosome 1;| PDBTitle: sc smc1hd:scc1-c complex, atpgs|
Gene145472|fec77fab0b39c5ed|14|c4abyD_.14.pdb|0.97|13|289|352|3.00|PDB header: hydrolase| Chain: D: PDB Molecule: dna repair protein recn;| PDBTitle: crystal structure of deinococcus radiodurans recn head2 domain|
Gene145472|fec77fab0b39c5ed|15|c2o5vA_.15.pdb|0.962|16|288|337|1.61|PDB header: replication/recombination| Chain: A: PDB Molecule: dna replication and repair protein recf;| PDBTitle: recombination mediator recf|
Gene145472|fec77fab0b39c5ed|16|c6wgeA_.16.pdb|0.961|14|291|348|3.90|PDB header: cell cycle/dna| Chain: A: PDB Molecule: structural maintenance of chromosomes protein 1a;| PDBTitle: cryo-em structure of human cohesin-nipbl-dna complex without stag1|
Gene145472|fec77fab0b39c5ed|17|c4abyC_.17.pdb|0.972|15|289|342|3.00|PDB header: hydrolase| Chain: C: PDB Molecule: dna repair protein recn;| PDBTitle: crystal structure of deinococcus radiodurans recn head2 domain|
Gene145472|fec77fab0b39c5ed|18|c4ad8A_.18.pdb|0.962|15|289|342|4.00|PDB header: dna binding protein| Chain: A: PDB Molecule: dna repair protein recn;| PDBTitle: crystal structure of a deletion mutant of deinococcus radiodurans2 recn|
Gene145472|fec77fab0b39c5ed|19|c5xeiA_.19.pdb|0.959|15|289|342|2.60|PDB header: dna binding protein, cell cycle| Chain: A: PDB Molecule: chromosome partition protein smc;| PDBTitle: crystal structure of the smc head domain with a coiled coil and joint2 derived from pyrococcus yayanosii|
Gene145472|fec77fab0b39c5ed|20|c6qj4C_.20.pdb|0.981|13|286|347|5.80|PDB header: cell cycle| Chain: C: PDB Molecule: uncharacterized protein,uncharacterized protein;| PDBTitle: crystal structure of the c. thermophilum condensin ycs4-brn12 subcomplex bound to the smc4 atpase head in complex with the c-3 terminal domain of brn1|
# Job Description|Job ID|Rank|Template/Model|Confidence|Sequence ID|Qstart|Qend|Resolution|Template Info
Gene118435|5c8514a025903c75|1|c7v1vD_.1.pdb|0.54|22|354|418|1.96|PDB header: hydrolase| Chain: D: PDB Molecule: difructose dianhydride i synthase/hydrolase (alphaffase1);| PDBTitle: difructose dianhydride i synthase/hydrolase (alphaffase1) from2 bifidobacterium dentium, ligand-free form|
Gene118435|5c8514a025903c75|2|d1x3ha2.2.pdb|0.344|35|275|297|UNK|PDB header: metal binding protein| Chain: A: PDB Molecule: leupaxin;| PDBTitle: solution structure of the lim domain of human leupaxin|
Gene118435|5c8514a025903c75|3|c6symB_.3.pdb|0.319|39|277|294|1.63|PDB header: oxidoreductase| Chain: B: PDB Molecule: peptide methionine sulfoxide reductase msrb;| PDBTitle: crystal structure of escherichia coli msrb (reduced form)|
Gene118435|5c8514a025903c75|4|d1l1da_.4.pdb|0.294|39|277|294|1.85|PDB header: oxidoreductase| Chain: A: PDB Molecule: peptide methionine sulfoxide reductase;| PDBTitle: crystal structure of the c-terminal methionine sulfoxide reductase2 domain (msrb) of n. gonorrhoeae pilb|
Gene118435|5c8514a025903c75|5|c2l1uA_.5.pdb|0.282|44|277|294|UNK|PDB header: oxidoreductase| Chain: A: PDB Molecule: methionine-r-sulfoxide reductase b2, mitochondrial;| PDBTitle: structure-functional analysis of mammalian msrb2 protein|
Gene118435|5c8514a025903c75|6|d1tocr2.6.pdb|0.27|67|17|28|3.10|PDB header: complex (hydrolase/inhibitor)| Chain: R: PDB Molecule: ornithodorin;| PDBTitle: structure of serine proteinase|
Gene118435|5c8514a025903c75|7|c6qa0A_.7.pdb|0.246|39|277|294|1.71|PDB header: oxidoreductase| Chain: A: PDB Molecule: methionine-r-sulfoxide reductase b3;| PDBTitle: msrb3 - aa 1-137|
Gene118435|5c8514a025903c75|8|c6tr8A_.8.pdb|0.244|44|277|294|UNK|PDB header: oxidoreductase| Chain: A: PDB Molecule: peptide-methionine (r)-s-oxide reductase;| PDBTitle: corynebacterium diphtheriae methionine sulfoxide reductase b (msrb)2 solution structure - reduced form|
Gene118435|5c8514a025903c75|9|d1zoqc1.9.pdb|0.235|59|390|406|2.37|PDB header: transcription/transferase| Chain: C: PDB Molecule: creb-binding protein;| PDBTitle: irf3-cbp complex|
Gene118435|5c8514a025903c75|10|d1xm0a1.10.pdb|0.228|39|277|294|UNK|PDB header: oxidoreductase| Chain: A: PDB Molecule: peptide methionine sulfoxide reductase msrb;| PDBTitle: solution nmr structure of methionine sulfoxide reductase b using2 minimal constraint strategy; northeast structural genomics target3 sr10|
Gene118435|5c8514a025903c75|11|c2huoA_.11.pdb|0.227|35|268|288|2.00|PDB header: oxidoreductase| Chain: A: PDB Molecule: inositol oxygenase;| PDBTitle: crystal structure of mouse myo-inositol oxygenase in complex with2 substrate|
Gene118435|5c8514a025903c75|12|c7ctoF_.12.pdb|0.219|33|277|294|3.47|PDB header: oxidoreductase| Chain: F: PDB Molecule: peptide methionine sulfoxide reductase msrb;| PDBTitle: staphylococcus aureus msrb|
Gene118435|5c8514a025903c75|13|c2k8dA_.13.pdb|0.217|39|277|294|UNK|PDB header: oxidoreductase| Chain: A: PDB Molecule: peptide methionine sulfoxide reductase msrb;| PDBTitle: solution structure of a zinc-binding methionine sulfoxide reductase|
Gene118435|5c8514a025903c75|14|d3bxda1.14.pdb|0.212|35|268|288|2.00|PDB header: oxidoreductase| Chain: A: PDB Molecule: inositol oxygenase;| PDBTitle: crystal structure of mouse myo-inositol oxygenase (re-refined)|
Gene118435|5c8514a025903c75|15|c2v5iA_.15.pdb|0.204|45|276|286|1.60|PDB header: viral protein| Chain: A: PDB Molecule: salmonella typhimurium db7155 bacteriophage det7 tailspike;| PDBTitle: structure of the receptor-binding protein of bacteriophage det7: a2 podoviral tailspike in a myovirus|
Gene118435|5c8514a025903c75|16|c6es5B_.16.pdb|0.197|67|401|409|UNK|PDB header: dna binding protein| Chain: B: PDB Molecule: ncbd;| PDBTitle: structure and dynamics conspire in the evolution of affinity between2 intrinsically disordered proteins|
Gene118435|5c8514a025903c75|17|c2rqoA_.17.pdb|0.194|77|118|130|UNK|PDB header: toxin| Chain: A: PDB Molecule: polytheonamide b;| PDBTitle: solution structure of polytheonamide b|
Gene118435|5c8514a025903c75|18|c4b86H_.18.pdb|0.192|35|276|296|3.50|PDB header: gene regulation| Chain: H: PDB Molecule: male-specific lethal 2 homolog;| PDBTitle: crystal structure of the msl1-msl2 complex (3.5a)|
Gene118435|5c8514a025903c75|19|c3cezA_.19.pdb|0.19|56|277|294|2.10|PDB header: oxidoreductase| Chain: A: PDB Molecule: methionine-r-sulfoxide reductase;| PDBTitle: crystal structure of methionine-r-sulfoxide reductase from2 burkholderia pseudomallei|
Gene118435|5c8514a025903c75|20|c7e43A_.20.pdb|0.188|39|277|294|2.20|PDB header: oxidoreductase| Chain: A: PDB Molecule: peptide methionine sulfoxide reductase msra/msrb;| PDBTitle: structural insights into a bifunctional peptide methionine sulfoxide2 reductase msra/b fusion protein from helicobacter pylori|
# Job Description|Job ID|Rank|Template/Model|Confidence|Sequence ID|Qstart|Qend|Resolution|Template Info
Gene107271|555a490cf2c8afc6|1|c1u5mA_.1.pdb|0.976|22|218|282|UNK|PDB header: structural protein| Chain: A: PDB Molecule: alpha 1 type ii collagen isoform 1;| PDBTitle: structure of a chordin-like cysteine-rich repeat (vwc module) from2 collagen iia|
Gene107271|555a490cf2c8afc6|2|d1u5ma_.2.pdb|0.976|22|218|282|UNK|PDB header: structural protein| Chain: A: PDB Molecule: alpha 1 type ii collagen isoform 1;| PDBTitle: structure of a chordin-like cysteine-rich repeat (vwc module) from2 collagen iia|
Gene107271|555a490cf2c8afc6|3|c3bk3D_.3.pdb|0.979|15|218|279|2.70|PDB header: hormone/growth factor| Chain: D: PDB Molecule: crossveinless 2;| PDBTitle: crystal structure of the complex of bmp-2 and the first von willebrand2 domain type c of crossveinless-2|
Gene107271|555a490cf2c8afc6|4|c3bk3C_.4.pdb|0.979|15|218|279|2.70|PDB header: hormone/growth factor| Chain: C: PDB Molecule: crossveinless 2;| PDBTitle: crystal structure of the complex of bmp-2 and the first von willebrand2 domain type c of crossveinless-2|
Gene107271|555a490cf2c8afc6|5|c5nb8B_.5.pdb|0.956|10|218|277|2.10|PDB header: signaling protein| Chain: B: PDB Molecule: protein nov homolog;| PDBTitle: structure of vwc domain from ccn3|
Gene107271|555a490cf2c8afc6|6|c6gjeA_.6.pdb|0.798|26|249|278|2.30|PDB header: protein transport| Chain: A: PDB Molecule: protein amnionless;| PDBTitle: structure of the amnionless(20-357)-cubilin(36-135) complex|
Gene107271|555a490cf2c8afc6|7|c6fwnA_.7.pdb|0.711|35|253|278|UNK|PDB header: blood clotting| Chain: A: PDB Molecule: von willebrand factor;| PDBTitle: structure and dynamics of the platelet integrin-binding c4 domain of2 von willebrand factor|
Gene107271|555a490cf2c8afc6|8|d2heyr3.8.pdb|0.189|17|259|283|2.00|PDB header: cytokine| Chain: R: PDB Molecule: tumor necrosis factor receptor superfamily member 4;| PDBTitle: crystal structure of murine ox40l bound to human ox40|
Gene107271|555a490cf2c8afc6|9|c6ji7A_.9.pdb|0.115|39|262|279|UNK|PDB header: plant protein| Chain: A: PDB Molecule: coffeetide;| PDBTitle: coffeetides: iron-binding cysteine rich peptides from coffee waste|
Gene107271|555a490cf2c8afc6|10|c5wb8B_.10.pdb|0.074|36|261|283|3.00|PDB header: signaling protein| Chain: B: PDB Molecule: epigen;| PDBTitle: crystal structure of the epidermal growth factor receptor2 extracellular region in complex with epigen|
Gene107271|555a490cf2c8afc6|11|d1sg1x1.11.pdb|0.048|33|260|282|2.40|PDB header: hormone/growth factor/membrane protein| Chain: X: PDB Molecule: tumor necrosis factor receptor superfamily| PDBTitle: crystal structure of the receptor-ligand complex between2 nerve growth factor and the common neurotrophin receptor3 p75|
Gene107271|555a490cf2c8afc6|12|d1ryqa_.12.pdb|0.045|17|261|286|1.38|PDB header: transferase| Chain: A: PDB Molecule: dna-directed rna polymerase, subunit e'';| PDBTitle: putative dna-directed rna polymerase, subunit e'' from pyrococcus2 furiosus pfu-263306-001|
Gene107271|555a490cf2c8afc6|13|c2z1dA_.13.pdb|0.042|27|262|289|2.07|PDB header: metal binding protein| Chain: A: PDB Molecule: hydrogenase expression/formation protein hypd;| PDBTitle: crystal structure of [nife] hydrogenase maturation protein, hypd from2 thermococcus kodakaraensis|
Gene107271|555a490cf2c8afc6|14|d1ifqa_.14.pdb|0.041|30|1|20|2.40|PDB header: protein transport| Chain: A: PDB Molecule: vesicle trafficking protein sec22b;| PDBTitle: sec22b n-terminal domain|
Gene107271|555a490cf2c8afc6|15|c2km1A_.15.pdb|0.039|36|1|11|UNK|PDB header: protein binding| Chain: A: PDB Molecule: protein dre2;| PDBTitle: solution structure of the n-terminal domain of the yeast protein dre2|
Gene107271|555a490cf2c8afc6|16|c2miiA_.16.pdb|0.036|14|18|61|UNK|PDB header: protein binding| Chain: A: PDB Molecule: penicillin-binding protein activator lpob;| PDBTitle: nmr structure of e. coli lpob|
Gene107271|555a490cf2c8afc6|17|d1jmab1.17.pdb|0.036|24|261|283|2.65|PDB header: viral protein| Chain: B: PDB Molecule: herpesvirus entry mediator;| PDBTitle: crystal structure of the herpes simplex virus glycoprotein d bound to2 the cellular receptor hvea/hvem|
Gene107271|555a490cf2c8afc6|18|c2jxzA_.18.pdb|0.036|44|1|9|UNK|PDB header: hormone| Chain: A: PDB Molecule: calcitonin;| PDBTitle: solution conformation of a non-amyloidogenic analogue of human2 calcitonin in sodium dodecyl sulfate micelles|
Gene107271|555a490cf2c8afc6|19|c3egdC_.19.pdb|0.034|37|1|19|2.70|PDB header: protein transport| Chain: C: PDB Molecule: vesicle-trafficking protein sec22b;| PDBTitle: crystal structure of the mammalian copii-coat protein sec23a/24a2 complexed with the snare protein sec22 and bound to the transport3 signal sequence of vesicular stomatitis virus glycoprotein|
Gene107271|555a490cf2c8afc6|20|c2nupC_.20.pdb|0.034|37|1|19|2.80|PDB header: protein transport| Chain: C: PDB Molecule: vesicle-trafficking protein sec22b;| PDBTitle: crystal structure of the human sec23a/24a heterodimer, complexed with2 the snare protein sec22b|
# Job Description|Job ID|Rank|Template/Model|Confidence|Sequence ID|Qstart|Qend|Resolution|Template Info
Gene143034|21a5df818fa74caa|1|c2kixD_.1.pdb|0.366|39|10|37|UNK|PDB header: transport protein| Chain: D: PDB Molecule: bm2 protein;| PDBTitle: channel domain of bm2 protein from influenza b virus|
Gene143034|21a5df818fa74caa|2|d1euza2.2.pdb|0.208|38|22|47|2.25|PDB header: oxidoreductase| Chain: A: PDB Molecule: glutamate dehydrogenase;| PDBTitle: glutamate dehydrogenase from thermococcus profundus in the unligated2 state|
Gene143034|21a5df818fa74caa|3|c5k12F_.3.pdb|0.193|31|22|47|1.80|PDB header: oxidoreductase| Chain: F: PDB Molecule: glutamate dehydrogenase 1, mitochondrial;| PDBTitle: cryo-em structure of glutamate dehydrogenase at 1.8 a resolution|
Gene143034|21a5df818fa74caa|4|d1hwxa2.4.pdb|0.192|31|22|47|2.50|PDB header: oxidoreductase| Chain: A: PDB Molecule: glutamate dehydrogenase;| PDBTitle: crystal structure of bovine liver glutamate dehydrogenase complexed2 with gtp, nadh, and l-glutamic acid|
Gene143034|21a5df818fa74caa|5|d1v9la2.5.pdb|0.178|42|22|47|2.80|PDB header: oxidoreductase| Chain: A: PDB Molecule: glutamate dehydrogenase;| PDBTitle: l-glutamate dehydrogenase from pyrobaculum islandicum2 complexed with nad|
Gene143034|21a5df818fa74caa|6|d1bgva2.6.pdb|0.175|23|22|47|1.90|PDB header: oxidoreductase| Chain: A: PDB Molecule: glutamate dehydrogenase;| PDBTitle: glutamate dehydrogenase|
Gene143034|21a5df818fa74caa|7|d1ez0a_.7.pdb|0.17|25|37|58|2.10|PDB header: oxidoreductase| Chain: A: PDB Molecule: aldehyde dehydrogenase;| PDBTitle: crystal structure of the nadp+ dependent aldehyde dehydrogenase from2 vibrio harveyi.|
Gene143034|21a5df818fa74caa|8|d1gtma2.8.pdb|0.166|38|22|47|2.20|PDB header: oxidoreductase| Chain: A: PDB Molecule: glutamate dehydrogenase;| PDBTitle: structure of glutamate dehydrogenase|
Gene143034|21a5df818fa74caa|9|d1b8ta2.9.pdb|0.153|37|38|56|UNK|PDB header: contractile| Chain: A: PDB Molecule: protein (crp1);| PDBTitle: solution structure of the chicken crp1|
Gene143034|21a5df818fa74caa|10|d1leha2.10.pdb|0.143|32|23|47|2.20|PDB header: oxidoreductase| Chain: A: PDB Molecule: leucine dehydrogenase;| PDBTitle: leucine dehydrogenase from bacillus sphaericus|
Gene143034|21a5df818fa74caa|11|c1u3fA_.11.pdb|0.137|67|39|44|2.50|PDB header: ligase| Chain: A: PDB Molecule: 5,10-methenyltetrahydrofolate synthetase;| PDBTitle: structural and functional characterization of a 5,10-2 methenyltetrahydrofolate synthetase from mycoplasma3 pneumoniae (gi: 13508087)|
Gene143034|21a5df818fa74caa|12|d1sbqa_.12.pdb|0.136|67|39|44|2.20|PDB header: ligase| Chain: A: PDB Molecule: 5,10-methenyltetrahydrofolate synthetase homolog;| PDBTitle: crystal structure of methenyltetrahydrofolate synthetase2 from mycoplasma pneumoniae at 2.2 resolution|
Gene143034|21a5df818fa74caa|13|d1bvua2.13.pdb|0.134|42|22|47|2.50|PDB header: oxidoreductase| Chain: A: PDB Molecule: protein (glutamate dehydrogenase);| PDBTitle: glutamate dehydrogenase from thermococcus litoralis|
Gene143034|21a5df818fa74caa|14|d1b26a2.14.pdb|0.129|42|22|47|3.00|PDB header: oxidoreductase| Chain: A: PDB Molecule: glutamate dehydrogenase;| PDBTitle: glutamate dehydrogenase|
Gene143034|21a5df818fa74caa|15|d1l1fa2.15.pdb|0.128|31|22|47|2.70|PDB header: oxidoreductase| Chain: A: PDB Molecule: glutamate dehydrogenase 1;| PDBTitle: structure of human glutamate dehydrogenase-apo form|
Gene143034|21a5df818fa74caa|16|c6l0vE_.16.pdb|0.112|55|3|13|1.35|PDB header: signaling protein| Chain: E: PDB Molecule: rld2;| PDBTitle: structure of rld2 brx domain bound to lzy3 ccl motif|
Gene143034|21a5df818fa74caa|17|d1soua_.17.pdb|0.108|67|39|44|UNK|PDB header: ligase| Chain: A: PDB Molecule: 5,10-methenyltetrahydrofolate synthetase;| PDBTitle: nmr structure of aquifex aeolicus 5,10-methenyltetrahydrofolate2 synthetase: northeast structural genomics consortium target qr46|
Gene143034|21a5df818fa74caa|18|d1wkca_.18.pdb|0.106|50|39|44|1.70|PDB header: structural genomics, unknown function| Chain: A: PDB Molecule: hb8 tt1367 protein;| PDBTitle: crystal structure of a 5-formyltetrahydrofolate cycloligase-related2 protein from thermus thermophilus hb8|
Gene143034|21a5df818fa74caa|19|c2jcbA_.19.pdb|0.102|86|38|44|1.6 |PDB header: ligase| Chain: A: PDB Molecule: 5-formyltetrahydrofolate cyclo-ligase family protein;| PDBTitle: the crystal structure of 5-formyl-tetrahydrofolate2 cycloligase from bacillus anthracis (ba4489)|
Gene143034|21a5df818fa74caa|20|c1ic9A_.20.pdb|0.1|56|107|115|UNK|PDB header: de novo protein| Chain: A: PDB Molecule: th10aox;| PDBTitle: nmr solution structure of the designed beta-sheet mini-protein th10aox|
# Job Description|Job ID|Rank|Template/Model|Confidence|Sequence ID|Qstart|Qend|Resolution|Template Info
Gene105620|2a5db9cd2c8abf4e|1|c5a1yH_.1.pdb|1|57|21|497|21.00|PDB header: transport protein| Chain: H: PDB Molecule: coatomer subunit delta;| PDBTitle: the structure of the copi coat linkage iv|
Gene105620|2a5db9cd2c8abf4e|2|c5nzvN_.2.pdb|1|78|21|196|17.30|PDB header: transport protein| Chain: N: PDB Molecule: coatomer subunit delta;| PDBTitle: the structure of the copi coat linkage iv|
Gene105620|2a5db9cd2c8abf4e|3|c5a1vP_.3.pdb|1|86|21|154|21.00|PDB header: transport protein| Chain: P: PDB Molecule: coatomer subunit delta;| PDBTitle: the structure of the copi coat linkage i|
Gene105620|2a5db9cd2c8abf4e|4|c4o8qA_.4.pdb|1|40|208|497|2.15|PDB header: protein transport| Chain: A: PDB Molecule: coatomer subunit delta;| PDBTitle: crystal structure of bovine mhd domain of the copi delta subunit at2 2.15 a resolution|
Gene105620|2a5db9cd2c8abf4e|5|c5mu7B_.5.pdb|1|54|21|170|2.57|PDB header: protein transport| Chain: B: PDB Molecule: coatomer subunit delta-like protein;| PDBTitle: crystal structure of the beta/delta-copi core complex|
Gene105620|2a5db9cd2c8abf4e|6|c1w63P_.6.pdb|1|20|24|496|4.00|PDB header: endocytosis| Chain: P: PDB Molecule: adaptor-related protein complex 1, mu 1 subunit;| PDBTitle: ap1 clathrin adaptor core|
Gene105620|2a5db9cd2c8abf4e|7|c2jkrM_.7.pdb|1|15|21|496|2.98|PDB header: endocytosis| Chain: M: PDB Molecule: ap-2 complex subunit mu-1;| PDBTitle: ap2 clathrin adaptor core with dileucine peptide rm(2 phosphos)qikrllse|
Gene105620|2a5db9cd2c8abf4e|8|c7p3yM_.8.pdb|1|13|21|496|10.10|PDB header: transport protein| Chain: M: PDB Molecule: ap-3 complex subunit mu;| PDBTitle: homology model of the full-length ap-3 complex in an intermediate open2 conformation|
Gene105620|2a5db9cd2c8abf4e|9|c5fk0F_.9.pdb|1|18|208|496|3.00|PDB header: structural protein| Chain: F: PDB Molecule: coatomer subunit delta;| PDBTitle: yeast delta-cop-i mu-homology domain|
Gene105620|2a5db9cd2c8abf4e|10|c4en2M_.10.pdb|1|16|199|496|2.58|PDB header: viral protein/immune system| Chain: M: PDB Molecule: ap-1 complex subunit mu-1;| PDBTitle: hiv-1 nef in complex with mhc-i cytoplasmic domain and mu1 adaptin2 subunit of ap1 adaptor (second domain)|
Gene105620|2a5db9cd2c8abf4e|11|d2pr9a1.11.pdb|1|16|198|496|2.51|PDB header: endocytosis| Chain: A: PDB Molecule: ap-2 complex subunit mu-1;| PDBTitle: mu2 adaptin subunit (ap50) of ap2 adaptor (second domain), complexed2 with gabaa receptor-gamma2 subunit-derived internalization peptide3 deeygyecl|
Gene105620|2a5db9cd2c8abf4e|12|c5jp2B_.12.pdb|0.993|20|296|496|2.40|PDB header: signaling protein| Chain: B: PDB Molecule: f-bar domain only protein 1;| PDBTitle: fcho1 mu homology domain (danio rerio) with bound eps15 peptide|
Gene105620|2a5db9cd2c8abf4e|13|c1bw8A_.13.pdb|1|15|198|496|2.65|PDB header: peptide binding protein| Chain: A: PDB Molecule: protein (mu2 adaptin subunit);| PDBTitle: mu2 adaptin subunit (ap50) of ap2 adaptor (second domain),2 complexed with egfr internalization peptide fyralm|
Gene105620|2a5db9cd2c8abf4e|14|c3l81A_.14.pdb|1|14|210|496|1.60|PDB header: transport protein| Chain: A: PDB Molecule: ap-4 complex subunit mu-1;| PDBTitle: crystal structure of adaptor protein complex 4 (ap-4) mu4 subunit c-2 terminal domain, in complex with a sorting peptide from the amyloid3 precursor protein (app)|
Gene105620|2a5db9cd2c8abf4e|15|c3ml6D_.15.pdb|1|15|203|496|3.50|PDB header: protein transport| Chain: D: PDB Molecule: chimeric complex between protein dishevelled2 homolog dvl-2| PDBTitle: a complex between dishevelled2 and clathrin adaptor ap-2|
Gene105620|2a5db9cd2c8abf4e|16|c5jp2A_.16.pdb|0.997|14|212|496|2.40|PDB header: signaling protein| Chain: A: PDB Molecule: f-bar domain only protein 1;| PDBTitle: fcho1 mu homology domain (danio rerio) with bound eps15 peptide|
Gene105620|2a5db9cd2c8abf4e|17|c5awtA_.17.pdb|0.999|14|213|496|2.70|PDB header: endocytosis| Chain: A: PDB Molecule: sh3-containing grb2-like protein 3-interacting protein 1;| PDBTitle: crystal structure of the sgip1 mu homology domain in complex with an2 eps15 fragment containing two dpf motifs (ydpfggdpfkg)|
Gene105620|2a5db9cd2c8abf4e|18|c3g9hA_.18.pdb|0.991|16|299|495|2.80|PDB header: endocytosis| Chain: A: PDB Molecule: suppressor of yeast profilin deletion;| PDBTitle: crystal structure of the c-terminal mu homology domain of2 syp1|
Gene105620|2a5db9cd2c8abf4e|19|c4iknA_.19.pdb|1|12|198|496|1.85|PDB header: protein transport| Chain: A: PDB Molecule: ap-3 complex subunit mu-1;| PDBTitle: crystal structure of adaptor protein complex 3 (ap-3) mu3a subunit c-2 terminal domain, in complex with a sorting peptide from tgn38|
Gene105620|2a5db9cd2c8abf4e|20|d1gw5s_.20.pdb|1|19|21|159|2.59|PDB header: endocytosis| Chain: S: PDB Molecule: clathrin coat assembly protein ap17;| PDBTitle: ap2 clathrin adaptor core|
# Job Description|Job ID|Rank|Template/Model|Confidence|Sequence ID|Qstart|Qend|Resolution|Template Info
Gene118091|37b230d15d52a36e|1|d1omwg_.1.pdb|0.999|38|10|65|2.50|PDB header: transferase| Chain: G: PDB Molecule: guanine nucleotide-binding protein g(i)/g(s)/g(o) gamma-2| PDBTitle: crystal structure of the complex between g protein-coupled receptor2 kinase 2 and heterotrimeric g protein beta 1 and gamma 2 subunits|
Gene118091|37b230d15d52a36e|2|d1tbge_.2.pdb|0.999|35|11|64|2.10|PDB header: complex (gtp-binding/transducer)| Chain: E: PDB Molecule: transducin;| PDBTitle: beta-gamma dimer of the heterotrimeric g-protein transducin|
Gene118091|37b230d15d52a36e|3|d1gotg_.3.pdb|0.998|35|11|62|2.00|PDB header: complex (gtp-binding/transducer)| Chain: G: PDB Molecule: gt-gamma;| PDBTitle: heterotrimeric complex of a gt-alpha/gi-alpha chimera and2 the gt-beta-gamma subunits|
Gene118091|37b230d15d52a36e|4|d1gg2g_.4.pdb|0.998|35|9|60|2.40|PDB header: complex (gtp-binding/transducer)| Chain: G: PDB Molecule: g protein gi gamma 2;| PDBTitle: g protein heterotrimer mutant gi_alpha_1(g203a) beta_1 gamma_2 with2 gdp bound|
Gene118091|37b230d15d52a36e|5|d1xhmb1.5.pdb|0.997|27|9|53|2.70|PDB header: signaling protein| Chain: B: PDB Molecule: guanine nucleotide-binding protein g(i)/g(s)| PDBTitle: the crystal structure of a biologically active peptide2 (sigk) bound to a g protein beta:gamma heterodimer|
Gene118091|37b230d15d52a36e|6|c1xhmB_.6.pdb|0.997|26|8|53|2.70|PDB header: signaling protein| Chain: B: PDB Molecule: guanine nucleotide-binding protein g(i)/g(s)| PDBTitle: the crystal structure of a biologically active peptide2 (sigk) bound to a g protein beta:gamma heterodimer|
Gene118091|37b230d15d52a36e|7|c2pbiA_.7.pdb|0.972|20|6|60|1.95|PDB header: signaling protein| Chain: A: PDB Molecule: regulator of g-protein signaling 9;| PDBTitle: the multifunctional nature of gbeta5/rgs9 revealed from its crystal2 structure|
Gene118091|37b230d15d52a36e|8|c6n9gB_.8.pdb|0.973|18|12|60|2.13|PDB header: signaling protein| Chain: B: PDB Molecule: regulator of g-protein signaling 7;| PDBTitle: crystal structure of rgs7-gbeta5 dimer|
Gene118091|37b230d15d52a36e|9|c3zf7y_.9.pdb|0.287|24|26|42|5.57|PDB header: ribosome| Chain: Y: PDB Molecule: 60s ribosomal protein l24, putative;| PDBTitle: high-resolution cryo-electron microscopy structure of the trypanosoma2 brucei ribosome|
Gene118091|37b230d15d52a36e|10|c2hguH_.10.pdb|0.276|23|26|64|4.51|PDB header: ribosome| Chain: H: PDB Molecule: 50s ribosomal protein l6;| PDBTitle: 70s t.th. ribosome functional complex with mrna and e- and p-site2 trnas at 4.5a. this entry 2hgu contains 50s ribosomal subunit. the3 30s ribosomal subunit can be found in pdb entry 2hgr.|
Gene118091|37b230d15d52a36e|11|c5o60G_.11.pdb|0.221|31|26|64|3.20|PDB header: ribosome| Chain: G: PDB Molecule: 50s ribosomal protein l6;| PDBTitle: structure of the 50s large ribosomal subunit from mycobacterium2 smegmatis|
Gene118091|37b230d15d52a36e|12|c6r7gG_.12.pdb|0.2|9|2|68|2.20|PDB header: virus| Chain: G: PDB Molecule: coat protein;| PDBTitle: atomic structure of potato virus x, the prototype of the2 alphaflexiviridae family|
Gene118091|37b230d15d52a36e|13|d1n4ka1.13.pdb|0.191|28|27|51|2.20|PDB header: membrane protein| Chain: A: PDB Molecule: inositol 1,4,5-trisphosphate receptor type 1;| PDBTitle: crystal structure of the inositol 1,4,5-trisphosphate2 receptor binding core in complex with ip3|
[truncated: 74,288 more chars]
