# Supplementary material for: Comparative Single-Cell Transcriptomics Reveals Novel Genes Involved in Bivalve Embryonic Shell Formation and Questions Ontogenetic Homology of Molluscan Shell Types
Source: Front Cell Dev Biol. 2022 Jun 9;10:883755. doi: 10.3389/fcell.2022.883755 (PMC9261976; doi:10.3389/fcell.2022.883755)
Supplement: Supplementary file 1 [file DataSheet1.ZIP › Supplementary_File1/s_f_2/0597041fceaeb962.final.pdb]

SSBOND   1 CYS    220    CYS    302
SSBOND   2 CYS    223    CYS    297
ATOM      1  N   VAL    29      22.065  10.663  43.972  1.00                 N  
ATOM      2  CA  VAL    29      21.047  11.363  44.831  1.00                 C  
ATOM      3  C   VAL    29      20.458  12.589  44.135  1.00                 C  
ATOM      4  O   VAL    29      21.124  13.211  43.307  1.00                 O  
ATOM      5  CB  VAL    29      21.646  11.786  46.185  1.00                 C  
ATOM      6  CG1 VAL    29      22.108  10.566  46.968  1.00                 C  
ATOM      7  CG2 VAL    29      22.798  12.757  45.978  1.00                 C  
ATOM      8  N   ARG    30      19.205  12.923  44.473  1.00                 N  
ATOM      9  CA  ARG    30      18.513  14.021  43.819  1.00                 C  
ATOM     10  C   ARG    30      18.369  15.196  44.777  1.00                 C  
ATOM     11  O   ARG    30      18.173  15.001  45.968  1.00                 O  
ATOM     12  CB  ARG    30      17.142  13.566  43.316  1.00                 C  
ATOM     13  CD  ARG    30      15.807  12.113  41.765  1.00                 C  
ATOM     14  NE  ARG    30      15.846  11.170  40.649  1.00                 N  
ATOM     15  CG  ARG    30      17.200  12.511  42.223  1.00                 C  
ATOM     16  CZ  ARG    30      15.922   9.851  40.789  1.00                 C  
ATOM     17  NH1 ARG    30      15.953   9.071  39.716  1.00                 N  
ATOM     18  NH2 ARG    30      15.967   9.313  42.000  1.00                 N  
ATOM     19  N   THR    31      18.448  16.411  44.230  1.00                 N  
ATOM     20  CA  THR    31      18.216  17.625  44.999  1.00                 C  
ATOM     21  C   THR    31      16.904  18.246  44.520  1.00                 C  
ATOM     22  O   THR    31      16.523  18.056  43.365  1.00                 O  
ATOM     23  CB  THR    31      19.384  18.618  44.852  1.00                 C  
ATOM     24  OG1 THR    31      19.515  19.006  43.479  1.00                 O  
ATOM     25  CG2 THR    31      20.688  17.978  45.303  1.00                 C  
ATOM     26  N   LYS    32      16.244  18.992  45.419  1.00                 N  
ATOM     27  CA  LYS    32      15.027  19.727  45.106  1.00                 C  
ATOM     28  C   LYS    32      15.296  20.781  44.026  1.00                 C  
ATOM     29  O   LYS    32      16.377  21.362  43.970  1.00                 O  
ATOM     30  CB  LYS    32      14.461  20.387  46.365  1.00                 C  
ATOM     31  CD  LYS    32      13.345  20.128  48.598  1.00                 C  
ATOM     32  CE  LYS    32      12.820  19.146  49.632  1.00                 C  
ATOM     33  CG  LYS    32      13.930  19.405  47.396  1.00                 C  
ATOM     34  NZ  LYS    32      12.252  19.840  50.820  1.00                 N  
ATOM     35  N   ILE    33      14.294  20.989  43.158  1.00                 N  
ATOM     36  CA  ILE    33      14.340  21.914  42.036  1.00                 C  
ATOM     37  C   ILE    33      13.140  22.855  42.150  1.00                 C  
ATOM     38  O   ILE    33      11.985  22.416  42.166  1.00                 O  
ATOM     39  CB  ILE    33      14.348  21.168  40.689  1.00                 C  
ATOM     40  CD1 ILE    33      15.536  19.316  39.401  1.00                 C  
ATOM     41  CG1 ILE    33      15.557  20.234  40.604  1.00                 C  
ATOM     42  CG2 ILE    33      14.311  22.155  39.533  1.00                 C  
ATOM     43  N   VAL    34      13.436  24.159  42.221  1.00                 N  
ATOM     44  CA  VAL    34      12.419  25.177  42.398  1.00                 C  
ATOM     45  C   VAL    34      11.679  25.447  41.088  1.00                 C  
ATOM     46  O   VAL    34      10.453  25.423  41.068  1.00                 O  
ATOM     47  CB  VAL    34      13.021  26.488  42.937  1.00                 C  
ATOM     48  CG1 VAL    34      11.969  27.587  42.961  1.00                 C  
ATOM     49  CG2 VAL    34      13.605  26.275  44.325  1.00                 C  
ATOM     50  N   GLU    35      12.419  25.715  40.008  1.00                 N  
ATOM     51  CA  GLU    35      11.815  25.984  38.712  1.00                 C  
ATOM     52  C   GLU    35      12.155  24.822  37.784  1.00                 C  
ATOM     53  O   GLU    35      13.326  24.497  37.609  1.00                 O  
ATOM     54  CB  GLU    35      12.314  27.319  38.155  1.00                 C  
ATOM     55  CD  GLU    35      12.185  29.049  36.319  1.00                 C  
ATOM     56  CG  GLU    35      11.697  27.704  36.820  1.00                 C  
ATOM     57  OE1 GLU    35      12.880  29.751  37.083  1.00                 O  
ATOM     58  OE2 GLU    35      11.873  29.400  35.162  1.00                 O  
ATOM     59  N   MET    36      11.130  24.195  37.206  1.00                 N  
ATOM     60  CA  MET    36      11.317  23.082  36.284  1.00                 C  
ATOM     61  C   MET    36      11.988  23.578  35.002  1.00                 C  
ATOM     62  O   MET    36      11.446  24.454  34.342  1.00                 O  
ATOM     63  CB  MET    36       9.976  22.414  35.972  1.00                 C  
ATOM     64  SD  MET    36       8.496  20.373  34.823  1.00                 S  
ATOM     65  CE  MET    36       8.042  19.813  36.463  1.00                 C  
ATOM     66  CG  MET    36      10.095  21.138  35.155  1.00                 C  
ATOM     67  N   SER    37      13.145  23.003  34.642  1.00                 N  
ATOM     68  CA  SER    37      13.986  23.513  33.562  1.00                 C  
ATOM     69  C   SER    37      14.000  22.584  32.342  1.00                 C  
ATOM     70  O   SER    37      14.034  21.362  32.480  1.00                 O  
ATOM     71  CB  SER    37      15.419  23.726  34.054  1.00                 C  
ATOM     72  OG  SER    37      16.266  24.135  32.994  1.00                 O  
ATOM     73  N   SER    38      14.080  23.185  31.145  1.00                 N  
ATOM     74  CA  SER    38      14.171  22.519  29.853  1.00                 C  
ATOM     75  C   SER    38      15.598  22.080  29.534  1.00                 C  
ATOM     76  O   SER    38      15.828  21.428  28.525  1.00                 O  
ATOM     77  CB  SER    38      13.656  23.434  28.741  1.00                 C  
ATOM     78  OG  SER    38      14.511  24.550  28.561  1.00                 O  
ATOM     79  N   GLU    39      16.561  22.471  30.365  1.00                 N  
ATOM     80  CA  GLU    39      17.966  22.330  30.023  1.00                 C  
ATOM     81  C   GLU    39      18.319  20.860  29.823  1.00                 C  
ATOM     82  O   GLU    39      18.143  20.032  30.721  1.00                 O  
ATOM     83  CB  GLU    39      18.847  22.949  31.110  1.00                 C  
ATOM     84  CD  GLU    39      21.170  23.585  31.871  1.00                 C  
ATOM     85  CG  GLU    39      20.333  22.928  30.792  1.00                 C  
ATOM     86  OE1 GLU    39      20.592  24.010  32.894  1.00                 O  
ATOM     87  OE2 GLU    39      22.403  23.676  31.695  1.00                 O  
ATOM     88  N   VAL    40      18.862  20.560  28.639  1.00                 N  
ATOM     89  CA  VAL    40      19.182  19.184  28.295  1.00                 C  
ATOM     90  C   VAL    40      20.576  18.867  28.835  1.00                 C  
ATOM     91  O   VAL    40      21.569  18.960  28.120  1.00                 O  
ATOM     92  CB  VAL    40      19.103  18.949  26.775  1.00                 C  
ATOM     93  CG1 VAL    40      19.435  17.503  26.442  1.00                 C  
ATOM     94  CG2 VAL    40      17.725  19.319  26.250  1.00                 C  
ATOM     95  N   VAL    41      20.627  18.491  30.118  1.00                 N  
ATOM     96  CA  VAL    41      21.845  18.029  30.777  1.00                 C  
ATOM     97  C   VAL    41      21.502  16.760  31.557  1.00                 C  
ATOM     98  O   VAL    41      20.360  16.580  31.985  1.00                 O  
ATOM     99  CB  VAL    41      22.437  19.115  31.694  1.00                 C  
ATOM    100  CG1 VAL    41      22.833  20.339  30.884  1.00                 C  
ATOM    101  CG2 VAL    41      21.444  19.491  32.784  1.00                 C  
ATOM    102  N   ASP    42      22.514  15.917  31.782  1.00                 N  
ATOM    103  CA  ASP    42      22.375  14.632  32.452  1.00                 C  
ATOM    104  C   ASP    42      21.821  14.746  33.871  1.00                 C  
ATOM    105  O   ASP    42      21.347  13.761  34.443  1.00                 O  
ATOM    106  CB  ASP    42      23.721  13.906  32.503  1.00                 C  
ATOM    107  CG  ASP    42      24.158  13.393  31.145  1.00                 C  
ATOM    108  OD1 ASP    42      23.314  13.350  30.226  1.00                 O  
ATOM    109  OD2 ASP    42      25.346  13.035  31.000  1.00                 O  
ATOM    110  N   SER    43      21.920  15.940  34.459  1.00                 N  
ATOM    111  CA  SER    43      21.622  16.083  35.872  1.00                 C  
ATOM    112  C   SER    43      20.200  16.601  36.073  1.00                 C  
ATOM    113  O   SER    43      19.762  16.729  37.214  1.00                 O  
ATOM    114  CB  SER    43      22.629  17.022  36.540  1.00                 C  
ATOM    115  OG  SER    43      22.514  18.339  36.030  1.00                 O  
ATOM    116  N   ASN    44      19.495  16.885  34.960  1.00                 N  
ATOM    117  CA  ASN    44      18.159  17.471  34.975  1.00                 C  
ATOM    118  C   ASN    44      17.085  16.390  34.793  1.00                 C  
ATOM    119  O   ASN    44      16.857  15.907  33.680  1.00                 O  
ATOM    120  CB  ASN    44      18.034  18.547  33.894  1.00                 C  
ATOM    121  CG  ASN    44      16.686  19.241  33.917  1.00                 C  
ATOM    122  OD1 ASN    44      15.782  18.839  34.649  1.00                 O  
ATOM    123  ND2 ASN    44      16.548  20.288  33.112  1.00                 N  
ATOM    124  N   PRO    45      16.381  15.989  35.878  1.00                 N  
ATOM    125  CA  PRO    45      15.389  14.913  35.798  1.00                 C  
ATOM    126  C   PRO    45      14.130  15.301  35.026  1.00                 C  
ATOM    127  O   PRO    45      13.324  14.439  34.699  1.00                 O  
ATOM    128  CB  PRO    45      15.049  14.613  37.259  1.00                 C  
ATOM    129  CD  PRO    45      16.501  16.516  37.287  1.00                 C  
ATOM    130  CG  PRO    45      15.319  15.894  37.976  1.00                 C  
ATOM    131  N   TYR    46      13.990  16.594  34.704  1.00                 N  
ATOM    132  CA  TYR    46      12.823  17.041  33.971  1.00                 C  
ATOM    133  C   TYR    46      13.134  17.298  32.500  1.00                 C  
ATOM    134  O   TYR    46      12.229  17.677  31.766  1.00                 O  
ATOM    135  CB  TYR    46      12.247  18.310  34.602  1.00                 C  
ATOM    136  CG  TYR    46      11.719  18.111  36.005  1.00                 C  
ATOM    137  OH  TYR    46      10.275  17.576  39.867  1.00                 O  
ATOM    138  CZ  TYR    46      10.751  17.752  38.589  1.00                 C  
ATOM    139  CD1 TYR    46      12.227  18.847  37.068  1.00                 C  
ATOM    140  CE1 TYR    46      11.749  18.672  38.353  1.00                 C  
ATOM    141  CD2 TYR    46      10.713  17.188  36.261  1.00                 C  
ATOM    142  CE2 TYR    46      10.224  17.000  37.540  1.00                 C  
ATOM    143  N   SER    47      14.388  17.083  32.075  1.00                 N  
ATOM    144  CA  SER    47      14.776  17.406  30.707  1.00                 C  
ATOM    145  C   SER    47      13.916  16.677  29.665  1.00                 C  
ATOM    146  O   SER    47      13.441  17.290  28.722  1.00                 O  
ATOM    147  CB  SER    47      16.250  17.067  30.474  1.00                 C  
ATOM    148  OG  SER    47      16.635  17.355  29.141  1.00                 O  
ATOM    149  N   ARG    48      13.718  15.367  29.816  1.00                 N  
ATOM    150  CA  ARG    48      12.981  14.596  28.822  1.00                 C  
ATOM    151  C   ARG    48      11.470  14.833  28.918  1.00                 C  
ATOM    152  O   ARG    48      10.741  14.450  28.011  1.00                 O  
ATOM    153  CB  ARG    48      13.278  13.103  28.974  1.00                 C  
ATOM    154  CD  ARG    48      14.976  11.255  28.975  1.00                 C  
ATOM    155  NE  ARG    48      14.862  10.959  30.401  1.00                 N  
ATOM    156  CG  ARG    48      14.719  12.723  28.676  1.00                 C  
ATOM    157  CZ  ARG    48      14.828   9.732  30.910  1.00                 C  
ATOM    158  NH1 ARG    48      14.723   9.559  32.220  1.00                 N  
ATOM    159  NH2 ARG    48      14.900   8.679  30.106  1.00                 N  
ATOM    160  N   LEU    49      11.003  15.441  30.016  1.00                 N  
ATOM    161  CA  LEU    49       9.592  15.776  30.185  1.00                 C  
ATOM    162  C   LEU    49       9.322  17.142  29.564  1.00                 C  
ATOM    163  O   LEU    49       8.382  17.311  28.804  1.00                 O  
ATOM    164  CB  LEU    49       9.211  15.760  31.667  1.00                 C  
ATOM    165  CG  LEU    49       9.249  14.398  32.362  1.00                 C  
ATOM    166  CD1 LEU    49       9.002  14.549  33.855  1.00                 C  
ATOM    167  CD2 LEU    49       8.226  13.453  31.749  1.00                 C  
ATOM    168  N   MET    50      10.160  18.124  29.897  1.00                 N  
ATOM    169  CA  MET    50      10.037  19.470  29.369  1.00                 C  
ATOM    170  C   MET    50      10.276  19.492  27.859  1.00                 C  
ATOM    171  O   MET    50       9.807  20.395  27.185  1.00                 O  
ATOM    172  CB  MET    50      11.017  20.412  30.070  1.00                 C  
ATOM    173  SD  MET    50       9.053  21.343  31.789  1.00                 S  
ATOM    174  CE  MET    50       9.233  22.949  31.017  1.00                 C  
ATOM    175  CG  MET    50      10.701  20.657  31.537  1.00                 C  
ATOM    176  N   ALA    51      10.934  18.464  27.308  1.00                 N  
ATOM    177  CA  ALA    51      11.077  18.359  25.862  1.00                 C  
ATOM    178  C   ALA    51       9.714  18.268  25.163  1.00                 C  
ATOM    179  O   ALA    51       9.629  18.439  23.952  1.00                 O  
ATOM    180  CB  ALA    51      11.925  17.149  25.500  1.00                 C  
ATOM    181  N   LEU    52       8.645  18.038  25.933  1.00                 N  
ATOM    182  CA  LEU    52       7.317  17.924  25.349  1.00                 C  
ATOM    183  C   LEU    52       6.830  19.290  24.873  1.00                 C  
ATOM    184  O   LEU    52       5.975  19.336  24.006  1.00                 O  
ATOM    185  CB  LEU    52       6.336  17.327  26.360  1.00                 C  
ATOM    186  CG  LEU    52       6.579  15.871  26.762  1.00                 C  
ATOM    187  CD1 LEU    52       5.623  15.451  27.867  1.00                 C  
ATOM    188  CD2 LEU    52       6.435  14.950  25.559  1.00                 C  
ATOM    189  N   LYS    53       7.358  20.381  25.441  1.00                 N  
ATOM    190  CA  LYS    53       7.076  21.732  24.963  1.00                 C  
ATOM    191  C   LYS    53       7.692  21.928  23.587  1.00                 C  
ATOM    192  O   LYS    53       6.968  22.130  22.617  1.00                 O  
ATOM    193  CB  LYS    53       7.609  22.772  25.951  1.00                 C  
ATOM    194  CD  LYS    53       7.815  25.185  26.609  1.00                 C  
ATOM    195  CE  LYS    53       7.550  26.625  26.199  1.00                 C  
ATOM    196  CG  LYS    53       7.324  24.211  25.551  1.00                 C  
ATOM    197  NZ  LYS    53       8.025  27.591  27.228  1.00                 N  
ATOM    198  N   ARG    54       9.021  21.842  23.517  1.00                 N  
ATOM    199  CA  ARG    54       9.759  21.946  22.266  1.00                 C  
ATOM    200  C   ARG    54       9.092  21.109  21.170  1.00                 C  
ATOM    201  O   ARG    54       8.985  21.552  20.029  1.00                 O  
ATOM    202  CB  ARG    54      11.210  21.503  22.462  1.00                 C  
ATOM    203  CD  ARG    54      13.530  22.135  23.183  1.00                 C  
ATOM    204  NE  ARG    54      13.830  20.823  23.752  1.00                 N  
ATOM    205  CG  ARG    54      12.051  22.472  23.277  1.00                 C  
ATOM    206  CZ  ARG    54      14.108  20.612  25.034  1.00                 C  
ATOM    207  NH1 ARG    54      14.369  19.384  25.462  1.00                 N  
ATOM    208  NH2 ARG    54      14.124  21.628  25.886  1.00                 N  
ATOM    209  N   MET    55       8.656  19.890  21.499  1.00                 N  
ATOM    210  CA  MET    55       8.078  19.024  20.482  1.00                 C  
ATOM    211  C   MET    55       6.609  19.381  20.242  1.00                 C  
ATOM    212  O   MET    55       5.933  18.683  19.492  1.00                 O  
ATOM    213  CB  MET    55       8.209  17.556  20.891  1.00                 C  
ATOM    214  SD  MET    55       9.756  15.336  21.487  1.00                 S  
ATOM    215  CE  MET    55       9.072  14.484  20.068  1.00                 C  
ATOM    216  CG  MET    55       9.642  17.051  20.943  1.00                 C  
ATOM    217  N   GLY    56       6.113  20.433  20.911  1.00                 N  
ATOM    218  CA  GLY    56       4.741  20.906  20.765  1.00                 C  
ATOM    219  C   GLY    56       3.638  19.908  21.140  1.00                 C  
ATOM    220  O   GLY    56       2.539  19.999  20.605  1.00                 O  
ATOM    221  N   ILE    57       3.892  18.993  22.083  1.00                 N  
ATOM    222  CA  ILE    57       2.855  18.068  22.531  1.00                 C  
ATOM    223  C   ILE    57       2.085  18.674  23.700  1.00                 C  
ATOM    224  O   ILE    57       0.860  18.654  23.729  1.00                 O  
ATOM    225  CB  ILE    57       3.449  16.703  22.927  1.00                 C  
ATOM    226  CD1 ILE    57       4.879  14.788  22.041  1.00                 C  
ATOM    227  CG1 ILE    57       4.050  16.008  21.704  1.00                 C  
ATOM    228  CG2 ILE    57       2.396  15.842  23.608  1.00                 C  
ATOM    229  N   VAL    58       2.825  19.197  24.679  1.00                 N  
ATOM    230  CA  VAL    58       2.233  19.891  25.806  1.00                 C  
ATOM    231  C   VAL    58       2.931  21.237  25.913  1.00                 C  
ATOM    232  O   VAL    58       4.126  21.275  26.188  1.00                 O  
ATOM    233  CB  VAL    58       2.358  19.070  27.103  1.00                 C  
ATOM    234  CG1 VAL    58       1.745  19.826  28.273  1.00                 C  
ATOM    235  CG2 VAL    58       1.697  17.710  26.938  1.00                 C  
ATOM    236  N   ASP    59       2.169  22.318  25.715  1.00                 N  
ATOM    237  CA  ASP    59       2.748  23.650  25.680  1.00                 C  
ATOM    238  C   ASP    59       3.181  24.108  27.075  1.00                 C  
ATOM    239  O   ASP    59       4.209  24.768  27.202  1.00                 O  
ATOM    240  CB  ASP    59       1.754  24.651  25.088  1.00                 C  
ATOM    241  CG  ASP    59       1.553  24.461  23.597  1.00                 C  
ATOM    242  OD1 ASP    59       2.370  23.750  22.974  1.00                 O  
ATOM    243  OD2 ASP    59       0.580  25.022  23.053  1.00                 O  
ATOM    244  N   ASN    60       2.419  23.724  28.115  1.00                 N  
ATOM    245  CA  ASN    60       2.705  24.133  29.483  1.00                 C  
ATOM    246  C   ASN    60       2.928  22.921  30.397  1.00                 C  
ATOM    247  O   ASN    60       2.160  22.685  31.332  1.00                 O  
ATOM    248  CB  ASN    60       1.576  25.011  30.027  1.00                 C  
ATOM    249  CG  ASN    60       1.417  26.303  29.249  1.00                 C  
ATOM    250  OD1 ASN    60       2.157  27.263  29.463  1.00                 O  
ATOM    251  ND2 ASN    60       0.447  26.330  28.342  1.00                 N  
ATOM    252  N   TYR    61       4.019  22.177  30.174  1.00                 N  
ATOM    253  CA  TYR    61       4.272  20.978  30.962  1.00                 C  
ATOM    254  C   TYR    61       4.394  21.290  32.458  1.00                 C  
ATOM    255  O   TYR    61       3.828  20.555  33.268  1.00                 O  
ATOM    256  CB  TYR    61       5.543  20.277  30.478  1.00                 C  
ATOM    257  CG  TYR    61       5.876  19.016  31.243  1.00                 C  
ATOM    258  OH  TYR    61       6.786  15.539  33.334  1.00                 O  
ATOM    259  CZ  TYR    61       6.486  16.691  32.644  1.00                 C  
ATOM    260  CD1 TYR    61       5.542  17.767  30.735  1.00                 C  
ATOM    261  CE1 TYR    61       5.843  16.609  31.427  1.00                 C  
ATOM    262  CD2 TYR    61       6.524  19.079  32.470  1.00                 C  
ATOM    263  CE2 TYR    61       6.832  17.932  33.176  1.00                 C  
ATOM    264  N   GLU    62       5.119  22.367  32.810  1.00                 N  
ATOM    265  CA  GLU    62       5.448  22.733  34.186  1.00                 C  
ATOM    266  C   GLU    62       4.200  22.844  35.061  1.00                 C  
ATOM    267  O   GLU    62       4.295  22.726  36.285  1.00                 O  
ATOM    268  CB  GLU    62       6.219  24.054  34.219  1.00                 C  
ATOM    269  CD  GLU    62       4.554  25.877  34.757  1.00                 C  
ATOM    270  CG  GLU    62       5.432  25.245  33.695  1.00                 C  
ATOM    271  OE1 GLU    62       4.992  25.948  35.924  1.00                 O  
ATOM    272  OE2 GLU    62       3.428  26.300  34.422  1.00                 O  
ATOM    273  N   ARG    63       3.034  23.038  34.435  1.00                 N  
ATOM    274  CA  ARG    63       1.762  23.133  35.140  1.00                 C  
ATOM    275  C   ARG    63       1.467  21.895  35.988  1.00                 C  
ATOM    276  O   ARG    63       0.663  21.989  36.909  1.00                 O  
ATOM    277  CB  ARG    63       0.616  23.352  34.150  1.00                 C  
ATOM    278  CD  ARG    63      -0.825  24.723  35.682  1.00                 C  
ATOM    279  NE  ARG    63      -2.145  24.887  36.285  1.00                 N  
ATOM    280  CG  ARG    63      -0.751  23.485  34.803  1.00                 C  
ATOM    281  CZ  ARG    63      -2.423  25.760  37.248  1.00                 C  
ATOM    282  NH1 ARG    63      -3.653  25.839  37.736  1.00                 N  
ATOM    283  NH2 ARG    63      -1.470  26.553  37.720  1.00                 N  
ATOM    284  N   ILE    64       2.105  20.753  35.684  1.00                 N  
ATOM    285  CA  ILE    64       1.948  19.504  36.421  1.00                 C  
ATOM    286  C   ILE    64       2.235  19.703  37.918  1.00                 C  
ATOM    287  O   ILE    64       1.626  19.042  38.759  1.00                 O  
ATOM    288  CB  ILE    64       2.859  18.398  35.857  1.00                 C  
ATOM    289  CD1 ILE    64       1.074  16.588  36.046  1.00                 C  
ATOM    290  CG1 ILE    64       2.466  17.037  36.435  1.00                 C  
ATOM    291  CG2 ILE    64       4.321  18.725  36.123  1.00                 C  
ATOM    292  N   ARG    65       3.153  20.631  38.237  1.00                 N  
ATOM    293  CA  ARG    65       3.594  20.929  39.592  1.00                 C  
ATOM    294  C   ARG    65       2.481  21.596  40.398  1.00                 C  
ATOM    295  O   ARG    65       2.565  21.656  41.620  1.00                 O  
ATOM    296  CB  ARG    65       4.834  21.825  39.567  1.00                 C  
ATOM    297  CD  ARG    65       7.237  22.127  38.909  1.00                 C  
ATOM    298  NE  ARG    65       6.975  23.214  37.968  1.00                 N  
ATOM    299  CG  ARG    65       6.073  21.154  38.995  1.00                 C  
ATOM    300  CZ  ARG    65       7.769  24.266  37.803  1.00                 C  
ATOM    301  NH1 ARG    65       7.450  25.206  36.923  1.00                 N  
ATOM    302  NH2 ARG    65       8.881  24.377  38.517  1.00                 N  
ATOM    303  N   ASP    66       1.462  22.123  39.717  1.00                 N  
ATOM    304  CA  ASP    66       0.415  22.879  40.388  1.00                 C  
ATOM    305  C   ASP    66      -0.749  21.979  40.797  1.00                 C  
ATOM    306  O   ASP    66      -1.696  22.457  41.403  1.00                 O  
ATOM    307  CB  ASP    66      -0.091  24.008  39.488  1.00                 C  
ATOM    308  CG  ASP    66       0.953  25.084  39.260  1.00                 C  
ATOM    309  OD1 ASP    66       1.831  25.253  40.131  1.00                 O  
ATOM    310  OD2 ASP    66       0.893  25.757  38.210  1.00                 O  
ATOM    311  N   TYR    67      -0.680  20.678  40.498  1.00                 N  
ATOM    312  CA  TYR    67      -1.828  19.823  40.766  1.00                 C  
ATOM    313  C   TYR    67      -1.572  18.862  41.928  1.00                 C  
ATOM    314  O   TYR    67      -0.437  18.463  42.177  1.00                 O  
ATOM    315  CB  TYR    67      -2.205  19.025  39.516  1.00                 C  
ATOM    316  CG  TYR    67      -2.733  19.875  38.383  1.00                 C  
ATOM    317  OH  TYR    67      -4.178  22.204  35.255  1.00                 O  
ATOM    318  CZ  TYR    67      -3.701  21.435  36.292  1.00                 C  
ATOM    319  CD1 TYR    67      -2.417  19.578  37.064  1.00                 C  
ATOM    320  CE1 TYR    67      -2.895  20.350  36.021  1.00                 C  
ATOM    321  CD2 TYR    67      -3.547  20.973  38.636  1.00                 C  
ATOM    322  CE2 TYR    67      -4.034  21.755  37.607  1.00                 C  
ATOM    323  N   THR    68      -2.657  18.472  42.612  1.00                 N  
ATOM    324  CA  THR    68      -2.642  17.428  43.629  1.00                 C  
ATOM    325  C   THR    68      -3.593  16.307  43.213  1.00                 C  
ATOM    326  O   THR    68      -4.682  16.579  42.727  1.00                 O  
ATOM    327  CB  THR    68      -3.036  17.981  45.011  1.00                 C  
ATOM    328  OG1 THR    68      -2.107  18.999  45.404  1.00                 O  
ATOM    329  CG2 THR    68      -3.012  16.874  46.054  1.00                 C  
ATOM    330  N   VAL    69      -3.187  15.053  43.415  1.00                 N  
ATOM    331  CA  VAL    69      -4.000  13.899  43.057  1.00                 C  
ATOM    332  C   VAL    69      -4.081  12.978  44.271  1.00                 C  
ATOM    333  O   VAL    69      -3.071  12.721  44.921  1.00                 O  
ATOM    334  CB  VAL    69      -3.427  13.163  41.832  1.00                 C  
ATOM    335  CG1 VAL    69      -4.271  11.942  41.500  1.00                 C  
ATOM    336  CG2 VAL    69      -3.347  14.100  40.636  1.00                 C  
ATOM    337  N   ALA    70      -5.292  12.507  44.582  1.00                 N  
ATOM    338  CA  ALA    70      -5.491  11.513  45.629  1.00                 C  
ATOM    339  C   ALA    70      -5.612  10.135  44.983  1.00                 C  
ATOM    340  O   ALA    70      -6.310   9.988  43.986  1.00                 O  
ATOM    341  CB  ALA    70      -6.725  11.850  46.452  1.00                 C  
ATOM    342  N   VAL    71      -4.916   9.148  45.564  1.00                 N  
ATOM    343  CA  VAL    71      -4.955   7.778  45.088  1.00                 C  
ATOM    344  C   VAL    71      -5.463   6.917  46.224  1.00                 C  
ATOM    345  O   VAL    71      -4.869   6.894  47.293  1.00                 O  
ATOM    346  CB  VAL    71      -3.573   7.313  44.593  1.00                 C  
ATOM    347  CG1 VAL    71      -3.634   5.867  44.125  1.00                 C  
ATOM    348  CG2 VAL    71      -3.075   8.218  43.476  1.00                 C  
ATOM    349  N   VAL    72      -6.562   6.219  45.963  1.00                 N  
ATOM    350  CA  VAL    72      -7.088   5.278  46.918  1.00                 C  
ATOM    351  C   VAL    72      -6.740   3.897  46.403  1.00                 C  
ATOM    352  O   VAL    72      -7.192   3.493  45.336  1.00                 O  
ATOM    353  CB  VAL    72      -8.604   5.461  47.114  1.00                 C  
ATOM    354  CG1 VAL    72      -9.143   4.432  48.096  1.00                 C  
ATOM    355  CG2 VAL    72      -8.913   6.871  47.593  1.00                 C  
ATOM    356  N   GLY    73      -5.958   3.178  47.205  1.00                 N  
ATOM    357  CA  GLY    73      -5.466   1.850  46.876  1.00                 C  
ATOM    358  C   GLY    73      -4.078   1.973  46.246  1.00                 C  
ATOM    359  O   GLY    73      -3.944   2.470  45.125  1.00                 O  
ATOM    360  N   VAL    74      -3.050   1.577  46.996  1.00                 N  
ATOM    361  CA  VAL    74      -1.675   1.642  46.514  1.00                 C  
ATOM    362  C   VAL    74      -1.155   0.216  46.355  1.00                 C  
ATOM    363  O   VAL    74      -0.119  -0.157  46.905  1.00                 O  
ATOM    364  CB  VAL    74      -0.782   2.461  47.465  1.00                 C  
ATOM    365  CG1 VAL    74       0.653   2.483  46.960  1.00                 C  
ATOM    366  CG2 VAL    74      -1.320   3.876  47.614  1.00                 C  
ATOM    367  N   GLY    75      -1.933  -0.593  45.625  1.00                 N  
ATOM    368  CA  GLY    75      -1.570  -1.973  45.336  1.00                 C  
ATOM    369  C   GLY    75      -1.013  -2.071  43.921  1.00                 C  
ATOM    370  O   GLY    75      -0.281  -1.183  43.480  1.00                 O  
ATOM    371  N   GLY    76      -1.417  -3.128  43.210  1.00                 N  
ATOM    372  CA  GLY    76      -0.946  -3.427  41.864  1.00                 C  
ATOM    373  C   GLY    76      -0.974  -2.212  40.931  1.00                 C  
ATOM    374  O   GLY    76       0.056  -1.787  40.418  1.00                 O  
ATOM    375  N   VAL    77      -2.163  -1.635  40.742  1.00                 N  
ATOM    376  CA  VAL    77      -2.300  -0.494  39.851  1.00                 C  
ATOM    377  C   VAL    77      -1.874   0.792  40.546  1.00                 C  
ATOM    378  O   VAL    77      -1.191   1.605  39.934  1.00                 O  
ATOM    379  CB  VAL    77      -3.742  -0.355  39.330  1.00                 C  
ATOM    380  CG1 VAL    77      -3.900   0.932  38.534  1.00                 C  
ATOM    381  CG2 VAL    77      -4.121  -1.559  38.482  1.00                 C  
ATOM    382  N   GLY    78      -2.287   0.967  41.809  1.00                 N  
ATOM    383  CA  GLY    78      -2.121   2.234  42.500  1.00                 C  
ATOM    384  C   GLY    78      -0.658   2.597  42.772  1.00                 C  
ATOM    385  O   GLY    78      -0.289   3.775  42.737  1.00                 O  
ATOM    386  N   SER    79       0.170   1.588  43.081  1.00                 N  
ATOM    387  CA  SER    79       1.585   1.841  43.348  1.00                 C  
ATOM    388  C   SER    79       2.296   2.379  42.094  1.00                 C  
ATOM    389  O   SER    79       3.001   3.390  42.146  1.00                 O  
ATOM    390  CB  SER    79       2.274   0.566  43.838  1.00                 C  
ATOM    391  OG  SER    79       1.770   0.166  45.100  1.00                 O  
ATOM    392  N   VAL    80       2.078   1.719  40.949  1.00                 N  
ATOM    393  CA  VAL    80       2.668   2.143  39.679  1.00                 C  
ATOM    394  C   VAL    80       2.128   3.516  39.273  1.00                 C  
ATOM    395  O   VAL    80       2.876   4.376  38.817  1.00                 O  
ATOM    396  CB  VAL    80       2.402   1.116  38.562  1.00                 C  
ATOM    397  CG1 VAL    80       2.836   1.671  37.214  1.00                 C  
ATOM    398  CG2 VAL    80       3.119  -0.192  38.860  1.00                 C  
ATOM    399  N   THR    81       0.833   3.732  39.480  1.00                 N  
ATOM    400  CA  THR    81       0.191   5.016  39.228  1.00                 C  
ATOM    401  C   THR    81       0.885   6.136  40.008  1.00                 C  
ATOM    402  O   THR    81       1.218   7.184  39.460  1.00                 O  
ATOM    403  CB  THR    81      -1.304   4.982  39.598  1.00                 C  
ATOM    404  OG1 THR    81      -1.979   4.017  38.781  1.00                 O  
ATOM    405  CG2 THR    81      -1.940   6.344  39.368  1.00                 C  
ATOM    406  N   ALA    82       1.118   5.898  41.304  1.00                 N  
ATOM    407  CA  ALA    82       1.792   6.855  42.167  1.00                 C  
ATOM    408  C   ALA    82       3.211   7.130  41.674  1.00                 C  
ATOM    409  O   ALA    82       3.625   8.287  41.589  1.00                 O  
ATOM    410  CB  ALA    82       1.823   6.347  43.600  1.00                 C  
ATOM    411  N   GLU    83       3.934   6.068  41.301  1.00                 N  
ATOM    412  CA  GLU    83       5.289   6.228  40.778  1.00                 C  
ATOM    413  C   GLU    83       5.290   7.059  39.494  1.00                 C  
ATOM    414  O   GLU    83       6.101   7.976  39.365  1.00                 O  
ATOM    415  CB  GLU    83       5.928   4.862  40.520  1.00                 C  
ATOM    416  CD  GLU    83       7.968   3.562  39.793  1.00                 C  
ATOM    417  CG  GLU    83       7.357   4.933  40.007  1.00                 C  
ATOM    418  OE1 GLU    83       7.265   2.556  40.024  1.00                 O  
ATOM    419  OE2 GLU    83       9.150   3.494  39.393  1.00                 O  
ATOM    420  N   MET    84       4.380   6.744  38.557  1.00                 N  
ATOM    421  CA  MET    84       4.387   7.442  37.277  1.00                 C  
ATOM    422  C   MET    84       4.112   8.929  37.507  1.00                 C  
ATOM    423  O   MET    84       4.754   9.772  36.891  1.00                 O  
ATOM    424  CB  MET    84       3.352   6.833  36.329  1.00                 C  
ATOM    425  SD  MET    84       2.384   4.692  34.862  1.00                 S  
ATOM    426  CE  MET    84       2.453   5.700  33.384  1.00                 C  
ATOM    427  CG  MET    84       3.700   5.435  35.844  1.00                 C  
ATOM    428  N   LEU    85       3.170   9.251  38.406  1.00                 N  
ATOM    429  CA  LEU    85       2.823  10.644  38.662  1.00                 C  
ATOM    430  C   LEU    85       3.970  11.347  39.392  1.00                 C  
ATOM    431  O   LEU    85       4.221  12.525  39.153  1.00                 O  
ATOM    432  CB  LEU    85       1.531  10.733  39.477  1.00                 C  
ATOM    433  CG  LEU    85       0.251  10.285  38.769  1.00                 C  
ATOM    434  CD1 LEU    85      -0.924  10.281  39.735  1.00                 C  
ATOM    435  CD2 LEU    85      -0.047  11.182  37.577  1.00                 C  
ATOM    436  N   THR    86       4.679  10.614  40.265  1.00                 N  
ATOM    437  CA  THR    86       5.804  11.154  41.017  1.00                 C  
ATOM    438  C   THR    86       6.920  11.481  40.036  1.00                 C  
ATOM    439  O   THR    86       7.496  12.550  40.098  1.00                 O  
ATOM    440  CB  THR    86       6.290  10.166  42.094  1.00                 C  
ATOM    441  OG1 THR    86       5.231   9.911  43.025  1.00                 O  
ATOM    442  CG2 THR    86       7.476  10.743  42.851  1.00                 C  
ATOM    443  N   ARG    87       7.184  10.571  39.094  1.00                 N  
ATOM    444  CA  ARG    87       8.243  10.803  38.126  1.00                 C  
ATOM    445  C   ARG    87       7.917  11.962  37.190  1.00                 C  
ATOM    446  O   ARG    87       8.817  12.613  36.681  1.00                 O  
ATOM    447  CB  ARG    87       8.505   9.539  37.305  1.00                 C  
ATOM    448  CD  ARG    87       9.389   7.191  37.217  1.00                 C  
ATOM    449  NE  ARG    87       9.939   6.071  37.977  1.00                 N  
ATOM    450  CG  ARG    87       9.158   8.413  38.091  1.00                 C  
ATOM    451  CZ  ARG    87      11.232   5.909  38.240  1.00                 C  
ATOM    452  NH1 ARG    87      11.640   4.859  38.939  1.00                 N  
ATOM    453  NH2 ARG    87      12.113   6.799  37.804  1.00                 N  
ATOM    454  N   CYS    88       6.628  12.211  36.960  1.00                 N  
ATOM    455  CA  CYS    88       6.209  13.303  36.094  1.00                 C  
ATOM    456  C   CYS    88       6.375  14.656  36.785  1.00                 C  
ATOM    457  O   CYS    88       6.404  15.673  36.112  1.00                 O  
ATOM    458  CB  CYS    88       4.754  13.114  35.659  1.00                 C  
ATOM    459  SG  CYS    88       4.478  11.694  34.575  1.00                 S  
ATOM    460  N   GLY    89       6.451  14.654  38.119  1.00                 N  
ATOM    461  CA  GLY    89       6.592  15.871  38.898  1.00                 C  
ATOM    462  C   GLY    89       5.268  16.497  39.326  1.00                 C  
ATOM    463  O   GLY    89       5.192  17.712  39.459  1.00                 O  
ATOM    464  N   ILE    90       4.243  15.666  39.568  1.00                 N  
ATOM    465  CA  ILE    90       2.974  16.118  40.130  1.00                 C  
ATOM    466  C   ILE    90       3.275  16.930  41.398  1.00                 C  
ATOM    467  O   ILE    90       4.232  16.646  42.121  1.00                 O  
ATOM    468  CB  ILE    90       2.035  14.934  40.428  1.00                 C  
ATOM    469  CD1 ILE    90      -0.082  15.933  39.420  1.00                 C  
ATOM    470  CG1 ILE    90       0.609  15.432  40.669  1.00                 C  
ATOM    471  CG2 ILE    90       2.558  14.122  41.603  1.00                 C  
ATOM    472  N   GLY    91       2.464  17.956  41.665  1.00                 N  
ATOM    473  CA  GLY    91       2.670  18.784  42.844  1.00                 C  
ATOM    474  C   GLY    91       2.517  18.012  44.158  1.00                 C  
ATOM    475  O   GLY    91       3.358  18.116  45.045  1.00                 O  
ATOM    476  N   LYS    92       1.444  17.221  44.283  1.00                 N  
ATOM    477  CA  LYS    92       1.195  16.508  45.525  1.00                 C  
ATOM    478  C   LYS    92       0.435  15.215  45.253  1.00                 C  
ATOM    479  O   LYS    92      -0.448  15.200  44.406  1.00                 O  
ATOM    480  CB  LYS    92       0.416  17.390  46.503  1.00                 C  
ATOM    481  CD  LYS    92      -0.619  17.669  48.772  1.00                 C  
ATOM    482  CE  LYS    92       0.128  18.947  49.119  1.00                 C  
ATOM    483  CG  LYS    92       0.214  16.769  47.875  1.00                 C  
ATOM    484  NZ  LYS    92      -0.603  19.761  50.128  1.00                 N  
ATOM    485  N   LEU    93       0.766  14.163  46.013  1.00                 N  
ATOM    486  CA  LEU    93      -0.012  12.931  46.054  1.00                 C  
ATOM    487  C   LEU    93      -0.554  12.715  47.463  1.00                 C  
ATOM    488  O   LEU    93       0.161  12.905  48.444  1.00                 O  
ATOM    489  CB  LEU    93       0.843  11.742  45.610  1.00                 C  
ATOM    490  CG  LEU    93       1.411  11.809  44.191  1.00                 C  
ATOM    491  CD1 LEU    93       2.339  10.633  43.928  1.00                 C  
ATOM    492  CD2 LEU    93       0.290  11.837  43.164  1.00                 C  
ATOM    493  N   ILE    94      -1.830  12.311  47.542  1.00                 N  
ATOM    494  CA  ILE    94      -2.447  11.814  48.761  1.00                 C  
ATOM    495  C   ILE    94      -2.694  10.329  48.580  1.00                 C  
ATOM    496  O   ILE    94      -3.383   9.944  47.657  1.00                 O  
ATOM    497  CB  ILE    94      -3.747  12.573  49.085  1.00                 C  
ATOM    498  CD1 ILE    94      -4.706  14.916  49.385  1.00                 C  
ATOM    499  CG1 ILE    94      -3.460  14.063  49.283  1.00                 C  
ATOM    500  CG2 ILE    94      -4.432  11.962  50.298  1.00                 C  
ATOM    501  N   LEU    95      -2.158   9.512  49.473  1.00                 N  
ATOM    502  CA  LEU    95      -2.299   8.078  49.325  1.00                 C  
ATOM    503  C   LEU    95      -3.183   7.538  50.446  1.00                 C  
ATOM    504  O   LEU    95      -2.982   7.859  51.613  1.00                 O  
ATOM    505  CB  LEU    95      -0.927   7.401  49.334  1.00                 C  
ATOM    506  CG  LEU    95       0.049   7.833  48.237  1.00                 C  
ATOM    507  CD1 LEU    95       1.397   7.152  48.419  1.00                 C  
ATOM    508  CD2 LEU    95      -0.518   7.525  46.860  1.00                 C  
ATOM    509  N   PHE    96      -4.122   6.667  50.085  1.00                 N  
ATOM    510  CA  PHE    96      -4.967   5.998  51.057  1.00                 C  
ATOM    511  C   PHE    96      -4.885   4.498  50.827  1.00                 C  
ATOM    512  O   PHE    96      -5.175   4.027  49.745  1.00                 O  
ATOM    513  CB  PHE    96      -6.408   6.499  50.949  1.00                 C  
ATOM    514  CG  PHE    96      -6.561   7.969  51.219  1.00                 C  
ATOM    515  CZ  PHE    96      -6.844  10.687  51.725  1.00                 C  
ATOM    516  CD1 PHE    96      -6.395   8.895  50.204  1.00                 C  
ATOM    517  CE1 PHE    96      -6.535  10.247  50.452  1.00                 C  
ATOM    518  CD2 PHE    96      -6.870   8.426  52.488  1.00                 C  
ATOM    519  CE2 PHE    96      -7.010   9.778  52.736  1.00                 C  
ATOM    520  N   ASP    97      -4.518   3.753  51.858  1.00                 N  
ATOM    521  CA  ASP    97      -4.516   2.293  51.830  1.00                 C  
ATOM    522  C   ASP    97      -4.354   1.892  53.299  1.00                 C  
ATOM    523  O   ASP    97      -3.732   2.616  54.083  1.00                 O  
ATOM    524  CB  ASP    97      -3.397   1.776  50.923  1.00                 C  
ATOM    525  CG  ASP    97      -3.589   0.324  50.532  1.00                 C  
ATOM    526  OD1 ASP    97      -3.502  -0.548  51.422  1.00                 O  
ATOM    527  OD2 ASP    97      -3.826   0.058  49.335  1.00                 O  
ATOM    528  N   TYR    98      -4.912   0.748  53.674  1.00                 N  
ATOM    529  CA  TYR    98      -4.818   0.308  55.057  1.00                 C  
ATOM    530  C   TYR    98      -4.032  -1.000  55.112  1.00                 C  
ATOM    531  O   TYR    98      -3.786  -1.505  56.190  1.00                 O  
ATOM    532  CB  TYR    98      -6.213   0.140  55.662  1.00                 C  
ATOM    533  CG  TYR    98      -7.066  -0.892  54.959  1.00                 C  
ATOM    534  OH  TYR    98      -9.403  -3.743  53.035  1.00                 O  
ATOM    535  CZ  TYR    98      -8.630  -2.798  53.671  1.00                 C  
ATOM    536  CD1 TYR    98      -6.970  -2.238  55.290  1.00                 C  
ATOM    537  CE1 TYR    98      -7.745  -3.188  54.652  1.00                 C  
ATOM    538  CD2 TYR    98      -7.963  -0.517  53.967  1.00                 C  
ATOM    539  CE2 TYR    98      -8.746  -1.454  53.319  1.00                 C  
ATOM    540  N   ASP    99      -3.623  -1.525  53.948  1.00                 N  
ATOM    541  CA  ASP    99      -2.979  -2.826  53.830  1.00                 C  
ATOM    542  C   ASP    99      -1.463  -2.732  54.017  1.00                 C  
ATOM    543  O   ASP    99      -0.862  -1.644  53.966  1.00                 O  
ATOM    544  CB  ASP    99      -3.292  -3.457  52.472  1.00                 C  
ATOM    545  CG  ASP    99      -4.745  -3.867  52.341  1.00                 C  
ATOM    546  OD1 ASP    99      -5.419  -4.007  53.383  1.00                 O  
ATOM    547  OD2 ASP    99      -5.210  -4.049  51.196  1.00                 O  
ATOM    548  N   LYS   100      -0.854  -3.908  54.208  1.00                 N  
ATOM    549  CA  LYS   100       0.587  -4.052  54.356  1.00                 C  
ATOM    550  C   LYS   100       1.169  -4.782  53.151  1.00                 C  
ATOM    551  O   LYS   100       0.511  -5.652  52.576  1.00                 O  
ATOM    552  CB  LYS   100       0.921  -4.798  55.650  1.00                 C  
ATOM    553  CD  LYS   100       0.934  -4.825  58.159  1.00                 C  
ATOM    554  CE  LYS   100       0.520  -4.091  59.424  1.00                 C  
ATOM    555  CG  LYS   100       0.524  -4.055  56.915  1.00                 C  
ATOM    556  NZ  LYS   100       0.877  -4.854  60.652  1.00                 N  
ATOM    557  N   VAL   101       2.445  -4.495  52.841  1.00                 N  
ATOM    558  CA  VAL   101       3.129  -5.179  51.755  1.00                 C  
ATOM    559  C   VAL   101       3.319  -6.635  52.172  1.00                 C  
ATOM    560  O   VAL   101       3.716  -6.881  53.298  1.00                 O  
ATOM    561  CB  VAL   101       4.472  -4.504  51.420  1.00                 C  
ATOM    562  CG1 VAL   101       5.231  -5.315  50.381  1.00                 C  
ATOM    563  CG2 VAL   101       4.245  -3.082  50.929  1.00                 C  
ATOM    564  N   GLU   102       3.044  -7.587  51.273  1.00                 N  
ATOM    565  CA  GLU   102       3.307  -8.997  51.527  1.00                 C  
ATOM    566  C   GLU   102       4.138  -9.534  50.367  1.00                 C  
ATOM    567  O   GLU   102       4.150  -8.938  49.298  1.00                 O  
ATOM    568  CB  GLU   102       1.994  -9.766  51.690  1.00                 C  
ATOM    569  CD  GLU   102      -0.123 -10.119  53.020  1.00                 C  
ATOM    570  CG  GLU   102       1.159  -9.323  52.880  1.00                 C  
ATOM    571  OE1 GLU   102      -0.447 -10.892  52.094  1.00                 O  
ATOM    572  OE2 GLU   102      -0.804  -9.970  54.057  1.00                 O  
ATOM    573  N   LEU   103       4.806 -10.679  50.571  1.00                 N  
ATOM    574  CA  LEU   103       5.603 -11.271  49.505  1.00                 C  
ATOM    575  C   LEU   103       4.700 -11.721  48.355  1.00                 C  
ATOM    576  O   LEU   103       5.154 -11.824  47.217  1.00                 O  
ATOM    577  CB  LEU   103       6.420 -12.450  50.038  1.00                 C  
ATOM    578  CG  LEU   103       7.524 -12.110  51.042  1.00                 C  
ATOM    579  CD1 LEU   103       8.160 -13.378  51.591  1.00                 C  
ATOM    580  CD2 LEU   103       8.580 -11.223  50.401  1.00                 C  
ATOM    581  N   ALA   104       3.422 -11.989  48.659  1.00                 N  
ATOM    582  CA  ALA   104       2.450 -12.434  47.676  1.00                 C  
ATOM    583  C   ALA   104       2.178 -11.312  46.669  1.00                 C  
ATOM    584  O   ALA   104       1.675 -11.575  45.584  1.00                 O  
ATOM    585  CB  ALA   104       1.164 -12.869  48.361  1.00                 C  
ATOM    586  N   ASN   105       2.536 -10.068  47.032  1.00                 N  
ATOM    587  CA  ASN   105       2.448  -8.914  46.154  1.00                 C  
ATOM    588  C   ASN   105       3.669  -8.759  45.246  1.00                 C  
ATOM    589  O   ASN   105       3.682  -7.836  44.440  1.00                 O  
ATOM    590  CB  ASN   105       2.249  -7.635  46.969  1.00                 C  
ATOM    591  CG  ASN   105       0.873  -7.553  47.600  1.00                 C  
ATOM    592  OD1 ASN   105      -0.086  -8.139  47.098  1.00                 O  
ATOM    593  ND2 ASN   105       0.773  -6.825  48.706  1.00                 N  
ATOM    594  N   MET   106       4.683  -9.634  45.378  1.00                 N  
ATOM    595  CA  MET   106       5.954  -9.466  44.673  1.00                 C  
ATOM    596  C   MET   106       5.849  -9.810  43.187  1.00                 C  
ATOM    597  O   MET   106       6.791  -9.545  42.441  1.00                 O  
ATOM    598  CB  MET   106       7.042 -10.328  45.317  1.00                 C  
ATOM    599  SD  MET   106       8.016  -8.264  46.887  1.00                 S  
ATOM    600  CE  MET   106       6.533  -7.370  47.347  1.00                 C  
ATOM    601  CG  MET   106       7.373  -9.943  46.749  1.00                 C  
ATOM    602  N   ASN   107       4.694 -10.347  42.752  1.00                 N  
ATOM    603  CA  ASN   107       4.476 -10.619  41.343  1.00                 C  
ATOM    604  C   ASN   107       4.108  -9.323  40.620  1.00                 C  
ATOM    605  O   ASN   107       4.029  -9.282  39.394  1.00                 O  
ATOM    606  CB  ASN   107       3.393 -11.685  41.164  1.00                 C  
ATOM    607  CG  ASN   107       3.855 -13.062  41.599  1.00                 C  
ATOM    608  OD1 ASN   107       5.051 -13.351  41.613  1.00                 O  
ATOM    609  ND2 ASN   107       2.904 -13.918  41.957  1.00                 N  
ATOM    610  N   ARG   108       3.863  -8.265  41.390  1.00                 N  
ATOM    611  CA  ARG   108       3.523  -6.969  40.823  1.00                 C  
ATOM    612  C   ARG   108       4.682  -5.990  41.022  1.00                 C  
ATOM    613  O   ARG   108       5.580  -6.232  41.812  1.00                 O  
ATOM    614  CB  ARG   108       2.242  -6.426  41.459  1.00                 C  
ATOM    615  CD  ARG   108      -0.234  -6.648  41.805  1.00                 C  
ATOM    616  NE  ARG   108      -1.430  -7.449  41.553  1.00                 N  
ATOM    617  CG  ARG   108       1.008  -7.270  41.187  1.00                 C  
ATOM    618  CZ  ARG   108      -2.655  -7.101  41.934  1.00                 C  
ATOM    619  NH1 ARG   108      -3.684  -7.892  41.661  1.00                 N  
ATOM    620  NH2 ARG   108      -2.849  -5.963  42.586  1.00                 N  
ATOM    621  N   LEU   109       4.623  -4.850  40.346  1.00                 N  
ATOM    622  CA  LEU   109       5.730  -3.913  40.306  1.00                 C  
ATOM    623  C   LEU   109       5.806  -3.113  41.606  1.00                 C  
ATOM    624  O   LEU   109       4.984  -3.247  42.501  1.00                 O  
ATOM    625  CB  LEU   109       5.591  -2.970  39.109  1.00                 C  
ATOM    626  CG  LEU   109       5.588  -3.626  37.727  1.00                 C  
ATOM    627  CD1 LEU   109       5.349  -2.589  36.640  1.00                 C  
ATOM    628  CD2 LEU   109       6.897  -4.360  37.477  1.00                 C  
ATOM    629  N   PHE   110       6.828  -2.266  41.683  1.00                 N  
ATOM    630  CA  PHE   110       6.978  -1.253  42.711  1.00                 C  
ATOM    631  C   PHE   110       7.597  -1.795  44.005  1.00                 C  
ATOM    632  O   PHE   110       8.762  -1.546  44.248  1.00                 O  
ATOM    633  CB  PHE   110       5.626  -0.615  43.035  1.00                 C  
ATOM    634  CG  PHE   110       5.699   0.463  44.079  1.00                 C  
ATOM    635  CZ  PHE   110       5.833   2.453  46.015  1.00                 C  
ATOM    636  CD1 PHE   110       6.140   1.734  43.753  1.00                 C  
ATOM    637  CE1 PHE   110       6.207   2.725  44.713  1.00                 C  
ATOM    638  CD2 PHE   110       5.328   0.206  45.387  1.00                 C  
ATOM    639  CE2 PHE   110       5.396   1.198  46.347  1.00                 C  
ATOM    640  N   TYR   111       6.821  -2.486  44.851  1.00                 N  
ATOM    641  CA  TYR   111       7.336  -2.872  46.166  1.00                 C  
ATOM    642  C   TYR   111       8.421  -3.945  46.054  1.00                 C  
ATOM    643  O   TYR   111       8.375  -4.823  45.186  1.00                 O  
ATOM    644  CB  TYR   111       6.200  -3.374  47.060  1.00                 C  
ATOM    645  CG  TYR   111       5.247  -2.290  47.507  1.00                 C  
ATOM    646  OH  TYR   111       2.613   0.687  48.728  1.00                 O  
ATOM    647  CZ  TYR   111       3.486  -0.297  48.325  1.00                 C  
ATOM    648  CD1 TYR   111       3.932  -2.269  47.059  1.00                 C  
ATOM    649  CE1 TYR   111       3.054  -1.281  47.462  1.00                 C  
ATOM    650  CD2 TYR   111       5.665  -1.289  48.376  1.00                 C  
ATOM    651  CE2 TYR   111       4.800  -0.294  48.790  1.00                 C  
ATOM    652  N   GLN   112       9.367  -3.901  46.992  1.00                 N  
ATOM    653  CA  GLN   112      10.462  -4.857  47.026  1.00                 C  
ATOM    654  C   GLN   112      10.327  -5.788  48.218  1.00                 C  
ATOM    655  O   GLN   112       9.678  -5.438  49.203  1.00                 O  
ATOM    656  CB  GLN   112      11.807  -4.130  47.071  1.00                 C  
ATOM    657  CD  GLN   112      12.136  -3.916  44.576  1.00                 C  
ATOM    658  CG  GLN   112      12.043  -3.187  45.902  1.00                 C  
ATOM    659  OE1 GLN   112      12.954  -4.821  44.410  1.00                 O  
ATOM    660  NE2 GLN   112      11.295  -3.523  43.626  1.00                 N  
ATOM    661  N   PRO   113      10.933  -7.000  48.171  1.00                 N  
ATOM    662  CA  PRO   113      10.765  -7.959  49.262  1.00                 C  
ATOM    663  C   PRO   113      11.114  -7.437  50.663  1.00                 C  
ATOM    664  O   PRO   113      10.447  -7.796  51.635  1.00                 O  
ATOM    665  CB  PRO   113      11.707  -9.107  48.894  1.00                 C  
ATOM    666  CD  PRO   113      11.776  -7.611  47.027  1.00                 C  
ATOM    667  CG  PRO   113      11.783  -9.066  47.405  1.00                 C  
ATOM    668  N   HIS   114      12.110  -6.543  50.770  1.00                 N  
ATOM    669  CA  HIS   114      12.502  -6.053  52.086  1.00                 C  
ATOM    670  C   HIS   114      11.415  -5.178  52.703  1.00                 C  
ATOM    671  O   HIS   114      11.467  -4.920  53.901  1.00                 O  
ATOM    672  CB  HIS   114      13.813  -5.269  51.997  1.00                 C  
ATOM    673  CG  HIS   114      13.704  -3.996  51.217  1.00                 C  
ATOM    674  ND1 HIS   114      13.602  -3.972  49.843  1.00                 N  
ATOM    675  CE1 HIS   114      13.520  -2.694  49.432  1.00                 C  
ATOM    676  CD2 HIS   114      13.671  -2.578  51.543  1.00                 C  
ATOM    677  NE2 HIS   114      13.561  -1.852  50.447  1.00                 N  
ATOM    678  N   GLN   115      10.424  -4.761  51.902  1.00                 N  
ATOM    679  CA  GLN   115       9.378  -3.875  52.388  1.00                 C  
ATOM    680  C   GLN   115       8.198  -4.670  52.932  1.00                 C  
ATOM    681  O   GLN   115       7.281  -4.078  53.487  1.00                 O  
ATOM    682  CB  GLN   115       8.911  -2.935  51.274  1.00                 C  
ATOM    683  CD  GLN   115       9.489  -1.070  49.672  1.00                 C  
ATOM    684  CG  GLN   115       9.976  -1.961  50.797  1.00                 C  
ATOM    685  OE1 GLN   115       8.983  -1.554  48.659  1.00                 O  
ATOM    686  NE2 GLN   115       9.640   0.237  49.846  1.00                 N  
ATOM    687  N   SER   116       8.241  -6.001  52.789  1.00                 N  
ATOM    688  CA  SER   116       7.175  -6.850  53.306  1.00                 C  
ATOM    689  C   SER   116       6.956  -6.559  54.791  1.00                 C  
ATOM    690  O   SER   116       7.908  -6.470  55.551  1.00                 O  
ATOM    691  CB  SER   116       7.511  -8.326  53.085  1.00                 C  
ATOM    692  OG  SER   116       7.585  -8.632  51.704  1.00                 O  
ATOM    693  N   GLY   117       5.700  -6.381  55.193  1.00                 N  
ATOM    694  CA  GLY   117       5.380  -6.115  56.583  1.00                 C  
ATOM    695  C   GLY   117       5.154  -4.629  56.840  1.00                 C  
ATOM    696  O   GLY   117       4.490  -4.285  57.799  1.00                 O  
ATOM    697  N   MET   118       5.710  -3.745  55.997  1.00                 N  
ATOM    698  CA  MET   118       5.438  -2.314  56.117  1.00                 C  
ATOM    699  C   MET   118       4.039  -1.993  55.575  1.00                 C  
ATOM    700  O   MET   118       3.478  -2.730  54.763  1.00                 O  
ATOM    701  CB  MET   118       6.501  -1.502  55.374  1.00                 C  
ATOM    702  SD  MET   118       9.119  -0.649  55.062  1.00                 S  
ATOM    703  CE  MET   118       8.623   1.020  55.481  1.00                 C  
ATOM    704  CG  MET   118       7.894  -1.608  55.974  1.00                 C  
ATOM    705  N   SER   119       3.492  -0.851  55.997  1.00                 N  
ATOM    706  CA  SER   119       2.245  -0.412  55.403  1.00                 C  
ATOM    707  C   SER   119       2.531   0.073  53.979  1.00                 C  
ATOM    708  O   SER   119       3.553   0.710  53.735  1.00                 O  
ATOM    709  CB  SER   119       1.605   0.688  56.252  1.00                 C  
ATOM    710  OG  SER   119       0.421   1.176  55.646  1.00                 O  
ATOM    711  N   LYS   120       1.622  -0.234  53.048  1.00                 N  
ATOM    712  CA  LYS   120       1.793   0.135  51.649  1.00                 C  
ATOM    713  C   LYS   120       2.052   1.637  51.525  1.00                 C  
ATOM    714  O   LYS   120       2.926   2.023  50.765  1.00                 O  
ATOM    715  CB  LYS   120       0.561  -0.266  50.835  1.00                 C  
ATOM    716  CD  LYS   120      -0.842  -2.093  49.838  1.00                 C  
ATOM    717  CE  LYS   120      -1.004  -3.594  49.657  1.00                 C  
ATOM    718  CG  LYS   120       0.407  -1.766  50.641  1.00                 C  
ATOM    719  NZ  LYS   120      -2.245  -3.932  48.907  1.00                 N  
ATOM    720  N   VAL   121       1.358   2.472  52.304  1.00                 N  
ATOM    721  CA  VAL   121       1.474   3.923  52.130  1.00                 C  
ATOM    722  C   VAL   121       2.794   4.449  52.684  1.00                 C  
ATOM    723  O   VAL   121       3.306   5.448  52.185  1.00                 O  
ATOM    724  CB  VAL   121       0.302   4.667  52.797  1.00                 C  
ATOM    725  CG1 VAL   121      -1.020   4.240  52.179  1.00                 C  
ATOM    726  CG2 VAL   121       0.299   4.418  54.298  1.00                 C  
ATOM    727  N   GLU   122       3.318   3.791  53.729  1.00                 N  
ATOM    728  CA  GLU   122       4.556   4.210  54.363  1.00                 C  
ATOM    729  C   GLU   122       5.718   3.791  53.464  1.00                 C  
ATOM    730  O   GLU   122       6.594   4.604  53.178  1.00                 O  
ATOM    731  CB  GLU   122       4.676   3.599  55.761  1.00                 C  
ATOM    732  CD  GLU   122       5.962   3.471  57.931  1.00                 C  
ATOM    733  CG  GLU   122       5.915   4.035  56.525  1.00                 C  
ATOM    734  OE1 GLU   122       5.010   2.761  58.318  1.00                 O  
ATOM    735  OE2 GLU   122       6.950   3.738  58.646  1.00                 O  
ATOM    736  N   ALA   123       5.680   2.533  52.989  1.00                 N  
ATOM    737  CA  ALA   123       6.648   2.004  52.033  1.00                 C  
ATOM    738  C   ALA   123       6.668   2.870  50.770  1.00                 C  
ATOM    739  O   ALA   123       7.733   3.247  50.289  1.00                 O  
ATOM    740  CB  ALA   123       6.318   0.560  51.689  1.00                 C  
ATOM    741  N   ALA   124       5.477   3.212  50.253  1.00                 N  
ATOM    742  CA  ALA   124       5.372   3.967  49.015  1.00                 C  
ATOM    743  C   ALA   124       5.927   5.366  49.220  1.00                 C  
ATOM    744  O   ALA   124       6.722   5.824  48.412  1.00                 O  
ATOM    745  CB  ALA   124       3.926   4.020  48.548  1.00                 C  
ATOM    746  N   GLU   125       5.535   6.018  50.317  1.00                 N  
ATOM    747  CA  GLU   125       5.986   7.379  50.558  1.00                 C  
ATOM    748  C   GLU   125       7.509   7.424  50.621  1.00                 C  
ATOM    749  O   GLU   125       8.113   8.338  50.074  1.00                 O  
ATOM    750  CB  GLU   125       5.377   7.924  51.852  1.00                 C  
ATOM    751  CD  GLU   125       5.068   9.896  53.399  1.00                 C  
ATOM    752  CG  GLU   125       5.750   9.366  52.153  1.00                 C  
ATOM    753  OE1 GLU   125       4.318   9.128  54.038  1.00                 O  
ATOM    754  OE2 GLU   125       5.284  11.079  53.738  1.00                 O  
ATOM    755  N   ARG   126       8.118   6.445  51.297  1.00                 N  
ATOM    756  CA  ARG   126       9.564   6.431  51.439  1.00                 C  
ATOM    757  C   ARG   126      10.246   6.311  50.075  1.00                 C  
ATOM    758  O   ARG   126      11.099   7.134  49.753  1.00                 O  
ATOM    759  CB  ARG   126      10.002   5.283  52.351  1.00                 C  
ATOM    760  CD  ARG   126      10.130   4.319  54.665  1.00                 C  
ATOM    761  NE  ARG   126       9.759   4.476  56.069  1.00                 N  
ATOM    762  CG  ARG   126       9.664   5.492  53.818  1.00                 C  
ATOM    763  CZ  ARG   126      10.471   5.160  56.958  1.00                 C  
ATOM    764  NH1 ARG   126      10.056   5.249  58.214  1.00                 N  
ATOM    765  NH2 ARG   126      11.598   5.754  56.589  1.00                 N  
ATOM    766  N   THR   127       9.854   5.306  49.278  1.00                 N  
ATOM    767  CA  THR   127      10.421   5.113  47.945  1.00                 C  
ATOM    768  C   THR   127      10.165   6.333  47.056  1.00                 C  
ATOM    769  O   THR   127      11.050   6.805  46.364  1.00                 O  
ATOM    770  CB  THR   127       9.849   3.855  47.265  1.00                 C  
ATOM    771  OG1 THR   127      10.189   2.696  48.035  1.00                 O  
ATOM    772  CG2 THR   127      10.426   3.697  45.867  1.00                 C  
ATOM    773  N   LEU   128       8.941   6.853  47.088  1.00                 N  
ATOM    774  CA  LEU   128       8.572   7.916  46.170  1.00                 C  
ATOM    775  C   LEU   128       9.315   9.214  46.498  1.00                 C  
ATOM    776  O   LEU   128       9.714   9.925  45.586  1.00                 O  
ATOM    777  CB  LEU   128       7.061   8.154  46.205  1.00                 C  
ATOM    778  CG  LEU   128       6.185   7.034  45.640  1.00                 C  
ATOM    779  CD1 LEU   128       4.713   7.322  45.895  1.00                 C  
ATOM    780  CD2 LEU   128       6.439   6.853  44.151  1.00                 C  
ATOM    781  N   LYS   129       9.525   9.515  47.787  1.00                 N  
ATOM    782  CA  LYS   129      10.275  10.704  48.182  1.00                 C  
ATOM    783  C   LYS   129      11.725  10.606  47.705  1.00                 C  
ATOM    784  O   LYS   129      12.307  11.613  47.313  1.00                 O  
ATOM    785  CB  LYS   129      10.224  10.890  49.700  1.00                 C  
ATOM    786  CD  LYS   129      10.284  13.399  49.730  1.00                 C  
ATOM    787  CE  LYS   129      10.946  14.628  50.331  1.00                 C  
ATOM    788  CG  LYS   129      10.961  12.122  50.199  1.00                 C  
ATOM    789  NZ  LYS   129      10.331  15.889  49.833  1.00                 N  
ATOM    790  N   GLU   130      12.298   9.397  47.755  1.00                 N  
ATOM    791  CA  GLU   130      13.635   9.172  47.236  1.00                 C  
ATOM    792  C   GLU   130      13.633   9.423  45.727  1.00                 C  
ATOM    793  O   GLU   130      14.553  10.019  45.199  1.00                 O  
ATOM    794  CB  GLU   130      14.104   7.752  47.560  1.00                 C  
ATOM    795  CD  GLU   130      14.780   6.079  49.327  1.00                 C  
ATOM    796  CG  GLU   130      14.394   7.515  49.033  1.00                 C  
ATOM    797  OE1 GLU   130      14.640   5.229  48.423  1.00                 O  
ATOM    798  OE2 GLU   130      15.224   5.804  50.462  1.00                 O  
ATOM    799  N   ILE   131      12.584   8.968  45.037  1.00                 N  
ATOM    800  CA  ILE   131      12.510   9.076  43.589  1.00                 C  
ATOM    801  C   ILE   131      12.427  10.541  43.162  1.00                 C  
ATOM    802  O   ILE   131      13.143  10.969  42.265  1.00                 O  
ATOM    803  CB  ILE   131      11.311   8.291  43.025  1.00                 C  
ATOM    804  CD1 ILE   131      10.271   5.965  42.966  1.00                 C  
ATOM    805  CG1 ILE   131      11.511   6.789  43.234  1.00                 C  
ATOM    806  CG2 ILE   131      11.091   8.635  41.560  1.00                 C  
ATOM    807  N   ASN   132      11.563  11.316  43.814  1.00                 N  
ATOM    808  CA  ASN   132      11.412  12.718  43.448  1.00                 C  
ATOM    809  C   ASN   132      11.087  13.556  44.691  1.00                 C  
ATOM    810  O   ASN   132       9.925  13.698  45.078  1.00                 O  
ATOM    811  CB  ASN   132      10.332  12.879  42.376  1.00                 C  
ATOM    812  CG  ASN   132      10.216  14.305  41.875  1.00                 C  
ATOM    813  OD1 ASN   132      10.574  15.250  42.578  1.00                 O  
ATOM    814  ND2 ASN   132       9.714  14.464  40.656  1.00                 N  
ATOM    815  N   PRO   133      12.109  14.156  45.335  1.00                 N  
ATOM    816  CA  PRO   133      11.899  14.986  46.522  1.00                 C  
ATOM    817  C   PRO   133      11.132  16.287  46.271  1.00                 C  
ATOM    818  O   PRO   133      10.808  16.985  47.222  1.00                 O  
ATOM    819  CB  PRO   133      13.315  15.303  47.007  1.00                 C  
ATOM    820  CD  PRO   133      13.573  14.186  44.906  1.00                 C  
ATOM    821  CG  PRO   133      14.149  15.272  45.771  1.00                 C  
ATOM    822  N   ASP   134      10.775  16.588  45.016  1.00                 N  
ATOM    823  CA  ASP   134       9.969  17.774  44.740  1.00                 C  
ATOM    824  C   ASP   134       8.489  17.562  45.066  1.00                 C  
ATOM    825  O   ASP   134       7.754  18.527  45.189  1.00                 O  
ATOM    826  CB  ASP   134      10.112  18.190  43.274  1.00                 C  
ATOM    827  CG  ASP   134      11.497  18.712  42.949  1.00                 C  
ATOM    828  OD1 ASP   134      12.241  19.051  43.894  1.00                 O  
ATOM    829  OD2 ASP   134      11.839  18.783  41.750  1.00                 O  
ATOM    830  N   VAL   135       8.041  16.312  45.170  1.00                 N  
ATOM    831  CA  VAL   135       6.616  16.006  45.252  1.00                 C  
ATOM    832  C   VAL   135       6.189  16.007  46.722  1.00                 C  
ATOM    833  O   VAL   135       6.837  15.369  47.550  1.00                 O  
ATOM    834  CB  VAL   135       6.289  14.657  44.586  1.00                 C  
ATOM    835  CG1 VAL   135       4.815  14.322  44.755  1.00                 C  
ATOM    836  CG2 VAL   135       6.667  14.685  43.113  1.00                 C  
ATOM    837  N   GLU   136       5.077  16.679  47.055  1.00                 N  
ATOM    838  CA  GLU   136       4.568  16.597  48.419  1.00                 C  
ATOM    839  C   GLU   136       3.745  15.325  48.603  1.00                 C  
ATOM    840  O   GLU   136       3.015  14.926  47.703  1.00                 O  
ATOM    841  CB  GLU   136       3.728  17.831  48.752  1.00                 C  
ATOM    842  CD  GLU   136       5.511  19.204  49.898  1.00                 C  
ATOM    843  CG  GLU   136       4.513  19.133  48.760  1.00                 C  
ATOM    844  OE1 GLU   136       5.302  18.513  50.917  1.00                 O  
ATOM    845  OE2 GLU   136       6.504  19.952  49.772  1.00                 O  
ATOM    846  N   PHE   137       3.839  14.709  49.784  1.00                 N  
ATOM    847  CA  PHE   137       3.034  13.529  50.067  1.00                 C  
ATOM    848  C   PHE   137       2.222  13.731  51.339  1.00                 C  
ATOM    849  O   PHE   137       2.720  14.297  52.307  1.00                 O  
ATOM    850  CB  PHE   137       3.924  12.291  50.193  1.00                 C  
ATOM    851  CG  PHE   137       4.634  11.923  48.921  1.00                 C  
ATOM    852  CZ  PHE   137       5.943  11.239  46.566  1.00                 C  
ATOM    853  CD1 PHE   137       5.848  12.504  48.596  1.00                 C  
ATOM    854  CE1 PHE   137       6.501  12.166  47.426  1.00                 C  
ATOM    855  CD2 PHE   137       4.089  10.997  48.050  1.00                 C  
ATOM    856  CE2 PHE   137       4.742  10.659  46.880  1.00                 C  
ATOM    857  N   GLU   138       0.995  13.210  51.323  1.00                 N  
ATOM    858  CA  GLU   138       0.188  13.052  52.517  1.00                 C  
ATOM    859  C   GLU   138      -0.396  11.647  52.445  1.00                 C  
ATOM    860  O   GLU   138      -1.028  11.303  51.465  1.00                 O  
ATOM    861  CB  GLU   138      -0.887  14.138  52.585  1.00                 C  
ATOM    862  CD  GLU   138      -1.430  16.597  52.782  1.00                 C  
ATOM    863  CG  GLU   138      -0.337  15.549  52.720  1.00                 C  
ATOM    864  OE1 GLU   138      -2.620  16.219  52.737  1.00                 O  
ATOM    865  OE2 GLU   138      -1.098  17.798  52.874  1.00                 O  
ATOM    866  N   THR   139      -0.102  10.802  53.426  1.00                 N  
ATOM    867  CA  THR   139      -0.538   9.417  53.323  1.00                 C  
ATOM    868  C   THR   139      -1.435   9.100  54.514  1.00                 C  
ATOM    869  O   THR   139      -1.295   9.704  55.569  1.00                 O  
ATOM    870  CB  THR   139       0.660   8.451  53.270  1.00                 C  
ATOM    871  OG1 THR   139       1.424   8.565  54.476  1.00                 O  
ATOM    872  CG2 THR   139       1.561   8.784  52.090  1.00                 C  
ATOM    873  N   TYR   140      -2.359   8.158  54.324  1.00                 N  
ATOM    874  CA  TYR   140      -3.313   7.770  55.351  1.00                 C  
ATOM    875  C   TYR   140      -3.445   6.263  55.324  1.00                 C  
ATOM    876  O   TYR   140      -3.810   5.668  54.314  1.00                 O  
ATOM    877  CB  TYR   140      -4.659   8.460  55.120  1.00                 C  
ATOM    878  CG  TYR   140      -4.589   9.970  55.165  1.00                 C  
ATOM    879  OH  TYR   140      -4.393  14.122  55.271  1.00                 O  
ATOM    880  CZ  TYR   140      -4.458  12.748  55.238  1.00                 C  
ATOM    881  CD1 TYR   140      -4.295  10.702  54.022  1.00                 C  
ATOM    882  CE1 TYR   140      -4.229  12.082  54.053  1.00                 C  
ATOM    883  CD2 TYR   140      -4.817  10.658  56.350  1.00                 C  
ATOM    884  CE2 TYR   140      -4.755  12.037  56.400  1.00                 C  
ATOM    885  N   ASN   141      -3.068   5.675  56.454  1.00                 N  
ATOM    886  CA  ASN   141      -3.050   4.239  56.614  1.00                 C  
ATOM    887  C   ASN   141      -4.370   3.820  57.251  1.00                 C  
ATOM    888  O   ASN   141      -4.394   3.449  58.414  1.00                 O  
ATOM    889  CB  ASN   141      -1.841   3.808  57.446  1.00                 C  
ATOM    890  CG  ASN   141      -1.646   2.304  57.454  1.00                 C  
ATOM    891  OD1 ASN   141      -2.147   1.599  56.579  1.00                 O  
ATOM    892  ND2 ASN   141      -0.914   1.809  58.446  1.00                 N  
ATOM    893  N   TYR   142      -5.468   3.933  56.504  1.00                 N  
ATOM    894  CA  TYR   142      -6.768   3.547  57.033  1.00                 C  
ATOM    895  C   TYR   142      -7.717   3.105  55.928  1.00                 C  
ATOM    896  O   TYR   142      -7.491   3.349  54.746  1.00                 O  
ATOM    897  CB  TYR   142      -7.391   4.703  57.819  1.00                 C  
ATOM    898  CG  TYR   142      -6.561   5.161  58.996  1.00                 C  
ATOM    899  OH  TYR   142      -4.271   6.432  62.226  1.00                 O  
ATOM    900  CZ  TYR   142      -5.030   6.010  61.158  1.00                 C  
ATOM    901  CD1 TYR   142      -5.622   6.174  58.853  1.00                 C  
ATOM    902  CE1 TYR   142      -4.859   6.599  59.924  1.00                 C  
ATOM    903  CD2 TYR   142      -6.720   4.579  60.247  1.00                 C  
ATOM    904  CE2 TYR   142      -5.965   4.991  61.330  1.00                 C  
ATOM    905  N   ASN   143      -8.784   2.440  56.357  1.00                 N  
ATOM    906  CA  ASN   143      -9.855   1.963  55.502  1.00                 C  
ATOM    907  C   ASN   143     -10.873   3.088  55.325  1.00                 C  
ATOM    908  O   ASN   143     -11.476   3.511  56.298  1.00                 O  
ATOM    909  CB  ASN   143     -10.490   0.702  56.092  1.00                 C  
ATOM    910  CG  ASN   143     -11.547   0.103  55.184  1.00                 C  
ATOM    911  OD1 ASN   143     -12.355   0.822  54.598  1.00                 O  
ATOM    912  ND2 ASN   143     -11.543  -1.220  55.067  1.00                 N  
ATOM    913  N   ILE   144     -11.061   3.558  54.088  1.00                 N  
ATOM    914  CA  ILE   144     -11.815   4.782  53.814  1.00                 C  
ATOM    915  C   ILE   144     -13.319   4.558  53.994  1.00                 C  
ATOM    916  O   ILE   144     -14.065   5.542  54.028  1.00                 O  
ATOM    917  CB  ILE   144     -11.533   5.313  52.396  1.00                 C  
ATOM    918  CD1 ILE   144     -11.987   4.852  49.931  1.00                 C  
ATOM    919  CG1 ILE   144     -12.028   4.318  51.345  1.00                 C  
ATOM    920  CG2 ILE   144     -10.054   5.626  52.229  1.00                 C  
ATOM    921  N   THR   145     -13.754   3.289  54.098  1.00                 N  
ATOM    922  CA  THR   145     -15.172   2.979  54.051  1.00                 C  
ATOM    923  C   THR   145     -15.813   3.015  55.439  1.00                 C  
ATOM    924  O   THR   145     -17.030   3.057  55.528  1.00                 O  
ATOM    925  CB  THR   145     -15.427   1.598  53.420  1.00                 C  
ATOM    926  OG1 THR   145     -14.798   0.583  54.213  1.00                 O  
ATOM    927  CG2 THR   145     -14.853   1.540  52.013  1.00                 C  
ATOM    928  N   THR   146     -15.018   2.971  56.513  1.00                 N  
ATOM    929  CA  THR   146     -15.565   2.909  57.858  1.00                 C  
ATOM    930  C   THR   146     -16.086   4.276  58.301  1.00                 C  
ATOM    931  O   THR   146     -15.639   5.334  57.829  1.00                 O  
ATOM    932  CB  THR   146     -14.519   2.407  58.870  1.00                 C  
ATOM    933  OG1 THR   146     -14.100   1.084  58.512  1.00                 O  
ATOM    934  CG2 THR   146     -15.109   2.367  60.271  1.00                 C  
ATOM    935  N   MET   147     -17.117   4.246  59.131  1.00                 N  
ATOM    936  CA  MET   147     -17.818   5.450  59.555  1.00                 C  
ATOM    937  C   MET   147     -17.247   6.378  60.619  1.00                 C  
ATOM    938  O   MET   147     -17.598   7.560  60.669  1.00                 O  
ATOM    939  CB  MET   147     -19.214   5.102  60.075  1.00                 C  
ATOM    940  SD  MET   147     -20.390   5.727  57.645  1.00                 S  
ATOM    941  CE  MET   147     -21.254   7.060  58.473  1.00                 C  
ATOM    942  CG  MET   147     -20.159   4.571  59.009  1.00                 C  
ATOM    943  N   GLU   148     -16.366   5.903  61.491  1.00                 N  
ATOM    944  CA  GLU   148     -15.883   6.793  62.542  1.00                 C  
ATOM    945  C   GLU   148     -14.618   7.584  62.242  1.00                 C  
ATOM    946  O   GLU   148     -14.359   8.638  62.829  1.00                 O  
ATOM    947  CB  GLU   148     -15.625   6.010  63.831  1.00                 C  
ATOM    948  CD  GLU   148     -16.578   4.628  65.718  1.00                 C  
ATOM    949  CG  GLU   148     -16.877   5.423  64.462  1.00                 C  
ATOM    950  OE1 GLU   148     -15.384   4.423  66.021  1.00                 O  
ATOM    951  OE2 GLU   148     -17.538   4.212  66.399  1.00                 O  
ATOM    952  N   ASN   149     -13.805   7.084  61.317  1.00                 N  
ATOM    953  CA  ASN   149     -12.552   7.733  60.967  1.00                 C  
ATOM    954  C   ASN   149     -12.345   7.984  59.490  1.00                 C  
ATOM    955  O   ASN   149     -11.856   9.038  59.075  1.00                 O  
ATOM    956  CB  ASN   149     -11.364   6.921  61.488  1.00                 C  
ATOM    957  CG  ASN   149     -11.288   6.905  63.002  1.00                 C  
ATOM    958  OD1 ASN   149     -10.934   7.905  63.625  1.00                 O  
ATOM    959  ND2 ASN   149     -11.622   5.766  63.598  1.00                 N  
ATOM    960  N   PHE   150     -12.713   7.016  58.664  1.00                 N  
ATOM    961  CA  PHE   150     -12.465   7.147  57.247  1.00                 C  
ATOM    962  C   PHE   150     -13.245   8.246  56.549  1.00                 C  
ATOM    963  O   PHE   150     -12.666   9.189  56.004  1.00                 O  
ATOM    964  CB  PHE   150     -12.767   5.832  56.526  1.00                 C  
ATOM    965  CG  PHE   150     -11.743   4.760  56.767  1.00                 C  
ATOM    966  CZ  PHE   150      -9.851   2.771  57.211  1.00                 C  
ATOM    967  CD1 PHE   150     -10.501   5.074  57.292  1.00                 C  
ATOM    968  CE1 PHE   150      -9.558   4.088  57.513  1.00                 C  
ATOM    969  CD2 PHE   150     -12.020   3.437  56.470  1.00                 C  
ATOM    970  CE2 PHE   150     -11.078   2.451  56.691  1.00                 C  
ATOM    971  N   ILE   151     -14.566   8.162  56.544  1.00                 N  
ATOM    972  CA  ILE   151     -15.333   9.201  55.871  1.00                 C  
ATOM    973  C   ILE   151     -15.243  10.558  56.571  1.00                 C  
ATOM    974  O   ILE   151     -15.045  11.588  55.920  1.00                 O  
ATOM    975  CB  ILE   151     -16.816   8.810  55.736  1.00                 C  
ATOM    976  CD1 ILE   151     -18.347   6.994  54.810  1.00                 C  
ATOM    977  CG1 ILE   151     -16.970   7.619  54.787  1.00                 C  
ATOM    978  CG2 ILE   151     -17.643  10.004  55.285  1.00                 C  
ATOM    979  N   ASN   152     -15.383  10.611  57.919  1.00                 N  
ATOM    980  CA  ASN   152     -15.288  11.884  58.651  1.00                 C  
ATOM    981  C   ASN   152     -13.880  12.499  58.526  1.00                 C  
ATOM    982  O   ASN   152     -13.498  13.407  59.269  1.00                 O  
ATOM    983  CB  ASN   152     -15.657  11.685  60.122  1.00                 C  
ATOM    984  CG  ASN   152     -17.135  11.409  60.320  1.00                 C  
ATOM    985  OD1 ASN   152     -17.958  11.740  59.466  1.00                 O  
ATOM    986  ND2 ASN   152     -17.476  10.800  61.450  1.00                 N  
ATOM    987  N   HIS   153     -13.133  12.025  57.476  1.00                 N  
ATOM    988  CA  HIS   153     -11.760  12.479  57.332  1.00                 C  
ATOM    989  C   HIS   153     -11.372  12.423  55.852  1.00                 C  
ATOM    990  O   HIS   153     -10.828  13.384  55.294  1.00                 O  
ATOM    991  CB  HIS   153     -10.821  11.624  58.185  1.00                 C  
ATOM    992  CG  HIS   153      -9.393  12.073  58.147  1.00                 C  
ATOM    993  ND1 HIS   153      -8.976  13.273  58.682  1.00                 N  
ATOM    994  CE1 HIS   153      -7.649  13.397  58.497  1.00                 C  
ATOM    995  CD2 HIS   153      -8.146  11.526  57.633  1.00                 C  
ATOM    996  NE2 HIS   153      -7.145  12.353  57.868  1.00                 N  
ATOM    997  N   PHE   154     -11.698  11.283  55.228  1.00                 N  
ATOM    998  CA  PHE   154     -11.479  11.067  53.804  1.00                 C  
ATOM    999  C   PHE   154     -12.048  12.227  52.977  1.00                 C  
ATOM   1000  O   PHE   154     -11.342  12.821  52.164  1.00                 O  
ATOM   1001  CB  PHE   154     -12.109   9.745  53.359  1.00                 C  
ATOM   1002  CG  PHE   154     -11.978   9.476  51.888  1.00                 C  
ATOM   1003  CZ  PHE   154     -11.742   8.981  49.163  1.00                 C  
ATOM   1004  CD1 PHE   154     -10.798   8.980  51.362  1.00                 C  
ATOM   1005  CE1 PHE   154     -10.677   8.732  50.008  1.00                 C  
ATOM   1006  CD2 PHE   154     -13.034   9.720  51.028  1.00                 C  
ATOM   1007  CE2 PHE   154     -12.914   9.472  49.674  1.00                 C  
ATOM   1008  N   MET   155     -13.322  12.573  53.214  1.00                 N  
ATOM   1009  CA  MET   155     -13.967  13.653  52.485  1.00                 C  
ATOM   1010  C   MET   155     -13.296  14.997  52.751  1.00                 C  
ATOM   1011  O   MET   155     -13.182  15.814  51.834  1.00                 O  
ATOM   1012  CB  MET   155     -15.450  13.736  52.851  1.00                 C  
ATOM   1013  SD  MET   155     -17.985  12.621  52.929  1.00                 S  
ATOM   1014  CE  MET   155     -18.612  14.036  52.026  1.00                 C  
ATOM   1015  CG  MET   155     -16.281  12.570  52.342  1.00                 C  
ATOM   1016  N   ASP   156     -12.880  15.215  54.003  1.00                 N  
ATOM   1017  CA  ASP   156     -12.202  16.441  54.398  1.00                 C  
ATOM   1018  C   ASP   156     -10.908  16.576  53.600  1.00                 C  
ATOM   1019  O   ASP   156     -10.568  17.671  53.131  1.00                 O  
ATOM   1020  CB  ASP   156     -11.925  16.439  55.903  1.00                 C  
ATOM   1021  CG  ASP   156     -13.184  16.623  56.727  1.00                 C  
ATOM   1022  OD1 ASP   156     -14.218  17.023  56.151  1.00                 O  
ATOM   1023  OD2 ASP   156     -13.137  16.368  57.949  1.00                 O  
ATOM   1024  N   ARG   157     -10.194  15.444  53.452  1.00                 N  
ATOM   1025  CA  ARG   157      -8.911  15.454  52.760  1.00                 C  
ATOM   1026  C   ARG   157      -9.094  15.671  51.255  1.00                 C  
ATOM   1027  O   ARG   157      -8.288  16.367  50.654  1.00                 O  
ATOM   1028  CB  ARG   157      -8.156  14.148  53.013  1.00                 C  
ATOM   1029  CD  ARG   157      -6.659  14.998  54.839  1.00                 C  
ATOM   1030  NE  ARG   157      -6.133  14.768  56.183  1.00                 N  
ATOM   1031  CG  ARG   157      -7.701  13.962  54.451  1.00                 C  
ATOM   1032  CZ  ARG   157      -5.414  15.653  56.865  1.00                 C  
ATOM   1033  NH1 ARG   157      -4.977  15.357  58.081  1.00                 N  
ATOM   1034  NH2 ARG   157      -5.133  16.833  56.329  1.00                 N  
ATOM   1035  N   ILE   158     -10.170  15.122  50.659  1.00                 N  
ATOM   1036  CA  ILE   158     -10.467  15.348  49.251  1.00                 C  
ATOM   1037  C   ILE   158     -10.732  16.838  49.022  1.00                 C  
ATOM   1038  O   ILE   158     -10.269  17.409  48.029  1.00                 O  
ATOM   1039  CB  ILE   158     -11.665  14.501  48.784  1.00                 C  
ATOM   1040  CD1 ILE   158     -10.167  12.598  47.988  1.00                 C  
ATOM   1041  CG1 ILE   158     -11.328  13.010  48.866  1.00                 C  
ATOM   1042  CG2 ILE   158     -12.092  14.909  47.382  1.00                 C  
ATOM   1043  N   GLN   159     -11.483  17.456  49.952  1.00                 N  
ATOM   1044  CA  GLN   159     -11.938  18.839  49.871  1.00                 C  
ATOM   1045  C   GLN   159     -10.847  19.842  50.233  1.00                 C  
ATOM   1046  O   GLN   159     -10.878  20.962  49.735  1.00                 O  
ATOM   1047  CB  GLN   159     -13.146  19.060  50.783  1.00                 C  
ATOM   1048  CD  GLN   159     -14.345  20.715  49.299  1.00                 C  
ATOM   1049  CG  GLN   159     -13.763  20.445  50.672  1.00                 C  
ATOM   1050  OE1 GLN   159     -15.130  19.921  48.780  1.00                 O  
ATOM   1051  NE2 GLN   159     -13.961  21.839  48.706  1.00                 N  
ATOM   1052  N   HIS   160      -9.910  19.469  51.121  1.00                 N  
ATOM   1053  CA  HIS   160      -8.980  20.448  51.677  1.00                 C  
ATOM   1054  C   HIS   160      -7.520  20.056  51.483  1.00                 C  
ATOM   1055  O   HIS   160      -6.640  20.845  51.827  1.00                 O  
ATOM   1056  CB  HIS   160      -9.249  20.655  53.169  1.00                 C  
ATOM   1057  CG  HIS   160     -10.614  21.193  53.468  1.00                 C  
ATOM   1058  ND1 HIS   160     -11.727  20.387  53.564  1.00                 N  
ATOM   1059  CE1 HIS   160     -12.799  21.152  53.839  1.00                 C  
ATOM   1060  CD2 HIS   160     -11.178  22.511  53.721  1.00                 C  
ATOM   1061  NE2 HIS   160     -12.476  22.427  53.935  1.00                 N  
ATOM   1062  N   GLY   161      -7.282  18.855  50.939  1.00                 N  
ATOM   1063  CA  GLY   161      -5.952  18.273  50.874  1.00                 C  
ATOM   1064  C   GLY   161      -5.225  18.586  49.563  1.00                 C  
ATOM   1065  O   GLY   161      -4.219  17.960  49.252  1.00                 O  
ATOM   1066  N   GLY   162      -5.716  19.582  48.822  1.00                 N  
ATOM   1067  CA  GLY   162      -5.096  20.006  47.582  1.00                 C  
ATOM   1068  C   GLY   162      -3.738  20.645  47.833  1.00                 C  
ATOM   1069  O   GLY   162      -3.278  20.701  48.967  1.00                 O  
ATOM   1070  N   LEU   163      -3.116  21.133  46.762  1.00                 N  
ATOM   1071  CA  LEU   163      -1.758  21.641  46.854  1.00                 C  
ATOM   1072  C   LEU   163      -1.693  22.764  47.888  1.00                 C  
ATOM   1073  O   LEU   163      -0.786  22.789  48.715  1.00                 O  
ATOM   1074  CB  LEU   163      -1.276  22.133  45.488  1.00                 C  
ATOM   1075  CG  LEU   163       0.150  22.683  45.430  1.00                 C  
ATOM   1076  CD1 LEU   163       1.155  21.616  45.836  1.00                 C  
ATOM   1077  CD2 LEU   163       0.468  23.207  44.037  1.00                 C  
ATOM   1078  N   LYS   164      -2.667  23.679  47.846  1.00                 N  
ATOM   1079  CA  LYS   164      -2.860  24.649  48.914  1.00                 C  
ATOM   1080  C   LYS   164      -3.888  24.084  49.894  1.00                 C  
ATOM   1081  O   LYS   164      -4.989  23.713  49.484  1.00                 O  
ATOM   1082  CB  LYS   164      -3.308  25.995  48.341  1.00                 C  
ATOM   1083  CD  LYS   164      -3.824  28.420  48.732  1.00                 C  
ATOM   1084  CE  LYS   164      -3.979  29.518  49.772  1.00                 C  
ATOM   1085  CG  LYS   164      -3.435  27.100  49.377  1.00                 C  
ATOM   1086  NZ  LYS   164      -4.355  30.819  49.153  1.00                 N  
ATOM   1087  N   ASP   165      -3.522  24.011  51.182  1.00                 N  
ATOM   1088  CA  ASP   165      -4.443  23.568  52.219  1.00                 C  
ATOM   1089  C   ASP   165      -5.742  24.367  52.138  1.00                 C  
ATOM   1090  O   ASP   165      -5.712  25.585  52.019  1.00                 O  
ATOM   1091  CB  ASP   165      -3.804  23.713  53.601  1.00                 C  
ATOM   1092  CG  ASP   165      -2.687  22.715  53.835  1.00                 C  
ATOM   1093  OD1 ASP   165      -2.545  21.781  53.018  1.00                 O  
ATOM   1094  OD2 ASP   165      -1.955  22.865  54.835  1.00                 O  
ATOM   1095  N   GLY   166      -6.874  23.656  52.169  1.00                 N  
ATOM   1096  CA  GLY   166      -8.182  24.279  52.091  1.00                 C  
ATOM   1097  C   GLY   166      -8.768  24.266  50.682  1.00                 C  
ATOM   1098  O   GLY   166      -9.946  24.553  50.511  1.00                 O  
ATOM   1099  N   VAL   167      -7.940  23.960  49.676  1.00                 N  
ATOM   1100  CA  VAL   167      -8.418  23.764  48.316  1.00                 C  
ATOM   1101  C   VAL   167      -8.567  22.265  48.067  1.00                 C  
ATOM   1102  O   VAL   167      -7.856  21.460  48.673  1.00                 O  
ATOM   1103  CB  VAL   167      -7.471  24.409  47.287  1.00                 C  
ATOM   1104  CG1 VAL   167      -7.949  24.123  45.871  1.00                 C  
ATOM   1105  CG2 VAL   167      -7.366  25.907  47.525  1.00                 C  
ATOM   1106  N   PRO   168      -9.491  21.830  47.180  1.00                 N  
ATOM   1107  CA  PRO   168      -9.655  20.399  46.900  1.00                 C  
ATOM   1108  C   PRO   168      -8.540  19.826  46.027  1.00                 C  
ATOM   1109  O   PRO   168      -7.780  20.550  45.391  1.00                 O  
ATOM   1110  CB  PRO   168     -11.002  20.315  46.178  1.00                 C  
ATOM   1111  CD  PRO   168     -10.613  22.624  46.677  1.00                 C  
ATOM   1112  CG  PRO   168     -11.694  21.589  46.529  1.00                 C  
ATOM   1113  N   VAL   169      -8.426  18.502  46.028  1.00                 N  
ATOM   1114  CA  VAL   169      -7.528  17.826  45.111  1.00                 C  
ATOM   1115  C   VAL   169      -8.095  17.970  43.698  1.00                 C  
ATOM   1116  O   VAL   169      -9.293  18.096  43.505  1.00                 O  
ATOM   1117  CB  VAL   169      -7.340  16.346  45.493  1.00                 C  
ATOM   1118  CG1 VAL   169      -6.737  16.228  46.885  1.00                 C  
ATOM   1119  CG2 VAL   169      -8.665  15.604  45.418  1.00                 C  
ATOM   1120  N   ASP   170      -7.210  17.953  42.704  1.00                 N  
ATOM   1121  CA  ASP   170      -7.612  18.093  41.319  1.00                 C  
ATOM   1122  C   ASP   170      -8.283  16.828  40.808  1.00                 C  
ATOM   1123  O   ASP   170      -9.141  16.919  39.950  1.00                 O  
ATOM   1124  CB  ASP   170      -6.405  18.435  40.443  1.00                 C  
ATOM   1125  CG  ASP   170      -5.903  19.848  40.668  1.00                 C  
ATOM   1126  OD1 ASP   170      -6.591  20.798  40.239  1.00                 O  
ATOM   1127  OD2 ASP   170      -4.823  20.004  41.275  1.00                 O  
ATOM   1128  N   LEU   171      -7.925  15.658  41.349  1.00                 N  
ATOM   1129  CA  LEU   171      -8.451  14.411  40.818  1.00                 C  
ATOM   1130  C   LEU   171      -8.361  13.358  41.913  1.00                 C  
ATOM   1131  O   LEU   171      -7.428  13.359  42.712  1.00                 O  
ATOM   1132  CB  LEU   171      -7.678  13.993  39.566  1.00                 C  
ATOM   1133  CG  LEU   171      -8.129  12.696  38.892  1.00                 C  
ATOM   1134  CD1 LEU   171      -9.528  12.848  38.315  1.00                 C  
ATOM   1135  CD2 LEU   171      -7.149  12.287  37.802  1.00                 C  
ATOM   1136  N   VAL   172      -9.349  12.467  41.954  1.00                 N  
ATOM   1137  CA  VAL   172      -9.227  11.292  42.794  1.00                 C  
ATOM   1138  C   VAL   172      -9.058  10.111  41.853  1.00                 C  
ATOM   1139  O   VAL   172      -9.714  10.063  40.822  1.00                 O  
ATOM   1140  CB  VAL   172     -10.445  11.133  43.722  1.00                 C  
ATOM   1141  CG1 VAL   172     -10.329   9.855  44.540  1.00                 C  
ATOM   1142  CG2 VAL   172     -10.582  12.342  44.634  1.00                 C  
ATOM   1143  N   LEU   173      -8.161   9.188  42.199  1.00                 N  
ATOM   1144  CA  LEU   173      -7.989   7.991  41.404  1.00                 C  
ATOM   1145  C   LEU   173      -8.324   6.814  42.290  1.00                 C  
ATOM   1146  O   LEU   173      -7.753   6.657  43.363  1.00                 O  
ATOM   1147  CB  LEU   173      -6.563   7.913  40.855  1.00                 C  
ATOM   1148  CG  LEU   173      -6.125   9.057  39.939  1.00                 C  
ATOM   1149  CD1 LEU   173      -4.656   8.919  39.570  1.00                 C  
ATOM   1150  CD2 LEU   173      -6.984   9.100  38.684  1.00                 C  
ATOM   1151  N   SER   174      -9.214   5.981  41.782  1.00                 N  
ATOM   1152  CA  SER   174      -9.640   4.813  42.513  1.00                 C  
ATOM   1153  C   SER   174      -8.877   3.637  41.934  1.00                 C  
ATOM   1154  O   SER   174      -9.100   3.282  40.784  1.00                 O  
ATOM   1155  CB  SER   174     -11.156   4.637  42.405  1.00                 C  
ATOM   1156  OG  SER   174     -11.578   3.445  43.046  1.00                 O  
ATOM   1157  N   CYS   175      -7.968   3.073  42.735  1.00                 N  
ATOM   1158  CA  CYS   175      -7.219   1.885  42.355  1.00                 C  
ATOM   1159  C   CYS   175      -7.459   0.781  43.393  1.00                 C  
ATOM   1160  O   CYS   175      -6.539   0.090  43.814  1.00                 O  
ATOM   1161  CB  CYS   175      -5.729   2.208  42.231  1.00                 C  
ATOM   1162  SG  CYS   175      -5.333   3.427  40.955  1.00                 S  
ATOM   1163  N   VAL   176      -8.716   0.612  43.806  1.00                 N  
ATOM   1164  CA  VAL   176      -9.054  -0.379  44.821  1.00                 C  
ATOM   1165  C   VAL   176      -9.508  -1.660  44.130  1.00                 C  
ATOM   1166  O   VAL   176      -9.661  -1.675  42.915  1.00                 O  
ATOM   1167  CB  VAL   176     -10.139   0.144  45.781  1.00                 C  
ATOM   1168  CG1 VAL   176      -9.649   1.383  46.514  1.00                 C  
ATOM   1169  CG2 VAL   176     -11.423   0.442  45.022  1.00                 C  
ATOM   1170  N   ASP   177      -9.760  -2.709  44.922  1.00                 N  
ATOM   1171  CA  ASP   177     -10.053  -4.030  44.387  1.00                 C  
ATOM   1172  C   ASP   177     -11.419  -4.559  44.864  1.00                 C  
ATOM   1173  O   ASP   177     -11.636  -5.769  44.852  1.00                 O  
ATOM   1174  CB  ASP   177      -8.955  -5.022  44.778  1.00                 C  
ATOM   1175  CG  ASP   177      -8.855  -5.218  46.277  1.00                 C  
ATOM   1176  OD1 ASP   177      -9.546  -4.490  47.020  1.00                 O  
ATOM   1177  OD2 ASP   177      -8.085  -6.102  46.710  1.00                 O  
ATOM   1178  N   ASN   178     -12.340  -3.682  45.286  1.00                 N  
ATOM   1179  CA  ASN   178     -13.667  -4.079  45.768  1.00                 C  
ATOM   1180  C   ASN   178     -14.686  -2.960  45.524  1.00                 C  
ATOM   1181  O   ASN   178     -14.345  -1.780  45.556  1.00                 O  
ATOM   1182  CB  ASN   178     -13.609  -4.451  47.251  1.00                 C  
ATOM   1183  CG  ASN   178     -13.276  -3.267  48.136  1.00                 C  
ATOM   1184  OD1 ASN   178     -14.161  -2.515  48.543  1.00                 O  
ATOM   1185  ND2 ASN   178     -11.994  -3.098  48.438  1.00                 N  
ATOM   1186  N   PHE   179     -15.963  -3.342  45.376  1.00                 N  
ATOM   1187  CA  PHE   179     -17.057  -2.425  45.074  1.00                 C  
ATOM   1188  C   PHE   179     -17.415  -1.519  46.242  1.00                 C  
ATOM   1189  O   PHE   179     -17.791  -0.369  46.034  1.00                 O  
ATOM   1190  CB  PHE   179     -18.304  -3.201  44.645  1.00                 C  
ATOM   1191  CG  PHE   179     -18.200  -3.804  43.273  1.00                 C  
ATOM   1192  CZ  PHE   179     -18.005  -4.914  40.732  1.00                 C  
ATOM   1193  CD1 PHE   179     -18.734  -5.053  43.008  1.00                 C  
ATOM   1194  CE1 PHE   179     -18.639  -5.608  41.746  1.00                 C  
ATOM   1195  CD2 PHE   179     -17.569  -3.123  42.248  1.00                 C  
ATOM   1196  CE2 PHE   179     -17.473  -3.677  40.986  1.00                 C  
ATOM   1197  N   GLU   180     -17.265  -2.011  47.469  1.00                 N  
ATOM   1198  CA  GLU   180     -17.586  -1.182  48.616  1.00                 C  
ATOM   1199  C   GLU   180     -16.735   0.079  48.614  1.00                 C  
ATOM   1200  O   GLU   180     -17.251   1.187  48.816  1.00                 O  
ATOM   1201  CB  GLU   180     -17.382  -1.963  49.916  1.00                 C  
ATOM   1202  CD  GLU   180     -17.545  -1.996  52.436  1.00                 C  
ATOM   1203  CG  GLU   180     -17.730  -1.181  51.171  1.00                 C  
ATOM   1204  OE1 GLU   180     -18.191  -3.058  52.557  1.00                 O  
ATOM   1205  OE2 GLU   180     -16.755  -1.573  53.306  1.00                 O  
ATOM   1206  N   ALA   181     -15.426  -0.087  48.373  1.00                 N  
ATOM   1207  CA  ALA   181     -14.532   1.064  48.343  1.00                 C  
ATOM   1208  C   ALA   181     -14.855   1.987  47.163  1.00                 C  
ATOM   1209  O   ALA   181     -14.865   3.218  47.315  1.00                 O  
ATOM   1210  CB  ALA   181     -13.083   0.608  48.268  1.00                 C  
ATOM   1211  N   ARG   182     -15.155   1.383  45.991  1.00                 N  
ATOM   1212  CA  ARG   182     -15.556   2.169  44.822  1.00                 C  
ATOM   1213  C   ARG   182     -16.829   2.976  45.122  1.00                 C  
ATOM   1214  O   ARG   182     -16.888   4.178  44.837  1.00                 O  
ATOM   1215  CB  ARG   182     -15.777   1.257  43.613  1.00                 C  
ATOM   1216  CD  ARG   182     -14.799  -0.298  41.904  1.00                 C  
ATOM   1217  NE  ARG   182     -13.581  -0.875  41.340  1.00                 N  
ATOM   1218  CG  ARG   182     -14.500   0.665  43.040  1.00                 C  
ATOM   1219  CZ  ARG   182     -13.563  -1.877  40.467  1.00                 C  
ATOM   1220  NH1 ARG   182     -12.407  -2.337  40.008  1.00                 N  
ATOM   1221  NH2 ARG   182     -14.702  -2.418  40.056  1.00                 N  
ATOM   1222  N   MET   183     -17.841   2.327  45.727  1.00                 N  
ATOM   1223  CA  MET   183     -19.088   3.009  46.059  1.00                 C  
ATOM   1224  C   MET   183     -18.845   4.144  47.048  1.00                 C  
ATOM   1225  O   MET   183     -19.460   5.215  46.925  1.00                 O  
ATOM   1226  CB  MET   183     -20.104   2.019  46.633  1.00                 C  
ATOM   1227  SD  MET   183     -21.704  -0.227  46.368  1.00                 S  
ATOM   1228  CE  MET   183     -23.131   0.766  46.800  1.00                 C  
ATOM   1229  CG  MET   183     -20.637   1.019  45.620  1.00                 C  
ATOM   1230  N   ALA   184     -17.908   3.928  47.987  1.00                 N  
ATOM   1231  CA  ALA   184     -17.573   4.978  48.940  1.00                 C  
ATOM   1232  C   ALA   184     -17.023   6.202  48.217  1.00                 C  
ATOM   1233  O   ALA   184     -17.439   7.321  48.530  1.00                 O  
ATOM   1234  CB  ALA   184     -16.567   4.467  49.960  1.00                 C  
ATOM   1235  N   ILE   185     -16.067   5.986  47.285  1.00                 N  
ATOM   1236  CA  ILE   185     -15.459   7.107  46.574  1.00                 C  
ATOM   1237  C   ILE   185     -16.545   7.787  45.731  1.00                 C  
ATOM   1238  O   ILE   185     -16.617   9.019  45.647  1.00                 O  
ATOM   1239  CB  ILE   185     -14.276   6.647  45.702  1.00                 C  
ATOM   1240  CD1 ILE   185     -12.026   5.455  45.823  1.00                 C  
ATOM   1241  CG1 ILE   185     -13.114   6.182  46.582  1.00                 C  
ATOM   1242  CG2 ILE   185     -13.856   7.755  44.748  1.00                 C  
ATOM   1243  N   ASN   186     -17.377   6.952  45.095  1.00                 N  
ATOM   1244  CA  ASN   186     -18.495   7.427  44.293  1.00                 C  
ATOM   1245  C   ASN   186     -19.376   8.399  45.086  1.00                 C  
ATOM   1246  O   ASN   186     -19.663   9.514  44.619  1.00                 O  
ATOM   1247  CB  ASN   186     -19.324   6.249  43.779  1.00                 C  
ATOM   1248  CG  ASN   186     -20.448   6.684  42.859  1.00                 C  
ATOM   1249  OD1 ASN   186     -20.206   7.239  41.787  1.00                 O  
ATOM   1250  ND2 ASN   186     -21.684   6.434  43.277  1.00                 N  
ATOM   1251  N   ALA   187     -19.786   7.962  46.296  1.00                 N  
ATOM   1252  CA  ALA   187     -20.711   8.717  47.135  1.00                 C  
ATOM   1253  C   ALA   187     -20.085  10.060  47.482  1.00                 C  
ATOM   1254  O   ALA   187     -20.715  11.111  47.341  1.00                 O  
ATOM   1255  CB  ALA   187     -21.053   7.928  48.390  1.00                 C  
ATOM   1256  N   ALA   188     -18.811  10.002  47.881  1.00                 N  
ATOM   1257  CA  ALA   188     -18.086  11.185  48.309  1.00                 C  
ATOM   1258  C   ALA   188     -17.989  12.190  47.164  1.00                 C  
ATOM   1259  O   ALA   188     -18.192  13.377  47.387  1.00                 O  
ATOM   1260  CB  ALA   188     -16.699  10.806  48.806  1.00                 C  
ATOM   1261  N   CYS   189     -17.672  11.705  45.952  1.00                 N  
ATOM   1262  CA  CYS   189     -17.394  12.574  44.824  1.00                 C  
ATOM   1263  C   CYS   189     -18.678  13.174  44.237  1.00                 C  
ATOM   1264  O   CYS   189     -18.684  14.307  43.745  1.00                 O  
ATOM   1265  CB  CYS   189     -16.636  11.812  43.735  1.00                 C  
ATOM   1266  SG  CYS   189     -14.942  11.362  44.180  1.00                 S  
ATOM   1267  N   ASN   190     -19.756  12.388  44.237  1.00                 N  
ATOM   1268  CA  ASN   190     -21.054  12.911  43.832  1.00                 C  
ATOM   1269  C   ASN   190     -21.445  14.064  44.751  1.00                 C  
ATOM   1270  O   ASN   190     -21.881  15.111  44.280  1.00                 O  
ATOM   1271  CB  ASN   190     -22.107  11.801  43.844  1.00                 C  
ATOM   1272  CG  ASN   190     -21.942  10.829  42.692  1.00                 C  
ATOM   1273  OD1 ASN   190     -21.712  11.236  41.553  1.00                 O  
ATOM   1274  ND2 ASN   190     -22.060   9.540  42.985  1.00                 N  
ATOM   1275  N   GLU   191     -21.238  13.878  46.061  1.00                 N  
ATOM   1276  CA  GLU   191     -21.540  14.914  47.027  1.00                 C  
ATOM   1277  C   GLU   191     -20.690  16.160  46.808  1.00                 C  
ATOM   1278  O   GLU   191     -21.202  17.267  46.888  1.00                 O  
ATOM   1279  CB  GLU   191     -21.335  14.395  48.451  1.00                 C  
ATOM   1280  CD  GLU   191     -22.088  12.822  50.279  1.00                 C  
ATOM   1281  CG  GLU   191     -22.367  13.370  48.893  1.00                 C  
ATOM   1282  OE1 GLU   191     -20.994  13.094  50.816  1.00                 O  
ATOM   1283  OE2 GLU   191     -22.963  12.119  50.827  1.00                 O  
ATOM   1284  N   LEU   192     -19.393  15.995  46.546  1.00                 N  
ATOM   1285  CA  LEU   192     -18.515  17.154  46.483  1.00                 C  
ATOM   1286  C   LEU   192     -18.494  17.759  45.083  1.00                 C  
ATOM   1287  O   LEU   192     -17.925  18.824  44.896  1.00                 O  
ATOM   1288  CB  LEU   192     -17.095  16.775  46.909  1.00                 C  
ATOM   1289  CG  LEU   192     -16.928  16.284  48.349  1.00                 C  
ATOM   1290  CD1 LEU   192     -15.494  15.849  48.605  1.00                 C  
ATOM   1291  CD2 LEU   192     -17.337  17.367  49.336  1.00                 C  
ATOM   1292  N   GLY   193     -19.059  17.064  44.092  1.00                 N  
ATOM   1293  CA  GLY   193     -18.876  17.453  42.699  1.00                 C  
ATOM   1294  C   GLY   193     -17.421  17.274  42.255  1.00                 C  
ATOM   1295  O   GLY   193     -16.902  18.078  41.490  1.00                 O  
ATOM   1296  N   GLN   194     -16.760  16.225  42.760  1.00                 N  
ATOM   1297  CA  GLN   194     -15.344  15.987  42.520  1.00                 C  
ATOM   1298  C   GLN   194     -15.173  15.044  41.326  1.00                 C  
ATOM   1299  O   GLN   194     -15.699  13.921  41.313  1.00                 O  
ATOM   1300  CB  GLN   194     -14.679  15.408  43.770  1.00                 C  
ATOM   1301  CD  GLN   194     -12.371  16.375  43.427  1.00                 C  
ATOM   1302  CG  GLN   194     -13.196  15.116  43.605  1.00                 C  
ATOM   1303  OE1 GLN   194     -12.404  17.274  44.267  1.00                 O  
ATOM   1304  NE2 GLN   194     -11.625  16.442  42.330  1.00                 N  
ATOM   1305  N   ASN   195     -14.393  15.495  40.330  1.00                 N  
ATOM   1306  CA  ASN   195     -14.038  14.629  39.210  1.00                 C  
ATOM   1307  C   ASN   195     -13.061  13.548  39.669  1.00                 C  
ATOM   1308  O   ASN   195     -12.145  13.817  40.439  1.00                 O  
ATOM   1309  CB  ASN   195     -13.451  15.452  38.062  1.00                 C  
ATOM   1310  CG  ASN   195     -14.478  16.354  37.407  1.00                 C  
ATOM   1311  OD1 ASN   195     -15.648  16.358  37.789  1.00                 O  
ATOM   1312  ND2 ASN   195     -14.042  17.124  36.416  1.00                 N  
ATOM   1313  N   TRP   196     -13.249  12.322  39.176  1.00                 N  
ATOM   1314  CA  TRP   196     -12.370  11.225  39.534  1.00                 C  
ATOM   1315  C   TRP   196     -12.243  10.228  38.394  1.00                 C  
ATOM   1316  O   TRP   196     -13.054  10.225  37.485  1.00                 O  
ATOM   1317  CB  TRP   196     -12.879  10.520  40.793  1.00                 C  
ATOM   1318  CG  TRP   196     -14.233   9.901  40.628  1.00                 C  
ATOM   1319  CD1 TRP   196     -15.403  10.550  40.358  1.00                 C  
ATOM   1320  NE1 TRP   196     -16.438   9.650  40.278  1.00                 N  
ATOM   1321  CD2 TRP   196     -14.558   8.509  40.722  1.00                 C  
ATOM   1322  CE2 TRP   196     -15.942   8.389  40.499  1.00                 C  
ATOM   1323  CH2 TRP   196     -15.845   6.045  40.768  1.00                 C  
ATOM   1324  CZ2 TRP   196     -16.597   7.159  40.519  1.00                 C  
ATOM   1325  CE3 TRP   196     -13.813   7.353  40.974  1.00                 C  
ATOM   1326  CZ3 TRP   196     -14.468   6.135  40.993  1.00                 C  
ATOM   1327  N   ILE   197     -11.211   9.379  38.460  1.00                 N  
ATOM   1328  CA  ILE   197     -11.050   8.303  37.502  1.00                 C  
ATOM   1329  C   ILE   197     -10.947   7.002  38.275  1.00                 C  
ATOM   1330  O   ILE   197     -10.378   6.962  39.363  1.00                 O  
ATOM   1331  CB  ILE   197      -9.820   8.527  36.603  1.00                 C  
ATOM   1332  CD1 ILE   197      -8.723  10.237  35.064  1.00                 C  
ATOM   1333  CG1 ILE   197      -9.979   9.816  35.793  1.00                 C  
ATOM   1334  CG2 ILE   197      -9.588   7.320  35.707  1.00                 C  
ATOM   1335  N   GLU   198     -11.514   5.950  37.702  1.00                 N  
ATOM   1336  CA  GLU   198     -11.575   4.650  38.341  1.00                 C  
ATOM   1337  C   GLU   198     -10.832   3.657  37.452  1.00                 C  
ATOM   1338  O   GLU   198     -10.913   3.740  36.233  1.00                 O  
ATOM   1339  CB  GLU   198     -13.029   4.232  38.568  1.00                 C  
ATOM   1340  CD  GLU   198     -14.640   2.553  39.551  1.00                 C  
ATOM   1341  CG  GLU   198     -13.188   2.905  39.292  1.00                 C  
ATOM   1342  OE1 GLU   198     -15.310   3.302  40.293  1.00                 O  
ATOM   1343  OE2 GLU   198     -15.107   1.528  39.012  1.00                 O  
ATOM   1344  N   SER   199     -10.117   2.712  38.070  1.00                 N  
ATOM   1345  CA  SER   199      -9.425   1.669  37.338  1.00                 C  
ATOM   1346  C   SER   199      -9.794   0.327  37.948  1.00                 C  
ATOM   1347  O   SER   199     -10.095   0.237  39.136  1.00                 O  
ATOM   1348  CB  SER   199      -7.913   1.903  37.371  1.00                 C  
ATOM   1349  OG  SER   199      -7.413   1.819  38.695  1.00                 O  
ATOM   1350  N   GLY   200      -9.717  -0.720  37.143  1.00                 N  
ATOM   1351  CA  GLY   200      -9.928  -2.056  37.655  1.00                 C  
ATOM   1352  C   GLY   200      -9.173  -3.042  36.788  1.00                 C  
ATOM   1353  O   GLY   200      -8.890  -2.757  35.628  1.00                 O  
ATOM   1354  N   VAL   201      -8.853  -4.186  37.386  1.00                 N  
ATOM   1355  CA  VAL   201      -8.270  -5.302  36.675  1.00                 C  
ATOM   1356  C   VAL   201      -9.084  -6.542  37.028  1.00                 C  
ATOM   1357  O   VAL   201      -9.522  -6.676  38.150  1.00                 O  
ATOM   1358  CB  VAL   201      -6.780  -5.477  37.024  1.00                 C  
ATOM   1359  CG1 VAL   201      -6.205  -6.691  36.310  1.00                 C  
ATOM   1360  CG2 VAL   201      -5.998  -4.223  36.664  1.00                 C  
ATOM   1361  N   SER   202      -9.282  -7.453  36.074  1.00                 N  
ATOM   1362  CA  SER   202     -10.105  -8.633  36.298  1.00                 C  
ATOM   1363  C   SER   202      -9.394  -9.667  37.174  1.00                 C  
ATOM   1364  O   SER   202      -8.172  -9.684  37.282  1.00                 O  
ATOM   1365  CB  SER   202     -10.500  -9.272  34.965  1.00                 C  
ATOM   1366  OG  SER   202      -9.372  -9.830  34.313  1.00                 O  
ATOM   1367  N   GLU   203     -10.186 -10.597  37.718  1.00                 N  
ATOM   1368  CA  GLU   203      -9.737 -11.648  38.616  1.00                 C  
ATOM   1369  C   GLU   203      -8.865 -12.660  37.866  1.00                 C  
ATOM   1370  O   GLU   203      -8.076 -13.369  38.478  1.00                 O  
ATOM   1371  CB  GLU   203     -10.934 -12.350  39.260  1.00                 C  
ATOM   1372  CD  GLU   203     -12.897 -12.206  40.843  1.00                 C  
ATOM   1373  CG  GLU   203     -11.719 -11.478  40.227  1.00                 C  
ATOM   1374  OE1 GLU   203     -13.133 -13.375  40.472  1.00                 O  
ATOM   1375  OE2 GLU   203     -13.585 -11.607  41.696  1.00                 O  
ATOM   1376  N   ASN   204      -9.023 -12.735  36.542  1.00                 N  
ATOM   1377  CA  ASN   204      -8.247 -13.660  35.736  1.00                 C  
ATOM   1378  C   ASN   204      -6.998 -12.989  35.154  1.00                 C  
ATOM   1379  O   ASN   204      -6.322 -13.589  34.317  1.00                 O  
ATOM   1380  CB  ASN   204      -9.108 -14.247  34.615  1.00                 C  
ATOM   1381  CG  ASN   204     -10.167 -15.200  35.133  1.00                 C  
ATOM   1382  OD1 ASN   204      -9.908 -16.006  36.026  1.00                 O  
ATOM   1383  ND2 ASN   204     -11.367 -15.110  34.571  1.00                 N  
ATOM   1384  N   ALA   205      -6.747 -11.725  35.548  1.00                 N  
ATOM   1385  CA  ALA   205      -5.479 -11.027  35.333  1.00                 C  
ATOM   1386  C   ALA   205      -5.327 -10.471  33.925  1.00                 C  
ATOM   1387  O   ALA   205      -4.386  -9.716  33.710  1.00                 O  
ATOM   1388  CB  ALA   205      -4.308 -11.952  35.626  1.00                 C  
ATOM   1389  N   VAL   206      -6.207 -10.841  32.983  1.00                 N  
ATOM   1390  CA  VAL   206      -5.950 -10.565  31.568  1.00                 C  
ATOM   1391  C   VAL   206      -6.872  -9.496  30.989  1.00                 C  
ATOM   1392  O   VAL   206      -6.934  -9.364  29.779  1.00                 O  
ATOM   1393  CB  VAL   206      -6.076 -11.839  30.712  1.00                 C  
ATOM   1394  CG1 VAL   206      -5.044 -12.872  31.140  1.00                 C  
ATOM   1395  CG2 VAL   206      -7.481 -12.412  30.813  1.00                 C  
ATOM   1396  N   SER   207      -7.577  -8.729  31.826  1.00                 N  
ATOM   1397  CA  SER   207      -8.360  -7.609  31.332  1.00                 C  
ATOM   1398  C   SER   207      -8.397  -6.508  32.379  1.00                 C  
ATOM   1399  O   SER   207      -8.170  -6.755  33.556  1.00                 O  
ATOM   1400  CB  SER   207      -9.775  -8.063  30.970  1.00                 C  
ATOM   1401  OG  SER   207     -10.489  -8.478  32.122  1.00                 O  
ATOM   1402  N   GLY   208      -8.656  -5.284  31.930  1.00                 N  
ATOM   1403  CA  GLY   208      -8.691  -4.158  32.850  1.00                 C  
ATOM   1404  C   GLY   208      -9.367  -2.991  32.158  1.00                 C  
ATOM   1405  O   GLY   208      -9.704  -3.103  30.981  1.00                 O  
ATOM   1406  N   HIS   209      -9.567  -1.886  32.885  1.00                 N  
ATOM   1407  CA  HIS   209     -10.213  -0.731  32.277  1.00                 C  
ATOM   1408  C   HIS   209      -9.909   0.508  33.102  1.00                 C  
ATOM   1409  O   HIS   209      -9.496   0.399  34.253  1.00                 O  
ATOM   1410  CB  HIS   209     -11.722  -0.959  32.164  1.00                 C  
ATOM   1411  CG  HIS   209     -12.415  -1.081  33.485  1.00                 C  
ATOM   1412  ND1 HIS   209     -12.433  -2.252  34.211  1.00                 N  
ATOM   1413  CE1 HIS   209     -13.128  -2.053  35.346  1.00                 C  
ATOM   1414  CD2 HIS   209     -13.184  -0.188  34.341  1.00                 C  
ATOM   1415  NE2 HIS   209     -13.581  -0.817  35.430  1.00                 N  
ATOM   1416  N   ILE   210     -10.147   1.677  32.513  1.00                 N  
ATOM   1417  CA  ILE   210     -10.187   2.933  33.249  1.00                 C  
ATOM   1418  C   ILE   210     -11.463   3.663  32.838  1.00                 C  
ATOM   1419  O   ILE   210     -12.014   3.410  31.762  1.00                 O  
ATOM   1420  CB  ILE   210      -8.930   3.782  32.985  1.00                 C  
ATOM   1421  CD1 ILE   210      -7.748   5.157  31.192  1.00                 C  
ATOM   1422  CG1 ILE   210      -8.843   4.160  31.505  1.00                 C  
ATOM   1423  CG2 ILE   210      -7.683   3.050  33.457  1.00                 C  
ATOM   1424  N   GLN   211     -11.921   4.583  33.681  1.00                 N  
ATOM   1425  CA  GLN   211     -13.160   5.298  33.413  1.00                 C  
ATOM   1426  C   GLN   211     -13.041   6.690  34.024  1.00                 C  
ATOM   1427  O   GLN   211     -12.451   6.837  35.088  1.00                 O  
ATOM   1428  CB  GLN   211     -14.355   4.530  33.980  1.00                 C  
ATOM   1429  CD  GLN   211     -16.865   4.335  34.186  1.00                 C  
ATOM   1430  CG  GLN   211     -15.703   5.155  33.660  1.00                 C  
ATOM   1431  OE1 GLN   211     -16.991   3.150  33.877  1.00                 O  
ATOM   1432  NE2 GLN   211     -17.719   4.966  34.984  1.00                 N  
ATOM   1433  N   PHE   212     -13.556   7.709  33.336  1.00                 N  
ATOM   1434  CA  PHE   212     -13.565   9.060  33.887  1.00                 C  
ATOM   1435  C   PHE   212     -14.981   9.387  34.362  1.00                 C  
ATOM   1436  O   PHE   212     -15.930   9.256  33.604  1.00                 O  
ATOM   1437  CB  PHE   212     -13.081  10.068  32.843  1.00                 C  
ATOM   1438  CG  PHE   212     -13.065  11.488  33.332  1.00                 C  
ATOM   1439  CZ  PHE   212     -13.040  14.117  34.233  1.00                 C  
ATOM   1440  CD1 PHE   212     -12.363  11.834  34.473  1.00                 C  
ATOM   1441  CE1 PHE   212     -12.348  13.141  34.924  1.00                 C  
ATOM   1442  CD2 PHE   212     -13.753  12.477  32.652  1.00                 C  
ATOM   1443  CE2 PHE   212     -13.739  13.784  33.102  1.00                 C  
ATOM   1444  N   VAL   213     -15.108   9.791  35.632  1.00                 N  
ATOM   1445  CA  VAL   213     -16.391  10.149  36.218  1.00                 C  
ATOM   1446  C   VAL   213     -16.395  11.644  36.524  1.00                 C  
ATOM   1447  O   VAL   213     -15.704  12.100  37.438  1.00                 O  
ATOM   1448  CB  VAL   213     -16.681   9.326  37.487  1.00                 C  
ATOM   1449  CG1 VAL   213     -18.019   9.728  38.088  1.00                 C  
ATOM   1450  CG2 VAL   213     -16.660   7.838  37.172  1.00                 C  
ATOM   1451  N   ILE   214     -17.153  12.401  35.719  1.00                 N  
ATOM   1452  CA  ILE   214     -17.409  13.800  36.032  1.00                 C  
ATOM   1453  C   ILE   214     -18.855  13.858  36.521  1.00                 C  
ATOM   1454  O   ILE   214     -19.784  13.716  35.718  1.00                 O  
ATOM   1455  CB  ILE   214     -17.156  14.707  34.813  1.00                 C  
ATOM   1456  CD1 ILE   214     -15.431  15.259  33.019  1.00                 C  
ATOM   1457  CG1 ILE   214     -15.710  14.563  34.333  1.00                 C  
ATOM   1458  CG2 ILE   214     -17.502  16.151  35.142  1.00                 C  
ATOM   1459  N   PRO   215     -19.104  13.969  37.849  1.00                 N  
ATOM   1460  CA  PRO   215     -20.470  13.830  38.372  1.00                 C  
ATOM   1461  C   PRO   215     -21.395  14.805  37.647  1.00                 C  
ATOM   1462  O   PRO   215     -21.085  15.992  37.539  1.00                 O  
ATOM   1463  CB  PRO   215     -20.332  14.161  39.859  1.00                 C  
ATOM   1464  CD  PRO   215     -18.091  14.154  39.020  1.00                 C  
ATOM   1465  CG  PRO   215     -18.935  13.767  40.202  1.00                 C  
ATOM   1466  N   GLY   216     -22.486  14.269  37.096  1.00                 N  
ATOM   1467  CA  GLY   216     -23.468  15.059  36.373  1.00                 C  
ATOM   1468  C   GLY   216     -23.298  14.960  34.862  1.00                 C  
ATOM   1469  O   GLY   216     -24.281  14.974  34.128  1.00                 O  
ATOM   1470  N   GLU   217     -22.043  14.859  34.420  1.00                 N  
ATOM   1471  CA  GLU   217     -21.702  14.848  33.008  1.00                 C  
ATOM   1472  C   GLU   217     -21.547  13.422  32.475  1.00                 C  
ATOM   1473  O   GLU   217     -22.126  13.095  31.448  1.00                 O  
ATOM   1474  CB  GLU   217     -20.414  15.636  32.762  1.00                 C  
ATOM   1475  CD  GLU   217     -18.781  16.587  31.085  1.00                 C  
ATOM   1476  CG  GLU   217     -20.015  15.732  31.298  1.00                 C  
ATOM   1477  OE1 GLU   217     -18.261  17.137  32.079  1.00                 O  
ATOM   1478  OE2 GLU   217     -18.335  16.706  29.925  1.00                 O  
ATOM   1479  N   THR   218     -20.784  12.554  33.155  1.00                 N  
ATOM   1480  CA  THR   218     -20.703  11.160  32.715  1.00                 C  
ATOM   1481  C   THR   218     -21.263  10.241  33.796  1.00                 C  
ATOM   1482  O   THR   218     -21.425  10.680  34.927  1.00                 O  
ATOM   1483  CB  THR   218     -19.255  10.758  32.378  1.00                 C  
ATOM   1484  OG1 THR   218     -18.454  10.806  33.566  1.00                 O  
ATOM   1485  CG2 THR   218     -18.662  11.711  31.352  1.00                 C  
ATOM   1486  N   ALA   219     -21.527   8.972  33.454  1.00                 N  
ATOM   1487  CA  ALA   219     -22.057   8.004  34.410  1.00                 C  
ATOM   1488  C   ALA   219     -21.219   7.944  35.686  1.00                 C  
ATOM   1489  O   ALA   219     -19.984   7.914  35.624  1.00                 O  
ATOM   1490  CB  ALA   219     -22.130   6.622  33.780  1.00                 C  
ATOM   1491  N   CYS   220     -21.900   7.955  36.844  1.00                 N  
ATOM   1492  CA  CYS   220     -21.239   7.663  38.106  1.00                 C  
ATOM   1493  C   CYS   220     -21.289   6.147  38.281  1.00                 C  
ATOM   1494  O   CYS   220     -21.938   5.475  37.480  1.00                 O  
ATOM   1495  CB  CYS   220     -21.923   8.408  39.254  1.00                 C  
ATOM   1496  SG  CYS   220     -23.594   7.831  39.629  1.00                 S  
ATOM   1497  N   PHE   221     -20.608   5.611  39.307  1.00                 N  
ATOM   1498  CA  PHE   221     -20.536   4.166  39.514  1.00                 C  
ATOM   1499  C   PHE   221     -21.923   3.624  39.857  1.00                 C  
ATOM   1500  O   PHE   221     -22.197   2.449  39.631  1.00                 O  
ATOM   1501  CB  PHE   221     -19.533   3.832  40.620  1.00                 C  
ATOM   1502  CG  PHE   221     -19.347   2.359  40.846  1.00                 C  
ATOM   1503  CZ  PHE   221     -19.007  -0.367  41.270  1.00                 C  
ATOM   1504  CD1 PHE   221     -18.618   1.594  39.953  1.00                 C  
ATOM   1505  CE1 PHE   221     -18.447   0.238  40.161  1.00                 C  
ATOM   1506  CD2 PHE   221     -19.902   1.739  41.951  1.00                 C  
ATOM   1507  CE2 PHE   221     -19.731   0.383  42.159  1.00                 C  
ATOM   1508  N   ALA   222     -22.788   4.489  40.408  1.00                 N  
ATOM   1509  CA  ALA   222     -24.135   4.082  40.781  1.00                 C  
ATOM   1510  C   ALA   222     -25.093   4.153  39.592  1.00                 C  
ATOM   1511  O   ALA   222     -26.080   3.431  39.594  1.00                 O  
ATOM   1512  CB  ALA   222     -24.655   4.949  41.917  1.00                 C  
ATOM   1513  N   CYS   223     -24.836   5.026  38.606  1.00                 N  
ATOM   1514  CA  CYS   223     -25.614   5.011  37.370  1.00                 C  
ATOM   1515  C   CYS   223     -25.779   3.620  36.735  1.00                 C  
ATOM   1516  O   CYS   223     -26.843   3.295  36.220  1.00                 O  
ATOM   1517  CB  CYS   223     -24.985   5.939  36.329  1.00                 C  
ATOM   1518  SG  CYS   223     -25.105   7.699  36.728  1.00                 S  
ATOM   1519  N   ALA   224     -24.732   2.799  36.732  1.00                 N  
ATOM   1520  CA  ALA   224     -24.824   1.490  36.109  1.00                 C  
ATOM   1521  C   ALA   224     -24.105   0.486  36.993  1.00                 C  
ATOM   1522  O   ALA   224     -22.985   0.084  36.693  1.00                 O  
ATOM   1523  CB  ALA   224     -24.232   1.527  34.708  1.00                 C  
ATOM   1524  N   PRO   225     -24.695   0.099  38.139  1.00                 N  
ATOM   1525  CA  PRO   225     -23.987  -0.753  39.091  1.00                 C  
ATOM   1526  C   PRO   225     -23.795  -2.171  38.572  1.00                 C  
ATOM   1527  O   PRO   225     -24.646  -2.691  37.861  1.00                 O  
ATOM   1528  CB  PRO   225     -24.880  -0.742  40.333  1.00                 C  
ATOM   1529  CD  PRO   225     -26.064   0.453  38.630  1.00                 C  
ATOM   1530  CG  PRO   225     -26.248  -0.464  39.807  1.00                 C  
ATOM   1531  N   PRO   226     -22.677  -2.841  38.927  1.00                 N  
ATOM   1532  CA  PRO   226     -22.498  -4.255  38.601  1.00                 C  
ATOM   1533  C   PRO   226     -23.539  -5.089  39.341  1.00                 C  
ATOM   1534  O   PRO   226     -24.130  -4.636  40.322  1.00                 O  
ATOM   1535  CB  PRO   226     -21.074  -4.565  39.067  1.00                 C  
ATOM   1536  CD  PRO   226     -21.444  -2.241  39.507  1.00                 C  
ATOM   1537  CG  PRO   226     -20.394  -3.237  39.100  1.00                 C  
ATOM   1538  N   LEU   227     -23.700  -6.331  38.885  1.00                 N  
ATOM   1539  CA  LEU   227     -24.686  -7.257  39.402  1.00                 C  
ATOM   1540  C   LEU   227     -24.690  -7.322  40.936  1.00                 C  
ATOM   1541  O   LEU   227     -25.750  -7.183  41.537  1.00                 O  
ATOM   1542  CB  LEU   227     -24.451  -8.660  38.839  1.00                 C  
ATOM   1543  CG  LEU   227     -25.403  -9.754  39.325  1.00                 C  
ATOM   1544  CD1 LEU   227     -26.836  -9.437  38.922  1.00                 C  
ATOM   1545  CD2 LEU   227     -24.988 -11.111  38.777  1.00                 C  
ATOM   1546  N   VAL   228     -23.524  -7.527  41.568  1.00                 N  
ATOM   1547  CA  VAL   228     -23.453  -7.727  43.015  1.00                 C  
ATOM   1548  C   VAL   228     -23.975  -6.512  43.768  1.00                 C  
ATOM   1549  O   VAL   228     -24.704  -6.684  44.742  1.00                 O  
ATOM   1550  CB  VAL   228     -22.016  -8.041  43.472  1.00                 C  
ATOM   1551  CG1 VAL   228     -21.926  -8.035  44.990  1.00                 C  
ATOM   1552  CG2 VAL   228     -21.560  -9.380  42.912  1.00                 C  
ATOM   1553  N   VAL   229     -23.583  -5.301  43.339  1.00                 N  
ATOM   1554  CA  VAL   229     -24.076  -4.086  43.972  1.00                 C  
ATOM   1555  C   VAL   229     -25.599  -3.985  43.813  1.00                 C  
ATOM   1556  O   VAL   229     -26.307  -3.735  44.789  1.00                 O  
ATOM   1557  CB  VAL   229     -23.395  -2.832  43.393  1.00                 C  
ATOM   1558  CG1 VAL   229     -24.074  -1.572  43.908  1.00                 C  
ATOM   1559  CG2 VAL   229     -21.914  -2.823  43.738  1.00                 C  
ATOM   1560  N   ALA   230     -26.097  -4.191  42.583  1.00                 N  
ATOM   1561  CA  ALA   230     -27.515  -4.094  42.265  1.00                 C  
ATOM   1562  C   ALA   230     -28.347  -5.094  43.076  1.00                 C  
ATOM   1563  O   ALA   230     -29.398  -4.725  43.580  1.00                 O  
ATOM   1564  CB  ALA   230     -27.742  -4.320  40.778  1.00                 C  
ATOM   1565  N   THR   231     -27.882  -6.348  43.174  1.00                 N  
ATOM   1566  CA  THR   231     -28.555  -7.425  43.891  1.00                 C  
ATOM   1567  C   THR   231     -28.325  -7.352  45.414  1.00                 C  
ATOM   1568  O   THR   231     -28.718  -8.270  46.129  1.00                 O  
ATOM   1569  CB  THR   231     -28.099  -8.808  43.390  1.00                 C  
ATOM   1570  OG1 THR   231     -26.685  -8.945  43.580  1.00                 O  
ATOM   1571  CG2 THR   231     -28.408  -8.967  41.909  1.00                 C  
ATOM   1572  N   LYS   232     -27.676  -6.285  45.911  1.00                 N  
ATOM   1573  CA  LYS   232     -27.404  -6.057  47.328  1.00                 C  
ATOM   1574  C   LYS   232     -26.729  -7.256  48.000  1.00                 C  
ATOM   1575  O   LYS   232     -27.002  -7.540  49.163  1.00                 O  
ATOM   1576  CB  LYS   232     -28.697  -5.723  48.075  1.00                 C  
ATOM   1577  CD  LYS   232     -30.622  -4.149  48.416  1.00                 C  
ATOM   1578  CE  LYS   232     -31.312  -2.886  47.928  1.00                 C  
ATOM   1579  CG  LYS   232     -29.388  -4.461  47.585  1.00                 C  
ATOM   1580  NZ  LYS   232     -32.544  -2.589  48.709  1.00                 N  
ATOM   1581  N   THR   233     -25.846  -7.954  47.280  1.00                 N  
ATOM   1582  CA  THR   233     -25.118  -9.083  47.838  1.00                 C  
ATOM   1583  C   THR   233     -23.843  -8.538  48.479  1.00                 C  
ATOM   1584  O   THR   233     -23.189  -7.678  47.904  1.00                 O  
ATOM   1585  CB  THR   233     -24.797 -10.136  46.761  1.00                 C  
ATOM   1586  OG1 THR   233     -26.017 -10.650  46.213  1.00                 O  
ATOM   1587  CG2 THR   233     -24.009 -11.289  47.362  1.00                 C  
ATOM   1588  N   ASP   234     -23.532  -8.993  49.699  1.00                 N  
ATOM   1589  CA  ASP   234     -22.271  -8.658  50.347  1.00                 C  
ATOM   1590  C   ASP   234     -21.142  -9.327  49.564  1.00                 C  
ATOM   1591  O   ASP   234     -21.123 -10.552  49.459  1.00                 O  
ATOM   1592  CB  ASP   234     -22.285  -9.104  51.810  1.00                 C  
ATOM   1593  CG  ASP   234     -21.039  -8.680  52.561  1.00                 C  
ATOM   1594  OD1 ASP   234     -19.951  -8.670  51.948  1.00                 O  
ATOM   1595  OD2 ASP   234     -21.150  -8.357  53.763  1.00                 O  
ATOM   1596  N   GLU   235     -20.226  -8.524  49.004  1.00                 N  
ATOM   1597  CA  GLU   235     -19.170  -9.048  48.142  1.00                 C  
ATOM   1598  C   GLU   235     -18.234  -9.972  48.920  1.00                 C  
ATOM   1599  O   GLU   235     -17.614 -10.851  48.320  1.00                 O  
ATOM   1600  CB  GLU   235     -18.375  -7.903  47.512  1.00                 C  
ATOM   1601  CD  GLU   235     -16.789  -5.966  47.849  1.00                 C  
ATOM   1602  CG  GLU   235     -17.537  -7.111  48.503  1.00                 C  
ATOM   1603  OE1 GLU   235     -16.496  -6.062  46.638  1.00                 O  
ATOM   1604  OE2 GLU   235     -16.494  -4.973  48.546  1.00                 O  
ATOM   1605  N   ARG   236     -18.184  -9.798  50.252  1.00                 N  
ATOM   1606  CA  ARG   236     -17.409 -10.647  51.145  1.00                 C  
ATOM   1607  C   ARG   236     -17.790 -12.118  50.980  1.00                 C  
ATOM   1608  O   ARG   236     -16.923 -12.994  51.028  1.00                 O  
ATOM   1609  CB  ARG   236     -17.606 -10.215  52.600  1.00                 C  
ATOM   1610  CD  ARG   236     -17.089  -8.572  54.425  1.00                 C  
ATOM   1611  NE  ARG   236     -16.583  -7.241  54.753  1.00                 N  
ATOM   1612  CG  ARG   236     -16.973  -8.876  52.940  1.00                 C  
ATOM   1613  CZ  ARG   236     -17.344  -6.156  54.849  1.00                 C  
ATOM   1614  NH1 ARG   236     -16.796  -4.987  55.152  1.00                 N  
ATOM   1615  NH2 ARG   236     -18.651  -6.241  54.642  1.00                 N  
ATOM   1616  N   THR   237     -19.088 -12.360  50.746  1.00                 N  
ATOM   1617  CA  THR   237     -19.656 -13.694  50.640  1.00                 C  
ATOM   1618  C   THR   237     -19.100 -14.431  49.421  1.00                 C  
ATOM   1619  O   THR   237     -19.138 -15.659  49.381  1.00                 O  
ATOM   1620  CB  THR   237     -21.193 -13.648  50.554  1.00                 C  
ATOM   1621  OG1 THR   237     -21.587 -12.898  49.399  1.00                 O  
ATOM   1622  CG2 THR   237     -21.776 -12.980  51.790  1.00                 C  
ATOM   1623  N   LEU   238     -18.587 -13.685  48.431  1.00                 N  
ATOM   1624  CA  LEU   238     -18.027 -14.288  47.227  1.00                 C  
ATOM   1625  C   LEU   238     -16.623 -14.843  47.496  1.00                 C  
ATOM   1626  O   LEU   238     -16.123 -15.659  46.718  1.00                 O  
ATOM   1627  CB  LEU   238     -17.983 -13.268  46.088  1.00                 C  
ATOM   1628  CG  LEU   238     -19.334 -12.770  45.570  1.00                 C  
ATOM   1629  CD1 LEU   238     -19.142 -11.673  44.534  1.00                 C  
ATOM   1630  CD2 LEU   238     -20.140 -13.918  44.982  1.00                 C  
ATOM   1631  N   LYS   239     -15.977 -14.379  48.579  1.00                 N  
ATOM   1632  CA  LYS   239     -14.550 -14.619  48.756  1.00                 C  
ATOM   1633  C   LYS   239     -14.296 -15.874  49.592  1.00                 C  
ATOM   1634  O   LYS   239     -14.616 -15.903  50.776  1.00                 O  
ATOM   1635  CB  LYS   239     -13.881 -13.410  49.413  1.00                 C  
ATOM   1636  CD  LYS   239     -11.770 -12.286  50.174  1.00                 C  
ATOM   1637  CE  LYS   239     -10.263 -12.417  50.326  1.00                 C  
ATOM   1638  CG  LYS   239     -12.372 -13.534  49.549  1.00                 C  
ATOM   1639  NZ  LYS   239      -9.660 -11.203  50.942  1.00                 N  
ATOM   1640  N   ARG   240     -13.738 -16.900  48.938  1.00                 N  
ATOM   1641  CA  ARG   240     -13.340 -18.153  49.566  1.00                 C  
ATOM   1642  C   ARG   240     -11.900 -18.028  50.067  1.00                 C  
ATOM   1643  O   ARG   240     -11.019 -17.613  49.317  1.00                 O  
ATOM   1644  CB  ARG   240     -13.482 -19.315  48.581  1.00                 C  
ATOM   1645  CD  ARG   240     -13.381 -21.788  48.167  1.00                 C  
ATOM   1646  NE  ARG   240     -13.002 -23.095  48.698  1.00                 N  
ATOM   1647  CG  ARG   240     -13.122 -20.671  49.165  1.00                 C  
ATOM   1648  CZ  ARG   240     -13.059 -24.228  48.006  1.00                 C  
ATOM   1649  NH1 ARG   240     -12.694 -25.371  48.572  1.00                 N  
ATOM   1650  NH2 ARG   240     -13.482 -24.217  46.749  1.00                 N  
ATOM   1651  N   GLU   241     -11.651 -18.392  51.335  1.00                 N  
ATOM   1652  CA  GLU   241     -10.296 -18.278  51.882  1.00                 C  
ATOM   1653  C   GLU   241      -9.383 -19.337  51.271  1.00                 C  
ATOM   1654  O   GLU   241      -9.824 -20.438  50.970  1.00                 O  
ATOM   1655  CB  GLU   241     -10.321 -18.409  53.406  1.00                 C  
ATOM   1656  CD  GLU   241      -9.045 -18.271  55.582  1.00                 C  
ATOM   1657  CG  GLU   241      -8.971 -18.191  54.070  1.00                 C  
ATOM   1658  OE1 GLU   241     -10.144 -18.545  56.109  1.00                 O  
ATOM   1659  OE2 GLU   241      -8.005 -18.060  56.240  1.00                 O  
ATOM   1660  N   GLY   242      -8.116 -18.973  51.030  1.00                 N  
ATOM   1661  CA  GLY   242      -7.175 -19.853  50.350  1.00                 C  
ATOM   1662  C   GLY   242      -7.351 -19.876  48.827  1.00                 C  
ATOM   1663  O   GLY   242      -6.808 -20.754  48.157  1.00                 O  
ATOM   1664  N   VAL   243      -8.118 -18.913  48.282  1.00                 N  
ATOM   1665  CA  VAL   243      -8.061 -18.584  46.861  1.00                 C  
ATOM   1666  C   VAL   243      -7.909 -17.071  46.684  1.00                 C  
ATOM   1667  O   VAL   243      -8.506 -16.285  47.407  1.00                 O  
ATOM   1668  CB  VAL   243      -9.308 -19.091  46.114  1.00                 C  
ATOM   1669  CG1 VAL   243      -9.254 -18.685  44.649  1.00                 C  
ATOM   1670  CG2 VAL   243      -9.432 -20.601  46.248  1.00                 C  
ATOM   1671  N   CYS   244      -7.071 -16.680  45.722  1.00                 N  
ATOM   1672  CA  CYS   244      -6.770 -15.282  45.459  1.00                 C  
ATOM   1673  C   CYS   244      -7.105 -14.998  43.998  1.00                 C  
ATOM   1674  O   CYS   244      -7.239 -15.929  43.204  1.00                 O  
ATOM   1675  CB  CYS   244      -5.304 -14.981  45.775  1.00                 C  
ATOM   1676  SG  CYS   244      -4.834 -15.279  47.495  1.00                 S  
ATOM   1677  N   ALA   245      -7.238 -13.712  43.652  1.00                 N  
ATOM   1678  CA  ALA   245      -7.317 -13.307  42.253  1.00                 C  
ATOM   1679  C   ALA   245      -5.950 -13.539  41.608  1.00                 C  
ATOM   1680  O   ALA   245      -4.928 -13.391  42.266  1.00                 O  
ATOM   1681  CB  ALA   245      -7.748 -11.852  42.146  1.00                 C  
ATOM   1682  N   ALA   246      -5.926 -13.900  40.321  1.00                 N  
ATOM   1683  CA  ALA   246      -4.684 -13.898  39.556  1.00                 C  
ATOM   1684  C   ALA   246      -4.285 -12.459  39.224  1.00                 C  
ATOM   1685  O   ALA   246      -5.152 -11.615  39.045  1.00                 O  
ATOM   1686  CB  ALA   246      -4.841 -14.724  38.288  1.00                 C  
ATOM   1687  N   SER   247      -2.977 -12.178  39.169  1.00                 N  
ATOM   1688  CA  SER   247      -2.509 -10.866  38.740  1.00                 C  
ATOM   1689  C   SER   247      -1.177 -10.991  38.009  1.00                 C  
ATOM   1690  O   SER   247      -0.395 -11.903  38.277  1.00                 O  
ATOM   1691  CB  SER   247      -2.375  -9.926  39.940  1.00                 C  
ATOM   1692  OG  SER   247      -1.360 -10.369  40.824  1.00                 O  
ATOM   1693  N   LEU   248      -0.955 -10.078  37.055  1.00                 N  
ATOM   1694  CA  LEU   248       0.256 -10.065  36.245  1.00                 C  
ATOM   1695  C   LEU   248       0.862  -8.664  36.284  1.00                 C  
ATOM   1696  O   LEU   248       0.143  -7.659  36.241  1.00                 O  
ATOM   1697  CB  LEU   248      -0.055 -10.496  34.810  1.00                 C  
ATOM   1698  CG  LEU   248      -0.597 -11.915  34.631  1.00                 C  
ATOM   1699  CD1 LEU   248      -1.024 -12.149  33.190  1.00                 C  
ATOM   1700  CD2 LEU   248       0.442 -12.944  35.048  1.00                 C  
ATOM   1701  N   PRO   249       2.211  -8.551  36.343  1.00                 N  
ATOM   1702  CA  PRO   249       2.859  -7.239  36.344  1.00                 C  
ATOM   1703  C   PRO   249       2.645  -6.505  35.012  1.00                 C  
ATOM   1704  O   PRO   249       2.691  -5.275  34.964  1.00                 O  
ATOM   1705  CB  PRO   249       4.338  -7.557  36.574  1.00                 C  
ATOM   1706  CD  PRO   249       3.213  -9.662  36.393  1.00                 C  
ATOM   1707  CG  PRO   249       4.501  -8.954  36.077  1.00                 C  
ATOM   1708  N   THR   250       2.391  -7.265  33.943  1.00                 N  
ATOM   1709  CA  THR   250       2.157  -6.733  32.597  1.00                 C  
ATOM   1710  C   THR   250       0.866  -5.926  32.570  1.00                 C  
ATOM   1711  O   THR   250       0.875  -4.737  32.236  1.00                 O  
ATOM   1712  CB  THR   250       2.094  -7.859  31.548  1.00                 C  
ATOM   1713  OG1 THR   250       3.346  -8.556  31.516  1.00                 O  
ATOM   1714  CG2 THR   250       1.822  -7.285  30.166  1.00                 C  
ATOM   1715  N   THR   251      -0.233  -6.576  32.976  1.00                 N  
ATOM   1716  CA  THR   251      -1.534  -5.939  33.059  1.00                 C  
ATOM   1717  C   THR   251      -1.523  -4.691  33.952  1.00                 C  
ATOM   1718  O   THR   251      -2.094  -3.676  33.559  1.00                 O  
ATOM   1719  CB  THR   251      -2.605  -6.911  33.588  1.00                 C  
ATOM   1720  OG1 THR   251      -2.739  -8.016  32.686  1.00                 O  
ATOM   1721  CG2 THR   251      -3.951  -6.210  33.700  1.00                 C  
ATOM   1722  N   MET   252      -0.860  -4.771  35.120  1.00                 N  
ATOM   1723  CA  MET   252      -0.752  -3.667  36.067  1.00                 C  
ATOM   1724  C   MET   252      -0.102  -2.480  35.371  1.00                 C  
ATOM   1725  O   MET   252      -0.606  -1.363  35.461  1.00                 O  
ATOM   1726  CB  MET   252       0.049  -4.094  37.299  1.00                 C  
ATOM   1727  SD  MET   252      -2.146  -4.480  38.944  1.00                 S  
ATOM   1728  CE  MET   252      -2.928  -5.997  39.487  1.00                 C  
ATOM   1729  CG  MET   252      -0.652  -5.125  38.168  1.00                 C  
ATOM   1730  N   ALA   253       1.017  -2.754  34.684  1.00                 N  
ATOM   1731  CA  ALA   253       1.780  -1.745  33.969  1.00                 C  
ATOM   1732  C   ALA   253       0.965  -1.075  32.863  1.00                 C  
ATOM   1733  O   ALA   253       0.950   0.156  32.745  1.00                 O  
ATOM   1734  CB  ALA   253       3.038  -2.356  33.372  1.00                 C  
ATOM   1735  N   VAL   254       0.266  -1.892  32.071  1.00                 N  
ATOM   1736  CA  VAL   254      -0.608  -1.350  31.036  1.00                 C  
ATOM   1737  C   VAL   254      -1.703  -0.474  31.650  1.00                 C  
ATOM   1738  O   VAL   254      -1.870   0.695  31.260  1.00                 O  
ATOM   1739  CB  VAL   254      -1.245  -2.470  30.192  1.00                 C  
ATOM   1740  CG1 VAL   254      -2.310  -1.900  29.268  1.00                 C  
ATOM   1741  CG2 VAL   254      -0.180  -3.205  29.392  1.00                 C  
ATOM   1742  N   VAL   255      -2.425  -1.019  32.641  1.00                 N  
ATOM   1743  CA  VAL   255      -3.573  -0.298  33.201  1.00                 C  
ATOM   1744  C   VAL   255      -3.122   1.001  33.884  1.00                 C  
ATOM   1745  O   VAL   255      -3.739   2.046  33.671  1.00                 O  
ATOM   1746  CB  VAL   255      -4.356  -1.171  34.199  1.00                 C  
ATOM   1747  CG1 VAL   255      -5.407  -0.343  34.922  1.00                 C  
ATOM   1748  CG2 VAL   255      -4.999  -2.350  33.485  1.00                 C  
ATOM   1749  N   ALA   256      -2.020   0.955  34.654  1.00                 N  
ATOM   1750  CA  ALA   256      -1.511   2.148  35.316  1.00                 C  
ATOM   1751  C   ALA   256      -1.079   3.168  34.269  1.00                 C  
ATOM   1752  O   ALA   256      -1.352   4.361  34.406  1.00                 O  
ATOM   1753  CB  ALA   256      -0.355   1.791  36.237  1.00                 C  
ATOM   1754  N   GLY   257      -0.430   2.668  33.213  1.00                 N  
ATOM   1755  CA  GLY   257       0.062   3.498  32.129  1.00                 C  
ATOM   1756  C   GLY   257      -1.075   4.240  31.442  1.00                 C  
ATOM   1757  O   GLY   257      -1.031   5.471  31.330  1.00                 O  
ATOM   1758  N   PHE   258      -2.119   3.498  31.044  1.00                 N  
ATOM   1759  CA  PHE   258      -3.267   4.178  30.430  1.00                 C  
ATOM   1760  C   PHE   258      -3.993   5.091  31.419  1.00                 C  
ATOM   1761  O   PHE   258      -4.437   6.177  31.033  1.00                 O  
ATOM   1762  CB  PHE   258      -4.253   3.156  29.859  1.00                 C  
ATOM   1763  CG  PHE   258      -3.774   2.489  28.602  1.00                 C  
ATOM   1764  CZ  PHE   258      -2.885   1.260  26.272  1.00                 C  
ATOM   1765  CD1 PHE   258      -3.879   1.118  28.446  1.00                 C  
ATOM   1766  CE1 PHE   258      -3.438   0.504  27.289  1.00                 C  
ATOM   1767  CD2 PHE   258      -3.218   3.232  27.575  1.00                 C  
ATOM   1768  CE2 PHE   258      -2.778   2.618  26.418  1.00                 C  
ATOM   1769  N   LEU   259      -4.076   4.693  32.699  1.00                 N  
ATOM   1770  CA  LEU   259      -4.721   5.540  33.697  1.00                 C  
ATOM   1771  C   LEU   259      -3.974   6.873  33.791  1.00                 C  
ATOM   1772  O   LEU   259      -4.591   7.934  33.699  1.00                 O  
ATOM   1773  CB  LEU   259      -4.758   4.835  35.054  1.00                 C  
ATOM   1774  CG  LEU   259      -5.369   5.627  36.213  1.00                 C  
ATOM   1775  CD1 LEU   259      -6.826   5.959  35.928  1.00                 C  
ATOM   1776  CD2 LEU   259      -5.249   4.852  37.516  1.00                 C  
ATOM   1777  N   VAL   260      -2.645   6.821  33.974  1.00                 N  
ATOM   1778  CA  VAL   260      -1.898   8.053  34.195  1.00                 C  
ATOM   1779  C   VAL   260      -1.807   8.860  32.895  1.00                 C  
ATOM   1780  O   VAL   260      -1.842  10.095  32.928  1.00                 O  
ATOM   1781  CB  VAL   260      -0.488   7.767  34.744  1.00                 C  
ATOM   1782  CG1 VAL   260       0.333   9.046  34.794  1.00                 C  
ATOM   1783  CG2 VAL   260      -0.572   7.129  36.122  1.00                 C  
ATOM   1784  N   GLN   261      -1.794   8.164  31.749  1.00                 N  
ATOM   1785  CA  GLN   261      -1.869   8.868  30.474  1.00                 C  
ATOM   1786  C   GLN   261      -3.132   9.724  30.410  1.00                 C  
ATOM   1787  O   GLN   261      -3.067  10.900  30.043  1.00                 O  
ATOM   1788  CB  GLN   261      -1.838   7.875  29.311  1.00                 C  
ATOM   1789  CD  GLN   261      -1.848   7.511  26.811  1.00                 C  
ATOM   1790  CG  GLN   261      -1.878   8.525  27.938  1.00                 C  
ATOM   1791  OE1 GLN   261      -2.042   6.316  27.034  1.00                 O  
ATOM   1792  NE2 GLN   261      -1.603   7.986  25.595  1.00                 N  
ATOM   1793  N   ASN   262      -4.274   9.126  30.784  1.00                 N  
ATOM   1794  CA  ASN   262      -5.548   9.834  30.853  1.00                 C  
ATOM   1795  C   ASN   262      -5.462  11.020  31.827  1.00                 C  
ATOM   1796  O   ASN   262      -5.970  12.091  31.538  1.00                 O  
ATOM   1797  CB  ASN   262      -6.671   8.878  31.260  1.00                 C  
ATOM   1798  CG  ASN   262      -8.039   9.528  31.203  1.00                 C  
ATOM   1799  OD1 ASN   262      -8.502  10.110  32.185  1.00                 O  
ATOM   1800  ND2 ASN   262      -8.692   9.432  30.051  1.00                 N  
ATOM   1801  N   THR   263      -4.784  10.839  32.966  1.00                 N  
ATOM   1802  CA  THR   263      -4.617  11.898  33.949  1.00                 C  
ATOM   1803  C   THR   263      -3.852  13.076  33.338  1.00                 C  
ATOM   1804  O   THR   263      -4.237  14.230  33.531  1.00                 O  
ATOM   1805  CB  THR   263      -3.881  11.392  35.204  1.00                 C  
ATOM   1806  OG1 THR   263      -4.655  10.364  35.834  1.00                 O  
ATOM   1807  CG2 THR   263      -3.680  12.527  36.196  1.00                 C  
ATOM   1808  N   LEU   264      -2.759  12.792  32.616  1.00                 N  
ATOM   1809  CA  LEU   264      -1.934  13.849  32.041  1.00                 C  
ATOM   1810  C   LEU   264      -2.724  14.591  30.958  1.00                 C  
ATOM   1811  O   LEU   264      -2.736  15.822  30.909  1.00                 O  
ATOM   1812  CB  LEU   264      -0.640  13.267  31.468  1.00                 C  
ATOM   1813  CG  LEU   264       0.364  12.719  32.483  1.00                 C  
ATOM   1814  CD1 LEU   264       1.509  12.008  31.777  1.00                 C  
ATOM   1815  CD2 LEU   264       0.900  13.835  33.366  1.00                 C  
ATOM   1816  N   LYS   265      -3.405  13.825  30.098  1.00                 N  
ATOM   1817  CA  LYS   265      -4.228  14.398  29.046  1.00                 C  
ATOM   1818  C   LYS   265      -5.284  15.319  29.651  1.00                 C  
ATOM   1819  O   LYS   265      -5.498  16.413  29.149  1.00                 O  
ATOM   1820  CB  LYS   265      -4.886  13.292  28.219  1.00                 C  
ATOM   1821  CD  LYS   265      -4.636  11.425  26.560  1.00                 C  
ATOM   1822  CE  LYS   265      -3.668  10.641  25.689  1.00                 C  
ATOM   1823  CG  LYS   265      -3.920  12.518  27.337  1.00                 C  
ATOM   1824  NZ  LYS   265      -4.348   9.539  24.955  1.00                 N  
ATOM   1825  N   TYR   266      -5.882  14.895  30.774  1.00                 N  
ATOM   1826  CA  TYR   266      -6.924  15.653  31.444  1.00                 C  
ATOM   1827  C   TYR   266      -6.341  16.910  32.074  1.00                 C  
ATOM   1828  O   TYR   266      -6.861  17.982  31.835  1.00                 O  
ATOM   1829  CB  TYR   266      -7.615  14.793  32.504  1.00                 C  
ATOM   1830  CG  TYR   266      -8.710  15.512  33.258  1.00                 C  
ATOM   1831  OH  TYR   266     -11.734  17.489  35.318  1.00                 O  
ATOM   1832  CZ  TYR   266     -10.732  16.835  34.638  1.00                 C  
ATOM   1833  CD1 TYR   266      -9.962  15.700  32.686  1.00                 C  
ATOM   1834  CE1 TYR   266     -10.970  16.356  33.367  1.00                 C  
ATOM   1835  CD2 TYR   266      -8.490  16.001  34.539  1.00                 C  
ATOM   1836  CE2 TYR   266      -9.485  16.660  35.235  1.00                 C  
ATOM   1837  N   LEU   267      -5.266  16.780  32.864  1.00                 N  
ATOM   1838  CA  LEU   267      -4.762  17.903  33.641  1.00                 C  
ATOM   1839  C   LEU   267      -4.025  18.899  32.750  1.00                 C  
ATOM   1840  O   LEU   267      -4.070  20.097  33.027  1.00                 O  
ATOM   1841  CB  LEU   267      -3.838  17.411  34.757  1.00                 C  
ATOM   1842  CG  LEU   267      -4.494  16.585  35.865  1.00                 C  
ATOM   1843  CD1 LEU   267      -3.445  16.044  36.825  1.00                 C  
ATOM   1844  CD2 LEU   267      -5.522  17.415  36.618  1.00                 C  
ATOM   1845  N   LEU   268      -3.336  18.405  31.707  1.00                 N  
ATOM   1846  CA  LEU   268      -2.458  19.254  30.915  1.00                 C  
ATOM   1847  C   LEU   268      -3.080  19.594  29.558  1.00                 C  
ATOM   1848  O   LEU   268      -2.425  20.217  28.745  1.00                 O  
ATOM   1849  CB  LEU   268      -1.101  18.578  30.710  1.00                 C  
ATOM   1850  CG  LEU   268      -0.294  18.280  31.975  1.00                 C  
ATOM   1851  CD1 LEU   268       0.982  17.525  31.634  1.00                 C  
ATOM   1852  CD2 LEU   268       0.034  19.566  32.719  1.00                 C  
ATOM   1853  N   LYS   269      -4.319  19.150  29.314  1.00                 N  
ATOM   1854  CA  LYS   269      -5.093  19.495  28.130  1.00                 C  
ATOM   1855  C   LYS   269      -4.307  19.192  26.857  1.00                 C  
ATOM   1856  O   LYS   269      -3.940  20.094  26.121  1.00                 O  
ATOM   1857  CB  LYS   269      -5.494  20.971  28.164  1.00                 C  
ATOM   1858  CD  LYS   269      -7.729  20.785  29.292  1.00                 C  
ATOM   1859  CE  LYS   269      -8.639  21.394  30.346  1.00                 C  
ATOM   1860  CG  LYS   269      -6.324  21.361  29.376  1.00                 C  
ATOM   1861  NZ  LYS   269      -8.219  21.020  31.725  1.00                 N  
ATOM   1862  N   PHE   270      -4.064  17.910  26.587  1.00                 N  
ATOM   1863  CA  PHE   270      -3.497  17.535  25.307  1.00                 C  
ATOM   1864  C   PHE   270      -4.124  16.207  24.930  1.00                 C  
ATOM   1865  O   PHE   270      -4.575  15.497  25.817  1.00                 O  
ATOM   1866  CB  PHE   270      -1.972  17.458  25.399  1.00                 C  
ATOM   1867  CG  PHE   270      -1.474  16.375  26.312  1.00                 C  
ATOM   1868  CZ  PHE   270      -0.552  14.374  28.008  1.00                 C  
ATOM   1869  CD1 PHE   270      -1.184  15.114  25.821  1.00                 C  
ATOM   1870  CE1 PHE   270      -0.725  14.117  26.662  1.00                 C  
ATOM   1871  CD2 PHE   270      -1.295  16.616  27.663  1.00                 C  
ATOM   1872  CE2 PHE   270      -0.836  15.620  28.503  1.00                 C  
ATOM   1873  N   GLY   271      -4.149  15.893  23.630  1.00                 N  
ATOM   1874  CA  GLY   271      -4.759  14.669  23.140  1.00                 C  
ATOM   1875  C   GLY   271      -6.235  14.587  23.516  1.00                 C  
ATOM   1876  O   GLY   271      -6.822  15.571  23.956  1.00                 O  
ATOM   1877  N   ASP   272      -6.814  13.402  23.344  1.00                 N  
ATOM   1878  CA  ASP   272      -8.215  13.161  23.627  1.00                 C  
ATOM   1879  C   ASP   272      -8.329  12.358  24.920  1.00                 C  
ATOM   1880  O   ASP   272      -7.877  11.211  24.977  1.00                 O  
ATOM   1881  CB  ASP   272      -8.879  12.428  22.459  1.00                 C  
ATOM   1882  CG  ASP   272     -10.370  12.239  22.662  1.00                 C  
ATOM   1883  OD1 ASP   272     -10.854  12.500  23.784  1.00                 O  
ATOM   1884  OD2 ASP   272     -11.053  11.831  21.700  1.00                 O  
ATOM   1885  N   VAL   273      -8.994  12.944  25.921  1.00                 N  
ATOM   1886  CA  VAL   273      -9.295  12.249  27.164  1.00                 C  
ATOM   1887  C   VAL   273     -10.312  11.142  26.886  1.00                 C  
ATOM   1888  O   VAL   273     -11.253  11.353  26.143  1.00                 O  
ATOM   1889  CB  VAL   273      -9.820  13.218  28.240  1.00                 C  
ATOM   1890  CG1 VAL   273     -10.243  12.454  29.485  1.00                 C  
ATOM   1891  CG2 VAL   273      -8.763  14.258  28.581  1.00                 C  
ATOM   1892  N   THR   274     -10.086   9.944  27.428  1.00                 N  
ATOM   1893  CA  THR   274     -11.051   8.862  27.315  1.00                 C  
ATOM   1894  C   THR   274     -11.978   8.874  28.530  1.00                 C  
ATOM   1895  O   THR   274     -11.531   9.098  29.646  1.00                 O  
ATOM   1896  CB  THR   274     -10.354   7.495  27.191  1.00                 C  
ATOM   1897  OG1 THR   274      -9.538   7.264  28.346  1.00                 O  
ATOM   1898  CG2 THR   274      -9.467   7.459  25.955  1.00                 C  
ATOM   1899  N   HIS   275     -13.277   8.636  28.291  1.00                 N  
ATOM   1900  CA  HIS   275     -14.274   8.501  29.339  1.00                 C  
ATOM   1901  C   HIS   275     -14.355   7.053  29.810  1.00                 C  
ATOM   1902  O   HIS   275     -14.707   6.800  30.948  1.00                 O  
ATOM   1903  CB  HIS   275     -15.640   8.981  28.844  1.00                 C  
ATOM   1904  CG  HIS   275     -15.695  10.448  28.550  1.00                 C  
ATOM   1905  ND1 HIS   275     -16.783  11.047  27.953  1.00                 N  
ATOM   1906  CE1 HIS   275     -16.540  12.363  27.821  1.00                 C  
ATOM   1907  CD2 HIS   275     -14.801  11.580  28.744  1.00                 C  
ATOM   1908  NE2 HIS   275     -15.352  12.690  28.293  1.00                 N  
ATOM   1909  N   TYR   276     -14.029   6.110  28.925  1.00                 N  
ATOM   1910  CA  TYR   276     -13.834   4.719  29.286  1.00                 C  
ATOM   1911  C   TYR   276     -12.859   4.134  28.281  1.00                 C  
ATOM   1912  O   TYR   276     -13.031   4.340  27.083  1.00                 O  
ATOM   1913  CB  TYR   276     -15.171   3.976  29.298  1.00                 C  
ATOM   1914  CG  TYR   276     -15.060   2.520  29.689  1.00                 C  
ATOM   1915  OH  TYR   276     -14.751  -1.481  30.781  1.00                 O  
ATOM   1916  CZ  TYR   276     -14.853  -0.157  30.418  1.00                 C  
ATOM   1917  CD1 TYR   276     -14.919   2.150  31.020  1.00                 C  
ATOM   1918  CE1 TYR   276     -14.816   0.821  31.387  1.00                 C  
ATOM   1919  CD2 TYR   276     -15.095   1.520  28.726  1.00                 C  
ATOM   1920  CE2 TYR   276     -14.994   0.186  29.074  1.00                 C  
ATOM   1921  N   LEU   277     -11.855   3.404  28.772  1.00                 N  
ATOM   1922  CA  LEU   277     -10.923   2.684  27.914  1.00                 C  
ATOM   1923  C   LEU   277     -10.669   1.325  28.550  1.00                 C  
ATOM   1924  O   LEU   277     -10.153   1.252  29.674  1.00                 O  
ATOM   1925  CB  LEU   277      -9.631   3.484  27.737  1.00                 C  
ATOM   1926  CG  LEU   277      -8.535   2.824  26.896  1.00                 C  
ATOM   1927  CD1 LEU   277      -8.994   2.649  25.457  1.00                 C  
ATOM   1928  CD2 LEU   277      -7.254   3.641  26.947  1.00                 C  
ATOM   1929  N   GLY   278     -11.039   0.269  27.817  1.00                 N  
ATOM   1930  CA  GLY   278     -10.799  -1.099  28.253  1.00                 C  
ATOM   1931  C   GLY   278      -9.496  -1.672  27.702  1.00                 C  
ATOM   1932  O   GLY   278      -8.875  -1.122  26.791  1.00                 O  
ATOM   1933  N   TYR   279      -9.109  -2.809  28.275  1.00                 N  
ATOM   1934  CA  TYR   279      -7.943  -3.540  27.843  1.00                 C  
ATOM   1935  C   TYR   279      -8.239  -5.023  27.983  1.00                 C  
ATOM   1936  O   TYR   279      -8.471  -5.516  29.093  1.00                 O  
ATOM   1937  CB  TYR   279      -6.718  -3.127  28.662  1.00                 C  
ATOM   1938  CG  TYR   279      -5.442  -3.825  28.249  1.00                 C  
ATOM   1939  OH  TYR   279      -1.935  -5.740  27.097  1.00                 O  
ATOM   1940  CZ  TYR   279      -3.095  -5.107  27.480  1.00                 C  
ATOM   1941  CD1 TYR   279      -5.080  -3.912  26.910  1.00                 C  
ATOM   1942  CE1 TYR   279      -3.916  -4.548  26.524  1.00                 C  
ATOM   1943  CD2 TYR   279      -4.603  -4.394  29.198  1.00                 C  
ATOM   1944  CE2 TYR   279      -3.434  -5.033  28.830  1.00                 C  
ATOM   1945  N   ASN   280      -8.209  -5.711  26.845  1.00                 N  
ATOM   1946  CA  ASN   280      -8.391  -7.154  26.768  1.00                 C  
ATOM   1947  C   ASN   280      -7.094  -7.725  26.216  1.00                 C  
ATOM   1948  O   ASN   280      -6.826  -7.606  25.024  1.00                 O  
ATOM   1949  CB  ASN   280      -9.610  -7.495  25.909  1.00                 C  
ATOM   1950  CG  ASN   280      -9.899  -8.983  25.871  1.00                 C  
ATOM   1951  OD1 ASN   280      -8.994  -9.804  26.024  1.00                 O  
ATOM   1952  ND2 ASN   280     -11.163  -9.335  25.668  1.00                 N  
ATOM   1953  N   ALA   281      -6.310  -8.308  27.113  1.00                 N  
ATOM   1954  CA  ALA   281      -4.966  -8.763  26.812  1.00                 C  
ATOM   1955  C   ALA   281      -4.982  -9.976  25.896  1.00                 C  
ATOM   1956  O   ALA   281      -4.032 -10.187  25.147  1.00                 O  
ATOM   1957  CB  ALA   281      -4.218  -9.091  28.095  1.00                 C  
ATOM   1958  N   LEU   282      -6.044 -10.785  25.974  1.00                 N  
ATOM   1959  CA  LEU   282      -6.043 -12.052  25.250  1.00                 C  
ATOM   1960  C   LEU   282      -5.987 -11.800  23.741  1.00                 C  
ATOM   1961  O   LEU   282      -5.296 -12.507  23.004  1.00                 O  
ATOM   1962  CB  LEU   282      -7.280 -12.876  25.611  1.00                 C  
ATOM   1963  CG  LEU   282      -7.331 -13.435  27.034  1.00                 C  
ATOM   1964  CD1 LEU   282      -8.683 -14.073  27.314  1.00                 C  
ATOM   1965  CD2 LEU   282      -6.214 -14.444  27.256  1.00                 C  
ATOM   1966  N   GLN   283      -6.662 -10.733  23.305  1.00                 N  
ATOM   1967  CA  GLN   283      -6.823 -10.464  21.888  1.00                 C  
ATOM   1968  C   GLN   283      -6.363  -9.051  21.553  1.00                 C  
ATOM   1969  O   GLN   283      -6.610  -8.594  20.445  1.00                 O  
ATOM   1970  CB  GLN   283      -8.281 -10.662  21.467  1.00                 C  
ATOM   1971  CD  GLN   283      -8.082 -13.078  20.758  1.00                 C  
ATOM   1972  CG  GLN   283      -8.793 -12.081  21.652  1.00                 C  
ATOM   1973  OE1 GLN   283      -7.897 -12.835  19.566  1.00                 O  
ATOM   1974  NE2 GLN   283      -7.682 -14.206  21.333  1.00                 N  
ATOM   1975  N   ASP   284      -5.728  -8.350  22.509  1.00                 N  
ATOM   1976  CA  ASP   284      -5.148  -7.029  22.285  1.00                 C  
ATOM   1977  C   ASP   284      -6.211  -6.047  21.788  1.00                 C  
ATOM   1978  O   ASP   284      -5.985  -5.305  20.834  1.00                 O  
ATOM   1979  CB  ASP   284      -3.994  -7.113  21.283  1.00                 C  
ATOM   1980  CG  ASP   284      -3.114  -5.879  21.304  1.00                 C  
ATOM   1981  OD1 ASP   284      -3.056  -5.209  22.356  1.00                 O  
ATOM   1982  OD2 ASP   284      -2.481  -5.583  20.269  1.00                 O  
ATOM   1983  N   PHE   285      -7.368  -6.057  22.448  1.00                 N  
ATOM   1984  CA  PHE   285      -8.488  -5.212  22.088  1.00                 C  
ATOM   1985  C   PHE   285      -8.630  -4.131  23.147  1.00                 C  
ATOM   1986  O   PHE   285      -8.645  -4.420  24.345  1.00                 O  
ATOM   1987  CB  PHE   285      -9.766  -6.043  21.957  1.00                 C  
ATOM   1988  CG  PHE   285     -10.980  -5.236  21.596  1.00                 C  
ATOM   1989  CZ  PHE   285     -13.230  -3.743  20.934  1.00                 C  
ATOM   1990  CD1 PHE   285     -10.988  -4.440  20.464  1.00                 C  
ATOM   1991  CE1 PHE   285     -12.105  -3.697  20.132  1.00                 C  
ATOM   1992  CD2 PHE   285     -12.113  -5.271  22.389  1.00                 C  
ATOM   1993  CE2 PHE   285     -13.230  -4.528  22.057  1.00                 C  
ATOM   1994  N   PHE   286      -8.752  -2.884  22.697  1.00                 N  
ATOM   1995  CA  PHE   286      -8.766  -1.776  23.633  1.00                 C  
ATOM   1996  C   PHE   286      -9.988  -0.908  23.371  1.00                 C  
ATOM   1997  O   PHE   286      -9.858   0.179  22.837  1.00                 O  
ATOM   1998  CB  PHE   286      -7.478  -0.959  23.515  1.00                 C  
ATOM   1999  CG  PHE   286      -6.229  -1.757  23.760  1.00                 C  
ATOM   2000  CZ  PHE   286      -3.919  -3.234  24.219  1.00                 C  
ATOM   2001  CD1 PHE   286      -5.499  -2.268  22.701  1.00                 C  
ATOM   2002  CE1 PHE   286      -4.350  -3.003  22.926  1.00                 C  
ATOM   2003  CD2 PHE   286      -5.785  -1.997  25.048  1.00                 C  
ATOM   2004  CE2 PHE   286      -4.636  -2.732  25.273  1.00                 C  
ATOM   2005  N   PRO   287     -11.210  -1.332  23.745  1.00                 N  
ATOM   2006  CA  PRO   287     -12.411  -0.558  23.408  1.00                 C  
ATOM   2007  C   PRO   287     -12.543   0.763  24.151  1.00                 C  
ATOM   2008  O   PRO   287     -12.286   0.820  25.348  1.00                 O  
ATOM   2009  CB  PRO   287     -13.567  -1.487  23.784  1.00                 C  
ATOM   2010  CD  PRO   287     -11.547  -2.565  24.481  1.00                 C  
ATOM   2011  CG  PRO   287     -12.999  -2.387  24.829  1.00                 C  
ATOM   2012  N   THR   288     -12.880   1.834  23.425  1.00                 N  
ATOM   2013  CA  THR   288     -13.266   3.106  24.024  1.00                 C  
ATOM   2014  C   THR   288     -14.792   3.188  24.021  1.00                 C  
ATOM   2015  O   THR   288     -15.430   2.643  23.137  1.00                 O  
ATOM   2016  CB  THR   288     -12.647   4.297  23.268  1.00                 C  
ATOM   2017  OG1 THR   288     -13.116   4.303  21.914  1.00                 O  
ATOM   2018  CG2 THR   288     -11.130   4.190  23.257  1.00                 C  
ATOM   2019  N   MET   289     -15.358   3.849  25.032  1.00                 N  
ATOM   2020  CA  MET   289     -16.791   4.050  25.180  1.00                 C  
ATOM   2021  C   MET   289     -17.005   5.340  25.945  1.00                 C  
ATOM   2022  O   MET   289     -16.058   5.940  26.446  1.00                 O  
ATOM   2023  CB  MET   289     -17.429   2.856  25.892  1.00                 C  
ATOM   2024  SD  MET   289     -18.250   1.511  23.613  1.00                 S  
ATOM   2025  CE  MET   289     -19.916   1.379  24.258  1.00                 C  
ATOM   2026  CG  MET   289     -17.294   1.541  25.141  1.00                 C  
ATOM   2027  N   SER   290     -18.263   5.748  26.015  1.00                 N  
ATOM   2028  CA  SER   290     -18.643   6.917  26.777  1.00                 C  
ATOM   2029  C   SER   290     -19.889   6.536  27.570  1.00                 C  
ATOM   2030  O   SER   290     -20.883   6.133  26.986  1.00                 O  
ATOM   2031  CB  SER   290     -18.884   8.108  25.847  1.00                 C  
ATOM   2032  OG  SER   290     -19.310   9.246  26.576  1.00                 O  
ATOM   2033  N   MET   291     -19.793   6.547  28.898  1.00                 N  
ATOM   2034  CA  MET   291     -20.914   6.126  29.725  1.00                 C  
ATOM   2035  C   MET   291     -21.681   7.377  30.137  1.00                 C  
ATOM   2036  O   MET   291     -21.100   8.326  30.676  1.00                 O  
ATOM   2037  CB  MET   291     -20.418   5.335  30.937  1.00                 C  
ATOM   2038  SD  MET   291     -20.597   2.903  29.622  1.00                 S  
ATOM   2039  CE  MET   291     -21.817   2.400  30.833  1.00                 C  
ATOM   2040  CG  MET   291     -19.631   4.084  30.583  1.00                 C  
ATOM   2041  N   LYS   292     -22.989   7.363  29.879  1.00                 N  
ATOM   2042  CA  LYS   292     -23.826   8.522  30.148  1.00                 C  
ATOM   2043  C   LYS   292     -24.631   8.320  31.431  1.00                 C  
ATOM   2044  O   LYS   292     -25.003   7.189  31.787  1.00                 O  
ATOM   2045  CB  LYS   292     -24.764   8.791  28.969  1.00                 C  
ATOM   2046  CD  LYS   292     -25.041   9.473  26.570  1.00                 C  
ATOM   2047  CE  LYS   292     -24.327   9.852  25.283  1.00                 C  
ATOM   2048  CG  LYS   292     -24.050   9.178  27.684  1.00                 C  
ATOM   2049  NZ  LYS   292     -25.283  10.091  24.167  1.00                 N  
ATOM   2050  N   PRO   293     -24.907   9.418  32.172  1.00                 N  
ATOM   2051  CA  PRO   293     -25.624   9.324  33.433  1.00                 C  
ATOM   2052  C   PRO   293     -27.025   8.739  33.263  1.00                 C  
ATOM   2053  O   PRO   293     -27.686   8.910  32.245  1.00                 O  
ATOM   2054  CB  PRO   293     -25.691  10.770  33.930  1.00                 C  
ATOM   2055  CD  PRO   293     -24.438  10.820  31.890  1.00                 C  
ATOM   2056  CG  PRO   293     -24.551  11.451  33.250  1.00                 C  
ATOM   2057  N   ASN   294     -27.427   7.994  34.284  1.00                 N  
ATOM   2058  CA  ASN   294     -28.755   7.446  34.457  1.00                 C  
ATOM   2059  C   ASN   294     -29.614   8.536  35.091  1.00                 C  
ATOM   2060  O   ASN   294     -29.260   9.057  36.142  1.00                 O  
ATOM   2061  CB  ASN   294     -28.703   6.170  35.299  1.00                 C  
ATOM   2062  CG  ASN   294     -30.054   5.493  35.416  1.00                 C  
ATOM   2063  OD1 ASN   294     -31.090   6.156  35.454  1.00                 O  
ATOM   2064  ND2 ASN   294     -30.046   4.166  35.473  1.00                 N  
ATOM   2065  N   GLU   295     -30.709   8.998  34.445  1.00                 N  
ATOM   2066  CA  GLU   295     -31.470  10.129  34.981  1.00                 C  
ATOM   2067  C   GLU   295     -32.177   9.751  36.281  1.00                 C  
ATOM   2068  O   GLU   295     -32.479  10.622  37.093  1.00                 O  
ATOM   2069  CB  GLU   295     -32.490  10.624  33.953  1.00                 C  
ATOM   2070  CD  GLU   295     -32.910  11.741  31.728  1.00                 C  
ATOM   2071  CG  GLU   295     -31.870  11.266  32.723  1.00                 C  
ATOM   2072  OE1 GLU   295     -34.114  11.518  31.974  1.00                 O  
ATOM   2073  OE2 GLU   295     -32.521  12.337  30.701  1.00                 O  
ATOM   2074  N   GLN   296     -32.396   8.442  36.472  1.00                 N  
ATOM   2075  CA  GLN   296     -32.996   7.923  37.692  1.00                 C  
ATOM   2076  C   GLN   296     -31.954   7.187  38.532  1.00                 C  
ATOM   2077  O   GLN   296     -32.254   6.184  39.175  1.00                 O  
ATOM   2078  CB  GLN   296     -34.166   6.994  37.361  1.00                 C  
ATOM   2079  CD  GLN   296     -35.962   8.770  37.343  1.00                 C  
ATOM   2080  CG  GLN   296     -35.281   7.658  36.569  1.00                 C  
ATOM   2081  OE1 GLN   296     -36.474   8.552  38.441  1.00                 O  
ATOM   2082  NE2 GLN   296     -35.969   9.968  36.771  1.00                 N  
ATOM   2083  N   CYS   297     -30.719   7.690  38.524  1.00                 N  
ATOM   2084  CA  CYS   297     -29.654   7.076  39.294  1.00                 C  
ATOM   2085  C   CYS   297     -30.026   7.032  40.770  1.00                 C  
ATOM   2086  O   CYS   297     -30.492   8.020  41.337  1.00                 O  
ATOM   2087  CB  CYS   297     -28.342   7.837  39.095  1.00                 C  
ATOM   2088  SG  CYS   297     -27.679   7.755  37.414  1.00                 S  
ATOM   2089  N   ASP   298     -29.725   5.887  41.387  1.00                 N  
ATOM   2090  CA  ASP   298     -29.953   5.670  42.801  1.00                 C  
ATOM   2091  C   ASP   298     -29.329   6.755  43.682  1.00                 C  
ATOM   2092  O   ASP   298     -29.832   7.013  44.763  1.00                 O  
ATOM   2093  CB  ASP   298     -29.408   4.306  43.228  1.00                 C  
ATOM   2094  CG  ASP   298     -30.242   3.154  42.702  1.00                 C  
ATOM   2095  OD1 ASP   298     -31.377   3.404  42.244  1.00                 O  
ATOM   2096  OD2 ASP   298     -29.761   2.003  42.748  1.00                 O  
ATOM   2097  N   ASP   299     -28.242   7.397  43.244  1.00                 N  
ATOM   2098  CA  ASP   299     -27.585   8.392  44.079  1.00                 C  
ATOM   2099  C   ASP   299     -28.180   9.756  43.754  1.00                 C  
ATOM   2100  O   ASP   299     -28.031  10.262  42.653  1.00                 O  
ATOM   2101  CB  ASP   299     -26.072   8.368  43.851  1.00                 C  
ATOM   2102  CG  ASP   299     -25.331   9.326  44.763  1.00                 C  
ATOM   2103  OD1 ASP   299     -25.996  10.144  45.433  1.00                 O  
ATOM   2104  OD2 ASP   299     -24.084   9.258  44.808  1.00                 O  
ATOM   2105  N   ARG   300     -28.824  10.355  44.749  1.00                 N  
ATOM   2106  CA  ARG   300     -29.540  11.613  44.607  1.00                 C  
ATOM   2107  C   ARG   300     -28.610  12.770  44.240  1.00                 C  
ATOM   2108  O   ARG   300     -29.017  13.701  43.532  1.00                 O  
ATOM   2109  CB  ARG   300     -30.290  11.951  45.897  1.00                 C  
ATOM   2110  CD  ARG   300     -32.152  11.412  47.492  1.00                 C  
ATOM   2111  NE  ARG   300     -33.317  10.574  47.761  1.00                 N  
ATOM   2112  CG  ARG   300     -31.486  11.054  46.173  1.00                 C  
ATOM   2113  CZ  ARG   300     -33.989  10.574  48.908  1.00                 C  
ATOM   2114  NH1 ARG   300     -35.038   9.778  49.063  1.00                 N  
ATOM   2115  NH2 ARG   300     -33.610  11.371  49.898  1.00                 N  
ATOM   2116  N   HIS   301     -27.366  12.732  44.745  1.00                 N  
ATOM   2117  CA  HIS   301     -26.392  13.760  44.402  1.00                 C  
ATOM   2118  C   HIS   301     -26.016  13.693  42.921  1.00                 C  
ATOM   2119  O   HIS   301     -25.792  14.727  42.294  1.00                 O  
ATOM   2120  CB  HIS   301     -25.138  13.621  45.268  1.00                 C  
ATOM   2121  CG  HIS   301     -25.355  13.977  46.706  1.00                 C  
ATOM   2122  ND1 HIS   301     -25.861  13.085  47.626  1.00                 N  
ATOM   2123  CE1 HIS   301     -25.940  13.690  48.825  1.00                 C  
ATOM   2124  CD2 HIS   301     -25.154  15.166  47.522  1.00                 C  
ATOM   2125  NE2 HIS   301     -25.518  14.939  48.770  1.00                 N  
ATOM   2126  N   CYS   302     -25.933  12.467  42.381  1.00                 N  
ATOM   2127  CA  CYS   302     -25.686  12.278  40.966  1.00                 C  
ATOM   2128  C   CYS   302     -26.813  12.971  40.195  1.00                 C  
ATOM   2129  O   CYS   302     -26.548  13.808  39.331  1.00                 O  
ATOM   2130  CB  CYS   302     -25.602  10.787  40.631  1.00                 C  
ATOM   2131  SG  CYS   302     -24.128   9.960  41.274  1.00                 S  
ATOM   2132  N   ILE   303     -28.069  12.661  40.567  1.00                 N  
ATOM   2133  CA  ILE   303     -29.249  13.274  39.966  1.00                 C  
ATOM   2134  C   ILE   303     -29.154  14.803  40.040  1.00                 C  
ATOM   2135  O   ILE   303     -29.279  15.487  39.022  1.00                 O  
ATOM   2136  CB  ILE   303     -30.544  12.788  40.642  1.00                 C  
ATOM   2137  CD1 ILE   303     -31.860  10.674  41.189  1.00                 C  
ATOM   2138  CG1 ILE   303     -30.782  11.307  40.337  1.00                 C  
ATOM   2139  CG2 ILE   303     -31.723  13.650  40.218  1.00                 C  
ATOM   2140  N   ARG   304     -28.856  15.337  41.226  1.00                 N  
ATOM   2141  CA  ARG   304     -28.680  16.775  41.381  1.00                 C  
ATOM   2142  C   ARG   304     -27.602  17.309  40.442  1.00                 C  
ATOM   2143  O   ARG   304     -27.808  18.349  39.813  1.00                 O  
ATOM   2144  CB  ARG   304     -28.326  17.118  42.829  1.00                 C  
ATOM   2145  CD  ARG   304     -29.037  17.233  45.234  1.00                 C  
ATOM   2146  NE  ARG   304     -30.134  17.076  46.186  1.00                 N  
ATOM   2147  CG  ARG   304     -29.476  16.941  43.808  1.00                 C  
ATOM   2148  CZ  ARG   304     -29.985  17.102  47.507  1.00                 C  
ATOM   2149  NH1 ARG   304     -31.040  16.950  48.296  1.00                 N  
ATOM   2150  NH2 ARG   304     -28.782  17.279  48.036  1.00                 N  
ATOM   2151  N   GLN   305     -26.463  16.599  40.359  1.00                 N  
ATOM   2152  CA  GLN   305     -25.354  17.030  39.519  1.00                 C  
ATOM   2153  C   GLN   305     -25.770  17.031  38.045  1.00                 C  
ATOM   2154  O   GLN   305     -25.400  17.947  37.311  1.00                 O  
ATOM   2155  CB  GLN   305     -24.138  16.126  39.731  1.00                 C  
ATOM   2156  CD  GLN   305     -22.913  17.630  41.348  1.00                 C  
ATOM   2157  CG  GLN   305     -23.501  16.254  41.105  1.00                 C  
ATOM   2158  OE1 GLN   305     -22.097  18.115  40.564  1.00                 O  
ATOM   2159  NE2 GLN   305     -23.327  18.265  42.439  1.00                 N  
ATOM   2160  N   GLN   306     -26.520  15.996  37.620  1.00                 N  
ATOM   2161  CA  GLN   306     -27.056  15.926  36.264  1.00                 C  
ATOM   2162  C   GLN   306     -27.906  17.160  35.960  1.00                 C  
ATOM   2163  O   GLN   306     -27.766  17.752  34.898  1.00                 O  
ATOM   2164  CB  GLN   306     -27.881  14.651  36.079  1.00                 C  
ATOM   2165  CD  GLN   306     -29.265  13.207  34.537  1.00                 C  
ATOM   2166  CG  GLN   306     -28.452  14.478  34.681  1.00                 C  
ATOM   2167  OE1 GLN   306     -30.052  12.858  35.416  1.00                 O  
ATOM   2168  NE2 GLN   306     -29.076  12.509  33.423  1.00                 N  
ATOM   2169  N   ALA   307     -28.778  17.540  36.905  1.00                 N  
ATOM   2170  CA  ALA   307     -29.629  18.714  36.760  1.00                 C  
ATOM   2171  C   ALA   307     -28.791  19.977  36.567  1.00                 C  
ATOM   2172  O   ALA   307     -29.039  20.728  35.632  1.00                 O  
ATOM   2173  CB  ALA   307     -30.535  18.865  37.972  1.00                 C  
ATOM   2174  N   GLU   308     -27.790  20.191  37.428  1.00                 N  
ATOM   2175  CA  GLU   308     -26.951  21.379  37.323  1.00                 C  
ATOM   2176  C   GLU   308     -26.236  21.388  35.981  1.00                 C  
ATOM   2177  O   GLU   308     -26.014  22.449  35.406  1.00                 O  
ATOM   2178  CB  GLU   308     -25.945  21.428  38.475  1.00                 C  
ATOM   2179  CD  GLU   308     -25.549  21.693  40.955  1.00                 C  
ATOM   2180  CG  GLU   308     -26.570  21.697  39.834  1.00                 C  
ATOM   2181  OE1 GLU   308     -24.340  21.595  40.658  1.00                 O  
ATOM   2182  OE2 GLU   308     -25.959  21.788  42.131  1.00                 O  
ATOM   2183  N   TYR   309     -25.868  20.196  35.500  1.00                 N  
ATOM   2184  CA  TYR   309     -25.048  20.103  34.306  1.00                 C  
ATOM   2185  C   TYR   309     -25.859  20.495  33.074  1.00                 C  
ATOM   2186  O   TYR   309     -25.385  21.290  32.264  1.00                 O  
ATOM   2187  CB  TYR   309     -24.487  18.688  34.150  1.00                 C  
ATOM   2188  CG  TYR   309     -23.626  18.503  32.921  1.00                 C  
ATOM   2189  OH  TYR   309     -21.245  18.000  29.549  1.00                 O  
ATOM   2190  CZ  TYR   309     -22.034  18.165  30.664  1.00                 C  
ATOM   2191  CD1 TYR   309     -22.313  18.957  32.897  1.00                 C  
ATOM   2192  CE1 TYR   309     -21.519  18.792  31.778  1.00                 C  
ATOM   2193  CD2 TYR   309     -24.128  17.873  31.790  1.00                 C  
ATOM   2194  CE2 TYR   309     -23.348  17.699  30.662  1.00                 C  
ATOM   2195  N   LYS   310     -27.062  19.912  32.944  1.00                 N  
ATOM   2196  CA  LYS   310     -27.975  20.170  31.840  1.00                 C  
ATOM   2197  C   LYS   310     -28.375  21.643  31.763  1.00                 C  
ATOM   2198  O   LYS   310     -28.546  22.169  30.663  1.00                 O  
ATOM   2199  CB  LYS   310     -29.229  19.302  31.968  1.00                 C  
ATOM   2200  CD  LYS   310     -30.270  17.021  31.870  1.00                 C  
ATOM   2201  CE  LYS   310     -30.028  15.541  31.624  1.00                 C  
ATOM   2202  CG  LYS   310     -28.990  17.824  31.707  1.00                 C  
ATOM   2203  NZ  LYS   310     -31.265  14.735  31.821  1.00                 N  
ATOM   2204  N   LYS   311     -28.510  22.293  32.930  1.00                 N  
ATOM   2205  CA  LYS   311     -28.792  23.717  33.017  1.00                 C  
ATOM   2206  C   LYS   311     -27.611  24.529  32.489  1.00                 C  
ATOM   2207  O   LYS   311     -27.803  25.396  31.642  1.00                 O  
ATOM   2208  CB  LYS   311     -29.109  24.113  34.460  1.00                 C  
ATOM   2209  CD  LYS   311     -29.837  25.889  36.078  1.00                 C  
ATOM   2210  CE  LYS   311     -30.171  27.361  36.259  1.00                 C  
ATOM   2211  CG  LYS   311     -29.455  25.582  34.639  1.00                 C  
ATOM   2212  NZ  LYS   311     -30.547  27.676  37.665  1.00                 N  
ATOM   2213  N   ARG   312     -26.400  24.219  32.973  1.00                 N  
ATOM   2214  CA  ARG   312     -25.188  24.933  32.596  1.00                 C  
ATOM   2215  C   ARG   312     -24.867  24.745  31.109  1.00                 C  
ATOM   2216  O   ARG   312     -24.218  25.606  30.516  1.00                 O  
ATOM   2217  CB  ARG   312     -24.005  24.467  33.447  1.00                 C  
ATOM   2218  CD  ARG   312     -22.744  24.688  35.606  1.00                 C  
ATOM   2219  NE  ARG   312     -22.409  23.269  35.694  1.00                 N  
ATOM   2220  CG  ARG   312     -24.069  24.918  34.898  1.00                 C  
ATOM   2221  CZ  ARG   312     -22.808  22.466  36.675  1.00                 C  
ATOM   2222  NH1 ARG   312     -22.455  21.188  36.672  1.00                 N  
ATOM   2223  NH2 ARG   312     -23.561  22.944  37.657  1.00                 N  
ATOM   2224  N   GLU   313     -25.340  23.640  30.510  1.00                 N  
ATOM   2225  CA  GLU   313     -25.122  23.336  29.100  1.00                 C  
ATOM   2226  C   GLU   313     -26.035  24.199  28.226  1.00                 C  
ATOM   2227  O   GLU   313     -25.579  24.763  27.231  1.00                 O  
ATOM   2228  CB  GLU   313     -25.365  21.850  28.828  1.00                 C  
ATOM   2229  CD  GLU   313     -25.279  19.940  27.178  1.00                 C  
ATOM   2230  CG  GLU   313     -25.100  21.430  27.392  1.00                 C  
ATOM   2231  OE1 GLU   313     -25.583  19.231  28.160  1.00                 O  
ATOM   2232  OE2 GLU   313     -25.115  19.481  26.028  1.00                 O  
ATOM   2233  N   ALA   314     -27.321  24.282  28.604  1.00                 N  
ATOM   2234  CA  ALA   314     -28.325  25.040  27.871  1.00                 C  
ATOM   2235  C   ALA   314     -28.042  26.543  27.937  1.00                 C  
ATOM   2236  O   ALA   314     -28.615  27.304  27.159  1.00                 O  
ATOM   2237  CB  ALA   314     -29.714  24.746  28.416  1.00                 C  
ATOM   2238  N   ALA   315     -27.145  26.951  28.850  1.00                 N  
ATOM   2239  CA  ALA   315     -26.787  28.347  29.067  1.00                 C  
ATOM   2240  C   ALA   315     -25.380  28.668  28.548  1.00                 C  
ATOM   2241  O   ALA   315     -24.797  29.664  28.992  1.00                 O  
ATOM   2242  CB  ALA   315     -26.878  28.694  30.545  1.00                 C  
ATOM   2243  N   ASN   316     -24.818  27.849  27.635  1.00                 N  
ATOM   2244  CA  ASN   316     -23.431  28.070  27.216  1.00                 C  
ATOM   2245  C   ASN   316     -23.344  28.625  25.794  1.00                 C  
ATOM   2246  O   ASN   316     -24.013  28.119  24.893  1.00                 O  
ATOM   2247  CB  ASN   316     -22.625  26.774  27.326  1.00                 C  
ATOM   2248  CG  ASN   316     -21.158  26.971  27.001  1.00                 C  
ATOM   2249  OD1 ASN   316     -20.788  27.150  25.840  1.00                 O  
ATOM   2250  ND2 ASN   316     -20.316  26.940  28.028  1.00                 N  
ATOM   2251  N   PRO   317     -22.518  29.683  25.576  1.00                 N  
ATOM   2252  CA  PRO   317     -22.184  30.163  24.237  1.00                 C  
ATOM   2253  C   PRO   317     -20.976  29.405  23.669  1.00                 C  
ATOM   2254  O   PRO   317     -21.053  28.883  22.569  1.00                 O  
ATOM   2255  CB  PRO   317     -21.872  31.647  24.443  1.00                 C  
ATOM   2256  CD  PRO   317     -22.016  30.705  26.638  1.00                 C  
ATOM   2257  CG  PRO   317     -21.277  31.718  25.809  1.00                 C  
ATOM   2258  N   LYS   318      -2.899  24.292   5.023  1.00                 N  
ATOM   2259  CA  LYS   318      -2.488  23.009   4.469  1.00                 C  
ATOM   2260  C   LYS   318      -0.964  22.843   4.554  1.00                 C  
ATOM   2261  O   LYS   318      -0.241  23.727   5.028  1.00                 O  
ATOM   2262  CB  LYS   318      -2.956  22.877   3.018  1.00                 C  
ATOM   2263  CD  LYS   318      -4.858  22.655   1.397  1.00                 C  
ATOM   2264  CE  LYS   318      -6.368  22.594   1.234  1.00                 C  
ATOM   2265  CG  LYS   318      -4.466  22.819   2.856  1.00                 C  
ATOM   2266  NZ  LYS   318      -6.769  22.457  -0.193  1.00                 N  
ATOM   2267  N   PRO   319      -0.481  21.675   4.105  1.00                 N  
ATOM   2268  CA  PRO   319       0.863  21.189   4.408  1.00                 C  
ATOM   2269  C   PRO   319       1.902  21.811   3.478  1.00                 C  
ATOM   2270  O   PRO   319       1.744  21.806   2.258  1.00                 O  
ATOM   2271  CB  PRO   319       0.764  19.676   4.203  1.00                 C  
ATOM   2272  CD  PRO   319      -1.341  20.590   3.524  1.00                 C  
ATOM   2273  CG  PRO   319      -0.347  19.503   3.223  1.00                 C  
ATOM   2274  N   VAL   320       2.031  21.308   2.259  1.00                 N  
ATOM   2275  CA  VAL   320       2.970  21.883   1.287  1.00                 C  
ATOM   2276  C   VAL   320       2.786  23.389   1.127  1.00                 C  
ATOM   2277  O   VAL   320       3.759  24.147   1.123  1.00                 O  
ATOM   2278  CB  VAL   320       2.838  21.209  -0.092  1.00                 C  
ATOM   2279  CG1 VAL   320       3.656  21.960  -1.132  1.00                 C  
ATOM   2280  CG2 VAL   320       3.273  19.754  -0.017  1.00                 C  
ATOM   2281  N   VAL   321       1.548  23.867   0.993  1.00                 N  
ATOM   2282  CA  VAL   321       1.358  25.316   0.931  1.00                 C  
ATOM   2283  C   VAL   321       1.960  25.981   2.175  1.00                 C  
ATOM   2284  O   VAL   321       2.550  27.063   2.113  1.00                 O  
ATOM   2285  CB  VAL   321      -0.131  25.685   0.796  1.00                 C  
ATOM   2286  CG1 VAL   321      -0.324  27.186   0.945  1.00                 C  
ATOM   2287  CG2 VAL   321      -0.679  25.204  -0.539  1.00                 C  
ATOM   2288  N   VAL   322       1.811  25.326   3.331  1.00                 N  
ATOM   2289  CA  VAL   322       2.194  25.989   4.580  1.00                 C  
ATOM   2290  C   VAL   322       3.700  26.086   4.715  1.00                 C  
ATOM   2291  O   VAL   322       4.253  27.091   5.169  1.00                 O  
ATOM   2292  CB  VAL   322       1.611  25.263   5.806  1.00                 C  
ATOM   2293  CG1 VAL   322       2.305  23.925   6.013  1.00                 C  
ATOM   2294  CG2 VAL   322       1.737  26.130   7.049  1.00                 C  
ATOM   2295  N   GLU   323       4.389  25.023   4.316  1.00                 N  
ATOM   2296  CA  GLU   323       5.854  25.011   4.375  1.00                 C  
ATOM   2297  C   GLU   323       6.404  26.086   3.430  1.00                 C  
ATOM   2298  O   GLU   323       7.347  26.810   3.758  1.00                 O  
ATOM   2299  CB  GLU   323       6.394  23.627   4.010  1.00                 C  
ATOM   2300  CD  GLU   323       6.600  21.186   4.625  1.00                 C  
ATOM   2301  CG  GLU   323       6.120  22.558   5.055  1.00                 C  
ATOM   2302  OE1 GLU   323       6.972  21.030   3.443  1.00                 O  
ATOM   2303  OE2 GLU   323       6.604  20.266   5.470  1.00                 O  
ATOM   2304  N   LYS   324       5.821  26.204   2.242  1.00                 N  
ATOM   2305  CA  LYS   324       6.291  27.192   1.263  1.00                 C  
ATOM   2306  C   LYS   324       6.067  28.608   1.756  1.00                 C  
ATOM   2307  O   LYS   324       6.947  29.470   1.675  1.00                 O  
ATOM   2308  CB  LYS   324       5.589  26.990  -0.081  1.00                 C  
ATOM   2309  CD  LYS   324       5.367  27.641  -2.495  1.00                 C  
ATOM   2310  CE  LYS   324       5.813  28.608  -3.580  1.00                 C  
ATOM   2311  CG  LYS   324       6.044  27.949  -1.169  1.00                 C  
ATOM   2312  NZ  LYS   324       5.157  28.318  -4.885  1.00                 N  
ATOM   2313  N   LYS   325       4.870  28.874   2.281  1.00                 N  
ATOM   2314  CA  LYS   325       4.563  30.189   2.818  1.00                 C  
ATOM   2315  C   LYS   325       5.513  30.553   3.952  1.00                 C  
ATOM   2316  O   LYS   325       5.958  31.697   4.076  1.00                 O  
ATOM   2317  CB  LYS   325       3.114  30.243   3.308  1.00                 C  
ATOM   2318  CD  LYS   325       1.222  31.605   4.236  1.00                 C  
ATOM   2319  CE  LYS   325       0.803  32.957   4.791  1.00                 C  
ATOM   2320  CG  LYS   325       2.690  31.601   3.841  1.00                 C  
ATOM   2321  NZ  LYS   325      -0.633  32.975   5.184  1.00                 N  
ATOM   2322  N   GLU   326       5.840  29.585   4.800  1.00                 N  
ATOM   2323  CA  GLU   326       6.590  29.860   6.008  1.00                 C  
ATOM   2324  C   GLU   326       8.085  29.692   5.759  1.00                 C  
ATOM   2325  O   GLU   326       8.907  29.861   6.664  1.00                 O  
ATOM   2326  CB  GLU   326       6.132  28.943   7.144  1.00                 C  
ATOM   2327  CD  GLU   326       4.268  28.224   8.689  1.00                 C  
ATOM   2328  CG  GLU   326       4.694  29.168   7.582  1.00                 C  
ATOM   2329  OE1 GLU   326       5.067  27.335   9.052  1.00                 O  
ATOM   2330  OE2 GLU   326       3.135  28.373   9.194  1.00                 O  
ATOM   2331  N   GLU   327       8.474  29.356   4.525  1.00                 N  
ATOM   2332  CA  GLU   327       9.881  29.333   4.132  1.00                 C  
ATOM   2333  C   GLU   327      10.695  28.125   4.582  1.00                 C  
ATOM   2334  O   GLU   327      11.906  28.215   4.803  1.00                 O  
ATOM   2335  CB  GLU   327      10.602  30.579   4.650  1.00                 C  
ATOM   2336  CD  GLU   327      10.071  32.113   2.715  1.00                 C  
ATOM   2337  CG  GLU   327       9.970  31.890   4.211  1.00                 C  
ATOM   2338  OE1 GLU   327      10.871  31.410   2.062  1.00                 O  
ATOM   2339  OE2 GLU   327       9.350  32.990   2.195  1.00                 O  
ATOM   2340  N   GLU   328      10.049  26.968   4.728  1.00                 N  
ATOM   2341  CA  GLU   328      10.731  25.771   5.220  1.00                 C  
ATOM   2342  C   GLU   328      11.326  24.978   4.069  1.00                 C  
ATOM   2343  O   GLU   328      10.744  24.022   3.550  1.00                 O  
ATOM   2344  CB  GLU   328       9.766  24.896   6.023  1.00                 C  
ATOM   2345  CD  GLU   328       8.284  24.659   8.055  1.00                 C  
ATOM   2346  CG  GLU   328       9.240  25.553   7.289  1.00                 C  
ATOM   2347  OE1 GLU   328       8.638  23.488   8.305  1.00                 O  
ATOM   2348  OE2 GLU   328       7.182  25.131   8.405  1.00                 O  
ATOM   2349  N   VAL   329      12.525  25.392   3.664  1.00                 N  
ATOM   2350  CA  VAL   329      13.140  24.898   2.447  1.00                 C  
ATOM   2351  C   VAL   329      13.343  23.387   2.446  1.00                 C  
ATOM   2352  O   VAL   329      12.901  22.674   1.540  1.00                 O  
ATOM   2353  CB  VAL   329      14.498  25.576   2.186  1.00                 C  
ATOM   2354  CG1 VAL   329      15.220  24.894   1.034  1.00                 C  
ATOM   2355  CG2 VAL   329      14.308  27.057   1.898  1.00                 C  
ATOM   2356  N   VAL   330      14.022  22.873   3.473  1.00                 N  
ATOM   2357  CA  VAL   330      14.320  21.446   3.487  1.00                 C  
ATOM   2358  C   VAL   330      13.070  20.601   3.667  1.00                 C  
ATOM   2359  O   VAL   330      12.866  19.596   2.980  1.00                 O  
ATOM   2360  CB  VAL   330      15.333  21.092   4.591  1.00                 C  
ATOM   2361  CG1 VAL   330      15.494  19.583   4.703  1.00                 C  
ATOM   2362  CG2 VAL   330      16.674  21.755   4.316  1.00                 C  
ATOM   2363  N   HIS   331      12.205  20.992   4.600  1.00                 N  
ATOM   2364  CA  HIS   331      10.907  20.303   4.725  1.00                 C  
ATOM   2365  C   HIS   331      10.056  20.444   3.453  1.00                 C  
ATOM   2366  O   HIS   331       9.447  19.484   2.972  1.00                 O  
ATOM   2367  CB  HIS   331      10.128  20.842   5.926  1.00                 C  
ATOM   2368  CG  HIS   331      10.700  20.436   7.249  1.00                 C  
ATOM   2369  ND1 HIS   331      10.562  21.202   8.386  1.00                 N  
ATOM   2370  CE1 HIS   331      11.178  20.582   9.409  1.00                 C  
ATOM   2371  CD2 HIS   331      11.468  19.303   7.744  1.00                 C  
ATOM   2372  NE2 HIS   331      11.723  19.442   9.031  1.00                 N  
ATOM   2373  N   GLU   332      10.010  21.653   2.895  1.00                 N  
ATOM   2374  CA  GLU   332       9.273  21.873   1.658  1.00                 C  
ATOM   2375  C   GLU   332       9.886  21.006   0.542  1.00                 C  
ATOM   2376  O   GLU   332       9.210  20.591  -0.403  1.00                 O  
ATOM   2377  CB  GLU   332       9.294  23.355   1.278  1.00                 C  
ATOM   2378  CD  GLU   332       8.444  25.177  -0.250  1.00                 C  
ATOM   2379  CG  GLU   332       8.478  23.690   0.040  1.00                 C  
ATOM   2380  OE1 GLU   332       9.095  25.943   0.492  1.00                 O  
ATOM   2381  OE2 GLU   332       7.767  25.578  -1.220  1.00                 O  
ATOM   2382  N   ASP   333      11.182  20.636   0.699  1.00                 N  
ATOM   2383  CA  ASP   333      11.879  20.000  -0.403  1.00                 C  
ATOM   2384  C   ASP   333      10.879  19.178  -1.216  1.00                 C  
ATOM   2385  O   ASP   333      10.391  18.153  -0.744  1.00                 O  
ATOM   2386  CB  ASP   333      13.021  19.125   0.119  1.00                 C  
ATOM   2387  CG  ASP   333      13.857  18.533  -0.998  1.00                 C  
ATOM   2388  OD1 ASP   333      14.757  19.236  -1.504  1.00                 O  
ATOM   2389  OD2 ASP   333      13.614  17.364  -1.367  1.00                 O  
ATOM   2390  N   ASN   334      10.573  19.656  -2.430  1.00                 N  
ATOM   2391  CA  ASN   334       9.827  18.892  -3.422  1.00                 C  
ATOM   2392  C   ASN   334      10.442  19.122  -4.803  1.00                 C  
ATOM   2393  O   ASN   334       9.835  19.736  -5.678  1.00                 O  
ATOM   2394  CB  ASN   334       8.347  19.277  -3.393  1.00                 C  
ATOM   2395  CG  ASN   334       7.491  18.368  -4.253  1.00                 C  
ATOM   2396  OD1 ASN   334       7.870  17.234  -4.542  1.00                 O  
ATOM   2397  ND2 ASN   334       6.331  18.866  -4.665  1.00                 N  
ATOM   2398  N   PRO   335      11.651  18.590  -4.994  1.00                 N  
ATOM   2399  CA  PRO   335      12.388  18.795  -6.229  1.00                 C  
ATOM   2400  C   PRO   335      12.000  17.754  -7.283  1.00                 C  
ATOM   2401  O   PRO   335      12.386  17.892  -8.439  1.00                 O  
ATOM   2402  CB  PRO   335      13.854  18.653  -5.813  1.00                 C  
ATOM   2403  CD  PRO   335      12.575  17.924  -3.926  1.00                 C  
ATOM   2404  CG  PRO   335      13.832  17.655  -4.704  1.00                 C  
ATOM   2405  N   PHE   336      11.240  16.721  -6.891  1.00                 N  
ATOM   2406  CA  PHE   336      10.865  15.646  -7.796  1.00                 C  
ATOM   2407  C   PHE   336       9.482  15.858  -8.401  1.00                 C  
ATOM   2408  O   PHE   336       9.022  15.037  -9.191  1.00                 O  
ATOM   2409  CB  PHE   336      10.904  14.298  -7.073  1.00                 C  
ATOM   2410  CG  PHE   336      12.281  13.883  -6.640  1.00                 C  
ATOM   2411  CZ  PHE   336      14.831  13.112  -5.844  1.00                 C  
ATOM   2412  CD1 PHE   336      12.667  13.989  -5.315  1.00                 C  
ATOM   2413  CE1 PHE   336      13.934  13.607  -4.916  1.00                 C  
ATOM   2414  CD2 PHE   336      13.190  13.386  -7.557  1.00                 C  
ATOM   2415  CE2 PHE   336      14.457  13.004  -7.158  1.00                 C  
ATOM   2416  N   GLU   337       8.833  16.965  -8.015  1.00                 N  
ATOM   2417  CA  GLU   337       7.536  17.347  -8.549  1.00                 C  
ATOM   2418  C   GLU   337       6.453  16.318  -8.238  1.00                 C  
ATOM   2419  O   GLU   337       5.658  15.956  -9.105  1.00                 O  
ATOM   2420  CB  GLU   337       7.620  17.554 -10.063  1.00                 C  
ATOM   2421  CD  GLU   337       8.590  18.872 -11.986  1.00                 C  
ATOM   2422  CG  GLU   337       8.580  18.653 -10.486  1.00                 C  
ATOM   2423  OE1 GLU   337       7.882  18.131 -12.700  1.00                 O  
ATOM   2424  OE2 GLU   337       9.306  19.785 -12.449  1.00                 O  
ATOM   2425  N   ILE   338       6.441  15.831  -6.993  1.00                 N  
ATOM   2426  CA  ILE   338       5.370  14.963  -6.533  1.00                 C  
ATOM   2427  C   ILE   338       4.180  15.879  -6.280  1.00                 C  
ATOM   2428  O   ILE   338       4.353  16.982  -5.771  1.00                 O  
ATOM   2429  CB  ILE   338       5.787  14.166  -5.283  1.00                 C  
ATOM   2430  CD1 ILE   338       7.586  12.593  -4.396  1.00                 C  
ATOM   2431  CG1 ILE   338       6.948  13.225  -5.613  1.00                 C  
ATOM   2432  CG2 ILE   338       4.595  13.416  -4.708  1.00                 C  
ATOM   2433  N   GLU   339       2.983  15.434  -6.683  1.00                 N  
ATOM   2434  CA  GLU   339       1.774  16.203  -6.423  1.00                 C  
ATOM   2435  C   GLU   339       0.677  15.320  -5.816  1.00                 C  
ATOM   2436  O   GLU   339       0.512  14.143  -6.160  1.00                 O  
ATOM   2437  CB  GLU   339       1.269  16.858  -7.710  1.00                 C  
ATOM   2438  CD  GLU   339       1.693  18.504  -9.579  1.00                 C  
ATOM   2439  CG  GLU   339       2.229  17.873  -8.309  1.00                 C  
ATOM   2440  OE1 GLU   339       0.672  18.010 -10.102  1.00                 O  
ATOM   2441  OE2 GLU   339       2.294  19.492 -10.050  1.00                 O  
ATOM   2442  N   LEU   340      -0.096  15.939  -4.918  1.00                 N  
ATOM   2443  CA  LEU   340      -1.202  15.315  -4.209  1.00                 C  
ATOM   2444  C   LEU   340      -2.481  15.473  -5.034  1.00                 C  
ATOM   2445  O   LEU   340      -2.928  16.589  -5.282  1.00                 O  
ATOM   2446  CB  LEU   340      -1.363  15.932  -2.818  1.00                 C  
ATOM   2447  CG  LEU   340      -2.506  15.384  -1.962  1.00                 C  
ATOM   2448  CD1 LEU   340      -2.273  13.918  -1.628  1.00                 C  
ATOM   2449  CD2 LEU   340      -2.661  16.198  -0.686  1.00                 C  
ATOM   2450  N   VAL   341      -3.084  14.342  -5.428  1.00                 N  
ATOM   2451  CA  VAL   341      -4.340  14.314  -6.167  1.00                 C  
ATOM   2452  C   VAL   341      -5.499  14.743  -5.253  1.00                 C  
ATOM   2453  O   VAL   341      -5.746  14.139  -4.212  1.00                 O  
ATOM   2454  CB  VAL   341      -4.614  12.920  -6.761  1.00                 C  
ATOM   2455  CG1 VAL   341      -5.954  12.902  -7.481  1.00                 C  
ATOM   2456  CG2 VAL   341      -3.493  12.513  -7.705  1.00                 C  
TER
