# Supplementary material for: Comparative Single-Cell Transcriptomics Reveals Novel Genes Involved in Bivalve Embryonic Shell Formation and Questions Ontogenetic Homology of Molluscan Shell Types
Source: Front Cell Dev Biol. 2022 Jun 9;10:883755. doi: 10.3389/fcell.2022.883755 (PMC9261976; doi:10.3389/fcell.2022.883755)
Supplement: Supplementary file 1 [file DataSheet1.ZIP › Supplementary_File1/s_f_2/06ffa33e55792f06.final.pdb]

ATOM      1  N   ASN    14      13.359  27.969  49.450  1.00                 N  
ATOM      2  CA  ASN    14      14.579  27.207  49.560  1.00                 C  
ATOM      3  C   ASN    14      14.396  26.039  50.527  1.00                 C  
ATOM      4  O   ASN    14      14.797  24.916  50.215  1.00                 O  
ATOM      5  CB  ASN    14      15.735  28.107  50.002  1.00                 C  
ATOM      6  CG  ASN    14      16.206  29.034  48.899  1.00                 C  
ATOM      7  OD1 ASN    14      15.947  28.793  47.720  1.00                 O  
ATOM      8  ND2 ASN    14      16.902  30.099  49.279  1.00                 N  
ATOM      9  N   ILE    15      13.728  26.310  51.651  1.00                 N  
ATOM     10  CA  ILE    15      13.440  25.310  52.673  1.00                 C  
ATOM     11  C   ILE    15      12.421  24.251  52.176  1.00                 C  
ATOM     12  O   ILE    15      12.587  23.030  52.388  1.00                 O  
ATOM     13  CB  ILE    15      12.913  25.960  53.966  1.00                 C  
ATOM     14  CD1 ILE    15      13.511  27.677  55.753  1.00                 C  
ATOM     15  CG1 ILE    15      14.010  26.794  54.629  1.00                 C  
ATOM     16  CG2 ILE    15      12.359  24.901  54.907  1.00                 C  
ATOM     17  N   GLN    16      11.414  24.707  51.453  1.00                 N  
ATOM     18  CA  GLN    16      10.422  23.791  50.896  1.00                 C  
ATOM     19  C   GLN    16      11.157  22.737  50.054  1.00                 C  
ATOM     20  O   GLN    16      11.037  21.548  50.323  1.00                 O  
ATOM     21  CB  GLN    16       9.392  24.558  50.064  1.00                 C  
ATOM     22  CD  GLN    16       8.547  22.968  48.292  1.00                 C  
ATOM     23  CG  GLN    16       8.230  23.707  49.577  1.00                 C  
ATOM     24  OE1 GLN    16       9.302  23.459  47.452  1.00                 O  
ATOM     25  NE2 GLN    16       7.969  21.783  48.135  1.00                 N  
ATOM     26  N   VAL    17      11.943  23.201  49.068  1.00                 N  
ATOM     27  CA  VAL    17      12.699  22.340  48.148  1.00                 C  
ATOM     28  C   VAL    17      13.671  21.395  48.831  1.00                 C  
ATOM     29  O   VAL    17      13.841  20.256  48.406  1.00                 O  
ATOM     30  CB  VAL    17      13.488  23.170  47.119  1.00                 C  
ATOM     31  CG1 VAL    17      14.423  22.276  46.318  1.00                 C  
ATOM     32  CG2 VAL    17      12.538  23.917  46.195  1.00                 C  
ATOM     33  N   TRP    18      14.345  21.880  49.867  1.00                 N  
ATOM     34  CA  TRP    18      15.266  21.045  50.629  1.00                 C  
ATOM     35  C   TRP    18      14.486  19.882  51.260  1.00                 C  
ATOM     36  O   TRP    18      14.907  18.742  51.194  1.00                 O  
ATOM     37  CB  TRP    18      15.982  21.874  51.698  1.00                 C  
ATOM     38  CG  TRP    18      16.950  21.082  52.522  1.00                 C  
ATOM     39  CD1 TRP    18      18.262  20.840  52.238  1.00                 C  
ATOM     40  NE1 TRP    18      18.829  20.075  53.228  1.00                 N  
ATOM     41  CD2 TRP    18      16.681  20.427  53.768  1.00                 C  
ATOM     42  CE2 TRP    18      17.876  19.809  54.180  1.00                 C  
ATOM     43  CH2 TRP    18      16.845  18.973  56.132  1.00                 C  
ATOM     44  CZ2 TRP    18      17.969  19.078  55.363  1.00                 C  
ATOM     45  CE3 TRP    18      15.546  20.303  54.575  1.00                 C  
ATOM     46  CZ3 TRP    18      15.643  19.577  55.747  1.00                 C  
ATOM     47  N   PHE    19      13.359  20.164  51.891  1.00                 N  
ATOM     48  CA  PHE    19      12.606  19.070  52.454  1.00                 C  
ATOM     49  C   PHE    19      12.135  18.097  51.380  1.00                 C  
ATOM     50  O   PHE    19      12.172  16.882  51.613  1.00                 O  
ATOM     51  CB  PHE    19      11.402  19.596  53.239  1.00                 C  
ATOM     52  CG  PHE    19      10.572  18.515  53.870  1.00                 C  
ATOM     53  CZ  PHE    19       9.030  16.517  55.035  1.00                 C  
ATOM     54  CD1 PHE    19      10.981  17.905  55.043  1.00                 C  
ATOM     55  CE1 PHE    19      10.217  16.911  55.625  1.00                 C  
ATOM     56  CD2 PHE    19       9.382  18.110  53.292  1.00                 C  
ATOM     57  CE2 PHE    19       8.618  17.116  53.874  1.00                 C  
ATOM     58  N   GLN    20      11.750  18.604  50.203  1.00                 N  
ATOM     59  CA  GLN    20      11.314  17.736  49.123  1.00                 C  
ATOM     60  C   GLN    20      12.447  16.795  48.744  1.00                 C  
ATOM     61  O   GLN    20      12.261  15.572  48.599  1.00                 O  
ATOM     62  CB  GLN    20      10.863  18.565  47.919  1.00                 C  
ATOM     63  CD  GLN    20       9.921  18.590  45.575  1.00                 C  
ATOM     64  CG  GLN    20      10.356  17.736  46.750  1.00                 C  
ATOM     65  OE1 GLN    20       9.227  19.592  45.748  1.00                 O  
ATOM     66  NE2 GLN    20      10.328  18.194  44.374  1.00                 N  
ATOM     67  N   ASN    21      13.609  17.388  48.507  1.00                 N  
ATOM     68  CA  ASN    21      14.788  16.593  48.173  1.00                 C  
ATOM     69  C   ASN    21      15.243  15.641  49.293  1.00                 C  
ATOM     70  O   ASN    21      15.663  14.517  49.007  1.00                 O  
ATOM     71  CB  ASN    21      15.957  17.503  47.789  1.00                 C  
ATOM     72  CG  ASN    21      15.778  18.134  46.422  1.00                 C  
ATOM     73  OD1 ASN    21      14.996  17.653  45.603  1.00                 O  
ATOM     74  ND2 ASN    21      16.506  19.217  46.173  1.00                 N  
ATOM     75  N   ARG    22      15.106  16.041  50.554  1.00                 N  
ATOM     76  CA  ARG    22      15.499  15.203  51.666  1.00                 C  
ATOM     77  C   ARG    22      14.626  13.998  51.840  1.00                 C  
ATOM     78  O   ARG    22      15.091  12.985  52.349  1.00                 O  
ATOM     79  CB  ARG    22      15.498  16.006  52.968  1.00                 C  
ATOM     80  CD  ARG    22      17.339  14.731  54.103  1.00                 C  
ATOM     81  NE  ARG    22      17.734  13.945  55.269  1.00                 N  
ATOM     82  CG  ARG    22      15.896  15.200  54.194  1.00                 C  
ATOM     83  CZ  ARG    22      18.226  14.464  56.389  1.00                 C  
ATOM     84  NH1 ARG    22      18.558  13.671  57.398  1.00                 N  
ATOM     85  NH2 ARG    22      18.385  15.776  56.497  1.00                 N  
ATOM     86  N   ARG    23      13.352  14.139  51.466  1.00                 N  
ATOM     87  CA  ARG    23      12.425  13.016  51.526  1.00                 C  
ATOM     88  C   ARG    23      12.828  11.994  50.466  1.00                 C  
ATOM     89  O   ARG    23      12.863  10.786  50.754  1.00                 O  
ATOM     90  CB  ARG    23      10.987  13.497  51.320  1.00                 C  
ATOM     91  CD  ARG    23       8.548  12.931  51.146  1.00                 C  
ATOM     92  NE  ARG    23       8.403  13.431  49.781  1.00                 N  
ATOM     93  CG  ARG    23       9.945  12.394  51.411  1.00                 C  
ATOM     94  CZ  ARG    23       7.423  14.234  49.380  1.00                 C  
ATOM     95  NH1 ARG    23       7.372  14.638  48.118  1.00                 N  
ATOM     96  NH2 ARG    23       6.496  14.630  50.242  1.00                 N  
ATOM     97  N   MET    24      13.118  12.494  49.257  1.00                 N  
ATOM     98  CA  MET    24      13.572  11.691  48.106  1.00                 C  
ATOM     99  C   MET    24      14.825  10.908  48.513  1.00                 C  
ATOM    100  O   MET    24      14.848   9.689  48.386  1.00                 O  
ATOM    101  CB  MET    24      13.846  12.591  46.900  1.00                 C  
ATOM    102  SD  MET    24      12.975  14.413  45.003  1.00                 S  
ATOM    103  CE  MET    24      13.652  13.353  43.728  1.00                 C  
ATOM    104  CG  MET    24      12.598  13.205  46.287  1.00                 C  
ATOM    105  N   LYS    25      15.835  11.608  49.031  1.00                 N  
ATOM    106  CA  LYS    25      17.089  10.986  49.495  1.00                 C  
ATOM    107  C   LYS    25      16.819   9.869  50.479  1.00                 C  
ATOM    108  O   LYS    25      17.333   8.752  50.344  1.00                 O  
ATOM    109  CB  LYS    25      18.003  12.034  50.133  1.00                 C  
ATOM    110  CD  LYS    25      20.207  12.584  51.201  1.00                 C  
ATOM    111  CE  LYS    25      21.521  12.027  51.724  1.00                 C  
ATOM    112  CG  LYS    25      19.334  11.484  50.618  1.00                 C  
ATOM    113  NZ  LYS    25      22.386  13.094  52.299  1.00                 N  
ATOM    114  N   ASP    26      15.963  10.162  51.446  1.00                 N  
ATOM    115  CA  ASP    26      15.599   9.221  52.475  1.00                 C  
ATOM    116  C   ASP    26      14.948   7.946  51.916  1.00                 C  
ATOM    117  O   ASP    26      15.265   6.840  52.368  1.00                 O  
ATOM    118  CB  ASP    26      14.647   9.870  53.482  1.00                 C  
ATOM    119  CG  ASP    26      15.339  10.887  54.367  1.00                 C  
ATOM    120  OD1 ASP    26      16.588  10.897  54.396  1.00                 O  
ATOM    121  OD2 ASP    26      14.634  11.675  55.031  1.00                 O  
ATOM    122  N   LYS    27      14.143   8.106  50.857  1.00                 N  
ATOM    123  CA  LYS    27      13.416   7.007  50.199  1.00                 C  
ATOM    124  C   LYS    27      14.358   5.965  49.603  1.00                 C  
ATOM    125  O   LYS    27      14.116   4.763  49.721  1.00                 O  
ATOM    126  CB  LYS    27      12.500   7.552  49.102  1.00                 C  
ATOM    127  CD  LYS    27      10.443   8.851  48.482  1.00                 C  
ATOM    128  CE  LYS    27       9.249   9.634  49.003  1.00                 C  
ATOM    129  CG  LYS    27      11.298   8.323  49.623  1.00                 C  
ATOM    130  NZ  LYS    27       8.427  10.194  47.895  1.00                 N  
ATOM    131  N   ARG    28      15.405   6.443  48.935  1.00                 N  
ATOM    132  CA  ARG    28      16.422   5.589  48.333  1.00                 C  
ATOM    133  C   ARG    28      17.229   4.845  49.408  1.00                 C  
ATOM    134  O   ARG    28      17.753   3.756  49.162  1.00                 O  
ATOM    135  CB  ARG    28      17.360   6.414  47.450  1.00                 C  
ATOM    136  CD  ARG    28      17.686   7.785  45.373  1.00                 C  
ATOM    137  NE  ARG    28      17.089   8.275  44.133  1.00                 N  
ATOM    138  CG  ARG    28      16.716   6.933  46.175  1.00                 C  
ATOM    139  CZ  ARG    28      17.679   9.135  43.309  1.00                 C  
ATOM    140  NH1 ARG    28      17.059   9.524  42.203  1.00                 N  
ATOM    141  NH2 ARG    28      18.886   9.603  43.592  1.00                 N  
ATOM    142  N   GLN    29      17.336   5.437  50.592  1.00                 N  
ATOM    143  CA  GLN    29      18.111   4.834  51.660  1.00                 C  
ATOM    144  C   GLN    29      17.438   4.789  53.039  1.00                 C  
ATOM    145  O   GLN    29      17.742   3.839  53.817  1.00                 O  
ATOM    146  CB  GLN    29      19.447   5.560  51.828  1.00                 C  
ATOM    147  CD  GLN    29      20.860   4.125  50.303  1.00                 C  
ATOM    148  CG  GLN    29      20.336   5.517  50.595  1.00                 C  
ATOM    149  OE1 GLN    29      20.871   3.259  51.178  1.00                 O  
ATOM    150  NE2 GLN    29      21.297   3.905  49.069  1.00                 N  
TER
