# Supplementary material for: Comparative Single-Cell Transcriptomics Reveals Novel Genes Involved in Bivalve Embryonic Shell Formation and Questions Ontogenetic Homology of Molluscan Shell Types
Source: Front Cell Dev Biol. 2022 Jun 9;10:883755. doi: 10.3389/fcell.2022.883755 (PMC9261976; doi:10.3389/fcell.2022.883755)
Supplement: Supplementary file 1 [file DataSheet1.ZIP › Supplementary_File1/s_f_2/0a0116fe216c7118.final.pdb]

ATOM      1  N   GLY    50      46.540  22.245  18.726  1.00                 N  
ATOM      2  CA  GLY    50      47.403  21.617  19.701  1.00                 C  
ATOM      3  C   GLY    50      46.628  21.027  20.877  1.00                 C  
ATOM      4  O   GLY    50      45.401  20.923  20.875  1.00                 O  
ATOM      5  N   THR    51      47.390  20.614  21.899  1.00                 N  
ATOM      6  CA  THR    51      46.794  20.178  23.158  1.00                 C  
ATOM      7  C   THR    51      45.989  21.290  23.797  1.00                 C  
ATOM      8  O   THR    51      44.990  21.029  24.480  1.00                 O  
ATOM      9  CB  THR    51      47.865  19.689  24.150  1.00                 C  
ATOM     10  OG1 THR    51      48.795  20.748  24.413  1.00                 O  
ATOM     11  CG2 THR    51      48.626  18.506  23.573  1.00                 C  
ATOM     12  N   VAL    52      46.420  22.528  23.597  1.00                 N  
ATOM     13  CA  VAL    52      45.719  23.673  24.135  1.00                 C  
ATOM     14  C   VAL    52      44.395  23.909  23.429  1.00                 C  
ATOM     15  O   VAL    52      43.483  24.492  24.027  1.00                 O  
ATOM     16  CB  VAL    52      46.576  24.950  24.052  1.00                 C  
ATOM     17  CG1 VAL    52      47.855  24.786  24.858  1.00                 C  
ATOM     18  CG2 VAL    52      46.895  25.284  22.603  1.00                 C  
ATOM     19  N   PHE    53      44.264  23.455  22.181  1.00                 N  
ATOM     20  CA  PHE    53      43.007  23.595  21.453  1.00                 C  
ATOM     21  C   PHE    53      41.973  22.569  21.912  1.00                 C  
ATOM     22  O   PHE    53      40.797  22.909  22.083  1.00                 O  
ATOM     23  CB  PHE    53      43.241  23.456  19.947  1.00                 C  
ATOM     24  CG  PHE    53      43.948  24.631  19.333  1.00                 C  
ATOM     25  CZ  PHE    53      45.250  26.808  18.197  1.00                 C  
ATOM     26  CD1 PHE    53      45.297  24.564  19.030  1.00                 C  
ATOM     27  CE1 PHE    53      45.947  25.645  18.465  1.00                 C  
ATOM     28  CD2 PHE    53      43.265  25.802  19.059  1.00                 C  
ATOM     29  CE2 PHE    53      43.915  26.883  18.495  1.00                 C  
ATOM     30  N   VAL    54      42.388  21.316  22.126  1.00                 N  
ATOM     31  CA  VAL    54      41.455  20.309  22.627  1.00                 C  
ATOM     32  C   VAL    54      40.940  20.663  24.020  1.00                 C  
ATOM     33  O   VAL    54      39.793  20.348  24.354  1.00                 O  
ATOM     34  CB  VAL    54      42.097  18.910  22.657  1.00                 C  
ATOM     35  CG1 VAL    54      41.184  17.919  23.364  1.00                 C  
ATOM     36  CG2 VAL    54      42.411  18.437  21.246  1.00                 C  
ATOM     37  N   VAL    55      41.755  21.329  24.838  1.00                 N  
ATOM     38  CA  VAL    55      41.253  21.828  26.113  1.00                 C  
ATOM     39  C   VAL    55      40.405  23.080  25.938  1.00                 C  
ATOM     40  O   VAL    55      39.529  23.347  26.766  1.00                 O  
ATOM     41  CB  VAL    55      42.402  22.123  27.095  1.00                 C  
ATOM     42  CG1 VAL    55      41.869  22.799  28.350  1.00                 C  
ATOM     43  CG2 VAL    55      43.142  20.843  27.449  1.00                 C  
ATOM     44  N   ALA    56      40.650  23.867  24.889  1.00                 N  
ATOM     45  CA  ALA    56      39.784  25.014  24.633  1.00                 C  
ATOM     46  C   ALA    56      38.423  24.559  24.129  1.00                 C  
ATOM     47  O   ALA    56      37.393  25.134  24.497  1.00                 O  
ATOM     48  CB  ALA    56      40.433  25.954  23.629  1.00                 C  
ATOM     49  N   ASN    57      38.401  23.525  23.291  1.00                 N  
ATOM     50  CA  ASN    57      37.165  23.080  22.670  1.00                 C  
ATOM     51  C   ASN    57      36.270  22.326  23.632  1.00                 C  
ATOM     52  O   ASN    57      35.102  22.083  23.308  1.00                 O  
ATOM     53  CB  ASN    57      37.463  22.210  21.447  1.00                 C  
ATOM     54  CG  ASN    57      38.032  23.006  20.290  1.00                 C  
ATOM     55  OD1 ASN    57      37.812  24.213  20.187  1.00                 O  
ATOM     56  ND2 ASN    57      38.767  22.332  19.414  1.00                 N  
ATOM     57  N   MET    58      36.788  21.935  24.792  1.00                 N  
ATOM     58  CA  MET    58      35.958  21.264  25.778  1.00                 C  
ATOM     59  C   MET    58      35.336  22.259  26.748  1.00                 C  
ATOM     60  O   MET    58      34.283  21.965  27.331  1.00                 O  
ATOM     61  CB  MET    58      36.775  20.225  26.548  1.00                 C  
ATOM     62  SD  MET    58      38.265  17.890  26.629  1.00                 S  
ATOM     63  CE  MET    58      37.024  17.126  27.671  1.00                 C  
ATOM     64  CG  MET    58      37.256  19.060  25.699  1.00                 C  
ATOM     65  N   CYS    59      35.935  23.440  26.914  1.00                 N  
ATOM     66  CA  CYS    59      35.366  24.406  27.842  1.00                 C  
ATOM     67  C   CYS    59      34.283  25.237  27.167  1.00                 C  
ATOM     68  O   CYS    59      33.306  25.627  27.815  1.00                 O  
ATOM     69  CB  CYS    59      36.459  25.319  28.402  1.00                 C  
ATOM     70  SG  CYS    59      37.663  24.480  29.459  1.00                 S  
ATOM     71  N   GLY    60      34.406  25.499  25.859  1.00                 N  
ATOM     72  CA  GLY    60      33.295  26.104  25.126  1.00                 C  
ATOM     73  C   GLY    60      32.156  25.117  24.933  1.00                 C  
ATOM     74  O   GLY    60      31.042  25.525  24.579  1.00                 O  
ATOM     75  N   GLN    61      32.399  23.826  25.159  1.00                 N  
ATOM     76  CA  GLN    61      31.280  22.905  25.260  1.00                 C  
ATOM     77  C   GLN    61      30.427  23.226  26.473  1.00                 C  
ATOM     78  O   GLN    61      29.198  23.114  26.414  1.00                 O  
ATOM     79  CB  GLN    61      31.780  21.461  25.331  1.00                 C  
ATOM     80  CD  GLN    61      32.956  19.550  24.170  1.00                 C  
ATOM     81  CG  GLN    61      32.401  20.955  24.039  1.00                 C  
ATOM     82  OE1 GLN    61      32.424  18.730  24.918  1.00                 O  
ATOM     83  NE2 GLN    61      34.030  19.269  23.441  1.00                 N  
ATOM     84  N   LEU    62      31.057  23.648  27.570  1.00                 N  
ATOM     85  CA  LEU    62      30.284  24.039  28.738  1.00                 C  
ATOM     86  C   LEU    62      29.431  25.259  28.446  1.00                 C  
ATOM     87  O   LEU    62      28.327  25.383  28.984  1.00                 O  
ATOM     88  CB  LEU    62      31.209  24.317  29.924  1.00                 C  
ATOM     89  CG  LEU    62      31.933  23.107  30.518  1.00                 C  
ATOM     90  CD1 LEU    62      32.939  23.545  31.571  1.00                 C  
ATOM     91  CD2 LEU    62      30.937  22.124  31.114  1.00                 C  
ATOM     92  N   SER    63      29.898  26.141  27.566  1.00                 N  
ATOM     93  CA  SER    63      29.072  27.264  27.165  1.00                 C  
ATOM     94  C   SER    63      27.783  26.820  26.502  1.00                 C  
ATOM     95  O   SER    63      26.700  27.303  26.837  1.00                 O  
ATOM     96  CB  SER    63      29.843  28.184  26.216  1.00                 C  
ATOM     97  OG  SER    63      29.040  29.274  25.798  1.00                 O  
ATOM     98  N   GLY    64      27.878  25.886  25.552  1.00                 N  
ATOM     99  CA  GLY    64      26.663  25.409  24.900  1.00                 C  
ATOM    100  C   GLY    64      25.818  24.585  25.857  1.00                 C  
ATOM    101  O   GLY    64      24.588  24.599  25.760  1.00                 O  
ATOM    102  N   CYS    65      26.464  23.879  26.791  1.00                 N  
ATOM    103  CA  CYS    65      25.752  23.205  27.880  1.00                 C  
ATOM    104  C   CYS    65      24.841  24.190  28.595  1.00                 C  
ATOM    105  O   CYS    65      23.619  24.003  28.671  1.00                 O  
ATOM    106  CB  CYS    65      26.744  22.577  28.861  1.00                 C  
ATOM    107  SG  CYS    65      25.975  21.679  30.228  1.00                 S  
ATOM    108  N   VAL    66      25.443  25.266  29.118  1.00                 N  
ATOM    109  CA  VAL    66      24.700  26.282  29.852  1.00                 C  
ATOM    110  C   VAL    66      23.440  26.723  29.126  1.00                 C  
ATOM    111  O   VAL    66      22.458  27.099  29.774  1.00                 O  
ATOM    112  CB  VAL    66      25.570  27.520  30.140  1.00                 C  
ATOM    113  CG1 VAL    66      24.723  28.643  30.719  1.00                 C  
ATOM    114  CG2 VAL    66      26.707  27.164  31.085  1.00                 C  
ATOM    115  N   MET    67      23.441  26.679  27.789  1.00                 N  
ATOM    116  CA  MET    67      22.276  27.139  27.048  1.00                 C  
ATOM    117  C   MET    67      21.093  26.222  27.282  1.00                 C  
ATOM    118  O   MET    67      19.983  26.695  27.555  1.00                 O  
ATOM    119  CB  MET    67      22.591  27.225  25.553  1.00                 C  
ATOM    120  SD  MET    67      24.039  28.297  23.448  1.00                 S  
ATOM    121  CE  MET    67      22.507  28.803  22.672  1.00                 C  
ATOM    122  CG  MET    67      23.568  28.331  25.188  1.00                 C  
ATOM    123  N   ILE    68      21.311  24.903  27.189  1.00                 N  
ATOM    124  CA  ILE    68      20.248  23.959  27.527  1.00                 C  
ATOM    125  C   ILE    68      19.792  24.191  28.956  1.00                 C  
ATOM    126  O   ILE    68      18.588  24.224  29.246  1.00                 O  
ATOM    127  CB  ILE    68      20.705  22.501  27.334  1.00                 C  
ATOM    128  CD1 ILE    68      21.629  20.893  25.585  1.00                 C  
ATOM    129  CG1 ILE    68      20.915  22.201  25.848  1.00                 C  
ATOM    130  CG2 ILE    68      19.711  21.542  27.971  1.00                 C  
ATOM    131  N   LEU    69      20.755  24.377  29.865  1.00                 N  
ATOM    132  CA  LEU    69      20.440  24.645  31.260  1.00                 C  
ATOM    133  C   LEU    69      19.538  25.864  31.379  1.00                 C  
ATOM    134  O   LEU    69      18.552  25.853  32.127  1.00                 O  
ATOM    135  CB  LEU    69      21.722  24.850  32.069  1.00                 C  
ATOM    136  CG  LEU    69      22.599  23.613  32.274  1.00                 C  
ATOM    137  CD1 LEU    69      23.918  23.992  32.931  1.00                 C  
ATOM    138  CD2 LEU    69      21.872  22.571  33.110  1.00                 C  
ATOM    139  N   SER    70      19.844  26.929  30.637  1.00                 N  
ATOM    140  CA  SER    70      18.987  28.106  30.685  1.00                 C  
ATOM    141  C   SER    70      17.638  27.806  30.055  1.00                 C  
ATOM    142  O   SER    70      16.585  28.139  30.612  1.00                 O  
ATOM    143  CB  SER    70      19.657  29.286  29.977  1.00                 C  
ATOM    144  OG  SER    70      18.828  30.434  30.005  1.00                 O  
ATOM    145  N   ARG    71      17.642  27.150  28.903  1.00                 N  
ATOM    146  CA  ARG    71      16.393  26.957  28.183  1.00                 C  
ATOM    147  C   ARG    71      15.436  26.033  28.933  1.00                 C  
ATOM    148  O   ARG    71      14.223  26.254  28.920  1.00                 O  
ATOM    149  CB  ARG    71      16.661  26.393  26.786  1.00                 C  
ATOM    150  CD  ARG    71      17.612  26.735  24.489  1.00                 C  
ATOM    151  NE  ARG    71      18.230  27.674  23.556  1.00                 N  
ATOM    152  CG  ARG    71      17.324  27.377  25.836  1.00                 C  
ATOM    153  CZ  ARG    71      18.699  27.338  22.358  1.00                 C  
ATOM    154  NH1 ARG    71      19.245  28.260  21.578  1.00                 N  
ATOM    155  NH2 ARG    71      18.620  26.081  21.944  1.00                 N  
ATOM    156  N   LYS    72      15.953  25.008  29.607  1.00                 N  
ATOM    157  CA  LYS    72      15.132  24.054  30.353  1.00                 C  
ATOM    158  C   LYS    72      15.349  24.174  31.858  1.00                 C  
ATOM    159  O   LYS    72      15.308  23.189  32.601  1.00                 O  
ATOM    160  CB  LYS    72      15.430  22.623  29.902  1.00                 C  
ATOM    161  CD  LYS    72      13.609  22.465  28.182  1.00                 C  
ATOM    162  CE  LYS    72      13.280  22.182  26.725  1.00                 C  
ATOM    163  CG  LYS    72      15.102  22.351  28.443  1.00                 C  
ATOM    164  NZ  LYS    72      11.821  22.302  26.452  1.00                 N  
ATOM    165  N   LYS    73      15.549  25.404  32.314  1.00                 N  
ATOM    166  CA  LYS    73      15.849  25.663  33.714  1.00                 C  
ATOM    167  C   LYS    73      14.838  24.987  34.639  1.00                 C  
ATOM    168  O   LYS    73      15.209  24.199  35.513  1.00                 O  
ATOM    169  CB  LYS    73      15.877  27.168  33.986  1.00                 C  
ATOM    170  CD  LYS    73      16.280  29.040  35.609  1.00                 C  
ATOM    171  CE  LYS    73      16.587  29.405  37.052  1.00                 C  
ATOM    172  CG  LYS    73      16.215  27.533  35.423  1.00                 C  
ATOM    173  NZ  LYS    73      16.654  30.880  37.250  1.00                 N  
ATOM    174  N   VAL    74      13.548  25.282  34.455  1.00                 N  
ATOM    175  CA  VAL    74      12.551  24.778  35.394  1.00                 C  
ATOM    176  C   VAL    74      12.335  23.280  35.235  1.00                 C  
ATOM    177  O   VAL    74      12.034  22.591  36.219  1.00                 O  
ATOM    178  CB  VAL    74      11.205  25.510  35.235  1.00                 C  
ATOM    179  CG1 VAL    74      10.135  24.849  36.091  1.00                 C  
ATOM    180  CG2 VAL    74      11.352  26.979  35.599  1.00                 C  
ATOM    181  N   ALA    75      12.498  22.752  34.022  1.00                 N  
ATOM    182  CA  ALA    75      12.353  21.313  33.838  1.00                 C  
ATOM    183  C   ALA    75      13.512  20.548  34.479  1.00                 C  
ATOM    184  O   ALA    75      13.306  19.515  35.128  1.00                 O  
ATOM    185  CB  ALA    75      12.263  20.974  32.358  1.00                 C  
ATOM    186  N   ILE    76      14.739  21.041  34.305  1.00                 N  
ATOM    187  CA  ILE    76      15.898  20.360  34.866  1.00                 C  
ATOM    188  C   ILE    76      15.846  20.326  36.391  1.00                 C  
ATOM    189  O   ILE    76      16.136  19.293  37.011  1.00                 O  
ATOM    190  CB  ILE    76      17.214  21.016  34.409  1.00                 C  
ATOM    191  CD1 ILE    76      18.540  21.635  32.322  1.00                 C  
ATOM    192  CG1 ILE    76      17.429  20.794  32.911  1.00                 C  
ATOM    193  CG2 ILE    76      18.382  20.496  35.233  1.00                 C  
ATOM    194  N   GLY    77      15.461  21.439  37.020  1.00                 N  
ATOM    195  CA  GLY    77      15.380  21.436  38.474  1.00                 C  
ATOM    196  C   GLY    77      14.212  20.602  38.975  1.00                 C  
ATOM    197  O   GLY    77      14.287  20.043  40.068  1.00                 O  
ATOM    198  N   CYS    78      14.047  19.412  38.408  1.00                 N  
ATOM    199  CA  CYS    78      12.944  18.534  38.783  1.00                 C  
ATOM    200  C   CYS    78      13.355  17.430  39.739  1.00                 C  
ATOM    201  O   CYS    78      12.525  16.726  40.319  1.00                 O  
ATOM    202  CB  CYS    78      12.314  17.904  37.539  1.00                 C  
ATOM    203  SG  CYS    78      13.401  16.768  36.646  1.00                 S  
ATOM    204  N   GLY    79      14.663  17.264  39.914  1.00                 N  
ATOM    205  CA  GLY    79      15.216  16.230  40.785  1.00                 C  
ATOM    206  C   GLY    79      14.894  14.846  40.229  1.00                 C  
ATOM    207  O   GLY    79      14.954  13.830  40.927  1.00                 O  
ATOM    208  N   ILE    80      14.546  14.801  38.948  1.00                 N  
ATOM    209  CA  ILE    80      14.192  13.542  38.304  1.00                 C  
ATOM    210  C   ILE    80      15.388  12.747  37.800  1.00                 C  
ATOM    211  O   ILE    80      16.458  13.282  37.495  1.00                 O  
ATOM    212  CB  ILE    80      13.229  13.763  37.123  1.00                 C  
ATOM    213  CD1 ILE    80      11.186  13.672  38.645  1.00                 C  
ATOM    214  CG1 ILE    80      11.950  14.455  37.600  1.00                 C  
ATOM    215  CG2 ILE    80      12.933  12.446  36.423  1.00                 C  
ATOM    216  N   LEU    81      15.196  11.436  37.713  1.00                 N  
ATOM    217  CA  LEU    81      16.205  10.511  37.223  1.00                 C  
ATOM    218  C   LEU    81      15.639   9.853  35.965  1.00                 C  
ATOM    219  O   LEU    81      14.579   9.223  35.989  1.00                 O  
ATOM    220  CB  LEU    81      16.561   9.486  38.302  1.00                 C  
ATOM    221  CG  LEU    81      17.570   8.406  37.904  1.00                 C  
ATOM    222  CD1 LEU    81      18.925   9.025  37.595  1.00                 C  
ATOM    223  CD2 LEU    81      17.703   7.364  39.004  1.00                 C  
ATOM    224  N   PHE    82      16.337   9.988  34.848  1.00                 N  
ATOM    225  CA  PHE    82      15.863   9.393  33.603  1.00                 C  
ATOM    226  C   PHE    82      16.783   8.288  33.107  1.00                 C  
ATOM    227  O   PHE    82      18.012   8.376  33.178  1.00                 O  
ATOM    228  CB  PHE    82      15.719  10.463  32.519  1.00                 C  
ATOM    229  CG  PHE    82      14.647  11.474  32.803  1.00                 C  
ATOM    230  CZ  PHE    82      12.657  13.343  33.327  1.00                 C  
ATOM    231  CD1 PHE    82      14.919  12.598  33.564  1.00                 C  
ATOM    232  CE1 PHE    82      13.932  13.529  33.827  1.00                 C  
ATOM    233  CD2 PHE    82      13.365  11.303  32.311  1.00                 C  
ATOM    234  CE2 PHE    82      12.378  12.234  32.573  1.00                 C  
ATOM    235  N   PHE    83      16.180   7.222  32.593  1.00                 N  
ATOM    236  CA  PHE    83      16.936   6.113  32.049  1.00                 C  
ATOM    237  C   PHE    83      17.411   6.654  30.707  1.00                 C  
ATOM    238  O   PHE    83      16.614   6.959  29.815  1.00                 O  
ATOM    239  CB  PHE    83      16.059   4.863  31.952  1.00                 C  
ATOM    240  CG  PHE    83      15.701   4.269  33.284  1.00                 C  
ATOM    241  CZ  PHE    83      15.044   3.165  35.749  1.00                 C  
ATOM    242  CD1 PHE    83      14.572   4.689  33.965  1.00                 C  
ATOM    243  CE1 PHE    83      14.242   4.143  35.191  1.00                 C  
ATOM    244  CD2 PHE    83      16.493   3.289  33.856  1.00                 C  
ATOM    245  CE2 PHE    83      16.164   2.743  35.082  1.00                 C  
ATOM    246  N   ILE    84      18.639   6.827  30.490  1.00                 N  
ATOM    247  CA  ILE    84      19.293   7.321  29.298  1.00                 C  
ATOM    248  C   ILE    84      20.790   7.482  29.432  1.00                 C  
ATOM    249  O   ILE    84      21.479   7.571  28.411  1.00                 O  
ATOM    250  CB  ILE    84      18.706   8.672  28.851  1.00                 C  
ATOM    251  CD1 ILE    84      18.658   8.037  26.382  1.00                 C  
ATOM    252  CG1 ILE    84      19.161   9.008  27.429  1.00                 C  
ATOM    253  CG2 ILE    84      19.078   9.768  29.838  1.00                 C  
ATOM    254  N   ILE    85      21.308   7.541  30.664  1.00                 N  
ATOM    255  CA  ILE    85      22.738   7.728  30.880  1.00                 C  
ATOM    256  C   ILE    85      23.492   6.421  31.041  1.00                 C  
ATOM    257  O   ILE    85      24.675   6.344  30.670  1.00                 O  
ATOM    258  CB  ILE    85      23.012   8.612  32.111  1.00                 C  
ATOM    259  CD1 ILE    85      22.947   8.614  34.659  1.00                 C  
ATOM    260  CG1 ILE    85      22.522   7.919  33.384  1.00                 C  
ATOM    261  CG2 ILE    85      22.381   9.984  31.933  1.00                 C  
ATOM    262  N   ALA    86      22.838   5.402  31.590  1.00                 N  
ATOM    263  CA  ALA    86      23.537   4.232  32.104  1.00                 C  
ATOM    264  C   ALA    86      24.368   3.549  31.019  1.00                 C  
ATOM    265  O   ALA    86      25.578   3.391  31.218  1.00                 O  
ATOM    266  CB  ALA    86      22.547   3.241  32.696  1.00                 C  
ATOM    267  N   LEU    87      23.803   3.140  29.865  1.00                 N  
ATOM    268  CA  LEU    87      24.613   2.333  28.925  1.00                 C  
ATOM    269  C   LEU    87      25.890   3.033  28.506  1.00                 C  
ATOM    270  O   LEU    87      26.984   2.452  28.607  1.00                 O  
ATOM    271  CB  LEU    87      23.797   1.983  27.679  1.00                 C  
ATOM    272  CG  LEU    87      24.440   0.996  26.703  1.00                 C  
ATOM    273  CD1 LEU    87      23.390   0.378  25.793  1.00                 C  
ATOM    274  CD2 LEU    87      25.519   1.680  25.878  1.00                 C  
ATOM    275  N   GLN    88      25.779   4.287  28.063  1.00                 N  
ATOM    276  CA  GLN    88      26.952   5.006  27.584  1.00                 C  
ATOM    277  C   GLN    88      27.951   5.257  28.705  1.00                 C  
ATOM    278  O   GLN    88      29.164   5.279  28.459  1.00                 O  
ATOM    279  CB  GLN    88      26.542   6.335  26.946  1.00                 C  
ATOM    280  CD  GLN    88      26.955   8.156  28.648  1.00                 C  
ATOM    281  CG  GLN    88      25.919   7.324  27.918  1.00                 C  
ATOM    282  OE1 GLN    88      27.980   8.527  28.077  1.00                 O  
ATOM    283  NE2 GLN    88      26.689   8.453  29.914  1.00                 N  
ATOM    284  N   THR    89      27.471   5.424  29.940  1.00                 N  
ATOM    285  CA  THR    89      28.388   5.608  31.058  1.00                 C  
ATOM    286  C   THR    89      29.232   4.361  31.261  1.00                 C  
ATOM    287  O   THR    89      30.471   4.432  31.288  1.00                 O  
ATOM    288  CB  THR    89      27.633   5.944  32.358  1.00                 C  
ATOM    289  OG1 THR    89      26.926   7.180  32.198  1.00                 O  
ATOM    290  CG2 THR    89      28.607   6.087  33.517  1.00                 C  
ATOM    291  N   VAL    90      28.567   3.202  31.406  1.00                 N  
ATOM    292  CA  VAL    90      29.266   1.923  31.554  1.00                 C  
ATOM    293  C   VAL    90      30.255   1.712  30.413  1.00                 C  
ATOM    294  O   VAL    90      31.457   1.498  30.635  1.00                 O  
ATOM    295  CB  VAL    90      28.278   0.744  31.618  1.00                 C  
ATOM    296  CG1 VAL    90      29.024  -0.580  31.560  1.00                 C  
ATOM    297  CG2 VAL    90      27.429   0.827  32.877  1.00                 C  
ATOM    298  N   ALA    91      29.764   1.770  29.171  1.00                 N  
ATOM    299  CA  ALA    91      30.655   1.525  28.047  1.00                 C  
ATOM    300  C   ALA    91      31.744   2.589  27.972  1.00                 C  
ATOM    301  O   ALA    91      32.904   2.271  27.690  1.00                 O  
ATOM    302  CB  ALA    91      29.868   1.485  26.746  1.00                 C  
ATOM    303  N   TYR    92      31.403   3.853  28.256  1.00                 N  
ATOM    304  CA  TYR    92      32.401   4.911  28.190  1.00                 C  
ATOM    305  C   TYR    92      33.497   4.747  29.226  1.00                 C  
ATOM    306  O   TYR    92      34.667   5.046  28.960  1.00                 O  
ATOM    307  CB  TYR    92      31.742   6.281  28.366  1.00                 C  
ATOM    308  CG  TYR    92      32.706   7.441  28.267  1.00                 C  
ATOM    309  OH  TYR    92      35.358  10.632  27.979  1.00                 O  
ATOM    310  CZ  TYR    92      34.480   9.576  28.076  1.00                 C  
ATOM    311  CD1 TYR    92      33.169   7.878  27.033  1.00                 C  
ATOM    312  CE1 TYR    92      34.050   8.938  26.933  1.00                 C  
ATOM    313  CD2 TYR    92      33.151   8.096  29.409  1.00                 C  
ATOM    314  CE2 TYR    92      34.032   9.158  29.328  1.00                 C  
ATOM    315  N   SER    93      33.131   4.279  30.425  1.00                 N  
ATOM    316  CA  SER    93      34.123   3.993  31.456  1.00                 C  
ATOM    317  C   SER    93      34.996   2.811  31.058  1.00                 C  
ATOM    318  O   SER    93      36.230   2.897  31.092  1.00                 O  
ATOM    319  CB  SER    93      33.439   3.716  32.796  1.00                 C  
ATOM    320  OG  SER    93      32.648   2.542  32.732  1.00                 O  
ATOM    321  N   ILE    94      34.368   1.701  30.650  1.00                 N  
ATOM    322  CA  ILE    94      35.136   0.487  30.395  1.00                 C  
ATOM    323  C   ILE    94      36.112   0.661  29.240  1.00                 C  
ATOM    324  O   ILE    94      37.203   0.090  29.272  1.00                 O  
ATOM    325  CB  ILE    94      34.215  -0.714  30.108  1.00                 C  
ATOM    326  CD1 ILE    94      35.589  -2.330  31.522  1.00                 C  
ATOM    327  CG1 ILE    94      35.010  -2.020  30.158  1.00                 C  
ATOM    328  CG2 ILE    94      33.505  -0.533  28.775  1.00                 C  
ATOM    329  N   LEU    95      35.770   1.472  28.243  1.00                 N  
ATOM    330  CA  LEU    95      36.541   1.532  27.009  1.00                 C  
ATOM    331  C   LEU    95      37.185   2.895  26.800  1.00                 C  
ATOM    332  O   LEU    95      37.417   3.306  25.659  1.00                 O  
ATOM    333  CB  LEU    95      35.656   1.195  25.807  1.00                 C  
ATOM    334  CG  LEU    95      35.066  -0.216  25.774  1.00                 C  
ATOM    335  CD1 LEU    95      34.085  -0.361  24.621  1.00                 C  
ATOM    336  CD2 LEU    95      36.170  -1.257  25.664  1.00                 C  
ATOM    337  N   TRP    96      37.505   3.583  27.902  1.00                 N  
ATOM    338  CA  TRP    96      38.003   4.953  27.813  1.00                 C  
ATOM    339  C   TRP    96      39.230   5.054  26.909  1.00                 C  
ATOM    340  O   TRP    96      39.261   5.869  25.978  1.00                 O  
ATOM    341  CB  TRP    96      38.342   5.491  29.204  1.00                 C  
ATOM    342  CG  TRP    96      38.859   6.897  29.194  1.00                 C  
ATOM    343  CD1 TRP    96      38.119   8.043  29.244  1.00                 C  
ATOM    344  NE1 TRP    96      38.943   9.142  29.215  1.00                 N  
ATOM    345  CD2 TRP    96      40.230   7.307  29.129  1.00                 C  
ATOM    346  CE2 TRP    96      40.245   8.714  29.144  1.00                 C  
ATOM    347  CH2 TRP    96      42.603   8.753  29.026  1.00                 C  
ATOM    348  CZ2 TRP    96      41.428   9.449  29.093  1.00                 C  
ATOM    349  CE3 TRP    96      41.447   6.622  29.060  1.00                 C  
ATOM    350  CZ3 TRP    96      42.617   7.355  29.009  1.00                 C  
ATOM    351  N   ASP    97      40.261   4.252  27.184  1.00                 N  
ATOM    352  CA  ASP    97      41.474   4.307  26.374  1.00                 C  
ATOM    353  C   ASP    97      41.179   3.969  24.918  1.00                 C  
ATOM    354  O   ASP    97      41.686   4.626  24.001  1.00                 O  
ATOM    355  CB  ASP    97      42.533   3.353  26.930  1.00                 C  
ATOM    356  CG  ASP    97      43.132   3.843  28.234  1.00                 C  
ATOM    357  OD1 ASP    97      42.938   5.031  28.567  1.00                 O  
ATOM    358  OD2 ASP    97      43.794   3.039  28.922  1.00                 O  
ATOM    359  N   LEU    98      40.345   2.958  24.688  1.00                 N  
ATOM    360  CA  LEU    98      40.049   2.541  23.322  1.00                 C  
ATOM    361  C   LEU    98      39.268   3.613  22.579  1.00                 C  
ATOM    362  O   LEU    98      39.547   3.891  21.408  1.00                 O  
ATOM    363  CB  LEU    98      39.267   1.226  23.321  1.00                 C  
ATOM    364  CG  LEU    98      40.028  -0.016  23.791  1.00                 C  
ATOM    365  CD1 LEU    98      39.092  -1.209  23.905  1.00                 C  
ATOM    366  CD2 LEU    98      41.176  -0.333  22.845  1.00                 C  
ATOM    367  N   LYS    99      38.284   4.217  23.248  1.00                 N  
ATOM    368  CA  LYS    99      37.543   5.328  22.663  1.00                 C  
ATOM    369  C   LYS    99      38.489   6.459  22.285  1.00                 C  
ATOM    370  O   LYS    99      38.352   7.070  21.216  1.00                 O  
ATOM    371  CB  LYS    99      36.473   5.829  23.635  1.00                 C  
ATOM    372  CD  LYS    99      34.492   4.692  22.594  1.00                 C  
ATOM    373  CE  LYS    99      33.283   3.806  22.844  1.00                 C  
ATOM    374  CG  LYS    99      35.328   4.855  23.854  1.00                 C  
ATOM    375  NZ  LYS    99      32.485   3.594  21.605  1.00                 N  
ATOM    376  N   PHE   100      39.473   6.749  23.148  1.00                 N  
ATOM    377  CA  PHE   100      40.345   7.894  22.902  1.00                 C  
ATOM    378  C   PHE   100      41.167   7.692  21.644  1.00                 C  
ATOM    379  O   PHE   100      41.541   8.668  20.984  1.00                 O  
ATOM    380  CB  PHE   100      41.266   8.133  24.100  1.00                 C  
ATOM    381  CG  PHE   100      42.165   9.326  23.945  1.00                 C  
ATOM    382  CZ  PHE   100      43.833  11.531  23.656  1.00                 C  
ATOM    383  CD1 PHE   100      41.679  10.607  24.143  1.00                 C  
ATOM    384  CE1 PHE   100      42.506  11.705  24.000  1.00                 C  
ATOM    385  CD2 PHE   100      43.496   9.169  23.601  1.00                 C  
ATOM    386  CE2 PHE   100      44.323  10.267  23.458  1.00                 C  
ATOM    387  N   LEU   101      41.426   6.440  21.286  1.00                 N  
ATOM    388  CA  LEU   101      42.267   6.106  20.151  1.00                 C  
ATOM    389  C   LEU   101      41.525   6.132  18.822  1.00                 C  
ATOM    390  O   LEU   101      42.130   5.810  17.795  1.00                 O  
ATOM    391  CB  LEU   101      42.897   4.724  20.339  1.00                 C  
ATOM    392  CG  LEU   101      43.868   4.576  21.511  1.00                 C  
ATOM    393  CD1 LEU   101      44.324   3.132  21.653  1.00                 C  
ATOM    394  CD2 LEU   101      45.068   5.494  21.335  1.00                 C  
ATOM    395  N   LEU   102      40.243   6.495  18.800  1.00                 N  
ATOM    396  CA  LEU   102      39.478   6.556  17.559  1.00                 C  
ATOM    397  C   LEU   102      39.301   7.977  17.039  1.00                 C  
ATOM    398  O   LEU   102      38.484   8.197  16.134  1.00                 O  
ATOM    399  CB  LEU   102      38.100   5.917  17.747  1.00                 C  
ATOM    400  CG  LEU   102      38.086   4.432  18.113  1.00                 C  
ATOM    401  CD1 LEU   102      36.663   3.950  18.350  1.00                 C  
ATOM    402  CD2 LEU   102      38.751   3.603  17.023  1.00                 C  
ATOM    403  N   ARG   103      40.042   8.946  17.587  1.00                 N  
ATOM    404  CA  ARG   103      39.828  10.352  17.272  1.00                 C  
ATOM    405  C   ARG   103      40.453  10.761  15.956  1.00                 C  
ATOM    406  O   ARG   103      40.632  11.954  15.715  1.00                 O  
ATOM    407  CB  ARG   103      40.381  11.241  18.388  1.00                 C  
ATOM    408  CD  ARG   103      40.257  12.001  20.777  1.00                 C  
ATOM    409  NE  ARG   103      40.059  13.415  20.466  1.00                 N  
ATOM    410  CG  ARG   103      39.655  11.095  19.715  1.00                 C  
ATOM    411  CZ  ARG   103      40.682  14.410  21.089  1.00                 C  
ATOM    412  NH1 ARG   103      40.438  15.666  20.739  1.00                 N  
ATOM    413  NH2 ARG   103      41.546  14.148  22.060  1.00                 N  
ATOM    414  N   ASN   104      40.781   9.796  15.111  1.00                 N  
ATOM    415  CA  ASN   104      41.344  10.056  13.805  1.00                 C  
ATOM    416  C   ASN   104      40.385  10.882  12.952  1.00                 C  
ATOM    417  O   ASN   104      39.183  10.927  13.210  1.00                 O  
ATOM    418  CB  ASN   104      41.699   8.743  13.104  1.00                 C  
ATOM    419  CG  ASN   104      42.877   8.039  13.747  1.00                 C  
ATOM    420  OD1 ASN   104      43.674   8.659  14.452  1.00                 O  
ATOM    421  ND2 ASN   104      42.992   6.739  13.504  1.00                 N  
ATOM    422  N   LEU   105      39.849  10.264  11.901  1.00                 N  
ATOM    423  CA  LEU   105      38.925  10.936  10.994  1.00                 C  
ATOM    424  C   LEU   105      38.006   9.963  10.272  1.00                 C  
ATOM    425  O   LEU   105      38.375   8.842   9.911  1.00                 O  
ATOM    426  CB  LEU   105      39.694  11.765   9.963  1.00                 C  
ATOM    427  CG  LEU   105      38.849  12.535   8.946  1.00                 C  
ATOM    428  CD1 LEU   105      38.042  13.626   9.633  1.00                 C  
ATOM    429  CD2 LEU   105      39.729  13.132   7.859  1.00                 C  
ATOM    430  N   ALA   106      36.776  10.413  10.059  1.00                 N  
ATOM    431  CA  ALA   106      35.765   9.655   9.350  1.00                 C  
ATOM    432  C   ALA   106      34.633  10.609   8.940  1.00                 C  
ATOM    433  O   ALA   106      33.989  11.257   9.770  1.00                 O  
ATOM    434  CB  ALA   106      35.248   8.519  10.219  1.00                 C  
ATOM    435  N   LEU   107      34.389  10.693   7.635  1.00                 N  
ATOM    436  CA  LEU   107      33.322  11.532   7.086  1.00                 C  
ATOM    437  C   LEU   107      32.423  10.568   6.321  1.00                 C  
ATOM    438  O   LEU   107      32.750  10.090   5.231  1.00                 O  
ATOM    439  CB  LEU   107      33.909  12.640   6.210  1.00                 C  
ATOM    440  CG  LEU   107      32.903  13.570   5.528  1.00                 C  
ATOM    441  CD1 LEU   107      32.103  14.347   6.562  1.00                 C  
ATOM    442  CD2 LEU   107      33.611  14.526   4.580  1.00                 C  
ATOM    443  N   ALA   108      31.266  10.274   6.902  1.00                 N  
ATOM    444  CA  ALA   108      30.328   9.324   6.313  1.00                 C  
ATOM    445  C   ALA   108      28.900   9.866   6.152  1.00                 C  
ATOM    446  O   ALA   108      28.518  10.886   6.732  1.00                 O  
ATOM    447  CB  ALA   108      30.269   8.052   7.145  1.00                 C  
ATOM    448  N   GLY   109      28.100   9.170   5.350  1.00                 N  
ATOM    449  CA  GLY   109      26.722   9.574   5.137  1.00                 C  
ATOM    450  C   GLY   109      25.893   9.343   6.382  1.00                 C  
ATOM    451  O   GLY   109      25.972   8.295   7.029  1.00                 O  
ATOM    452  N   GLY   110      25.075  10.326   6.743  1.00                 N  
ATOM    453  CA  GLY   110      24.231  10.246   7.944  1.00                 C  
ATOM    454  C   GLY   110      23.153   9.175   7.756  1.00                 C  
ATOM    455  O   GLY   110      21.959   9.488   7.775  1.00                 O  
ATOM    456  N   VAL   111      23.546   7.908   7.652  1.00                 N  
ATOM    457  CA  VAL   111      22.731   6.745   7.289  1.00                 C  
ATOM    458  C   VAL   111      21.772   6.370   8.418  1.00                 C  
ATOM    459  O   VAL   111      20.586   6.117   8.165  1.00                 O  
ATOM    460  CB  VAL   111      23.608   5.532   6.927  1.00                 C  
ATOM    461  CG1 VAL   111      22.748   4.294   6.727  1.00                 C  
ATOM    462  CG2 VAL   111      24.429   5.822   5.680  1.00                 C  
ATOM    463  N   LEU   112      22.249   6.380   9.674  1.00                 N  
ATOM    464  CA  LEU   112      21.368   6.075  10.803  1.00                 C  
ATOM    465  C   LEU   112      20.171   7.014  10.845  1.00                 C  
ATOM    466  O   LEU   112      19.039   6.576  11.081  1.00                 O  
ATOM    467  CB  LEU   112      22.139   6.156  12.122  1.00                 C  
ATOM    468  CG  LEU   112      23.189   5.069  12.361  1.00                 C  
ATOM    469  CD1 LEU   112      24.000   5.370  13.612  1.00                 C  
ATOM    470  CD2 LEU   112      22.532   3.702  12.473  1.00                 C  
ATOM    471  N   LEU   113      20.407   8.310  10.630  1.00                 N  
ATOM    472  CA  LEU   113      19.318   9.278  10.623  1.00                 C  
ATOM    473  C   LEU   113      18.311   8.953   9.532  1.00                 C  
ATOM    474  O   LEU   113      17.094   8.996   9.759  1.00                 O  
ATOM    475  CB  LEU   113      19.862  10.695  10.434  1.00                 C  
ATOM    476  CG  LEU   113      18.828  11.823  10.424  1.00                 C  
ATOM    477  CD1 LEU   113      18.069  11.869  11.741  1.00                 C  
ATOM    478  CD2 LEU   113      19.495  13.162  10.151  1.00                 C  
ATOM    479  N   LEU   114      18.813   8.634   8.334  1.00                 N  
ATOM    480  CA  LEU   114      17.962   8.211   7.227  1.00                 C  
ATOM    481  C   LEU   114      17.140   6.993   7.619  1.00                 C  
ATOM    482  O   LEU   114      15.920   6.956   7.409  1.00                 O  
ATOM    483  CB  LEU   114      18.806   7.907   5.988  1.00                 C  
ATOM    484  CG  LEU   114      18.048   7.406   4.757  1.00                 C  
ATOM    485  CD1 LEU   114      17.051   8.451   4.278  1.00                 C  
ATOM    486  CD2 LEU   114      19.015   7.047   3.639  1.00                 C  
ATOM    487  N   LEU   115      17.790   5.988   8.217  1.00                 N  
ATOM    488  CA  LEU   115      17.084   4.777   8.635  1.00                 C  
ATOM    489  C   LEU   115      15.986   5.088   9.655  1.00                 C  
ATOM    490  O   LEU   115      14.858   4.597   9.535  1.00                 O  
ATOM    491  CB  LEU   115      18.065   3.761   9.223  1.00                 C  
ATOM    492  CG  LEU   115      19.037   3.108   8.238  1.00                 C  
ATOM    493  CD1 LEU   115      20.079   2.283   8.977  1.00                 C  
ATOM    494  CD2 LEU   115      18.287   2.241   7.238  1.00                 C  
ATOM    495  N   ALA   116      16.300   5.915  10.664  1.00                 N  
ATOM    496  CA  ALA   116      15.295   6.315  11.645  1.00                 C  
ATOM    497  C   ALA   116      14.151   7.062  10.982  1.00                 C  
ATOM    498  O   ALA   116      12.978   6.846  11.310  1.00                 O  
ATOM    499  CB  ALA   116      15.925   7.177  12.728  1.00                 C  
ATOM    500  N   GLU   117      14.463   7.925  10.027  1.00                 N  
ATOM    501  CA  GLU   117      13.380   8.614   9.341  1.00                 C  
ATOM    502  C   GLU   117      12.555   7.648   8.493  1.00                 C  
ATOM    503  O   GLU   117      11.328   7.777   8.442  1.00                 O  
ATOM    504  CB  GLU   117      13.932   9.739   8.463  1.00                 C  
ATOM    505  CD  GLU   117      15.105  11.972   8.341  1.00                 C  
ATOM    506  CG  GLU   117      14.514  10.906   9.243  1.00                 C  
ATOM    507  OE1 GLU   117      15.234  11.718   7.126  1.00                 O  
ATOM    508  OE2 GLU   117      15.439  13.063   8.851  1.00                 O  
ATOM    509  N   ASN   118      13.191   6.637   7.877  1.00                 N  
ATOM    510  CA  ASN   118      12.453   5.666   7.063  1.00                 C  
ATOM    511  C   ASN   118      11.765   4.576   7.890  1.00                 C  
ATOM    512  O   ASN   118      10.710   4.076   7.482  1.00                 O  
ATOM    513  CB  ASN   118      13.380   5.014   6.036  1.00                 C  
ATOM    514  CG  ASN   118      13.768   5.960   4.917  1.00                 C  
ATOM    515  OD1 ASN   118      13.061   6.928   4.636  1.00                 O  
ATOM    516  ND2 ASN   118      14.896   5.683   4.273  1.00                 N  
ATOM    517  N   LYS   119      12.300   4.211   9.060  1.00                 N  
ATOM    518  CA  LYS   119      11.736   3.096   9.808  1.00                 C  
ATOM    519  C   LYS   119      10.770   3.496  10.916  1.00                 C  
ATOM    520  O   LYS   119      10.084   2.615  11.447  1.00                 O  
ATOM    521  CB  LYS   119      12.849   2.250  10.430  1.00                 C  
ATOM    522  CD  LYS   119      14.825   0.738  10.100  1.00                 C  
ATOM    523  CE  LYS   119      15.715   0.040   9.084  1.00                 C  
ATOM    524  CG  LYS   119      13.744   1.558   9.415  1.00                 C  
ATOM    525  NZ  LYS   119      16.792  -0.751   9.741  1.00                 N  
ATOM    526  N   ALA   120      10.683   4.780  11.264  1.00                 N  
ATOM    527  CA  ALA   120       9.912   5.194  12.430  1.00                 C  
ATOM    528  C   ALA   120       8.412   4.972  12.205  1.00                 C  
ATOM    529  O   ALA   120       7.932   5.004  11.066  1.00                 O  
ATOM    530  CB  ALA   120      10.183   6.655  12.753  1.00                 C  
ATOM    531  N   GLU   121       7.651   4.754  13.281  1.00                 N  
ATOM    532  CA  GLU   121       6.210   4.494  13.136  1.00                 C  
ATOM    533  C   GLU   121       5.454   5.665  12.522  1.00                 C  
ATOM    534  O   GLU   121       5.889   6.818  12.565  1.00                 O  
ATOM    535  CB  GLU   121       5.588   4.153  14.492  1.00                 C  
ATOM    536  CD  GLU   121       5.405   2.515  16.406  1.00                 C  
ATOM    537  CG  GLU   121       6.069   2.837  15.082  1.00                 C  
ATOM    538  OE1 GLU   121       4.632   3.361  16.904  1.00                 O  
ATOM    539  OE2 GLU   121       5.657   1.417  16.945  1.00                 O  
ATOM    540  N   GLY   122       4.302   5.342  11.930  1.00                 N  
ATOM    541  CA  GLY   122       3.426   6.370  11.387  1.00                 C  
ATOM    542  C   GLY   122       2.959   7.308  12.487  1.00                 C  
ATOM    543  O   GLY   122       2.916   8.528  12.304  1.00                 O  
ATOM    544  N   ARG   123       2.573   6.746  13.623  1.00                 N  
ATOM    545  CA  ARG   123       1.949   7.502  14.687  1.00                 C  
ATOM    546  C   ARG   123       2.816   7.385  15.926  1.00                 C  
ATOM    547  O   ARG   123       2.884   6.306  16.525  1.00                 O  
ATOM    548  CB  ARG   123       0.529   6.994  14.944  1.00                 C  
ATOM    549  CD  ARG   123      -1.808   6.656  14.093  1.00                 C  
ATOM    550  NE  ARG   123      -2.720   6.792  12.960  1.00                 N  
ATOM    551  CG  ARG   123      -0.427   7.209  13.782  1.00                 C  
ATOM    552  CZ  ARG   123      -3.507   7.844  12.756  1.00                 C  
ATOM    553  NH1 ARG   123      -4.304   7.880  11.697  1.00                 N  
ATOM    554  NH2 ARG   123      -3.495   8.857  13.612  1.00                 N  
ATOM    555  N   SER   124       3.507   8.443  16.344  1.00                 N  
ATOM    556  CA  SER   124       4.480   8.296  17.439  1.00                 C  
ATOM    557  C   SER   124       3.803   7.830  18.718  1.00                 C  
ATOM    558  O   SER   124       2.684   8.229  19.034  1.00                 O  
ATOM    559  CB  SER   124       5.213   9.616  17.685  1.00                 C  
ATOM    560  OG  SER   124       5.985   9.989  16.557  1.00                 O  
ATOM    561  N   LEU   125       4.478   6.942  19.433  1.00                 N  
ATOM    562  CA  LEU   125       3.941   6.478  20.706  1.00                 C  
ATOM    563  C   LEU   125       4.112   7.532  21.794  1.00                 C  
ATOM    564  O   LEU   125       3.228   7.703  22.643  1.00                 O  
ATOM    565  CB  LEU   125       4.618   5.173  21.130  1.00                 C  
ATOM    566  CG  LEU   125       4.325   3.945  20.265  1.00                 C  
ATOM    567  CD1 LEU   125       5.181   2.765  20.699  1.00                 C  
ATOM    568  CD2 LEU   125       2.850   3.582  20.330  1.00                 C  
ATOM    569  N   PHE   126       5.229   8.265  21.770  1.00                 N  
ATOM    570  CA  PHE   126       5.476   9.382  22.679  1.00                 C  
ATOM    571  C   PHE   126       5.517  10.671  21.864  1.00                 C  
ATOM    572  O   PHE   126       6.599  11.121  21.439  1.00                 O  
ATOM    573  CB  PHE   126       6.779   9.166  23.451  1.00                 C  
ATOM    574  CG  PHE   126       6.759   7.963  24.350  1.00                 C  
ATOM    575  CZ  PHE   126       6.729   5.738  26.015  1.00                 C  
ATOM    576  CD1 PHE   126       5.626   7.175  24.451  1.00                 C  
ATOM    577  CE1 PHE   126       5.608   6.068  25.278  1.00                 C  
ATOM    578  CD2 PHE   126       7.874   7.619  25.094  1.00                 C  
ATOM    579  CE2 PHE   126       7.855   6.512  25.921  1.00                 C  
ATOM    580  N   ALA   127       4.366  11.291  21.590  1.00                 N  
ATOM    581  CA  ALA   127       4.386  12.565  20.846  1.00                 C  
ATOM    582  C   ALA   127       5.003  13.697  21.641  1.00                 C  
ATOM    583  O   ALA   127       5.679  14.552  21.056  1.00                 O  
ATOM    584  CB  ALA   127       2.977  12.956  20.426  1.00                 C  
ATOM    585  N   GLY   128       4.819  13.710  22.960  1.00                 N  
ATOM    586  CA  GLY   128       5.440  14.706  23.808  1.00                 C  
ATOM    587  C   GLY   128       6.459  14.132  24.768  1.00                 C  
ATOM    588  O   GLY   128       6.494  12.922  25.014  1.00                 O  
ATOM    589  N   LEU   129       7.290  15.017  25.317  1.00                 N  
ATOM    590  CA  LEU   129       8.402  14.610  26.166  1.00                 C  
ATOM    591  C   LEU   129       7.913  13.859  27.401  1.00                 C  
ATOM    592  O   LEU   129       8.520  12.864  27.823  1.00                 O  
ATOM    593  CB  LEU   129       9.227  15.827  26.588  1.00                 C  
ATOM    594  CG  LEU   129      10.545  15.536  27.309  1.00                 C  
ATOM    595  CD1 LEU   129      11.460  16.751  27.269  1.00                 C  
ATOM    596  CD2 LEU   129      10.289  15.114  28.748  1.00                 C  
ATOM    597  N   PRO   130       6.808  14.317  27.985  1.00                 N  
ATOM    598  CA  PRO   130       6.243  13.698  29.175  1.00                 C  
ATOM    599  C   PRO   130       5.508  12.402  28.886  1.00                 C  
ATOM    600  O   PRO   130       4.953  11.809  29.815  1.00                 O  
ATOM    601  CB  PRO   130       5.278  14.753  29.719  1.00                 C  
ATOM    602  CD  PRO   130       6.281  15.689  27.757  1.00                 C  
ATOM    603  CG  PRO   130       5.751  16.036  29.120  1.00                 C  
ATOM    604  N   SER   131       5.469  11.970  27.632  1.00                 N  
ATOM    605  CA  SER   131       4.905  10.684  27.277  1.00                 C  
ATOM    606  C   SER   131       5.957   9.594  27.192  1.00                 C  
ATOM    607  O   SER   131       5.599   8.427  27.024  1.00                 O  
ATOM    608  CB  SER   131       4.160  10.775  25.944  1.00                 C  
ATOM    609  OG  SER   131       3.049  11.649  26.039  1.00                 O  
ATOM    610  N   LEU   132       7.236   9.935  27.316  1.00                 N  
ATOM    611  CA  LEU   132       8.277   8.926  27.182  1.00                 C  
ATOM    612  C   LEU   132       8.167   7.879  28.286  1.00                 C  
ATOM    613  O   LEU   132       7.748   8.165  29.409  1.00                 O  
ATOM    614  CB  LEU   132       9.661   9.577  27.209  1.00                 C  
ATOM    615  CG  LEU   132      10.202  10.075  25.867  1.00                 C  
ATOM    616  CD1 LEU   132       9.265  11.107  25.259  1.00                 C  
ATOM    617  CD2 LEU   132      11.597  10.659  26.033  1.00                 C  
ATOM    618  N   GLY   133       8.517   6.655  27.942  1.00                 N  
ATOM    619  CA  GLY   133       8.487   5.534  28.860  1.00                 C  
ATOM    620  C   GLY   133       9.904   5.207  29.301  1.00                 C  
ATOM    621  O   GLY   133      10.887   5.633  28.688  1.00                 O  
ATOM    622  N   GLU   134      10.001   4.439  30.385  1.00                 N  
ATOM    623  CA  GLU   134      11.310   3.979  30.823  1.00                 C  
ATOM    624  C   GLU   134      12.011   3.211  29.720  1.00                 C  
ATOM    625  O   GLU   134      13.221   3.366  29.523  1.00                 O  
ATOM    626  CB  GLU   134      11.181   3.107  32.073  1.00                 C  
ATOM    627  CD  GLU   134      10.589   2.966  34.525  1.00                 C  
ATOM    628  CG  GLU   134      10.783   3.872  33.325  1.00                 C  
ATOM    629  OE1 GLU   134      10.579   1.730  34.341  1.00                 O  
ATOM    630  OE2 GLU   134      10.448   3.491  35.649  1.00                 O  
ATOM    631  N   ASN   135      11.255   2.428  28.952  1.00                 N  
ATOM    632  CA  ASN   135      11.853   1.633  27.894  1.00                 C  
ATOM    633  C   ASN   135      12.369   2.509  26.761  1.00                 C  
ATOM    634  O   ASN   135      13.494   2.319  26.286  1.00                 O  
ATOM    635  CB  ASN   135      10.850   0.608  27.361  1.00                 C  
ATOM    636  CG  ASN   135      10.610  -0.532  28.332  1.00                 C  
ATOM    637  OD1 ASN   135      11.417  -0.775  29.230  1.00                 O  
ATOM    638  ND2 ASN   135       9.498  -1.235  28.154  1.00                 N  
ATOM    639  N   ASN   136      11.571   3.478  26.317  1.00                 N  
ATOM    640  CA  ASN   136      12.093   4.443  25.353  1.00                 C  
ATOM    641  C   ASN   136      13.347   5.127  25.880  1.00                 C  
ATOM    642  O   ASN   136      14.351   5.222  25.163  1.00                 O  
ATOM    643  CB  ASN   136      11.024   5.479  25.000  1.00                 C  
ATOM    644  CG  ASN   136       9.933   4.912  24.113  1.00                 C  
ATOM    645  OD1 ASN   136       9.454   3.801  24.336  1.00                 O  
ATOM    646  ND2 ASN   136       9.538   5.676  23.102  1.00                 N  
ATOM    647  N   PRO   137      13.326   5.572  27.146  1.00                 N  
ATOM    648  CA  PRO   137      14.493   6.258  27.701  1.00                 C  
ATOM    649  C   PRO   137      15.716   5.344  27.716  1.00                 C  
ATOM    650  O   PRO   137      16.822   5.768  27.349  1.00                 O  
ATOM    651  CB  PRO   137      14.060   6.637  29.119  1.00                 C  
ATOM    652  CD  PRO   137      12.120   5.678  28.096  1.00                 C  
ATOM    653  CG  PRO   137      12.575   6.760  29.035  1.00                 C  
ATOM    654  N   MET   152      15.529   4.074  28.108  1.00                 N  
ATOM    655  CA  MET   152      16.658   3.158  28.194  1.00                 C  
ATOM    656  C   MET   152      17.230   2.853  26.819  1.00                 C  
ATOM    657  O   MET   152      18.452   2.756  26.654  1.00                 O  
ATOM    658  CB  MET   152      16.242   1.858  28.886  1.00                 C  
ATOM    659  SD  MET   152      15.702   0.428  31.197  1.00                 S  
ATOM    660  CE  MET   152      14.083  -0.024  30.580  1.00                 C  
ATOM    661  CG  MET   152      15.952   2.011  30.370  1.00                 C  
ATOM    662  N   PHE   153      16.362   2.691  25.826  1.00                 N  
ATOM    663  CA  PHE   153      16.830   2.359  24.496  1.00                 C  
ATOM    664  C   PHE   153      17.554   3.538  23.871  1.00                 C  
ATOM    665  O   PHE   153      18.630   3.369  23.278  1.00                 O  
ATOM    666  CB  PHE   153      15.661   1.924  23.610  1.00                 C  
ATOM    667  CG  PHE   153      15.129   0.558  23.935  1.00                 C  
ATOM    668  CZ  PHE   153      14.152  -1.974  24.538  1.00                 C  
ATOM    669  CD1 PHE   153      13.767   0.336  24.042  1.00                 C  
ATOM    670  CE1 PHE   153      13.278  -0.921  24.342  1.00                 C  
ATOM    671  CD2 PHE   153      15.991  -0.507  24.135  1.00                 C  
ATOM    672  CE2 PHE   153      15.502  -1.764  24.435  1.00                 C  
ATOM    673  N   LEU   154      17.001   4.748  24.013  1.00                 N  
ATOM    674  CA  LEU   154      17.772   5.928  23.632  1.00                 C  
ATOM    675  C   LEU   154      19.127   5.892  24.317  1.00                 C  
ATOM    676  O   LEU   154      20.158   6.185  23.701  1.00                 O  
ATOM    677  CB  LEU   154      17.011   7.205  23.993  1.00                 C  
ATOM    678  CG  LEU   154      17.607   8.518  23.481  1.00                 C  
ATOM    679  CD1 LEU   154      16.564   9.624  23.496  1.00                 C  
ATOM    680  CD2 LEU   154      18.816   8.919  24.312  1.00                 C  
ATOM    681  N   THR   155      19.146   5.500  25.598  1.00                 N  
ATOM    682  CA  THR   155      20.399   5.420  26.338  1.00                 C  
ATOM    683  C   THR   155      21.399   4.459  25.719  1.00                 C  
ATOM    684  O   THR   155      22.589   4.776  25.602  1.00                 O  
ATOM    685  CB  THR   155      20.165   4.996  27.800  1.00                 C  
ATOM    686  OG1 THR   155      19.352   5.974  28.460  1.00                 O  
ATOM    687  CG2 THR   155      21.489   4.884  28.540  1.00                 C  
ATOM    688  N   LEU   156      20.941   3.270  25.316  1.00                 N  
ATOM    689  CA  LEU   156      21.843   2.370  24.607  1.00                 C  
ATOM    690  C   LEU   156      22.320   2.996  23.296  1.00                 C  
ATOM    691  O   LEU   156      23.505   2.897  22.955  1.00                 O  
ATOM    692  CB  LEU   156      21.157   1.030  24.333  1.00                 C  
ATOM    693  CG  LEU   156      22.046  -0.087  23.782  1.00                 C  
ATOM    694  CD1 LEU   156      21.388  -1.444  23.978  1.00                 C  
ATOM    695  CD2 LEU   156      22.351   0.146  22.310  1.00                 C  
ATOM    696  N   LEU   157      21.431   3.684  22.567  1.00                 N  
ATOM    697  CA  LEU   157      21.866   4.319  21.321  1.00                 C  
ATOM    698  C   LEU   157      22.969   5.350  21.552  1.00                 C  
ATOM    699  O   LEU   157      23.833   5.517  20.681  1.00                 O  
ATOM    700  CB  LEU   157      20.682   4.987  20.619  1.00                 C  
ATOM    701  CG  LEU   157      19.862   4.100  19.680  1.00                 C  
ATOM    702  CD1 LEU   157      20.716   3.611  18.520  1.00                 C  
ATOM    703  CD2 LEU   157      19.271   2.920  20.436  1.00                 C  
ATOM    704  N   ARG   158      23.013   5.977  22.734  1.00                 N  
ATOM    705  CA  ARG   158      24.082   6.917  23.060  1.00                 C  
ATOM    706  C   ARG   158      25.478   6.273  23.093  1.00                 C  
ATOM    707  O   ARG   158      26.473   7.006  23.090  1.00                 O  
ATOM    708  CB  ARG   158      23.816   7.583  24.411  1.00                 C  
ATOM    709  CD  ARG   158      22.438   9.176  25.776  1.00                 C  
ATOM    710  NE  ARG   158      21.264  10.046  25.811  1.00                 N  
ATOM    711  CG  ARG   158      22.638   8.544  24.408  1.00                 C  
ATOM    712  CZ  ARG   158      21.268  11.321  25.437  1.00                 C  
ATOM    713  NH1 ARG   158      20.152  12.034  25.502  1.00                 N  
ATOM    714  NH2 ARG   158      22.387  11.880  24.998  1.00                 N  
ATOM    715  N   PHE   159      25.597   4.938  23.109  1.00                 N  
ATOM    716  CA  PHE   159      26.922   4.329  22.980  1.00                 C  
ATOM    717  C   PHE   159      27.558   4.675  21.644  1.00                 C  
ATOM    718  O   PHE   159      28.751   5.014  21.593  1.00                 O  
ATOM    719  CB  PHE   159      26.831   2.810  23.140  1.00                 C  
ATOM    720  CG  PHE   159      28.156   2.109  23.034  1.00                 C  
ATOM    721  CZ  PHE   159      30.605   0.811  22.833  1.00                 C  
ATOM    722  CD1 PHE   159      29.037   2.099  24.102  1.00                 C  
ATOM    723  CE1 PHE   159      30.255   1.454  24.005  1.00                 C  
ATOM    724  CD2 PHE   159      28.521   1.461  21.868  1.00                 C  
ATOM    725  CE2 PHE   159      29.740   0.817  21.771  1.00                 C  
ATOM    726  N   GLU   160      26.765   4.625  20.555  1.00                 N  
ATOM    727  CA  GLU   160      27.248   5.054  19.246  1.00                 C  
ATOM    728  C   GLU   160      27.902   6.435  19.307  1.00                 C  
ATOM    729  O   GLU   160      28.844   6.711  18.557  1.00                 O  
ATOM    730  CB  GLU   160      26.103   5.069  18.231  1.00                 C  
ATOM    731  CD  GLU   160      27.457   4.424  16.199  1.00                 C  
ATOM    732  CG  GLU   160      26.528   5.448  16.822  1.00                 C  
ATOM    733  OE1 GLU   160      27.469   3.268  16.671  1.00                 O  
ATOM    734  OE2 GLU   160      28.172   4.778  15.238  1.00                 O  
ATOM    735  N   MET   161      27.435   7.302  20.211  1.00                 N  
ATOM    736  CA  MET   161      28.026   8.625  20.373  1.00                 C  
ATOM    737  C   MET   161      29.461   8.583  20.891  1.00                 C  
ATOM    738  O   MET   161      30.184   9.566  20.729  1.00                 O  
ATOM    739  CB  MET   161      27.180   9.477  21.321  1.00                 C  
ATOM    740  SD  MET   161      26.213  10.048  23.854  1.00                 S  
ATOM    741  CE  MET   161      26.540   9.290  25.443  1.00                 C  
ATOM    742  CG  MET   161      27.251   9.043  22.776  1.00                 C  
ATOM    743  N   ASP   162      29.895   7.484  21.509  1.00                 N  
ATOM    744  CA  ASP   162      31.300   7.381  21.891  1.00                 C  
ATOM    745  C   ASP   162      32.200   7.291  20.679  1.00                 C  
ATOM    746  O   ASP   162      33.413   7.486  20.804  1.00                 O  
ATOM    747  CB  ASP   162      31.522   6.166  22.794  1.00                 C  
ATOM    748  CG  ASP   162      30.920   6.348  24.174  1.00                 C  
ATOM    749  OD1 ASP   162      30.548   7.491  24.513  1.00                 O  
ATOM    750  OD2 ASP   162      30.820   5.347  24.915  1.00                 O  
ATOM    751  N   PHE   163      33.414   7.824  20.740  1.00                 N  
ATOM    752  CA  PHE   163      33.920   8.572  21.888  1.00                 C  
ATOM    753  C   PHE   163      33.430  10.013  21.779  1.00                 C  
ATOM    754  O   PHE   163      32.720  10.372  20.835  1.00                 O  
ATOM    755  CB  PHE   163      35.447   8.501  21.943  1.00                 C  
ATOM    756  CG  PHE   163      36.045   9.212  23.123  1.00                 C  
ATOM    757  CZ  PHE   163      37.153  10.534  25.303  1.00                 C  
ATOM    758  CD1 PHE   163      36.062   8.617  24.372  1.00                 C  
ATOM    759  CE1 PHE   163      36.612   9.272  25.458  1.00                 C  
ATOM    760  CD2 PHE   163      36.591  10.476  22.984  1.00                 C  
ATOM    761  CE2 PHE   163      37.141  11.131  24.070  1.00                 C  
ATOM    762  N   LEU   164      33.788  10.870  22.729  1.00                 N  
ATOM    763  CA  LEU   164      33.299  12.254  22.736  1.00                 C  
ATOM    764  C   LEU   164      33.555  13.023  21.439  1.00                 C  
ATOM    765  O   LEU   164      32.718  13.805  20.980  1.00                 O  
ATOM    766  CB  LEU   164      33.927  13.038  23.890  1.00                 C  
ATOM    767  CG  LEU   164      33.505  14.503  24.023  1.00                 C  
ATOM    768  CD1 LEU   164      32.008  14.611  24.265  1.00                 C  
ATOM    769  CD2 LEU   164      34.274  15.184  25.145  1.00                 C  
ATOM    770  N   LEU   165      34.707  12.817  20.831  1.00                 N  
ATOM    771  CA  LEU   165      35.019  13.608  19.654  1.00                 C  
ATOM    772  C   LEU   165      35.217  12.718  18.441  1.00                 C  
ATOM    773  O   LEU   165      36.050  12.990  17.572  1.00                 O  
ATOM    774  CB  LEU   165      36.268  14.458  19.895  1.00                 C  
ATOM    775  CG  LEU   165      36.172  15.505  21.007  1.00                 C  
ATOM    776  CD1 LEU   165      37.522  16.164  21.244  1.00                 C  
ATOM    777  CD2 LEU   165      35.123  16.553  20.669  1.00                 C  
ATOM    778  N   MET   166      34.453  11.628  18.357  1.00                 N  
ATOM    779  CA  MET   166      34.615  10.687  17.269  1.00                 C  
ATOM    780  C   MET   166      34.050  11.242  15.980  1.00                 C  
ATOM    781  O   MET   166      34.699  11.245  14.930  1.00                 O  
ATOM    782  CB  MET   166      33.942   9.355  17.607  1.00                 C  
ATOM    783  SD  MET   166      33.421   6.694  17.042  1.00                 S  
ATOM    784  CE  MET   166      33.717   5.722  15.567  1.00                 C  
ATOM    785  CG  MET   166      34.148   8.272  16.562  1.00                 C  
ATOM    786  N   ILE   167      32.798  11.710  16.124  1.00                 N  
ATOM    787  CA  ILE   167      32.188  12.182  14.902  1.00                 C  
ATOM    788  C   ILE   167      30.734  11.787  14.743  1.00                 C  
ATOM    789  O   ILE   167      30.017  12.402  13.942  1.00                 O  
ATOM    790  CB  ILE   167      32.957  11.691  13.661  1.00                 C  
ATOM    791  CD1 ILE   167      35.274  11.661  12.600  1.00                 C  
ATOM    792  CG1 ILE   167      34.368  12.281  13.640  1.00                 C  
ATOM    793  CG2 ILE   167      32.186  12.020  12.392  1.00                 C  
ATOM    794  N   GLN   168      30.274  10.791  15.498  1.00                 N  
ATOM    795  CA  GLN   168      28.945  10.251  15.274  1.00                 C  
ATOM    796  C   GLN   168      27.842  11.210  15.702  1.00                 C  
ATOM    797  O   GLN   168      26.743  11.119  15.153  1.00                 O  
ATOM    798  CB  GLN   168      28.774   8.923  16.015  1.00                 C  
ATOM    799  CD  GLN   168      29.346   7.434  14.057  1.00                 C  
ATOM    800  CG  GLN   168      29.660   7.803  15.494  1.00                 C  
ATOM    801  OE1 GLN   168      28.207   7.108  13.724  1.00                 O  
ATOM    802  NE2 GLN   168      30.360   7.484  13.200  1.00                 N  
ATOM    803  N   ASN   169      28.133  12.188  16.577  1.00                 N  
ATOM    804  CA  ASN   169      27.144  13.141  17.094  1.00                 C  
ATOM    805  C   ASN   169      26.133  12.600  18.089  1.00                 C  
ATOM    806  O   ASN   169      25.162  11.963  17.689  1.00                 O  
ATOM    807  CB  ASN   169      26.363  13.780  15.944  1.00                 C  
ATOM    808  CG  ASN   169      27.244  14.611  15.032  1.00                 C  
ATOM    809  OD1 ASN   169      28.121  15.340  15.496  1.00                 O  
ATOM    810  ND2 ASN   169      27.013  14.504  13.729  1.00                 N  
ATOM    811  N   LEU   170      26.437  12.720  19.375  1.00                 N  
ATOM    812  CA  LEU   170      25.512  12.387  20.448  1.00                 C  
ATOM    813  C   LEU   170      24.045  12.691  20.157  1.00                 C  
ATOM    814  O   LEU   170      23.177  11.857  20.440  1.00                 O  
ATOM    815  CB  LEU   170      25.897  13.120  21.734  1.00                 C  
ATOM    816  CG  LEU   170      25.000  12.875  22.949  1.00                 C  
ATOM    817  CD1 LEU   170      25.015  11.406  23.341  1.00                 C  
ATOM    818  CD2 LEU   170      25.434  13.741  24.122  1.00                 C  
ATOM    819  N   VAL   171      23.729  13.886  19.657  1.00                 N  
ATOM    820  CA  VAL   171      22.325  14.174  19.372  1.00                 C  
ATOM    821  C   VAL   171      21.816  13.325  18.222  1.00                 C  
ATOM    822  O   VAL   171      20.653  12.910  18.220  1.00                 O  
ATOM    823  CB  VAL   171      22.108  15.665  19.055  1.00                 C  
ATOM    824  CG1 VAL   171      22.525  16.527  20.236  1.00                 C  
ATOM    825  CG2 VAL   171      22.877  16.061  17.804  1.00                 C  
ATOM    826  N   GLY   172      22.671  13.064  17.231  1.00                 N  
ATOM    827  CA  GLY   172      22.286  12.172  16.145  1.00                 C  
ATOM    828  C   GLY   172      21.929  10.769  16.618  1.00                 C  
ATOM    829  O   GLY   172      20.864  10.247  16.276  1.00                 O  
ATOM    830  N   THR   173      22.807  10.148  17.428  1.00                 N  
ATOM    831  CA  THR   173      22.534   8.818  17.980  1.00                 C  
ATOM    832  C   THR   173      21.244   8.813  18.787  1.00                 C  
ATOM    833  O   THR   173      20.360   7.977  18.561  1.00                 O  
ATOM    834  CB  THR   173      23.693   8.326  18.867  1.00                 C  
ATOM    835  OG1 THR   173      24.884   8.208  18.079  1.00                 O  
ATOM    836  CG2 THR   173      23.367   6.965  19.463  1.00                 C  
ATOM    837  N   ALA   174      21.098   9.765  19.713  1.00                 N  
ATOM    838  CA  ALA   174      19.965   9.715  20.629  1.00                 C  
ATOM    839  C   ALA   174      18.666  10.158  19.973  1.00                 C  
ATOM    840  O   ALA   174      17.597   9.700  20.380  1.00                 O  
ATOM    841  CB  ALA   174      20.233  10.579  21.852  1.00                 C  
ATOM    842  N   MET   175      18.715  11.028  18.963  1.00                 N  
ATOM    843  CA  MET   175      17.464  11.370  18.298  1.00                 C  
ATOM    844  C   MET   175      17.029  10.242  17.366  1.00                 C  
ATOM    845  O   MET   175      15.835   9.929  17.269  1.00                 O  
ATOM    846  CB  MET   175      17.611  12.679  17.520  1.00                 C  
ATOM    847  SD  MET   175      17.701  15.447  17.457  1.00                 S  
ATOM    848  CE  MET   175      19.312  15.426  16.676  1.00                 C  
ATOM    849  CG  MET   175      17.758  13.910  18.398  1.00                 C  
ATOM    850  N   ILE   176      17.984   9.594  16.691  1.00                 N  
ATOM    851  CA  ILE   176      17.644   8.446  15.856  1.00                 C  
ATOM    852  C   ILE   176      16.979   7.352  16.676  1.00                 C  
ATOM    853  O   ILE   176      15.872   6.900  16.346  1.00                 O  
ATOM    854  CB  ILE   176      18.885   7.882  15.139  1.00                 C  
ATOM    855  CD1 ILE   176      20.773   8.545  13.560  1.00                 C  
ATOM    856  CG1 ILE   176      19.399   8.879  14.099  1.00                 C  
ATOM    857  CG2 ILE   176      18.574   6.528  14.521  1.00                 C  
ATOM    858  N   ILE   177      17.634   6.939  17.768  1.00                 N  
ATOM    859  CA  ILE   177      17.025   5.975  18.666  1.00                 C  
ATOM    860  C   ILE   177      15.651   6.406  19.148  1.00                 C  
ATOM    861  O   ILE   177      14.717   5.602  19.183  1.00                 O  
ATOM    862  CB  ILE   177      17.919   5.700  19.889  1.00                 C  
ATOM    863  CD1 ILE   177      17.432   3.198  19.896  1.00                 C  
ATOM    864  CG1 ILE   177      17.395   4.495  20.673  1.00                 C  
ATOM    865  CG2 ILE   177      18.025   6.941  20.762  1.00                 C  
ATOM    866  N   LEU   178      15.500   7.683  19.506  1.00                 N  
ATOM    867  CA  LEU   178      14.200   8.151  19.951  1.00                 C  
ATOM    868  C   LEU   178      13.123   7.939  18.905  1.00                 C  
ATOM    869  O   LEU   178      12.053   7.400  19.199  1.00                 O  
ATOM    870  CB  LEU   178      14.263   9.634  20.324  1.00                 C  
ATOM    871  CG  LEU   178      15.055   9.983  21.585  1.00                 C  
ATOM    872  CD1 LEU   178      15.208  11.489  21.724  1.00                 C  
ATOM    873  CD2 LEU   178      14.383   9.403  22.820  1.00                 C  
ATOM    874  N   ILE   179      13.395   8.360  17.663  1.00                 N  
ATOM    875  CA  ILE   179      12.416   8.189  16.593  1.00                 C  
ATOM    876  C   ILE   179      12.159   6.718  16.296  1.00                 C  
ATOM    877  O   ILE   179      11.025   6.345  15.983  1.00                 O  
ATOM    878  CB  ILE   179      12.859   8.905  15.303  1.00                 C  
ATOM    879  CD1 ILE   179      13.513  11.194  14.391  1.00                 C  
ATOM    880  CG1 ILE   179      12.830  10.422  15.499  1.00                 C  
ATOM    881  CG2 ILE   179      11.996   8.469  14.129  1.00                 C  
ATOM    882  N   ALA   180      13.188   5.873  16.382  1.00                 N  
ATOM    883  CA  ALA   180      12.988   4.443  16.166  1.00                 C  
ATOM    884  C   ALA   180      12.211   3.775  17.295  1.00                 C  
ATOM    885  O   ALA   180      11.673   2.681  17.093  1.00                 O  
ATOM    886  CB  ALA   180      14.326   3.740  15.997  1.00                 C  
ATOM    887  N   VAL   181      12.142   4.401  18.472  1.00                 N  
ATOM    888  CA  VAL   181      11.350   3.916  19.595  1.00                 C  
ATOM    889  C   VAL   181       9.993   4.592  19.680  1.00                 C  
ATOM    890  O   VAL   181       9.352   4.538  20.731  1.00                 O  
ATOM    891  CB  VAL   181      12.091   4.105  20.932  1.00                 C  
ATOM    892  CG1 VAL   181      13.383   3.304  20.943  1.00                 C  
ATOM    893  CG2 VAL   181      12.372   5.579  21.181  1.00                 C  
ATOM    894  N   GLY   182       9.550   5.225  18.598  1.00                 N  
ATOM    895  CA  GLY   182       8.267   5.884  18.583  1.00                 C  
ATOM    896  C   GLY   182       8.207   7.188  19.345  1.00                 C  
ATOM    897  O   GLY   182       7.126   7.593  19.786  1.00                 O  
ATOM    898  N   TYR   183       9.331   7.861  19.523  1.00                 N  
ATOM    899  CA  TYR   183       9.336   9.199  20.104  1.00                 C  
ATOM    900  C   TYR   183       9.357  10.189  18.952  1.00                 C  
ATOM    901  O   TYR   183      10.055   9.976  17.955  1.00                 O  
ATOM    902  CB  TYR   183      10.536   9.374  21.037  1.00                 C  
ATOM    903  CG  TYR   183      10.465   8.532  22.291  1.00                 C  
ATOM    904  OH  TYR   183      10.253   6.213  25.736  1.00                 O  
ATOM    905  CZ  TYR   183      10.324   6.981  24.596  1.00                 C  
ATOM    906  CD1 TYR   183       9.345   7.756  22.564  1.00                 C  
ATOM    907  CE1 TYR   183       9.271   6.984  23.708  1.00                 C  
ATOM    908  CD2 TYR   183      11.516   8.516  23.198  1.00                 C  
ATOM    909  CE2 TYR   183      11.460   7.750  24.347  1.00                 C  
ATOM    910  N   LYS   184       8.570  11.256  19.067  1.00                 N  
ATOM    911  CA  LYS   184       8.497  12.226  17.982  1.00                 C  
ATOM    912  C   LYS   184       9.817  12.960  17.846  1.00                 C  
ATOM    913  O   LYS   184      10.596  13.058  18.796  1.00                 O  
ATOM    914  CB  LYS   184       7.354  13.215  18.223  1.00                 C  
ATOM    915  CD  LYS   184       5.944  15.102  17.359  1.00                 C  
ATOM    916  CE  LYS   184       5.736  16.099  16.230  1.00                 C  
ATOM    917  CG  LYS   184       7.140  14.204  17.089  1.00                 C  
ATOM    918  NZ  LYS   184       4.579  16.999  16.490  1.00                 N  
ATOM    919  N   THR   185      10.064  13.471  16.634  1.00                 N  
ATOM    920  CA  THR   185      11.260  14.271  16.394  1.00                 C  
ATOM    921  C   THR   185      11.450  15.310  17.484  1.00                 C  
ATOM    922  O   THR   185      12.558  15.470  18.011  1.00                 O  
ATOM    923  CB  THR   185      11.205  14.972  15.024  1.00                 C  
ATOM    924  OG1 THR   185      11.137  13.989  13.983  1.00                 O  
ATOM    925  CG2 THR   185      12.448  15.822  14.810  1.00                 C  
ATOM    926  N   LYS   186      10.365  16.003  17.851  1.00                 N  
ATOM    927  CA  LYS   186      10.470  17.118  18.785  1.00                 C  
ATOM    928  C   LYS   186      10.833  16.640  20.185  1.00                 C  
ATOM    929  O   LYS   186      11.773  17.157  20.804  1.00                 O  
ATOM    930  CB  LYS   186       9.160  17.907  18.828  1.00                 C  
ATOM    931  CD  LYS   186       7.889  19.895  19.683  1.00                 C  
ATOM    932  CE  LYS   186       7.916  21.096  20.615  1.00                 C  
ATOM    933  CG  LYS   186       9.191  19.114  19.750  1.00                 C  
ATOM    934  NZ  LYS   186       6.646  21.871  20.559  1.00                 N  
ATOM    935  N   LEU   187      10.105  15.645  20.701  1.00                 N  
ATOM    936  CA  LEU   187      10.404  15.140  22.043  1.00                 C  
ATOM    937  C   LEU   187      11.763  14.448  22.086  1.00                 C  
ATOM    938  O   LEU   187      12.472  14.548  23.094  1.00                 O  
ATOM    939  CB  LEU   187       9.312  14.175  22.508  1.00                 C  
ATOM    940  CG  LEU   187       9.463  13.610  23.922  1.00                 C  
ATOM    941  CD1 LEU   187       9.476  14.731  24.950  1.00                 C  
ATOM    942  CD2 LEU   187       8.347  12.623  24.229  1.00                 C  
ATOM    943  N   SER   188      12.148  13.760  20.998  1.00                 N  
ATOM    944  CA  SER   188      13.466  13.129  20.930  1.00                 C  
ATOM    945  C   SER   188      14.580  14.164  20.971  1.00                 C  
ATOM    946  O   SER   188      15.604  13.967  21.639  1.00                 O  
ATOM    947  CB  SER   188      13.589  12.281  19.663  1.00                 C  
ATOM    948  OG  SER   188      13.541  13.090  18.500  1.00                 O  
ATOM    949  N   ALA   189      14.410  15.265  20.246  1.00                 N  
ATOM    950  CA  ALA   189      15.362  16.365  20.361  1.00                 C  
ATOM    951  C   ALA   189      15.400  16.900  21.786  1.00                 C  
ATOM    952  O   ALA   189      16.470  17.002  22.390  1.00                 O  
ATOM    953  CB  ALA   189      15.005  17.479  19.388  1.00                 C  
ATOM    954  N   LEU   190      14.230  17.193  22.354  1.00                 N  
ATOM    955  CA  LEU   190      14.162  17.693  23.723  1.00                 C  
ATOM    956  C   LEU   190      14.837  16.744  24.698  1.00                 C  
ATOM    957  O   LEU   190      15.596  17.180  25.573  1.00                 O  
ATOM    958  CB  LEU   190      12.707  17.917  24.140  1.00                 C  
ATOM    959  CG  LEU   190      11.973  19.068  23.448  1.00                 C  
ATOM    960  CD1 LEU   190      10.498  19.064  23.817  1.00                 C  
ATOM    961  CD2 LEU   190      12.606  20.403  23.809  1.00                 C  
ATOM    962  N   VAL   191      14.579  15.439  24.559  1.00                 N  
ATOM    963  CA  VAL   191      15.142  14.488  25.506  1.00                 C  
ATOM    964  C   VAL   191      16.648  14.361  25.341  1.00                 C  
ATOM    965  O   VAL   191      17.364  14.223  26.338  1.00                 O  
ATOM    966  CB  VAL   191      14.490  13.100  25.367  1.00                 C  
ATOM    967  CG1 VAL   191      12.995  13.185  25.632  1.00                 C  
ATOM    968  CG2 VAL   191      14.758  12.521  23.986  1.00                 C  
ATOM    969  N   LEU   192      17.159  14.440  24.110  1.00                 N  
ATOM    970  CA  LEU   192      18.612  14.421  23.959  1.00                 C  
ATOM    971  C   LEU   192      19.258  15.670  24.561  1.00                 C  
ATOM    972  O   LEU   192      20.329  15.572  25.173  1.00                 O  
ATOM    973  CB  LEU   192      18.996  14.299  22.483  1.00                 C  
ATOM    974  CG  LEU   192      20.493  14.229  22.175  1.00                 C  
ATOM    975  CD1 LEU   192      21.128  13.031  22.865  1.00                 C  
ATOM    976  CD2 LEU   192      20.731  14.163  20.674  1.00                 C  
ATOM    977  N   VAL   193      18.628  16.844  24.428  1.00                 N  
ATOM    978  CA  VAL   193      19.198  18.043  25.049  1.00                 C  
ATOM    979  C   VAL   193      19.247  17.885  26.564  1.00                 C  
ATOM    980  O   VAL   193      20.279  18.142  27.196  1.00                 O  
ATOM    981  CB  VAL   193      18.402  19.306  24.673  1.00                 C  
ATOM    982  CG1 VAL   193      18.873  20.497  25.493  1.00                 C  
ATOM    983  CG2 VAL   193      18.532  19.595  23.185  1.00                 C  
ATOM    984  N   VAL   194      18.140  17.438  27.157  1.00                 N  
ATOM    985  CA  VAL   194      18.110  17.198  28.595  1.00                 C  
ATOM    986  C   VAL   194      19.151  16.166  29.005  1.00                 C  
ATOM    987  O   VAL   194      19.816  16.315  30.036  1.00                 O  
ATOM    988  CB  VAL   194      16.715  16.741  29.062  1.00                 C  
ATOM    989  CG1 VAL   194      16.760  16.296  30.516  1.00                 C  
ATOM    990  CG2 VAL   194      15.699  17.857  28.874  1.00                 C  
ATOM    991  N   TRP   195      19.307  15.112  28.205  1.00                 N  
ATOM    992  CA  TRP   195      20.265  14.065  28.543  1.00                 C  
ATOM    993  C   TRP   195      21.691  14.566  28.391  1.00                 C  
ATOM    994  O   TRP   195      22.573  14.160  29.154  1.00                 O  
ATOM    995  CB  TRP   195      20.042  12.831  27.666  1.00                 C  
ATOM    996  CG  TRP   195      18.793  12.075  28.001  1.00                 C  
ATOM    997  CD1 TRP   195      18.121  11.205  27.192  1.00                 C  
ATOM    998  NE1 TRP   195      17.019  10.706  27.845  1.00                 N  
ATOM    999  CD2 TRP   195      18.066  12.122  29.234  1.00                 C  
ATOM   1000  CE2 TRP   195      16.965  11.256  29.102  1.00                 C  
ATOM   1001  CH2 TRP   195      16.234  11.748  31.292  1.00                 C  
ATOM   1002  CZ2 TRP   195      16.041  11.061  30.127  1.00                 C  
ATOM   1003  CE3 TRP   195      18.238  12.813  30.438  1.00                 C  
ATOM   1004  CZ3 TRP   195      17.319  12.616  31.451  1.00                 C  
ATOM   1005  N   LEU   196      21.927  15.478  27.445  1.00                 N  
ATOM   1006  CA  LEU   196      23.272  16.006  27.250  1.00                 C  
ATOM   1007  C   LEU   196      23.802  16.697  28.504  1.00                 C  
ATOM   1008  O   LEU   196      25.016  16.672  28.749  1.00                 O  
ATOM   1009  CB  LEU   196      23.298  16.985  26.074  1.00                 C  
ATOM   1010  CG  LEU   196      24.661  17.585  25.722  1.00                 C  
ATOM   1011  CD1 LEU   196      25.648  16.491  25.345  1.00                 C  
ATOM   1012  CD2 LEU   196      24.529  18.591  24.589  1.00                 C  
ATOM   1013  N   THR   197      22.918  17.284  29.318  1.00                 N  
ATOM   1014  CA  THR   197      23.322  18.103  30.463  1.00                 C  
ATOM   1015  C   THR   197      24.129  17.262  31.448  1.00                 C  
ATOM   1016  O   THR   197      25.319  17.541  31.634  1.00                 O  
ATOM   1017  CB  THR   197      22.103  18.720  31.173  1.00                 C  
ATOM   1018  OG1 THR   197      21.403  19.581  30.266  1.00                 O  
ATOM   1019  CG2 THR   197      22.546  19.539  32.376  1.00                 C  
ATOM   1020  N   CYS   198      23.581  16.213  32.072  1.00                 N  
ATOM   1021  CA  CYS   198      24.456  15.362  32.899  1.00                 C  
ATOM   1022  C   CYS   198      25.579  14.699  32.115  1.00                 C  
ATOM   1023  O   CYS   198      26.698  14.613  32.633  1.00                 O  
ATOM   1024  CB  CYS   198      23.639  14.275  33.600  1.00                 C  
ATOM   1025  SG  CYS   198      22.552  14.886  34.910  1.00                 S  
ATOM   1026  N   LEU   199      25.331  14.271  30.870  1.00                 N  
ATOM   1027  CA  LEU   199      26.367  13.589  30.094  1.00                 C  
ATOM   1028  C   LEU   199      27.564  14.494  29.853  1.00                 C  
ATOM   1029  O   LEU   199      28.696  14.137  30.195  1.00                 O  
ATOM   1030  CB  LEU   199      25.803  13.103  28.758  1.00                 C  
ATOM   1031  CG  LEU   199      24.783  11.964  28.826  1.00                 C  
ATOM   1032  CD1 LEU   199      24.172  11.707  27.457  1.00                 C  
ATOM   1033  CD2 LEU   199      25.429  10.696  29.363  1.00                 C  
ATOM   1034  N   ASN   200      27.327  15.679  29.271  1.00                 N  
ATOM   1035  CA  ASN   200      28.431  16.561  28.901  1.00                 C  
ATOM   1036  C   ASN   200      29.083  17.200  30.116  1.00                 C  
ATOM   1037  O   ASN   200      30.290  17.466  30.092  1.00                 O  
ATOM   1038  CB  ASN   200      27.951  17.643  27.932  1.00                 C  
ATOM   1039  CG  ASN   200      29.093  18.445  27.341  1.00                 C  
ATOM   1040  OD1 ASN   200      29.214  19.645  27.588  1.00                 O  
ATOM   1041  ND2 ASN   200      29.937  17.783  26.558  1.00                 N  
ATOM   1042  N   PHE   201      28.315  17.472  31.174  1.00                 N  
ATOM   1043  CA  PHE   201      28.921  18.118  32.334  1.00                 C  
ATOM   1044  C   PHE   201      29.845  17.170  33.078  1.00                 C  
ATOM   1045  O   PHE   201      30.842  17.609  33.660  1.00                 O  
ATOM   1046  CB  PHE   201      27.840  18.642  33.281  1.00                 C  
ATOM   1047  CG  PHE   201      28.382  19.385  34.469  1.00                 C  
ATOM   1048  CZ  PHE   201      29.385  20.755  36.669  1.00                 C  
ATOM   1049  CD1 PHE   201      28.885  20.667  34.330  1.00                 C  
ATOM   1050  CE1 PHE   201      29.384  21.351  35.423  1.00                 C  
ATOM   1051  CD2 PHE   201      28.390  18.802  35.723  1.00                 C  
ATOM   1052  CE2 PHE   201      28.889  19.486  36.816  1.00                 C  
ATOM   1053  N   TYR   202      29.537  15.874  33.072  1.00                 N  
ATOM   1054  CA  TYR   202      30.500  14.890  33.527  1.00                 C  
ATOM   1055  C   TYR   202      31.587  14.601  32.520  1.00                 C  
ATOM   1056  O   TYR   202      32.682  14.187  32.911  1.00                 O  
ATOM   1057  CB  TYR   202      29.798  13.578  33.884  1.00                 C  
ATOM   1058  CG  TYR   202      28.932  13.664  35.120  1.00                 C  
ATOM   1059  OH  TYR   202      26.537  13.893  38.512  1.00                 O  
ATOM   1060  CZ  TYR   202      27.331  13.818  37.390  1.00                 C  
ATOM   1061  CD1 TYR   202      27.588  13.317  35.072  1.00                 C  
ATOM   1062  CE1 TYR   202      26.788  13.392  36.197  1.00                 C  
ATOM   1063  CD2 TYR   202      29.461  14.091  36.331  1.00                 C  
ATOM   1064  CE2 TYR   202      28.677  14.172  37.466  1.00                 C  
ATOM   1065  N   PHE   203      31.316  14.829  31.231  1.00                 N  
ATOM   1066  CA  PHE   203      32.351  14.653  30.217  1.00                 C  
ATOM   1067  C   PHE   203      33.399  15.757  30.310  1.00                 C  
ATOM   1068  O   PHE   203      34.604  15.480  30.340  1.00                 O  
ATOM   1069  CB  PHE   203      31.732  14.630  28.818  1.00                 C  
ATOM   1070  CG  PHE   203      30.849  13.441  28.565  1.00                 C  
ATOM   1071  CZ  PHE   203      29.212  11.245  28.093  1.00                 C  
ATOM   1072  CD1 PHE   203      30.983  12.289  29.320  1.00                 C  
ATOM   1073  CE1 PHE   203      30.171  11.195  29.087  1.00                 C  
ATOM   1074  CD2 PHE   203      29.885  13.475  27.574  1.00                 C  
ATOM   1075  CE2 PHE   203      29.073  12.382  27.341  1.00                 C  
TER
