# Supplementary material for: Comparative Single-Cell Transcriptomics Reveals Novel Genes Involved in Bivalve Embryonic Shell Formation and Questions Ontogenetic Homology of Molluscan Shell Types
Source: Front Cell Dev Biol. 2022 Jun 9;10:883755. doi: 10.3389/fcell.2022.883755 (PMC9261976; doi:10.3389/fcell.2022.883755)
Supplement: Supplementary file 1 [file DataSheet1.ZIP › Supplementary_File1/s_f_2/0af9c300a987aa1d.final.pdb]

ATOM      1  N   ALA    25      25.944  58.377  83.595  1.00                 N  
ATOM      2  CA  ALA    25      25.083  59.491  83.972  1.00                 C  
ATOM      3  C   ALA    25      25.897  60.775  84.103  1.00                 C  
ATOM      4  O   ALA    25      25.498  61.839  83.612  1.00                 O  
ATOM      5  CB  ALA    25      24.360  59.185  85.274  1.00                 C  
ATOM      6  N   VAL    26      27.034  60.701  84.793  1.00                 N  
ATOM      7  CA  VAL    26      27.907  61.863  84.904  1.00                 C  
ATOM      8  C   VAL    26      28.428  62.293  83.537  1.00                 C  
ATOM      9  O   VAL    26      28.594  63.494  83.272  1.00                 O  
ATOM     10  CB  VAL    26      29.091  61.591  85.850  1.00                 C  
ATOM     11  CG1 VAL    26      30.096  62.731  85.787  1.00                 C  
ATOM     12  CG2 VAL    26      28.600  61.387  87.275  1.00                 C  
ATOM     13  N   LYS    27      28.728  61.330  82.664  1.00                 N  
ATOM     14  CA  LYS    27      29.308  61.691  81.378  1.00                 C  
ATOM     15  C   LYS    27      28.299  62.451  80.529  1.00                 C  
ATOM     16  O   LYS    27      28.634  63.464  79.898  1.00                 O  
ATOM     17  CB  LYS    27      29.791  60.442  80.639  1.00                 C  
ATOM     18  CD  LYS    27      32.215  60.654  81.256  1.00                 C  
ATOM     19  CE  LYS    27      33.432  59.939  81.820  1.00                 C  
ATOM     20  CG  LYS    27      30.986  59.760  81.286  1.00                 C  
ATOM     21  NZ  LYS    27      34.634  60.817  81.836  1.00                 N  
ATOM     22  N   GLN    28      27.057  61.976  80.497  1.00                 N  
ATOM     23  CA  GLN    28      26.044  62.616  79.662  1.00                 C  
ATOM     24  C   GLN    28      25.719  64.007  80.190  1.00                 C  
ATOM     25  O   GLN    28      25.651  64.980  79.425  1.00                 O  
ATOM     26  CB  GLN    28      24.778  61.758  79.603  1.00                 C  
ATOM     27  CD  GLN    28      22.465  61.428  78.644  1.00                 C  
ATOM     28  CG  GLN    28      23.688  62.322  78.706  1.00                 C  
ATOM     29  OE1 GLN    28      22.014  60.905  79.663  1.00                 O  
ATOM     30  NE2 GLN    28      21.924  61.251  77.444  1.00                 N  
ATOM     31  N   SER    29      25.497  64.114  81.504  1.00                 N  
ATOM     32  CA  SER    29      25.179  65.396  82.127  1.00                 C  
ATOM     33  C   SER    29      26.281  66.416  81.892  1.00                 C  
ATOM     34  O   SER    29      26.004  67.599  81.675  1.00                 O  
ATOM     35  CB  SER    29      24.945  65.219  83.629  1.00                 C  
ATOM     36  OG  SER    29      26.132  64.808  84.285  1.00                 O  
ATOM     37  N   LYS    30      27.542  65.980  81.968  1.00                 N  
ATOM     38  CA  LYS    30      28.654  66.881  81.688  1.00                 C  
ATOM     39  C   LYS    30      28.587  67.404  80.261  1.00                 C  
ATOM     40  O   LYS    30      28.812  68.594  80.016  1.00                 O  
ATOM     41  CB  LYS    30      29.990  66.174  81.927  1.00                 C  
ATOM     42  CD  LYS    30      32.493  66.317  82.038  1.00                 C  
ATOM     43  CE  LYS    30      33.712  67.192  81.797  1.00                 C  
ATOM     44  CG  LYS    30      31.207  67.057  81.708  1.00                 C  
ATOM     45  NZ  LYS    30      34.980  66.479  82.114  1.00                 N  
ATOM     46  N   TYR    31      28.261  66.531  79.307  1.00                 N  
ATOM     47  CA  TYR    31      28.216  66.941  77.907  1.00                 C  
ATOM     48  C   TYR    31      27.042  67.876  77.617  1.00                 C  
ATOM     49  O   TYR    31      27.188  68.835  76.849  1.00                 O  
ATOM     50  CB  TYR    31      28.132  65.717  76.993  1.00                 C  
ATOM     51  CG  TYR    31      29.404  64.901  76.944  1.00                 C  
ATOM     52  OH  TYR    31      32.909  62.668  76.816  1.00                 O  
ATOM     53  CZ  TYR    31      31.748  63.405  76.858  1.00                 C  
ATOM     54  CD1 TYR    31      30.612  65.440  77.367  1.00                 C  
ATOM     55  CE1 TYR    31      31.779  64.701  77.326  1.00                 C  
ATOM     56  CD2 TYR    31      29.392  63.593  76.475  1.00                 C  
ATOM     57  CE2 TYR    31      30.549  62.839  76.427  1.00                 C  
ATOM     58  N   PHE    32      26.101  68.034  78.611  1.00                 N  
ATOM     59  CA  PHE    32      24.944  68.910  78.443  1.00                 C  
ATOM     60  C   PHE    32      25.398  70.350  78.216  1.00                 C  
ATOM     61  O   PHE    32      24.760  71.137  77.510  1.00                 O  
ATOM     62  CB  PHE    32      24.025  68.824  79.663  1.00                 C  
ATOM     63  CG  PHE    32      23.240  67.546  79.741  1.00                 C  
ATOM     64  CZ  PHE    32      21.785  65.182  79.892  1.00                 C  
ATOM     65  CD1 PHE    32      23.122  66.720  78.637  1.00                 C  
ATOM     66  CE1 PHE    32      22.399  65.544  78.709  1.00                 C  
ATOM     67  CD2 PHE    32      22.618  67.169  80.919  1.00                 C  
ATOM     68  CE2 PHE    32      21.896  65.993  80.991  1.00                 C  
ATOM     69  N   LEU    33      26.522  70.700  78.825  1.00                 N  
ATOM     70  CA  LEU    33      27.106  72.032  78.714  1.00                 C  
ATOM     71  C   LEU    33      27.229  72.487  77.266  1.00                 C  
ATOM     72  O   LEU    33      27.214  73.684  76.965  1.00                 O  
ATOM     73  CB  LEU    33      28.483  72.071  79.380  1.00                 C  
ATOM     74  CG  LEU    33      29.206  73.419  79.363  1.00                 C  
ATOM     75  CD1 LEU    33      28.394  74.474  80.099  1.00                 C  
ATOM     76  CD2 LEU    33      30.591  73.293  79.979  1.00                 C  
ATOM     77  N   ASN    34      27.355  71.540  76.339  1.00                 N  
ATOM     78  CA  ASN    34      27.504  71.891  74.932  1.00                 C  
ATOM     79  C   ASN    34      26.251  71.707  74.079  1.00                 C  
ATOM     80  O   ASN    34      26.305  71.722  72.846  1.00                 O  
ATOM     81  CB  ASN    34      28.641  71.088  74.297  1.00                 C  
ATOM     82  CG  ASN    34      30.004  71.489  74.826  1.00                 C  
ATOM     83  OD1 ASN    34      30.299  72.676  74.973  1.00                 O  
ATOM     84  ND2 ASN    34      30.841  70.499  75.113  1.00                 N  
ATOM     85  N   ARG    35      25.098  71.530  74.720  1.00                 N  
ATOM     86  CA  ARG    35      23.843  71.363  73.989  1.00                 C  
ATOM     87  C   ARG    35      22.975  72.615  74.104  1.00                 C  
ATOM     88  O   ARG    35      22.983  73.315  75.120  1.00                 O  
ATOM     89  CB  ARG    35      23.080  70.142  74.506  1.00                 C  
ATOM     90  CD  ARG    35      22.973  67.651  74.792  1.00                 C  
ATOM     91  NE  ARG    35      23.670  66.377  74.628  1.00                 N  
ATOM     92  CG  ARG    35      23.803  68.822  74.292  1.00                 C  
ATOM     93  CZ  ARG    35      23.130  65.191  74.890  1.00                 C  
ATOM     94  NH1 ARG    35      23.840  64.085  74.710  1.00                 N  
ATOM     95  NH2 ARG    35      21.882  65.113  75.331  1.00                 N  
ATOM     96  N   ASN    36      22.207  72.917  73.051  1.00                 N  
ATOM     97  CA  ASN    36      21.338  74.095  73.053  1.00                 C  
ATOM     98  C   ASN    36      20.108  73.921  73.948  1.00                 C  
ATOM     99  O   ASN    36      18.982  73.764  73.469  1.00                 O  
ATOM    100  CB  ASN    36      20.897  74.438  71.629  1.00                 C  
ATOM    101  CG  ASN    36      22.047  74.902  70.758  1.00                 C  
ATOM    102  OD1 ASN    36      22.928  75.631  71.214  1.00                 O  
ATOM    103  ND2 ASN    36      22.043  74.481  69.499  1.00                 N  
ATOM    104  N   VAL    37      20.304  73.945  75.258  1.00                 N  
ATOM    105  CA  VAL    37      19.170  73.794  76.171  1.00                 C  
ATOM    106  C   VAL    37      18.509  75.153  76.362  1.00                 C  
ATOM    107  O   VAL    37      19.160  76.146  76.697  1.00                 O  
ATOM    108  CB  VAL    37      19.608  73.198  77.522  1.00                 C  
ATOM    109  CG1 VAL    37      18.433  73.142  78.486  1.00                 C  
ATOM    110  CG2 VAL    37      20.206  71.813  77.324  1.00                 C  
ATOM    111  N   GLN    38      17.132  75.227  76.129  1.00                 N  
ATOM    112  CA  GLN    38      16.465  76.525  76.289  1.00                 C  
ATOM    113  C   GLN    38      16.252  76.825  77.764  1.00                 C  
ATOM    114  O   GLN    38      15.174  77.232  78.195  1.00                 O  
ATOM    115  CB  GLN    38      15.132  76.538  75.538  1.00                 C  
ATOM    116  CD  GLN    38      16.079  77.377  73.352  1.00                 C  
ATOM    117  CG  GLN    38      15.260  76.304  74.042  1.00                 C  
ATOM    118  OE1 GLN    38      15.691  78.545  73.323  1.00                 O  
ATOM    119  NE2 GLN    38      17.217  76.983  72.793  1.00                 N  
ATOM    120  N   ARG    39      17.295  76.604  78.551  1.00                 N  
ATOM    121  CA  ARG    39      17.142  76.620  79.998  1.00                 C  
ATOM    122  C   ARG    39      17.108  78.045  80.527  1.00                 C  
ATOM    123  O   ARG    39      17.779  78.933  79.992  1.00                 O  
ATOM    124  CB  ARG    39      18.275  75.837  80.665  1.00                 C  
ATOM    125  CD  ARG    39      20.729  75.617  81.141  1.00                 C  
ATOM    126  NE  ARG    39      22.052  76.223  81.011  1.00                 N  
ATOM    127  CG  ARG    39      19.645  76.476  80.511  1.00                 C  
ATOM    128  CZ  ARG    39      22.825  76.108  79.936  1.00                 C  
ATOM    129  NH1 ARG    39      24.014  76.694  79.908  1.00                 N  
ATOM    130  NH2 ARG    39      22.406  75.408  78.891  1.00                 N  
ATOM    131  N   ASP    40      16.280  78.262  81.553  1.00                 N  
ATOM    132  CA  ASP    40      16.115  79.547  82.223  1.00                 C  
ATOM    133  C   ASP    40      16.542  79.439  83.678  1.00                 C  
ATOM    134  O   ASP    40      16.756  78.346  84.217  1.00                 O  
ATOM    135  CB  ASP    40      14.664  80.021  82.122  1.00                 C  
ATOM    136  CG  ASP    40      14.255  80.349  80.700  1.00                 C  
ATOM    137  OD1 ASP    40      15.152  80.599  79.867  1.00                 O  
ATOM    138  OD2 ASP    40      13.039  80.356  80.418  1.00                 O  
ATOM    139  N   PHE    41      16.593  80.582  84.344  1.00                 N  
ATOM    140  CA  PHE    41      16.877  80.603  85.767  1.00                 C  
ATOM    141  C   PHE    41      15.598  80.828  86.560  1.00                 C  
ATOM    142  O   PHE    41      14.751  81.642  86.185  1.00                 O  
ATOM    143  CB  PHE    41      17.906  81.688  86.092  1.00                 C  
ATOM    144  CG  PHE    41      19.276  81.408  85.543  1.00                 C  
ATOM    145  CZ  PHE    41      21.812  80.887  84.533  1.00                 C  
ATOM    146  CD1 PHE    41      19.639  81.859  84.286  1.00                 C  
ATOM    147  CE1 PHE    41      20.899  81.601  83.781  1.00                 C  
ATOM    148  CD2 PHE    41      20.201  80.694  86.284  1.00                 C  
ATOM    149  CE2 PHE    41      21.462  80.437  85.779  1.00                 C  
ATOM    150  N   ARG    42      15.457  80.065  87.641  1.00                 N  
ATOM    151  CA  ARG    42      14.333  80.172  88.544  1.00                 C  
ATOM    152  C   ARG    42      14.826  80.050  89.969  1.00                 C  
ATOM    153  O   ARG    42      16.022  79.872  90.215  1.00                 O  
ATOM    154  CB  ARG    42      13.288  79.099  88.229  1.00                 C  
ATOM    155  CD  ARG    42      11.781  80.437  86.732  1.00                 C  
ATOM    156  NE  ARG    42      11.104  80.504  85.440  1.00                 N  
ATOM    157  CG  ARG    42      12.679  79.215  86.841  1.00                 C  
ATOM    158  CZ  ARG    42      11.608  81.094  84.361  1.00                 C  
ATOM    159  NH1 ARG    42      10.920  81.106  83.228  1.00                 N  
ATOM    160  NH2 ARG    42      12.801  81.671  84.418  1.00                 N  
ATOM    161  N   VAL    43      13.892  80.149  90.904  1.00                 N  
ATOM    162  CA  VAL    43      14.219  80.108  92.323  1.00                 C  
ATOM    163  C   VAL    43      13.836  78.743  92.868  1.00                 C  
ATOM    164  O   VAL    43      12.654  78.369  92.857  1.00                 O  
ATOM    165  CB  VAL    43      13.511  81.235  93.098  1.00                 C  
ATOM    166  CG1 VAL    43      13.837  81.147  94.581  1.00                 C  
ATOM    167  CG2 VAL    43      13.907  82.594  92.542  1.00                 C  
ATOM    168  N   ASN    44      14.833  77.997  93.330  1.00                 N  
ATOM    169  CA  ASN    44      14.622  76.645  93.823  1.00                 C  
ATOM    170  C   ASN    44      15.186  76.567  95.223  1.00                 C  
ATOM    171  O   ASN    44      16.371  76.831  95.419  1.00                 O  
ATOM    172  CB  ASN    44      15.263  75.625  92.880  1.00                 C  
ATOM    173  CG  ASN    44      14.999  74.193  93.304  1.00                 C  
ATOM    174  OD1 ASN    44      14.741  73.921  94.476  1.00                 O  
ATOM    175  ND2 ASN    44      15.063  73.273  92.349  1.00                 N  
ATOM    176  N   GLU    45      14.331  76.273  96.198  1.00                 N  
ATOM    177  CA  GLU    45      14.699  76.243  97.611  1.00                 C  
ATOM    178  C   GLU    45      15.589  77.443  97.894  1.00                 C  
ATOM    179  O   GLU    45      16.658  77.367  98.556  1.00                 O  
ATOM    180  CB  GLU    45      15.399  74.927  97.954  1.00                 C  
ATOM    181  CD  GLU    45      15.243  72.413  98.150  1.00                 C  
ATOM    182  CG  GLU    45      14.544  73.691  97.729  1.00                 C  
ATOM    183  OE1 GLU    45      16.415  72.490  98.574  1.00                 O  
ATOM    184  OE2 GLU    45      14.618  71.336  98.055  1.00                 O  
ATOM    185  N   ARG    46      15.149  78.578  97.320  1.00                 N  
ATOM    186  CA  ARG    46      15.821  79.831  97.571  1.00                 C  
ATOM    187  C   ARG    46      17.229  79.855  97.016  1.00                 C  
ATOM    188  O   ARG    46      18.129  80.394  97.698  1.00                 O  
ATOM    189  CB  ARG    46      15.864  80.125  99.072  1.00                 C  
ATOM    190  CD  ARG    46      13.725  81.431  99.214  1.00                 C  
ATOM    191  NE  ARG    46      12.376  81.497  99.771  1.00                 N  
ATOM    192  CG  ARG    46      14.494  80.224  99.724  1.00                 C  
ATOM    193  CZ  ARG    46      12.061  82.139 100.891  1.00                 C  
ATOM    194  NH1 ARG    46      10.807  82.145 101.321  1.00                 N  
ATOM    195  NH2 ARG    46      13.000  82.775 101.577  1.00                 N  
ATOM    196  N   LEU    47      17.513  79.175  95.915  1.00                 N  
ATOM    197  CA  LEU    47      18.684  79.564  95.151  1.00                 C  
ATOM    198  C   LEU    47      18.303  79.620  93.687  1.00                 C  
ATOM    199  O   LEU    47      17.359  78.948  93.265  1.00                 O  
ATOM    200  CB  LEU    47      19.833  78.583  95.395  1.00                 C  
ATOM    201  CG  LEU    47      20.340  78.477  96.835  1.00                 C  
ATOM    202  CD1 LEU    47      21.346  77.345  96.968  1.00                 C  
ATOM    203  CD2 LEU    47      20.959  79.791  97.285  1.00                 C  
ATOM    204  N   ARG    48      19.039  80.455  92.950  1.00                 N  
ATOM    205  CA  ARG    48      18.881  80.591  91.513  1.00                 C  
ATOM    206  C   ARG    48      19.388  79.340  90.823  1.00                 C  
ATOM    207  O   ARG    48      20.540  78.939  91.005  1.00                 O  
ATOM    208  CB  ARG    48      19.622  81.830  91.007  1.00                 C  
ATOM    209  CD  ARG    48      20.089  83.417  89.120  1.00                 C  
ATOM    210  NE  ARG    48      19.889  83.715  87.703  1.00                 N  
ATOM    211  CG  ARG    48      19.413  82.119  89.530  1.00                 C  
ATOM    212  CZ  ARG    48      20.357  84.799  87.094  1.00                 C  
ATOM    213  NH1 ARG    48      20.126  84.986  85.802  1.00                 N  
ATOM    214  NH2 ARG    48      21.056  85.694  87.779  1.00                 N  
ATOM    215  N   LYS    49      18.542  78.750  90.000  1.00                 N  
ATOM    216  CA  LYS    49      18.806  77.421  89.500  1.00                 C  
ATOM    217  C   LYS    49      18.301  77.343  88.074  1.00                 C  
ATOM    218  O   LYS    49      17.246  77.897  87.753  1.00                 O  
ATOM    219  CB  LYS    49      18.141  76.371  90.392  1.00                 C  
ATOM    220  CD  LYS    49      20.075  75.809  91.890  1.00                 C  
ATOM    221  CE  LYS    49      20.576  75.753  93.324  1.00                 C  
ATOM    222  CG  LYS    49      18.658  76.354  91.822  1.00                 C  
ATOM    223  NZ  LYS    49      22.004  75.336  93.397  1.00                 N  
ATOM    224  N   GLN    50      19.072  76.693  87.215  1.00                 N  
ATOM    225  CA  GLN    50      18.624  76.466  85.852  1.00                 C  
ATOM    226  C   GLN    50      17.577  75.371  85.822  1.00                 C  
ATOM    227  O   GLN    50      17.644  74.404  86.589  1.00                 O  
ATOM    228  CB  GLN    50      19.807  76.104  84.952  1.00                 C  
ATOM    229  CD  GLN    50      21.986  76.823  83.897  1.00                 C  
ATOM    230  CG  GLN    50      20.825  77.221  84.786  1.00                 C  
ATOM    231  OE1 GLN    50      22.468  75.692  83.958  1.00                 O  
ATOM    232  NE2 GLN    50      22.440  77.754  83.066  1.00                 N  
ATOM    233  N   ALA    51      16.619  75.519  84.905  1.00                 N  
ATOM    234  CA  ALA    51      15.579  74.519  84.743  1.00                 C  
ATOM    235  C   ALA    51      15.166  74.474  83.287  1.00                 C  
ATOM    236  O   ALA    51      15.297  75.455  82.556  1.00                 O  
ATOM    237  CB  ALA    51      14.395  74.834  85.645  1.00                 C  
ATOM    238  N   LEU    52      14.613  73.331  82.893  1.00                 N  
ATOM    239  CA  LEU    52      14.297  73.043  81.507  1.00                 C  
ATOM    240  C   LEU    52      13.159  72.032  81.443  1.00                 C  
ATOM    241  O   LEU    52      12.815  71.379  82.434  1.00                 O  
ATOM    242  CB  LEU    52      15.534  72.521  80.773  1.00                 C  
ATOM    243  CG  LEU    52      16.182  71.260  81.349  1.00                 C  
ATOM    244  CD1 LEU    52      15.418  70.018  80.919  1.00                 C  
ATOM    245  CD2 LEU    52      17.638  71.161  80.920  1.00                 C  
ATOM    246  N   LYS    53      12.588  71.900  80.246  1.00                 N  
ATOM    247  CA  LYS    53      11.536  70.930  79.976  1.00                 C  
ATOM    248  C   LYS    53      12.139  69.647  79.444  1.00                 C  
ATOM    249  O   LYS    53      13.158  69.653  78.752  1.00                 O  
ATOM    250  CB  LYS    53      10.521  71.502  78.984  1.00                 C  
ATOM    251  CD  LYS    53       8.726  73.186  78.494  1.00                 C  
ATOM    252  CE  LYS    53       7.943  74.376  79.023  1.00                 C  
ATOM    253  CG  LYS    53       9.737  72.691  79.515  1.00                 C  
ATOM    254  NZ  LYS    53       6.980  74.901  78.016  1.00                 N  
ATOM    255  N   PHE    54      11.465  68.542  79.733  1.00                 N  
ATOM    256  CA  PHE    54      12.018  67.239  79.385  1.00                 C  
ATOM    257  C   PHE    54      12.217  67.112  77.883  1.00                 C  
ATOM    258  O   PHE    54      13.282  66.666  77.424  1.00                 O  
ATOM    259  CB  PHE    54      11.108  66.118  79.891  1.00                 C  
ATOM    260  CG  PHE    54      11.580  64.741  79.522  1.00                 C  
ATOM    261  CZ  PHE    54      12.449  62.192  78.834  1.00                 C  
ATOM    262  CD1 PHE    54      12.595  64.127  80.235  1.00                 C  
ATOM    263  CE1 PHE    54      13.029  62.860  79.895  1.00                 C  
ATOM    264  CD2 PHE    54      11.009  64.059  78.462  1.00                 C  
ATOM    265  CE2 PHE    54      11.443  62.791  78.123  1.00                 C  
ATOM    266  N   GLU    55      11.199  67.496  77.099  1.00                 N  
ATOM    267  CA  GLU    55      11.295  67.376  75.642  1.00                 C  
ATOM    268  C   GLU    55      12.485  68.142  75.079  1.00                 C  
ATOM    269  O   GLU    55      13.086  67.705  74.102  1.00                 O  
ATOM    270  CB  GLU    55      10.009  67.871  74.978  1.00                 C  
ATOM    271  CD  GLU    55       7.540  67.518  74.578  1.00                 C  
ATOM    272  CG  GLU    55       8.804  66.973  75.211  1.00                 C  
ATOM    273  OE1 GLU    55       7.491  68.735  74.299  1.00                 O  
ATOM    274  OE2 GLU    55       6.597  66.729  74.359  1.00                 O  
ATOM    275  N   LYS    56      12.890  69.245  75.706  1.00                 N  
ATOM    276  CA  LYS    56      14.059  69.943  75.183  1.00                 C  
ATOM    277  C   LYS    56      15.341  69.230  75.551  1.00                 C  
ATOM    278  O   LYS    56      16.331  69.327  74.820  1.00                 O  
ATOM    279  CB  LYS    56      14.098  71.383  75.699  1.00                 C  
ATOM    280  CD  LYS    56      13.110  73.690  75.678  1.00                 C  
ATOM    281  CE  LYS    56      12.029  74.587  75.098  1.00                 C  
ATOM    282  CG  LYS    56      13.007  72.276  75.131  1.00                 C  
ATOM    283  NZ  LYS    56      12.090  75.965  75.658  1.00                 N  
ATOM    284  N   VAL    57      15.336  68.470  76.636  1.00                 N  
ATOM    285  CA  VAL    57      16.463  67.583  76.873  1.00                 C  
ATOM    286  C   VAL    57      16.518  66.497  75.812  1.00                 C  
ATOM    287  O   VAL    57      17.605  66.101  75.374  1.00                 O  
ATOM    288  CB  VAL    57      16.398  66.950  78.275  1.00                 C  
ATOM    289  CG1 VAL    57      17.483  65.896  78.435  1.00                 C  
ATOM    290  CG2 VAL    57      16.527  68.019  79.349  1.00                 C  
ATOM    291  N   LEU    58      15.359  65.967  75.416  1.00                 N  
ATOM    292  CA  LEU    58      15.359  64.959  74.361  1.00                 C  
ATOM    293  C   LEU    58      15.940  65.547  73.082  1.00                 C  
ATOM    294  O   LEU    58      16.678  64.870  72.358  1.00                 O  
ATOM    295  CB  LEU    58      13.942  64.435  74.121  1.00                 C  
ATOM    296  CG  LEU    58      13.814  63.228  73.189  1.00                 C  
ATOM    297  CD1 LEU    58      12.474  62.536  73.385  1.00                 C  
ATOM    298  CD2 LEU    58      13.985  63.649  71.738  1.00                 C  
ATOM    299  N   GLY    59      15.159  66.334  72.372  1.00                 N  
ATOM    300  CA  GLY    59      15.659  67.027  71.190  1.00                 C  
ATOM    301  C   GLY    59      16.638  68.124  71.555  1.00                 C  
ATOM    302  O   GLY    59      16.666  68.661  72.666  1.00                 O  
ATOM    303  N   ALA    60      17.460  68.453  70.571  1.00                 N  
ATOM    304  CA  ALA    60      18.535  69.406  70.740  1.00                 C  
ATOM    305  C   ALA    60      18.811  69.949  69.363  1.00                 C  
ATOM    306  O   ALA    60      18.765  69.237  68.357  1.00                 O  
ATOM    307  CB  ALA    60      19.745  68.734  71.370  1.00                 C  
ATOM    308  N   ASP    61      19.108  71.248  69.300  1.00                 N  
ATOM    309  CA  ASP    61      19.321  71.959  68.025  1.00                 C  
ATOM    310  C   ASP    61      20.692  71.700  67.365  1.00                 C  
ATOM    311  O   ASP    61      20.803  71.606  66.139  1.00                 O  
ATOM    312  CB  ASP    61      19.164  73.468  68.220  1.00                 C  
ATOM    313  CG  ASP    61      17.729  73.874  68.497  1.00                 C  
ATOM    314  OD1 ASP    61      16.823  73.046  68.266  1.00                 O  
ATOM    315  OD2 ASP    61      17.512  75.019  68.945  1.00                 O  
ATOM    316  N   GLY    62      21.746  71.581  68.159  1.00                 N  
ATOM    317  CA  GLY    62      23.106  71.437  67.608  1.00                 C  
ATOM    318  C   GLY    62      23.663  70.013  67.746  1.00                 C  
ATOM    319  O   GLY    62      23.421  69.304  68.727  1.00                 O  
ATOM    320  N   GLU    63      24.422  69.596  66.742  1.00                 N  
ATOM    321  CA  GLU    63      25.113  68.310  66.725  1.00                 C  
ATOM    322  C   GLU    63      26.159  68.181  67.856  1.00                 C  
ATOM    323  O   GLU    63      27.068  69.007  67.979  1.00                 O  
ATOM    324  CB  GLU    63      25.799  68.088  65.376  1.00                 C  
ATOM    325  CD  GLU    63      27.113  66.536  63.877  1.00                 C  
ATOM    326  CG  GLU    63      26.473  66.733  65.237  1.00                 C  
ATOM    327  OE1 GLU    63      27.073  67.480  63.060  1.00                 O  
ATOM    328  OE2 GLU    63      27.653  65.438  63.628  1.00                 O  
ATOM    329  N   GLU    64      26.115  67.129  68.599  1.00                 N  
ATOM    330  CA  GLU    64      27.093  66.853  69.649  1.00                 C  
ATOM    331  C   GLU    64      26.899  65.463  70.236  1.00                 C  
ATOM    332  O   GLU    64      27.843  64.662  70.306  1.00                 O  
ATOM    333  CB  GLU    64      27.001  67.905  70.757  1.00                 C  
ATOM    334  CD  GLU    64      27.811  66.780  72.868  1.00                 C  
ATOM    335  CG  GLU    64      28.107  67.810  71.796  1.00                 C  
ATOM    336  OE1 GLU    64      26.618  66.501  73.111  1.00                 O  
ATOM    337  OE2 GLU    64      28.772  66.253  73.466  1.00                 O  
ATOM    338  N   GLU    65      25.672  65.146  70.649  1.00                 N  
ATOM    339  CA  GLU    65      25.440  63.823  71.213  1.00                 C  
ATOM    340  C   GLU    65      25.664  62.740  70.165  1.00                 C  
ATOM    341  O   GLU    65      26.300  61.718  70.455  1.00                 O  
ATOM    342  CB  GLU    65      24.023  63.724  71.782  1.00                 C  
ATOM    343  CD  GLU    65      22.328  62.358  73.063  1.00                 C  
ATOM    344  CG  GLU    65      23.712  62.392  72.444  1.00                 C  
ATOM    345  OE1 GLU    65      21.605  63.371  72.957  1.00                 O  
ATOM    346  OE2 GLU    65      21.967  61.318  73.654  1.00                 O  
ATOM    347  N   ASP    66      25.168  62.948  68.938  1.00                 N  
ATOM    348  CA  ASP    66      25.360  61.955  67.879  1.00                 C  
ATOM    349  C   ASP    66      26.840  61.648  67.638  1.00                 C  
ATOM    350  O   ASP    66      27.225  60.474  67.523  1.00                 O  
ATOM    351  CB  ASP    66      24.718  62.432  66.575  1.00                 C  
ATOM    352  CG  ASP    66      23.203  62.393  66.623  1.00                 C  
ATOM    353  OD1 ASP    66      22.654  61.750  67.543  1.00                 O  
ATOM    354  OD2 ASP    66      22.564  63.006  65.742  1.00                 O  
ATOM    355  N   ALA    67      27.697  62.677  67.588  1.00                 N  
ATOM    356  CA  ALA    67      29.120  62.399  67.364  1.00                 C  
ATOM    357  C   ALA    67      29.786  61.728  68.563  1.00                 C  
ATOM    358  O   ALA    67      30.682  60.899  68.369  1.00                 O  
ATOM    359  CB  ALA    67      29.865  63.682  67.030  1.00                 C  
ATOM    360  N   GLY    68      29.339  62.012  69.798  1.00                 N  
ATOM    361  CA  GLY    68      29.994  61.358  70.926  1.00                 C  
ATOM    362  C   GLY    68      29.524  59.921  71.079  1.00                 C  
ATOM    363  O   GLY    68      30.331  59.042  71.397  1.00                 O  
ATOM    364  N   ASP    69      28.263  59.632  70.743  1.00                 N  
ATOM    365  CA  ASP    69      27.825  58.243  70.795  1.00                 C  
ATOM    366  C   ASP    69      28.284  57.455  69.588  1.00                 C  
ATOM    367  O   ASP    69      28.371  56.227  69.670  1.00                 O  
ATOM    368  CB  ASP    69      26.301  58.166  70.907  1.00                 C  
ATOM    369  CG  ASP    69      25.597  58.796  69.722  1.00                 C  
ATOM    370  OD1 ASP    69      26.226  58.908  68.648  1.00                 O  
ATOM    371  OD2 ASP    69      24.417  59.178  69.866  1.00                 O  
ATOM    372  N   GLU    70      28.588  58.137  68.478  1.00                 N  
ATOM    373  CA  GLU    70      29.160  57.453  67.326  1.00                 C  
ATOM    374  C   GLU    70      30.542  56.916  67.646  1.00                 C  
ATOM    375  O   GLU    70      30.939  55.863  67.142  1.00                 O  
ATOM    376  CB  GLU    70      29.225  58.395  66.122  1.00                 C  
ATOM    377  CD  GLU    70      28.831  56.647  64.342  1.00                 C  
ATOM    378  CG  GLU    70      29.746  57.742  64.852  1.00                 C  
ATOM    379  OE1 GLU    70      27.636  56.654  64.704  1.00                 O  
ATOM    380  OE2 GLU    70      29.309  55.780  63.579  1.00                 O  
ATOM    381  N   LYS    71      31.292  57.636  68.464  1.00                 N  
ATOM    382  CA  LYS    71      32.645  57.216  68.780  1.00                 C  
ATOM    383  C   LYS    71      32.770  56.393  70.075  1.00                 C  
ATOM    384  O   LYS    71      33.599  55.469  70.138  1.00                 O  
ATOM    385  CB  LYS    71      33.570  58.429  68.892  1.00                 C  
ATOM    386  CD  LYS    71      34.764  60.321  67.753  1.00                 C  
ATOM    387  CE  LYS    71      35.034  61.019  66.430  1.00                 C  
ATOM    388  CG  LYS    71      33.829  59.136  67.571  1.00                 C  
ATOM    389  NZ  LYS    71      35.918  62.205  66.599  1.00                 N  
ATOM    390  N   ASN    72      31.989  56.692  71.124  1.00                 N  
ATOM    391  CA  ASN    72      32.026  55.927  72.380  1.00                 C  
ATOM    392  C   ASN    72      30.626  55.465  72.739  1.00                 C  
ATOM    393  O   ASN    72      30.056  55.880  73.752  1.00                 O  
ATOM    394  CB  ASN    72      32.641  56.767  73.501  1.00                 C  
ATOM    395  CG  ASN    72      34.078  57.158  73.215  1.00                 C  
ATOM    396  OD1 ASN    72      35.000  56.374  73.437  1.00                 O  
ATOM    397  ND2 ASN    72      34.271  58.375  72.720  1.00                 N  
ATOM    398  N   PRO    73      30.043  54.585  71.925  1.00                 N  
ATOM    399  CA  PRO    73      28.753  53.998  72.292  1.00                 C  
ATOM    400  C   PRO    73      28.807  53.244  73.605  1.00                 C  
ATOM    401  O   PRO    73      27.752  52.830  74.097  1.00                 O  
ATOM    402  CB  PRO    73      28.434  53.051  71.133  1.00                 C  
ATOM    403  CD  PRO    73      30.607  53.951  70.690  1.00                 C  
ATOM    404  CG  PRO    73      29.765  52.714  70.549  1.00                 C  
ATOM    405  N   GLU    74      30.002  52.981  74.145  1.00                 N  
ATOM    406  CA  GLU    74      30.114  52.299  75.425  1.00                 C  
ATOM    407  C   GLU    74      29.824  53.237  76.594  1.00                 C  
ATOM    408  O   GLU    74      29.446  52.763  77.663  1.00                 O  
ATOM    409  CB  GLU    74      31.508  51.688  75.587  1.00                 C  
ATOM    410  CD  GLU    74      33.197  49.983  74.801  1.00                 C  
ATOM    411  CG  GLU    74      31.803  50.553  74.621  1.00                 C  
ATOM    412  OE1 GLU    74      33.956  50.522  75.633  1.00                 O  
ATOM    413  OE2 GLU    74      33.529  48.997  74.109  1.00                 O  
ATOM    414  N   VAL    75      29.988  54.547  76.405  1.00                 N  
ATOM    415  CA  VAL    75      29.742  55.563  77.421  1.00                 C  
ATOM    416  C   VAL    75      28.443  56.314  77.132  1.00                 C  
ATOM    417  O   VAL    75      27.562  56.405  77.995  1.00                 O  
ATOM    418  CB  VAL    75      30.914  56.558  77.520  1.00                 C  
ATOM    419  CG1 VAL    75      30.595  57.658  78.520  1.00                 C  
ATOM    420  CG2 VAL    75      32.194  55.835  77.908  1.00                 C  
ATOM    421  N   VAL    76      28.318  56.875  75.924  1.00                 N  
ATOM    422  CA  VAL    76      27.115  57.592  75.523  1.00                 C  
ATOM    423  C   VAL    76      26.192  56.667  74.736  1.00                 C  
ATOM    424  O   VAL    76      26.460  56.396  73.554  1.00                 O  
ATOM    425  CB  VAL    76      27.454  58.843  74.692  1.00                 C  
ATOM    426  CG1 VAL    76      26.183  59.563  74.269  1.00                 C  
ATOM    427  CG2 VAL    76      28.362  59.776  75.479  1.00                 C  
ATOM    428  N   PRO    77      25.084  56.200  75.308  1.00                 N  
ATOM    429  CA  PRO    77      24.247  55.231  74.582  1.00                 C  
ATOM    430  C   PRO    77      23.720  55.844  73.295  1.00                 C  
ATOM    431  O   PRO    77      23.424  57.038  73.240  1.00                 O  
ATOM    432  CB  PRO    77      23.117  54.910  75.563  1.00                 C  
ATOM    433  CD  PRO    77      24.588  56.399  76.724  1.00                 C  
ATOM    434  CG  PRO    77      23.694  55.204  76.907  1.00                 C  
ATOM    435  N   VAL    78      23.605  55.021  72.256  1.00                 N  
ATOM    436  CA  VAL    78      23.153  55.534  70.978  1.00                 C  
ATOM    437  C   VAL    78      21.638  55.585  70.948  1.00                 C  
ATOM    438  O   VAL    78      20.948  54.758  71.551  1.00                 O  
ATOM    439  CB  VAL    78      23.685  54.685  69.809  1.00                 C  
ATOM    440  CG1 VAL    78      23.105  55.172  68.490  1.00                 C  
ATOM    441  CG2 VAL    78      25.205  54.721  69.772  1.00                 C  
ATOM    442  N   PRO    79      21.110  56.565  70.231  1.00                 N  
ATOM    443  CA  PRO    79      19.668  56.738  70.111  1.00                 C  
ATOM    444  C   PRO    79      19.237  56.073  68.838  1.00                 C  
ATOM    445  O   PRO    79      19.640  56.519  67.738  1.00                 O  
ATOM    446  CB  PRO    79      19.478  58.256  70.087  1.00                 C  
ATOM    447  CD  PRO    79      21.827  57.880  70.353  1.00                 C  
ATOM    448  CG  PRO    79      20.702  58.796  70.747  1.00                 C  
ATOM    449  N   GLU    80      18.427  55.015  68.866  1.00                 N  
ATOM    450  CA  GLU    80      18.002  54.347  67.639  1.00                 C  
ATOM    451  C   GLU    80      17.130  55.282  66.807  1.00                 C  
ATOM    452  O   GLU    80      16.644  56.312  67.285  1.00                 O  
ATOM    453  CB  GLU    80      17.248  53.056  67.965  1.00                 C  
ATOM    454  CD  GLU    80      19.186  51.449  67.758  1.00                 C  
ATOM    455  CG  GLU    80      18.096  52.000  68.656  1.00                 C  
ATOM    456  OE1 GLU    80      18.953  51.345  66.536  1.00                 O  
ATOM    457  OE2 GLU    80      20.274  51.121  68.277  1.00                 O  
ATOM    458  N   ALA    81      16.899  54.901  65.551  1.00                 N  
ATOM    459  CA  ALA    81      16.057  55.755  64.717  1.00                 C  
ATOM    460  C   ALA    81      14.590  55.367  64.766  1.00                 C  
ATOM    461  O   ALA    81      13.729  56.238  64.590  1.00                 O  
ATOM    462  CB  ALA    81      16.534  55.722  63.273  1.00                 C  
ATOM    463  N   ASP    82      14.289  54.179  65.327  1.00                 N  
ATOM    464  CA  ASP    82      12.910  53.714  65.403  1.00                 C  
ATOM    465  C   ASP    82      12.385  53.640  66.818  1.00                 C  
ATOM    466  O   ASP    82      11.230  53.285  67.065  1.00                 O  
ATOM    467  CB  ASP    82      12.772  52.338  64.749  1.00                 C  
ATOM    468  CG  ASP    82      13.034  52.374  63.256  1.00                 C  
ATOM    469  OD1 ASP    82      12.625  53.357  62.604  1.00                 O  
ATOM    470  OD2 ASP    82      13.649  51.418  62.738  1.00                 O  
ATOM    471  N   ASP    83      13.250  53.985  67.800  1.00                 N  
ATOM    472  CA  ASP    83      12.879  53.843  69.213  1.00                 C  
ATOM    473  C   ASP    83      13.167  55.154  69.988  1.00                 C  
ATOM    474  O   ASP    83      13.986  55.184  70.910  1.00                 O  
ATOM    475  CB  ASP    83      13.632  52.673  69.850  1.00                 C  
ATOM    476  CG  ASP    83      13.131  52.348  71.243  1.00                 C  
ATOM    477  OD1 ASP    83      11.947  52.622  71.528  1.00                 O  
ATOM    478  OD2 ASP    83      13.924  51.819  72.050  1.00                 O  
ATOM    479  N   ASP    84      12.512  56.226  69.630  1.00                 N  
ATOM    480  CA  ASP    84      12.790  57.491  70.327  1.00                 C  
ATOM    481  C   ASP    84      12.562  57.469  71.866  1.00                 C  
ATOM    482  O   ASP    84      13.219  58.191  72.621  1.00                 O  
ATOM    483  CB  ASP    84      11.938  58.621  69.746  1.00                 C  
ATOM    484  CG  ASP    84      12.397  59.045  68.365  1.00                 C  
ATOM    485  OD1 ASP    84      13.519  58.666  67.969  1.00                 O  
ATOM    486  OD2 ASP    84      11.633  59.757  67.678  1.00                 O  
ATOM    487  N   GLU    85      11.646  56.656  72.330  1.00                 N  
ATOM    488  CA  GLU    85      11.362  56.583  73.706  1.00                 C  
ATOM    489  C   GLU    85      12.584  56.095  74.543  1.00                 C  
ATOM    490  O   GLU    85      12.565  56.202  75.772  1.00                 O  
ATOM    491  CB  GLU    85      10.172  55.655  73.959  1.00                 C  
ATOM    492  CD  GLU    85       8.717  55.829  71.902  1.00                 C  
ATOM    493  CG  GLU    85       8.861  56.154  73.375  1.00                 C  
ATOM    494  OE1 GLU    85       9.689  55.314  71.310  1.00                 O  
ATOM    495  OE2 GLU    85       7.634  56.090  71.338  1.00                 O  
ATOM    496  N   GLU    86      13.672  55.551  73.931  1.00                 N  
ATOM    497  CA  GLU    86      14.881  55.231  74.681  1.00                 C  
ATOM    498  C   GLU    86      15.538  56.491  75.263  1.00                 C  
ATOM    499  O   GLU    86      16.525  56.426  76.000  1.00                 O  
ATOM    500  CB  GLU    86      15.882  54.489  73.793  1.00                 C  
ATOM    501  CD  GLU    86      17.432  54.562  71.800  1.00                 C  
ATOM    502  CG  GLU    86      16.487  55.343  72.691  1.00                 C  
ATOM    503  OE1 GLU    86      16.957  53.958  70.815  1.00                 O  
ATOM    504  OE2 GLU    86      18.647  54.552  72.087  1.00                 O  
ATOM    505  N   ASP    87      14.997  57.641  74.936  1.00                 N  
ATOM    506  CA  ASP    87      15.495  58.885  75.591  1.00                 C  
ATOM    507  C   ASP    87      15.111  58.893  77.099  1.00                 C  
ATOM    508  O   ASP    87      15.781  59.513  77.930  1.00                 O  
ATOM    509  CB  ASP    87      14.933  60.122  74.888  1.00                 C  
ATOM    510  CG  ASP    87      15.528  60.330  73.510  1.00                 C  
ATOM    511  OD1 ASP    87      16.754  60.147  73.358  1.00                 O  
ATOM    512  OD2 ASP    87      14.768  60.676  72.581  1.00                 O  
ATOM    513  N   GLU    88      14.073  58.171  77.468  1.00                 N  
ATOM    514  CA  GLU    88      13.675  58.222  78.869  1.00                 C  
ATOM    515  C   GLU    88      14.577  57.348  79.740  1.00                 C  
ATOM    516  O   GLU    88      14.880  57.708  80.887  1.00                 O  
ATOM    517  CB  GLU    88      12.217  57.785  79.028  1.00                 C  
ATOM    518  CD  GLU    88      11.650  59.281  80.983  1.00                 C  
ATOM    519  CG  GLU    88      11.699  57.861  80.455  1.00                 C  
ATOM    520  OE1 GLU    88      11.663  60.221  80.161  1.00                 O  
ATOM    521  OE2 GLU    88      11.600  59.454  82.219  1.00                 O  
ATOM    522  N   ALA    89      15.024  56.200  79.226  1.00                 N  
ATOM    523  CA  ALA    89      15.988  55.401  79.981  1.00                 C  
ATOM    524  C   ALA    89      17.204  56.236  80.365  1.00                 C  
ATOM    525  O   ALA    89      17.632  56.236  81.528  1.00                 O  
ATOM    526  CB  ALA    89      16.418  54.186  79.173  1.00                 C  
ATOM    527  N   LYS    90      17.731  57.013  79.415  1.00                 N  
ATOM    528  CA  LYS    90      18.892  57.852  79.698  1.00                 C  
ATOM    529  C   LYS    90      18.552  58.896  80.756  1.00                 C  
ATOM    530  O   LYS    90      19.291  59.082  81.727  1.00                 O  
ATOM    531  CB  LYS    90      19.387  58.530  78.419  1.00                 C  
ATOM    532  CD  LYS    90      20.724  58.337  76.304  1.00                 C  
ATOM    533  CE  LYS    90      19.729  59.066  75.415  1.00                 C  
ATOM    534  CG  LYS    90      20.018  57.579  77.416  1.00                 C  
ATOM    535  NZ  LYS    90      18.912  58.121  74.605  1.00                 N  
ATOM    536  N   LYS    91      17.432  59.596  80.583  1.00                 N  
ATOM    537  CA  LYS    91      17.065  60.645  81.528  1.00                 C  
ATOM    538  C   LYS    91      16.755  60.080  82.916  1.00                 C  
ATOM    539  O   LYS    91      17.078  60.704  83.938  1.00                 O  
ATOM    540  CB  LYS    91      15.859  61.433  81.012  1.00                 C  
ATOM    541  CD  LYS    91      16.490  63.663  81.976  1.00                 C  
ATOM    542  CE  LYS    91      16.016  64.854  82.793  1.00                 C  
ATOM    543  CG  LYS    91      15.430  62.575  81.919  1.00                 C  
ATOM    544  NZ  LYS    91      17.066  65.903  82.906  1.00                 N  
ATOM    545  N   LEU    92      16.104  58.917  82.980  1.00                 N  
ATOM    546  CA  LEU    92      15.911  58.268  84.275  1.00                 C  
ATOM    547  C   LEU    92      17.259  57.993  84.932  1.00                 C  
ATOM    548  O   LEU    92      17.396  58.084  86.159  1.00                 O  
ATOM    549  CB  LEU    92      15.118  56.970  84.111  1.00                 C  
ATOM    550  CG  LEU    92      13.651  57.119  83.703  1.00                 C  
ATOM    551  CD1 LEU    92      13.032  55.759  83.415  1.00                 C  
ATOM    552  CD2 LEU    92      12.862  57.839  84.786  1.00                 C  
ATOM    553  N   LYS    93      18.289  57.689  84.140  1.00                 N  
ATOM    554  CA  LYS    93      19.602  57.526  84.751  1.00                 C  
ATOM    555  C   LYS    93      20.057  58.821  85.408  1.00                 C  
ATOM    556  O   LYS    93      20.718  58.787  86.455  1.00                 O  
ATOM    557  CB  LYS    93      20.626  57.073  83.708  1.00                 C  
ATOM    558  CD  LYS    93      21.472  55.266  82.185  1.00                 C  
ATOM    559  CE  LYS    93      21.280  53.837  81.707  1.00                 C  
ATOM    560  CG  LYS    93      20.426  55.648  83.220  1.00                 C  
ATOM    561  NZ  LYS    93      22.273  53.462  80.662  1.00                 N  
ATOM    562  N   LYS    94      19.680  59.974  84.845  1.00                 N  
ATOM    563  CA  LYS    94      20.101  61.233  85.457  1.00                 C  
ATOM    564  C   LYS    94      19.315  61.515  86.724  1.00                 C  
ATOM    565  O   LYS    94      19.880  61.977  87.719  1.00                 O  
ATOM    566  CB  LYS    94      19.938  62.390  84.469  1.00                 C  
ATOM    567  CD  LYS    94      20.328  64.811  83.934  1.00                 C  
ATOM    568  CE  LYS    94      20.804  66.153  84.465  1.00                 C  
ATOM    569  CG  LYS    94      20.414  63.732  85.001  1.00                 C  
ATOM    570  NZ  LYS    94      20.725  67.220  83.430  1.00                 N  
ATOM    571  N   ARG    95      18.019  61.206  86.713  1.00                 N  
ATOM    572  CA  ARG    95      17.198  61.365  87.906  1.00                 C  
ATOM    573  C   ARG    95      17.724  60.489  89.035  1.00                 C  
ATOM    574  O   ARG    95      17.892  60.950  90.172  1.00                 O  
ATOM    575  CB  ARG    95      15.738  61.024  87.601  1.00                 C  
ATOM    576  CD  ARG    95      13.392  60.733  88.445  1.00                 C  
ATOM    577  NE  ARG    95      13.340  59.304  88.145  1.00                 N  
ATOM    578  CG  ARG    95      14.801  61.193  88.786  1.00                 C  
ATOM    579  CZ  ARG    95      13.362  58.346  89.066  1.00                 C  
ATOM    580  NH1 ARG    95      13.311  57.073  88.700  1.00                 N  
ATOM    581  NH2 ARG    95      13.436  58.664  90.352  1.00                 N  
ATOM    582  N   LYS    96      18.005  59.217  88.740  1.00                 N  
ATOM    583  CA  LYS    96      18.481  58.313  89.783  1.00                 C  
ATOM    584  C   LYS    96      19.829  58.761  90.329  1.00                 C  
ATOM    585  O   LYS    96      20.075  58.682  91.540  1.00                 O  
ATOM    586  CB  LYS    96      18.582  56.883  89.248  1.00                 C  
ATOM    587  CD  LYS    96      17.414  54.813  88.443  1.00                 C  
ATOM    588  CE  LYS    96      16.071  54.151  88.182  1.00                 C  
ATOM    589  CG  LYS    96      17.239  56.226  88.976  1.00                 C  
ATOM    590  NZ  LYS    96      16.227  52.780  87.621  1.00                 N  
ATOM    591  N   ALA    97      20.614  59.401  89.477  1.00                 N  
ATOM    592  CA  ALA    97      21.925  59.896  89.881  1.00                 C  
ATOM    593  C   ALA    97      21.898  61.275  90.570  1.00                 C  
ATOM    594  O   ALA    97      22.936  61.795  90.989  1.00                 O  
ATOM    595  CB  ALA    97      22.854  59.978  88.680  1.00                 C  
ATOM    596  N   ASP    98      20.724  61.890  90.699  1.00                 N  
ATOM    597  CA  ASP    98      20.638  63.174  91.392  1.00                 C  
ATOM    598  C   ASP    98      21.115  64.355  90.561  1.00                 C  
ATOM    599  O   ASP    98      21.384  65.444  91.076  1.00                 O  
ATOM    600  CB  ASP    98      21.443  63.136  92.692  1.00                 C  
ATOM    601  CG  ASP    98      20.882  62.149  93.697  1.00                 C  
ATOM    602  OD1 ASP    98      19.657  61.910  93.674  1.00                 O  
ATOM    603  OD2 ASP    98      21.668  61.614  94.507  1.00                 O  
ATOM    604  N   LYS    99      21.224  64.157  89.273  1.00                 N  
ATOM    605  CA  LYS    99      21.679  65.200  88.390  1.00                 C  
ATOM    606  C   LYS    99      20.581  66.185  88.047  1.00                 C  
ATOM    607  O   LYS    99      20.829  67.363  87.773  1.00                 O  
ATOM    608  CB  LYS    99      22.245  64.601  87.101  1.00                 C  
ATOM    609  CD  LYS    99      24.640  64.597  87.852  1.00                 C  
ATOM    610  CE  LYS    99      25.917  63.780  87.963  1.00                 C  
ATOM    611  CG  LYS    99      23.496  63.761  87.304  1.00                 C  
ATOM    612  NZ  LYS    99      27.044  64.583  88.515  1.00                 N  
ATOM    613  N   THR   100      19.392  65.767  88.118  1.00                 N  
ATOM    614  CA  THR   100      18.259  66.635  87.853  1.00                 C  
ATOM    615  C   THR   100      17.186  66.265  88.856  1.00                 C  
ATOM    616  O   THR   100      17.151  65.138  89.363  1.00                 O  
ATOM    617  CB  THR   100      17.762  66.488  86.403  1.00                 C  
ATOM    618  OG1 THR   100      16.723  67.442  86.151  1.00                 O  
ATOM    619  CG2 THR   100      17.206  65.091  86.170  1.00                 C  
ATOM    620  N   GLU   101      16.326  67.232  89.159  1.00                 N  
ATOM    621  CA  GLU   101      15.268  67.071  90.150  1.00                 C  
ATOM    622  C   GLU   101      13.986  67.504  89.464  1.00                 C  
ATOM    623  O   GLU   101      13.956  68.592  88.882  1.00                 O  
ATOM    624  CB  GLU   101      15.578  67.893  91.403  1.00                 C  
ATOM    625  CD  GLU   101      14.921  68.523  93.759  1.00                 C  
ATOM    626  CG  GLU   101      14.549  67.745  92.512  1.00                 C  
ATOM    627  OE1 GLU   101      14.631  69.737  93.810  1.00                 O  
ATOM    628  OE2 GLU   101      15.502  67.919  94.685  1.00                 O  
ATOM    629  N   LYS   102      12.926  66.696  89.477  1.00                 N  
ATOM    630  CA  LYS   102      11.648  67.133  88.879  1.00                 C  
ATOM    631  C   LYS   102      11.033  68.248  89.711  1.00                 C  
ATOM    632  O   LYS   102      10.977  68.149  90.938  1.00                 O  
ATOM    633  CB  LYS   102      10.680  65.954  88.761  1.00                 C  
ATOM    634  CD  LYS   102       9.489  66.547  86.633  1.00                 C  
ATOM    635  CE  LYS   102       8.146  66.855  85.991  1.00                 C  
ATOM    636  CG  LYS   102       9.345  66.307  88.127  1.00                 C  
ATOM    637  NZ  LYS   102       7.607  68.170  86.436  1.00                 N  
ATOM    638  N   THR   103      10.576  69.321  89.047  1.00                 N  
ATOM    639  CA  THR   103      10.012  70.453  89.772  1.00                 C  
ATOM    640  C   THR   103       8.696  70.918  89.175  1.00                 C  
ATOM    641  O   THR   103       8.390  70.691  88.004  1.00                 O  
ATOM    642  CB  THR   103      10.988  71.643  89.808  1.00                 C  
ATOM    643  OG1 THR   103      11.225  72.111  88.474  1.00                 O  
ATOM    644  CG2 THR   103      12.316  71.225  90.420  1.00                 C  
ATOM    645  N   GLU   104       7.950  71.630  90.015  1.00                 N  
ATOM    646  CA  GLU   104       6.805  72.444  89.644  1.00                 C  
ATOM    647  C   GLU   104       7.225  73.889  89.493  1.00                 C  
ATOM    648  O   GLU   104       7.846  74.451  90.405  1.00                 O  
ATOM    649  CB  GLU   104       5.693  72.311  90.686  1.00                 C  
ATOM    650  CD  GLU   104       3.343  72.913  91.391  1.00                 C  
ATOM    651  CG  GLU   104       4.432  73.092  90.352  1.00                 C  
ATOM    652  OE1 GLU   104       3.524  73.393  92.530  1.00                 O  
ATOM    653  OE2 GLU   104       2.309  72.292  91.067  1.00                 O  
ATOM    654  N   LYS   105       6.791  74.515  88.396  1.00                 N  
ATOM    655  CA  LYS   105       7.019  75.938  88.183  1.00                 C  
ATOM    656  C   LYS   105       5.728  76.638  88.599  1.00                 C  
ATOM    657  O   LYS   105       4.681  76.443  87.976  1.00                 O  
ATOM    658  CB  LYS   105       7.396  76.208  86.725  1.00                 C  
ATOM    659  CD  LYS   105       8.109  77.854  84.970  1.00                 C  
ATOM    660  CE  LYS   105       8.417  79.312  84.668  1.00                 C  
ATOM    661  CG  LYS   105       7.723  77.662  86.427  1.00                 C  
ATOM    662  NZ  LYS   105       8.785  79.517  83.240  1.00                 N  
ATOM    663  N   THR   106       5.802  77.436  89.652  1.00                 N  
ATOM    664  CA  THR   106       4.616  78.050  90.222  1.00                 C  
ATOM    665  C   THR   106       4.252  79.321  89.464  1.00                 C  
ATOM    666  O   THR   106       5.118  80.123  89.101  1.00                 O  
ATOM    667  CB  THR   106       4.811  78.375  91.715  1.00                 C  
ATOM    668  OG1 THR   106       5.922  79.267  91.871  1.00                 O  
ATOM    669  CG2 THR   106       5.091  77.106  92.504  1.00                 C  
ATOM    670  N   GLU   107       2.959  79.518  89.247  1.00                 N  
ATOM    671  CA  GLU   107       2.508  80.827  88.816  1.00                 C  
ATOM    672  C   GLU   107       2.554  81.798  89.992  1.00                 C  
ATOM    673  O   GLU   107       2.525  81.407  91.160  1.00                 O  
ATOM    674  CB  GLU   107       1.096  80.742  88.234  1.00                 C  
ATOM    675  CD  GLU   107       1.728  80.525  85.798  1.00                 C  
ATOM    676  CG  GLU   107       0.994  79.903  86.970  1.00                 C  
ATOM    677  OE1 GLU   107       1.571  81.744  85.578  1.00                 O  
ATOM    678  OE2 GLU   107       2.459  79.792  85.099  1.00                 O  
ATOM    679  N   GLU   108       2.625  83.087  89.666  1.00                 N  
ATOM    680  CA  GLU   108       2.789  84.100  90.705  1.00                 C  
ATOM    681  C   GLU   108       1.664  84.033  91.734  1.00                 C  
ATOM    682  O   GLU   108       1.908  84.130  92.944  1.00                 O  
ATOM    683  CB  GLU   108       2.845  85.498  90.086  1.00                 C  
ATOM    684  CD  GLU   108       4.102  87.142  88.637  1.00                 C  
ATOM    685  CG  GLU   108       4.115  85.778  89.299  1.00                 C  
ATOM    686  OE1 GLU   108       3.034  87.789  88.632  1.00                 O  
ATOM    687  OE2 GLU   108       5.159  87.563  88.124  1.00                 O  
ATOM    688  N   GLN   109       0.428  83.830  91.279  1.00                 N  
ATOM    689  CA  GLN   109      -0.685  83.830  92.211  1.00                 C  
ATOM    690  C   GLN   109      -0.601  82.644  93.158  1.00                 C  
ATOM    691  O   GLN   109      -1.143  82.707  94.266  1.00                 O  
ATOM    692  CB  GLN   109      -2.016  83.809  91.456  1.00                 C  
ATOM    693  CD  GLN   109      -3.624  85.017  89.928  1.00                 C  
ATOM    694  CG  GLN   109      -2.311  85.084  90.684  1.00                 C  
ATOM    695  OE1 GLN   109      -4.056  83.943  89.510  1.00                 O  
ATOM    696  NE2 GLN   109      -4.262  86.168  89.750  1.00                 N  
ATOM    697  N   LYS   110       0.124  81.589  92.766  1.00                 N  
ATOM    698  CA  LYS   110       0.260  80.383  93.575  1.00                 C  
ATOM    699  C   LYS   110       1.322  80.481  94.664  1.00                 C  
ATOM    700  O   LYS   110       1.371  79.585  95.510  1.00                 O  
ATOM    701  CB  LYS   110       0.584  79.178  92.690  1.00                 C  
ATOM    702  CD  LYS   110      -0.153  77.578  90.902  1.00                 C  
ATOM    703  CE  LYS   110      -1.275  77.185  89.954  1.00                 C  
ATOM    704  CG  LYS   110      -0.541  78.780  91.747  1.00                 C  
ATOM    705  NZ  LYS   110      -0.899  76.024  89.101  1.00                 N  
ATOM    706  N   THR   111       2.155  81.533  94.710  1.00                 N  
ATOM    707  CA  THR   111       3.262  81.492  95.671  1.00                 C  
ATOM    708  C   THR   111       2.809  81.700  97.106  1.00                 C  
ATOM    709  O   THR   111       3.475  81.198  98.020  1.00                 O  
ATOM    710  CB  THR   111       4.334  82.548  95.343  1.00                 C  
ATOM    711  OG1 THR   111       3.749  83.856  95.386  1.00                 O  
ATOM    712  CG2 THR   111       4.903  82.315  93.952  1.00                 C  
ATOM    713  N   GLU   112       1.639  82.302  97.316  1.00                 N  
ATOM    714  CA  GLU   112       1.119  82.519  98.661  1.00                 C  
ATOM    715  C   GLU   112       0.534  81.239  99.226  1.00                 C  
ATOM    716  O   GLU   112       0.651  80.992 100.430  1.00                 O  
ATOM    717  CB  GLU   112       0.063  83.626  98.655  1.00                 C  
ATOM    718  CD  GLU   112       0.560  84.547 100.954  1.00                 C  
ATOM    719  CG  GLU   112      -0.491  83.963 100.030  1.00                 C  
ATOM    720  OE1 GLU   112       1.578  85.061 100.445  1.00                 O  
ATOM    721  OE2 GLU   112       0.365  84.491 102.186  1.00                 O  
ATOM    722  N   LYS   113      -0.010  80.369  98.364  1.00                 N  
ATOM    723  CA  LYS   113      -0.473  79.078  98.859  1.00                 C  
ATOM    724  C   LYS   113       0.672  78.255  99.420  1.00                 C  
ATOM    725  O   LYS   113       0.477  77.509 100.386  1.00                 O  
ATOM    726  CB  LYS   113      -1.178  78.299  97.747  1.00                 C  
ATOM    727  CD  LYS   113      -3.162  78.061  96.229  1.00                 C  
ATOM    728  CE  LYS   113      -4.512  78.634  95.829  1.00                 C  
ATOM    729  CG  LYS   113      -2.522  78.879  97.338  1.00                 C  
ATOM    730  NZ  LYS   113      -5.134  77.866  94.715  1.00                 N  
ATOM    731  N   GLU   114       1.879  78.426  98.877  1.00                 N  
ATOM    732  CA  GLU   114       3.046  77.656  99.280  1.00                 C  
ATOM    733  C   GLU   114       3.950  78.406 100.234  1.00                 C  
ATOM    734  O   GLU   114       5.082  77.965 100.459  1.00                 O  
ATOM    735  CB  GLU   114       3.857  77.231  98.054  1.00                 C  
ATOM    736  CD  GLU   114       3.960  75.874  95.926  1.00                 C  
ATOM    737  CG  GLU   114       3.119  76.288  97.118  1.00                 C  
ATOM    738  OE1 GLU   114       5.094  76.381  95.795  1.00                 O  
ATOM    739  OE2 GLU   114       3.485  75.043  95.124  1.00                 O  
ATOM    740  N   GLU   115       3.490  79.520 100.797  1.00                 N  
ATOM    741  CA  GLU   115       4.329  80.258 101.717  1.00                 C  
ATOM    742  C   GLU   115       5.519  80.930 101.076  1.00                 C  
ATOM    743  O   GLU   115       6.562  81.085 101.718  1.00                 O  
ATOM    744  CB  GLU   115       4.839  79.341 102.831  1.00                 C  
ATOM    745  CD  GLU   115       4.282  77.860 104.799  1.00                 C  
ATOM    746  CG  GLU   115       3.738  78.711 103.668  1.00                 C  
ATOM    747  OE1 GLU   115       5.519  77.708 104.887  1.00                 O  
ATOM    748  OE2 GLU   115       3.471  77.346 105.598  1.00                 O  
ATOM    749  N   GLU   116       5.387  81.360  99.833  1.00                 N  
ATOM    750  CA  GLU   116       6.449  82.064  99.151  1.00                 C  
ATOM    751  C   GLU   116       5.922  83.420  98.702  1.00                 C  
ATOM    752  O   GLU   116       4.711  83.651  98.647  1.00                 O  
ATOM    753  CB  GLU   116       6.961  81.243  97.966  1.00                 C  
ATOM    754  CD  GLU   116       8.845  80.009  99.110  1.00                 C  
ATOM    755  CG  GLU   116       7.538  79.890  98.351  1.00                 C  
ATOM    756  OE1 GLU   116       9.503  81.065  98.998  1.00                 O  
ATOM    757  OE2 GLU   116       9.212  79.047  99.816  1.00                 O  
ATOM    758  N   LYS   117       6.845  84.334  98.433  1.00                 N  
ATOM    759  CA  LYS   117       6.462  85.615  97.864  1.00                 C  
ATOM    760  C   LYS   117       7.050  85.759  96.463  1.00                 C  
ATOM    761  O   LYS   117       8.219  85.417  96.252  1.00                 O  
ATOM    762  CB  LYS   117       6.925  86.761  98.765  1.00                 C  
ATOM    763  CD  LYS   117       4.836  86.957 100.143  1.00                 C  
ATOM    764  CE  LYS   117       4.262  87.008 101.549  1.00                 C  
ATOM    765  CG  LYS   117       6.338  86.725 100.167  1.00                 C  
ATOM    766  NZ  LYS   117       2.779  87.137 101.540  1.00                 N  
ATOM    767  N   LYS   118       6.280  86.255  95.490  1.00                 N  
ATOM    768  CA  LYS   118       6.770  86.274  94.104  1.00                 C  
ATOM    769  C   LYS   118       7.934  87.236  93.912  1.00                 C  
ATOM    770  O   LYS   118       8.070  88.247  94.605  1.00                 O  
ATOM    771  CB  LYS   118       5.641  86.646  93.141  1.00                 C  
ATOM    772  CD  LYS   118       4.011  88.370  92.320  1.00                 C  
ATOM    773  CE  LYS   118       3.599  89.832  92.380  1.00                 C  
ATOM    774  CG  LYS   118       5.143  88.075  93.291  1.00                 C  
ATOM    775  NZ  LYS   118       2.491  90.136  91.434  1.00                 N  
ATOM    776  N   VAL   119       8.799  86.877  92.972  1.00                 N  
ATOM    777  CA  VAL   119       9.906  87.711  92.543  1.00                 C  
ATOM    778  C   VAL   119       9.542  88.304  91.190  1.00                 C  
ATOM    779  O   VAL   119       8.836  87.674  90.407  1.00                 O  
ATOM    780  CB  VAL   119      11.222  86.913  92.477  1.00                 C  
ATOM    781  CG1 VAL   119      11.595  86.387  93.855  1.00                 C  
ATOM    782  CG2 VAL   119      11.102  85.770  91.481  1.00                 C  
ATOM    783  N   VAL   120       9.971  89.541  90.936  1.00                 N  
ATOM    784  CA  VAL   120       9.733  90.135  89.620  1.00                 C  
ATOM    785  C   VAL   120      10.505  89.395  88.533  1.00                 C  
ATOM    786  O   VAL   120      10.027  89.272  87.397  1.00                 O  
ATOM    787  CB  VAL   120      10.108  91.628  89.599  1.00                 C  
ATOM    788  CG1 VAL   120       9.268  92.403  90.602  1.00                 C  
ATOM    789  CG2 VAL   120      11.591  91.809  89.887  1.00                 C  
ATOM    790  N   GLU   121      10.165  89.589  87.243  1.00                 N  
ATOM    791  CA  GLU   121      11.097  89.199  86.180  1.00                 C  
ATOM    792  C   GLU   121      12.023  90.403  85.896  1.00                 C  
ATOM    793  O   GLU   121      11.661  91.559  86.132  1.00                 O  
ATOM    794  CB  GLU   121      10.331  88.763  84.929  1.00                 C  
ATOM    795  CD  GLU   121      11.848  89.178  82.953  1.00                 C  
ATOM    796  CG  GLU   121      11.205  88.141  83.852  1.00                 C  
ATOM    797  OE1 GLU   121      11.220  90.231  82.716  1.00                 O  
ATOM    798  OE2 GLU   121      12.981  88.938  82.485  1.00                 O  
ATOM    799  N   LYS   122      13.223  90.148  85.388  1.00                 N  
ATOM    800  CA  LYS   122      14.212  91.229  85.196  1.00                 C  
ATOM    801  C   LYS   122      13.711  92.387  84.331  1.00                 C  
ATOM    802  O   LYS   122      13.705  93.547  84.751  1.00                 O  
ATOM    803  CB  LYS   122      15.495  90.677  84.571  1.00                 C  
ATOM    804  CD  LYS   122      17.848  91.090  83.803  1.00                 C  
ATOM    805  CE  LYS   122      18.928  92.135  83.575  1.00                 C  
ATOM    806  CG  LYS   122      16.584  91.717  84.367  1.00                 C  
ATOM    807  NZ  LYS   122      20.174  91.535  83.022  1.00                 N  
ATOM    808  N   LYS   123      13.280  92.089  83.104  1.00                 N  
ATOM    809  CA  LYS   123      12.789  93.113  82.174  1.00                 C  
ATOM    810  C   LYS   123      11.503  93.846  82.608  1.00                 C  
ATOM    811  O   LYS   123      11.201  94.940  82.123  1.00                 O  
ATOM    812  CB  LYS   123      12.532  92.504  80.794  1.00                 C  
ATOM    813  CD  LYS   123      13.464  91.488  78.697  1.00                 C  
ATOM    814  CE  LYS   123      14.726  91.096  77.946  1.00                 C  
ATOM    815  CG  LYS   123      13.793  92.090  80.054  1.00                 C  
ATOM    816  NZ  LYS   123      14.418  90.469  76.631  1.00                 N  
ATOM    817  N   THR   124      10.725  93.261  83.525  1.00                 N  
ATOM    818  CA  THR   124       9.470  93.862  84.016  1.00                 C  
ATOM    819  C   THR   124       9.410  93.932  85.560  1.00                 C  
ATOM    820  O   THR   124       8.369  94.235  86.150  1.00                 O  
ATOM    821  CB  THR   124       8.238  93.087  83.512  1.00                 C  
ATOM    822  OG1 THR   124       8.309  91.728  83.959  1.00                 O  
ATOM    823  CG2 THR   124       8.188  93.097  81.992  1.00                 C  
ATOM    824  N   SER   125      10.535  93.650  86.228  1.00                 N  
ATOM    825  CA  SER   125      10.598  93.739  87.688  1.00                 C  
ATOM    826  C   SER   125      11.098  95.096  88.152  1.00                 C  
ATOM    827  O   SER   125      12.071  95.646  87.630  1.00                 O  
ATOM    828  CB  SER   125      11.498  92.638  88.254  1.00                 C  
ATOM    829  OG  SER   125      12.837  92.802  87.821  1.00                 O  
ATOM    830  N   ASN   126      10.424  95.660  89.158  1.00                 N  
ATOM    831  CA  ASN   126      10.878  96.895  89.834  1.00                 C  
ATOM    832  C   ASN   126      12.112  96.615  90.727  1.00                 C  
ATOM    833  O   ASN   126      13.123  97.322  90.687  1.00                 O  
ATOM    834  CB  ASN   126       9.741  97.504  90.657  1.00                 C  
ATOM    835  CG  ASN   126       8.678  98.152  89.791  1.00                 C  
ATOM    836  OD1 ASN   126       8.921  98.472  88.628  1.00                 O  
ATOM    837  ND2 ASN   126       7.493  98.345  90.358  1.00                 N  
ATOM    838  N   ALA   127      12.015  95.564  91.543  1.00                 N  
ATOM    839  CA  ALA   127      13.151  94.964  92.270  1.00                 C  
ATOM    840  C   ALA   127      13.754  93.781  91.479  1.00                 C  
ATOM    841  O   ALA   127      13.222  92.668  91.488  1.00                 O  
ATOM    842  CB  ALA   127      12.712  94.502  93.651  1.00                 C  
ATOM    843  N   ALA   128      14.876  94.009  90.783  1.00                 N  
ATOM    844  CA  ALA   128      15.506  92.983  89.917  1.00                 C  
ATOM    845  C   ALA   128      15.947  91.683  90.599  1.00                 C  
ATOM    846  O   ALA   128      15.960  90.614  89.984  1.00                 O  
ATOM    847  CB  ALA   128      16.729  93.557  89.218  1.00                 C  
ATOM    848  N   LYS   129      16.314  91.746  91.872  1.00                 N  
ATOM    849  CA  LYS   129      16.724  90.550  92.592  1.00                 C  
ATOM    850  C   LYS   129      15.498  89.719  92.952  1.00                 C  
ATOM    851  O   LYS   129      15.607  88.595  93.449  1.00                 O  
ATOM    852  CB  LYS   129      17.514  90.925  93.847  1.00                 C  
ATOM    853  CD  LYS   129      19.587  91.921  94.852  1.00                 C  
ATOM    854  CE  LYS   129      20.927  92.581  94.568  1.00                 C  
ATOM    855  CG  LYS   129      18.857  91.578  93.564  1.00                 C  
ATOM    856  NZ  LYS   129      21.642  92.946  95.822  1.00                 N  
ATOM    857  N   LEU   130      14.301  90.258  92.707  1.00                 N  
ATOM    858  CA  LEU   130      13.049  89.496  92.877  1.00                 C  
ATOM    859  C   LEU   130      12.515  88.907  91.548  1.00                 C  
ATOM    860  O   LEU   130      11.357  88.493  91.443  1.00                 O  
ATOM    861  CB  LEU   130      11.967  90.377  93.504  1.00                 C  
ATOM    862  CG  LEU   130      12.257  90.913  94.907  1.00                 C  
ATOM    863  CD1 LEU   130      11.145  91.841  95.369  1.00                 C  
ATOM    864  CD2 LEU   130      12.435  89.768  95.894  1.00                 C  
ATOM    865  N   LYS   131      13.364  88.869  90.525  1.00                 N  
ATOM    866  CA  LYS   131      12.990  88.325  89.221  1.00                 C  
ATOM    867  C   LYS   131      13.152  86.810  89.199  1.00                 C  
ATOM    868  O   LYS   131      14.157  86.259  89.657  1.00                 O  
ATOM    869  CB  LYS   131      13.831  88.963  88.113  1.00                 C  
ATOM    870  CD  LYS   131      16.082  89.281  87.051  1.00                 C  
ATOM    871  CE  LYS   131      17.532  88.826  87.030  1.00                 C  
ATOM    872  CG  LYS   131      15.305  88.599  88.165  1.00                 C  
ATOM    873  NZ  LYS   131      18.319  89.526  85.977  1.00                 N  
ATOM    874  N   LYS   132      12.143  86.138  88.559  1.00                 N  
ATOM    875  CA  LYS   132      12.306  84.688  88.478  1.00                 C  
ATOM    876  C   LYS   132      11.049  83.953  88.909  1.00                 C  
ATOM    877  O   LYS   132      10.384  84.368  89.869  1.00                 O  
ATOM    878  CB  LYS   132      13.489  84.233  89.336  1.00                 C  
ATOM    879  CD  LYS   132      15.971  84.194  89.706  1.00                 C  
ATOM    880  CE  LYS   132      17.313  84.751  89.262  1.00                 C  
ATOM    881  CG  LYS   132      14.838  84.734  88.848  1.00                 C  
ATOM    882  NZ  LYS   132      17.668  84.314  87.884  1.00                 N  
ATOM    883  N   PHE   133      10.696  82.874  88.226  1.00                 N  
ATOM    884  CA  PHE   133       9.634  82.004  88.735  1.00                 C  
ATOM    885  C   PHE   133      10.139  81.127  89.879  1.00                 C  
ATOM    886  O   PHE   133      11.326  80.788  89.961  1.00                 O  
ATOM    887  CB  PHE   133       9.074  81.129  87.612  1.00                 C  
ATOM    888  CG  PHE   133       8.262  81.887  86.601  1.00                 C  
ATOM    889  CZ  PHE   133       6.754  83.287  84.732  1.00                 C  
ATOM    890  CD1 PHE   133       8.881  82.667  85.639  1.00                 C  
ATOM    891  CE1 PHE   133       8.134  83.365  84.709  1.00                 C  
ATOM    892  CD2 PHE   133       6.880  81.820  86.610  1.00                 C  
ATOM    893  CE2 PHE   133       6.133  82.517  85.680  1.00                 C  
ATOM    894  N   LYS   134       9.210  80.758  90.772  1.00                 N  
ATOM    895  CA  LYS   134       9.511  79.868  91.889  1.00                 C  
ATOM    896  C   LYS   134       9.304  78.424  91.458  1.00                 C  
ATOM    897  O   LYS   134       8.328  78.105  90.769  1.00                 O  
ATOM    898  CB  LYS   134       8.636  80.209  93.097  1.00                 C  
ATOM    899  CD  LYS   134      10.208  81.903  94.076  1.00                 C  
ATOM    900  CE  LYS   134      10.337  83.298  94.666  1.00                 C  
ATOM    901  CG  LYS   134       8.791  81.638  93.592  1.00                 C  
ATOM    902  NZ  LYS   134      11.722  83.574  95.139  1.00                 N  
ATOM    903  N   LEU   135      10.236  77.554  91.849  1.00                 N  
ATOM    904  CA  LEU   135      10.158  76.138  91.537  1.00                 C  
ATOM    905  C   LEU   135      10.157  75.362  92.830  1.00                 C  
ATOM    906  O   LEU   135      10.871  75.734  93.774  1.00                 O  
ATOM    907  CB  LEU   135      11.323  75.723  90.636  1.00                 C  
ATOM    908  CG  LEU   135      11.415  76.426  89.280  1.00                 C  
ATOM    909  CD1 LEU   135      12.681  76.014  88.546  1.00                 C  
ATOM    910  CD2 LEU   135      10.189  76.121  88.432  1.00                 C  
ATOM    911  N   ASN   136       9.346  74.296  92.889  1.00                 N  
ATOM    912  CA  ASN   136       9.314  73.427  94.065  1.00                 C  
ATOM    913  C   ASN   136       9.377  71.973  93.620  1.00                 C  
ATOM    914  O   ASN   136       8.958  71.629  92.512  1.00                 O  
ATOM    915  CB  ASN   136       8.065  73.705  94.903  1.00                 C  
ATOM    916  CG  ASN   136       6.787  73.289  94.201  1.00                 C  
ATOM    917  OD1 ASN   136       6.444  72.107  94.165  1.00                 O  
ATOM    918  ND2 ASN   136       6.078  74.261  93.638  1.00                 N  
ATOM    919  N   MET   137       9.894  71.111  94.502  1.00                 N  
ATOM    920  CA  MET   137      10.030  69.700  94.151  1.00                 C  
ATOM    921  C   MET   137       8.661  69.134  93.799  1.00                 C  
ATOM    922  O   MET   137       7.642  69.465  94.418  1.00                 O  
ATOM    923  CB  MET   137      10.667  68.920  95.303  1.00                 C  
ATOM    924  SD  MET   137      12.860  68.277  96.869  1.00                 S  
ATOM    925  CE  MET   137      11.986  68.880  98.312  1.00                 C  
ATOM    926  CG  MET   137      12.117  69.287  95.574  1.00                 C  
ATOM    927  N   SER   138       8.636  68.296  92.772  1.00                 N  
ATOM    928  CA  SER   138       7.427  67.719  92.218  1.00                 C  
ATOM    929  C   SER   138       7.212  66.318  92.774  1.00                 C  
ATOM    930  O   SER   138       8.162  65.624  93.149  1.00                 O  
ATOM    931  CB  SER   138       7.500  67.686  90.690  1.00                 C  
ATOM    932  OG  SER   138       6.373  67.028  90.139  1.00                 O  
ATOM    933  N   GLU   139       5.943  65.906  92.835  1.00                 N  
ATOM    934  CA  GLU   139       5.631  64.599  93.403  1.00                 C  
ATOM    935  C   GLU   139       6.188  63.484  92.540  1.00                 C  
ATOM    936  O   GLU   139       6.939  62.627  93.019  1.00                 O  
ATOM    937  CB  GLU   139       4.119  64.433  93.567  1.00                 C  
ATOM    938  CD  GLU   139       2.206  63.015  94.408  1.00                 C  
ATOM    939  CG  GLU   139       3.704  63.117  94.205  1.00                 C  
ATOM    940  OE1 GLU   139       1.490  63.971  94.042  1.00                 O  
ATOM    941  OE2 GLU   139       1.747  61.979  94.933  1.00                 O  
ATOM    942  N   ASP   140       5.859  63.475  91.258  1.00                 N  
ATOM    943  CA  ASP   140       6.323  62.335  90.509  1.00                 C  
ATOM    944  C   ASP   140       6.947  62.818  89.199  1.00                 C  
ATOM    945  O   ASP   140       6.674  63.927  88.722  1.00                 O  
ATOM    946  CB  ASP   140       5.172  61.362  90.247  1.00                 C  
ATOM    947  CG  ASP   140       4.646  60.725  91.519  1.00                 C  
ATOM    948  OD1 ASP   140       5.464  60.195  92.300  1.00                 O  
ATOM    949  OD2 ASP   140       3.416  60.757  91.734  1.00                 O  
ATOM    950  N   GLN   141       7.823  61.983  88.642  1.00                 N  
ATOM    951  CA  GLN   141       8.604  62.286  87.440  1.00                 C  
ATOM    952  C   GLN   141       8.114  61.341  86.345  1.00                 C  
ATOM    953  O   GLN   141       8.767  60.345  86.021  1.00                 O  
ATOM    954  CB  GLN   141      10.100  62.128  87.719  1.00                 C  
ATOM    955  CD  GLN   141      11.178  61.713  85.473  1.00                 C  
ATOM    956  CG  GLN   141      10.998  62.682  86.625  1.00                 C  
ATOM    957  OE1 GLN   141      11.413  60.523  85.681  1.00                 O  
ATOM    958  NE2 GLN   141      11.069  62.221  84.251  1.00                 N  
ATOM    959  N   ARG   142       6.954  61.653  85.761  1.00                 N  
ATOM    960  CA  ARG   142       6.407  60.766  84.740  1.00                 C  
ATOM    961  C   ARG   142       6.895  61.108  83.334  1.00                 C  
ATOM    962  O   ARG   142       6.406  60.526  82.362  1.00                 O  
ATOM    963  CB  ARG   142       4.878  60.802  84.763  1.00                 C  
ATOM    964  CD  ARG   142       2.744  60.298  85.985  1.00                 C  
ATOM    965  NE  ARG   142       2.137  59.802  87.218  1.00                 N  
ATOM    966  CG  ARG   142       4.263  60.260  86.043  1.00                 C  
ATOM    967  CZ  ARG   142       0.828  59.681  87.410  1.00                 C  
ATOM    968  NH1 ARG   142       0.367  59.220  88.565  1.00                 N  
ATOM    969  NH2 ARG   142      -0.017  60.021  86.447  1.00                 N  
ATOM    970  N   VAL   143       7.196  60.091  82.537  1.00                 N  
ATOM    971  CA  VAL   143       7.666  60.322  81.175  1.00                 C  
ATOM    972  C   VAL   143       6.556  60.794  80.239  1.00                 C  
ATOM    973  O   VAL   143       6.796  61.517  79.268  1.00                 O  
ATOM    974  CB  VAL   143       8.315  59.058  80.580  1.00                 C  
ATOM    975  CG1 VAL   143       7.254  58.016  80.260  1.00                 C  
ATOM    976  CG2 VAL   143       9.117  59.407  79.335  1.00                 C  
ATOM    977  N   VAL   144       5.319  60.393  80.516  1.00                 N  
ATOM    978  CA  VAL   144       4.201  60.791  79.664  1.00                 C  
ATOM    979  C   VAL   144       3.876  62.275  79.805  1.00                 C  
ATOM    980  O   VAL   144       3.236  62.884  78.943  1.00                 O  
ATOM    981  CB  VAL   144       2.938  59.963  79.966  1.00                 C  
ATOM    982  CG1 VAL   144       3.196  58.486  79.709  1.00                 C  
ATOM    983  CG2 VAL   144       2.485  60.186  81.401  1.00                 C  
ATOM    984  N   ASP   145       4.317  62.878  80.904  1.00                 N  
ATOM    985  CA  ASP   145       4.085  64.299  81.141  1.00                 C  
ATOM    986  C   ASP   145       5.265  65.075  80.557  1.00                 C  
ATOM    987  O   ASP   145       6.117  65.614  81.268  1.00                 O  
ATOM    988  CB  ASP   145       3.913  64.572  82.637  1.00                 C  
ATOM    989  CG  ASP   145       3.471  65.993  82.923  1.00                 C  
ATOM    990  OD1 ASP   145       2.972  66.659  81.991  1.00                 O  
ATOM    991  OD2 ASP   145       3.624  66.442  84.078  1.00                 O  
ATOM    992  N   GLY   146       5.308  65.127  79.228  1.00                 N  
ATOM    993  CA  GLY   146       6.376  65.796  78.491  1.00                 C  
ATOM    994  C   GLY   146       6.548  67.286  78.770  1.00                 C  
ATOM    995  O   GLY   146       7.605  67.870  78.514  1.00                 O  
ATOM    996  N   SER   147       5.512  67.929  79.298  1.00                 N  
ATOM    997  CA  SER   147       5.582  69.359  79.589  1.00                 C  
ATOM    998  C   SER   147       6.143  69.650  80.977  1.00                 C  
ATOM    999  O   SER   147       6.069  70.773  81.484  1.00                 O  
ATOM   1000  CB  SER   147       4.199  70.000  79.460  1.00                 C  
ATOM   1001  OG  SER   147       3.305  69.486  80.432  1.00                 O  
ATOM   1002  N   SER   148       6.715  68.633  81.611  1.00                 N  
ATOM   1003  CA  SER   148       7.275  68.793  82.947  1.00                 C  
ATOM   1004  C   SER   148       8.613  69.521  82.939  1.00                 C  
ATOM   1005  O   SER   148       9.318  69.584  81.929  1.00                 O  
ATOM   1006  CB  SER   148       7.446  67.431  83.623  1.00                 C  
ATOM   1007  OG  SER   148       8.441  66.660  82.972  1.00                 O  
ATOM   1008  N   VAL   149       9.022  70.048  83.997  1.00                 N  
ATOM   1009  CA  VAL   149      10.203  70.839  84.297  1.00                 C  
ATOM   1010  C   VAL   149      11.158  70.072  85.200  1.00                 C  
ATOM   1011  O   VAL   149      10.755  69.213  85.985  1.00                 O  
ATOM   1012  CB  VAL   149       9.831  72.183  84.951  1.00                 C  
ATOM   1013  CG1 VAL   149      11.085  72.959  85.322  1.00                 C  
ATOM   1014  CG2 VAL   149       8.949  73.002  84.022  1.00                 C  
ATOM   1015  N   TYR   150      12.440  70.382  85.060  1.00                 N  
ATOM   1016  CA  TYR   150      13.494  69.792  85.862  1.00                 C  
ATOM   1017  C   TYR   150      14.500  70.876  86.159  1.00                 C  
ATOM   1018  O   TYR   150      14.716  71.750  85.323  1.00                 O  
ATOM   1019  CB  TYR   150      14.127  68.608  85.128  1.00                 C  
ATOM   1020  CG  TYR   150      13.162  67.483  84.833  1.00                 C  
ATOM   1021  OH  TYR   150      10.502  64.395  84.007  1.00                 O  
ATOM   1022  CZ  TYR   150      11.382  65.416  84.281  1.00                 C  
ATOM   1023  CD1 TYR   150      12.412  67.477  83.663  1.00                 C  
ATOM   1024  CE1 TYR   150      11.527  66.453  83.385  1.00                 C  
ATOM   1025  CD2 TYR   150      13.002  66.430  85.725  1.00                 C  
ATOM   1026  CE2 TYR   150      12.122  65.397  85.463  1.00                 C  
ATOM   1027  N   VAL   151      15.086  70.846  87.349  1.00                 N  
ATOM   1028  CA  VAL   151      16.223  71.710  87.636  1.00                 C  
ATOM   1029  C   VAL   151      17.491  70.879  87.554  1.00                 C  
ATOM   1030  O   VAL   151      17.511  69.680  87.869  1.00                 O  
ATOM   1031  CB  VAL   151      16.086  72.384  89.014  1.00                 C  
ATOM   1032  CG1 VAL   151      14.855  73.276  89.051  1.00                 C  
ATOM   1033  CG2 VAL   151      16.023  71.337  90.115  1.00                 C  
ATOM   1034  N   TRP   152      18.568  71.522  87.129  1.00                 N  
ATOM   1035  CA  TRP   152      19.873  70.904  87.263  1.00                 C  
ATOM   1036  C   TRP   152      20.248  70.839  88.728  1.00                 C  
ATOM   1037  O   TRP   152      19.982  71.766  89.504  1.00                 O  
ATOM   1038  CB  TRP   152      20.919  71.682  86.462  1.00                 C  
ATOM   1039  CG  TRP   152      20.740  71.575  84.979  1.00                 C  
ATOM   1040  CD1 TRP   152      19.670  71.043  84.319  1.00                 C  
ATOM   1041  NE1 TRP   152      19.864  71.121  82.961  1.00                 N  
ATOM   1042  CD2 TRP   152      21.659  72.012  83.969  1.00                 C  
ATOM   1043  CE2 TRP   152      21.080  71.712  82.723  1.00                 C  
ATOM   1044  CH2 TRP   152      22.939  72.607  81.574  1.00                 C  
ATOM   1045  CZ2 TRP   152      21.712  72.006  81.516  1.00                 C  
ATOM   1046  CE3 TRP   152      22.914  72.626  83.999  1.00                 C  
ATOM   1047  CZ3 TRP   152      23.537  72.916  82.800  1.00                 C  
ATOM   1048  N   ILE   153      20.851  69.727  89.106  1.00                 N  
ATOM   1049  CA  ILE   153      21.430  69.571  90.423  1.00                 C  
ATOM   1050  C   ILE   153      22.871  69.121  90.297  1.00                 C  
ATOM   1051  O   ILE   153      23.348  68.292  91.073  1.00                 O  
ATOM   1052  CB  ILE   153      20.624  68.577  91.280  1.00                 C  
ATOM   1053  CD1 ILE   153      18.270  68.068  92.116  1.00                 C  
ATOM   1054  CG1 ILE   153      19.195  69.085  91.483  1.00                 C  
ATOM   1055  CG2 ILE   153      21.329  68.321  92.603  1.00                 C  
ATOM   1056  N   TYR   154      23.586  69.642  89.306  1.00                 N  
ATOM   1057  CA  TYR   154      24.919  69.144  88.989  1.00                 C  
ATOM   1058  C   TYR   154      25.714  70.237  88.299  1.00                 C  
ATOM   1059  O   TYR   154      25.227  70.841  87.336  1.00                 O  
ATOM   1060  CB  TYR   154      24.829  67.894  88.112  1.00                 C  
ATOM   1061  CG  TYR   154      26.172  67.289  87.767  1.00                 C  
ATOM   1062  OH  TYR   154      29.864  65.620  86.836  1.00                 O  
ATOM   1063  CZ  TYR   154      28.642  66.173  87.143  1.00                 C  
ATOM   1064  CD1 TYR   154      26.849  66.494  88.683  1.00                 C  
ATOM   1065  CE1 TYR   154      28.077  65.937  88.377  1.00                 C  
ATOM   1066  CD2 TYR   154      26.757  67.516  86.529  1.00                 C  
ATOM   1067  CE2 TYR   154      27.984  66.968  86.205  1.00                 C  
ATOM   1068  N   ASP   155      26.927  70.483  88.780  1.00                 N  
ATOM   1069  CA  ASP   155      27.818  71.474  88.172  1.00                 C  
ATOM   1070  C   ASP   155      29.190  70.866  87.953  1.00                 C  
ATOM   1071  O   ASP   155      29.913  70.607  88.936  1.00                 O  
ATOM   1072  CB  ASP   155      27.912  72.722  89.052  1.00                 C  
ATOM   1073  CG  ASP   155      28.770  73.808  88.434  1.00                 C  
ATOM   1074  OD1 ASP   155      29.557  73.493  87.517  1.00                 O  
ATOM   1075  OD2 ASP   155      28.655  74.974  88.867  1.00                 O  
ATOM   1076  N   PRO   156      29.603  70.658  86.706  1.00                 N  
ATOM   1077  CA  PRO   156      30.897  70.046  86.393  1.00                 C  
ATOM   1078  C   PRO   156      32.068  70.993  86.606  1.00                 C  
ATOM   1079  O   PRO   156      33.173  70.484  86.820  1.00                 O  
ATOM   1080  CB  PRO   156      30.776  69.658  84.918  1.00                 C  
ATOM   1081  CD  PRO   156      28.864  71.022  85.382  1.00                 C  
ATOM   1082  CG  PRO   156      29.888  70.703  84.329  1.00                 C  
TER
