# Supplementary material for: Comparative Single-Cell Transcriptomics Reveals Novel Genes Involved in Bivalve Embryonic Shell Formation and Questions Ontogenetic Homology of Molluscan Shell Types
Source: Front Cell Dev Biol. 2022 Jun 9;10:883755. doi: 10.3389/fcell.2022.883755 (PMC9261976; doi:10.3389/fcell.2022.883755)
Supplement: Supplementary file 1 [file DataSheet1.ZIP › Supplementary_File1/s_f_2/0de46c4eef8bc58e.final.pdb]

ATOM      1  N   LYS   125      70.837  78.249 149.331  1.00                 N  
ATOM      2  CA  LYS   125      71.914  78.163 150.322  1.00                 C  
ATOM      3  C   LYS   125      71.396  78.886 151.559  1.00                 C  
ATOM      4  O   LYS   125      71.990  79.832 152.073  1.00                 O  
ATOM      5  CB  LYS   125      73.202  78.777 149.769  1.00                 C  
ATOM      6  CD  LYS   125      75.655  79.218 150.059  1.00                 C  
ATOM      7  CE  LYS   125      76.847  79.113 150.997  1.00                 C  
ATOM      8  CG  LYS   125      74.396  78.660 150.702  1.00                 C  
ATOM      9  NZ  LYS   125      78.088  79.658 150.381  1.00                 N  
ATOM     10  N   GLU   126      70.225  78.423 151.972  1.00                 N  
ATOM     11  CA  GLU   126      69.489  78.881 153.136  1.00                 C  
ATOM     12  C   GLU   126      69.412  77.510 153.802  1.00                 C  
ATOM     13  O   GLU   126      68.924  77.348 154.922  1.00                 O  
ATOM     14  CB  GLU   126      68.178  79.548 152.713  1.00                 C  
ATOM     15  CD  GLU   126      67.044  81.447 151.494  1.00                 C  
ATOM     16  CG  GLU   126      68.363  80.807 151.882  1.00                 C  
ATOM     17  OE1 GLU   126      65.985  80.875 151.827  1.00                 O  
ATOM     18  OE2 GLU   126      67.070  82.521 150.857  1.00                 O  
ATOM     19  N   LEU   127      69.923  76.528 153.056  1.00                 N  
ATOM     20  CA  LEU   127      69.976  75.130 153.456  1.00                 C  
ATOM     21  C   LEU   127      71.433  74.675 153.543  1.00                 C  
ATOM     22  O   LEU   127      71.729  73.645 154.145  1.00                 O  
ATOM     23  CB  LEU   127      69.192  74.261 152.471  1.00                 C  
ATOM     24  CG  LEU   127      67.695  74.556 152.349  1.00                 C  
ATOM     25  CD1 LEU   127      67.062  73.688 151.272  1.00                 C  
ATOM     26  CD2 LEU   127      66.994  74.341 153.682  1.00                 C  
ATOM     27  N   GLY   128      72.339  75.431 152.932  1.00                 N  
ATOM     28  CA  GLY   128      73.746  75.070 152.989  1.00                 C  
ATOM     29  C   GLY   128      74.360  74.510 151.719  1.00                 C  
ATOM     30  O   GLY   128      73.688  73.868 150.916  1.00                 O  
ATOM     31  N   GLY   129      75.658  74.745 151.551  1.00                 N  
ATOM     32  CA  GLY   129      76.401  74.281 150.381  1.00                 C  
ATOM     33  C   GLY   129      76.194  72.791 150.078  1.00                 C  
ATOM     34  O   GLY   129      76.172  72.385 148.914  1.00                 O  
ATOM     35  N   GLY   130      76.048  71.978 151.120  1.00                 N  
ATOM     36  CA  GLY   130      75.838  70.541 150.943  1.00                 C  
ATOM     37  C   GLY   130      74.479  70.143 151.513  1.00                 C  
ATOM     38  O   GLY   130      74.298  69.032 152.006  1.00                 O  
ATOM     39  N   ASN   131      73.524  71.064 151.428  1.00                 N  
ATOM     40  CA  ASN   131      72.177  70.835 151.937  1.00                 C  
ATOM     41  C   ASN   131      71.485  69.628 151.312  1.00                 C  
ATOM     42  O   ASN   131      71.895  69.131 150.261  1.00                 O  
ATOM     43  CB  ASN   131      71.308  72.077 151.731  1.00                 C  
ATOM     44  CG  ASN   131      71.050  72.371 150.267  1.00                 C  
ATOM     45  OD1 ASN   131      71.976  72.658 149.508  1.00                 O  
ATOM     46  ND2 ASN   131      69.786  72.302 149.864  1.00                 N  
ATOM     47  N   ASN   132      70.416  69.186 151.967  1.00                 N  
ATOM     48  CA  ASN   132      69.650  68.028 151.530  1.00                 C  
ATOM     49  C   ASN   132      68.482  68.390 150.616  1.00                 C  
ATOM     50  O   ASN   132      67.354  68.566 151.080  1.00                 O  
ATOM     51  CB  ASN   132      69.130  67.243 152.736  1.00                 C  
ATOM     52  CG  ASN   132      70.240  66.551 153.503  1.00                 C  
ATOM     53  OD1 ASN   132      71.290  66.235 152.944  1.00                 O  
ATOM     54  ND2 ASN   132      70.009  66.314 154.789  1.00                 N  
ATOM     55  N   TYR   133      68.223  69.686 150.492  1.00                 N  
ATOM     56  CA  TYR   133      67.214  70.141 149.563  1.00                 C  
ATOM     57  C   TYR   133      67.883  70.215 148.182  1.00                 C  
ATOM     58  O   TYR   133      69.099  70.386 148.056  1.00                 O  
ATOM     59  CB  TYR   133      66.646  71.490 150.008  1.00                 C  
ATOM     60  CG  TYR   133      65.796  71.415 151.256  1.00                 C  
ATOM     61  OH  TYR   133      63.471  71.205 154.698  1.00                 O  
ATOM     62  CZ  TYR   133      64.239  71.275 153.558  1.00                 C  
ATOM     63  CD1 TYR   133      66.356  71.066 152.478  1.00                 C  
ATOM     64  CE1 TYR   133      65.587  70.995 153.624  1.00                 C  
ATOM     65  CD2 TYR   133      64.436  71.694 151.208  1.00                 C  
ATOM     66  CE2 TYR   133      63.651  71.628 152.344  1.00                 C  
ATOM     67  N   TYR   134      67.084  70.087 147.134  1.00                 N  
ATOM     68  CA  TYR   134      67.614  70.167 145.795  1.00                 C  
ATOM     69  C   TYR   134      67.776  71.625 145.448  1.00                 C  
ATOM     70  O   TYR   134      67.400  72.517 146.213  1.00                 O  
ATOM     71  CB  TYR   134      66.691  69.447 144.810  1.00                 C  
ATOM     72  CG  TYR   134      66.650  67.947 144.993  1.00                 C  
ATOM     73  OH  TYR   134      66.535  63.823 145.513  1.00                 O  
ATOM     74  CZ  TYR   134      66.573  65.187 145.339  1.00                 C  
ATOM     75  CD1 TYR   134      66.518  67.388 146.258  1.00                 C  
ATOM     76  CE1 TYR   134      66.480  66.018 146.435  1.00                 C  
ATOM     77  CD2 TYR   134      66.743  67.094 143.900  1.00                 C  
ATOM     78  CE2 TYR   134      66.706  65.722 144.058  1.00                 C  
ATOM     79  N   THR   135      68.341  71.902 144.281  1.00                 N  
ATOM     80  CA  THR   135      68.540  73.283 143.858  1.00                 C  
ATOM     81  C   THR   135      67.663  73.577 142.648  1.00                 C  
ATOM     82  O   THR   135      67.558  72.770 141.721  1.00                 O  
ATOM     83  CB  THR   135      70.017  73.564 143.526  1.00                 C  
ATOM     84  OG1 THR   135      70.447  72.694 142.471  1.00                 O  
ATOM     85  CG2 THR   135      70.893  73.320 144.745  1.00                 C  
ATOM     86  N   TRP   136      67.011  74.744 142.632  1.00                 N  
ATOM     87  CA  TRP   136      66.170  75.050 141.481  1.00                 C  
ATOM     88  C   TRP   136      67.003  75.215 140.215  1.00                 C  
ATOM     89  O   TRP   136      66.525  75.016 139.094  1.00                 O  
ATOM     90  CB  TRP   136      65.351  76.317 141.737  1.00                 C  
ATOM     91  CG  TRP   136      66.186  77.554 141.866  1.00                 C  
ATOM     92  CD1 TRP   136      66.664  78.104 143.020  1.00                 C  
ATOM     93  NE1 TRP   136      67.390  79.237 142.741  1.00                 N  
ATOM     94  CD2 TRP   136      66.642  78.397 140.800  1.00                 C  
ATOM     95  CE2 TRP   136      67.389  79.437 141.382  1.00                 C  
ATOM     96  CH2 TRP   136      67.820  80.396 139.269  1.00                 C  
ATOM     97  CZ2 TRP   136      67.984  80.444 140.624  1.00                 C  
ATOM     98  CE3 TRP   136      66.490  78.373 139.410  1.00                 C  
ATOM     99  CZ3 TRP   136      67.081  79.374 138.663  1.00                 C  
ATOM    100  N   GLU   137      68.272  75.584 140.379  1.00                 N  
ATOM    101  CA  GLU   137      69.176  75.726 139.243  1.00                 C  
ATOM    102  C   GLU   137      69.425  74.333 138.615  1.00                 C  
ATOM    103  O   GLU   137      69.434  74.180 137.390  1.00                 O  
ATOM    104  CB  GLU   137      70.490  76.376 139.682  1.00                 C  
ATOM    105  CD  GLU   137      71.665  78.431 140.563  1.00                 C  
ATOM    106  CG  GLU   137      70.357  77.838 140.078  1.00                 C  
ATOM    107  OE1 GLU   137      72.625  77.660 140.773  1.00                 O  
ATOM    108  OE2 GLU   137      71.730  79.666 140.734  1.00                 O  
ATOM    109  N   SER   138      69.630  73.304 139.437  1.00                 N  
ATOM    110  CA  SER   138      69.832  71.943 138.897  1.00                 C  
ATOM    111  C   SER   138      68.557  71.454 138.238  1.00                 C  
ATOM    112  O   SER   138      68.572  70.844 137.165  1.00                 O  
ATOM    113  CB  SER   138      70.269  70.985 140.007  1.00                 C  
ATOM    114  OG  SER   138      69.246  70.824 140.974  1.00                 O  
ATOM    115  N   MET   139      67.428  71.716 138.877  1.00                 N  
ATOM    116  CA  MET   139      66.160  71.304 138.283  1.00                 C  
ATOM    117  C   MET   139      65.933  72.105 137.003  1.00                 C  
ATOM    118  O   MET   139      65.266  71.651 136.070  1.00                 O  
ATOM    119  CB  MET   139      65.013  71.505 139.276  1.00                 C  
ATOM    120  SD  MET   139      65.062  68.861 140.105  1.00                 S  
ATOM    121  CE  MET   139      66.810  68.474 140.130  1.00                 C  
ATOM    122  CG  MET   139      65.096  70.618 140.508  1.00                 C  
ATOM    123  N   CYS   140      66.490  73.321 136.936  1.00                 N  
ATOM    124  CA  CYS   140      66.306  74.138 135.746  1.00                 C  
ATOM    125  C   CYS   140      67.067  73.567 134.555  1.00                 C  
ATOM    126  O   CYS   140      66.544  73.471 133.441  1.00                 O  
ATOM    127  CB  CYS   140      66.754  75.577 136.009  1.00                 C  
ATOM    128  SG  CYS   140      66.492  76.707 134.623  1.00                 S  
ATOM    129  N   LYS   141      68.321  73.179 134.771  1.00                 N  
ATOM    130  CA  LYS   141      69.111  72.582 133.682  1.00                 C  
ATOM    131  C   LYS   141      68.430  71.319 133.172  1.00                 C  
ATOM    132  O   LYS   141      68.156  71.162 131.979  1.00                 O  
ATOM    133  CB  LYS   141      70.532  72.273 134.158  1.00                 C  
ATOM    134  CD  LYS   141      72.833  71.432 133.615  1.00                 C  
ATOM    135  CE  LYS   141      73.719  70.794 132.556  1.00                 C  
ATOM    136  CG  LYS   141      71.427  71.667 133.089  1.00                 C  
ATOM    137  NZ  LYS   141      75.101  70.557 133.057  1.00                 N  
ATOM    138  N   MET   142      68.147  70.394 134.085  1.00                 N  
ATOM    139  CA  MET   142      67.475  69.160 133.686  1.00                 C  
ATOM    140  C   MET   142      66.095  69.450 133.099  1.00                 C  
ATOM    141  O   MET   142      65.525  68.625 132.380  1.00                 O  
ATOM    142  CB  MET   142      67.350  68.209 134.878  1.00                 C  
ATOM    143  SD  MET   142      69.502  66.669 134.056  1.00                 S  
ATOM    144  CE  MET   142      68.373  65.290 133.872  1.00                 C  
ATOM    145  CG  MET   142      68.671  67.620 135.344  1.00                 C  
ATOM    146  N   LYS   143      65.521  70.628 133.387  1.00                 N  
ATOM    147  CA  LYS   143      64.211  70.929 132.847  1.00                 C  
ATOM    148  C   LYS   143      64.297  71.168 131.332  1.00                 C  
ATOM    149  O   LYS   143      63.591  70.535 130.542  1.00                 O  
ATOM    150  CB  LYS   143      63.610  72.150 133.547  1.00                 C  
ATOM    151  CD  LYS   143      61.961  71.186 135.175  1.00                 C  
ATOM    152  CE  LYS   143      62.143  69.686 135.007  1.00                 C  
ATOM    153  CG  LYS   143      63.280  71.924 135.014  1.00                 C  
ATOM    154  NZ  LYS   143      60.894  68.937 135.319  1.00                 N  
ATOM    155  N   ARG   144      65.148  71.991 130.890  1.00                 N  
ATOM    156  CA  ARG   144      65.263  72.439 129.501  1.00                 C  
ATOM    157  C   ARG   144      66.680  72.792 129.063  1.00                 C  
ATOM    158  O   ARG   144      67.513  73.178 129.878  1.00                 O  
ATOM    159  CB  ARG   144      64.370  73.657 129.255  1.00                 C  
ATOM    160  CD  ARG   144      62.358  72.496 128.307  1.00                 C  
ATOM    161  NE  ARG   144      60.911  72.310 128.393  1.00                 N  
ATOM    162  CG  ARG   144      62.885  73.382 129.424  1.00                 C  
ATOM    163  CZ  ARG   144      60.320  71.381 129.138  1.00                 C  
ATOM    164  NH1 ARG   144      58.998  71.286 129.154  1.00                 N  
ATOM    165  NH2 ARG   144      61.053  70.549 129.865  1.00                 N  
ATOM    166  N   TYR   145      66.940  72.655 127.766  1.00                 N  
ATOM    167  CA  TYR   145      68.238  72.989 127.187  1.00                 C  
ATOM    168  C   TYR   145      68.007  73.949 126.013  1.00                 C  
ATOM    169  O   TYR   145      67.051  73.788 125.253  1.00                 O  
ATOM    170  CB  TYR   145      68.969  71.720 126.743  1.00                 C  
ATOM    171  CG  TYR   145      69.287  70.769 127.873  1.00                 C  
ATOM    172  OH  TYR   145      70.147  68.144 130.982  1.00                 O  
ATOM    173  CZ  TYR   145      69.864  69.013 129.954  1.00                 C  
ATOM    174  CD1 TYR   145      68.368  69.807 128.273  1.00                 C  
ATOM    175  CE1 TYR   145      68.650  68.933 129.306  1.00                 C  
ATOM    176  CD2 TYR   145      70.505  70.835 128.538  1.00                 C  
ATOM    177  CE2 TYR   145      70.805  69.969 129.572  1.00                 C  
ATOM    178  N   PRO   146      68.877  74.963 125.854  1.00                 N  
ATOM    179  CA  PRO   146      68.752  75.945 124.769  1.00                 C  
ATOM    180  C   PRO   146      69.171  75.379 123.411  1.00                 C  
ATOM    181  O   PRO   146      70.318  75.521 122.993  1.00                 O  
ATOM    182  CB  PRO   146      69.680  77.085 125.193  1.00                 C  
ATOM    183  CD  PRO   146      70.080  75.282 126.715  1.00                 C  
ATOM    184  CG  PRO   146      70.747  76.420 125.995  1.00                 C  
ATOM    185  N   VAL   147      68.230  74.748 122.721  1.00                 N  
ATOM    186  CA  VAL   147      68.514  74.148 121.427  1.00                 C  
ATOM    187  C   VAL   147      68.378  75.095 120.259  1.00                 C  
ATOM    188  O   VAL   147      69.083  74.965 119.257  1.00                 O  
ATOM    189  CB  VAL   147      67.610  72.930 121.159  1.00                 C  
ATOM    190  CG1 VAL   147      67.812  72.419 119.741  1.00                 C  
ATOM    191  CG2 VAL   147      67.886  71.829 122.171  1.00                 C  
ATOM    192  N   ASN   148      67.457  76.038 120.387  1.00                 N  
ATOM    193  CA  ASN   148      67.211  76.976 119.321  1.00                 C  
ATOM    194  C   ASN   148      68.321  77.999 119.156  1.00                 C  
ATOM    195  O   ASN   148      68.609  78.780 120.065  1.00                 O  
ATOM    196  CB  ASN   148      65.880  77.698 119.539  1.00                 C  
ATOM    197  CG  ASN   148      65.507  78.596 118.376  1.00                 C  
ATOM    198  OD1 ASN   148      66.376  79.137 117.693  1.00                 O  
ATOM    199  ND2 ASN   148      64.209  78.758 118.148  1.00                 N  
ATOM    200  N   VAL   149      68.948  77.976 117.984  1.00                 N  
ATOM    201  CA  VAL   149      70.021  78.904 117.661  1.00                 C  
ATOM    202  C   VAL   149      69.383  80.220 117.242  1.00                 C  
ATOM    203  O   VAL   149      68.433  80.222 116.468  1.00                 O  
ATOM    204  CB  VAL   149      70.941  78.343 116.561  1.00                 C  
ATOM    205  CG1 VAL   149      71.994  79.369 116.172  1.00                 C  
ATOM    206  CG2 VAL   149      71.596  77.050 117.022  1.00                 C  
ATOM    207  N   VAL   150      69.886  81.338 117.757  1.00                 N  
ATOM    208  CA  VAL   150      69.306  82.629 117.403  1.00                 C  
ATOM    209  C   VAL   150      70.282  83.557 116.660  1.00                 C  
ATOM    210  O   VAL   150      71.480  83.561 116.933  1.00                 O  
ATOM    211  CB  VAL   150      68.779  83.371 118.646  1.00                 C  
ATOM    212  CG1 VAL   150      69.909  83.627 119.631  1.00                 C  
ATOM    213  CG2 VAL   150      68.112  84.677 118.243  1.00                 C  
ATOM    214  N   TRP   151      69.757  84.306 115.689  1.00                 N  
ATOM    215  CA  TRP   151      70.557  85.215 114.865  1.00                 C  
ATOM    216  C   TRP   151      70.281  86.698 115.069  1.00                 C  
ATOM    217  O   TRP   151      69.349  87.098 115.772  1.00                 O  
ATOM    218  CB  TRP   151      70.360  84.906 113.380  1.00                 C  
ATOM    219  CG  TRP   151      70.884  83.563 112.972  1.00                 C  
ATOM    220  CD1 TRP   151      70.150  82.478 112.590  1.00                 C  
ATOM    221  NE1 TRP   151      70.980  81.425 112.289  1.00                 N  
ATOM    222  CD2 TRP   151      72.259  83.163 112.905  1.00                 C  
ATOM    223  CE2 TRP   151      72.281  81.824 112.475  1.00                 C  
ATOM    224  CH2 TRP   151      74.640  81.769 112.564  1.00                 C  
ATOM    225  CZ2 TRP   151      73.469  81.115 112.301  1.00                 C  
ATOM    226  CE3 TRP   151      73.472  83.807 113.166  1.00                 C  
ATOM    227  CZ3 TRP   151      74.647  83.101 112.992  1.00                 C  
ATOM    228  N   ALA   152      71.105  87.508 114.411  1.00                 N  
ATOM    229  CA  ALA   152      70.974  88.962 114.432  1.00                 C  
ATOM    230  C   ALA   152      71.560  89.530 113.146  1.00                 C  
ATOM    231  O   ALA   152      72.648  89.143 112.732  1.00                 O  
ATOM    232  CB  ALA   152      71.667  89.539 115.657  1.00                 C  
ATOM    233  N   LYS   153      70.836  90.435 112.501  1.00                 N  
ATOM    234  CA  LYS   153      71.345  91.031 111.277  1.00                 C  
ATOM    235  C   LYS   153      72.174  92.260 111.660  1.00                 C  
ATOM    236  O   LYS   153      71.708  93.397 111.590  1.00                 O  
ATOM    237  CB  LYS   153      70.193  91.394 110.338  1.00                 C  
ATOM    238  CD  LYS   153      68.911  89.237 110.409  1.00                 C  
ATOM    239  CE  LYS   153      68.323  88.101 109.588  1.00                 C  
ATOM    240  CG  LYS   153      69.660  90.223 109.528  1.00                 C  
ATOM    241  NZ  LYS   153      67.758  87.027 110.452  1.00                 N  
ATOM    242  N   PRO   154      73.411  92.013 112.076  1.00                 N  
ATOM    243  CA  PRO   154      74.312  93.078 112.494  1.00                 C  
ATOM    244  C   PRO   154      75.335  93.403 111.414  1.00                 C  
ATOM    245  O   PRO   154      76.029  92.514 110.921  1.00                 O  
ATOM    246  CB  PRO   154      74.987  92.521 113.749  1.00                 C  
ATOM    247  CD  PRO   154      73.441  90.849 113.012  1.00                 C  
ATOM    248  CG  PRO   154      74.052  91.466 114.239  1.00                 C  
ATOM    249  N   ASP   155      75.888  94.614 111.469  1.00                 N  
ATOM    250  CA  ASP   155      76.904  95.023 110.504  1.00                 C  
ATOM    251  C   ASP   155      78.239  94.407 110.906  1.00                 C  
ATOM    252  O   ASP   155      79.060  94.020 110.070  1.00                 O  
ATOM    253  CB  ASP   155      76.994  96.549 110.435  1.00                 C  
ATOM    254  CG  ASP   155      75.771  97.176 109.793  1.00                 C  
ATOM    255  OD1 ASP   155      74.990  96.438 109.156  1.00                 O  
ATOM    256  OD2 ASP   155      75.595  98.405 109.926  1.00                 O  
ATOM    257  N   GLY   156      78.465  94.312 112.212  1.00                 N  
ATOM    258  CA  GLY   156      79.679  93.713 112.736  1.00                 C  
ATOM    259  C   GLY   156      79.638  92.212 112.450  1.00                 C  
ATOM    260  O   GLY   156      80.627  91.495 112.627  1.00                 O  
ATOM    261  N   ILE   157      78.491  91.712 112.003  1.00                 N  
ATOM    262  CA  ILE   157      78.377  90.296 111.671  1.00                 C  
ATOM    263  C   ILE   157      78.477  90.103 110.155  1.00                 C  
ATOM    264  O   ILE   157      78.331  88.996 109.630  1.00                 O  
ATOM    265  CB  ILE   157      77.063  89.695 112.204  1.00                 C  
ATOM    266  CD1 ILE   157      76.038  87.515 113.037  1.00                 C  
ATOM    267  CG1 ILE   157      77.157  88.169 112.256  1.00                 C  
ATOM    268  CG2 ILE   157      75.884  90.162 111.364  1.00                 C  
ATOM    269  N   ALA   158      78.729  91.195 109.433  1.00                 N  
ATOM    270  CA  ALA   158      78.879  91.107 107.990  1.00                 C  
ATOM    271  C   ALA   158      77.644  91.388 107.166  1.00                 C  
ATOM    272  O   ALA   158      77.602  91.155 105.955  1.00                 O  
ATOM    273  CB  ALA   158      79.380  89.727 107.592  1.00                 C  
ATOM    274  N   VAL   159      76.609  91.899 107.815  1.00                 N  
ATOM    275  CA  VAL   159      75.371  92.211 107.132  1.00                 C  
ATOM    276  C   VAL   159      75.104  93.706 107.160  1.00                 C  
ATOM    277  O   VAL   159      75.240  94.368 108.192  1.00                 O  
ATOM    278  CB  VAL   159      74.180  91.452 107.747  1.00                 C  
ATOM    279  CG1 VAL   159      72.886  91.835 107.047  1.00                 C  
ATOM    280  CG2 VAL   159      74.408  89.950 107.669  1.00                 C  
ATOM    281  N   PRO   160      74.719  94.264 106.021  1.00                 N  
ATOM    282  CA  PRO   160      74.375  95.671 106.004  1.00                 C  
ATOM    283  C   PRO   160      72.948  95.716 106.518  1.00                 C  
ATOM    284  O   PRO   160      71.973  95.496 105.795  1.00                 O  
ATOM    285  CB  PRO   160      74.528  96.072 104.535  1.00                 C  
ATOM    286  CD  PRO   160      74.739  93.690 104.639  1.00                 C  
ATOM    287  CG  PRO   160      74.250  94.818 103.775  1.00                 C  
ATOM    288  N   THR   161      72.831  96.012 107.807  1.00                 N  
ATOM    289  CA  THR   161      71.567  96.089 108.517  1.00                 C  
ATOM    290  C   THR   161      70.511  97.020 107.935  1.00                 C  
ATOM    291  O   THR   161      69.363  96.631 107.705  1.00                 O  
ATOM    292  CB  THR   161      71.767  96.526 109.980  1.00                 C  
ATOM    293  OG1 THR   161      72.578  95.562 110.663  1.00                 O  
ATOM    294  CG2 THR   161      70.428  96.628 110.694  1.00                 C  
ATOM    295  N   GLN   162      70.883  98.270 107.687  1.00                 N  
ATOM    296  CA  GLN   162      69.929  99.237 107.154  1.00                 C  
ATOM    297  C   GLN   162      69.445  98.944 105.745  1.00                 C  
ATOM    298  O   GLN   162      68.370  99.383 105.329  1.00                 O  
ATOM    299  CB  GLN   162      70.529 100.644 107.166  1.00                 C  
ATOM    300  CD  GLN   162      71.363 102.599 108.531  1.00                 C  
ATOM    301  CG  GLN   162      70.743 101.216 108.558  1.00                 C  
ATOM    302  OE1 GLN   162      72.116 102.934 107.618  1.00                 O  
ATOM    303  NE2 GLN   162      71.046 103.408 109.536  1.00                 N  
ATOM    304  N   PHE   163      70.229  98.193 104.979  1.00                 N  
ATOM    305  CA  PHE   163      69.832  97.869 103.614  1.00                 C  
ATOM    306  C   PHE   163      69.055  96.566 103.504  1.00                 C  
ATOM    307  O   PHE   163      68.662  96.131 102.418  1.00                 O  
ATOM    308  CB  PHE   163      71.059  97.791 102.703  1.00                 C  
ATOM    309  CG  PHE   163      71.744  99.111 102.495  1.00                 C  
ATOM    310  CZ  PHE   163      73.007 101.556 102.104  1.00                 C  
ATOM    311  CD1 PHE   163      72.896  99.428 103.194  1.00                 C  
ATOM    312  CE1 PHE   163      73.526 100.643 103.002  1.00                 C  
ATOM    313  CD2 PHE   163      71.237 100.036 101.599  1.00                 C  
ATOM    314  CE2 PHE   163      71.868 101.251 101.407  1.00                 C  
ATOM    315  N   LEU   164      68.906  95.862 104.681  1.00                 N  
ATOM    316  CA  LEU   164      68.023  94.703 104.643  1.00                 C  
ATOM    317  C   LEU   164      68.480  93.774 103.513  1.00                 C  
ATOM    318  O   LEU   164      67.847  92.754 103.239  1.00                 O  
ATOM    319  CB  LEU   164      66.570  95.142 104.450  1.00                 C  
ATOM    320  CG  LEU   164      65.989  96.054 105.533  1.00                 C  
ATOM    321  CD1 LEU   164      64.575  96.483 105.172  1.00                 C  
ATOM    322  CD2 LEU   164      66.002  95.359 106.885  1.00                 C  
ATOM    323  N   GLY   165      69.589  94.140 102.868  1.00                 N  
ATOM    324  CA  GLY   165      70.172  93.343 101.790  1.00                 C  
ATOM    325  C   GLY   165      70.960  92.199 102.422  1.00                 C  
ATOM    326  O   GLY   165      71.718  92.425 103.364  1.00                 O  
ATOM    327  N   LEU   166      70.788  90.985 101.901  1.00                 N  
ATOM    328  CA  LEU   166      71.472  89.810 102.438  1.00                 C  
ATOM    329  C   LEU   166      71.415  89.864 103.970  1.00                 C  
ATOM    330  O   LEU   166      72.444  89.753 104.655  1.00                 O  
ATOM    331  CB  LEU   166      72.916  89.755 101.936  1.00                 C  
ATOM    332  CG  LEU   166      73.105  89.708 100.418  1.00                 C  
ATOM    333  CD1 LEU   166      74.583  89.733 100.059  1.00                 C  
ATOM    334  CD2 LEU   166      72.438  88.474  99.831  1.00                 C  
ATOM    335  N   ASN   167      70.199  90.013 104.526  1.00                 N  
ATOM    336  CA  ASN   167      69.950  90.104 105.961  1.00                 C  
ATOM    337  C   ASN   167      69.976  88.850 106.811  1.00                 C  
ATOM    338  O   ASN   167      69.882  88.965 108.028  1.00                 O  
ATOM    339  CB  ASN   167      68.593  90.758 106.229  1.00                 C  
ATOM    340  CG  ASN   167      67.434  89.924 105.720  1.00                 C  
ATOM    341  OD1 ASN   167      67.429  89.486 104.570  1.00                 O  
ATOM    342  ND2 ASN   167      66.445  89.703 106.579  1.00                 N  
ATOM    343  N   LYS   168      70.086  87.666 106.216  1.00                 N  
ATOM    344  CA  LYS   168      70.109  86.473 107.056  1.00                 C  
ATOM    345  C   LYS   168      71.164  86.732 108.141  1.00                 C  
ATOM    346  O   LYS   168      72.348  86.909 107.837  1.00                 O  
ATOM    347  CB  LYS   168      70.419  85.232 106.216  1.00                 C  
ATOM    348  CD  LYS   168      70.627  82.734 106.090  1.00                 C  
ATOM    349  CE  LYS   168      70.577  81.430 106.869  1.00                 C  
ATOM    350  CG  LYS   168      70.383  83.929 106.998  1.00                 C  
ATOM    351  NZ  LYS   168      70.833  80.251 105.996  1.00                 N  
ATOM    352  N   GLY   169      70.729  86.762 109.398  1.00                 N  
ATOM    353  CA  GLY   169      71.641  87.057 110.491  1.00                 C  
ATOM    354  C   GLY   169      72.753  86.067 110.776  1.00                 C  
ATOM    355  O   GLY   169      72.764  84.945 110.280  1.00                 O  
ATOM    356  N   LEU   170      73.606  83.460 119.509  1.00                 N  
ATOM    357  CA  LEU   170      73.281  82.778 120.748  1.00                 C  
ATOM    358  C   LEU   170      72.335  81.598 120.632  1.00                 C  
ATOM    359  O   LEU   170      72.075  81.099 119.535  1.00                 O  
ATOM    360  CB  LEU   170      72.669  83.756 121.753  1.00                 C  
ATOM    361  CG  LEU   170      73.562  84.915 122.201  1.00                 C  
ATOM    362  CD1 LEU   170      72.793  85.868 123.103  1.00                 C  
ATOM    363  CD2 LEU   170      74.800  84.394 122.916  1.00                 C  
ATOM    364  N   LEU   171      71.820  81.160 121.779  1.00                 N  
ATOM    365  CA  LEU   171      70.905  80.023 121.854  1.00                 C  
ATOM    366  C   LEU   171      69.796  80.284 122.866  1.00                 C  
ATOM    367  O   LEU   171      69.965  81.058 123.803  1.00                 O  
ATOM    368  CB  LEU   171      71.665  78.747 122.220  1.00                 C  
ATOM    369  CG  LEU   171      72.716  78.271 121.215  1.00                 C  
ATOM    370  CD1 LEU   171      73.534  77.126 121.793  1.00                 C  
ATOM    371  CD2 LEU   171      72.059  77.847 119.911  1.00                 C  
ATOM    372  N   PRO   172      68.662  79.623 122.675  1.00                 N  
ATOM    373  CA  PRO   172      67.538  79.782 123.577  1.00                 C  
ATOM    374  C   PRO   172      66.781  78.469 123.673  1.00                 C  
ATOM    375  O   PRO   172      66.915  77.591 122.818  1.00                 O  
ATOM    376  CB  PRO   172      66.700  80.889 122.933  1.00                 C  
ATOM    377  CD  PRO   172      68.644  80.653 121.556  1.00                 C  
ATOM    378  CG  PRO   172      67.673  81.661 122.106  1.00                 C  
ATOM    379  N   CYS   173      65.990  78.333 124.727  1.00                 N  
ATOM    380  CA  CYS   173      65.202  77.132 124.925  1.00                 C  
ATOM    381  C   CYS   173      63.734  77.476 124.722  1.00                 C  
ATOM    382  O   CYS   173      63.251  78.494 125.225  1.00                 O  
ATOM    383  CB  CYS   173      65.452  76.550 126.318  1.00                 C  
ATOM    384  SG  CYS   173      64.521  75.043 126.676  1.00                 S  
ATOM    385  N   HIS   174      63.031  76.634 123.973  1.00                 N  
ATOM    386  CA  HIS   174      61.612  76.851 123.728  1.00                 C  
ATOM    387  C   HIS   174      60.785  76.112 124.767  1.00                 C  
ATOM    388  O   HIS   174      60.850  74.889 124.881  1.00                 O  
ATOM    389  CB  HIS   174      61.236  76.396 122.316  1.00                 C  
ATOM    390  CG  HIS   174      59.814  76.684 121.947  1.00                 C  
ATOM    391  ND1 HIS   174      59.355  77.958 121.689  1.00                 N  
ATOM    392  CE1 HIS   174      58.046  77.898 121.387  1.00                 C  
ATOM    393  CD2 HIS   174      58.610  75.889 121.757  1.00                 C  
ATOM    394  NE2 HIS   174      57.592  76.661 121.426  1.00                 N  
ATOM    395  N   VAL   175      60.006  76.871 125.525  1.00                 N  
ATOM    396  CA  VAL   175      59.175  76.305 126.573  1.00                 C  
ATOM    397  C   VAL   175      57.714  76.577 126.261  1.00                 C  
ATOM    398  O   VAL   175      57.343  77.706 125.974  1.00                 O  
ATOM    399  CB  VAL   175      59.550  76.868 127.957  1.00                 C  
ATOM    400  CG1 VAL   175      58.633  76.300 129.029  1.00                 C  
ATOM    401  CG2 VAL   175      61.005  76.563 128.279  1.00                 C  
ATOM    402  N   LEU   176      56.879  75.551 126.293  1.00                 N  
ATOM    403  CA  LEU   176      55.466  75.781 126.037  1.00                 C  
ATOM    404  C   LEU   176      54.734  76.042 127.331  1.00                 C  
ATOM    405  O   LEU   176      55.106  75.509 128.375  1.00                 O  
ATOM    406  CB  LEU   176      54.852  74.585 125.306  1.00                 C  
ATOM    407  CG  LEU   176      55.450  74.247 123.939  1.00                 C  
ATOM    408  CD1 LEU   176      54.811  72.989 123.369  1.00                 C  
ATOM    409  CD2 LEU   176      55.278  75.411 122.974  1.00                 C  
ATOM    410  N   PRO   177      53.708  76.884 127.257  1.00                 N  
ATOM    411  CA  PRO   177      52.923  77.205 128.432  1.00                 C  
ATOM    412  C   PRO   177      52.495  75.929 129.128  1.00                 C  
ATOM    413  O   PRO   177      52.021  74.992 128.480  1.00                 O  
ATOM    414  CB  PRO   177      51.730  77.986 127.878  1.00                 C  
ATOM    415  CD  PRO   177      53.165  77.636 125.995  1.00                 C  
ATOM    416  CG  PRO   177      52.252  78.639 126.642  1.00                 C  
ATOM    417  N   GLY   178      52.698  75.889 130.442  1.00                 N  
ATOM    418  CA  GLY   178      52.341  74.751 131.284  1.00                 C  
ATOM    419  C   GLY   178      53.433  73.707 131.527  1.00                 C  
ATOM    420  O   GLY   178      53.210  72.754 132.274  1.00                 O  
ATOM    421  N   GLN   179      54.600  73.863 130.907  1.00                 N  
ATOM    422  CA  GLN   179      55.685  72.905 131.137  1.00                 C  
ATOM    423  C   GLN   179      56.433  73.358 132.382  1.00                 C  
ATOM    424  O   GLN   179      56.368  74.534 132.749  1.00                 O  
ATOM    425  CB  GLN   179      56.599  72.827 129.913  1.00                 C  
ATOM    426  CD  GLN   179      55.304  71.004 128.738  1.00                 C  
ATOM    427  CG  GLN   179      55.893  72.397 128.637  1.00                 C  
ATOM    428  OE1 GLN   179      56.011  70.041 129.035  1.00                 O  
ATOM    429  NE2 GLN   179      54.004  70.894 128.491  1.00                 N  
ATOM    430  N   HIS   180      57.125  72.443 133.052  1.00                 N  
ATOM    431  CA  HIS   180      57.909  72.884 134.188  1.00                 C  
ATOM    432  C   HIS   180      59.352  72.993 133.738  1.00                 C  
ATOM    433  O   HIS   180      59.906  72.070 133.140  1.00                 O  
ATOM    434  CB  HIS   180      57.749  71.913 135.359  1.00                 C  
ATOM    435  CG  HIS   180      56.357  71.853 135.908  1.00                 C  
ATOM    436  ND1 HIS   180      55.827  72.845 136.704  1.00                 N  
ATOM    437  CE1 HIS   180      54.568  72.512 137.039  1.00                 C  
ATOM    438  CD2 HIS   180      55.249  70.912 135.829  1.00                 C  
ATOM    439  NE2 HIS   180      54.215  71.354 136.518  1.00                 N  
ATOM    440  N   LEU   181      59.938  74.157 133.994  1.00                 N  
ATOM    441  CA  LEU   181      61.312  74.430 133.615  1.00                 C  
ATOM    442  C   LEU   181      62.243  74.011 134.740  1.00                 C  
ATOM    443  O   LEU   181      63.358  73.551 134.495  1.00                 O  
ATOM    444  CB  LEU   181      61.491  75.912 133.281  1.00                 C  
ATOM    445  CG  LEU   181      62.889  76.342 132.831  1.00                 C  
ATOM    446  CD1 LEU   181      63.300  75.597 131.569  1.00                 C  
ATOM    447  CD2 LEU   181      62.942  77.844 132.600  1.00                 C  
ATOM    448  N   TYR   182      61.766  74.165 135.974  1.00                 N  
ATOM    449  CA  TYR   182      62.533  73.806 137.163  1.00                 C  
ATOM    450  C   TYR   182      61.751  72.857 138.067  1.00                 C  
ATOM    451  O   TYR   182      60.531  72.970 138.202  1.00                 O  
ATOM    452  CB  TYR   182      62.929  75.061 137.944  1.00                 C  
ATOM    453  CG  TYR   182      61.754  75.835 138.495  1.00                 C  
ATOM    454  OH  TYR   182      58.522  77.958 140.026  1.00                 O  
ATOM    455  CZ  TYR   182      59.591  77.257 139.518  1.00                 C  
ATOM    456  CD1 TYR   182      61.272  75.583 139.773  1.00                 C  
ATOM    457  CE1 TYR   182      60.198  76.286 140.285  1.00                 C  
ATOM    458  CD2 TYR   182      61.130  76.817 137.736  1.00                 C  
ATOM    459  CE2 TYR   182      60.055  77.530 138.232  1.00                 C  
ATOM    460  N   ASP   183      62.468  71.925 138.685  1.00                 N  
ATOM    461  CA  ASP   183      61.869  70.990 139.628  1.00                 C  
ATOM    462  C   ASP   183      62.829  70.776 140.785  1.00                 C  
ATOM    463  O   ASP   183      63.972  70.351 140.596  1.00                 O  
ATOM    464  CB  ASP   183      61.534  69.669 138.933  1.00                 C  
ATOM    465  CG  ASP   183      60.806  68.700 139.844  1.00                 C  
ATOM    466  OD1 ASP   183      60.826  68.912 141.074  1.00                 O  
ATOM    467  OD2 ASP   183      60.216  67.728 139.327  1.00                 O  
ATOM    468  N   ILE   184      62.361  71.085 141.984  1.00                 N  
ATOM    469  CA  ILE   184      63.179  70.922 143.170  1.00                 C  
ATOM    470  C   ILE   184      62.589  69.822 144.039  1.00                 C  
ATOM    471  O   ILE   184      61.385  69.555 143.999  1.00                 O  
ATOM    472  CB  ILE   184      63.299  72.239 143.959  1.00                 C  
ATOM    473  CD1 ILE   184      61.963  73.880 145.381  1.00                 C  
ATOM    474  CG1 ILE   184      61.919  72.710 144.423  1.00                 C  
ATOM    475  CG2 ILE   184      64.007  73.296 143.126  1.00                 C  
ATOM    476  N   ASP   185      63.448  69.176 144.817  1.00                 N  
ATOM    477  CA  ASP   185      63.025  68.110 145.713  1.00                 C  
ATOM    478  C   ASP   185      63.478  68.442 147.125  1.00                 C  
ATOM    479  O   ASP   185      64.672  68.507 147.412  1.00                 O  
ATOM    480  CB  ASP   185      63.591  66.766 145.251  1.00                 C  
ATOM    481  CG  ASP   185      63.116  65.608 146.108  1.00                 C  
ATOM    482  OD1 ASP   185      62.649  65.859 147.239  1.00                 O  
ATOM    483  OD2 ASP   185      63.211  64.451 145.648  1.00                 O  
ATOM    484  N   CYS   186      62.495  68.660 147.994  1.00                 N  
ATOM    485  CA  CYS   186      62.745  69.065 149.371  1.00                 C  
ATOM    486  C   CYS   186      61.933  68.312 150.438  1.00                 C  
ATOM    487  O   CYS   186      60.859  67.770 150.155  1.00                 O  
ATOM    488  CB  CYS   186      62.472  70.560 149.548  1.00                 C  
ATOM    489  SG  CYS   186      63.485  71.633 148.502  1.00                 S  
ATOM    490  N   ILE   187      62.469  68.280 151.661  1.00                 N  
ATOM    491  CA  ILE   187      61.793  67.664 152.812  1.00                 C  
ATOM    492  C   ILE   187      60.915  68.826 153.272  1.00                 C  
ATOM    493  O   ILE   187      61.141  69.947 152.831  1.00                 O  
ATOM    494  CB  ILE   187      62.805  67.146 153.851  1.00                 C  
ATOM    495  CD1 ILE   187      64.484  67.922 155.605  1.00                 C  
ATOM    496  CG1 ILE   187      63.625  68.306 154.420  1.00                 C  
ATOM    497  CG2 ILE   187      63.692  66.072 153.240  1.00                 C  
ATOM    498  N   HIS   188      59.900  68.592 154.133  1.00                 N  
ATOM    499  CA  HIS   188      59.106  69.763 154.533  1.00                 C  
ATOM    500  C   HIS   188      60.038  70.876 155.027  1.00                 C  
ATOM    501  O   HIS   188      60.356  70.975 156.211  1.00                 O  
ATOM    502  CB  HIS   188      58.094  69.380 155.615  1.00                 C  
ATOM    503  CG  HIS   188      58.723  68.937 156.900  1.00                 C  
ATOM    504  ND1 HIS   188      59.328  67.708 157.047  1.00                 N  
ATOM    505  CE1 HIS   188      59.796  67.598 158.303  1.00                 C  
ATOM    506  CD2 HIS   188      58.901  69.517 158.223  1.00                 C  
ATOM    507  NE2 HIS   188      59.543  68.680 159.014  1.00                 N  
TER
