# Supplementary material for: Comparative Single-Cell Transcriptomics Reveals Novel Genes Involved in Bivalve Embryonic Shell Formation and Questions Ontogenetic Homology of Molluscan Shell Types
Source: Front Cell Dev Biol. 2022 Jun 9;10:883755. doi: 10.3389/fcell.2022.883755 (PMC9261976; doi:10.3389/fcell.2022.883755)
Supplement: Supplementary file 1 [file DataSheet1.ZIP › Supplementary_File1/s_f_2/10bcba81e2a94a10.final.pdb]

ATOM      1  N   ASP     3      29.338  36.081  17.972  1.00                 N  
ATOM      2  CA  ASP     3      29.965  37.431  18.088  1.00                 C  
ATOM      3  C   ASP     3      30.793  37.561  19.363  1.00                 C  
ATOM      4  O   ASP     3      31.188  36.559  19.958  1.00                 O  
ATOM      5  CB  ASP     3      28.895  38.524  18.053  1.00                 C  
ATOM      6  CG  ASP     3      27.988  38.490  19.267  1.00                 C  
ATOM      7  OD1 ASP     3      28.371  37.864  20.278  1.00                 O  
ATOM      8  OD2 ASP     3      26.894  39.090  19.208  1.00                 O  
ATOM      9  N   GLU     4      31.057  38.796  19.779  1.00                 N  
ATOM     10  CA  GLU     4      31.848  39.027  20.984  1.00                 C  
ATOM     11  C   GLU     4      30.983  39.354  22.199  1.00                 C  
ATOM     12  O   GLU     4      31.483  39.434  23.323  1.00                 O  
ATOM     13  CB  GLU     4      32.851  40.160  20.758  1.00                 C  
ATOM     14  CD  GLU     4      34.864  41.009  19.491  1.00                 C  
ATOM     15  CG  GLU     4      33.906  39.855  19.707  1.00                 C  
ATOM     16  OE1 GLU     4      34.654  42.078  20.102  1.00                 O  
ATOM     17  OE2 GLU     4      35.826  40.845  18.711  1.00                 O  
ATOM     18  N   ALA     5      29.688  39.546  21.963  1.00                 N  
ATOM     19  CA  ALA     5      28.738  39.846  23.031  1.00                 C  
ATOM     20  C   ALA     5      28.328  38.540  23.707  1.00                 C  
ATOM     21  O   ALA     5      28.132  38.489  24.922  1.00                 O  
ATOM     22  CB  ALA     5      27.530  40.584  22.474  1.00                 C  
ATOM     23  N   THR     6      28.201  37.488  22.902  1.00                 N  
ATOM     24  CA  THR     6      27.830  36.169  23.400  1.00                 C  
ATOM     25  C   THR     6      29.029  35.551  24.113  1.00                 C  
ATOM     26  O   THR     6      28.875  34.794  25.073  1.00                 O  
ATOM     27  CB  THR     6      27.347  35.251  22.262  1.00                 C  
ATOM     28  OG1 THR     6      28.391  35.097  21.292  1.00                 O  
ATOM     29  CG2 THR     6      26.130  35.851  21.574  1.00                 C  
ATOM     30  N   LYS     7      30.225  35.885  23.635  1.00                 N  
ATOM     31  CA  LYS     7      31.471  35.388  24.217  1.00                 C  
ATOM     32  C   LYS     7      31.472  35.709  25.708  1.00                 C  
ATOM     33  O   LYS     7      31.986  34.946  26.526  1.00                 O  
ATOM     34  CB  LYS     7      32.678  36.009  23.510  1.00                 C  
ATOM     35  CD  LYS     7      35.168  36.095  23.213  1.00                 C  
ATOM     36  CE  LYS     7      36.512  35.614  23.737  1.00                 C  
ATOM     37  CG  LYS     7      34.020  35.505  24.016  1.00                 C  
ATOM     38  NZ  LYS     7      37.647  36.186  22.962  1.00                 N  
ATOM     39  N   LYS     8      30.885  36.855  26.039  1.00                 N  
ATOM     40  CA  LYS     8      30.786  37.327  27.413  1.00                 C  
ATOM     41  C   LYS     8      29.698  36.579  28.177  1.00                 C  
ATOM     42  O   LYS     8      29.865  36.248  29.352  1.00                 O  
ATOM     43  CB  LYS     8      30.508  38.831  27.444  1.00                 C  
ATOM     44  CD  LYS     8      30.287  40.933  28.798  1.00                 C  
ATOM     45  CE  LYS     8      30.227  41.525  30.197  1.00                 C  
ATOM     46  CG  LYS     8      30.448  39.423  28.843  1.00                 C  
ATOM     47  NZ  LYS     8      30.069  43.005  30.167  1.00                 N  
ATOM     48  N   SER     9      28.581  36.324  27.500  1.00                 N  
ATOM     49  CA  SER     9      27.450  35.620  28.096  1.00                 C  
ATOM     50  C   SER     9      27.860  34.221  28.539  1.00                 C  
ATOM     51  O   SER     9      27.393  33.722  29.562  1.00                 O  
ATOM     52  CB  SER     9      26.285  35.544  27.107  1.00                 C  
ATOM     53  OG  SER     9      25.760  36.832  26.837  1.00                 O  
ATOM     54  N   LEU    10      28.743  33.599  27.765  1.00                 N  
ATOM     55  CA  LEU    10      29.217  32.255  28.068  1.00                 C  
ATOM     56  C   LEU    10      30.187  32.280  29.246  1.00                 C  
ATOM     57  O   LEU    10      30.482  31.248  29.854  1.00                 O  
ATOM     58  CB  LEU    10      29.887  31.634  26.841  1.00                 C  
ATOM     59  CG  LEU    10      31.213  32.258  26.403  1.00                 C  
ATOM     60  CD1 LEU    10      32.366  31.702  27.224  1.00                 C  
ATOM     61  CD2 LEU    10      31.456  32.020  24.921  1.00                 C  
ATOM     62  N   ALA    11      30.673  33.474  29.561  1.00                 N  
ATOM     63  CA  ALA    11      31.605  33.668  30.664  1.00                 C  
ATOM     64  C   ALA    11      30.897  33.492  32.006  1.00                 C  
ATOM     65  O   ALA    11      31.402  32.811  32.900  1.00                 O  
ATOM     66  CB  ALA    11      32.246  35.045  30.580  1.00                 C  
ATOM     67  N   GLN    12      29.724  34.106  32.130  1.00                 N  
ATOM     68  CA  GLN    12      28.934  34.049  33.354  1.00                 C  
ATOM     69  C   GLN    12      28.205  32.718  33.536  1.00                 C  
ATOM     70  O   GLN    12      27.400  32.566  34.456  1.00                 O  
ATOM     71  CB  GLN    12      27.910  35.186  33.384  1.00                 C  
ATOM     72  CD  GLN    12      29.417  36.827  34.574  1.00                 C  
ATOM     73  CG  GLN    12      28.526  36.576  33.374  1.00                 C  
ATOM     74  OE1 GLN    12      28.998  36.652  35.718  1.00                 O  
ATOM     75  NE2 GLN    12      30.652  37.241  34.315  1.00                 N  
ATOM     76  N   ILE    13      28.490  31.755  32.665  1.00                 N  
ATOM     77  CA  ILE    13      27.856  30.442  32.745  1.00                 C  
ATOM     78  C   ILE    13      28.792  29.436  33.409  1.00                 C  
ATOM     79  O   ILE    13      29.850  29.115  32.870  1.00                 O  
ATOM     80  CB  ILE    13      27.431  29.935  31.354  1.00                 C  
ATOM     81  CD1 ILE    13      26.132  30.604  29.266  1.00                 C  
ATOM     82  CG1 ILE    13      26.421  30.895  30.722  1.00                 C  
ATOM     83  CG2 ILE    13      26.885  28.518  31.448  1.00                 C  
ATOM     84  N   PRO    14      28.409  28.916  34.587  1.00                 N  
ATOM     85  CA  PRO    14      29.258  27.945  35.286  1.00                 C  
ATOM     86  C   PRO    14      29.592  26.708  34.455  1.00                 C  
ATOM     87  O   PRO    14      28.698  26.021  33.967  1.00                 O  
ATOM     88  CB  PRO    14      28.437  27.554  36.516  1.00                 C  
ATOM     89  CD  PRO    14      27.086  29.033  35.207  1.00                 C  
ATOM     90  CG  PRO    14      27.026  27.851  36.134  1.00                 C  
ATOM     91  N   LEU    15      30.880  26.421  34.304  1.00                 N  
ATOM     92  CA  LEU    15      31.291  25.264  33.521  1.00                 C  
ATOM     93  C   LEU    15      31.022  23.952  34.255  1.00                 C  
ATOM     94  O   LEU    15      30.859  23.933  35.471  1.00                 O  
ATOM     95  CB  LEU    15      32.776  25.358  33.165  1.00                 C  
ATOM     96  CG  LEU    15      33.187  26.535  32.278  1.00                 C  
ATOM     97  CD1 LEU    15      34.698  26.576  32.106  1.00                 C  
ATOM     98  CD2 LEU    15      32.502  26.451  30.923  1.00                 C  
ATOM     99  N   LEU    16      30.970  22.862  33.498  1.00                 N  
ATOM    100  CA  LEU    16      30.731  21.541  34.054  1.00                 C  
ATOM    101  C   LEU    16      32.076  20.920  34.413  1.00                 C  
ATOM    102  O   LEU    16      33.121  21.402  33.973  1.00                 O  
ATOM    103  CB  LEU    16      29.959  20.672  33.059  1.00                 C  
ATOM    104  CG  LEU    16      28.581  21.186  32.638  1.00                 C  
ATOM    105  CD1 LEU    16      27.966  20.276  31.585  1.00                 C  
ATOM    106  CD2 LEU    16      27.658  21.299  33.842  1.00                 C  
ATOM    107  N   LYS    17      32.052  19.858  35.212  1.00                 N  
ATOM    108  CA  LYS    17      33.279  19.178  35.599  1.00                 C  
ATOM    109  C   LYS    17      33.089  17.669  35.687  1.00                 C  
ATOM    110  O   LYS    17      33.629  17.020  36.581  1.00                 O  
ATOM    111  CB  LYS    17      33.787  19.712  36.940  1.00                 C  
ATOM    112  CD  LYS    17      34.747  21.623  38.253  1.00                 C  
ATOM    113  CE  LYS    17      35.148  23.089  38.225  1.00                 C  
ATOM    114  CG  LYS    17      34.174  21.181  36.916  1.00                 C  
ATOM    115  NZ  LYS    17      35.671  23.547  39.542  1.00                 N  
ATOM    116  N   THR    18      32.317  17.109  34.762  1.00                 N  
ATOM    117  CA  THR    18      32.085  15.670  34.748  1.00                 C  
ATOM    118  C   THR    18      31.861  15.168  33.328  1.00                 C  
ATOM    119  O   THR    18      30.828  15.441  32.718  1.00                 O  
ATOM    120  CB  THR    18      30.879  15.284  35.625  1.00                 C  
ATOM    121  OG1 THR    18      31.109  15.711  36.973  1.00                 O  
ATOM    122  CG2 THR    18      30.677  13.777  35.619  1.00                 C  
ATOM    123  N   LYS    19      32.843  14.442  32.801  1.00                 N  
ATOM    124  CA  LYS    19      32.734  13.889  31.459  1.00                 C  
ATOM    125  C   LYS    19      32.014  12.557  31.557  1.00                 C  
ATOM    126  O   LYS    19      32.637  11.497  31.619  1.00                 O  
ATOM    127  CB  LYS    19      34.119  13.739  30.827  1.00                 C  
ATOM    128  CD  LYS    19      35.498  13.186  28.804  1.00                 C  
ATOM    129  CE  LYS    19      35.473  12.725  27.356  1.00                 C  
ATOM    130  CG  LYS    19      34.095  13.268  29.382  1.00                 C  
ATOM    131  NZ  LYS    19      36.841  12.650  26.773  1.00                 N  
ATOM    132  N   ALA    20      30.688  12.630  31.591  1.00                 N  
ATOM    133  CA  ALA    20      29.849  11.445  31.681  1.00                 C  
ATOM    134  C   ALA    20      28.664  11.564  30.731  1.00                 C  
ATOM    135  O   ALA    20      28.132  12.655  30.501  1.00                 O  
ATOM    136  CB  ALA    20      29.370  11.242  33.110  1.00                 C  
ATOM    137  N   GLY    21      28.259  10.424  30.186  1.00                 N  
ATOM    138  CA  GLY    21      27.146  10.390  29.262  1.00                 C  
ATOM    139  C   GLY    21      25.910   9.746  29.854  1.00                 C  
ATOM    140  O   GLY    21      25.916   9.292  31.001  1.00                 O  
ATOM    141  N   PRO    22      24.819   9.686  29.087  1.00                 N  
ATOM    142  CA  PRO    22      23.608   9.073  29.629  1.00                 C  
ATOM    143  C   PRO    22      23.638   7.553  29.819  1.00                 C  
ATOM    144  O   PRO    22      22.605   6.902  29.705  1.00                 O  
ATOM    145  CB  PRO    22      22.524   9.430  28.609  1.00                 C  
ATOM    146  CD  PRO    22      24.599  10.042  27.584  1.00                 C  
ATOM    147  CG  PRO    22      23.240   9.465  27.301  1.00                 C  
ATOM    148  N   ARG    23      24.802   6.978  30.105  1.00                 N  
ATOM    149  CA  ARG    23      24.865   5.532  30.311  1.00                 C  
ATOM    150  C   ARG    23      25.662   5.165  31.551  1.00                 C  
ATOM    151  O   ARG    23      25.551   4.047  32.056  1.00                 O  
ATOM    152  CB  ARG    23      25.474   4.843  29.089  1.00                 C  
ATOM    153  CD  ARG    23      23.347   4.187  27.929  1.00                 C  
ATOM    154  NE  ARG    23      22.544   4.287  26.713  1.00                 N  
ATOM    155  CG  ARG    23      24.643   4.974  27.823  1.00                 C  
ATOM    156  CZ  ARG    23      21.633   5.230  26.495  1.00                 C  
ATOM    157  NH1 ARG    23      20.951   5.242  25.358  1.00                 N  
ATOM    158  NH2 ARG    23      21.407   6.158  27.415  1.00                 N  
ATOM    159  N   ASP    24      26.475   6.102  32.034  1.00                 N  
ATOM    160  CA  ASP    24      27.289   5.866  33.224  1.00                 C  
ATOM    161  C   ASP    24      26.502   6.229  34.467  1.00                 C  
ATOM    162  O   ASP    24      27.006   6.878  35.387  1.00                 O  
ATOM    163  CB  ASP    24      28.589   6.669  33.152  1.00                 C  
ATOM    164  CG  ASP    24      29.514   6.184  32.053  1.00                 C  
ATOM    165  OD1 ASP    24      29.436   4.990  31.695  1.00                 O  
ATOM    166  OD2 ASP    24      30.316   6.998  31.549  1.00                 O  
ATOM    167  N   GLY    25      25.249   5.779  34.448  1.00                 N  
ATOM    168  CA  GLY    25      24.265   5.961  35.508  1.00                 C  
ATOM    169  C   GLY    25      24.710   6.847  36.667  1.00                 C  
ATOM    170  O   GLY    25      24.396   8.035  36.708  1.00                 O  
ATOM    171  N   GLU    26      25.432   6.258  37.609  1.00                 N  
ATOM    172  CA  GLU    26      25.938   6.982  38.763  1.00                 C  
ATOM    173  C   GLU    26      26.529   8.335  38.341  1.00                 C  
ATOM    174  O   GLU    26      26.072   9.388  38.779  1.00                 O  
ATOM    175  CB  GLU    26      26.991   6.150  39.498  1.00                 C  
ATOM    176  CD  GLU    26      28.535   5.933  41.485  1.00                 C  
ATOM    177  CG  GLU    26      27.537   6.809  40.754  1.00                 C  
ATOM    178  OE1 GLU    26      28.817   4.819  40.996  1.00                 O  
ATOM    179  OE2 GLU    26      29.035   6.361  42.547  1.00                 O  
ATOM    180  N   LEU    27      27.538   8.300  37.477  1.00                 N  
ATOM    181  CA  LEU    27      28.173   9.528  37.027  1.00                 C  
ATOM    182  C   LEU    27      27.231  10.436  36.241  1.00                 C  
ATOM    183  O   LEU    27      27.294  11.660  36.371  1.00                 O  
ATOM    184  CB  LEU    27      29.397   9.213  36.164  1.00                 C  
ATOM    185  CG  LEU    27      30.596   8.597  36.887  1.00                 C  
ATOM    186  CD1 LEU    27      31.663   8.170  35.891  1.00                 C  
ATOM    187  CD2 LEU    27      31.176   9.575  37.897  1.00                 C  
ATOM    188  N   TRP    28      26.357   9.849  35.429  1.00                 N  
ATOM    189  CA  TRP    28      25.421  10.656  34.661  1.00                 C  
ATOM    190  C   TRP    28      24.620  11.534  35.610  1.00                 C  
ATOM    191  O   TRP    28      24.273  12.663  35.269  1.00                 O  
ATOM    192  CB  TRP    28      24.500   9.762  33.829  1.00                 C  
ATOM    193  CG  TRP    28      23.530  10.525  32.979  1.00                 C  
ATOM    194  CD1 TRP    28      22.168  10.476  33.045  1.00                 C  
ATOM    195  NE1 TRP    28      21.617  11.315  32.107  1.00                 N  
ATOM    196  CD2 TRP    28      23.849  11.452  31.935  1.00                 C  
ATOM    197  CE2 TRP    28      22.632  11.926  31.413  1.00                 C  
ATOM    198  CH2 TRP    28      23.759  13.300  29.859  1.00                 C  
ATOM    199  CZ2 TRP    28      22.575  12.852  30.373  1.00                 C  
ATOM    200  CE3 TRP    28      25.046  11.928  31.391  1.00                 C  
ATOM    201  CZ3 TRP    28      24.985  12.846  30.359  1.00                 C  
ATOM    202  N   VAL    29      24.328  11.014  36.801  1.00                 N  
ATOM    203  CA  VAL    29      23.574  11.760  37.809  1.00                 C  
ATOM    204  C   VAL    29      24.370  12.989  38.211  1.00                 C  
ATOM    205  O   VAL    29      23.866  14.109  38.150  1.00                 O  
ATOM    206  CB  VAL    29      23.254  10.886  39.036  1.00                 C  
ATOM    207  CG1 VAL    29      22.665  11.732  40.154  1.00                 C  
ATOM    208  CG2 VAL    29      22.301   9.763  38.655  1.00                 C  
ATOM    209  N   ASN    30      25.615  12.767  38.626  1.00                 N  
ATOM    210  CA  ASN    30      26.496  13.856  39.042  1.00                 C  
ATOM    211  C   ASN    30      26.520  14.935  37.966  1.00                 C  
ATOM    212  O   ASN    30      26.390  16.122  38.266  1.00                 O  
ATOM    213  CB  ASN    30      27.901  13.326  39.334  1.00                 C  
ATOM    214  CG  ASN    30      27.969  12.535  40.625  1.00                 C  
ATOM    215  OD1 ASN    30      27.086  12.641  41.477  1.00                 O  
ATOM    216  ND2 ASN    30      29.020  11.737  40.774  1.00                 N  
ATOM    217  N   ARG    31      26.685  14.510  36.714  1.00                 N  
ATOM    218  CA  ARG    31      26.724  15.430  35.579  1.00                 C  
ATOM    219  C   ARG    31      25.376  16.124  35.447  1.00                 C  
ATOM    220  O   ARG    31      25.299  17.333  35.237  1.00                 O  
ATOM    221  CB  ARG    31      27.085  14.681  34.294  1.00                 C  
ATOM    222  CD  ARG    31      28.255  16.570  33.128  1.00                 C  
ATOM    223  NE  ARG    31      28.288  17.441  31.955  1.00                 N  
ATOM    224  CG  ARG    31      27.122  15.559  33.054  1.00                 C  
ATOM    225  CZ  ARG    31      28.943  17.159  30.834  1.00                 C  
ATOM    226  NH1 ARG    31      28.916  18.012  29.818  1.00                 N  
ATOM    227  NH2 ARG    31      29.623  16.026  30.730  1.00                 N  
ATOM    228  N   LEU    32      24.316  15.341  35.579  1.00                 N  
ATOM    229  CA  LEU    32      22.969  15.860  35.477  1.00                 C  
ATOM    230  C   LEU    32      22.762  17.008  36.464  1.00                 C  
ATOM    231  O   LEU    32      22.228  18.054  36.093  1.00                 O  
ATOM    232  CB  LEU    32      21.947  14.750  35.728  1.00                 C  
ATOM    233  CG  LEU    32      20.474  15.164  35.696  1.00                 C  
ATOM    234  CD1 LEU    32      20.099  15.711  34.327  1.00                 C  
ATOM    235  CD2 LEU    32      19.577  13.991  36.061  1.00                 C  
ATOM    236  N   LYS    33      23.189  16.821  37.714  1.00                 N  
ATOM    237  CA  LYS    33      23.049  17.872  38.733  1.00                 C  
ATOM    238  C   LYS    33      23.787  19.130  38.277  1.00                 C  
ATOM    239  O   LYS    33      23.303  20.249  38.447  1.00                 O  
ATOM    240  CB  LYS    33      23.583  17.385  40.082  1.00                 C  
ATOM    241  CD  LYS    33      23.315  15.875  42.069  1.00                 C  
ATOM    242  CE  LYS    33      22.458  14.806  42.726  1.00                 C  
ATOM    243  CG  LYS    33      22.718  16.326  40.746  1.00                 C  
ATOM    244  NZ  LYS    33      23.054  14.323  44.002  1.00                 N  
ATOM    245  N   GLU    34      24.963  18.923  37.698  1.00                 N  
ATOM    246  CA  GLU    34      25.798  19.999  37.200  1.00                 C  
ATOM    247  C   GLU    34      25.084  20.720  36.081  1.00                 C  
ATOM    248  O   GLU    34      25.207  21.933  35.923  1.00                 O  
ATOM    249  CB  GLU    34      27.146  19.455  36.724  1.00                 C  
ATOM    250  CD  GLU    34      29.344  18.369  37.333  1.00                 C  
ATOM    251  CG  GLU    34      28.051  18.971  37.846  1.00                 C  
ATOM    252  OE1 GLU    34      29.454  18.154  36.107  1.00                 O  
ATOM    253  OE2 GLU    34      30.247  18.111  38.156  1.00                 O  
ATOM    254  N   GLU    35      24.333  19.951  35.305  1.00                 N  
ATOM    255  CA  GLU    35      23.600  20.483  34.172  1.00                 C  
ATOM    256  C   GLU    35      22.454  21.394  34.640  1.00                 C  
ATOM    257  O   GLU    35      22.327  22.534  34.190  1.00                 O  
ATOM    258  CB  GLU    35      23.052  19.346  33.307  1.00                 C  
ATOM    259  CD  GLU    35      23.548  17.401  31.775  1.00                 C  
ATOM    260  CG  GLU    35      24.120  18.567  32.557  1.00                 C  
ATOM    261  OE1 GLU    35      22.354  17.089  31.961  1.00                 O  
ATOM    262  OE2 GLU    35      24.296  16.799  30.975  1.00                 O  
ATOM    263  N   TYR    36      21.635  20.904  35.562  1.00                 N  
ATOM    264  CA  TYR    36      20.518  21.695  36.070  1.00                 C  
ATOM    265  C   TYR    36      20.997  22.977  36.733  1.00                 C  
ATOM    266  O   TYR    36      20.432  24.055  36.524  1.00                 O  
ATOM    267  CB  TYR    36      19.689  20.876  37.061  1.00                 C  
ATOM    268  CG  TYR    36      18.505  21.623  37.633  1.00                 C  
ATOM    269  OH  TYR    36      15.241  23.674  39.192  1.00                 O  
ATOM    270  CZ  TYR    36      16.322  22.996  38.678  1.00                 C  
ATOM    271  CD1 TYR    36      17.339  21.781  36.895  1.00                 C  
ATOM    272  CE1 TYR    36      16.252  22.462  37.409  1.00                 C  
ATOM    273  CD2 TYR    36      18.557  22.168  38.910  1.00                 C  
ATOM    274  CE2 TYR    36      17.480  22.852  39.441  1.00                 C  
ATOM    275  N   GLN    37      22.044  22.839  37.541  1.00                 N  
ATOM    276  CA  GLN    37      22.638  23.952  38.267  1.00                 C  
ATOM    277  C   GLN    37      23.128  25.043  37.328  1.00                 C  
ATOM    278  O   GLN    37      22.846  26.222  37.532  1.00                 O  
ATOM    279  CB  GLN    37      23.796  23.465  39.140  1.00                 C  
ATOM    280  CD  GLN    37      24.542  22.064  41.105  1.00                 C  
ATOM    281  CG  GLN    37      23.365  22.622  40.329  1.00                 C  
ATOM    282  OE1 GLN    37      25.668  22.036  40.608  1.00                 O  
ATOM    283  NE2 GLN    37      24.285  21.618  42.329  1.00                 N  
ATOM    284  N   SER    38      23.859  24.649  36.295  1.00                 N  
ATOM    285  CA  SER    38      24.376  25.612  35.337  1.00                 C  
ATOM    286  C   SER    38      23.213  26.279  34.579  1.00                 C  
ATOM    287  O   SER    38      23.258  27.475  34.284  1.00                 O  
ATOM    288  CB  SER    38      25.338  24.933  34.360  1.00                 C  
ATOM    289  OG  SER    38      24.662  23.979  33.559  1.00                 O  
ATOM    290  N   LEU    39      22.162  25.513  34.290  1.00                 N  
ATOM    291  CA  LEU    39      20.990  26.037  33.584  1.00                 C  
ATOM    292  C   LEU    39      20.197  27.071  34.374  1.00                 C  
ATOM    293  O   LEU    39      19.747  28.072  33.811  1.00                 O  
ATOM    294  CB  LEU    39      20.046  24.898  33.194  1.00                 C  
ATOM    295  CG  LEU    39      20.556  23.930  32.126  1.00                 C  
ATOM    296  CD1 LEU    39      19.601  22.757  31.962  1.00                 C  
ATOM    297  CD2 LEU    39      20.747  24.646  30.798  1.00                 C  
ATOM    298  N   ILE    40      19.996  26.820  35.666  1.00                 N  
ATOM    299  CA  ILE    40      19.239  27.757  36.488  1.00                 C  
ATOM    300  C   ILE    40      20.049  29.021  36.715  1.00                 C  
ATOM    301  O   ILE    40      19.493  30.105  36.902  1.00                 O  
ATOM    302  CB  ILE    40      18.835  27.128  37.834  1.00                 C  
ATOM    303  CD1 ILE    40      16.463  28.060  37.759  1.00                 C  
ATOM    304  CG1 ILE    40      17.767  27.981  38.522  1.00                 C  
ATOM    305  CG2 ILE    40      20.057  26.929  38.717  1.00                 C  
ATOM    306  N   LYS    41      21.369  28.879  36.694  1.00                 N  
ATOM    307  CA  LYS    41      22.255  30.022  36.899  1.00                 C  
ATOM    308  C   LYS    41      22.200  30.905  35.651  1.00                 C  
ATOM    309  O   LYS    41      22.104  32.134  35.740  1.00                 O  
ATOM    310  CB  LYS    41      23.681  29.549  37.190  1.00                 C  
ATOM    311  CD  LYS    41      25.283  28.430  38.765  1.00                 C  
ATOM    312  CE  LYS    41      25.452  27.768  40.122  1.00                 C  
ATOM    313  CG  LYS    41      23.849  28.885  38.547  1.00                 C  
ATOM    314  NZ  LYS    41      26.843  27.279  40.332  1.00                 N  
ATOM    315  N   TYR    42      22.259  30.252  34.491  1.00                 N  
ATOM    316  CA  TYR    42      22.191  30.924  33.199  1.00                 C  
ATOM    317  C   TYR    42      20.869  31.695  33.117  1.00                 C  
ATOM    318  O   TYR    42      20.840  32.872  32.748  1.00                 O  
ATOM    319  CB  TYR    42      22.318  29.910  32.060  1.00                 C  
ATOM    320  CG  TYR    42      22.204  30.520  30.681  1.00                 C  
ATOM    321  OH  TYR    42      21.896  32.212  26.896  1.00                 O  
ATOM    322  CZ  TYR    42      21.998  31.651  28.148  1.00                 C  
ATOM    323  CD1 TYR    42      22.454  31.871  30.479  1.00                 C  
ATOM    324  CE1 TYR    42      22.353  32.437  29.222  1.00                 C  
ATOM    325  CD2 TYR    42      21.847  29.743  29.587  1.00                 C  
ATOM    326  CE2 TYR    42      21.741  30.291  28.323  1.00                 C  
ATOM    327  N   VAL    43      19.778  31.027  33.476  1.00                 N  
ATOM    328  CA  VAL    43      18.454  31.640  33.438  1.00                 C  
ATOM    329  C   VAL    43      18.415  32.898  34.295  1.00                 C  
ATOM    330  O   VAL    43      17.859  33.923  33.891  1.00                 O  
ATOM    331  CB  VAL    43      17.363  30.656  33.900  1.00                 C  
ATOM    332  CG1 VAL    43      16.030  31.373  34.055  1.00                 C  
ATOM    333  CG2 VAL    43      17.239  29.499  32.920  1.00                 C  
ATOM    334  N   GLN    44      19.006  32.802  35.485  1.00                 N  
ATOM    335  CA  GLN    44      19.066  33.917  36.423  1.00                 C  
ATOM    336  C   GLN    44      19.875  35.086  35.864  1.00                 C  
ATOM    337  O   GLN    44      19.498  36.246  36.038  1.00                 O  
ATOM    338  CB  GLN    44      19.667  33.465  37.755  1.00                 C  
ATOM    339  CD  GLN    44      19.438  32.022  39.816  1.00                 C  
ATOM    340  CG  GLN    44      18.766  32.541  38.560  1.00                 C  
ATOM    341  OE1 GLN    44      20.660  31.879  39.864  1.00                 O  
ATOM    342  NE2 GLN    44      18.640  31.737  40.838  1.00                 N  
ATOM    343  N   ASN    45      20.985  34.791  35.192  1.00                 N  
ATOM    344  CA  ASN    45      21.797  35.864  34.613  1.00                 C  
ATOM    345  C   ASN    45      21.042  36.551  33.488  1.00                 C  
ATOM    346  O   ASN    45      21.174  37.763  33.301  1.00                 O  
ATOM    347  CB  ASN    45      23.137  35.315  34.119  1.00                 C  
ATOM    348  CG  ASN    45      24.080  34.973  35.256  1.00                 C  
ATOM    349  OD1 ASN    45      23.928  35.467  36.373  1.00                 O  
ATOM    350  ND2 ASN    45      25.061  34.123  34.973  1.00                 N  
ATOM    351  N   ASN    46      20.264  35.782  32.727  1.00                 N  
ATOM    352  CA  ASN    46      19.490  36.366  31.632  1.00                 C  
ATOM    353  C   ASN    46      18.448  37.300  32.229  1.00                 C  
ATOM    354  O   ASN    46      18.210  38.401  31.721  1.00                 O  
ATOM    355  CB  ASN    46      18.857  35.266  30.777  1.00                 C  
ATOM    356  CG  ASN    46      19.871  34.544  29.912  1.00                 C  
ATOM    357  OD1 ASN    46      20.954  35.064  29.643  1.00                 O  
ATOM    358  ND2 ASN    46      19.522  33.341  29.473  1.00                 N  
ATOM    359  N   LYS    47      17.822  36.856  33.311  1.00                 N  
ATOM    360  CA  LYS    47      16.819  37.675  33.962  1.00                 C  
ATOM    361  C   LYS    47      17.420  39.012  34.366  1.00                 C  
ATOM    362  O   LYS    47      16.855  40.063  34.069  1.00                 O  
ATOM    363  CB  LYS    47      16.245  36.951  35.181  1.00                 C  
ATOM    364  CD  LYS    47      14.610  36.936  37.086  1.00                 C  
ATOM    365  CE  LYS    47      13.559  37.732  37.843  1.00                 C  
ATOM    366  CG  LYS    47      15.170  37.733  35.918  1.00                 C  
ATOM    367  NZ  LYS    47      13.002  36.964  38.991  1.00                 N  
ATOM    368  N   GLN    48      18.566  38.977  35.033  1.00                 N  
ATOM    369  CA  GLN    48      19.231  40.208  35.446  1.00                 C  
ATOM    370  C   GLN    48      19.527  41.081  34.244  1.00                 C  
ATOM    371  O   GLN    48      19.460  42.298  34.327  1.00                 O  
ATOM    372  CB  GLN    48      20.521  39.891  36.206  1.00                 C  
ATOM    373  CD  GLN    48      21.594  38.877  38.255  1.00                 C  
ATOM    374  CG  GLN    48      20.298  39.284  37.581  1.00                 C  
ATOM    375  OE1 GLN    48      22.572  38.539  37.588  1.00                 O  
ATOM    376  NE2 GLN    48      21.604  38.908  39.582  1.00                 N  
ATOM    377  N   ALA    49      19.862  40.449  33.126  1.00                 N  
ATOM    378  CA  ALA    49      20.188  41.184  31.917  1.00                 C  
ATOM    379  C   ALA    49      18.942  41.516  31.104  1.00                 C  
ATOM    380  O   ALA    49      19.033  42.082  30.012  1.00                 O  
ATOM    381  CB  ALA    49      21.165  40.391  31.062  1.00                 C  
ATOM    382  N   ASP    50      17.782  41.173  31.654  1.00                 N  
ATOM    383  CA  ASP    50      16.506  41.403  30.989  1.00                 C  
ATOM    384  C   ASP    50      16.542  40.783  29.599  1.00                 C  
ATOM    385  O   ASP    50      16.195  41.410  28.591  1.00                 O  
ATOM    386  CB  ASP    50      16.203  42.901  30.914  1.00                 C  
ATOM    387  CG  ASP    50      14.757  43.186  30.562  1.00                 C  
ATOM    388  OD1 ASP    50      13.893  42.335  30.862  1.00                 O  
ATOM    389  OD2 ASP    50      14.486  44.260  29.985  1.00                 O  
ATOM    390  N   ASN    51      17.000  39.540  29.567  1.00                 N  
ATOM    391  CA  ASN    51      17.083  38.788  28.335  1.00                 C  
ATOM    392  C   ASN    51      16.554  37.380  28.558  1.00                 C  
ATOM    393  O   ASN    51      16.900  36.461  27.822  1.00                 O  
ATOM    394  CB  ASN    51      18.522  38.768  27.815  1.00                 C  
ATOM    395  CG  ASN    51      18.997  40.135  27.362  1.00                 C  
ATOM    396  OD1 ASN    51      18.292  40.839  26.639  1.00                 O  
ATOM    397  ND2 ASN    51      20.196  40.514  27.788  1.00                 N  
ATOM    398  N   ASP    52      15.722  37.217  29.585  1.00                 N  
ATOM    399  CA  ASP    52      15.128  35.919  29.907  1.00                 C  
ATOM    400  C   ASP    52      14.433  35.417  28.645  1.00                 C  
ATOM    401  O   ASP    52      13.411  35.968  28.234  1.00                 O  
ATOM    402  CB  ASP    52      14.162  36.050  31.086  1.00                 C  
ATOM    403  CG  ASP    52      13.612  34.712  31.540  1.00                 C  
ATOM    404  OD1 ASP    52      13.842  33.705  30.837  1.00                 O  
ATOM    405  OD2 ASP    52      12.951  34.669  32.599  1.00                 O  
ATOM    406  N   TRP    53      14.963  34.368  28.029  1.00                 N  
ATOM    407  CA  TRP    53      14.364  33.900  26.785  1.00                 C  
ATOM    408  C   TRP    53      13.973  32.428  26.668  1.00                 C  
ATOM    409  O   TRP    53      13.430  32.017  25.637  1.00                 O  
ATOM    410  CB  TRP    53      15.294  34.181  25.603  1.00                 C  
ATOM    411  CG  TRP    53      15.544  35.640  25.370  1.00                 C  
ATOM    412  CD1 TRP    53      14.779  36.682  25.807  1.00                 C  
ATOM    413  NE1 TRP    53      15.324  37.875  25.398  1.00                 N  
ATOM    414  CD2 TRP    53      16.635  36.218  24.643  1.00                 C  
ATOM    415  CE2 TRP    53      16.466  37.614  24.681  1.00                 C  
ATOM    416  CH2 TRP    53      18.427  37.950  23.410  1.00                 C  
ATOM    417  CZ2 TRP    53      17.358  38.492  24.066  1.00                 C  
ATOM    418  CE3 TRP    53      17.738  35.692  23.965  1.00                 C  
ATOM    419  CZ3 TRP    53      18.619  36.565  23.357  1.00                 C  
ATOM    420  N   PHE    54      14.228  31.632  27.704  1.00                 N  
ATOM    421  CA  PHE    54      13.890  30.216  27.627  1.00                 C  
ATOM    422  C   PHE    54      13.669  29.509  28.960  1.00                 C  
ATOM    423  O   PHE    54      13.948  30.045  30.033  1.00                 O  
ATOM    424  CB  PHE    54      14.977  29.446  26.875  1.00                 C  
ATOM    425  CG  PHE    54      16.324  29.494  27.539  1.00                 C  
ATOM    426  CZ  PHE    54      18.817  29.589  28.765  1.00                 C  
ATOM    427  CD1 PHE    54      16.706  28.509  28.433  1.00                 C  
ATOM    428  CE1 PHE    54      17.945  28.553  29.044  1.00                 C  
ATOM    429  CD2 PHE    54      17.207  30.524  27.270  1.00                 C  
ATOM    430  CE2 PHE    54      18.446  30.568  27.881  1.00                 C  
ATOM    431  N   ARG    55      13.157  28.288  28.862  1.00                 N  
ATOM    432  CA  ARG    55      12.906  27.420  30.008  1.00                 C  
ATOM    433  C   ARG    55      13.144  26.023  29.472  1.00                 C  
ATOM    434  O   ARG    55      12.496  25.591  28.521  1.00                 O  
ATOM    435  CB  ARG    55      11.491  27.640  30.547  1.00                 C  
ATOM    436  CD  ARG    55       9.781  27.159  32.320  1.00                 C  
ATOM    437  NE  ARG    55       9.446  26.373  33.505  1.00                 N  
ATOM    438  CG  ARG    55      11.172  26.838  31.798  1.00                 C  
ATOM    439  CZ  ARG    55       8.265  26.405  34.114  1.00                 C  
ATOM    440  NH1 ARG    55       8.051  25.655  35.186  1.00                 N  
ATOM    441  NH2 ARG    55       7.300  27.186  33.648  1.00                 N  
ATOM    442  N   LEU    56      14.091  25.327  30.079  1.00                 N  
ATOM    443  CA  LEU    56      14.428  23.985  29.645  1.00                 C  
ATOM    444  C   LEU    56      14.269  22.992  30.785  1.00                 C  
ATOM    445  O   LEU    56      14.705  23.240  31.913  1.00                 O  
ATOM    446  CB  LEU    56      15.857  23.941  29.101  1.00                 C  
ATOM    447  CG  LEU    56      16.149  24.829  27.889  1.00                 C  
ATOM    448  CD1 LEU    56      17.627  24.784  27.533  1.00                 C  
ATOM    449  CD2 LEU    56      15.304  24.406  26.697  1.00                 C  
ATOM    450  N   GLU    57      13.638  21.864  30.482  1.00                 N  
ATOM    451  CA  GLU    57      13.452  20.811  31.467  1.00                 C  
ATOM    452  C   GLU    57      13.688  19.453  30.801  1.00                 C  
ATOM    453  O   GLU    57      13.708  19.357  29.574  1.00                 O  
ATOM    454  CB  GLU    57      12.051  20.890  32.078  1.00                 C  
ATOM    455  CD  GLU    57      10.398  22.200  33.466  1.00                 C  
ATOM    456  CG  GLU    57      11.781  22.173  32.846  1.00                 C  
ATOM    457  OE1 GLU    57       9.861  21.114  33.769  1.00                 O  
ATOM    458  OE2 GLU    57       9.850  23.308  33.650  1.00                 O  
ATOM    459  N   SER    58      13.881  18.417  31.615  1.00                 N  
ATOM    460  CA  SER    58      14.132  17.066  31.111  1.00                 C  
ATOM    461  C   SER    58      13.158  16.012  31.666  1.00                 C  
ATOM    462  O   SER    58      12.176  16.345  32.332  1.00                 O  
ATOM    463  CB  SER    58      15.563  16.631  31.433  1.00                 C  
ATOM    464  OG  SER    58      15.747  16.475  32.830  1.00                 O  
ATOM    465  N   ASN    59      13.437  14.742  31.382  1.00                 N  
ATOM    466  CA  ASN    59      12.608  13.637  31.863  1.00                 C  
ATOM    467  C   ASN    59      13.325  13.027  33.057  1.00                 C  
ATOM    468  O   ASN    59      14.486  13.338  33.305  1.00                 O  
ATOM    469  CB  ASN    59      12.359  12.626  30.742  1.00                 C  
ATOM    470  CG  ASN    59      13.632  11.948  30.276  1.00                 C  
ATOM    471  OD1 ASN    59      14.648  11.967  30.971  1.00                 O  
ATOM    472  ND2 ASN    59      13.581  11.345  29.094  1.00                 N  
ATOM    473  N   LYS    60      12.641  12.155  33.785  1.00                 N  
ATOM    474  CA  LYS    60      13.210  11.522  34.966  1.00                 C  
ATOM    475  C   LYS    60      14.673  11.113  34.815  1.00                 C  
ATOM    476  O   LYS    60      15.479  11.317  35.721  1.00                 O  
ATOM    477  CB  LYS    60      12.400  10.282  35.352  1.00                 C  
ATOM    478  CD  LYS    60      12.013   8.400  36.967  1.00                 C  
ATOM    479  CE  LYS    60      12.532   7.678  38.199  1.00                 C  
ATOM    480  CG  LYS    60      12.901   9.579  36.603  1.00                 C  
ATOM    481  NZ  LYS    60      11.671   6.520  38.567  1.00                 N  
ATOM    482  N   GLU    61      15.019  10.569  33.656  1.00                 N  
ATOM    483  CA  GLU    61      16.379  10.097  33.395  1.00                 C  
ATOM    484  C   GLU    61      17.329  11.129  32.759  1.00                 C  
ATOM    485  O   GLU    61      18.540  10.897  32.648  1.00                 O  
ATOM    486  CB  GLU    61      16.354   8.867  32.485  1.00                 C  
ATOM    487  CD  GLU    61      15.663   6.458  32.169  1.00                 C  
ATOM    488  CG  GLU    61      15.698   7.647  33.110  1.00                 C  
ATOM    489  OE1 GLU    61      16.064   6.617  30.997  1.00                 O  
ATOM    490  OE2 GLU    61      15.235   5.368  32.604  1.00                 O  
ATOM    491  N   GLY    62      16.772  12.265  32.351  1.00                 N  
ATOM    492  CA  GLY    62      17.571  13.324  31.762  1.00                 C  
ATOM    493  C   GLY    62      18.195  13.032  30.410  1.00                 C  
ATOM    494  O   GLY    62      19.221  13.618  30.068  1.00                 O  
ATOM    495  N   THR    63      17.589  12.129  29.641  1.00                 N  
ATOM    496  CA  THR    63      18.100  11.780  28.312  1.00                 C  
ATOM    497  C   THR    63      17.276  12.480  27.229  1.00                 C  
ATOM    498  O   THR    63      17.711  12.612  26.086  1.00                 O  
ATOM    499  CB  THR    63      18.082  10.257  28.082  1.00                 C  
ATOM    500  OG1 THR    63      16.734   9.776  28.157  1.00                 O  
ATOM    501  CG2 THR    63      18.911   9.549  29.142  1.00                 C  
ATOM    502  N   ARG    64      16.074  12.908  27.598  1.00                 N  
ATOM    503  CA  ARG    64      15.202  13.614  26.677  1.00                 C  
ATOM    504  C   ARG    64      14.831  14.949  27.312  1.00                 C  
ATOM    505  O   ARG    64      14.430  15.008  28.475  1.00                 O  
ATOM    506  CB  ARG    64      13.964  12.773  26.360  1.00                 C  
ATOM    507  CD  ARG    64      11.838  12.508  25.052  1.00                 C  
ATOM    508  NE  ARG    64      10.880  13.141  24.149  1.00                 N  
ATOM    509  CG  ARG    64      13.000  13.430  25.386  1.00                 C  
ATOM    510  CZ  ARG    64       9.784  12.547  23.688  1.00                 C  
ATOM    511  NH1 ARG    64       8.969  13.201  22.870  1.00                 N  
ATOM    512  NH2 ARG    64       9.505  11.301  24.045  1.00                 N  
ATOM    513  N   TRP    65      14.986  16.015  26.533  1.00                 N  
ATOM    514  CA  TRP    65      14.705  17.364  26.990  1.00                 C  
ATOM    515  C   TRP    65      13.641  18.037  26.142  1.00                 C  
ATOM    516  O   TRP    65      13.517  17.779  24.944  1.00                 O  
ATOM    517  CB  TRP    65      15.981  18.209  26.983  1.00                 C  
ATOM    518  CG  TRP    65      17.025  17.725  27.941  1.00                 C  
ATOM    519  CD1 TRP    65      17.930  16.725  27.732  1.00                 C  
ATOM    520  NE1 TRP    65      18.727  16.567  28.839  1.00                 N  
ATOM    521  CD2 TRP    65      17.274  18.222  29.262  1.00                 C  
ATOM    522  CE2 TRP    65      18.342  17.476  29.793  1.00                 C  
ATOM    523  CH2 TRP    65      18.264  18.687  31.818  1.00                 C  
ATOM    524  CZ2 TRP    65      18.847  17.701  31.073  1.00                 C  
ATOM    525  CE3 TRP    65      16.697  19.225  30.047  1.00                 C  
ATOM    526  CZ3 TRP    65      17.200  19.444  31.316  1.00                 C  
ATOM    527  N   PHE    66      12.877  18.910  26.778  1.00                 N  
ATOM    528  CA  PHE    66      11.817  19.624  26.101  1.00                 C  
ATOM    529  C   PHE    66      11.582  20.921  26.840  1.00                 C  
ATOM    530  O   PHE    66      11.919  21.052  28.020  1.00                 O  
ATOM    531  CB  PHE    66      10.550  18.769  26.039  1.00                 C  
ATOM    532  CG  PHE    66       9.956  18.467  27.385  1.00                 C  
ATOM    533  CZ  PHE    66       8.861  17.903  29.877  1.00                 C  
ATOM    534  CD1 PHE    66       8.980  19.286  27.927  1.00                 C  
ATOM    535  CE1 PHE    66       8.434  19.008  29.165  1.00                 C  
ATOM    536  CD2 PHE    66      10.373  17.365  28.110  1.00                 C  
ATOM    537  CE2 PHE    66       9.826  17.087  29.349  1.00                 C  
ATOM    538  N   GLY    67      10.992  21.877  26.139  1.00                 N  
ATOM    539  CA  GLY    67      10.708  23.161  26.741  1.00                 C  
ATOM    540  C   GLY    67      10.205  24.159  25.723  1.00                 C  
ATOM    541  O   GLY    67       9.473  23.818  24.787  1.00                 O  
ATOM    542  N   LYS    68      10.603  25.408  25.912  1.00                 N  
ATOM    543  CA  LYS    68      10.197  26.466  25.012  1.00                 C  
ATOM    544  C   LYS    68      11.101  27.675  25.160  1.00                 C  
ATOM    545  O   LYS    68      11.735  27.874  26.197  1.00                 O  
ATOM    546  CB  LYS    68       8.741  26.859  25.269  1.00                 C  
ATOM    547  CD  LYS    68       7.022  27.780  26.849  1.00                 C  
ATOM    548  CE  LYS    68       6.768  28.342  28.238  1.00                 C  
ATOM    549  CG  LYS    68       8.493  27.457  26.644  1.00                 C  
ATOM    550  NZ  LYS    68       5.333  28.684  28.445  1.00                 N  
ATOM    551  N   CYS    69      11.155  28.470  24.097  1.00                 N  
ATOM    552  CA  CYS    69      11.979  29.673  24.033  1.00                 C  
ATOM    553  C   CYS    69      11.139  30.773  23.421  1.00                 C  
ATOM    554  O   CYS    69      10.146  30.502  22.746  1.00                 O  
ATOM    555  CB  CYS    69      13.251  29.409  23.225  1.00                 C  
ATOM    556  SG  CYS    69      12.959  28.970  21.495  1.00                 S  
ATOM    557  N   TRP    70      11.544  32.016  23.637  1.00                 N  
ATOM    558  CA  TRP    70      10.806  33.130  23.071  1.00                 C  
ATOM    559  C   TRP    70      11.714  34.271  22.623  1.00                 C  
ATOM    560  O   TRP    70      12.877  34.372  23.029  1.00                 O  
ATOM    561  CB  TRP    70       9.786  33.664  24.079  1.00                 C  
ATOM    562  CG  TRP    70      10.407  34.217  25.325  1.00                 C  
ATOM    563  CD1 TRP    70      10.760  35.514  25.559  1.00                 C  
ATOM    564  NE1 TRP    70      11.300  35.640  26.816  1.00                 N  
ATOM    565  CD2 TRP    70      10.748  33.487  26.510  1.00                 C  
ATOM    566  CE2 TRP    70      11.303  34.406  27.419  1.00                 C  
ATOM    567  CH2 TRP    70      11.629  32.712  29.031  1.00                 C  
ATOM    568  CZ2 TRP    70      11.748  34.029  28.685  1.00                 C  
ATOM    569  CE3 TRP    70      10.639  32.146  26.890  1.00                 C  
ATOM    570  CZ3 TRP    70      11.081  31.777  28.146  1.00                 C  
ATOM    571  N   TYR    71      11.165  35.110  21.755  1.00                 N  
ATOM    572  CA  TYR    71      11.872  36.257  21.210  1.00                 C  
ATOM    573  C   TYR    71      10.893  37.412  21.069  1.00                 C  
ATOM    574  O   TYR    71       9.890  37.295  20.362  1.00                 O  
ATOM    575  CB  TYR    71      12.513  35.903  19.867  1.00                 C  
ATOM    576  CG  TYR    71      13.299  37.035  19.245  1.00                 C  
ATOM    577  OH  TYR    71      15.474  40.143  17.542  1.00                 O  
ATOM    578  CZ  TYR    71      14.753  39.115  18.105  1.00                 C  
ATOM    579  CD1 TYR    71      14.681  37.093  19.369  1.00                 C  
ATOM    580  CE1 TYR    71      15.408  38.124  18.804  1.00                 C  
ATOM    581  CD2 TYR    71      12.656  38.042  18.537  1.00                 C  
ATOM    582  CE2 TYR    71      13.366  39.081  17.966  1.00                 C  
ATOM    583  N   TYR    72      11.194  38.523  21.738  1.00                 N  
ATOM    584  CA  TYR    72      10.348  39.708  21.701  1.00                 C  
ATOM    585  C   TYR    72      10.701  40.633  20.543  1.00                 C  
ATOM    586  O   TYR    72      11.789  41.207  20.490  1.00                 O  
ATOM    587  CB  TYR    72      10.448  40.479  23.018  1.00                 C  
ATOM    588  CG  TYR    72       9.842  39.756  24.200  1.00                 C  
ATOM    589  OH  TYR    72       8.189  37.759  27.450  1.00                 O  
ATOM    590  CZ  TYR    72       8.734  38.420  26.374  1.00                 C  
ATOM    591  CD1 TYR    72      10.586  38.837  24.929  1.00                 C  
ATOM    592  CE1 TYR    72      10.040  38.172  26.010  1.00                 C  
ATOM    593  CD2 TYR    72       8.528  39.994  24.581  1.00                 C  
ATOM    594  CE2 TYR    72       7.965  39.338  25.659  1.00                 C  
ATOM    595  N   HIS    73       9.759  40.773  19.619  1.00                 N  
ATOM    596  CA  HIS    73       9.930  41.618  18.448  1.00                 C  
ATOM    597  C   HIS    73       8.881  42.731  18.498  1.00                 C  
ATOM    598  O   HIS    73       7.677  42.465  18.440  1.00                 O  
ATOM    599  CB  HIS    73       9.809  40.790  17.167  1.00                 C  
ATOM    600  CG  HIS    73      10.023  41.580  15.914  1.00                 C  
ATOM    601  ND1 HIS    73      11.264  42.035  15.523  1.00                 N  
ATOM    602  CE1 HIS    73      11.139  42.708  14.366  1.00                 C  
ATOM    603  CD2 HIS    73       9.173  42.075  14.840  1.00                 C  
ATOM    604  NE2 HIS    73       9.888  42.736  13.950  1.00                 N  
ATOM    605  N   GLU    74       9.343  43.976  18.622  1.00                 N  
ATOM    606  CA  GLU    74       8.450  45.134  18.716  1.00                 C  
ATOM    607  C   GLU    74       7.397  44.942  19.811  1.00                 C  
ATOM    608  O   GLU    74       6.202  45.078  19.552  1.00                 O  
ATOM    609  CB  GLU    74       7.764  45.392  17.373  1.00                 C  
ATOM    610  CD  GLU    74       8.004  46.034  14.942  1.00                 C  
ATOM    611  CG  GLU    74       8.722  45.708  16.237  1.00                 C  
ATOM    612  OE1 GLU    74       6.756  45.978  14.925  1.00                 O  
ATOM    613  OE2 GLU    74       8.688  46.344  13.945  1.00                 O  
ATOM    614  N   LEU    75       7.846  44.624  21.025  1.00                 N  
ATOM    615  CA  LEU    75       6.947  44.408  22.161  1.00                 C  
ATOM    616  C   LEU    75       6.184  43.078  22.126  1.00                 C  
ATOM    617  O   LEU    75       5.782  42.572  23.169  1.00                 O  
ATOM    618  CB  LEU    75       5.925  45.543  22.259  1.00                 C  
ATOM    619  CG  LEU    75       6.483  46.932  22.576  1.00                 C  
ATOM    620  CD1 LEU    75       5.383  47.980  22.510  1.00                 C  
ATOM    621  CD2 LEU    75       7.146  46.946  23.944  1.00                 C  
ATOM    622  N   LEU    76       5.974  42.507  20.945  1.00                 N  
ATOM    623  CA  LEU    76       5.275  41.230  20.890  1.00                 C  
ATOM    624  C   LEU    76       6.230  40.088  21.262  1.00                 C  
ATOM    625  O   LEU    76       7.413  40.115  20.917  1.00                 O  
ATOM    626  CB  LEU    76       4.682  41.004  19.498  1.00                 C  
ATOM    627  CG  LEU    76       3.616  42.003  19.045  1.00                 C  
ATOM    628  CD1 LEU    76       3.195  41.727  17.609  1.00                 C  
ATOM    629  CD2 LEU    76       2.408  41.957  19.968  1.00                 C  
ATOM    630  N   LYS    77       5.707  39.099  21.983  1.00                 N  
ATOM    631  CA  LYS    77       6.491  37.952  22.417  1.00                 C  
ATOM    632  C   LYS    77       6.099  36.728  21.597  1.00                 C  
ATOM    633  O   LYS    77       4.928  36.351  21.543  1.00                 O  
ATOM    634  CB  LYS    77       6.286  37.698  23.912  1.00                 C  
ATOM    635  CD  LYS    77       6.865  36.355  25.952  1.00                 C  
ATOM    636  CE  LYS    77       7.667  35.185  26.498  1.00                 C  
ATOM    637  CG  LYS    77       7.107  36.543  24.463  1.00                 C  
ATOM    638  NZ  LYS    77       7.421  34.973  27.951  1.00                 N  
ATOM    639  N   TYR    78       7.084  36.119  20.951  1.00                 N  
ATOM    640  CA  TYR    78       6.855  34.934  20.136  1.00                 C  
ATOM    641  C   TYR    78       7.486  33.728  20.805  1.00                 C  
ATOM    642  O   TYR    78       8.700  33.688  21.000  1.00                 O  
ATOM    643  CB  TYR    78       7.419  35.135  18.728  1.00                 C  
ATOM    644  CG  TYR    78       6.697  36.193  17.924  1.00                 C  
ATOM    645  OH  TYR    78       4.722  39.114  15.721  1.00                 O  
ATOM    646  CZ  TYR    78       5.375  38.146  16.449  1.00                 C  
ATOM    647  CD1 TYR    78       7.050  37.532  18.032  1.00                 C  
ATOM    648  CE1 TYR    78       6.396  38.506  17.302  1.00                 C  
ATOM    649  CD2 TYR    78       5.666  35.849  17.060  1.00                 C  
ATOM    650  CE2 TYR    78       5.000  36.809  16.322  1.00                 C  
ATOM    651  N   GLU    79       6.661  32.738  21.132  1.00                 N  
ATOM    652  CA  GLU    79       7.122  31.530  21.814  1.00                 C  
ATOM    653  C   GLU    79       7.179  30.318  20.889  1.00                 C  
ATOM    654  O   GLU    79       6.295  30.116  20.053  1.00                 O  
ATOM    655  CB  GLU    79       6.220  31.211  23.008  1.00                 C  
ATOM    656  CD  GLU    79       5.360  31.901  25.280  1.00                 C  
ATOM    657  CG  GLU    79       6.249  32.261  24.106  1.00                 C  
ATOM    658  OE1 GLU    79       4.641  30.884  25.191  1.00                 O  
ATOM    659  OE2 GLU    79       5.384  32.636  26.290  1.00                 O  
ATOM    660  N   PHE    80       8.227  29.516  21.047  1.00                 N  
ATOM    661  CA  PHE    80       8.393  28.305  20.250  1.00                 C  
ATOM    662  C   PHE    80       8.832  27.133  21.125  1.00                 C  
ATOM    663  O   PHE    80       9.674  27.282  22.012  1.00                 O  
ATOM    664  CB  PHE    80       9.408  28.536  19.129  1.00                 C  
ATOM    665  CG  PHE    80       9.009  29.616  18.163  1.00                 C  
ATOM    666  CZ  PHE    80       8.268  31.608  16.373  1.00                 C  
ATOM    667  CD1 PHE    80       9.354  30.936  18.397  1.00                 C  
ATOM    668  CE1 PHE    80       8.987  31.929  17.509  1.00                 C  
ATOM    669  CD2 PHE    80       8.290  29.311  17.021  1.00                 C  
ATOM    670  CE2 PHE    80       7.923  30.304  16.133  1.00                 C  
ATOM    671  N   ASP    81       8.246  25.966  20.875  1.00                 N  
ATOM    672  CA  ASP    81       8.563  24.763  21.632  1.00                 C  
ATOM    673  C   ASP    81       9.867  24.149  21.147  1.00                 C  
ATOM    674  O   ASP    81      10.088  24.031  19.942  1.00                 O  
ATOM    675  CB  ASP    81       7.425  23.746  21.523  1.00                 C  
ATOM    676  CG  ASP    81       6.177  24.186  22.263  1.00                 C  
ATOM    677  OD1 ASP    81       6.268  25.136  23.068  1.00                 O  
ATOM    678  OD2 ASP    81       5.108  23.581  22.037  1.00                 O  
ATOM    679  N   VAL    82      10.727  23.769  22.092  1.00                 N  
ATOM    680  CA  VAL    82      12.022  23.169  21.771  1.00                 C  
ATOM    681  C   VAL    82      12.177  21.769  22.367  1.00                 C  
ATOM    682  O   VAL    82      11.568  21.440  23.384  1.00                 O  
ATOM    683  CB  VAL    82      13.188  24.053  22.251  1.00                 C  
ATOM    684  CG1 VAL    82      13.151  24.209  23.764  1.00                 C  
ATOM    685  CG2 VAL    82      14.519  23.467  21.805  1.00                 C  
ATOM    686  N   GLU    83      13.004  20.950  21.726  1.00                 N  
ATOM    687  CA  GLU    83      13.218  19.577  22.178  1.00                 C  
ATOM    688  C   GLU    83      14.448  18.923  21.560  1.00                 C  
ATOM    689  O   GLU    83      14.852  19.258  20.449  1.00                 O  
ATOM    690  CB  GLU    83      11.992  18.715  21.871  1.00                 C  
ATOM    691  CD  GLU    83      10.832  16.486  22.127  1.00                 C  
ATOM    692  CG  GLU    83      12.091  17.288  22.387  1.00                 C  
ATOM    693  OE1 GLU    83       9.881  17.045  21.542  1.00                 O  
ATOM    694  OE2 GLU    83      10.796  15.297  22.508  1.00                 O  
ATOM    695  N   PHE    84      15.041  17.991  22.295  1.00                 N  
ATOM    696  CA  PHE    84      16.219  17.263  21.825  1.00                 C  
ATOM    697  C   PHE    84      16.544  16.114  22.759  1.00                 C  
ATOM    698  O   PHE    84      16.212  16.140  23.947  1.00                 O  
ATOM    699  CB  PHE    84      17.418  18.205  21.703  1.00                 C  
ATOM    700  CG  PHE    84      17.828  18.836  23.004  1.00                 C  
ATOM    701  CZ  PHE    84      18.581  20.008  25.409  1.00                 C  
ATOM    702  CD1 PHE    84      18.786  18.242  23.806  1.00                 C  
ATOM    703  CE1 PHE    84      19.163  18.822  25.003  1.00                 C  
ATOM    704  CD2 PHE    84      17.255  20.023  23.424  1.00                 C  
ATOM    705  CE2 PHE    84      17.632  20.603  24.621  1.00                 C  
ATOM    706  N   ASP    85      17.206  15.104  22.215  1.00                 N  
ATOM    707  CA  ASP    85      17.579  13.951  23.010  1.00                 C  
ATOM    708  C   ASP    85      19.076  13.924  23.202  1.00                 C  
ATOM    709  O   ASP    85      19.840  14.181  22.271  1.00                 O  
ATOM    710  CB  ASP    85      17.094  12.662  22.344  1.00                 C  
ATOM    711  CG  ASP    85      15.583  12.546  22.331  1.00                 C  
ATOM    712  OD1 ASP    85      14.927  13.231  23.143  1.00                 O  
ATOM    713  OD2 ASP    85      15.053  11.769  21.508  1.00                 O  
ATOM    714  N   ILE    86      19.491  13.606  24.418  1.00                 N  
ATOM    715  CA  ILE    86      20.900  13.520  24.733  1.00                 C  
ATOM    716  C   ILE    86      21.478  12.308  24.009  1.00                 C  
ATOM    717  O   ILE    86      21.031  11.183  24.228  1.00                 O  
ATOM    718  CB  ILE    86      21.134  13.432  26.253  1.00                 C  
ATOM    719  CD1 ILE    86      21.161  15.968  26.510  1.00                 C  
ATOM    720  CG1 ILE    86      20.547  14.658  26.954  1.00                 C  
ATOM    721  CG2 ILE    86      22.615  13.261  26.554  1.00                 C  
ATOM    722  N   PRO    87      22.446  12.526  23.099  1.00                 N  
ATOM    723  CA  PRO    87      23.053  11.402  22.374  1.00                 C  
ATOM    724  C   PRO    87      23.881  10.536  23.328  1.00                 C  
ATOM    725  O   PRO    87      24.348  11.020  24.365  1.00                 O  
ATOM    726  CB  PRO    87      23.927  12.074  21.313  1.00                 C  
ATOM    727  CD  PRO    87      23.088  13.835  22.701  1.00                 C  
ATOM    728  CG  PRO    87      24.286  13.395  21.907  1.00                 C  
ATOM    729  N   VAL    88      24.058   9.262  22.978  1.00                 N  
ATOM    730  CA  VAL    88      24.807   8.324  23.822  1.00                 C  
ATOM    731  C   VAL    88      26.234   8.788  24.114  1.00                 C  
ATOM    732  O   VAL    88      26.900   8.249  24.995  1.00                 O  
ATOM    733  CB  VAL    88      24.865   6.920  23.192  1.00                 C  
ATOM    734  CG1 VAL    88      23.464   6.349  23.033  1.00                 C  
ATOM    735  CG2 VAL    88      25.580   6.968  21.850  1.00                 C  
ATOM    736  N   THR    89      26.705   9.787  23.381  1.00                 N  
ATOM    737  CA  THR    89      28.051  10.291  23.605  1.00                 C  
ATOM    738  C   THR    89      28.025  11.782  23.932  1.00                 C  
ATOM    739  O   THR    89      29.047  12.454  23.850  1.00                 O  
ATOM    740  CB  THR    89      28.956  10.048  22.383  1.00                 C  
ATOM    741  OG1 THR    89      28.386  10.680  21.230  1.00                 O  
ATOM    742  CG2 THR    89      29.087   8.558  22.105  1.00                 C  
ATOM    743  N   TYR    90      26.852  12.270  24.339  1.00                 N  
ATOM    744  CA  TYR    90      26.619  13.686  24.650  1.00                 C  
ATOM    745  C   TYR    90      27.786  14.562  25.102  1.00                 C  
ATOM    746  O   TYR    90      28.121  15.546  24.426  1.00                 O  
ATOM    747  CB  TYR    90      25.560  13.827  25.745  1.00                 C  
ATOM    748  CG  TYR    90      25.277  15.258  26.143  1.00                 C  
ATOM    749  OH  TYR    90      24.488  19.195  27.224  1.00                 O  
ATOM    750  CZ  TYR    90      24.750  17.892  26.868  1.00                 C  
ATOM    751  CD1 TYR    90      24.464  16.066  25.359  1.00                 C  
ATOM    752  CE1 TYR    90      24.199  17.375  25.715  1.00                 C  
ATOM    753  CD2 TYR    90      25.823  15.795  27.301  1.00                 C  
ATOM    754  CE2 TYR    90      25.570  17.102  27.673  1.00                 C  
ATOM    755  N   PRO    91      28.407  14.234  26.251  1.00                 N  
ATOM    756  CA  PRO    91      29.526  15.050  26.739  1.00                 C  
ATOM    757  C   PRO    91      30.476  15.460  25.616  1.00                 C  
ATOM    758  O   PRO    91      30.678  16.649  25.369  1.00                 O  
ATOM    759  CB  PRO    91      30.231  14.144  27.751  1.00                 C  
ATOM    760  CD  PRO    91      28.432  12.870  26.819  1.00                 C  
ATOM    761  CG  PRO    91      29.832  12.762  27.356  1.00                 C  
ATOM    762  N   THR    92      31.033  14.477  24.917  1.00                 N  
ATOM    763  CA  THR    92      31.956  14.745  23.825  1.00                 C  
ATOM    764  C   THR    92      31.246  15.230  22.562  1.00                 C  
ATOM    765  O   THR    92      31.792  16.034  21.806  1.00                 O  
ATOM    766  CB  THR    92      32.789  13.499  23.471  1.00                 C  
ATOM    767  OG1 THR    92      31.916  12.436  23.069  1.00                 O  
ATOM    768  CG2 THR    92      33.595  13.037  24.676  1.00                 C  
ATOM    769  N   THR    93      30.030  14.743  22.339  1.00                 N  
ATOM    770  CA  THR    93      29.229  15.133  21.177  1.00                 C  
ATOM    771  C   THR    93      28.419  16.373  21.550  1.00                 C  
ATOM    772  O   THR    93      28.903  17.237  22.271  1.00                 O  
ATOM    773  CB  THR    93      28.305  13.989  20.718  1.00                 C  
ATOM    774  OG1 THR    93      27.359  13.691  21.753  1.00                 O  
ATOM    775  CG2 THR    93      29.116  12.736  20.425  1.00                 C  
ATOM    776  N   ALA    94      27.179  16.445  21.073  1.00                 N  
ATOM    777  CA  ALA    94      26.290  17.572  21.358  1.00                 C  
ATOM    778  C   ALA    94      24.908  17.249  20.814  1.00                 C  
ATOM    779  O   ALA    94      24.777  16.653  19.746  1.00                 O  
ATOM    780  CB  ALA    94      26.843  18.851  20.749  1.00                 C  
ATOM    781  N   PRO    95      23.852  17.619  21.554  1.00                 N  
ATOM    782  CA  PRO    95      22.484  17.346  21.097  1.00                 C  
ATOM    783  C   PRO    95      22.032  18.210  19.918  1.00                 C  
ATOM    784  O   PRO    95      22.643  19.237  19.615  1.00                 O  
ATOM    785  CB  PRO    95      21.619  17.636  22.325  1.00                 C  
ATOM    786  CD  PRO    95      23.846  18.291  22.908  1.00                 C  
ATOM    787  CG  PRO    95      22.398  18.644  23.101  1.00                 C  
ATOM    788  N   GLU    96      20.969  17.775  19.246  1.00                 N  
ATOM    789  CA  GLU    96      20.446  18.514  18.107  1.00                 C  
ATOM    790  C   GLU    96      19.173  19.240  18.493  1.00                 C  
ATOM    791  O   GLU    96      18.083  18.684  18.421  1.00                 O  
ATOM    792  CB  GLU    96      20.191  17.572  16.929  1.00                 C  
ATOM    793  CD  GLU    96      21.155  15.997  15.205  1.00                 C  
ATOM    794  CG  GLU    96      21.447  16.924  16.369  1.00                 C  
ATOM    795  OE1 GLU    96      20.117  15.304  15.244  1.00                 O  
ATOM    796  OE2 GLU    96      21.964  15.964  14.255  1.00                 O  
ATOM    797  N   ILE    97      19.325  20.489  18.914  1.00                 N  
ATOM    798  CA  ILE    97      18.190  21.304  19.303  1.00                 C  
ATOM    799  C   ILE    97      17.158  21.288  18.182  1.00                 C  
ATOM    800  O   ILE    97      17.509  21.351  17.002  1.00                 O  
ATOM    801  CB  ILE    97      18.618  22.745  19.637  1.00                 C  
ATOM    802  CD1 ILE    97      20.181  24.099  21.128  1.00                 C  
ATOM    803  CG1 ILE    97      19.531  22.759  20.866  1.00                 C  
ATOM    804  CG2 ILE    97      17.398  23.633  19.828  1.00                 C  
ATOM    805  N   ALA    98      15.885  21.207  18.548  1.00                 N  
ATOM    806  CA  ALA    98      14.826  21.188  17.556  1.00                 C  
ATOM    807  C   ALA    98      13.655  22.073  17.915  1.00                 C  
ATOM    808  O   ALA    98      13.157  22.053  19.045  1.00                 O  
ATOM    809  CB  ALA    98      14.325  19.768  17.343  1.00                 C  
ATOM    810  N   LEU    99      13.243  22.876  16.943  1.00                 N  
ATOM    811  CA  LEU    99      12.086  23.742  17.096  1.00                 C  
ATOM    812  C   LEU    99      11.136  23.314  15.969  1.00                 C  
ATOM    813  O   LEU    99      11.203  23.813  14.834  1.00                 O  
ATOM    814  CB  LEU    99      12.503  25.212  17.020  1.00                 C  
ATOM    815  CG  LEU    99      13.512  25.686  18.068  1.00                 C  
ATOM    816  CD1 LEU    99      13.938  27.120  17.794  1.00                 C  
ATOM    817  CD2 LEU    99      12.930  25.565  19.468  1.00                 C  
ATOM    818  N   PRO   100      10.268  22.327  16.271  1.00                 N  
ATOM    819  CA  PRO   100       9.261  21.727  15.389  1.00                 C  
ATOM    820  C   PRO   100       8.299  22.693  14.714  1.00                 C  
ATOM    821  O   PRO   100       8.018  22.555  13.523  1.00                 O  
ATOM    822  CB  PRO   100       8.474  20.791  16.309  1.00                 C  
ATOM    823  CD  PRO   100      10.288  21.586  17.653  1.00                 C  
ATOM    824  CG  PRO   100       9.461  20.369  17.345  1.00                 C  
ATOM    825  N   GLU   101       7.794  23.661  15.474  1.00                 N  
ATOM    826  CA  GLU   101       6.858  24.646  14.943  1.00                 C  
ATOM    827  C   GLU   101       7.348  25.262  13.644  1.00                 C  
ATOM    828  O   GLU   101       6.594  25.394  12.679  1.00                 O  
ATOM    829  CB  GLU   101       6.605  25.753  15.969  1.00                 C  
ATOM    830  CD  GLU   101       5.325  27.841  16.585  1.00                 C  
ATOM    831  CG  GLU   101       5.594  26.795  15.521  1.00                 C  
ATOM    832  OE1 GLU   101       5.949  27.764  17.664  1.00                 O  
ATOM    833  OE2 GLU   101       4.489  28.736  16.340  1.00                 O  
ATOM    834  N   LEU   102       8.625  25.622  13.624  1.00                 N  
ATOM    835  CA  LEU   102       9.224  26.247  12.461  1.00                 C  
ATOM    836  C   LEU   102       9.628  25.285  11.348  1.00                 C  
ATOM    837  O   LEU   102       9.919  25.724  10.236  1.00                 O  
ATOM    838  CB  LEU   102      10.463  27.050  12.863  1.00                 C  
ATOM    839  CG  LEU   102      10.224  28.252  13.779  1.00                 C  
ATOM    840  CD1 LEU   102      11.545  28.879  14.198  1.00                 C  
ATOM    841  CD2 LEU   102       9.342  29.284  13.093  1.00                 C  
ATOM    842  N   ASP   103       9.635  23.984  11.629  1.00                 N  
ATOM    843  CA  ASP   103      10.022  23.000  10.618  1.00                 C  
ATOM    844  C   ASP   103       9.393  23.348   9.269  1.00                 C  
ATOM    845  O   ASP   103       8.202  23.652   9.183  1.00                 O  
ATOM    846  CB  ASP   103       9.609  21.593  11.054  1.00                 C  
ATOM    847  CG  ASP   103      10.109  20.519  10.107  1.00                 C  
ATOM    848  OD1 ASP   103      10.677  20.874   9.053  1.00                 O  
ATOM    849  OD2 ASP   103       9.932  19.323  10.419  1.00                 O  
ATOM    850  N   GLY   104      10.219  23.333   8.226  1.00                 N  
ATOM    851  CA  GLY   104       9.747  23.651   6.889  1.00                 C  
ATOM    852  C   GLY   104       9.311  25.097   6.730  1.00                 C  
ATOM    853  O   GLY   104       8.194  25.364   6.283  1.00                 O  
ATOM    854  N   LYS   105      10.195  26.027   7.088  1.00                 N  
ATOM    855  CA  LYS   105       9.917  27.464   7.005  1.00                 C  
ATOM    856  C   LYS   105      11.198  28.276   6.832  1.00                 C  
ATOM    857  O   LYS   105      11.154  29.489   6.627  1.00                 O  
ATOM    858  CB  LYS   105       9.168  27.938   8.252  1.00                 C  
ATOM    859  CD  LYS   105       7.075  27.890   9.637  1.00                 C  
ATOM    860  CE  LYS   105       5.666  27.334   9.762  1.00                 C  
ATOM    861  CG  LYS   105       7.765  27.367   8.387  1.00                 C  
ATOM    862  NZ  LYS   105       4.988  27.813  10.998  1.00                 N  
ATOM    863  N   THR   106      12.334  27.591   6.913  1.00                 N  
ATOM    864  CA  THR   106      13.635  28.231   6.781  1.00                 C  
ATOM    865  C   THR   106      14.666  27.246   6.260  1.00                 C  
ATOM    866  O   THR   106      14.875  26.186   6.849  1.00                 O  
ATOM    867  CB  THR   106      14.113  28.820   8.121  1.00                 C  
ATOM    868  OG1 THR   106      13.161  29.782   8.591  1.00                 O  
ATOM    869  CG2 THR   106      15.458  29.510   7.951  1.00                 C  
ATOM    870  N   ALA   107      14.843  27.102   4.994  1.00                 N  
ATOM    871  CA  ALA   107      15.884  26.256   4.368  1.00                 C  
ATOM    872  C   ALA   107      17.311  26.575   4.838  1.00                 C  
ATOM    873  O   ALA   107      18.155  27.093   4.102  1.00                 O  
ATOM    874  CB  ALA   107      15.832  26.385   2.853  1.00                 C  
ATOM    875  N   LYS   108      17.568  26.244   6.114  1.00                 N  
ATOM    876  CA  LYS   108      18.829  26.429   6.841  1.00                 C  
ATOM    877  C   LYS   108      18.718  25.616   8.128  1.00                 C  
ATOM    878  O   LYS   108      19.646  25.486   8.932  1.00                 O  
ATOM    879  CB  LYS   108      19.080  27.914   7.109  1.00                 C  
ATOM    880  CD  LYS   108      21.584  27.898   6.944  1.00                 C  
ATOM    881  CE  LYS   108      22.887  28.288   7.623  1.00                 C  
ATOM    882  CG  LYS   108      20.387  28.203   7.830  1.00                 C  
ATOM    883  NZ  LYS   108      24.072  27.936   6.794  1.00                 N  
ATOM    884  N   MET   109      17.523  25.062   8.294  1.00                 N  
ATOM    885  CA  MET   109      17.213  24.186   9.387  1.00                 C  
ATOM    886  C   MET   109      17.056  22.733   8.885  1.00                 C  
ATOM    887  O   MET   109      16.412  22.471   7.865  1.00                 O  
ATOM    888  CB  MET   109      15.939  24.647  10.098  1.00                 C  
ATOM    889  SD  MET   109      14.549  26.496  11.623  1.00                 S  
ATOM    890  CE  MET   109      14.534  25.355  13.004  1.00                 C  
ATOM    891  CG  MET   109      16.066  25.997  10.786  1.00                 C  
ATOM    892  N   TYR   110      17.610  21.763   9.657  1.00                 N  
ATOM    893  CA  TYR   110      17.528  20.375   9.207  1.00                 C  
ATOM    894  C   TYR   110      16.114  19.812   9.188  1.00                 C  
ATOM    895  O   TYR   110      15.145  20.509   9.484  1.00                 O  
ATOM    896  CB  TYR   110      18.397  19.474  10.087  1.00                 C  
ATOM    897  CG  TYR   110      19.882  19.708   9.925  1.00                 C  
ATOM    898  OH  TYR   110      23.967  20.354   9.497  1.00                 O  
ATOM    899  CZ  TYR   110      22.615  20.140   9.637  1.00                 C  
ATOM    900  CD1 TYR   110      20.686  19.963  11.029  1.00                 C  
ATOM    901  CE1 TYR   110      22.044  20.178  10.891  1.00                 C  
ATOM    902  CD2 TYR   110      20.475  19.674   8.670  1.00                 C  
ATOM    903  CE2 TYR   110      21.831  19.887   8.512  1.00                 C  
ATOM    904  N   ARG   111      16.013  18.534   8.840  1.00                 N  
ATOM    905  CA  ARG   111      14.731  17.850   8.771  1.00                 C  
ATOM    906  C   ARG   111      14.158  17.679  10.180  1.00                 C  
ATOM    907  O   ARG   111      14.901  17.464  11.139  1.00                 O  
ATOM    908  CB  ARG   111      14.884  16.494   8.079  1.00                 C  
ATOM    909  CD  ARG   111      15.435  15.208   5.995  1.00                 C  
ATOM    910  NE  ARG   111      16.611  14.537   6.543  1.00                 N  
ATOM    911  CG  ARG   111      15.231  16.587   6.602  1.00                 C  
ATOM    912  CZ  ARG   111      16.974  13.296   6.236  1.00                 C  
ATOM    913  NH1 ARG   111      18.060  12.768   6.784  1.00                 N  
ATOM    914  NH2 ARG   111      16.250  12.586   5.381  1.00                 N  
ATOM    915  N   GLY   112      12.838  17.792  10.300  1.00                 N  
ATOM    916  CA  GLY   112      12.200  17.649  11.596  1.00                 C  
ATOM    917  C   GLY   112      12.299  18.890  12.467  1.00                 C  
ATOM    918  O   GLY   112      11.795  18.912  13.592  1.00                 O  
ATOM    919  N   GLY   113      12.960  19.923  11.955  1.00                 N  
ATOM    920  CA  GLY   113      13.094  21.160  12.704  1.00                 C  
ATOM    921  C   GLY   113      14.413  21.319  13.434  1.00                 C  
ATOM    922  O   GLY   113      14.606  22.283  14.177  1.00                 O  
ATOM    923  N   ARG   114      15.324  20.373  13.230  1.00                 N  
ATOM    924  CA  ARG   114      16.627  20.430  13.882  1.00                 C  
ATOM    925  C   ARG   114      17.348  21.707  13.475  1.00                 C  
ATOM    926  O   ARG   114      17.378  22.078  12.301  1.00                 O  
ATOM    927  CB  ARG   114      17.459  19.197  13.525  1.00                 C  
ATOM    928  CD  ARG   114      17.781  16.713  13.687  1.00                 C  
ATOM    929  NE  ARG   114      17.754  16.490  12.244  1.00                 N  
ATOM    930  CG  ARG   114      16.919  17.896  14.097  1.00                 C  
ATOM    931  CZ  ARG   114      18.465  15.557  11.619  1.00                 C  
ATOM    932  NH1 ARG   114      18.377  15.427  10.302  1.00                 N  
ATOM    933  NH2 ARG   114      19.263  14.756  12.312  1.00                 N  
ATOM    934  N   ILE   115      17.916  22.386  14.461  1.00                 N  
ATOM    935  CA  ILE   115      18.633  23.623  14.217  1.00                 C  
ATOM    936  C   ILE   115      20.012  23.304  13.666  1.00                 C  
ATOM    937  O   ILE   115      20.577  22.245  13.953  1.00                 O  
ATOM    938  CB  ILE   115      18.738  24.476  15.495  1.00                 C  
ATOM    939  CD1 ILE   115      17.334  25.525  17.346  1.00                 C  
ATOM    940  CG1 ILE   115      17.346  24.900  15.968  1.00                 C  
ATOM    941  CG2 ILE   115      19.646  25.674  15.263  1.00                 C  
ATOM    942  N   CYS   116      20.549  24.220  12.867  1.00                 N  
ATOM    943  CA  CYS   116      21.874  24.038  12.290  1.00                 C  
ATOM    944  C   CYS   116      22.740  25.273  12.510  1.00                 C  
ATOM    945  O   CYS   116      22.549  26.304  11.872  1.00                 O  
ATOM    946  CB  CYS   116      21.770  23.727  10.796  1.00                 C  
ATOM    947  SG  CYS   116      23.357  23.442   9.979  1.00                 S  
ATOM    948  N   LEU   117      23.696  25.156  13.424  1.00                 N  
ATOM    949  CA  LEU   117      24.585  26.261  13.738  1.00                 C  
ATOM    950  C   LEU   117      25.608  26.494  12.634  1.00                 C  
ATOM    951  O   LEU   117      25.573  25.837  11.588  1.00                 O  
ATOM    952  CB  LEU   117      25.305  26.009  15.064  1.00                 C  
ATOM    953  CG  LEU   117      24.487  26.247  16.335  1.00                 C  
ATOM    954  CD1 LEU   117      23.962  27.674  16.378  1.00                 C  
ATOM    955  CD2 LEU   117      23.336  25.257  16.427  1.00                 C  
ATOM    956  N   THR   118      26.507  27.445  12.884  1.00                 N  
ATOM    957  CA  THR   118      27.571  27.792  11.946  1.00                 C  
ATOM    958  C   THR   118      28.698  26.777  12.045  1.00                 C  
ATOM    959  O   THR   118      28.934  26.198  13.107  1.00                 O  
ATOM    960  CB  THR   118      28.113  29.210  12.206  1.00                 C  
ATOM    961  OG1 THR   118      28.661  29.280  13.528  1.00                 O  
ATOM    962  CG2 THR   118      26.996  30.236  12.088  1.00                 C  
ATOM    963  N   ASP   119      29.387  26.572  10.927  1.00                 N  
ATOM    964  CA  ASP   119      30.498  25.631  10.852  1.00                 C  
ATOM    965  C   ASP   119      31.561  25.982  11.892  1.00                 C  
ATOM    966  O   ASP   119      32.444  25.180  12.196  1.00                 O  
ATOM    967  CB  ASP   119      31.103  25.627   9.447  1.00                 C  
ATOM    968  CG  ASP   119      30.192  24.982   8.422  1.00                 C  
ATOM    969  OD1 ASP   119      29.236  24.289   8.829  1.00                 O  
ATOM    970  OD2 ASP   119      30.434  25.168   7.211  1.00                 O  
ATOM    971  N   HIS   120      31.459  27.185  12.443  1.00                 N  
ATOM    972  CA  HIS   120      32.411  27.660  13.441  1.00                 C  
ATOM    973  C   HIS   120      31.965  27.244  14.839  1.00                 C  
ATOM    974  O   HIS   120      32.558  27.662  15.833  1.00                 O  
ATOM    975  CB  HIS   120      32.562  29.180  13.357  1.00                 C  
ATOM    976  CG  HIS   120      33.190  29.655  12.084  1.00                 C  
ATOM    977  ND1 HIS   120      34.520  29.448  11.787  1.00                 N  
ATOM    978  CE1 HIS   120      34.789  29.985  10.583  1.00                 C  
ATOM    979  CD2 HIS   120      32.731  30.376  10.905  1.00                 C  
ATOM    980  NE2 HIS   120      33.720  30.543  10.049  1.00                 N  
ATOM    981  N   PHE   121      30.928  26.407  14.900  1.00                 N  
ATOM    982  CA  PHE   121      30.376  25.929  16.168  1.00                 C  
ATOM    983  C   PHE   121      31.073  24.689  16.720  1.00                 C  
ATOM    984  O   PHE   121      31.727  24.752  17.762  1.00                 O  
ATOM    985  CB  PHE   121      28.884  25.623  16.021  1.00                 C  
ATOM    986  CG  PHE   121      28.242  25.120  17.283  1.00                 C  
ATOM    987  CZ  PHE   121      27.053  24.184  19.615  1.00                 C  
ATOM    988  CD1 PHE   121      27.898  25.996  18.298  1.00                 C  
ATOM    989  CE1 PHE   121      27.307  25.534  19.458  1.00                 C  
ATOM    990  CD2 PHE   121      27.981  23.772  17.454  1.00                 C  
ATOM    991  CE2 PHE   121      27.390  23.310  18.615  1.00                 C  
ATOM    992  N   LYS   122      30.930  23.566  16.023  1.00                 N  
ATOM    993  CA  LYS   122      31.517  22.306  16.469  1.00                 C  
ATOM    994  C   LYS   122      32.941  22.367  17.003  1.00                 C  
ATOM    995  O   LYS   122      33.224  21.835  18.074  1.00                 O  
ATOM    996  CB  LYS   122      31.508  21.279  15.335  1.00                 C  
ATOM    997  CD  LYS   122      31.977  18.936  14.569  1.00                 C  
ATOM    998  CE  LYS   122      32.570  17.588  14.945  1.00                 C  
ATOM    999  CG  LYS   122      32.070  19.921  15.722  1.00                 C  
ATOM   1000  NZ  LYS   122      32.486  16.612  13.824  1.00                 N  
ATOM   1001  N   PRO   123      33.859  23.009  16.263  1.00                 N  
ATOM   1002  CA  PRO   123      35.242  23.086  16.747  1.00                 C  
ATOM   1003  C   PRO   123      35.300  23.630  18.179  1.00                 C  
ATOM   1004  O   PRO   123      35.937  23.043  19.058  1.00                 O  
ATOM   1005  CB  PRO   123      35.927  24.033  15.760  1.00                 C  
ATOM   1006  CD  PRO   123      33.744  23.684  14.843  1.00                 C  
ATOM   1007  CG  PRO   123      35.195  23.829  14.476  1.00                 C  
ATOM   1008  N   LEU   124      34.618  24.750  18.402  1.00                 N  
ATOM   1009  CA  LEU   124      34.569  25.381  19.716  1.00                 C  
ATOM   1010  C   LEU   124      34.115  24.395  20.797  1.00                 C  
ATOM   1011  O   LEU   124      34.764  24.251  21.836  1.00                 O  
ATOM   1012  CB  LEU   124      33.636  26.593  19.694  1.00                 C  
ATOM   1013  CG  LEU   124      33.462  27.339  21.018  1.00                 C  
ATOM   1014  CD1 LEU   124      34.789  27.912  21.491  1.00                 C  
ATOM   1015  CD2 LEU   124      32.428  28.446  20.880  1.00                 C  
ATOM   1016  N   TRP   125      32.995  23.725  20.543  1.00                 N  
ATOM   1017  CA  TRP   125      32.443  22.751  21.479  1.00                 C  
ATOM   1018  C   TRP   125      33.455  21.638  21.784  1.00                 C  
ATOM   1019  O   TRP   125      33.877  21.467  22.932  1.00                 O  
ATOM   1020  CB  TRP   125      31.151  22.147  20.924  1.00                 C  
ATOM   1021  CG  TRP   125      30.522  21.138  21.835  1.00                 C  
ATOM   1022  CD1 TRP   125      30.689  19.784  21.799  1.00                 C  
ATOM   1023  NE1 TRP   125      29.950  19.188  22.792  1.00                 N  
ATOM   1024  CD2 TRP   125      29.622  21.403  22.919  1.00                 C  
ATOM   1025  CE2 TRP   125      29.287  20.164  23.493  1.00                 C  
ATOM   1026  CH2 TRP   125      27.896  21.209  25.089  1.00                 C  
ATOM   1027  CZ2 TRP   125      28.422  20.055  24.581  1.00                 C  
ATOM   1028  CE3 TRP   125      29.069  22.568  23.459  1.00                 C  
ATOM   1029  CZ3 TRP   125      28.213  22.455  24.537  1.00                 C  
ATOM   1030  N   ALA   126      33.854  20.902  20.751  1.00                 N  
ATOM   1031  CA  ALA   126      34.809  19.805  20.892  1.00                 C  
ATOM   1032  C   ALA   126      36.048  20.140  21.728  1.00                 C  
ATOM   1033  O   ALA   126      36.454  19.353  22.582  1.00                 O  
ATOM   1034  CB  ALA   126      35.273  19.327  19.525  1.00                 C  
ATOM   1035  N   LYS   127      36.646  21.303  21.485  1.00                 N  
ATOM   1036  CA  LYS   127      37.850  21.705  22.208  1.00                 C  
ATOM   1037  C   LYS   127      37.574  22.231  23.609  1.00                 C  
ATOM   1038  O   LYS   127      38.479  22.712  24.291  1.00                 O  
ATOM   1039  CB  LYS   127      38.614  22.774  21.424  1.00                 C  
ATOM   1040  CD  LYS   127      39.951  23.390  19.392  1.00                 C  
ATOM   1041  CE  LYS   127      40.534  22.898  18.077  1.00                 C  
ATOM   1042  CG  LYS   127      39.195  22.283  20.109  1.00                 C  
ATOM   1043  NZ  LYS   127      41.260  23.978  17.353  1.00                 N  
ATOM   1044  N   ASN   128      36.324  22.140  24.040  1.00                 N  
ATOM   1045  CA  ASN   128      35.957  22.611  25.368  1.00                 C  
ATOM   1046  C   ASN   128      35.434  21.477  26.240  1.00                 C  
ATOM   1047  O   ASN   128      35.212  21.654  27.434  1.00                 O  
ATOM   1048  CB  ASN   128      34.919  23.731  25.271  1.00                 C  
ATOM   1049  CG  ASN   128      35.469  24.980  24.613  1.00                 C  
ATOM   1050  OD1 ASN   128      36.564  25.436  24.942  1.00                 O  
ATOM   1051  ND2 ASN   128      34.710  25.538  23.677  1.00                 N  
ATOM   1052  N   VAL   129      35.260  20.309  25.629  1.00                 N  
ATOM   1053  CA  VAL   129      34.758  19.128  26.319  1.00                 C  
ATOM   1054  C   VAL   129      35.574  18.806  27.569  1.00                 C  
ATOM   1055  O   VAL   129      36.806  18.820  27.544  1.00                 O  
ATOM   1056  CB  VAL   129      34.740  17.898  25.393  1.00                 C  
ATOM   1057  CG1 VAL   129      34.362  16.649  26.173  1.00                 C  
ATOM   1058  CG2 VAL   129      33.780  18.118  24.234  1.00                 C  
ATOM   1059  N   PRO   130      34.891  18.518  28.689  1.00                 N  
ATOM   1060  CA  PRO   130      33.430  18.485  28.844  1.00                 C  
ATOM   1061  C   PRO   130      32.899  19.669  29.665  1.00                 C  
ATOM   1062  O   PRO   130      31.860  19.566  30.321  1.00                 O  
ATOM   1063  CB  PRO   130      33.164  17.160  29.561  1.00                 C  
ATOM   1064  CD  PRO   130      35.517  17.546  29.770  1.00                 C  
ATOM   1065  CG  PRO   130      34.317  17.002  30.494  1.00                 C  
ATOM   1066  N   LYS   131      33.625  20.784  29.620  1.00                 N  
ATOM   1067  CA  LYS   131      33.267  21.992  30.362  1.00                 C  
ATOM   1068  C   LYS   131      31.957  22.644  29.925  1.00                 C  
ATOM   1069  O   LYS   131      31.266  23.263  30.731  1.00                 O  
ATOM   1070  CB  LYS   131      34.379  23.037  30.252  1.00                 C  
ATOM   1071  CD  LYS   131      36.708  23.753  30.853  1.00                 C  
ATOM   1072  CE  LYS   131      37.972  23.398  31.619  1.00                 C  
ATOM   1073  CG  LYS   131      35.647  22.676  31.008  1.00                 C  
ATOM   1074  NZ  LYS   131      39.035  24.425  31.443  1.00                 N  
ATOM   1075  N   PHE   132      31.619  22.510  28.651  1.00                 N  
ATOM   1076  CA  PHE   132      30.383  23.082  28.141  1.00                 C  
ATOM   1077  C   PHE   132      29.225  22.132  28.384  1.00                 C  
ATOM   1078  O   PHE   132      29.387  20.912  28.326  1.00                 O  
ATOM   1079  CB  PHE   132      30.514  23.398  26.650  1.00                 C  
ATOM   1080  CG  PHE   132      31.425  24.555  26.353  1.00                 C  
ATOM   1081  CZ  PHE   132      33.109  26.696  25.798  1.00                 C  
ATOM   1082  CD1 PHE   132      32.219  25.102  27.346  1.00                 C  
ATOM   1083  CE1 PHE   132      33.057  26.166  27.074  1.00                 C  
ATOM   1084  CD2 PHE   132      31.488  25.097  25.082  1.00                 C  
ATOM   1085  CE2 PHE   132      32.326  26.161  24.809  1.00                 C  
ATOM   1086  N   GLY   133      28.057  22.700  28.664  1.00                 N  
ATOM   1087  CA  GLY   133      26.870  21.897  28.901  1.00                 C  
ATOM   1088  C   GLY   133      25.683  22.386  28.087  1.00                 C  
ATOM   1089  O   GLY   133      25.843  23.195  27.176  1.00                 O  
ATOM   1090  N   ILE   134      24.499  21.978  28.536  1.00                 N  
ATOM   1091  CA  ILE   134      23.261  22.361  27.878  1.00                 C  
ATOM   1092  C   ILE   134      23.097  23.878  27.894  1.00                 C  
ATOM   1093  O   ILE   134      22.704  24.507  26.907  1.00                 O  
ATOM   1094  CB  ILE   134      22.041  21.687  28.533  1.00                 C  
ATOM   1095  CD1 ILE   134      21.071  19.402  29.114  1.00                 C  
ATOM   1096  CG1 ILE   134      22.065  20.178  28.278  1.00                 C  
ATOM   1097  CG2 ILE   134      20.751  22.324  28.041  1.00                 C  
ATOM   1098  N   ALA   135      23.405  24.480  29.039  1.00                 N  
ATOM   1099  CA  ALA   135      23.296  25.923  29.190  1.00                 C  
ATOM   1100  C   ALA   135      24.227  26.622  28.204  1.00                 C  
ATOM   1101  O   ALA   135      23.829  27.536  27.476  1.00                 O  
ATOM   1102  CB  ALA   135      23.619  26.332  30.619  1.00                 C  
ATOM   1103  N   HIS   136      25.489  26.200  28.168  1.00                 N  
ATOM   1104  CA  HIS   136      26.450  26.802  27.245  1.00                 C  
ATOM   1105  C   HIS   136      26.003  26.526  25.811  1.00                 C  
ATOM   1106  O   HIS   136      26.074  27.385  24.928  1.00                 O  
ATOM   1107  CB  HIS   136      27.855  26.254  27.502  1.00                 C  
ATOM   1108  CG  HIS   136      28.469  26.740  28.778  1.00                 C  
ATOM   1109  ND1 HIS   136      28.826  25.890  29.803  1.00                 N  
ATOM   1110  CE1 HIS   136      29.348  26.614  30.809  1.00                 C  
ATOM   1111  CD2 HIS   136      28.850  28.036  29.319  1.00                 C  
ATOM   1112  NE2 HIS   136      29.366  27.902  30.526  1.00                 N  
ATOM   1113  N   ALA   137      25.533  25.305  25.568  1.00                 N  
ATOM   1114  CA  ALA   137      25.072  24.936  24.244  1.00                 C  
ATOM   1115  C   ALA   137      23.959  25.850  23.751  1.00                 C  
ATOM   1116  O   ALA   137      23.952  26.306  22.604  1.00                 O  
ATOM   1117  CB  ALA   137      24.591  23.493  24.233  1.00                 C  
ATOM   1118  N   MET   138      22.993  26.130  24.622  1.00                 N  
ATOM   1119  CA  MET   138      21.874  26.999  24.267  1.00                 C  
ATOM   1120  C   MET   138      22.357  28.408  23.953  1.00                 C  
ATOM   1121  O   MET   138      21.969  29.025  22.958  1.00                 O  
ATOM   1122  CB  MET   138      20.844  27.034  25.397  1.00                 C  
ATOM   1123  SD  MET   138      19.066  25.304  24.164  1.00                 S  
ATOM   1124  CE  MET   138      17.820  26.589  24.243  1.00                 C  
ATOM   1125  CG  MET   138      20.086  25.730  25.588  1.00                 C  
ATOM   1126  N   SER   139      23.208  28.920  24.813  1.00                 N  
ATOM   1127  CA  SER   139      23.783  30.251  24.620  1.00                 C  
ATOM   1128  C   SER   139      24.512  30.405  23.297  1.00                 C  
ATOM   1129  O   SER   139      24.407  31.440  22.629  1.00                 O  
ATOM   1130  CB  SER   139      24.748  30.588  25.759  1.00                 C  
ATOM   1131  OG  SER   139      25.873  29.728  25.745  1.00                 O  
ATOM   1132  N   LEU   140      25.255  29.373  22.927  1.00                 N  
ATOM   1133  CA  LEU   140      26.005  29.390  21.682  1.00                 C  
ATOM   1134  C   LEU   140      25.236  28.748  20.534  1.00                 C  
ATOM   1135  O   LEU   140      25.616  28.884  19.372  1.00                 O  
ATOM   1136  CB  LEU   140      27.348  28.678  21.856  1.00                 C  
ATOM   1137  CG  LEU   140      28.320  29.300  22.861  1.00                 C  
ATOM   1138  CD1 LEU   140      29.566  28.439  23.007  1.00                 C  
ATOM   1139  CD2 LEU   140      28.699  30.711  22.439  1.00                 C  
ATOM   1140  N   GLY   141      24.155  28.050  20.862  1.00                 N  
ATOM   1141  CA  GLY   141      23.368  27.398  19.836  1.00                 C  
ATOM   1142  C   GLY   141      22.062  28.097  19.514  1.00                 C  
ATOM   1143  O   GLY   141      22.020  29.015  18.695  1.00                 O  
ATOM   1144  N   LEU   142      20.988  27.660  20.158  1.00                 N  
ATOM   1145  CA  LEU   142      19.679  28.245  19.916  1.00                 C  
ATOM   1146  C   LEU   142      19.690  29.773  19.983  1.00                 C  
ATOM   1147  O   LEU   142      19.196  30.444  19.075  1.00                 O  
ATOM   1148  CB  LEU   142      18.657  27.706  20.920  1.00                 C  
ATOM   1149  CG  LEU   142      17.236  28.260  20.804  1.00                 C  
ATOM   1150  CD1 LEU   142      16.633  27.914  19.451  1.00                 C  
ATOM   1151  CD2 LEU   142      16.358  27.728  21.926  1.00                 C  
ATOM   1152  N   GLY   143      20.259  30.302  21.067  1.00                 N  
ATOM   1153  CA  GLY   143      20.319  31.736  21.284  1.00                 C  
ATOM   1154  C   GLY   143      20.539  32.588  20.047  1.00                 C  
ATOM   1155  O   GLY   143      19.608  33.244  19.556  1.00                 O  
ATOM   1156  N   PRO   144      21.775  32.604  19.519  1.00                 N  
ATOM   1157  CA  PRO   144      22.101  33.395  18.326  1.00                 C  
ATOM   1158  C   PRO   144      21.269  32.971  17.111  1.00                 C  
ATOM   1159  O   PRO   144      20.933  33.798  16.263  1.00                 O  
ATOM   1160  CB  PRO   144      23.589  33.124  18.097  1.00                 C  
ATOM   1161  CD  PRO   144      22.929  31.848  20.011  1.00                 C  
ATOM   1162  CG  PRO   144      23.853  31.849  18.826  1.00                 C  
ATOM   1163  N   TRP   145      20.925  31.686  17.036  1.00                 N  
ATOM   1164  CA  TRP   145      20.121  31.187  15.923  1.00                 C  
ATOM   1165  C   TRP   145      18.777  31.931  15.880  1.00                 C  
ATOM   1166  O   TRP   145      18.350  32.419  14.830  1.00                 O  
ATOM   1167  CB  TRP   145      19.904  29.678  16.053  1.00                 C  
ATOM   1168  CG  TRP   145      19.087  29.092  14.943  1.00                 C  
ATOM   1169  CD1 TRP   145      17.853  28.517  15.048  1.00                 C  
ATOM   1170  NE1 TRP   145      17.420  28.094  13.815  1.00                 N  
ATOM   1171  CD2 TRP   145      19.446  29.023  13.557  1.00                 C  
ATOM   1172  CE2 TRP   145      18.383  28.394  12.883  1.00                 C  
ATOM   1173  CH2 TRP   145      19.506  28.574  10.814  1.00                 C  
ATOM   1174  CZ2 TRP   145      18.403  28.164  11.508  1.00                 C  
ATOM   1175  CE3 TRP   145      20.562  29.431  12.822  1.00                 C  
ATOM   1176  CZ3 TRP   145      20.577  29.201  11.459  1.00                 C  
ATOM   1177  N   LEU   146      18.125  32.005  17.037  1.00                 N  
ATOM   1178  CA  LEU   146      16.834  32.667  17.181  1.00                 C  
ATOM   1179  C   LEU   146      16.915  34.170  16.922  1.00                 C  
ATOM   1180  O   LEU   146      16.093  34.736  16.189  1.00                 O  
ATOM   1181  CB  LEU   146      16.260  32.425  18.579  1.00                 C  
ATOM   1182  CG  LEU   146      15.801  30.998  18.884  1.00                 C  
ATOM   1183  CD1 LEU   146      15.447  30.851  20.357  1.00                 C  
ATOM   1184  CD2 LEU   146      14.612  30.618  18.015  1.00                 C  
ATOM   1185  N   ALA   147      17.904  34.809  17.540  1.00                 N  
ATOM   1186  CA  ALA   147      18.113  36.247  17.404  1.00                 C  
ATOM   1187  C   ALA   147      18.152  36.653  15.946  1.00                 C  
ATOM   1188  O   ALA   147      17.691  37.735  15.570  1.00                 O  
ATOM   1189  CB  ALA   147      19.399  36.664  18.100  1.00                 C  
ATOM   1190  N   VAL   148      18.699  35.763  15.127  1.00                 N  
ATOM   1191  CA  VAL   148      18.836  36.004  13.698  1.00                 C  
ATOM   1192  C   VAL   148      17.635  35.619  12.850  1.00                 C  
ATOM   1193  O   VAL   148      17.042  36.456  12.171  1.00                 O  
ATOM   1194  CB  VAL   148      20.059  35.271  13.117  1.00                 C  
ATOM   1195  CG1 VAL   148      20.100  35.420  11.604  1.00                 C  
ATOM   1196  CG2 VAL   148      21.342  35.797  13.743  1.00                 C  
ATOM   1197  N   GLU   149      17.297  34.336  12.892  1.00                 N  
ATOM   1198  CA  GLU   149      16.191  33.795  12.118  1.00                 C  
ATOM   1199  C   GLU   149      14.817  34.365  12.468  1.00                 C  
ATOM   1200  O   GLU   149      14.048  34.725  11.577  1.00                 O  
ATOM   1201  CB  GLU   149      16.123  32.274  12.271  1.00                 C  
ATOM   1202  CD  GLU   149      14.998  30.110  11.617  1.00                 C  
ATOM   1203  CG  GLU   149      15.014  31.618  11.465  1.00                 C  
ATOM   1204  OE1 GLU   149      15.840  29.579  12.372  1.00                 O  
ATOM   1205  OE2 GLU   149      14.142  29.458  10.981  1.00                 O  
ATOM   1206  N   ILE   150      14.514  34.459  13.760  1.00                 N  
ATOM   1207  CA  ILE   150      13.211  34.944  14.196  1.00                 C  
ATOM   1208  C   ILE   150      12.789  36.290  13.613  1.00                 C  
ATOM   1209  O   ILE   150      11.731  36.395  12.988  1.00                 O  
ATOM   1210  CB  ILE   150      13.136  35.060  15.730  1.00                 C  
ATOM   1211  CD1 ILE   150      12.166  32.717  15.993  1.00                 C  
ATOM   1212  CG1 ILE   150      13.269  33.679  16.376  1.00                 C  
ATOM   1213  CG2 ILE   150      11.853  35.760  16.149  1.00                 C  
ATOM   1214  N   PRO   151      13.599  37.346  13.812  1.00                 N  
ATOM   1215  CA  PRO   151      13.209  38.647  13.256  1.00                 C  
ATOM   1216  C   PRO   151      13.161  38.633  11.720  1.00                 C  
ATOM   1217  O   PRO   151      12.404  39.379  11.107  1.00                 O  
ATOM   1218  CB  PRO   151      14.289  39.605  13.763  1.00                 C  
ATOM   1219  CD  PRO   151      14.843  37.425  14.582  1.00                 C  
ATOM   1220  CG  PRO   151      15.440  38.721  14.109  1.00                 C  
ATOM   1221  N   ASP   152      13.954  37.766  11.100  1.00                 N  
ATOM   1222  CA  ASP   152      13.964  37.684   9.647  1.00                 C  
ATOM   1223  C   ASP   152      12.666  37.040   9.103  1.00                 C  
ATOM   1224  O   ASP   152      12.068  37.536   8.144  1.00                 O  
ATOM   1225  CB  ASP   152      15.179  36.889   9.164  1.00                 C  
ATOM   1226  CG  ASP   152      16.480  37.645   9.349  1.00                 C  
ATOM   1227  OD1 ASP   152      16.427  38.869   9.591  1.00                 O  
ATOM   1228  OD2 ASP   152      17.553  37.012   9.252  1.00                 O  
ATOM   1229  N   LEU   153      12.236  35.950   9.737  1.00                 N  
ATOM   1230  CA  LEU   153      11.024  35.219   9.350  1.00                 C  
ATOM   1231  C   LEU   153       9.780  36.072   9.581  1.00                 C  
ATOM   1232  O   LEU   153       8.803  36.002   8.827  1.00                 O  
ATOM   1233  CB  LEU   153      10.918  33.906  10.129  1.00                 C  
ATOM   1234  CG  LEU   153      11.966  32.839   9.804  1.00                 C  
ATOM   1235  CD1 LEU   153      11.838  31.656  10.751  1.00                 C  
ATOM   1236  CD2 LEU   153      11.835  32.379   8.361  1.00                 C  
ATOM   1237  N   VAL   154       9.821  36.876  10.639  1.00                 N  
ATOM   1238  CA  VAL   154       8.706  37.751  10.965  1.00                 C  
ATOM   1239  C   VAL   154       8.560  38.883   9.941  1.00                 C  
ATOM   1240  O   VAL   154       7.445  39.219   9.546  1.00                 O  
ATOM   1241  CB  VAL   154       8.852  38.350  12.376  1.00                 C  
ATOM   1242  CG1 VAL   154       7.774  39.393  12.627  1.00                 C  
ATOM   1243  CG2 VAL   154       8.792  37.253  13.429  1.00                 C  
ATOM   1244  N   GLU   155       9.678  39.460   9.505  1.00                 N  
ATOM   1245  CA  GLU   155       9.621  40.547   8.539  1.00                 C  
ATOM   1246  C   GLU   155       9.292  40.069   7.129  1.00                 C  
ATOM   1247  O   GLU   155       8.809  40.844   6.299  1.00                 O  
ATOM   1248  CB  GLU   155      10.946  41.311   8.513  1.00                 C  
ATOM   1249  CD  GLU   155      10.240  43.186  10.051  1.00                 C  
ATOM   1250  CG  GLU   155      11.244  42.081   9.790  1.00                 C  
ATOM   1251  OE1 GLU   155       9.959  43.967   9.118  1.00                 O  
ATOM   1252  OE2 GLU   155       9.734  43.272  11.190  1.00                 O  
ATOM   1253  N   LYS   156       9.551  38.793   6.860  1.00                 N  
ATOM   1254  CA  LYS   156       9.283  38.210   5.547  1.00                 C  
ATOM   1255  C   LYS   156       7.884  37.612   5.461  1.00                 C  
ATOM   1256  O   LYS   156       7.465  37.152   4.399  1.00                 O  
ATOM   1257  CB  LYS   156      10.321  37.136   5.216  1.00                 C  
ATOM   1258  CD  LYS   156      12.710  36.551   4.719  1.00                 C  
ATOM   1259  CE  LYS   156      14.123  37.085   4.547  1.00                 C  
ATOM   1260  CG  LYS   156      11.735  37.668   5.051  1.00                 C  
ATOM   1261  NZ  LYS   156      15.097  35.996   4.257  1.00                 N  
ATOM   1262  N   GLY   157       7.168  37.627   6.583  1.00                 N  
ATOM   1263  CA  GLY   157       5.818  37.091   6.626  1.00                 C  
ATOM   1264  C   GLY   157       5.772  35.578   6.760  1.00                 C  
ATOM   1265  O   GLY   157       4.756  34.965   6.439  1.00                 O  
ATOM   1266  N   ILE   158       6.866  34.981   7.233  1.00                 N  
ATOM   1267  CA  ILE   158       6.956  33.530   7.405  1.00                 C  
ATOM   1268  C   ILE   158       6.214  33.083   8.653  1.00                 C  
ATOM   1269  O   ILE   158       5.440  32.120   8.629  1.00                 O  
ATOM   1270  CB  ILE   158       8.421  33.059   7.469  1.00                 C  
ATOM   1271  CD1 ILE   158       8.528  32.737   4.942  1.00                 C  
ATOM   1272  CG1 ILE   158       9.144  33.388   6.161  1.00                 C  
ATOM   1273  CG2 ILE   158       8.489  31.575   7.797  1.00                 C  
ATOM   1274  N   ILE   159       6.475  33.774   9.754  1.00                 N  
ATOM   1275  CA  ILE   159       5.824  33.452  11.012  1.00                 C  
ATOM   1276  C   ILE   159       5.023  34.687  11.412  1.00                 C  
ATOM   1277  O   ILE   159       5.337  35.802  10.995  1.00                 O  
ATOM   1278  CB  ILE   159       6.847  33.042  12.088  1.00                 C  
ATOM   1279  CD1 ILE   159       8.729  33.949  13.548  1.00                 C  
ATOM   1280  CG1 ILE   159       7.821  34.189  12.362  1.00                 C  
ATOM   1281  CG2 ILE   159       7.571  31.769  11.677  1.00                 C  
ATOM   1282  N   THR   160       3.974  34.492  12.196  1.00                 N  
ATOM   1283  CA  THR   160       3.150  35.616  12.608  1.00                 C  
ATOM   1284  C   THR   160       2.287  35.255  13.806  1.00                 C  
ATOM   1285  O   THR   160       1.096  35.570  13.845  1.00                 O  
ATOM   1286  CB  THR   160       2.249  36.106  11.460  1.00                 C  
ATOM   1287  OG1 THR   160       1.528  37.272  11.878  1.00                 O  
ATOM   1288  CG2 THR   160       1.247  35.029  11.072  1.00                 C  
ATOM   1289  N   HIS   161       2.895  34.592  14.785  1.00                 N  
ATOM   1290  CA  HIS   161       2.175  34.190  15.987  1.00                 C  
ATOM   1291  C   HIS   161       1.634  35.445  16.660  1.00                 C  
ATOM   1292  O   HIS   161       0.453  35.521  17.001  1.00                 O  
ATOM   1293  CB  HIS   161       3.093  33.400  16.922  1.00                 C  
ATOM   1294  CG  HIS   161       2.425  32.947  18.183  1.00                 C  
ATOM   1295  ND1 HIS   161       1.505  31.921  18.211  1.00                 N  
ATOM   1296  CE1 HIS   161       1.083  31.746  19.476  1.00                 C  
ATOM   1297  CD2 HIS   161       2.479  33.337  19.585  1.00                 C  
ATOM   1298  NE2 HIS   161       1.664  32.592  20.306  1.00                 N  
ATOM   1299  N   LYS   162       2.519  36.422  16.838  1.00                 N  
ATOM   1300  CA  LYS   162       2.179  37.705  17.444  1.00                 C  
ATOM   1301  C   LYS   162       1.248  37.529  18.643  1.00                 C  
ATOM   1302  O   LYS   162       0.272  38.265  18.802  1.00                 O  
ATOM   1303  CB  LYS   162       1.529  38.629  16.412  1.00                 C  
ATOM   1304  CD  LYS   162       1.726  39.903  14.259  1.00                 C  
ATOM   1305  CE  LYS   162       2.654  40.313  13.127  1.00                 C  
ATOM   1306  CG  LYS   162       2.414  38.945  15.218  1.00                 C  
ATOM   1307  NZ  LYS   162       2.993  39.164  12.243  1.00                 N  
ATOM   1308  N   SER   163       1.566  36.552  19.487  1.00                 N  
ATOM   1309  CA  SER   163       0.755  36.251  20.662  1.00                 C  
ATOM   1310  C   SER   163      -0.689  35.959  20.233  1.00                 C  
ATOM   1311  O   SER   163      -1.638  36.591  20.709  1.00                 O  
ATOM   1312  CB  SER   163       0.803  37.412  21.658  1.00                 C  
ATOM   1313  OG  SER   163       2.125  37.637  22.116  1.00                 O  
TER
