# Supplementary material for: Comparative Single-Cell Transcriptomics Reveals Novel Genes Involved in Bivalve Embryonic Shell Formation and Questions Ontogenetic Homology of Molluscan Shell Types
Source: Front Cell Dev Biol. 2022 Jun 9;10:883755. doi: 10.3389/fcell.2022.883755 (PMC9261976; doi:10.3389/fcell.2022.883755)
Supplement: Supplementary file 1 [file DataSheet1.ZIP › Supplementary_File1/s_f_2/128ee0dafa7f97e1.final.pdb]

ATOM      1  N   ILE    20     203.854 247.075 337.041  1.00                 N  
ATOM      2  CA  ILE    20     204.145 248.087 338.055  1.00                 C  
ATOM      3  C   ILE    20     204.677 249.358 337.402  1.00                 C  
ATOM      4  O   ILE    20     204.159 250.458 337.626  1.00                 O  
ATOM      5  CB  ILE    20     205.148 247.566 339.101  1.00                 C  
ATOM      6  CD1 ILE    20     205.505 245.689 340.788  1.00                 C  
ATOM      7  CG1 ILE    20     204.513 246.458 339.944  1.00                 C  
ATOM      8  CG2 ILE    20     205.662 248.710 339.962  1.00                 C  
ATOM      9  N   TYR    21     205.722 249.222 336.582  1.00                 N  
ATOM     10  CA  TYR    21     206.320 250.379 335.924  1.00                 C  
ATOM     11  C   TYR    21     205.427 250.964 334.841  1.00                 C  
ATOM     12  O   TYR    21     205.689 252.077 334.369  1.00                 O  
ATOM     13  CB  TYR    21     207.674 250.009 335.315  1.00                 C  
ATOM     14  CG  TYR    21     208.756 249.752 336.339  1.00                 C  
ATOM     15  OH  TYR    21     211.731 249.029 339.153  1.00                 O  
ATOM     16  CZ  TYR    21     210.747 249.270 338.222  1.00                 C  
ATOM     17  CD1 TYR    21     209.123 248.455 336.677  1.00                 C  
ATOM     18  CE1 TYR    21     210.111 248.211 337.611  1.00                 C  
ATOM     19  CD2 TYR    21     209.408 250.807 336.965  1.00                 C  
ATOM     20  CE2 TYR    21     210.399 250.581 337.902  1.00                 C  
ATOM     21  N   LEU    22     204.375 250.254 334.442  1.00                 N  
ATOM     22  CA  LEU    22     203.457 250.756 333.439  1.00                 C  
ATOM     23  C   LEU    22     203.880 250.445 332.019  1.00                 C  
ATOM     24  O   LEU    22     204.010 251.350 331.190  1.00                 O  
ATOM     25  CB  LEU    22     203.285 252.270 333.579  1.00                 C  
ATOM     26  CG  LEU    22     202.661 252.763 334.886  1.00                 C  
ATOM     27  CD1 LEU    22     202.670 254.283 334.946  1.00                 C  
ATOM     28  CD2 LEU    22     201.242 252.236 335.036  1.00                 C  
ATOM     29  N   ILE    23     204.098 249.161 331.724  1.00                 N  
ATOM     30  CA  ILE    23     204.471 248.727 330.384  1.00                 C  
ATOM     31  C   ILE    23     203.654 247.531 329.909  1.00                 C  
ATOM     32  O   ILE    23     204.064 246.858 328.956  1.00                 O  
ATOM     33  CB  ILE    23     205.969 248.378 330.300  1.00                 C  
ATOM     34  CD1 ILE    23     207.693 246.672 331.086  1.00                 C  
ATOM     35  CG1 ILE    23     206.311 247.256 331.283  1.00                 C  
ATOM     36  CG2 ILE    23     206.818 249.617 330.537  1.00                 C  
ATOM     37  N   SER    24     202.515 247.247 330.545  1.00                 N  
ATOM     38  CA  SER    24     201.682 246.129 330.120  1.00                 C  
ATOM     39  C   SER    24     201.026 246.376 328.769  1.00                 C  
ATOM     40  O   SER    24     200.796 245.420 328.021  1.00                 O  
ATOM     41  CB  SER    24     200.602 245.839 331.164  1.00                 C  
ATOM     42  OG  SER    24     199.684 246.914 331.261  1.00                 O  
ATOM     43  N   ALA    25     200.719 247.629 328.441  1.00                 N  
ATOM     44  CA  ALA    25     200.141 247.985 327.153  1.00                 C  
ATOM     45  C   ALA    25     201.199 248.290 326.100  1.00                 C  
ATOM     46  O   ALA    25     200.889 248.936 325.095  1.00                 O  
ATOM     47  CB  ALA    25     199.217 249.184 327.300  1.00                 C  
ATOM     48  N   PHE    26     202.436 247.847 326.310  1.00                 N  
ATOM     49  CA  PHE    26     203.542 248.125 325.403  1.00                 C  
ATOM     50  C   PHE    26     204.136 246.881 324.763  1.00                 C  
ATOM     51  O   PHE    26     204.383 246.876 323.558  1.00                 O  
ATOM     52  CB  PHE    26     204.656 248.880 326.132  1.00                 C  
ATOM     53  CG  PHE    26     204.234 250.221 326.659  1.00                 C  
ATOM     54  CZ  PHE    26     203.455 252.707 327.629  1.00                 C  
ATOM     55  CD1 PHE    26     204.044 250.419 328.016  1.00                 C  
ATOM     56  CE1 PHE    26     203.657 251.654 328.501  1.00                 C  
ATOM     57  CD2 PHE    26     204.028 251.285 325.799  1.00                 C  
ATOM     58  CE2 PHE    26     203.641 252.520 326.284  1.00                 C  
ATOM     59  N   THR    27     204.364 245.822 325.532  1.00                 N  
ATOM     60  CA  THR    27     205.079 244.653 325.030  1.00                 C  
ATOM     61  C   THR    27     204.242 243.772 324.101  1.00                 C  
ATOM     62  O   THR    27     204.695 243.477 322.987  1.00                 O  
ATOM     63  CB  THR    27     205.596 243.771 326.181  1.00                 C  
ATOM     64  OG1 THR    27     206.512 244.521 326.988  1.00                 O  
ATOM     65  CG2 THR    27     206.320 242.550 325.633  1.00                 C  
ATOM     66  N   MET    28     203.042 243.319 324.496  1.00                 N  
ATOM     67  CA  MET    28     202.353 242.312 323.663  1.00                 C  
ATOM     68  C   MET    28     201.978 242.809 322.276  1.00                 C  
ATOM     69  O   MET    28     202.248 242.121 321.280  1.00                 O  
ATOM     70  CB  MET    28     201.085 241.817 324.361  1.00                 C  
ATOM     71  SD  MET    28     198.765 240.302 324.375  1.00                 S  
ATOM     72  CE  MET    28     197.782 241.781 324.146  1.00                 C  
ATOM     73  CG  MET    28     200.302 240.784 323.566  1.00                 C  
ATOM     74  N   LYS    29     201.352 243.984 322.180  1.00                 N  
ATOM     75  CA  LYS    29     200.907 244.472 320.879  1.00                 C  
ATOM     76  C   LYS    29     202.089 244.808 319.977  1.00                 C  
ATOM     77  O   LYS    29     202.051 244.535 318.771  1.00                 O  
ATOM     78  CB  LYS    29     200.012 245.702 321.046  1.00                 C  
ATOM     79  CD  LYS    29     197.821 246.666 321.801  1.00                 C  
ATOM     80  CE  LYS    29     196.460 246.366 322.406  1.00                 C  
ATOM     81  CG  LYS    29     198.651 245.401 321.653  1.00                 C  
ATOM     82  NZ  LYS    29     195.652 247.602 322.596  1.00                 N  
ATOM     83  N   GLU    30     203.153 245.384 320.540  1.00                 N  
ATOM     84  CA  GLU    30     204.330 245.693 319.734  1.00                 C  
ATOM     85  C   GLU    30     205.003 244.413 319.257  1.00                 C  
ATOM     86  O   GLU    30     205.466 244.333 318.116  1.00                 O  
ATOM     87  CB  GLU    30     205.317 246.548 320.532  1.00                 C  
ATOM     88  CD  GLU    30     204.616 248.766 319.548  1.00                 C  
ATOM     89  CG  GLU    30     204.828 247.959 320.814  1.00                 C  
ATOM     90  OE1 GLU    30     205.548 248.824 318.718  1.00                 O  
ATOM     91  OE2 GLU    30     203.519 249.340 319.385  1.00                 O  
ATOM     92  N   LYS    31     205.051 243.383 320.108  1.00                 N  
ATOM     93  CA  LYS    31     205.633 242.113 319.683  1.00                 C  
ATOM     94  C   LYS    31     204.810 241.467 318.574  1.00                 C  
ATOM     95  O   LYS    31     205.370 240.942 317.603  1.00                 O  
ATOM     96  CB  LYS    31     205.752 241.154 320.870  1.00                 C  
ATOM     97  CD  LYS    31     206.597 238.971 321.773  1.00                 C  
ATOM     98  CE  LYS    31     207.255 237.643 321.435  1.00                 C  
ATOM     99  CG  LYS    31     206.410 239.827 320.531  1.00                 C  
ATOM    100  NZ  LYS    31     207.445 236.794 322.643  1.00                 N  
ATOM    101  N   THR    32     203.480 241.496 318.699  1.00                 N  
ATOM    102  CA  THR    32     202.627 240.928 317.659  1.00                 C  
ATOM    103  C   THR    32     202.786 241.685 316.345  1.00                 C  
ATOM    104  O   THR    32     202.881 241.078 315.269  1.00                 O  
ATOM    105  CB  THR    32     201.145 240.936 318.078  1.00                 C  
ATOM    106  OG1 THR    32     200.972 240.127 319.248  1.00                 O  
ATOM    107  CG2 THR    32     200.274 240.374 316.965  1.00                 C  
ATOM    108  N   PHE    33     202.807 243.020 316.414  1.00                 N  
ATOM    109  CA  PHE    33     203.013 243.829 315.218  1.00                 C  
ATOM    110  C   PHE    33     204.366 243.530 314.586  1.00                 C  
ATOM    111  O   PHE    33     204.475 243.390 313.363  1.00                 O  
ATOM    112  CB  PHE    33     202.904 245.318 315.553  1.00                 C  
ATOM    113  CG  PHE    33     201.496 245.785 315.787  1.00                 C  
ATOM    114  CZ  PHE    33     198.888 246.645 316.215  1.00                 C  
ATOM    115  CD1 PHE    33     201.219 246.742 316.747  1.00                 C  
ATOM    116  CE1 PHE    33     199.924 247.172 316.963  1.00                 C  
ATOM    117  CD2 PHE    33     200.448 245.267 315.047  1.00                 C  
ATOM    118  CE2 PHE    33     199.152 245.697 315.262  1.00                 C  
ATOM    119  N   GLU    34     205.411 243.434 315.410  1.00                 N  
ATOM    120  CA  GLU    34     206.740 243.103 314.914  1.00                 C  
ATOM    121  C   GLU    34     206.727 241.773 314.175  1.00                 C  
ATOM    122  O   GLU    34     207.212 241.672 313.047  1.00                 O  
ATOM    123  CB  GLU    34     207.746 243.058 316.066  1.00                 C  
ATOM    124  CD  GLU    34     210.144 242.748 316.797  1.00                 C  
ATOM    125  CG  GLU    34     209.171 242.754 315.634  1.00                 C  
ATOM    126  OE1 GLU    34     209.699 242.960 317.944  1.00                 O  
ATOM    127  OE2 GLU    34     211.351 242.532 316.560  1.00                 O  
ATOM    128  N   GLU    35     206.166 240.742 314.802  1.00                 N  
ATOM    129  CA  GLU    35     206.075 239.436 314.178  1.00                 C  
ATOM    130  C   GLU    35     205.356 239.446 312.844  1.00                 C  
ATOM    131  O   GLU    35     205.883 238.945 311.840  1.00                 O  
ATOM    132  CB  GLU    35     205.369 238.446 315.107  1.00                 C  
ATOM    133  CD  GLU    35     204.584 236.079 315.506  1.00                 C  
ATOM    134  CG  GLU    35     205.261 237.038 314.546  1.00                 C  
ATOM    135  OE1 GLU    35     204.179 236.522 316.601  1.00                 O  
ATOM    136  OE2 GLU    35     204.459 234.885 315.163  1.00                 O  
ATOM    137  N   VAL    36     204.150 240.023 312.818  1.00                 N  
ATOM    138  CA  VAL    36     203.359 240.001 311.590  1.00                 C  
ATOM    139  C   VAL    36     204.031 240.810 310.485  1.00                 C  
ATOM    140  O   VAL    36     204.146 240.342 309.345  1.00                 O  
ATOM    141  CB  VAL    36     201.933 240.532 311.828  1.00                 C  
ATOM    142  CG1 VAL    36     201.190 240.673 310.508  1.00                 C  
ATOM    143  CG2 VAL    36     201.174 239.615 312.774  1.00                 C  
ATOM    144  N   ILE    37     204.507 242.016 310.807  1.00                 N  
ATOM    145  CA  ILE    37     205.134 242.856 309.794  1.00                 C  
ATOM    146  C   ILE    37     206.431 242.225 309.307  1.00                 C  
ATOM    147  O   ILE    37     206.759 242.297 308.118  1.00                 O  
ATOM    148  CB  ILE    37     205.401 244.277 310.325  1.00                 C  
ATOM    149  CD1 ILE    37     204.238 246.302 311.347  1.00                 C  
ATOM    150  CG1 ILE    37     204.081 245.007 310.580  1.00                 C  
ATOM    151  CG2 ILE    37     206.297 245.044 309.366  1.00                 C  
ATOM    152  N   ALA    38     207.168 241.554 310.197  1.00                 N  
ATOM    153  CA  ALA    38     208.431 240.949 309.796  1.00                 C  
ATOM    154  C   ALA    38     208.209 239.751 308.885  1.00                 C  
ATOM    155  O   ALA    38     208.920 239.592 307.887  1.00                 O  
ATOM    156  CB  ALA    38     209.230 240.529 311.020  1.00                 C  
ATOM    157  N   GLU    39     207.225 238.899 309.192  1.00                 N  
ATOM    158  CA  GLU    39     206.990 237.762 308.304  1.00                 C  
ATOM    159  C   GLU    39     206.399 238.217 306.973  1.00                 C  
ATOM    160  O   GLU    39     206.727 237.654 305.919  1.00                 O  
ATOM    161  CB  GLU    39     206.062 236.745 308.970  1.00                 C  
ATOM    162  CD  GLU    39     207.061 234.678 307.916  1.00                 C  
ATOM    163  CG  GLU    39     205.806 235.499 308.137  1.00                 C  
ATOM    164  OE1 GLU    39     208.143 235.117 308.359  1.00                 O  
ATOM    165  OE2 GLU    39     206.963 233.597 307.299  1.00                 O  
ATOM    166  N   GLN    40     205.552 239.253 306.990  1.00                 N  
ATOM    167  CA  GLN    40     205.041 239.794 305.735  1.00                 C  
ATOM    168  C   GLN    40     206.164 240.392 304.895  1.00                 C  
ATOM    169  O   GLN    40     206.210 240.198 303.674  1.00                 O  
ATOM    170  CB  GLN    40     203.968 240.851 306.005  1.00                 C  
ATOM    171  CD  GLN    40     201.671 241.372 306.917  1.00                 C  
ATOM    172  CG  GLN    40     202.667 240.288 306.553  1.00                 C  
ATOM    173  OE1 GLN    40     201.961 242.562 306.791  1.00                 O  
ATOM    174  NE2 GLN    40     200.492 240.963 307.370  1.00                 N  
ATOM    175  N   ARG    41     207.089 241.114 305.533  1.00                 N  
ATOM    176  CA  ARG    41     208.223 241.670 304.807  1.00                 C  
ATOM    177  C   ARG    41     209.126 240.568 304.271  1.00                 C  
ATOM    178  O   ARG    41     209.643 240.674 303.156  1.00                 O  
ATOM    179  CB  ARG    41     209.024 242.614 305.706  1.00                 C  
ATOM    180  CD  ARG    41     207.923 244.775 305.062  1.00                 C  
ATOM    181  NE  ARG    41     206.799 244.312 304.251  1.00                 N  
ATOM    182  CG  ARG    41     208.238 243.817 306.199  1.00                 C  
ATOM    183  CZ  ARG    41     205.527 244.378 304.631  1.00                 C  
ATOM    184  NH1 ARG    41     204.572 243.932 303.827  1.00                 N  
ATOM    185  NH2 ARG    41     205.214 244.890 305.813  1.00                 N  
ATOM    186  N   ARG    42     209.316 239.495 305.041  1.00                 N  
ATOM    187  CA  ARG    42     210.142 238.390 304.567  1.00                 C  
ATOM    188  C   ARG    42     209.524 237.725 303.344  1.00                 C  
ATOM    189  O   ARG    42     210.221 237.458 302.357  1.00                 O  
ATOM    190  CB  ARG    42     210.345 237.358 305.678  1.00                 C  
ATOM    191  CD  ARG    42     211.371 235.192 306.423  1.00                 C  
ATOM    192  NE  ARG    42     210.093 234.565 306.749  1.00                 N  
ATOM    193  CG  ARG    42     211.241 236.193 305.287  1.00                 C  
ATOM    194  CZ  ARG    42     209.552 233.567 306.057  1.00                 C  
ATOM    195  NH1 ARG    42     208.385 233.059 306.428  1.00                 N  
ATOM    196  NH2 ARG    42     210.180 233.079 304.996  1.00                 N  
ATOM    197  N   LYS    43     208.214 237.467 303.377  1.00                 N  
ATOM    198  CA  LYS    43     207.596 236.801 302.233  1.00                 C  
ATOM    199  C   LYS    43     207.537 237.734 301.025  1.00                 C  
ATOM    200  O   LYS    43     207.713 237.287 299.883  1.00                 O  
ATOM    201  CB  LYS    43     206.191 236.313 302.592  1.00                 C  
ATOM    202  CD  LYS    43     204.746 234.718 303.884  1.00                 C  
ATOM    203  CE  LYS    43     204.725 233.546 304.851  1.00                 C  
ATOM    204  CG  LYS    43     206.169 235.155 303.576  1.00                 C  
ATOM    205  NZ  LYS    43     203.336 233.140 305.201  1.00                 N  
ATOM    206  N   GLN    44     207.333 239.039 301.238  1.00                 N  
ATOM    207  CA  GLN    44     207.321 239.956 300.102  1.00                 C  
ATOM    208  C   GLN    44     208.715 240.132 299.512  1.00                 C  
ATOM    209  O   GLN    44     208.857 240.262 298.291  1.00                 O  
ATOM    210  CB  GLN    44     206.756 241.316 300.517  1.00                 C  
ATOM    211  CD  GLN    44     204.764 242.644 301.322  1.00                 C  
ATOM    212  CG  GLN    44     205.271 241.299 300.839  1.00                 C  
ATOM    213  OE1 GLN    44     205.321 243.231 302.249  1.00                 O  
ATOM    214  NE2 GLN    44     203.703 243.136 300.693  1.00                 N  
ATOM    215  N   GLU    45     209.754 240.119 300.352  1.00                 N  
ATOM    216  CA  GLU    45     211.120 240.158 299.842  1.00                 C  
ATOM    217  C   GLU    45     211.451 238.887 299.072  1.00                 C  
ATOM    218  O   GLU    45     212.125 238.940 298.038  1.00                 O  
ATOM    219  CB  GLU    45     212.114 240.354 300.988  1.00                 C  
ATOM    220  CD  GLU    45     213.821 241.690 299.691  1.00                 C  
ATOM    221  CG  GLU    45     213.563 240.462 300.541  1.00                 C  
ATOM    222  OE1 GLU    45     213.008 242.637 299.754  1.00                 O  
ATOM    223  OE2 GLU    45     214.835 241.706 298.962  1.00                 O  
ATOM    224  N   GLU    46     210.981 237.735 299.559  1.00                 N  
ATOM    225  CA  GLU    46     211.187 236.490 298.828  1.00                 C  
ATOM    226  C   GLU    46     210.489 236.528 297.474  1.00                 C  
ATOM    227  O   GLU    46     211.039 236.060 296.471  1.00                 O  
ATOM    228  CB  GLU    46     210.684 235.299 299.646  1.00                 C  
ATOM    229  CD  GLU    46     210.960 233.848 301.695  1.00                 C  
ATOM    230  CG  GLU    46     211.531 234.983 300.868  1.00                 C  
ATOM    231  OE1 GLU    46     209.812 233.435 301.425  1.00                 O  
ATOM    232  OE2 GLU    46     211.660 233.371 302.613  1.00                 O  
ATOM    233  N   GLU    47     209.281 237.096 297.423  1.00                 N  
ATOM    234  CA  GLU    47     208.577 237.216 296.149  1.00                 C  
ATOM    235  C   GLU    47     209.300 238.166 295.201  1.00                 C  
ATOM    236  O   GLU    47     209.435 237.877 294.005  1.00                 O  
ATOM    237  CB  GLU    47     207.142 237.696 296.373  1.00                 C  
ATOM    238  CD  GLU    47     204.850 237.207 297.316  1.00                 C  
ATOM    239  CG  GLU    47     206.246 236.675 297.057  1.00                 C  
ATOM    240  OE1 GLU    47     204.636 238.425 297.140  1.00                 O  
ATOM    241  OE2 GLU    47     203.970 236.406 297.696  1.00                 O  
ATOM    242  N   GLU    48     209.770 239.306 295.715  1.00                 N  
ATOM    243  CA  GLU    48     210.499 240.254 294.879  1.00                 C  
ATOM    244  C   GLU    48     211.796 239.647 294.360  1.00                 C  
ATOM    245  O   GLU    48     212.214 239.927 293.230  1.00                 O  
ATOM    246  CB  GLU    48     210.796 241.537 295.658  1.00                 C  
ATOM    247  CD  GLU    48     212.891 242.505 294.632  1.00                 C  
ATOM    248  CG  GLU    48     211.393 242.651 294.814  1.00                 C  
ATOM    249  OE1 GLU    48     213.535 241.873 295.495  1.00                 O  
ATOM    250  OE2 GLU    48     213.421 243.023 293.626  1.00                 O  
ATOM    251  N   LEU    49     212.450 238.816 295.174  1.00                 N  
ATOM    252  CA  LEU    49     213.655 238.129 294.722  1.00                 C  
ATOM    253  C   LEU    49     213.324 237.095 293.654  1.00                 C  
ATOM    254  O   LEU    49     214.024 236.990 292.641  1.00                 O  
ATOM    255  CB  LEU    49     214.365 237.461 295.901  1.00                 C  
ATOM    256  CG  LEU    49     214.996 238.399 296.932  1.00                 C  
ATOM    257  CD1 LEU    49     215.511 237.614 298.129  1.00                 C  
ATOM    258  CD2 LEU    49     216.122 239.207 296.305  1.00                 C  
ATOM    259  N   LYS    50     212.254 236.322 293.864  1.00                 N  
ATOM    260  CA  LYS    50     211.831 235.347 292.864  1.00                 C  
ATOM    261  C   LYS    50     211.462 236.021 291.550  1.00                 C  
ATOM    262  O   LYS    50     211.610 235.419 290.480  1.00                 O  
ATOM    263  CB  LYS    50     210.645 234.530 293.381  1.00                 C  
ATOM    264  CD  LYS    50     209.776 232.791 294.968  1.00                 C  
ATOM    265  CE  LYS    50     210.131 231.817 296.080  1.00                 C  
ATOM    266  CG  LYS    50     210.998 233.565 294.501  1.00                 C  
ATOM    267  NZ  LYS    50     208.935 231.081 296.576  1.00                 N  
ATOM    268  N   LEU    51     210.984 237.265 291.607  1.00                 N  
ATOM    269  CA  LEU    51     210.704 238.005 290.384  1.00                 C  
ATOM    270  C   LEU    51     211.980 238.483 289.701  1.00                 C  
ATOM    271  O   LEU    51     211.977 238.717 288.487  1.00                 O  
ATOM    272  CB  LEU    51     209.799 239.203 290.678  1.00                 C  
ATOM    273  CG  LEU    51     208.374 238.882 291.130  1.00                 C  
ATOM    274  CD1 LEU    51     207.633 240.152 291.518  1.00                 C  
ATOM    275  CD2 LEU    51     207.617 238.141 290.037  1.00                 C  
ATOM    276  N   LYS    52     213.071 238.633 290.454  1.00                 N  
ATOM    277  CA  LYS    52     214.339 239.121 289.926  1.00                 C  
ATOM    278  C   LYS    52     215.505 238.198 290.277  1.00                 C  
ATOM    279  O   LYS    52     216.561 238.665 290.710  1.00                 O  
ATOM    280  CB  LYS    52     214.629 240.530 290.447  1.00                 C  
ATOM    281  CD  LYS    52     213.691 241.826 288.513  1.00                 C  
ATOM    282  CE  LYS    52     212.667 242.860 288.074  1.00                 C  
ATOM    283  CG  LYS    52     213.615 241.574 290.010  1.00                 C  
ATOM    284  NZ  LYS    52     212.723 243.110 286.607  1.00                 N  
ATOM    285  N   GLN    53     215.326 236.886 290.103  1.00                 N  
ATOM    286  CA  GLN    53     216.377 235.934 290.464  1.00                 C  
ATOM    287  C   GLN    53     217.619 236.145 289.601  1.00                 C  
ATOM    288  O   GLN    53     218.721 236.373 290.114  1.00                 O  
ATOM    289  CB  GLN    53     215.871 234.497 290.321  1.00                 C  
ATOM    290  CD  GLN    53     214.280 232.707 291.124  1.00                 C  
ATOM    291  CG  GLN    53     214.829 234.101 291.355  1.00                 C  
ATOM    292  OE1 GLN    53     215.019 231.723 291.170  1.00                 O  
ATOM    293  NE2 GLN    53     212.979 232.618 290.875  1.00                 N  
ATOM    294  N   GLU    54     217.461 236.073 288.281  1.00                 N  
ATOM    295  CA  GLU    54     218.617 236.130 287.390  1.00                 C  
ATOM    296  C   GLU    54     218.868 237.557 286.908  1.00                 C  
ATOM    297  O   GLU    54     219.965 238.098 287.087  1.00                 O  
ATOM    298  CB  GLU    54     218.418 235.198 286.193  1.00                 C  
ATOM    299  CD  GLU    54     220.841 234.568 285.860  1.00                 C  
ATOM    300  CG  GLU    54     219.595 235.161 285.232  1.00                 C  
ATOM    301  OE1 GLU    54     220.713 233.862 286.882  1.00                 O  
ATOM    302  OE2 GLU    54     221.946 234.809 285.330  1.00                 O  
ATOM    303  N   LYS    55     217.861 238.184 286.292  1.00                 N  
ATOM    304  CA  LYS    55     217.970 239.533 285.741  1.00                 C  
ATOM    305  C   LYS    55     219.124 239.641 284.748  1.00                 C  
ATOM    306  O   LYS    55     219.588 240.744 284.441  1.00                 O  
ATOM    307  CB  LYS    55     218.153 240.557 286.863  1.00                 C  
ATOM    308  CD  LYS    55     217.257 241.623 288.951  1.00                 C  
ATOM    309  CE  LYS    55     218.403 241.254 289.879  1.00                 C  
ATOM    310  CG  LYS    55     217.036 240.554 287.894  1.00                 C  
ATOM    311  NZ  LYS    55     218.597 242.268 290.952  1.00                 N  
ATOM    312  N   LYS    56     219.594 238.501 284.241  1.00                 N  
ATOM    313  CA  LYS    56     220.721 238.476 283.318  1.00                 C  
ATOM    314  C   LYS    56     220.366 237.713 282.049  1.00                 C  
ATOM    315  O   LYS    56     220.851 238.047 280.963  1.00                 O  
ATOM    316  CB  LYS    56     221.947 237.850 283.986  1.00                 C  
ATOM    317  CD  LYS    56     223.715 237.980 285.763  1.00                 C  
ATOM    318  CE  LYS    56     224.291 238.806 286.901  1.00                 C  
ATOM    319  CG  LYS    56     222.492 238.650 285.157  1.00                 C  
ATOM    320  NZ  LYS    56     225.471 238.147 287.524  1.00                 N  
ATOM    321  N   ALA    57     219.526 236.682 282.179  1.00                 N  
ATOM    322  CA  ALA    57     219.101 235.922 281.007  1.00                 C  
ATOM    323  C   ALA    57     218.356 236.809 280.019  1.00                 C  
ATOM    324  O   ALA    57     218.637 236.785 278.814  1.00                 O  
ATOM    325  CB  ALA    57     218.224 234.751 281.424  1.00                 C  
ATOM    326  N   GLU    58     217.402 237.603 280.512  1.00                 N  
ATOM    327  CA  GLU    58     216.748 238.586 279.656  1.00                 C  
ATOM    328  C   GLU    58     217.749 239.617 279.152  1.00                 C  
ATOM    329  O   GLU    58     217.691 240.034 277.991  1.00                 O  
ATOM    330  CB  GLU    58     215.609 239.278 280.408  1.00                 C  
ATOM    331  CD  GLU    58     213.336 239.079 281.490  1.00                 C  
ATOM    332  CG  GLU    58     214.410 238.384 280.677  1.00                 C  
ATOM    333  OE1 GLU    58     213.602 240.186 282.003  1.00                 O  
ATOM    334  OE2 GLU    58     212.227 238.517 281.613  1.00                 O  
ATOM    335  N   LYS    59     218.688 240.026 280.009  1.00                 N  
ATOM    336  CA  LYS    59     219.719 240.966 279.582  1.00                 C  
ATOM    337  C   LYS    59     220.644 240.338 278.546  1.00                 C  
ATOM    338  O   LYS    59     221.067 241.009 277.597  1.00                 O  
ATOM    339  CB  LYS    59     220.532 241.452 280.784  1.00                 C  
ATOM    340  CD  LYS    59     222.281 243.007 281.689  1.00                 C  
ATOM    341  CE  LYS    59     223.339 244.043 281.345  1.00                 C  
ATOM    342  CG  LYS    59     221.590 242.487 280.439  1.00                 C  
ATOM    343  NZ  LYS    59     224.025 244.562 282.561  1.00                 N  
ATOM    344  N   ASP    60     220.964 239.051 278.705  1.00                 N  
ATOM    345  CA  ASP    60     221.791 238.371 277.713  1.00                 C  
ATOM    346  C   ASP    60     221.073 238.273 276.372  1.00                 C  
ATOM    347  O   ASP    60     221.678 238.502 275.318  1.00                 O  
ATOM    348  CB  ASP    60     222.178 236.975 278.204  1.00                 C  
ATOM    349  CG  ASP    60     223.184 237.014 279.338  1.00                 C  
ATOM    350  OD1 ASP    60     223.785 238.085 279.562  1.00                 O  
ATOM    351  OD2 ASP    60     223.371 235.973 280.002  1.00                 O  
ATOM    352  N   LYS    61     219.781 237.935 276.394  1.00                 N  
ATOM    353  CA  LYS    61     219.009 237.888 275.157  1.00                 C  
ATOM    354  C   LYS    61     218.916 239.267 274.515  1.00                 C  
ATOM    355  O   LYS    61     218.985 239.395 273.287  1.00                 O  
ATOM    356  CB  LYS    61     217.607 237.336 275.421  1.00                 C  
ATOM    357  CD  LYS    61     216.157 235.376 276.019  1.00                 C  
ATOM    358  CE  LYS    61     216.128 233.896 276.362  1.00                 C  
ATOM    359  CG  LYS    61     217.575 235.852 275.750  1.00                 C  
ATOM    360  NZ  LYS    61     214.749 233.425 276.671  1.00                 N  
ATOM    361  N   ASP    62     218.777 240.314 275.332  1.00                 N  
ATOM    362  CA  ASP    62     218.714 241.669 274.797  1.00                 C  
ATOM    363  C   ASP    62     220.037 242.074 274.160  1.00                 C  
ATOM    364  O   ASP    62     220.052 242.702 273.097  1.00                 O  
ATOM    365  CB  ASP    62     218.338 242.663 275.898  1.00                 C  
ATOM    366  CG  ASP    62     216.891 242.532 276.331  1.00                 C  
ATOM    367  OD1 ASP    62     216.111 241.876 275.609  1.00                 O  
ATOM    368  OD2 ASP    62     216.537 243.085 277.394  1.00                 O  
ATOM    369  N   ALA    63     221.160 241.717 274.789  1.00                 N  
ATOM    370  CA  ALA    63     222.461 242.034 274.207  1.00                 C  
ATOM    371  C   ALA    63     222.690 241.260 272.914  1.00                 C  
ATOM    372  O   ALA    63     223.236 241.804 271.946  1.00                 O  
ATOM    373  CB  ALA    63     223.573 241.733 275.200  1.00                 C  
ATOM    374  N   ARG    64     222.275 239.991 272.877  1.00                 N  
ATOM    375  CA  ARG    64     222.385 239.228 271.644  1.00                 C  
ATOM    376  C   ARG    64     221.542 239.808 270.525  1.00                 C  
ATOM    377  O   ARG    64     221.992 239.907 269.379  1.00                 O  
ATOM    378  CB  ARG    64     221.982 237.771 271.878  1.00                 C  
ATOM    379  CD  ARG    64     222.485 235.561 272.957  1.00                 C  
ATOM    380  NE  ARG    64     223.436 234.781 273.744  1.00                 N  
ATOM    381  CG  ARG    64     222.979 236.976 272.706  1.00                 C  
ATOM    382  CZ  ARG    64     223.180 233.578 274.248  1.00                 C  
ATOM    383  NH1 ARG    64     224.107 232.942 274.952  1.00                 N  
ATOM    384  NH2 ARG    64     221.997 233.013 274.048  1.00                 N  
ATOM    385  N   ARG    65     220.309 240.212 270.842  1.00                 N  
ATOM    386  CA  ARG    65     219.455 240.833 269.838  1.00                 C  
ATOM    387  C   ARG    65     220.000 242.185 269.396  1.00                 C  
ATOM    388  O   ARG    65     219.850 242.557 268.229  1.00                 O  
ATOM    389  CB  ARG    65     218.031 240.998 270.373  1.00                 C  
ATOM    390  CD  ARG    65     215.890 239.923 271.120  1.00                 C  
ATOM    391  NE  ARG    65     215.141 238.677 271.265  1.00                 N  
ATOM    392  CG  ARG    65     217.275 239.690 270.538  1.00                 C  
ATOM    393  CZ  ARG    65     213.954 238.583 271.856  1.00                 C  
ATOM    394  NH1 ARG    65     213.347 237.407 271.942  1.00                 N  
ATOM    395  NH2 ARG    65     213.378 239.665 272.361  1.00                 N  
ATOM    396  N   ARG    66     220.649 242.924 270.299  1.00                 N  
ATOM    397  CA  ARG    66     221.257 244.193 269.913  1.00                 C  
ATOM    398  C   ARG    66     222.449 243.975 268.990  1.00                 C  
ATOM    399  O   ARG    66     222.648 244.732 268.033  1.00                 O  
ATOM    400  CB  ARG    66     221.691 244.978 271.152  1.00                 C  
ATOM    401  CD  ARG    66     221.021 246.530 273.008  1.00                 C  
ATOM    402  NE  ARG    66     221.915 245.920 273.990  1.00                 N  
ATOM    403  CG  ARG    66     220.536 245.524 271.977  1.00                 C  
ATOM    404  CZ  ARG    66     221.504 245.331 275.108  1.00                 C  
ATOM    405  NH1 ARG    66     222.390 244.803 275.943  1.00                 N  
ATOM    406  NH2 ARG    66     220.210 245.270 275.389  1.00                 N  
ATOM    407  N   LYS    67     223.254 242.944 269.259  1.00                 N  
ATOM    408  CA  LYS    67     224.346 242.608 268.350  1.00                 C  
ATOM    409  C   LYS    67     223.811 242.183 266.987  1.00                 C  
ATOM    410  O   LYS    67     224.360 242.566 265.945  1.00                 O  
ATOM    411  CB  LYS    67     225.215 241.498 268.944  1.00                 C  
ATOM    412  CD  LYS    67     226.876 240.783 270.685  1.00                 C  
ATOM    413  CE  LYS    67     227.703 241.217 271.884  1.00                 C  
ATOM    414  CG  LYS    67     226.054 241.936 270.134  1.00                 C  
ATOM    415  NZ  LYS    67     228.482 240.087 272.461  1.00                 N  
ATOM    416  N   LYS    68     222.732 241.395 266.976  1.00                 N  
ATOM    417  CA  LYS    68     222.117 241.000 265.712  1.00                 C  
ATOM    418  C   LYS    68     221.571 242.210 264.964  1.00                 C  
ATOM    419  O   LYS    68     221.671 242.286 263.735  1.00                 O  
ATOM    420  CB  LYS    68     220.998 239.985 265.955  1.00                 C  
ATOM    421  CD  LYS    68     220.327 237.663 266.633  1.00                 C  
ATOM    422  CE  LYS    68     220.817 236.297 267.085  1.00                 C  
ATOM    423  CG  LYS    68     221.489 238.614 266.392  1.00                 C  
ATOM    424  NZ  LYS    68     219.688 235.368 267.367  1.00                 N  
ATOM    425  N   GLY    69     221.001 243.174 265.691  1.00                 N  
ATOM    426  CA  GLY    69     220.488 244.382 265.054  1.00                 C  
ATOM    427  C   GLY    69     221.613 245.249 264.507  1.00                 C  
ATOM    428  O   GLY    69     221.453 245.872 263.453  1.00                 O  
ATOM    429  N   LYS    70     222.754 245.299 265.197  1.00                 N  
ATOM    430  CA  LYS    70     223.901 246.029 264.665  1.00                 C  
ATOM    431  C   LYS    70     224.437 245.362 263.404  1.00                 C  
ATOM    432  O   LYS    70     224.789 246.045 262.431  1.00                 O  
ATOM    433  CB  LYS    70     225.007 246.130 265.718  1.00                 C  
ATOM    434  CD  LYS    70     225.807 247.093 267.893  1.00                 C  
ATOM    435  CE  LYS    70     225.475 248.013 269.056  1.00                 C  
ATOM    436  CG  LYS    70     224.673 247.049 266.882  1.00                 C  
ATOM    437  NZ  LYS    70     226.559 248.033 270.076  1.00                 N  
ATOM    438  N   GLU    71     224.505 244.028 263.401  1.00                 N  
ATOM    439  CA  GLU    71     224.907 243.313 262.194  1.00                 C  
ATOM    440  C   GLU    71     223.930 243.569 261.053  1.00                 C  
ATOM    441  O   GLU    71     224.341 243.757 259.901  1.00                 O  
ATOM    442  CB  GLU    71     225.010 241.812 262.470  1.00                 C  
ATOM    443  CD  GLU    71     226.206 239.940 263.674  1.00                 C  
ATOM    444  CG  GLU    71     226.180 241.423 263.359  1.00                 C  
ATOM    445  OE1 GLU    71     225.518 239.172 262.970  1.00                 O  
ATOM    446  OE2 GLU    71     226.914 239.547 264.624  1.00                 O  
ATOM    447  N   LYS    72     222.630 243.593 261.357  1.00                 N  
ATOM    448  CA  LYS    72     221.630 243.873 260.332  1.00                 C  
ATOM    449  C   LYS    72     221.732 245.304 259.820  1.00                 C  
ATOM    450  O   LYS    72     221.506 245.550 258.633  1.00                 O  
ATOM    451  CB  LYS    72     220.222 243.617 260.873  1.00                 C  
ATOM    452  CD  LYS    72     217.755 243.480 260.430  1.00                 C  
ATOM    453  CE  LYS    72     216.665 243.581 259.376  1.00                 C  
ATOM    454  CG  LYS    72     219.116 243.833 259.853  1.00                 C  
ATOM    455  NZ  LYS    72     216.477 244.981 258.904  1.00                 N  
ATOM    456  N   VAL    73     222.078 246.254 260.690  1.00                 N  
ATOM    457  CA  VAL    73     222.258 247.633 260.245  1.00                 C  
ATOM    458  C   VAL    73     223.482 247.763 259.347  1.00                 C  
ATOM    459  O   VAL    73     223.454 248.497 258.351  1.00                 O  
ATOM    460  CB  VAL    73     222.381 248.599 261.438  1.00                 C  
ATOM    461  CG1 VAL    73     222.743 249.996 260.956  1.00                 C  
ATOM    462  CG2 VAL    73     221.087 248.627 262.237  1.00                 C  
ATOM    463  N   LYS    74     224.565 247.058 259.681  1.00                 N  
ATOM    464  CA  LYS    74     225.729 247.042 258.798  1.00                 C  
ATOM    465  C   LYS    74     225.385 246.414 257.452  1.00                 C  
ATOM    466  O   LYS    74     225.805 246.910 256.397  1.00                 O  
ATOM    467  CB  LYS    74     226.887 246.286 259.452  1.00                 C  
ATOM    468  CD  LYS    74     229.289 245.564 259.362  1.00                 C  
ATOM    469  CE  LYS    74     230.556 245.521 258.524  1.00                 C  
ATOM    470  CG  LYS    74     228.160 246.262 258.622  1.00                 C  
ATOM    471  NZ  LYS    74     231.671 244.838 259.236  1.00                 N  
ATOM    472  N   GLY    75     224.613 245.325 257.469  1.00                 N  
ATOM    473  CA  GLY    75     224.186 244.696 256.223  1.00                 C  
ATOM    474  C   GLY    75     223.296 245.628 255.411  1.00                 C  
ATOM    475  O   GLY    75     223.375 245.656 254.180  1.00                 O  
ATOM    476  N   ASP    76     222.447 246.408 256.084  1.00                 N  
ATOM    477  CA  ASP    76     221.583 247.349 255.380  1.00                 C  
ATOM    478  C   ASP    76     222.389 248.493 254.776  1.00                 C  
ATOM    479  O   ASP    76     222.082 248.962 253.675  1.00                 O  
ATOM    480  CB  ASP    76     220.513 247.903 256.323  1.00                 C  
ATOM    481  CG  ASP    76     219.464 246.871 256.684  1.00                 C  
ATOM    482  OD1 ASP    76     219.402 245.824 256.005  1.00                 O  
ATOM    483  OD2 ASP    76     218.703 247.108 257.646  1.00                 O  
ATOM    484  N   GLN    77     223.423 248.957 255.482  1.00                 N  
ATOM    485  CA  GLN    77     224.303 249.973 254.913  1.00                 C  
ATOM    486  C   GLN    77     225.035 249.438 253.688  1.00                 C  
ATOM    487  O   GLN    77     225.153 250.132 252.668  1.00                 O  
ATOM    488  CB  GLN    77     225.310 250.456 255.959  1.00                 C  
ATOM    489  CD  GLN    77     225.700 251.651 258.150  1.00                 C  
ATOM    490  CG  GLN    77     224.696 251.289 257.073  1.00                 C  
ATOM    491  OE1 GLN    77     226.658 250.917 258.391  1.00                 O  
ATOM    492  NE2 GLN    77     225.482 252.788 258.801  1.00                 N  
ATOM    493  N   SER    78     225.529 248.199 253.767  1.00                 N  
ATOM    494  CA  SER    78     226.176 247.594 252.607  1.00                 C  
ATOM    495  C   SER    78     225.194 247.398 251.458  1.00                 C  
ATOM    496  O   SER    78     225.566 247.554 250.290  1.00                 O  
ATOM    497  CB  SER    78     226.808 246.253 252.985  1.00                 C  
ATOM    498  OG  SER    78     227.878 246.432 253.897  1.00                 O  
ATOM    499  N   PRO    79     223.937 247.074 251.767  1.00                 N  
ATOM    500  CA  PRO    79     222.929 246.922 250.723  1.00                 C  
ATOM    501  C   PRO    79     222.595 248.262 250.080  1.00                 C  
ATOM    502  O   PRO    79     222.348 248.331 248.873  1.00                 O  
ATOM    503  CB  PRO    79     221.721 246.336 251.457  1.00                 C  
ATOM    504  CD  PRO    79     223.470 246.456 253.087  1.00                 C  
ATOM    505  CG  PRO    79     222.306 245.622 252.629  1.00                 C  
ATOM    506  N   LYS    80     222.582 249.337 250.869  1.00                 N  
ATOM    507  CA  LYS    80     222.379 250.667 250.301  1.00                 C  
ATOM    508  C   LYS    80     223.545 251.061 249.402  1.00                 C  
ATOM    509  O   LYS    80     223.344 251.664 248.339  1.00                 O  
ATOM    510  CB  LYS    80     222.198 251.702 251.413  1.00                 C  
ATOM    511  CD  LYS    80     220.778 252.625 253.265  1.00                 C  
ATOM    512  CE  LYS    80     219.465 252.501 254.021  1.00                 C  
ATOM    513  CG  LYS    80     220.886 251.576 252.170  1.00                 C  
ATOM    514  NZ  LYS    80     219.364 253.495 255.125  1.00                 N  
ATOM    515  N   VAL    81     224.771 250.725 249.810  1.00                 N  
ATOM    516  CA  VAL    81     225.925 250.977 248.950  1.00                 C  
ATOM    517  C   VAL    81     225.829 250.178 247.654  1.00                 C  
ATOM    518  O   VAL    81     226.131 250.694 246.570  1.00                 O  
ATOM    519  CB  VAL    81     227.247 250.648 249.668  1.00                 C  
ATOM    520  CG1 VAL    81     228.413 250.714 248.694  1.00                 C  
ATOM    521  CG2 VAL    81     227.469 251.597 250.836  1.00                 C  
ATOM    522  N   SER    82     225.402 248.916 247.747  1.00                 N  
ATOM    523  CA  SER    82     225.222 248.101 246.551  1.00                 C  
ATOM    524  C   SER    82     224.114 248.647 245.659  1.00                 C  
ATOM    525  O   SER    82     224.218 248.575 244.432  1.00                 O  
ATOM    526  CB  SER    82     224.913 246.652 246.932  1.00                 C  
ATOM    527  OG  SER    82     226.021 246.046 247.574  1.00                 O  
ATOM    528  N   THR    83     223.057 249.204 246.252  1.00                 N  
ATOM    529  CA  THR    83     221.990 249.804 245.457  1.00                 C  
ATOM    530  C   THR    83     222.472 251.066 244.754  1.00                 C  
ATOM    531  O   THR    83     222.098 251.326 243.605  1.00                 O  
ATOM    532  CB  THR    83     220.761 250.140 246.323  1.00                 C  
ATOM    533  OG1 THR    83     221.138 251.057 247.357  1.00                 O  
ATOM    534  CG2 THR    83     220.206 248.880 246.969  1.00                 C  
ATOM    535  N   ALA    84     223.303 251.864 245.429  1.00                 N  
ATOM    536  CA  ALA    84     223.900 253.025 244.773  1.00                 C  
ATOM    537  C   ALA    84     224.801 252.598 243.620  1.00                 C  
ATOM    538  O   ALA    84     224.792 253.218 242.548  1.00                 O  
ATOM    539  CB  ALA    84     224.688 253.854 245.776  1.00                 C  
ATOM    540  N   SER    85     225.582 251.533 243.820  1.00                 N  
ATOM    541  CA  SER    85     226.425 251.023 242.743  1.00                 C  
ATOM    542  C   SER    85     225.584 250.502 241.583  1.00                 C  
ATOM    543  O   SER    85     225.944 250.680 240.414  1.00                 O  
ATOM    544  CB  SER    85     227.345 249.916 243.261  1.00                 C  
ATOM    545  OG  SER    85     228.176 249.418 242.227  1.00                 O  
ATOM    546  N   VAL    86     224.453 249.861 241.888  1.00                 N  
ATOM    547  CA  VAL    86     223.567 249.374 240.837  1.00                 C  
ATOM    548  C   VAL    86     222.927 250.528 240.077  1.00                 C  
ATOM    549  O   VAL    86     222.742 250.447 238.859  1.00                 O  
ATOM    550  CB  VAL    86     222.470 248.454 241.405  1.00                 C  
ATOM    551  CG1 VAL    86     221.458 248.103 240.325  1.00                 C  
ATOM    552  CG2 VAL    86     223.084 247.194 241.995  1.00                 C  
ATOM    553  N   PRO    87     222.586 251.611 240.777  1.00                 N  
ATOM    554  CA  PRO    87     222.058 252.792 240.100  1.00                 C  
ATOM    555  C   PRO    87     223.112 253.420 239.195  1.00                 C  
ATOM    556  O   PRO    87     222.804 253.862 238.081  1.00                 O  
ATOM    557  CB  PRO    87     221.667 253.730 241.244  1.00                 C  
ATOM    558  CD  PRO    87     222.389 251.703 242.291  1.00                 C  
ATOM    559  CG  PRO    87     221.391 252.822 242.394  1.00                 C  
ATOM    560  N   VAL    88     224.364 253.466 239.658  1.00                 N  
ATOM    561  CA  VAL    88     225.445 253.967 238.814  1.00                 C  
ATOM    562  C   VAL    88     225.632 253.091 237.580  1.00                 C  
ATOM    563  O   VAL    88     225.825 253.599 236.468  1.00                 O  
ATOM    564  CB  VAL    88     226.771 254.060 239.591  1.00                 C  
ATOM    565  CG1 VAL    88     227.290 252.670 239.927  1.00                 C  
ATOM    566  CG2 VAL    88     227.804 254.840 238.792  1.00                 C  
ATOM    567  N   VAL    89     225.574 251.769 237.758  1.00                 N  
ATOM    568  CA  VAL    89     225.699 250.859 236.624  1.00                 C  
ATOM    569  C   VAL    89     224.533 251.019 235.657  1.00                 C  
ATOM    570  O   VAL    89     224.715 250.929 234.438  1.00                 O  
ATOM    571  CB  VAL    89     225.794 249.393 237.085  1.00                 C  
ATOM    572  CG1 VAL    89     225.710 248.453 235.892  1.00                 C  
ATOM    573  CG2 VAL    89     227.081 249.160 237.861  1.00                 C  
ATOM    574  N   LYS    90     223.330 251.263 236.179  1.00                 N  
ATOM    575  CA  LYS    90     222.176 251.484 235.314  1.00                 C  
ATOM    576  C   LYS    90     222.315 252.783 234.532  1.00                 C  
ATOM    577  O   LYS    90     221.947 252.847 233.354  1.00                 O  
ATOM    578  CB  LYS    90     220.886 251.503 236.136  1.00                 C  
ATOM    579  CD  LYS    90     220.238 249.109 235.746  1.00                 C  
ATOM    580  CE  LYS    90     219.770 247.818 236.397  1.00                 C  
ATOM    581  CG  LYS    90     220.546 250.172 236.788  1.00                 C  
ATOM    582  NZ  LYS    90     220.855 247.168 237.184  1.00                 N  
ATOM    583  N   PRO    91     222.844 253.830 235.170  1.00                 N  
ATOM    584  CA  PRO    91     223.096 255.078 234.454  1.00                 C  
ATOM    585  C   PRO    91     224.138 254.880 233.357  1.00                 C  
ATOM    586  O   PRO    91     223.989 255.402 232.244  1.00                 O  
ATOM    587  CB  PRO    91     223.597 256.033 235.539  1.00                 C  
ATOM    588  CD  PRO    91     222.988 254.025 236.691  1.00                 C  
ATOM    589  CG  PRO    91     222.980 255.524 236.799  1.00                 C  
ATOM    590  N   ASP    92     225.200 254.127 233.655  1.00                 N  
ATOM    591  CA  ASP    92     226.210 253.839 232.640  1.00                 C  
ATOM    592  C   ASP    92     225.620 253.033 231.488  1.00                 C  
ATOM    593  O   ASP    92     225.937 253.282 230.318  1.00                 O  
ATOM    594  CB  ASP    92     227.390 253.085 233.257  1.00                 C  
ATOM    595  CG  ASP    92     228.240 253.965 234.152  1.00                 C  
ATOM    596  OD1 ASP    92     228.089 255.203 234.084  1.00                 O  
ATOM    597  OD2 ASP    92     229.057 253.417 234.921  1.00                 O  
ATOM    598  N   GLU    93     224.758 252.063 231.800  1.00                 N  
ATOM    599  CA  GLU    93     224.116 251.272 230.755  1.00                 C  
ATOM    600  C   GLU    93     223.181 252.128 229.911  1.00                 C  
ATOM    601  O   GLU    93     223.088 251.938 228.695  1.00                 O  
ATOM    602  CB  GLU    93     223.344 250.101 231.367  1.00                 C  
ATOM    603  CD  GLU    93     223.430 247.916 232.631  1.00                 C  
ATOM    604  CG  GLU    93     224.229 249.029 231.982  1.00                 C  
ATOM    605  OE1 GLU    93     222.198 248.073 232.771  1.00                 O  
ATOM    606  OE2 GLU    93     224.034 246.887 233.000  1.00                 O  
ATOM    607  N   PRO    94     222.484 253.080 230.537  1.00                 N  
ATOM    608  CA  PRO    94     221.625 253.985 229.780  1.00                 C  
ATOM    609  C   PRO    94     222.446 254.877 228.858  1.00                 C  
ATOM    610  O   PRO    94     222.054 255.130 227.713  1.00                 O  
ATOM    611  CB  PRO    94     220.907 254.801 230.857  1.00                 C  
ATOM    612  CD  PRO    94     222.211 253.180 232.040  1.00                 C  
ATOM    613  CG  PRO    94     220.899 253.912 232.056  1.00                 C  
ATOM    614  N   LYS    95     223.593 255.363 229.341  1.00                 N  
ATOM    615  CA  LYS    95     224.473 256.158 228.487  1.00                 C  
ATOM    616  C   LYS    95     224.996 255.333 227.316  1.00                 C  
ATOM    617  O   LYS    95     225.051 255.818 226.177  1.00                 O  
ATOM    618  CB  LYS    95     225.643 256.719 229.298  1.00                 C  
ATOM    619  CD  LYS    95     226.455 258.308 231.062  1.00                 C  
ATOM    620  CE  LYS    95     226.061 259.391 232.053  1.00                 C  
ATOM    621  CG  LYS    95     225.251 257.812 230.278  1.00                 C  
ATOM    622  NZ  LYS    95     227.224 259.857 232.858  1.00                 N  
ATOM    623  N   VAL    96     225.381 254.081 227.576  1.00                 N  
ATOM    624  CA  VAL    96     225.854 253.213 226.502  1.00                 C  
ATOM    625  C   VAL    96     224.745 252.924 225.498  1.00                 C  
ATOM    626  O   VAL    96     224.991 252.866 224.288  1.00                 O  
ATOM    627  CB  VAL    96     226.415 251.888 227.052  1.00                 C  
ATOM    628  CG1 VAL    96     226.704 250.919 225.916  1.00                 C  
ATOM    629  CG2 VAL    96     227.670 252.141 227.874  1.00                 C  
ATOM    630  N   THR    97     223.513 252.747 225.981  1.00                 N  
ATOM    631  CA  THR    97     222.388 252.514 225.082  1.00                 C  
ATOM    632  C   THR    97     222.096 253.746 224.235  1.00                 C  
ATOM    633  O   THR    97     221.766 253.627 223.052  1.00                 O  
ATOM    634  CB  THR    97     221.119 252.116 225.858  1.00                 C  
ATOM    635  OG1 THR    97     221.356 250.899 226.576  1.00                 O  
ATOM    636  CG2 THR    97     219.956 251.898 224.901  1.00                 C  
ATOM    637  N   GLU    98     222.218 254.939 224.823  1.00                 N  
ATOM    638  CA  GLU    98     222.036 256.163 224.048  1.00                 C  
ATOM    639  C   GLU    98     223.118 256.304 222.983  1.00                 C  
ATOM    640  O   GLU    98     222.837 256.709 221.848  1.00                 O  
ATOM    641  CB  GLU    98     222.041 257.385 224.968  1.00                 C  
ATOM    642  CD  GLU    98     220.889 258.678 226.807  1.00                 C  
ATOM    643  CG  GLU    98     220.813 257.499 225.856  1.00                 C  
ATOM    644  OE1 GLU    98     221.973 259.291 226.908  1.00                 O  
ATOM    645  OE2 GLU    98     219.865 258.988 227.452  1.00                 O  
ATOM    646  N   PRO    99     224.364 255.969 223.331  1.00                 N  
ATOM    647  CA  PRO    99     225.441 256.010 222.346  1.00                 C  
ATOM    648  C   PRO    99     225.195 255.012 221.220  1.00                 C  
ATOM    649  O   PRO    99     225.409 255.325 220.041  1.00                 O  
ATOM    650  CB  PRO    99     226.692 255.651 223.150  1.00                 C  
ATOM    651  CD  PRO    99     224.921 255.785 224.755  1.00                 C  
ATOM    652  CG  PRO    99     226.378 256.086 224.543  1.00                 C  
ATOM    653  N   LYS   100     224.742 253.803 221.563  1.00                 N  
ATOM    654  CA  LYS   100     224.444 252.803 220.543  1.00                 C  
ATOM    655  C   LYS   100     223.282 253.244 219.661  1.00                 C  
ATOM    656  O   LYS   100     223.283 252.989 218.452  1.00                 O  
ATOM    657  CB  LYS   100     224.127 251.454 221.192  1.00                 C  
ATOM    658  CD  LYS   100     226.393 250.428 220.859  1.00                 C  
ATOM    659  CE  LYS   100     227.543 249.687 221.522  1.00                 C  
ATOM    660  CG  LYS   100     225.318 250.796 221.869  1.00                 C  
ATOM    661  NZ  LYS   100     228.624 249.358 220.553  1.00                 N  
ATOM    662  N   MET   101     222.285 253.912 220.245  1.00                 N  
ATOM    663  CA  MET   101     221.168 254.417 219.455  1.00                 C  
ATOM    664  C   MET   101     221.620 255.516 218.503  1.00                 C  
ATOM    665  O   MET   101     221.172 255.571 217.352  1.00                 O  
ATOM    666  CB  MET   101     220.058 254.939 220.369  1.00                 C  
ATOM    667  SD  MET   101     217.474 255.860 220.758  1.00                 S  
ATOM    668  CE  MET   101     217.084 254.322 221.589  1.00                 C  
ATOM    669  CG  MET   101     218.781 255.322 219.639  1.00                 C  
ATOM    670  N   VAL   102     222.509 256.400 218.963  1.00                 N  
ATOM    671  CA  VAL   102     223.055 257.424 218.076  1.00                 C  
ATOM    672  C   VAL   102     223.860 256.797 216.943  1.00                 C  
ATOM    673  O   VAL   102     223.774 257.236 215.788  1.00                 O  
ATOM    674  CB  VAL   102     223.934 258.427 218.846  1.00                 C  
ATOM    675  CG1 VAL   102     224.658 259.352 217.880  1.00                 C  
ATOM    676  CG2 VAL   102     223.092 259.229 219.827  1.00                 C  
ATOM    677  N   ASN   103     224.647 255.764 217.255  1.00                 N  
ATOM    678  CA  ASN   103     225.404 255.071 216.216  1.00                 C  
ATOM    679  C   ASN   103     224.476 254.404 215.208  1.00                 C  
ATOM    680  O   ASN   103     224.726 254.445 213.997  1.00                 O  
ATOM    681  CB  ASN   103     226.350 254.042 216.838  1.00                 C  
ATOM    682  CG  ASN   103     227.540 254.684 217.523  1.00                 C  
ATOM    683  OD1 ASN   103     227.876 255.837 217.255  1.00                 O  
ATOM    684  ND2 ASN   103     228.183 253.936 218.413  1.00                 N  
ATOM    685  N   ILE   104     223.392 253.792 215.689  1.00                 N  
ATOM    686  CA  ILE   104     222.438 253.147 214.793  1.00                 C  
ATOM    687  C   ILE   104     221.730 254.183 213.929  1.00                 C  
ATOM    688  O   ILE   104     221.439 253.936 212.754  1.00                 O  
ATOM    689  CB  ILE   104     221.405 252.313 215.574  1.00                 C  
ATOM    690  CD1 ILE   104     221.204 250.394 217.240  1.00                 C  
ATOM    691  CG1 ILE   104     222.083 251.115 216.242  1.00                 C  
ATOM    692  CG2 ILE   104     220.267 251.884 214.661  1.00                 C  
ATOM    693  N   GLU   105     221.447 255.360 214.491  1.00                 N  
ATOM    694  CA  GLU   105     220.824 256.422 213.707  1.00                 C  
ATOM    695  C   GLU   105     221.766 256.929 212.622  1.00                 C  
ATOM    696  O   GLU   105     221.340 257.180 211.488  1.00                 O  
ATOM    697  CB  GLU   105     220.398 257.578 214.614  1.00                 C  
ATOM    698  CD  GLU   105     218.887 258.392 216.467  1.00                 C  
ATOM    699  CG  GLU   105     219.242 257.244 215.543  1.00                 C  
ATOM    700  OE1 GLU   105     219.658 259.373 216.519  1.00                 O  
ATOM    701  OE2 GLU   105     217.838 258.311 217.140  1.00                 O  
ATOM    702  N   LEU   106     223.052 257.086 212.950  1.00                 N  
ATOM    703  CA  LEU   106     224.022 257.488 211.934  1.00                 C  
ATOM    704  C   LEU   106     224.152 256.425 210.848  1.00                 C  
ATOM    705  O   LEU   106     224.263 256.750 209.659  1.00                 O  
ATOM    706  CB  LEU   106     225.386 257.757 212.572  1.00                 C  
ATOM    707  CG  LEU   106     225.483 258.991 213.471  1.00                 C  
ATOM    708  CD1 LEU   106     226.828 259.037 214.178  1.00                 C  
ATOM    709  CD2 LEU   106     225.266 260.262 212.664  1.00                 C  
ATOM    710  N   GLU   107     224.129 255.148 211.238  1.00                 N  
ATOM    711  CA  GLU   107     224.195 254.073 210.252  1.00                 C  
ATOM    712  C   GLU   107     222.962 254.070 209.357  1.00                 C  
ATOM    713  O   GLU   107     223.063 253.831 208.148  1.00                 O  
ATOM    714  CB  GLU   107     224.342 252.717 210.946  1.00                 C  
ATOM    715  CD  GLU   107     226.844 252.530 210.654  1.00                 C  
ATOM    716  CG  GLU   107     225.684 252.513 211.630  1.00                 C  
ATOM    717  OE1 GLU   107     226.789 251.785 209.653  1.00                 O  
ATOM    718  OE2 GLU   107     227.808 253.287 210.890  1.00                 O  
ATOM    719  N   PRO   108     221.787 254.339 209.931  1.00                 N  
ATOM    720  CA  PRO   108     220.568 254.405 209.132  1.00                 C  
ATOM    721  C   PRO   108     220.598 255.594 208.179  1.00                 C  
ATOM    722  O   PRO   108     220.123 255.497 207.042  1.00                 O  
ATOM    723  CB  PRO   108     219.453 254.546 210.170  1.00                 C  
ATOM    724  CD  PRO   108     221.470 254.266 211.426  1.00                 C  
ATOM    725  CG  PRO   108     220.008 253.918 211.403  1.00                 C  
ATOM    726  N   GLU   109     221.156 256.723 208.623  1.00                 N  
ATOM    727  CA  GLU   109     221.301 257.870 207.732  1.00                 C  
ATOM    728  C   GLU   109     222.255 257.557 206.586  1.00                 C  
ATOM    729  O   GLU   109     222.003 257.934 205.434  1.00                 O  
ATOM    730  CB  GLU   109     221.795 259.092 208.508  1.00                 C  
ATOM    731  CD  GLU   109     221.316 260.839 210.269  1.00                 C  
ATOM    732  CG  GLU   109     220.767 259.679 209.462  1.00                 C  
ATOM    733  OE1 GLU   109     222.544 261.064 210.225  1.00                 O  
ATOM    734  OE2 GLU   109     220.519 261.523 210.944  1.00                 O  
ATOM    735  N   ILE   110     223.357 256.863 206.883  1.00                 N  
ATOM    736  CA  ILE   110     224.280 256.457 205.827  1.00                 C  
ATOM    737  C   ILE   110     223.613 255.491 204.854  1.00                 C  
ATOM    738  O   ILE   110     223.829 255.572 203.638  1.00                 O  
ATOM    739  CB  ILE   110     225.555 255.816 206.407  1.00                 C  
ATOM    740  CD1 ILE   110     227.503 256.275 207.986  1.00                 C  
ATOM    741  CG1 ILE   110     226.387 256.863 207.150  1.00                 C  
ATOM    742  CG2 ILE   110     226.354 255.132 205.309  1.00                 C  
ATOM    743  N   ILE   111     222.793 254.573 205.370  1.00                 N  
ATOM    744  CA  ILE   111     222.079 253.642 204.501  1.00                 C  
ATOM    745  C   ILE   111     221.066 254.369 203.625  1.00                 C  
ATOM    746  O   ILE   111     220.885 254.019 202.454  1.00                 O  
ATOM    747  CB  ILE   111     221.370 252.542 205.313  1.00                 C  
ATOM    748  CD1 ILE   111     221.801 250.693 207.014  1.00                 C  
ATOM    749  CG1 ILE   111     222.398 251.632 205.989  1.00                 C  
ATOM    750  CG2 ILE   111     220.414 251.759 204.428  1.00                 C  
ATOM    751  N   GLU   112     220.400 255.389 204.172  1.00                 N  
ATOM    752  CA  GLU   112     219.466 256.175 203.372  1.00                 C  
ATOM    753  C   GLU   112     220.197 256.960 202.289  1.00                 C  
ATOM    754  O   GLU   112     219.705 257.080 201.161  1.00                 O  
ATOM    755  CB  GLU   112     218.667 257.128 204.263  1.00                 C  
ATOM    756  CD  GLU   112     216.951 257.403 206.096  1.00                 C  
ATOM    757  CG  GLU   112     217.680 256.433 205.187  1.00                 C  
ATOM    758  OE1 GLU   112     217.348 258.586 206.143  1.00                 O  
ATOM    759  OE2 GLU   112     215.982 256.980 206.762  1.00                 O  
ATOM    760  N   PRO   113     221.374 257.501 202.615  1.00                 N  
ATOM    761  CA  PRO   113     222.177 258.180 201.602  1.00                 C  
ATOM    762  C   PRO   113     222.612 257.212 200.507  1.00                 C  
ATOM    763  O   PRO   113     222.601 257.557 199.319  1.00                 O  
ATOM    764  CB  PRO   113     223.377 258.721 202.382  1.00                 C  
ATOM    765  CD  PRO   113     221.929 257.760 204.028  1.00                 C  
ATOM    766  CG  PRO   113     222.866 258.907 203.772  1.00                 C  
ATOM    767  N   VAL   114     222.993 255.991 200.890  1.00                 N  
ATOM    768  CA  VAL   114     223.370 254.988 199.898  1.00                 C  
ATOM    769  C   VAL   114     222.181 254.600 199.027  1.00                 C  
ATOM    770  O   VAL   114     222.332 254.375 197.821  1.00                 O  
ATOM    771  CB  VAL   114     223.959 253.730 200.563  1.00                 C  
ATOM    772  CG1 VAL   114     224.179 252.635 199.530  1.00                 C  
ATOM    773  CG2 VAL   114     225.261 254.064 201.275  1.00                 C  
ATOM    774  N   ALA   115     220.988 254.522 199.619  1.00                 N  
ATOM    775  CA  ALA   115     219.793 254.214 198.839  1.00                 C  
ATOM    776  C   ALA   115     219.463 255.340 197.867  1.00                 C  
ATOM    777  O   ALA   115     219.047 255.086 196.730  1.00                 O  
ATOM    778  CB  ALA   115     218.610 253.956 199.760  1.00                 C  
ATOM    779  N   ALA   116     219.645 256.591 198.294  1.00                 N  
ATOM    780  CA  ALA   116     219.442 257.716 197.386  1.00                 C  
ATOM    781  C   ALA   116     220.454 257.691 196.246  1.00                 C  
ATOM    782  O   ALA   116     220.113 257.978 195.092  1.00                 O  
ATOM    783  CB  ALA   116     219.538 259.032 198.143  1.00                 C  
ATOM    784  N   GLU   117     221.708 257.347 196.553  1.00                 N  
ATOM    785  CA  GLU   117     222.717 257.219 195.506  1.00                 C  
ATOM    786  C   GLU   117     222.363 256.098 194.535  1.00                 C  
ATOM    787  O   GLU   117     222.565 256.228 193.323  1.00                 O  
ATOM    788  CB  GLU   117     224.096 256.967 196.119  1.00                 C  
ATOM    789  CD  GLU   117     226.010 257.856 197.506  1.00                 C  
ATOM    790  CG  GLU   117     224.681 258.166 196.846  1.00                 C  
ATOM    791  OE1 GLU   117     226.384 256.666 197.558  1.00                 O  
ATOM    792  OE2 GLU   117     226.678 258.804 197.970  1.00                 O  
ATOM    793  N   VAL   118     221.825 254.990 195.050  1.00                 N  
ATOM    794  CA  VAL   118     221.411 253.893 194.181  1.00                 C  
ATOM    795  C   VAL   118     220.233 254.298 193.303  1.00                 C  
ATOM    796  O   VAL   118     220.155 253.900 192.135  1.00                 O  
ATOM    797  CB  VAL   118     221.045 252.637 194.993  1.00                 C  
ATOM    798  CG1 VAL   118     220.450 251.571 194.086  1.00                 C  
ATOM    799  CG2 VAL   118     222.266 252.100 195.723  1.00                 C  
ATOM    800  N   PRO   119     219.307 255.091 193.845  1.00                 N  
ATOM    801  CA  PRO   119     218.199 255.592 193.036  1.00                 C  
ATOM    802  C   PRO   119     218.698 256.529 191.942  1.00                 C  
ATOM    803  O   PRO   119     218.209 256.486 190.805  1.00                 O  
ATOM    804  CB  PRO   119     217.309 256.326 194.041  1.00                 C  
ATOM    805  CD  PRO   119     219.095 255.366 195.312  1.00                 C  
ATOM    806  CG  PRO   119     217.629 255.695 195.354  1.00                 C  
ATOM    807  N   LEU   120     219.775 257.228 192.299  1.00                 N  
ATOM    808  CA  LEU   120     220.366 258.037 191.256  1.00                 C  
ATOM    809  C   LEU   120     220.891 257.138 190.117  1.00                 C  
ATOM    810  O   LEU   120     220.757 257.461 188.934  1.00                 O  
ATOM    811  CB  LEU   120     221.495 258.901 191.823  1.00                 C  
ATOM    812  CG  LEU   120     221.076 260.029 192.767  1.00                 C  
ATOM    813  CD1 LEU   120     222.296 260.686 193.394  1.00                 C  
ATOM    814  CD2 LEU   120     220.238 261.063 192.031  1.00                 C  
ATOM    815  N   LYS   121     221.489 256.010 190.455  1.00                 N  
ATOM    816  CA  LYS   121     221.942 255.063 189.415  1.00                 C  
ATOM    817  C   LYS   121     220.795 254.602 188.507  1.00                 C  
ATOM    818  O   LYS   121     220.903 254.544 187.279  1.00                 O  
ATOM    819  CB  LYS   121     222.606 253.842 190.055  1.00                 C  
ATOM    820  CD  LYS   121     224.998 254.513 189.692  1.00                 C  
ATOM    821  CE  LYS   121     226.358 254.700 190.343  1.00                 C  
ATOM    822  CG  LYS   121     223.941 254.139 190.719  1.00                 C  
ATOM    823  NZ  LYS   121     227.392 255.121 189.358  1.00                 N  
ATOM    824  N   MET   122     219.679 254.272 189.141  1.00                 N  
ATOM    825  CA  MET   122     218.512 253.775 188.434  1.00                 C  
ATOM    826  C   MET   122     217.913 254.833 187.526  1.00                 C  
ATOM    827  O   MET   122     217.294 254.531 186.502  1.00                 O  
ATOM    828  CB  MET   122     217.454 253.284 189.425  1.00                 C  
ATOM    829  SD  MET   122     215.098 251.938 189.981  1.00                 S  
ATOM    830  CE  MET   122     216.069 250.659 190.774  1.00                 C  
ATOM    831  CG  MET   122     216.282 252.567 188.776  1.00                 C  
ATOM    832  N   THR   123     218.090 256.107 187.889  1.00                 N  
ATOM    833  CA  THR   123     217.522 257.225 187.140  1.00                 C  
ATOM    834  C   THR   123     218.419 257.717 186.000  1.00                 C  
ATOM    835  O   THR   123     218.089 258.683 185.307  1.00                 O  
ATOM    836  CB  THR   123     217.219 258.423 188.058  1.00                 C  
ATOM    837  OG1 THR   123     218.434 258.890 188.658  1.00                 O  
ATOM    838  CG2 THR   123     216.256 258.017 189.164  1.00                 C  
ATOM    839  N   LYS   124     219.563 257.077 185.776  1.00                 N  
ATOM    840  CA  LYS   124     220.487 257.499 184.724  1.00                 C  
ATOM    841  C   LYS   124     219.917 257.370 183.331  1.00                 C  
ATOM    842  O   LYS   124     219.309 256.357 182.975  1.00                 O  
ATOM    843  CB  LYS   124     221.787 256.696 184.799  1.00                 C  
ATOM    844  CD  LYS   124     223.216 258.311 186.082  1.00                 C  
ATOM    845  CE  LYS   124     224.074 258.517 187.320  1.00                 C  
ATOM    846  CG  LYS   124     222.587 256.928 186.070  1.00                 C  
ATOM    847  NZ  LYS   124     224.692 259.872 187.349  1.00                 N  
ATOM    848  N   LYS   125     220.101 258.401 182.502  1.00                 N  
ATOM    849  CA  LYS   125     219.636 258.370 181.115  1.00                 C  
ATOM    850  C   LYS   125     220.613 257.620 180.186  1.00                 C  
ATOM    851  O   LYS   125     221.394 258.224 179.447  1.00                 O  
ATOM    852  CB  LYS   125     219.424 259.791 180.589  1.00                 C  
ATOM    853  CD  LYS   125     218.137 261.943 180.702  1.00                 C  
ATOM    854  CE  LYS   125     216.991 262.686 181.369  1.00                 C  
ATOM    855  CG  LYS   125     218.308 260.551 181.288  1.00                 C  
ATOM    856  NZ  LYS   125     216.799 264.045 180.791  1.00                 N  
ATOM    857  N   LEU   126     220.621 256.217 180.274  1.00                 N  
ATOM    858  CA  LEU   126     221.503 255.512 179.349  1.00                 C  
ATOM    859  C   LEU   126     220.707 254.572 178.453  1.00                 C  
ATOM    860  O   LEU   126     221.047 254.388 177.280  1.00                 O  
ATOM    861  CB  LEU   126     222.572 254.732 180.117  1.00                 C  
ATOM    862  CG  LEU   126     223.531 255.562 180.974  1.00                 C  
ATOM    863  CD1 LEU   126     224.477 254.658 181.750  1.00                 C  
ATOM    864  CD2 LEU   126     224.320 256.534 180.110  1.00                 C  
ATOM    865  N   ASP   127     219.640 253.967 178.978  1.00                 N  
ATOM    866  CA  ASP   127     218.786 253.123 178.147  1.00                 C  
ATOM    867  C   ASP   127     218.050 253.949 177.099  1.00                 C  
ATOM    868  O   ASP   127     217.886 253.511 175.954  1.00                 O  
ATOM    869  CB  ASP   127     217.782 252.359 179.013  1.00                 C  
ATOM    870  CG  ASP   127     218.436 251.266 179.835  1.00                 C  
ATOM    871  OD1 ASP   127     219.599 250.916 179.542  1.00                 O  
ATOM    872  OD2 ASP   127     217.786 250.759 180.773  1.00                 O  
ATOM    873  N   LYS   128     217.596 255.148 177.473  1.00                 N  
ATOM    874  CA  LYS   128     216.989 256.041 176.490  1.00                 C  
ATOM    875  C   LYS   128     217.999 256.452 175.424  1.00                 C  
ATOM    876  O   LYS   128     217.667 256.532 174.233  1.00                 O  
ATOM    877  CB  LYS   128     216.415 257.282 177.176  1.00                 C  
ATOM    878  CD  LYS   128     214.671 258.281 178.680  1.00                 C  
ATOM    879  CE  LYS   128     213.440 258.007 179.529  1.00                 C  
ATOM    880  CG  LYS   128     215.176 257.011 178.013  1.00                 C  
ATOM    881  NZ  LYS   128     212.960 259.234 180.223  1.00                 N  
ATOM    882  N   PRO   129     219.242 256.713 175.835  1.00                 N  
ATOM    883  CA  PRO   129     220.291 257.033 174.871  1.00                 C  
ATOM    884  C   PRO   129     220.565 255.854 173.945  1.00                 C  
ATOM    885  O   PRO   129     220.821 256.039 172.751  1.00                 O  
ATOM    886  CB  PRO   129     221.507 257.357 175.741  1.00                 C  
ATOM    887  CD  PRO   129     219.703 257.009 177.275  1.00                 C  
ATOM    888  CG  PRO   129     220.927 257.844 177.027  1.00                 C  
ATOM    889  N   ALA   130     220.510 254.631 174.478  1.00                 N  
ATOM    890  CA  ALA   130     220.691 253.448 173.643  1.00                 C  
ATOM    891  C   ALA   130     219.536 253.269 172.666  1.00                 C  
ATOM    892  O   ALA   130     219.747 252.825 171.533  1.00                 O  
ATOM    893  CB  ALA   130     220.834 252.205 174.508  1.00                 C  
ATOM    894  N   LYS   131     218.315 253.609 173.082  1.00                 N  
ATOM    895  CA  LYS   131     217.186 253.572 172.155  1.00                 C  
ATOM    896  C   LYS   131     217.362 254.596 171.039  1.00                 C  
ATOM    897  O   LYS   131     217.087 254.308 169.866  1.00                 O  
ATOM    898  CB  LYS   131     215.873 253.824 172.899  1.00                 C  
ATOM    899  CD  LYS   131     214.146 253.006 174.526  1.00                 C  
ATOM    900  CE  LYS   131     213.725 251.869 175.443  1.00                 C  
ATOM    901  CG  LYS   131     215.444 252.681 173.805  1.00                 C  
ATOM    902  NZ  LYS   131     212.477 252.191 176.189  1.00                 N  
ATOM    903  N   PRO   132     217.820 255.801 171.387  1.00                 N  
ATOM    904  CA  PRO   132     218.119 256.797 170.361  1.00                 C  
ATOM    905  C   PRO   132     219.236 256.326 169.436  1.00                 C  
ATOM    906  O   PRO   132     219.202 256.593 168.229  1.00                 O  
ATOM    907  CB  PRO   132     218.539 258.034 171.157  1.00                 C  
ATOM    908  CD  PRO   132     217.854 256.427 172.794  1.00                 C  
ATOM    909  CG  PRO   132     217.834 257.894 172.465  1.00                 C  
ATOM    910  N   ILE   133     220.223 255.612 169.980  1.00                 N  
ATOM    911  CA  ILE   133     221.305 255.080 169.159  1.00                 C  
ATOM    912  C   ILE   133     220.783 254.000 168.219  1.00                 C  
ATOM    913  O   ILE   133     221.238 253.880 167.078  1.00                 O  
ATOM    914  CB  ILE   133     222.449 254.521 170.026  1.00                 C  
ATOM    915  CD1 ILE   133     223.656 256.766 170.040  1.00                 C  
ATOM    916  CG1 ILE   133     223.077 255.636 170.864  1.00                 C  
ATOM    917  CG2 ILE   133     223.479 253.815 169.157  1.00                 C  
ATOM    918  N   LEU   134     219.825 253.196 168.683  1.00                 N  
ATOM    919  CA  LEU   134     219.213 252.198 167.811  1.00                 C  
ATOM    920  C   LEU   134     218.413 252.862 166.697  1.00                 C  
ATOM    921  O   LEU   134     218.414 252.393 165.552  1.00                 O  
ATOM    922  CB  LEU   134     218.313 251.261 168.619  1.00                 C  
ATOM    923  CG  LEU   134     219.019 250.322 169.599  1.00                 C  
ATOM    924  CD1 LEU   134     218.005 249.577 170.454  1.00                 C  
ATOM    925  CD2 LEU   134     219.908 249.338 168.856  1.00                 C  
ATOM    926  N   HIS   135     217.721 253.958 167.016  1.00                 N  
ATOM    927  CA  HIS   135     217.029 254.718 165.977  1.00                 C  
ATOM    928  C   HIS   135     218.017 255.284 164.961  1.00                 C  
ATOM    929  O   HIS   135     217.759 255.269 163.750  1.00                 O  
ATOM    930  CB  HIS   135     216.207 255.849 166.598  1.00                 C  
ATOM    931  CG  HIS   135     215.432 256.651 165.600  1.00                 C  
ATOM    932  ND1 HIS   135     214.324 256.157 164.946  1.00                 N  
ATOM    933  CE1 HIS   135     213.846 257.102 164.118  1.00                 C  
ATOM    934  CD2 HIS   135     215.530 257.994 165.045  1.00                 C  
ATOM    935  NE2 HIS   135     214.564 258.207 164.172  1.00                 N  
ATOM    936  N   ASN   136     219.160 255.783 165.438  1.00                 N  
ATOM    937  CA  ASN   136     220.188 256.280 164.529  1.00                 C  
ATOM    938  C   ASN   136     220.761 255.154 163.675  1.00                 C  
ATOM    939  O   ASN   136     221.093 255.361 162.503  1.00                 O  
ATOM    940  CB  ASN   136     221.301 256.981 165.311  1.00                 C  
ATOM    941  CG  ASN   136     220.872 258.332 165.849  1.00                 C  
ATOM    942  OD1 ASN   136     219.916 258.932 165.358  1.00                 O  
ATOM    943  ND2 ASN   136     221.581 258.816 166.862  1.00                 N  
ATOM    944  N   LYS   137     220.877 253.954 164.244  1.00                 N  
ATOM    945  CA  LYS   137     221.367 252.810 163.480  1.00                 C  
ATOM    946  C   LYS   137     220.360 252.414 162.407  1.00                 C  
ATOM    947  O   LYS   137     220.737 252.016 161.300  1.00                 O  
ATOM    948  CB  LYS   137     221.650 251.627 164.408  1.00                 C  
ATOM    949  CD  LYS   137     223.068 250.621 166.218  1.00                 C  
ATOM    950  CE  LYS   137     224.272 250.818 167.125  1.00                 C  
ATOM    951  CG  LYS   137     222.853 251.826 165.317  1.00                 C  
ATOM    952  NZ  LYS   137     224.470 249.663 168.044  1.00                 N  
ATOM    953  N   ASP   138     219.066 252.513 162.716  1.00                 N  
ATOM    954  CA  ASP   138     218.047 252.262 161.701  1.00                 C  
ATOM    955  C   ASP   138     218.110 253.306 160.590  1.00                 C  
ATOM    956  O   ASP   138     217.968 252.976 159.405  1.00                 O  
ATOM    957  CB  ASP   138     216.653 252.250 162.332  1.00                 C  
ATOM    958  CG  ASP   138     216.414 251.023 163.191  1.00                 C  
ATOM    959  OD1 ASP   138     217.202 250.060 163.085  1.00                 O  
ATOM    960  OD2 ASP   138     215.437 251.025 163.970  1.00                 O  
ATOM    961  N   GLU   139     218.321 254.572 160.958  1.00                 N  
ATOM    962  CA  GLU   139     218.496 255.614 159.949  1.00                 C  
ATOM    963  C   GLU   139     219.723 255.341 159.085  1.00                 C  
ATOM    964  O   GLU   139     219.705 255.578 157.871  1.00                 O  
ATOM    965  CB  GLU   139     218.615 256.988 160.612  1.00                 C  
ATOM    966  CD  GLU   139     217.497 258.818 161.946  1.00                 C  
ATOM    967  CG  GLU   139     217.322 257.492 161.232  1.00                 C  
ATOM    968  OE1 GLU   139     218.656 259.250 162.122  1.00                 O  
ATOM    969  OE2 GLU   139     216.475 259.425 162.329  1.00                 O  
ATOM    970  N   LYS   140     220.797 254.834 159.693  1.00                 N  
ATOM    971  CA  LYS   140     221.993 254.487 158.933  1.00                 C  
ATOM    972  C   LYS   140     221.732 253.313 157.996  1.00                 C  
ATOM    973  O   LYS   140     222.238 253.285 156.869  1.00                 O  
ATOM    974  CB  LYS   140     223.150 254.155 159.877  1.00                 C  
ATOM    975  CD  LYS   140     225.587 253.624 160.162  1.00                 C  
ATOM    976  CE  LYS   140     226.860 253.173 159.464  1.00                 C  
ATOM    977  CG  LYS   140     224.453 253.821 159.169  1.00                 C  
ATOM    978  NZ  LYS   140     227.380 254.211 158.532  1.00                 N  
ATOM    979  N   THR   141     220.947 252.333 158.448  1.00                 N  
ATOM    980  CA  THR   141     220.584 251.218 157.580  1.00                 C  
ATOM    981  C   THR   141     219.742 251.684 156.400  1.00                 C  
ATOM    982  O   THR   141     219.881 251.158 155.290  1.00                 O  
ATOM    983  CB  THR   141     219.816 250.129 158.352  1.00                 C  
ATOM    984  OG1 THR   141     220.650 249.596 159.389  1.00                 O  
ATOM    985  CG2 THR   141     219.417 248.996 157.419  1.00                 C  
ATOM    986  N   TYR   142     218.863 252.664 156.621  1.00                 N  
ATOM    987  CA  TYR   142     218.095 253.227 155.512  1.00                 C  
ATOM    988  C   TYR   142     218.995 254.005 154.557  1.00                 C  
ATOM    989  O   TYR   142     218.833 253.926 153.331  1.00                 O  
ATOM    990  CB  TYR   142     216.980 254.134 156.038  1.00                 C  
ATOM    991  CG  TYR   142     216.109 254.725 154.953  1.00                 C  
ATOM    992  OH  TYR   142     213.703 256.336 151.969  1.00                 O  
ATOM    993  CZ  TYR   142     214.500 255.804 152.956  1.00                 C  
ATOM    994  CD1 TYR   142     215.127 253.961 154.335  1.00                 C  
ATOM    995  CE1 TYR   142     214.325 254.493 153.343  1.00                 C  
ATOM    996  CD2 TYR   142     216.270 256.044 154.551  1.00                 C  
ATOM    997  CE2 TYR   142     215.478 256.593 153.560  1.00                 C  
ATOM    998  N   LYS   143     219.947 254.767 155.102  1.00                 N  
ATOM    999  CA  LYS   143     220.904 255.476 154.260  1.00                 C  
ATOM   1000  C   LYS   143     221.770 254.510 153.462  1.00                 C  
ATOM   1001  O   LYS   143     222.210 254.843 152.358  1.00                 O  
ATOM   1002  CB  LYS   143     221.791 256.389 155.109  1.00                 C  
ATOM   1003  CD  LYS   143     222.004 258.452 156.523  1.00                 C  
ATOM   1004  CE  LYS   143     221.283 259.662 157.093  1.00                 C  
ATOM   1005  CG  LYS   143     221.067 257.593 155.689  1.00                 C  
ATOM   1006  NZ  LYS   143     222.179 260.491 157.946  1.00                 N  
ATOM   1007  N   VAL   144     222.018 253.313 153.998  1.00                 N  
ATOM   1008  CA  VAL   144     222.767 252.309 153.249  1.00                 C  
ATOM   1009  C   VAL   144     221.998 251.857 152.013  1.00                 C  
ATOM   1010  O   VAL   144     222.574 251.724 150.926  1.00                 O  
ATOM   1011  CB  VAL   144     223.107 251.089 154.125  1.00                 C  
ATOM   1012  CG1 VAL   144     223.728 249.985 153.283  1.00                 C  
ATOM   1013  CG2 VAL   144     224.040 251.489 155.257  1.00                 C  
ATOM   1014  N   ALA   145     220.691 251.623 152.156  1.00                 N  
ATOM   1015  CA  ALA   145     219.876 251.270 150.998  1.00                 C  
ATOM   1016  C   ALA   145     219.786 252.432 150.017  1.00                 C  
ATOM   1017  O   ALA   145     219.778 252.225 148.797  1.00                 O  
ATOM   1018  CB  ALA   145     218.483 250.847 151.439  1.00                 C  
ATOM   1019  N   ASP   146     219.719 253.662 150.532  1.00                 N  
ATOM   1020  CA  ASP   146     219.737 254.828 149.653  1.00                 C  
ATOM   1021  C   ASP   146     221.036 254.899 148.855  1.00                 C  
ATOM   1022  O   ASP   146     221.021 255.196 147.655  1.00                 O  
ATOM   1023  CB  ASP   146     219.549 256.112 150.463  1.00                 C  
ATOM   1024  CG  ASP   146     218.135 256.269 150.987  1.00                 C  
ATOM   1025  OD1 ASP   146     217.240 255.544 150.506  1.00                 O  
ATOM   1026  OD2 ASP   146     217.923 257.118 151.878  1.00                 O  
ATOM   1027  N   GLU   147     222.167 254.615 149.505  1.00                 N  
ATOM   1028  CA  GLU   147     223.451 254.626 148.812  1.00                 C  
ATOM   1029  C   GLU   147     223.536 253.498 147.792  1.00                 C  
ATOM   1030  O   GLU   147     224.124 253.666 146.719  1.00                 O  
ATOM   1031  CB  GLU   147     224.602 254.514 149.814  1.00                 C  
ATOM   1032  CD  GLU   147     227.095 254.581 150.215  1.00                 C  
ATOM   1033  CG  GLU   147     225.983 254.595 149.185  1.00                 C  
ATOM   1034  OE1 GLU   147     227.196 253.587 150.966  1.00                 O  
ATOM   1035  OE2 GLU   147     227.864 255.563 150.273  1.00                 O  
ATOM   1036  N   ASN   148     222.956 252.339 148.110  1.00                 N  
ATOM   1037  CA  ASN   148     222.938 251.236 147.153  1.00                 C  
ATOM   1038  C   ASN   148     222.113 251.609 145.926  1.00                 C  
ATOM   1039  O   ASN   148     222.499 251.316 144.787  1.00                 O  
ATOM   1040  CB  ASN   148     222.398 249.965 147.811  1.00                 C  
ATOM   1041  CG  ASN   148     223.388 249.343 148.776  1.00                 C  
ATOM   1042  OD1 ASN   148     224.586 249.618 148.715  1.00                 O  
ATOM   1043  ND2 ASN   148     222.888 248.500 149.673  1.00                 N  
ATOM   1044  N   MET   149     220.969 252.265 146.137  1.00                 N  
ATOM   1045  CA  MET   149     220.159 252.717 145.011  1.00                 C  
ATOM   1046  C   MET   149     220.895 253.769 144.189  1.00                 C  
ATOM   1047  O   MET   149     220.820 253.766 142.954  1.00                 O  
ATOM   1048  CB  MET   149     218.823 253.277 145.503  1.00                 C  
ATOM   1049  SD  MET   149     216.390 252.945 146.786  1.00                 S  
ATOM   1050  CE  MET   149     215.557 253.530 145.312  1.00                 C  
ATOM   1051  CG  MET   149     217.882 252.228 146.072  1.00                 C  
ATOM   1052  N   GLU   150     221.615 254.673 144.857  1.00                 N  
ATOM   1053  CA  GLU   150     222.401 255.672 144.138  1.00                 C  
ATOM   1054  C   GLU   150     223.504 255.018 143.314  1.00                 C  
ATOM   1055  O   GLU   150     223.776 255.439 142.185  1.00                 O  
ATOM   1056  CB  GLU   150     223.006 256.682 145.115  1.00                 C  
ATOM   1057  CD  GLU   150     221.302 258.513 144.760  1.00                 C  
ATOM   1058  CG  GLU   150     221.987 257.606 145.763  1.00                 C  
ATOM   1059  OE1 GLU   150     222.014 259.187 143.986  1.00                 O  
ATOM   1060  OE2 GLU   150     220.054 258.550 144.748  1.00                 O  
ATOM   1061  N   GLU   151     224.146 253.982 143.860  1.00                 N  
ATOM   1062  CA  GLU   151     225.188 253.280 143.117  1.00                 C  
ATOM   1063  C   GLU   151     224.605 252.539 141.920  1.00                 C  
ATOM   1064  O   GLU   151     225.218 252.500 140.846  1.00                 O  
ATOM   1065  CB  GLU   151     225.930 252.302 144.030  1.00                 C  
ATOM   1066  CD  GLU   151     228.189 252.493 142.916  1.00                 C  
ATOM   1067  CG  GLU   151     227.073 251.564 143.350  1.00                 C  
ATOM   1068  OE1 GLU   151     228.269 253.618 143.453  1.00                 O  
ATOM   1069  OE2 GLU   151     228.984 252.097 142.037  1.00                 O  
ATOM   1070  N   TYR   152     223.421 251.944 142.085  1.00                 N  
ATOM   1071  CA  TYR   152     222.767 251.288 140.957  1.00                 C  
ATOM   1072  C   TYR   152     222.405 252.295 139.872  1.00                 C  
ATOM   1073  O   TYR   152     222.575 252.023 138.675  1.00                 O  
ATOM   1074  CB  TYR   152     221.514 250.544 141.423  1.00                 C  
ATOM   1075  CG  TYR   152     220.777 249.830 140.312  1.00                 C  
ATOM   1076  OH  TYR   152     218.761 247.855 137.259  1.00                 O  
ATOM   1077  CZ  TYR   152     219.427 248.510 138.269  1.00                 C  
ATOM   1078  CD1 TYR   152     221.234 248.613 139.823  1.00                 C  
ATOM   1079  CE1 TYR   152     220.567 247.953 138.808  1.00                 C  
ATOM   1080  CD2 TYR   152     219.627 250.376 139.757  1.00                 C  
ATOM   1081  CE2 TYR   152     218.947 249.730 138.741  1.00                 C  
ATOM   1082  N   VAL   153     221.910 253.469 140.272  1.00                 N  
ATOM   1083  CA  VAL   153     221.599 254.511 139.299  1.00                 C  
ATOM   1084  C   VAL   153     222.858 254.997 138.592  1.00                 C  
ATOM   1085  O   VAL   153     222.837 255.266 137.386  1.00                 O  
ATOM   1086  CB  VAL   153     220.880 255.703 139.958  1.00                 C  
ATOM   1087  CG1 VAL   153     220.756 256.859 138.978  1.00                 C  
ATOM   1088  CG2 VAL   153     219.510 255.282 140.468  1.00                 C  
ATOM   1089  N   HIS   154     223.967 255.110 139.327  1.00                 N  
ATOM   1090  CA  HIS   154     225.226 255.520 138.713  1.00                 C  
ATOM   1091  C   HIS   154     225.721 254.478 137.717  1.00                 C  
ATOM   1092  O   HIS   154     226.228 254.827 136.646  1.00                 O  
ATOM   1093  CB  HIS   154     226.290 255.766 139.785  1.00                 C  
ATOM   1094  CG  HIS   154     227.589 256.273 139.241  1.00                 C  
ATOM   1095  ND1 HIS   154     227.735 257.541 138.722  1.00                 N  
ATOM   1096  CE1 HIS   154     229.006 257.705 138.316  1.00                 C  
ATOM   1097  CD2 HIS   154     228.931 255.731 139.083  1.00                 C  
ATOM   1098  NE2 HIS   154     229.730 256.623 138.530  1.00                 N  
ATOM   1099  N   ARG   155     225.582 253.193 138.052  1.00                 N  
ATOM   1100  CA  ARG   155     225.977 252.140 137.121  1.00                 C  
ATOM   1101  C   ARG   155     225.111 252.161 135.867  1.00                 C  
ATOM   1102  O   ARG   155     225.617 251.999 134.747  1.00                 O  
ATOM   1103  CB  ARG   155     225.891 250.769 137.795  1.00                 C  
ATOM   1104  CD  ARG   155     226.774 249.179 139.525  1.00                 C  
ATOM   1105  NE  ARG   155     227.798 248.927 140.536  1.00                 N  
ATOM   1106  CG  ARG   155     226.959 250.528 138.850  1.00                 C  
ATOM   1107  CZ  ARG   155     227.772 247.908 141.388  1.00                 C  
ATOM   1108  NH1 ARG   155     228.748 247.759 142.274  1.00                 N  
ATOM   1109  NH2 ARG   155     226.770 247.041 141.354  1.00                 N  
ATOM   1110  N   GLY   156     223.802 252.358 136.034  1.00                 N  
ATOM   1111  CA  GLY   156     222.931 252.475 134.874  1.00                 C  
ATOM   1112  C   GLY   156     223.276 253.671 134.008  1.00                 C  
ATOM   1113  O   GLY   156     223.272 253.582 132.776  1.00                 O  
ATOM   1114  N   PRO   157     223.590 254.805 134.639  1.00                 N  
ATOM   1115  CA  PRO   157     223.988 255.990 133.887  1.00                 C  
ATOM   1116  C   PRO   157     225.304 255.763 133.155  1.00                 C  
ATOM   1117  O   PRO   157     225.481 256.237 132.029  1.00                 O  
ATOM   1118  CB  PRO   157     224.122 257.078 134.954  1.00                 C  
ATOM   1119  CD  PRO   157     223.308 255.143 136.105  1.00                 C  
ATOM   1120  CG  PRO   157     223.207 256.642 136.049  1.00                 C  
ATOM   1121  N   PRO   158     226.234 255.031 133.771  1.00                 N  
ATOM   1122  CA  PRO   158     227.497 254.728 133.105  1.00                 C  
ATOM   1123  C   PRO   158     227.283 253.813 131.905  1.00                 C  
ATOM   1124  O   PRO   158     227.910 253.999 130.855  1.00                 O  
ATOM   1125  CB  PRO   158     228.332 254.044 134.189  1.00                 C  
ATOM   1126  CD  PRO   158     226.304 254.716 135.267  1.00                 C  
ATOM   1127  CG  PRO   158     227.786 254.574 135.472  1.00                 C  
ATOM   1128  N   PRO   159     226.399 252.821 132.040  1.00                 N  
ATOM   1129  CA  PRO   159     226.094 251.945 130.911  1.00                 C  
ATOM   1130  C   PRO   159     225.438 252.736 129.785  1.00                 C  
ATOM   1131  O   PRO   159     225.761 252.553 128.602  1.00                 O  
ATOM   1132  CB  PRO   159     225.144 250.900 131.499  1.00                 C  
ATOM   1133  CD  PRO   159     225.827 252.253 133.352  1.00                 C  
ATOM   1134  CG  PRO   159     225.502 250.842 132.947  1.00                 C  
ATOM   1135  N   LYS   160     224.507 253.629 130.135  1.00                 N  
ATOM   1136  CA  LYS   160     223.866 254.464 129.125  1.00                 C  
ATOM   1137  C   LYS   160     224.876 255.381 128.445  1.00                 C  
ATOM   1138  O   LYS   160     224.803 255.604 127.233  1.00                 O  
ATOM   1139  CB  LYS   160     222.743 255.294 129.750  1.00                 C  
ATOM   1140  CD  LYS   160     220.460 255.364 130.790  1.00                 C  
ATOM   1141  CE  LYS   160     219.248 254.549 131.214  1.00                 C  
ATOM   1142  CG  LYS   160     221.526 254.482 130.161  1.00                 C  
ATOM   1143  NZ  LYS   160     218.214 255.394 131.872  1.00                 N  
ATOM   1144  N   ASP   161     225.832 255.913 129.211  1.00                 N  
ATOM   1145  CA  ASP   161     226.855 256.775 128.631  1.00                 C  
ATOM   1146  C   ASP   161     227.770 255.995 127.697  1.00                 C  
ATOM   1147  O   ASP   161     228.177 256.509 126.651  1.00                 O  
ATOM   1148  CB  ASP   161     227.679 257.444 129.733  1.00                 C  
ATOM   1149  CG  ASP   161     228.614 258.510 129.195  1.00                 C  
ATOM   1150  OD1 ASP   161     228.116 259.505 128.628  1.00                 O  
ATOM   1151  OD2 ASP   161     229.844 258.351 129.341  1.00                 O  
ATOM   1152  N   ASP   162     228.103 254.753 128.055  1.00                 N  
ATOM   1153  CA  ASP   162     228.915 253.925 127.167  1.00                 C  
ATOM   1154  C   ASP   162     228.173 253.618 125.871  1.00                 C  
ATOM   1155  O   ASP   162     228.756 253.680 124.780  1.00                 O  
ATOM   1156  CB  ASP   162     229.314 252.623 127.865  1.00                 C  
ATOM   1157  CG  ASP   162     230.349 252.838 128.952  1.00                 C  
ATOM   1158  OD1 ASP   162     230.957 253.929 128.986  1.00                 O  
ATOM   1159  OD2 ASP   162     230.552 251.916 129.770  1.00                 O  
ATOM   1160  N   ILE   163     226.882 253.287 125.972  1.00                 N  
ATOM   1161  CA  ILE   163     226.091 253.040 124.769  1.00                 C  
ATOM   1162  C   ILE   163     225.996 254.293 123.906  1.00                 C  
ATOM   1163  O   ILE   163     226.102 254.221 122.674  1.00                 O  
ATOM   1164  CB  ILE   163     224.678 252.537 125.116  1.00                 C  
ATOM   1165  CD1 ILE   163     223.446 250.679 126.353  1.00                 C  
ATOM   1166  CG1 ILE   163     224.745 251.135 125.727  1.00                 C  
ATOM   1167  CG2 ILE   163     223.781 252.578 123.888  1.00                 C  
ATOM   1168  N   GLU   164     225.803 255.454 124.537  1.00                 N  
ATOM   1169  CA  GLU   164     225.732 256.705 123.791  1.00                 C  
ATOM   1170  C   GLU   164     227.064 257.031 123.130  1.00                 C  
ATOM   1171  O   GLU   164     227.094 257.553 122.013  1.00                 O  
ATOM   1172  CB  GLU   164     225.309 257.853 124.709  1.00                 C  
ATOM   1173  CD  GLU   164     223.505 258.887 126.143  1.00                 C  
ATOM   1174  CG  GLU   164     223.869 257.767 125.188  1.00                 C  
ATOM   1175  OE1 GLU   164     224.419 259.616 126.580  1.00                 O  
ATOM   1176  OE2 GLU   164     222.304 259.036 126.453  1.00                 O  
ATOM   1177  N   MET   165     228.177 256.722 123.799  1.00                 N  
ATOM   1178  CA  MET   165     229.488 256.961 123.204  1.00                 C  
ATOM   1179  C   MET   165     229.723 256.048 122.007  1.00                 C  
ATOM   1180  O   MET   165     230.283 256.479 120.993  1.00                 O  
ATOM   1181  CB  MET   165     230.593 256.759 124.243  1.00                 C  
ATOM   1182  SD  MET   165     231.855 257.476 126.603  1.00                 S  
ATOM   1183  CE  MET   165     233.361 257.824 125.698  1.00                 C  
ATOM   1184  CG  MET   165     230.613 257.811 125.340  1.00                 C  
ATOM   1185  N   LYS   166     229.298 254.787 122.104  1.00                 N  
ATOM   1186  CA  LYS   166     229.412 253.883 120.962  1.00                 C  
ATOM   1187  C   LYS   166     228.568 254.376 119.790  1.00                 C  
ATOM   1188  O   LYS   166     229.024 254.390 118.637  1.00                 O  
ATOM   1189  CB  LYS   166     228.991 252.466 121.356  1.00                 C  
ATOM   1190  CD  LYS   166     229.480 250.371 122.650  1.00                 C  
ATOM   1191  CE  LYS   166     230.451 249.675 123.589  1.00                 C  
ATOM   1192  CG  LYS   166     229.969 251.763 122.284  1.00                 C  
ATOM   1193  NZ  LYS   166     229.964 248.326 123.991  1.00                 N  
ATOM   1194  N   LEU   167     227.329 254.791 120.071  1.00                 N  
ATOM   1195  CA  LEU   167     226.465 255.311 119.016  1.00                 C  
ATOM   1196  C   LEU   167     227.045 256.580 118.403  1.00                 C  
ATOM   1197  O   LEU   167     226.952 256.791 117.189  1.00                 O  
ATOM   1198  CB  LEU   167     225.062 255.586 119.560  1.00                 C  
ATOM   1199  CG  LEU   167     224.230 254.360 119.942  1.00                 C  
ATOM   1200  CD1 LEU   167     222.941 254.778 120.632  1.00                 C  
ATOM   1201  CD2 LEU   167     223.924 253.515 118.715  1.00                 C  
ATOM   1202  N   ILE   168     227.663 257.430 119.226  1.00                 N  
ATOM   1203  CA  ILE   168     228.250 258.664 118.717  1.00                 C  
ATOM   1204  C   ILE   168     229.481 258.380 117.869  1.00                 C  
ATOM   1205  O   ILE   168     229.720 259.065 116.871  1.00                 O  
ATOM   1206  CB  ILE   168     228.616 259.628 119.860  1.00                 C  
ATOM   1207  CD1 ILE   168     227.620 260.872 121.850  1.00                 C  
ATOM   1208  CG1 ILE   168     227.351 260.135 120.557  1.00                 C  
ATOM   1209  CG2 ILE   168     229.473 260.772 119.339  1.00                 C  
ATOM   1210  N   ARG   169     230.269 257.370 118.242  1.00                 N  
ATOM   1211  CA  ARG   169     231.412 256.985 117.420  1.00                 C  
ATOM   1212  C   ARG   169     230.941 256.448 116.074  1.00                 C  
ATOM   1213  O   ARG   169     231.510 256.777 115.023  1.00                 O  
ATOM   1214  CB  ARG   169     232.265 255.941 118.144  1.00                 C  
ATOM   1215  CD  ARG   169     234.455 256.566 117.088  1.00                 C  
ATOM   1216  NE  ARG   169     235.583 256.120 116.274  1.00                 N  
ATOM   1217  CG  ARG   169     233.456 255.447 117.339  1.00                 C  
ATOM   1218  CZ  ARG   169     235.585 256.103 114.945  1.00                 C  
ATOM   1219  NH1 ARG   169     236.657 255.681 114.288  1.00                 N  
ATOM   1220  NH2 ARG   169     234.515 256.510 114.275  1.00                 N  
ATOM   1221  N   ASP   170     229.895 255.617 116.082  1.00                 N  
ATOM   1222  CA  ASP   170     229.345 255.115 114.825  1.00                 C  
ATOM   1223  C   ASP   170     228.822 256.254 113.956  1.00                 C  
ATOM   1224  O   ASP   170     229.078 256.295 112.745  1.00                 O  
ATOM   1225  CB  ASP   170     228.227 254.106 115.094  1.00                 C  
ATOM   1226  CG  ASP   170     228.748 252.789 115.634  1.00                 C  
ATOM   1227  OD1 ASP   170     229.971 252.552 115.543  1.00                 O  
ATOM   1228  OD2 ASP   170     227.933 251.993 116.147  1.00                 O  
ATOM   1229  N   LYS   171     228.089 257.194 114.561  1.00                 N  
ATOM   1230  CA  LYS   171     227.563 258.329 113.810  1.00                 C  
ATOM   1231  C   LYS   171     228.678 259.221 113.283  1.00                 C  
ATOM   1232  O   LYS   171     228.564 259.759 112.178  1.00                 O  
ATOM   1233  CB  LYS   171     226.610 259.152 114.680  1.00                 C  
ATOM   1234  CD  LYS   171     224.404 259.321 115.865  1.00                 C  
ATOM   1235  CE  LYS   171     223.088 258.626 116.172  1.00                 C  
ATOM   1236  CG  LYS   171     225.295 258.455 114.989  1.00                 C  
ATOM   1237  NZ  LYS   171     222.222 259.445 117.065  1.00                 N  
ATOM   1238  N   LYS   172     229.764 259.380 114.043  1.00                 N  
ATOM   1239  CA  LYS   172     230.884 260.188 113.576  1.00                 C  
ATOM   1240  C   LYS   172     231.593 259.521 112.407  1.00                 C  
ATOM   1241  O   LYS   172     231.988 260.195 111.449  1.00                 O  
ATOM   1242  CB  LYS   172     231.874 260.441 114.715  1.00                 C  
ATOM   1243  CD  LYS   172     233.925 261.632 115.536  1.00                 C  
ATOM   1244  CE  LYS   172     235.095 262.524 115.154  1.00                 C  
ATOM   1245  CG  LYS   172     233.045 261.332 114.333  1.00                 C  
ATOM   1246  NZ  LYS   172     235.967 262.827 116.323  1.00                 N  
ATOM   1247  N   GLU   173     231.761 258.197 112.463  1.00                 N  
ATOM   1248  CA  GLU   173     232.342 257.486 111.328  1.00                 C  
ATOM   1249  C   GLU   173     231.460 257.616 110.091  1.00                 C  
ATOM   1250  O   GLU   173     231.958 257.857 108.982  1.00                 O  
ATOM   1251  CB  GLU   173     232.553 256.010 111.671  1.00                 C  
ATOM   1252  CD  GLU   173     234.619 255.634 110.269  1.00                 C  
ATOM   1253  CG  GLU   173     233.196 255.200 110.558  1.00                 C  
ATOM   1254  OE1 GLU   173     235.230 256.286 111.141  1.00                 O  
ATOM   1255  OE2 GLU   173     235.124 255.322 109.170  1.00                 O  
ATOM   1256  N   LYS   174     230.143 257.469 110.265  1.00                 N  
ATOM   1257  CA  LYS   174     229.228 257.613 109.136  1.00                 C  
ATOM   1258  C   LYS   174     229.271 259.027 108.566  1.00                 C  
ATOM   1259  O   LYS   174     229.257 259.212 107.343  1.00                 O  
ATOM   1260  CB  LYS   174     227.799 257.261 109.556  1.00                 C  
ATOM   1261  CD  LYS   174     226.146 255.507 110.254  1.00                 C  
ATOM   1262  CE  LYS   174     225.928 254.029 110.537  1.00                 C  
ATOM   1263  CG  LYS   174     227.578 255.782 109.824  1.00                 C  
ATOM   1264  NZ  LYS   174     224.541 253.751 111.001  1.00                 N  
ATOM   1265  N   GLN   175     229.332 260.037 109.437  1.00                 N  
ATOM   1266  CA  GLN   175     229.382 261.419 108.975  1.00                 C  
ATOM   1267  C   GLN   175     230.691 261.716 108.258  1.00                 C  
ATOM   1268  O   GLN   175     230.706 262.455 107.269  1.00                 O  
ATOM   1269  CB  GLN   175     229.199 262.383 110.149  1.00                 C  
ATOM   1270  CD  GLN   175     227.681 263.279 111.957  1.00                 C  
ATOM   1271  CG  GLN   175     227.802 262.372 110.749  1.00                 C  
ATOM   1272  OE1 GLN   175     227.304 264.445 111.836  1.00                 O  
ATOM   1273  NE2 GLN   175     228.000 262.746 113.131  1.00                 N  
ATOM   1274  N   ARG   176     231.800 261.147 108.736  1.00                 N  
ATOM   1275  CA  ARG   176     233.075 261.331 108.051  1.00                 C  
ATOM   1276  C   ARG   176     233.053 260.686 106.672  1.00                 C  
ATOM   1277  O   ARG   176     233.534 261.275 105.694  1.00                 O  
ATOM   1278  CB  ARG   176     234.220 260.752 108.885  1.00                 C  
ATOM   1279  CD  ARG   176     236.686 260.376 109.163  1.00                 C  
ATOM   1280  NE  ARG   176     236.568 258.927 109.302  1.00                 N  
ATOM   1281  CG  ARG   176     235.597 260.953 108.273  1.00                 C  
ATOM   1282  CZ  ARG   176     236.990 258.052 108.395  1.00                 C  
ATOM   1283  NH1 ARG   176     236.841 256.752 108.607  1.00                 N  
ATOM   1284  NH2 ARG   176     237.560 258.480 107.277  1.00                 N  
ATOM   1285  N   LYS   177     232.494 259.477 106.571  1.00                 N  
ATOM   1286  CA  LYS   177     232.370 258.831 105.267  1.00                 C  
ATOM   1287  C   LYS   177     231.491 259.651 104.328  1.00                 C  
ATOM   1288  O   LYS   177     231.823 259.827 103.148  1.00                 O  
ATOM   1289  CB  LYS   177     231.800 257.419 105.420  1.00                 C  
ATOM   1290  CD  LYS   177     232.123 255.055 106.199  1.00                 C  
ATOM   1291  CE  LYS   177     233.077 254.069 106.852  1.00                 C  
ATOM   1292  CG  LYS   177     232.759 256.429 106.060  1.00                 C  
ATOM   1293  NZ  LYS   177     232.453 252.729 107.034  1.00                 N  
ATOM   1294  N   GLU   178     230.370 260.169 104.839  1.00                 N  
ATOM   1295  CA  GLU   178     229.477 260.969 104.008  1.00                 C  
ATOM   1296  C   GLU   178     230.145 262.263 103.562  1.00                 C  
ATOM   1297  O   GLU   178     229.972 262.696 102.418  1.00                 O  
ATOM   1298  CB  GLU   178     228.182 261.282 104.761  1.00                 C  
ATOM   1299  CD  GLU   178     226.047 260.411 105.791  1.00                 C  
ATOM   1300  CG  GLU   178     227.290 260.074 104.991  1.00                 C  
ATOM   1301  OE1 GLU   178     225.973 261.536 106.328  1.00                 O  
ATOM   1302  OE2 GLU   178     225.147 259.550 105.882  1.00                 O  
ATOM   1303  N   LYS   179     230.919 262.893 104.449  1.00                 N  
ATOM   1304  CA  LYS   179     231.613 264.124 104.087  1.00                 C  
ATOM   1305  C   LYS   179     232.688 263.861 103.042  1.00                 C  
ATOM   1306  O   LYS   179     232.867 264.656 102.112  1.00                 O  
ATOM   1307  CB  LYS   179     232.233 264.774 105.326  1.00                 C  
ATOM   1308  CD  LYS   179     233.416 266.742 106.338  1.00                 C  
ATOM   1309  CE  LYS   179     234.107 268.068 106.063  1.00                 C  
ATOM   1310  CG  LYS   179     232.923 266.100 105.051  1.00                 C  
ATOM   1311  NZ  LYS   179     234.595 268.710 107.315  1.00                 N  
ATOM   1312  N   SER   180     233.416 262.750 103.177  1.00                 N  
ATOM   1313  CA  SER   180     234.410 262.392 102.169  1.00                 C  
ATOM   1314  C   SER   180     233.749 262.143 100.819  1.00                 C  
ATOM   1315  O   SER   180     234.237 262.605  99.779  1.00                 O  
ATOM   1316  CB  SER   180     235.197 261.156 102.608  1.00                 C  
ATOM   1317  OG  SER   180     234.359 260.015 102.677  1.00                 O  
ATOM   1318  N   LYS   181     232.628 261.415 100.818  1.00                 N  
ATOM   1319  CA  LYS   181     231.915 261.158  99.570  1.00                 C  
ATOM   1320  C   LYS   181     231.403 262.452  98.948  1.00                 C  
ATOM   1321  O   LYS   181     231.480 262.636  97.728  1.00                 O  
ATOM   1322  CB  LYS   181     230.750 260.195  99.807  1.00                 C  
ATOM   1323  CD  LYS   181     229.972 257.872 100.352  1.00                 C  
ATOM   1324  CE  LYS   181     230.398 256.448 100.668  1.00                 C  
ATOM   1325  CG  LYS   181     231.176 258.768 100.109  1.00                 C  
ATOM   1326  NZ  LYS   181     229.231 255.568 100.951  1.00                 N  
ATOM   1327  N   LYS   182     230.887 263.366  99.774  1.00                 N  
ATOM   1328  CA  LYS   182     230.377 264.631  99.256  1.00                 C  
ATOM   1329  C   LYS   182     231.499 265.490  98.688  1.00                 C  
ATOM   1330  O   LYS   182     231.329 266.128  97.643  1.00                 O  
ATOM   1331  CB  LYS   182     229.635 265.399 100.352  1.00                 C  
ATOM   1332  CD  LYS   182     228.184 267.349 100.977  1.00                 C  
ATOM   1333  CE  LYS   182     229.036 267.873 102.121  1.00                 C  
ATOM   1334  CG  LYS   182     229.043 266.721  99.892  1.00                 C  
ATOM   1335  NZ  LYS   182     228.220 268.598 103.134  1.00                 N  
ATOM   1336  N   GLN   183     232.654 265.519  99.358  1.00                 N  
ATOM   1337  CA  GLN   183     233.787 266.277  98.840  1.00                 C  
ATOM   1338  C   GLN   183     234.284 265.691  97.525  1.00                 C  
ATOM   1339  O   GLN   183     234.604 266.433  96.587  1.00                 O  
ATOM   1340  CB  GLN   183     234.924 266.309  99.864  1.00                 C  
ATOM   1341  CD  GLN   183     235.749 268.639  99.348  1.00                 C  
ATOM   1342  CG  GLN   183     236.106 267.170  99.451  1.00                 C  
ATOM   1343  OE1 GLN   183     234.831 269.113 100.017  1.00                 O  
ATOM   1344  NE2 GLN   183     236.477 269.366  98.507  1.00                 N  
ATOM   1345  N   GLU   184     234.349 264.359  97.435  1.00                 N  
ATOM   1346  CA  GLU   184     234.755 263.726  96.185  1.00                 C  
ATOM   1347  C   GLU   184     233.771 264.038  95.065  1.00                 C  
ATOM   1348  O   GLU   184     234.178 264.333  93.935  1.00                 O  
ATOM   1349  CB  GLU   184     234.880 262.212  96.367  1.00                 C  
ATOM   1350  CD  GLU   184     236.105 260.286  97.448  1.00                 C  
ATOM   1351  CG  GLU   184     236.058 261.785  97.226  1.00                 C  
ATOM   1352  OE1 GLU   184     235.121 259.602  97.095  1.00                 O  
ATOM   1353  OE2 GLU   184     237.126 259.795  97.975  1.00                 O  
ATOM   1354  N   GLU   185     232.470 263.988  95.363  1.00                 N  
ATOM   1355  CA  GLU   185     231.464 264.292  94.350  1.00                 C  
ATOM   1356  C   GLU   185     231.543 265.748  93.909  1.00                 C  
ATOM   1357  O   GLU   185     231.390 266.050  92.721  1.00                 O  
ATOM   1358  CB  GLU   185     230.062 263.982  94.877  1.00                 C  
ATOM   1359  CD  GLU   185     228.408 262.234  95.647  1.00                 C  
ATOM   1360  CG  GLU   185     229.784 262.499  95.067  1.00                 C  
ATOM   1361  OE1 GLU   185     227.749 263.203  96.078  1.00                 O  
ATOM   1362  OE2 GLU   185     227.990 261.057  95.669  1.00                 O  
ATOM   1363  N   PRO   186     231.792 266.664  94.848  1.00                 N  
ATOM   1364  CA  PRO   186     231.896 268.077  94.498  1.00                 C  
ATOM   1365  C   PRO   186     233.123 268.326  93.630  1.00                 C  
ATOM   1366  O   PRO   186     233.065 269.077  92.649  1.00                 O  
ATOM   1367  CB  PRO   186     232.005 268.786  95.849  1.00                 C  
ATOM   1368  CD  PRO   186     231.664 266.473  96.361  1.00                 C  
ATOM   1369  CG  PRO   186     231.326 267.867  96.809  1.00                 C  
ATOM   1370  N   GLU   187     234.254 267.703  93.976  1.00                 N  
ATOM   1371  CA  GLU   187     235.453 267.849  93.157  1.00                 C  
ATOM   1372  C   GLU   187     235.240 267.275  91.762  1.00                 C  
ATOM   1373  O   GLU   187     235.657 267.876  90.763  1.00                 O  
ATOM   1374  CB  GLU   187     236.647 267.167  93.828  1.00                 C  
ATOM   1375  CD  GLU   187     238.275 267.129  95.759  1.00                 C  
ATOM   1376  CG  GLU   187     237.143 267.874  95.079  1.00                 C  
ATOM   1377  OE1 GLU   187     238.878 266.246  95.113  1.00                 O  
ATOM   1378  OE2 GLU   187     238.559 267.428  96.938  1.00                 O  
ATOM   1379  N   PRO   188     234.582 266.115  91.673  1.00                 N  
ATOM   1380  CA  PRO   188     234.304 265.519  90.371  1.00                 C  
ATOM   1381  C   PRO   188     233.380 266.405  89.545  1.00                 C  
ATOM   1382  O   PRO   188     233.583 266.568  88.338  1.00                 O  
ATOM   1383  CB  PRO   188     233.642 264.182  90.710  1.00                 C  
ATOM   1384  CD  PRO   188     234.293 265.120  92.813  1.00                 C  
ATOM   1385  CG  PRO   188     234.183 263.827  92.054  1.00                 C  
ATOM   1386  N   VAL   189     232.364 266.994  90.181  1.00                 N  
ATOM   1387  CA  VAL   189     231.449 267.874  89.463  1.00                 C  
ATOM   1388  C   VAL   189     232.158 269.130  88.973  1.00                 C  
ATOM   1389  O   VAL   189     231.921 269.583  87.848  1.00                 O  
ATOM   1390  CB  VAL   189     230.243 268.268  90.336  1.00                 C  
ATOM   1391  CG1 VAL   189     229.399 269.320  89.634  1.00                 C  
ATOM   1392  CG2 VAL   189     229.405 267.043  90.670  1.00                 C  
ATOM   1393  N   LEU   190     233.034 269.705  89.801  1.00                 N  
ATOM   1394  CA  LEU   190     233.779 270.887  89.378  1.00                 C  
ATOM   1395  C   LEU   190     234.712 270.563  88.217  1.00                 C  
ATOM   1396  O   LEU   190     234.803 271.331  87.248  1.00                 O  
ATOM   1397  CB  LEU   190     234.578 271.464  90.548  1.00                 C  
ATOM   1398  CG  LEU   190     233.765 272.106  91.673  1.00                 C  
ATOM   1399  CD1 LEU   190     234.663 272.471  92.846  1.00                 C  
ATOM   1400  CD2 LEU   190     233.028 273.337  91.169  1.00                 C  
ATOM   1401  N   GLU   191     235.410 269.426  88.293  1.00                 N  
ATOM   1402  CA  GLU   191     236.293 269.030  87.202  1.00                 C  
ATOM   1403  C   GLU   191     235.505 268.767  85.925  1.00                 C  
ATOM   1404  O   GLU   191     235.942 269.139  84.830  1.00                 O  
ATOM   1405  CB  GLU   191     237.097 267.787  87.588  1.00                 C  
ATOM   1406  CD  GLU   191     239.192 268.328  86.285  1.00                 C  
ATOM   1407  CG  GLU   191     238.079 267.327  86.522  1.00                 C  
ATOM   1408  OE1 GLU   191     239.422 269.181  87.168  1.00                 O  
ATOM   1409  OE2 GLU   191     239.835 268.260  85.216  1.00                 O  
ATOM   1410  N   GLU   192     234.334 268.137  86.048  1.00                 N  
ATOM   1411  CA  GLU   192     233.504 267.875  84.877  1.00                 C  
ATOM   1412  C   GLU   192     232.994 269.171  84.261  1.00                 C  
ATOM   1413  O   GLU   192     232.955 269.303  83.034  1.00                 O  
ATOM   1414  CB  GLU   192     232.326 266.972  85.247  1.00                 C  
ATOM   1415  CD  GLU   192     231.537 264.698  86.013  1.00                 C  
ATOM   1416  CG  GLU   192     232.722 265.546  85.594  1.00                 C  
ATOM   1417  OE1 GLU   192     230.443 265.265  86.217  1.00                 O  
ATOM   1418  OE2 GLU   192     231.702 263.466  86.138  1.00                 O  
ATOM   1419  N   MET   193     232.605 270.139  85.093  1.00                 N  
ATOM   1420  CA  MET   193     232.148 271.423  84.570  1.00                 C  
ATOM   1421  C   MET   193     233.274 272.162  83.858  1.00                 C  
ATOM   1422  O   MET   193     233.065 272.736  82.782  1.00                 O  
ATOM   1423  CB  MET   193     231.583 272.290  85.697  1.00                 C  
ATOM   1424  SD  MET   193     229.560 273.338  84.121  1.00                 S  
ATOM   1425  CE  MET   193     228.312 272.790  85.283  1.00                 C  
ATOM   1426  CG  MET   193     230.963 273.595  85.225  1.00                 C  
ATOM   1427  N   MET   194     234.476 272.158  84.442  1.00                 N  
ATOM   1428  CA  MET   194     235.611 272.804  83.790  1.00                 C  
ATOM   1429  C   MET   194     235.945 272.126  82.466  1.00                 C  
ATOM   1430  O   MET   194     236.199 272.801  81.458  1.00                 O  
ATOM   1431  CB  MET   194     236.835 272.792  84.709  1.00                 C  
ATOM   1432  SD  MET   194     238.097 273.532  87.061  1.00                 S  
ATOM   1433  CE  MET   194     239.412 274.273  86.098  1.00                 C  
ATOM   1434  CG  MET   194     236.707 273.696  85.924  1.00                 C  
ATOM   1435  N   GLN   195     235.942 270.790  82.446  1.00                 N  
ATOM   1436  CA  GLN   195     236.231 270.065  81.214  1.00                 C  
ATOM   1437  C   GLN   195     235.162 270.321  80.161  1.00                 C  
ATOM   1438  O   GLN   195     235.471 270.437  78.971  1.00                 O  
ATOM   1439  CB  GLN   195     236.346 268.564  81.490  1.00                 C  
ATOM   1440  CD  GLN   195     237.608 266.698  82.632  1.00                 C  
ATOM   1441  CG  GLN   195     237.585 268.172  82.278  1.00                 C  
ATOM   1442  OE1 GLN   195     237.056 265.868  81.910  1.00                 O  
ATOM   1443  NE2 GLN   195     238.248 266.368  83.748  1.00                 N  
ATOM   1444  N   VAL   196     233.899 270.429  80.580  1.00                 N  
ATOM   1445  CA  VAL   196     232.825 270.700  79.631  1.00                 C  
ATOM   1446  C   VAL   196     232.941 272.103  79.052  1.00                 C  
ATOM   1447  O   VAL   196     232.726 272.303  77.852  1.00                 O  
ATOM   1448  CB  VAL   196     231.440 270.519  80.279  1.00                 C  
ATOM   1449  CG1 VAL   196     230.343 270.976  79.330  1.00                 C  
ATOM   1450  CG2 VAL   196     231.227 269.069  80.686  1.00                 C  
ATOM   1451  N   SER   197     233.286 273.087  79.887  1.00                 N  
ATOM   1452  CA  SER   197     233.493 274.440  79.380  1.00                 C  
ATOM   1453  C   SER   197     234.654 274.486  78.394  1.00                 C  
ATOM   1454  O   SER   197     234.552 275.105  77.325  1.00                 O  
ATOM   1455  CB  SER   197     233.746 275.412  80.534  1.00                 C  
ATOM   1456  OG  SER   197     234.960 275.110  81.199  1.00                 O  
ATOM   1457  N   GLN   198     235.768 273.831  78.734  1.00                 N  
ATOM   1458  CA  GLN   198     236.897 273.792  77.818  1.00                 C  
ATOM   1459  C   GLN   198     236.567 273.094  76.513  1.00                 C  
ATOM   1460  O   GLN   198     236.964 273.548  75.436  1.00                 O  
ATOM   1461  CB  GLN   198     238.094 273.098  78.472  1.00                 C  
ATOM   1462  CD  GLN   198     239.846 273.134  80.291  1.00                 C  
ATOM   1463  CG  GLN   198     238.740 273.899  79.591  1.00                 C  
ATOM   1464  OE1 GLN   198     239.819 271.905  80.355  1.00                 O  
ATOM   1465  NE2 GLN   198     240.823 273.861  80.820  1.00                 N  
ATOM   1466  N   THR   199     235.824 271.987  76.588  1.00                 N  
ATOM   1467  CA  THR   199     235.443 271.261  75.383  1.00                 C  
ATOM   1468  C   THR   199     234.488 272.078  74.525  1.00                 C  
ATOM   1469  O   THR   199     234.575 272.046  73.295  1.00                 O  
ATOM   1470  CB  THR   199     234.791 269.908  75.722  1.00                 C  
ATOM   1471  OG1 THR   199     235.725 269.091  76.440  1.00                 O  
ATOM   1472  CG2 THR   199     234.385 269.179  74.450  1.00                 C  
ATOM   1473  N   SER   200     233.577 272.826  75.153  1.00                 N  
ATOM   1474  CA  SER   200     232.671 273.676  74.389  1.00                 C  
ATOM   1475  C   SER   200     233.427 274.802  73.696  1.00                 C  
ATOM   1476  O   SER   200     233.154 275.115  72.530  1.00                 O  
ATOM   1477  CB  SER   200     231.585 274.255  75.298  1.00                 C  
ATOM   1478  OG  SER   200     232.142 275.127  76.266  1.00                 O  
ATOM   1479  N   SER   201     234.388 275.415  74.392  1.00                 N  
ATOM   1480  CA  SER   201     235.200 276.453  73.762  1.00                 C  
ATOM   1481  C   SER   201     236.005 275.889  72.596  1.00                 C  
ATOM   1482  O   SER   201     236.068 276.498  71.518  1.00                 O  
ATOM   1483  CB  SER   201     236.138 277.095  74.786  1.00                 C  
ATOM   1484  OG  SER   201     237.092 276.160  75.261  1.00                 O  
ATOM   1485  N   GLN   202     236.623 274.720  72.791  1.00                 N  
ATOM   1486  CA  GLN   202     237.403 274.106  71.721  1.00                 C  
ATOM   1487  C   GLN   202     236.518 273.721  70.543  1.00                 C  
ATOM   1488  O   GLN   202     236.922 273.860  69.384  1.00                 O  
ATOM   1489  CB  GLN   202     238.148 272.875  72.240  1.00                 C  
ATOM   1490  CD  GLN   202     239.927 271.950  73.777  1.00                 C  
ATOM   1491  CG  GLN   202     239.287 273.195  73.194  1.00                 C  
ATOM   1492  OE1 GLN   202     239.273 270.918  73.929  1.00                 O  
ATOM   1493  NE2 GLN   202     241.210 272.043  74.104  1.00                 N  
ATOM   1494  N   ALA   203     235.299 273.251  70.817  1.00                 N  
ATOM   1495  CA  ALA   203     234.388 272.876  69.742  1.00                 C  
ATOM   1496  C   ALA   203     233.920 274.099  68.966  1.00                 C  
ATOM   1497  O   ALA   203     233.800 274.049  67.739  1.00                 O  
ATOM   1498  CB  ALA   203     233.191 272.122  70.300  1.00                 C  
ATOM   1499  N   ALA   204     233.659 275.209  69.661  1.00                 N  
ATOM   1500  CA  ALA   204     233.289 276.438  68.965  1.00                 C  
ATOM   1501  C   ALA   204     234.435 276.938  68.093  1.00                 C  
ATOM   1502  O   ALA   204     234.220 277.342  66.941  1.00                 O  
ATOM   1503  CB  ALA   204     232.882 277.511  69.963  1.00                 C  
ATOM   1504  N   ALA   205     235.662 276.908  68.621  1.00                 N  
ATOM   1505  CA  ALA   205     236.815 277.327  67.829  1.00                 C  
ATOM   1506  C   ALA   205     237.006 276.427  66.613  1.00                 C  
ATOM   1507  O   ALA   205     237.280 276.911  65.508  1.00                 O  
ATOM   1508  CB  ALA   205     238.074 277.325  68.683  1.00                 C  
ATOM   1509  N   PRO   206     236.855 275.113  66.797  1.00                 N  
ATOM   1510  CA  PRO   206     237.018 274.182  65.686  1.00                 C  
ATOM   1511  C   PRO   206     235.921 274.362  64.647  1.00                 C  
ATOM   1512  O   PRO   206     236.177 274.245  63.445  1.00                 O  
ATOM   1513  CB  PRO   206     236.943 272.803  66.345  1.00                 C  
ATOM   1514  CD  PRO   206     236.848 274.381  68.141  1.00                 C  
ATOM   1515  CG  PRO   206     237.389 273.035  67.749  1.00                 C  
ATOM   1516  N   SER   207     234.695 274.657  65.086  1.00                 N  
ATOM   1517  CA  SER   207     233.605 274.883  64.143  1.00                 C  
ATOM   1518  C   SER   207     233.849 276.153  63.341  1.00                 C  
ATOM   1519  O   SER   207     233.617 276.190  62.127  1.00                 O  
ATOM   1520  CB  SER   207     232.267 274.966  64.881  1.00                 C  
ATOM   1521  OG  SER   207     232.225 276.097  65.734  1.00                 O  
ATOM   1522  N   ALA   208     234.326 277.213  64.001  1.00                 N  
ATOM   1523  CA  ALA   208     234.650 278.440  63.278  1.00                 C  
ATOM   1524  C   ALA   208     235.771 278.205  62.271  1.00                 C  
ATOM   1525  O   ALA   208     235.700 278.673  61.126  1.00                 O  
ATOM   1526  CB  ALA   208     235.043 279.541  64.251  1.00                 C  
ATOM   1527  N   ARG   209     236.811 277.471  62.678  1.00                 N  
ATOM   1528  CA  ARG   209     237.916 277.185  61.768  1.00                 C  
ATOM   1529  C   ARG   209     237.456 276.336  60.590  1.00                 C  
ATOM   1530  O   ARG   209     237.874 276.566  59.450  1.00                 O  
ATOM   1531  CB  ARG   209     239.052 276.478  62.510  1.00                 C  
ATOM   1532  CD  ARG   209     241.097 276.709  63.946  1.00                 C  
ATOM   1533  NE  ARG   209     240.838 275.484  64.699  1.00                 N  
ATOM   1534  CG  ARG   209     239.813 277.372  63.476  1.00                 C  
ATOM   1535  CZ  ARG   209     240.624 275.444  66.010  1.00                 C  
ATOM   1536  NH1 ARG   209     240.396 274.283  66.609  1.00                 N  
ATOM   1537  NH2 ARG   209     240.639 276.564  66.719  1.00                 N  
ATOM   1538  N   THR   210     236.588 275.353  60.844  1.00                 N  
ATOM   1539  CA  THR   210     236.087 274.506  59.768  1.00                 C  
ATOM   1540  C   THR   210     235.208 275.295  58.808  1.00                 C  
ATOM   1541  O   THR   210     235.265 275.082  57.593  1.00                 O  
ATOM   1542  CB  THR   210     235.292 273.307  60.317  1.00                 C  
ATOM   1543  OG1 THR   210     234.180 273.780  61.088  1.00                 O  
ATOM   1544  CG2 THR   210     236.173 272.448  61.211  1.00                 C  
ATOM   1545  N   GLY   211     234.391 276.213  59.331  1.00                 N  
ATOM   1546  CA  GLY   211     233.576 277.052  58.459  1.00                 C  
ATOM   1547  C   GLY   211     234.448 277.954  57.595  1.00                 C  
ATOM   1548  O   GLY   211     234.198 278.108  56.392  1.00                 O  
ATOM   1549  N   SER   212     235.483 278.554  58.190  1.00                 N  
ATOM   1550  CA  SER   212     236.392 279.393  57.413  1.00                 C  
ATOM   1551  C   SER   212     237.115 278.581  56.344  1.00                 C  
ATOM   1552  O   SER   212     237.266 279.035  55.203  1.00                 O  
ATOM   1553  CB  SER   212     237.409 280.074  58.331  1.00                 C  
ATOM   1554  OG  SER   212     238.264 279.122  58.940  1.00                 O  
ATOM   1555  N   GLY   213     237.558 277.370  56.693  1.00                 N  
ATOM   1556  CA  GLY   213     238.255 276.528  55.727  1.00                 C  
ATOM   1557  C   GLY   213     237.325 276.090  54.602  1.00                 C  
ATOM   1558  O   GLY   213     237.736 276.038  53.438  1.00                 O  
ATOM   1559  N   ASN   214     236.069 275.776  54.927  1.00                 N  
ATOM   1560  CA  ASN   214     235.109 275.400  53.895  1.00                 C  
ATOM   1561  C   ASN   214     234.812 276.570  52.967  1.00                 C  
ATOM   1562  O   ASN   214     234.708 276.391  51.748  1.00                 O  
ATOM   1563  CB  ASN   214     233.819 274.875  54.529  1.00                 C  
ATOM   1564  CG  ASN   214     233.985 273.493  55.128  1.00                 C  
ATOM   1565  OD1 ASN   214     234.906 272.757  54.771  1.00                 O  
ATOM   1566  ND2 ASN   214     233.092 273.135  56.044  1.00                 N  
ATOM   1567  N   SER   215     234.678 277.778  53.524  1.00                 N  
ATOM   1568  CA  SER   215     234.464 278.953  52.684  1.00                 C  
ATOM   1569  C   SER   215     235.657 279.199  51.769  1.00                 C  
ATOM   1570  O   SER   215     235.488 279.492  50.578  1.00                 O  
ATOM   1571  CB  SER   215     234.201 280.188  53.548  1.00                 C  
ATOM   1572  OG  SER   215     235.343 280.525  54.317  1.00                 O  
ATOM   1573  N   GLN   216     236.875 279.074  52.305  1.00                 N  
ATOM   1574  CA  GLN   216     238.067 279.272  51.486  1.00                 C  
ATOM   1575  C   GLN   216     238.169 278.213  50.394  1.00                 C  
ATOM   1576  O   GLN   216     238.541 278.519  49.255  1.00                 O  
ATOM   1577  CB  GLN   216     239.325 279.249  52.356  1.00                 C  
ATOM   1578  CD  GLN   216     240.666 280.347  54.194  1.00                 C  
ATOM   1579  CG  GLN   216     239.473 280.459  53.265  1.00                 C  
ATOM   1580  OE1 GLN   216     241.072 279.247  54.569  1.00                 O  
ATOM   1581  NE2 GLN   216     241.231 281.489  54.568  1.00                 N  
ATOM   1582  N   LEU   217     237.832 276.963  50.719  1.00                 N  
ATOM   1583  CA  LEU   217     237.885 275.897  49.724  1.00                 C  
ATOM   1584  C   LEU   217     236.841 276.107  48.636  1.00                 C  
ATOM   1585  O   LEU   217     237.115 275.870  47.455  1.00                 O  
ATOM   1586  CB  LEU   217     237.683 274.534  50.388  1.00                 C  
ATOM   1587  CG  LEU   217     238.806 274.056  51.311  1.00                 C  
ATOM   1588  CD1 LEU   217     238.401 272.781  52.035  1.00                 C  
ATOM   1589  CD2 LEU   217     240.089 273.834  50.526  1.00                 C  
ATOM   1590  N   ILE   218     235.641 276.557  49.011  1.00                 N  
ATOM   1591  CA  ILE   218     234.617 276.845  48.013  1.00                 C  
ATOM   1592  C   ILE   218     235.040 277.997  47.110  1.00                 C  
ATOM   1593  O   ILE   218     234.834 277.949  45.891  1.00                 O  
ATOM   1594  CB  ILE   218     233.262 277.166  48.671  1.00                 C  
ATOM   1595  CD1 ILE   218     231.507 276.202  50.248  1.00                 C  
ATOM   1596  CG1 ILE   218     232.686 275.919  49.343  1.00                 C  
ATOM   1597  CG2 ILE   218     232.301 277.755  47.650  1.00                 C  
ATOM   1598  N   THR   219     235.643 279.038  47.691  1.00                 N  
ATOM   1599  CA  THR   219     236.127 280.153  46.882  1.00                 C  
ATOM   1600  C   THR   219     237.224 279.704  45.924  1.00                 C  
ATOM   1601  O   THR   219     237.239 280.103  44.753  1.00                 O  
ATOM   1602  CB  THR   219     236.657 281.300  47.762  1.00                 C  
ATOM   1603  OG1 THR   219     235.596 281.808  48.580  1.00                 O  
ATOM   1604  CG2 THR   219     237.189 282.433  46.897  1.00                 C  
ATOM   1605  N   SER   220     238.147 278.864  46.401  1.00                 N  
ATOM   1606  CA  SER   220     239.228 278.384  45.546  1.00                 C  
ATOM   1607  C   SER   220     238.679 277.503  44.431  1.00                 C  
ATOM   1608  O   SER   220     239.134 277.579  43.283  1.00                 O  
ATOM   1609  CB  SER   220     240.263 277.616  46.371  1.00                 C  
ATOM   1610  OG  SER   220     240.926 278.473  47.283  1.00                 O  
ATOM   1611  N   LEU   221     237.691 276.661  44.744  1.00                 N  
ATOM   1612  CA  LEU   221     237.089 275.814  43.720  1.00                 C  
ATOM   1613  C   LEU   221     236.360 276.647  42.674  1.00                 C  
ATOM   1614  O   LEU   221     236.445 276.359  41.475  1.00                 O  
ATOM   1615  CB  LEU   221     236.125 274.809  44.354  1.00                 C  
ATOM   1616  CG  LEU   221     236.756 273.721  45.225  1.00                 C  
ATOM   1617  CD1 LEU   221     235.683 272.905  45.928  1.00                 C  
ATOM   1618  CD2 LEU   221     237.648 272.815  44.390  1.00                 C  
ATOM   1619  N   LYS   222     235.728 277.735  43.114  1.00                 N  
ATOM   1620  CA  LYS   222     235.025 278.642  42.192  1.00                 C  
ATOM   1621  C   LYS   222     235.914 278.982  40.992  1.00                 C  
ATOM   1622  O   LYS   222     235.568 278.705  39.840  1.00                 O  
ATOM   1623  CB  LYS   222     234.598 279.919  42.918  1.00                 C  
ATOM   1624  CD  LYS   222     233.394 282.120  42.844  1.00                 C  
ATOM   1625  CE  LYS   222     232.658 283.119  41.966  1.00                 C  
ATOM   1626  CG  LYS   222     233.835 280.903  42.047  1.00                 C  
ATOM   1627  NZ  LYS   222     232.220 284.317  42.734  1.00                 N  
ATOM   1628  N   GLU   223     237.078 279.591  41.239  1.00                 N  
ATOM   1629  CA  GLU   223     238.012 279.952  40.162  1.00                 C  
ATOM   1630  C   GLU   223     238.379 278.795  39.232  1.00                 C  
ATOM   1631  O   GLU   223     238.420 278.937  38.007  1.00                 O  
ATOM   1632  CB  GLU   223     239.304 280.529  40.744  1.00                 C  
ATOM   1633  CD  GLU   223     241.547 281.605  40.310  1.00                 C  
ATOM   1634  CG  GLU   223     240.307 280.984  39.697  1.00                 C  
ATOM   1635  OE1 GLU   223     241.633 281.655  41.555  1.00                 O  
ATOM   1636  OE2 GLU   223     242.433 282.042  39.545  1.00                 O  
ATOM   1637  N   ALA   224     238.653 277.628  39.809  1.00                 N  
ATOM   1638  CA  ALA   224     239.061 276.476  39.015  1.00                 C  
ATOM   1639  C   ALA   224     237.992 275.972  38.077  1.00                 C  
ATOM   1640  O   ALA   224     238.279 275.513  36.968  1.00                 O  
ATOM   1641  CB  ALA   224     239.491 275.333  39.921  1.00                 C  
ATOM   1642  N   SER   225     236.730 276.040  38.489  1.00                 N  
ATOM   1643  CA  SER   225     235.669 275.571  37.610  1.00                 C  
ATOM   1644  C   SER   225     235.688 276.339  36.282  1.00                 C  
ATOM   1645  O   SER   225     235.077 275.942  35.286  1.00                 O  
ATOM   1646  CB  SER   225     234.306 275.718  38.290  1.00                 C  
ATOM   1647  OG  SER   225     233.968 277.082  38.465  1.00                 O  
ATOM   1648  N   PHE   226     236.407 277.462  36.270  1.00                 N  
ATOM   1649  CA  PHE   226     236.543 278.313  35.087  1.00                 C  
ATOM   1650  C   PHE   226     237.685 277.906  34.166  1.00                 C  
ATOM   1651  O   PHE   226     237.976 278.568  33.166  1.00                 O  
ATOM   1652  CB  PHE   226     236.743 279.773  35.498  1.00                 C  
ATOM   1653  CG  PHE   226     235.540 280.389  36.154  1.00                 C  
ATOM   1654  CZ  PHE   226     233.312 281.528  37.362  1.00                 C  
ATOM   1655  CD1 PHE   226     235.478 280.525  37.530  1.00                 C  
ATOM   1656  CE1 PHE   226     234.372 281.091  38.134  1.00                 C  
ATOM   1657  CD2 PHE   226     234.471 280.831  35.396  1.00                 C  
ATOM   1658  CE2 PHE   226     233.364 281.397  36.000  1.00                 C  
ATOM   1659  N   SER   227     238.351 276.808  34.489  1.00                 N  
ATOM   1660  CA  SER   227     239.429 276.322  33.639  1.00                 C  
ATOM   1661  C   SER   227     238.874 276.120  32.216  1.00                 C  
ATOM   1662  O   SER   227     237.693 275.823  32.018  1.00                 O  
ATOM   1663  CB  SER   227     240.013 275.025  34.203  1.00                 C  
ATOM   1664  OG  SER   227     239.069 273.970  34.138  1.00                 O  
ATOM   1665  N   GLU   228     239.688 276.238  31.294  1.00                 N  
ATOM   1666  CA  GLU   228     239.394 276.122  29.871  1.00                 C  
ATOM   1667  C   GLU   228     240.136 274.980  29.198  1.00                 C  
ATOM   1668  O   GLU   228     239.505 274.143  28.547  1.00                 O  
ATOM   1669  CB  GLU   228     239.729 277.427  29.147  1.00                 C  
ATOM   1670  CD  GLU   228     239.240 279.887  28.841  1.00                 C  
ATOM   1671  CG  GLU   228     238.859 278.605  29.555  1.00                 C  
ATOM   1672  OE1 GLU   228     240.227 279.869  28.075  1.00                 O  
ATOM   1673  OE2 GLU   228     238.552 280.908  29.046  1.00                 O  
ATOM   1674  N   THR   229     241.462 274.931  29.330  1.00                 N  
ATOM   1675  CA  THR   229     242.338 273.867  28.845  1.00                 C  
ATOM   1676  C   THR   229     242.350 273.734  27.326  1.00                 C  
ATOM   1677  O   THR   229     243.026 272.834  26.810  1.00                 O  
ATOM   1678  CB  THR   229     241.950 272.501  29.440  1.00                 C  
ATOM   1679  OG1 THR   229     240.790 271.996  28.768  1.00                 O  
ATOM   1680  CG2 THR   229     241.632 272.636  30.922  1.00                 C  
ATOM   1681  N   GLU   230     241.641 274.594  26.595  1.00                 N  
ATOM   1682  CA  GLU   230     241.548 274.526  25.136  1.00                 C  
ATOM   1683  C   GLU   230     241.097 273.135  24.686  1.00                 C  
ATOM   1684  O   GLU   230     241.806 272.410  23.985  1.00                 O  
ATOM   1685  CB  GLU   230     242.892 274.880  24.496  1.00                 C  
ATOM   1686  CD  GLU   230     244.670 276.629  24.098  1.00                 C  
ATOM   1687  CG  GLU   230     243.380 276.284  24.816  1.00                 C  
ATOM   1688  OE1 GLU   230     245.145 275.798  23.297  1.00                 O  
ATOM   1689  OE2 GLU   230     245.206 277.732  24.337  1.00                 O  
ATOM   1690  N   ALA   231     239.889 272.773  25.110  1.00                 N  
ATOM   1691  CA  ALA   231     239.351 271.437  24.890  1.00                 C  
ATOM   1692  C   ALA   231     238.724 271.256  23.512  1.00                 C  
ATOM   1693  O   ALA   231     238.137 270.200  23.258  1.00                 O  
ATOM   1694  CB  ALA   231     238.314 271.102  25.951  1.00                 C  
ATOM   1695  N   GLN   232     238.836 272.242  22.619  1.00                 N  
ATOM   1696  CA  GLN   232     238.252 272.108  21.287  1.00                 C  
ATOM   1697  C   GLN   232     238.925 270.985  20.504  1.00                 C  
ATOM   1698  O   GLN   232     238.272 270.022  20.081  1.00                 O  
ATOM   1699  CB  GLN   232     238.364 273.426  20.518  1.00                 C  
ATOM   1700  CD  GLN   232     236.185 273.258  19.251  1.00                 C  
ATOM   1701  CG  GLN   232     237.690 273.408  19.155  1.00                 C  
ATOM   1702  OE1 GLN   232     235.516 274.034  19.934  1.00                 O  
ATOM   1703  NE2 GLN   232     235.647 272.256  18.566  1.00                 N  
ATOM   1704  N   THR   233     240.240 271.098  20.297  1.00                 N  
ATOM   1705  CA  THR   233     240.968 270.060  19.576  1.00                 C  
ATOM   1706  C   THR   233     240.969 268.743  20.338  1.00                 C  
ATOM   1707  O   THR   233     240.964 267.672  19.719  1.00                 O  
ATOM   1708  CB  THR   233     242.423 270.481  19.297  1.00                 C  
ATOM   1709  OG1 THR   233     243.096 270.736  20.536  1.00                 O  
ATOM   1710  CG2 THR   233     242.458 271.748  18.455  1.00                 C  
ATOM   1711  N   MET   234     240.960 268.798  21.671  1.00                 N  
ATOM   1712  CA  MET   234     240.914 267.576  22.470  1.00                 C  
ATOM   1713  C   MET   234     239.619 266.819  22.203  1.00                 C  
ATOM   1714  O   MET   234     239.625 265.608  21.957  1.00                 O  
ATOM   1715  CB  MET   234     241.047 267.904  23.959  1.00                 C  
ATOM   1716  SD  MET   234     242.483 268.970  26.074  1.00                 S  
ATOM   1717  CE  MET   234     242.269 267.423  26.951  1.00                 C  
ATOM   1718  CG  MET   234     242.424 268.404  24.364  1.00                 C  
ATOM   1719  N   ILE   235     238.487 267.527  22.239  1.00                 N  
ATOM   1720  CA  ILE   235     237.204 266.891  21.965  1.00                 C  
ATOM   1721  C   ILE   235     237.104 266.428  20.518  1.00                 C  
ATOM   1722  O   ILE   235     236.520 265.372  20.247  1.00                 O  
ATOM   1723  CB  ILE   235     236.028 267.831  22.287  1.00                 C  
ATOM   1724  CD1 ILE   235     234.995 269.200  24.174  1.00                 C  
ATOM   1725  CG1 ILE   235     235.947 268.087  23.794  1.00                 C  
ATOM   1726  CG2 ILE   235     234.727 267.265  21.738  1.00                 C  
ATOM   1727  N   ASP   236     237.664 267.196  19.579  1.00                 N  
ATOM   1728  CA  ASP   236     237.659 266.772  18.181  1.00                 C  
ATOM   1729  C   ASP   236     238.416 265.461  18.005  1.00                 C  
ATOM   1730  O   ASP   236     237.922 264.522  17.367  1.00                 O  
ATOM   1731  CB  ASP   236     238.269 267.856  17.290  1.00                 C  
ATOM   1732  CG  ASP   236     237.369 269.067  17.147  1.00                 C  
ATOM   1733  OD1 ASP   236     236.176 268.967  17.506  1.00                 O  
ATOM   1734  OD2 ASP   236     237.855 270.117  16.677  1.00                 O  
ATOM   1735  N   ILE   237     239.621 265.376  18.576  1.00                 N  
ATOM   1736  CA  ILE   237     240.404 264.150  18.475  1.00                 C  
ATOM   1737  C   ILE   237     239.748 262.999  19.225  1.00                 C  
ATOM   1738  O   ILE   237     239.850 261.847  18.792  1.00                 O  
ATOM   1739  CB  ILE   237     241.839 264.352  18.997  1.00                 C  
ATOM   1740  CD1 ILE   237     243.932 265.766  18.652  1.00                 C  
ATOM   1741  CG1 ILE   237     242.612 265.299  18.077  1.00                 C  
ATOM   1742  CG2 ILE   237     242.543 263.013  19.152  1.00                 C  
ATOM   1743  N   LEU   238     239.062 263.283  20.334  1.00                 N  
ATOM   1744  CA  LEU   238     238.367 262.226  21.062  1.00                 C  
ATOM   1745  C   LEU   238     237.217 261.673  20.230  1.00                 C  
ATOM   1746  O   LEU   238     237.004 260.456  20.173  1.00                 O  
ATOM   1747  CB  LEU   238     237.851 262.749  22.404  1.00                 C  
ATOM   1748  CG  LEU   238     238.914 263.101  23.448  1.00                 C  
ATOM   1749  CD1 LEU   238     238.278 263.768  24.658  1.00                 C  
ATOM   1750  CD2 LEU   238     239.683 261.859  23.871  1.00                 C  
ATOM   1751  N   LEU   239     236.461 262.553  19.570  1.00                 N  
ATOM   1752  CA  LEU   239     235.370 262.100  18.711  1.00                 C  
ATOM   1753  C   LEU   239     235.917 261.310  17.529  1.00                 C  
ATOM   1754  O   LEU   239     235.336 260.296  17.118  1.00                 O  
ATOM   1755  CB  LEU   239     234.544 263.291  18.222  1.00                 C  
ATOM   1756  CG  LEU   239     233.723 264.028  19.282  1.00                 C  
ATOM   1757  CD1 LEU   239     233.095 265.284  18.698  1.00                 C  
ATOM   1758  CD2 LEU   239     232.650 263.119  19.860  1.00                 C  
ATOM   1759  N   SER   240     237.044 261.755  16.967  1.00                 N  
ATOM   1760  CA  SER   240     237.659 261.026  15.862  1.00                 C  
ATOM   1761  C   SER   240     238.107 259.637  16.304  1.00                 C  
ATOM   1762  O   SER   240     237.882 258.644  15.603  1.00                 O  
ATOM   1763  CB  SER   240     238.848 261.808  15.300  1.00                 C  
ATOM   1764  OG  SER   240     238.423 263.017  14.695  1.00                 O  
ATOM   1765  N   LYS   241     238.742 259.550  17.476  1.00                 N  
ATOM   1766  CA  LYS   241     239.181 258.259  17.993  1.00                 C  
ATOM   1767  C   LYS   241     238.003 257.346  18.300  1.00                 C  
ATOM   1768  O   LYS   241     238.088 256.136  18.075  1.00                 O  
ATOM   1769  CB  LYS   241     240.032 258.447  19.251  1.00                 C  
ATOM   1770  CD  LYS   241     241.514 257.417  20.995  1.00                 C  
ATOM   1771  CE  LYS   241     240.769 257.920  22.220  1.00                 C  
ATOM   1772  CG  LYS   241     240.562 257.150  19.841  1.00                 C  
ATOM   1773  NZ  LYS   241     241.669 258.066  23.397  1.00                 N  
ATOM   1774  N   GLN   242     236.898 257.902  18.805  1.00                 N  
ATOM   1775  CA  GLN   242     235.716 257.086  19.060  1.00                 C  
ATOM   1776  C   GLN   242     235.116 256.563  17.760  1.00                 C  
ATOM   1777  O   GLN   242     234.755 255.383  17.664  1.00                 O  
ATOM   1778  CB  GLN   242     234.669 257.888  19.835  1.00                 C  
ATOM   1779  CD  GLN   242     234.040 259.067  21.979  1.00                 C  
ATOM   1780  CG  GLN   242     235.065 258.205  21.268  1.00                 C  
ATOM   1781  OE1 GLN   242     233.296 259.814  21.344  1.00                 O  
ATOM   1782  NE2 GLN   242     234.000 258.965  23.302  1.00                 N  
ATOM   1783  N   GLY   243     235.006 257.426  16.745  1.00                 N  
ATOM   1784  CA  GLY   243     234.483 256.988  15.456  1.00                 C  
ATOM   1785  C   GLY   243     235.394 255.957  14.801  1.00                 C  
ATOM   1786  O   GLY   243     234.915 255.085  14.069  1.00                 O  
ATOM   1787  N   GLY   244     236.703 256.040  15.050  1.00                 N  
ATOM   1788  CA  GLY   244     237.618 255.045  14.500  1.00                 C  
ATOM   1789  C   GLY   244     237.513 253.722  15.249  1.00                 C  
ATOM   1790  O   GLY   244     237.489 252.652  14.630  1.00                 O  
ATOM   1791  N   ALA   245     237.446 253.774  16.579  1.00                 N  
ATOM   1792  CA  ALA   245     237.346 252.580  17.407  1.00                 C  
ATOM   1793  C   ALA   245     235.932 252.021  17.481  1.00                 C  
ATOM   1794  O   ALA   245     235.708 251.055  18.218  1.00                 O  
ATOM   1795  CB  ALA   245     237.840 252.869  18.816  1.00                 C  
ATOM   1796  N   THR   246     234.976 252.614  16.765  1.00                 N  
ATOM   1797  CA  THR   246     233.645 252.023  16.693  1.00                 C  
ATOM   1798  C   THR   246     233.664 250.570  16.228  1.00                 C  
ATOM   1799  O   THR   246     232.776 249.809  16.652  1.00                 O  
ATOM   1800  CB  THR   246     232.723 252.821  15.753  1.00                 C  
ATOM   1801  OG1 THR   246     232.569 254.156  16.250  1.00                 O  
ATOM   1802  CG2 THR   246     231.351 252.171  15.673  1.00                 C  
ATOM   1803  N   PRO   247     234.603 250.128  15.388  1.00                 N  
ATOM   1804  CA  PRO   247     234.683 248.697  15.065  1.00                 C  
ATOM   1805  C   PRO   247     235.475 247.929  16.110  1.00                 C  
ATOM   1806  O   PRO   247     235.340 246.708  16.237  1.00                 O  
ATOM   1807  CB  PRO   247     235.381 248.663  13.704  1.00                 C  
ATOM   1808  CD  PRO   247     235.139 250.974  14.279  1.00                 C  
ATOM   1809  CG  PRO   247     235.131 250.014  13.122  1.00                 C  
ATOM   1810  N   VAL   248     236.306 248.645  16.866  1.00                 N  
ATOM   1811  CA  VAL   248     237.132 248.071  17.926  1.00                 C  
ATOM   1812  C   VAL   248     236.563 248.369  19.307  1.00                 C  
ATOM   1813  O   VAL   248     237.305 248.674  20.245  1.00                 O  
ATOM   1814  CB  VAL   248     238.583 248.580  17.849  1.00                 C  
ATOM   1815  CG1 VAL   248     239.401 248.035  19.010  1.00                 C  
ATOM   1816  CG2 VAL   248     239.214 248.193  16.520  1.00                 C  
ATOM   1817  N   ALA   249     235.241 248.289  19.455  1.00                 N  
ATOM   1818  CA  ALA   249     234.576 248.658  20.699  1.00                 C  
ATOM   1819  C   ALA   249     234.717 247.566  21.752  1.00                 C  
ATOM   1820  O   ALA   249     235.519 246.640  21.595  1.00                 O  
ATOM   1821  CB  ALA   249     233.104 248.949  20.447  1.00                 C  
ATOM   1822  N   SER   250     233.938 247.671  22.830  1.00                 N  
ATOM   1823  CA  SER   250     234.054 246.780  23.980  1.00                 C  
ATOM   1824  C   SER   250     233.698 245.334  23.647  1.00                 C  
ATOM   1825  O   SER   250     233.748 244.467  24.526  1.00                 O  
ATOM   1826  CB  SER   250     233.163 247.265  25.126  1.00                 C  
ATOM   1827  OG  SER   250     231.792 247.168  24.782  1.00                 O  
ATOM   1828  N   ASP   251     233.338 245.060  22.389  1.00                 N  
ATOM   1829  CA  ASP   251     233.044 243.691  21.981  1.00                 C  
ATOM   1830  C   ASP   251     234.242 242.767  22.163  1.00                 C  
ATOM   1831  O   ASP   251     234.066 241.545  22.219  1.00                 O  
ATOM   1832  CB  ASP   251     232.587 243.653  20.521  1.00                 C  
ATOM   1833  CG  ASP   251     231.200 244.236  20.330  1.00                 C  
ATOM   1834  OD1 ASP   251     230.486 244.413  21.339  1.00                 O  
ATOM   1835  OD2 ASP   251     230.829 244.517  19.171  1.00                 O  
ATOM   1836  N   TRP   252     235.452 243.321  22.259  1.00                 N  
ATOM   1837  CA  TRP   252     236.622 242.509  22.570  1.00                 C  
ATOM   1838  C   TRP   252     236.676 242.162  24.053  1.00                 C  
ATOM   1839  O   TRP   252     237.061 241.045  24.417  1.00                 O  
ATOM   1840  CB  TRP   252     237.904 243.235  22.156  1.00                 C  
ATOM   1841  CG  TRP   252     238.104 243.299  20.672  1.00                 C  
ATOM   1842  CD1 TRP   252     237.979 244.400  19.875  1.00                 C  
ATOM   1843  NE1 TRP   252     238.239 244.071  18.567  1.00                 N  
ATOM   1844  CD2 TRP   252     238.464 242.215  19.807  1.00                 C  
ATOM   1845  CE2 TRP   252     238.540 242.733  18.501  1.00                 C  
ATOM   1846  CH2 TRP   252     239.126 240.619  17.629  1.00                 C  
ATOM   1847  CZ2 TRP   252     238.871 241.942  17.402  1.00                 C  
ATOM   1848  CE3 TRP   252     238.730 240.858  20.010  1.00                 C  
ATOM   1849  CZ3 TRP   252     239.058 240.077  18.918  1.00                 C  
ATOM   1850  N   ASN   253     236.289 243.105  24.918  1.00                 N  
ATOM   1851  CA  ASN   253     236.329 242.860  26.357  1.00                 C  
ATOM   1852  C   ASN   253     235.466 241.664  26.739  1.00                 C  
ATOM   1853  O   ASN   253     235.873 240.837  27.564  1.00                 O  
ATOM   1854  CB  ASN   253     235.888 244.107  27.125  1.00                 C  
ATOM   1855  CG  ASN   253     236.934 245.204  27.106  1.00                 C  
ATOM   1856  OD1 ASN   253     238.109 244.950  26.845  1.00                 O  
ATOM   1857  ND2 ASN   253     236.508 246.431  27.382  1.00                 N  
ATOM   1858  N   LYS   254     234.275 241.553  26.145  1.00                 N  
ATOM   1859  CA  LYS   254     233.439 240.381  26.382  1.00                 C  
ATOM   1860  C   LYS   254     234.142 239.101  25.951  1.00                 C  
ATOM   1861  O   LYS   254     234.011 238.069  26.621  1.00                 O  
ATOM   1862  CB  LYS   254     232.105 240.517  25.645  1.00                 C  
ATOM   1863  CD  LYS   254     229.880 241.661  25.443  1.00                 C  
ATOM   1864  CE  LYS   254     228.956 242.720  26.022  1.00                 C  
ATOM   1865  CG  LYS   254     231.175 241.566  26.233  1.00                 C  
ATOM   1866  NZ  LYS   254     227.701 242.854  25.233  1.00                 N  
ATOM   1867  N   LYS   255     234.898 239.151  24.850  1.00                 N  
ATOM   1868  CA  LYS   255     235.675 237.990  24.431  1.00                 C  
ATOM   1869  C   LYS   255     236.695 237.591  25.488  1.00                 C  
ATOM   1870  O   LYS   255     237.070 236.416  25.575  1.00                 O  
ATOM   1871  CB  LYS   255     236.383 238.270  23.104  1.00                 C  
ATOM   1872  CD  LYS   255     236.216 238.642  20.628  1.00                 C  
ATOM   1873  CE  LYS   255     235.283 238.719  19.430  1.00                 C  
ATOM   1874  CG  LYS   255     235.449 238.359  21.908  1.00                 C  
ATOM   1875  NZ  LYS   255     236.017 239.037  18.174  1.00                 N  
ATOM   1876  N   SER   256     237.154 238.548  26.297  1.00                 N  
ATOM   1877  CA  SER   256     238.019 238.230  27.423  1.00                 C  
ATOM   1878  C   SER   256     237.235 237.751  28.636  1.00                 C  
ATOM   1879  O   SER   256     237.775 236.984  29.442  1.00                 O  
ATOM   1880  CB  SER   256     238.863 239.446  27.810  1.00                 C  
ATOM   1881  OG  SER   256     239.771 239.787  26.777  1.00                 O  
ATOM   1882  N   GLN   257     235.975 238.177  28.774  1.00                 N  
ATOM   1883  CA  GLN   257     235.173 237.770  29.924  1.00                 C  
ATOM   1884  C   GLN   257     235.036 236.256  30.003  1.00                 C  
ATOM   1885  O   GLN   257     235.174 235.678  31.089  1.00                 O  
ATOM   1886  CB  GLN   257     233.787 238.414  29.865  1.00                 C  
ATOM   1887  CD  GLN   257     232.417 240.536  29.932  1.00                 C  
ATOM   1888  CG  GLN   257     233.788 239.914  30.112  1.00                 C  
ATOM   1889  OE1 GLN   257     231.600 240.045  29.153  1.00                 O  
ATOM   1890  NE2 GLN   257     232.162 241.621  30.653  1.00                 N  
ATOM   1891  N   ARG   258     234.789 235.598  28.865  1.00                 N  
ATOM   1892  CA  ARG   258     234.705 234.141  28.847  1.00                 C  
ATOM   1893  C   ARG   258     235.907 233.501  29.526  1.00                 C  
ATOM   1894  O   ARG   258     235.774 232.435  30.139  1.00                 O  
ATOM   1895  CB  ARG   258     234.588 233.629  27.410  1.00                 C  
ATOM   1896  CD  ARG   258     233.084 233.137  25.462  1.00                 C  
ATOM   1897  NE  ARG   258     234.068 233.529  24.456  1.00                 N  
ATOM   1898  CG  ARG   258     233.248 233.920  26.754  1.00                 C  
ATOM   1899  CZ  ARG   258     233.900 234.528  23.595  1.00                 C  
ATOM   1900  NH1 ARG   258     234.850 234.812  22.715  1.00                 N  
ATOM   1901  NH2 ARG   258     232.782 235.240  23.617  1.00                 N  
ATOM   1902  N   GLY   259     237.075 234.149  29.451  1.00                 N  
ATOM   1903  CA  GLY   259     238.265 233.647  30.135  1.00                 C  
ATOM   1904  C   GLY   259     237.948 233.355  31.596  1.00                 C  
ATOM   1905  O   GLY   259     238.054 232.212  32.058  1.00                 O  
ATOM   1906  N   ASP   260     237.513 234.379  32.339  1.00                 N  
ATOM   1907  CA  ASP   260     237.179 234.132  33.737  1.00                 C  
ATOM   1908  C   ASP   260     235.957 233.233  33.855  1.00                 C  
ATOM   1909  O   ASP   260     235.849 232.465  34.819  1.00                 O  
ATOM   1910  CB  ASP   260     236.935 235.452  34.471  1.00                 C  
ATOM   1911  CG  ASP   260     238.210 236.243  34.687  1.00                 C  
ATOM   1912  OD1 ASP   260     239.304 235.663  34.524  1.00                 O  
ATOM   1913  OD2 ASP   260     238.115 237.443  35.021  1.00                 O  
ATOM   1914  N   PRO   261     235.055 233.278  32.867  1.00                 N  
ATOM   1915  CA  PRO   261     233.915 232.368  32.870  1.00                 C  
ATOM   1916  C   PRO   261     234.372 230.918  32.846  1.00                 C  
ATOM   1917  O   PRO   261     233.642 230.027  33.296  1.00                 O  
ATOM   1918  CB  PRO   261     233.145 232.735  31.600  1.00                 C  
ATOM   1919  CD  PRO   261     234.953 234.296  31.747  1.00                 C  
ATOM   1920  CG  PRO   261     233.514 234.157  31.337  1.00                 C  
ATOM   1921  N   VAL   262     235.574 230.661  32.326  1.00                 N  
ATOM   1922  CA  VAL   262     236.180 229.348  32.494  1.00                 C  
ATOM   1923  C   VAL   262     236.984 229.281  33.786  1.00                 C  
ATOM   1924  O   VAL   262     236.894 228.293  34.526  1.00                 O  
ATOM   1925  CB  VAL   262     237.080 228.984  31.298  1.00                 C  
ATOM   1926  CG1 VAL   262     237.810 227.676  31.559  1.00                 C  
ATOM   1927  CG2 VAL   262     236.258 228.895  30.021  1.00                 C  
ATOM   1928  N   VAL   263     237.746 230.339  34.086  1.00                 N  
ATOM   1929  CA  VAL   263     238.629 230.327  35.247  1.00                 C  
ATOM   1930  C   VAL   263     237.894 229.949  36.523  1.00                 C  
ATOM   1931  O   VAL   263     238.455 229.223  37.353  1.00                 O  
ATOM   1932  CB  VAL   263     239.319 231.689  35.445  1.00                 C  
ATOM   1933  CG1 VAL   263     240.060 231.723  36.773  1.00                 C  
ATOM   1934  CG2 VAL   263     240.269 231.978  34.294  1.00                 C  
ATOM   1935  N   MET   264     236.647 230.402  36.678  1.00                 N  
ATOM   1936  CA  MET   264     235.837 230.010  37.826  1.00                 C  
ATOM   1937  C   MET   264     235.855 228.498  38.015  1.00                 C  
ATOM   1938  O   MET   264     236.328 227.994  39.042  1.00                 O  
ATOM   1939  CB  MET   264     234.398 230.504  37.660  1.00                 C  
ATOM   1940  SD  MET   264     231.776 230.661  38.541  1.00                 S  
ATOM   1941  CE  MET   264     231.267 229.516  37.261  1.00                 C  
ATOM   1942  CG  MET   264     233.479 230.134  38.813  1.00                 C  
ATOM   1943  N   LEU   265     235.377 227.750  37.015  1.00                 N  
ATOM   1944  CA  LEU   265     235.385 226.299  37.167  1.00                 C  
ATOM   1945  C   LEU   265     236.807 225.760  37.189  1.00                 C  
ATOM   1946  O   LEU   265     237.062 224.721  37.810  1.00                 O  
ATOM   1947  CB  LEU   265     234.589 225.638  36.040  1.00                 C  
ATOM   1948  CG  LEU   265     233.078 225.879  36.045  1.00                 C  
ATOM   1949  CD1 LEU   265     232.436 225.297  34.795  1.00                 C  
ATOM   1950  CD2 LEU   265     232.443 225.284  37.292  1.00                 C  
ATOM   1951  N   ARG   266     237.749 226.476  36.564  1.00                 N  
ATOM   1952  CA  ARG   266     239.154 226.085  36.629  1.00                 C  
ATOM   1953  C   ARG   266     239.619 225.987  38.076  1.00                 C  
ATOM   1954  O   ARG   266     240.535 225.222  38.399  1.00                 O  
ATOM   1955  CB  ARG   266     240.023 227.080  35.858  1.00                 C  
ATOM   1956  CD  ARG   266     240.664 228.096  33.654  1.00                 C  
ATOM   1957  NE  ARG   266     242.098 227.939  33.885  1.00                 N  
ATOM   1958  CG  ARG   266     239.854 227.014  34.349  1.00                 C  
ATOM   1959  CZ  ARG   266     242.891 227.156  33.160  1.00                 C  
ATOM   1960  NH1 ARG   266     244.184 227.076  33.443  1.00                 N  
ATOM   1961  NH2 ARG   266     242.388 226.455  32.153  1.00                 N  
ATOM   1962  N   LYS   267     238.995 226.764  38.963  1.00                 N  
ATOM   1963  CA  LYS   267     239.272 226.613  40.386  1.00                 C  
ATOM   1964  C   LYS   267     238.258 225.686  41.045  1.00                 C  
ATOM   1965  O   LYS   267     238.612 224.916  41.947  1.00                 O  
ATOM   1966  CB  LYS   267     239.268 227.976  41.080  1.00                 C  
ATOM   1967  CD  LYS   267     240.365 230.209  41.416  1.00                 C  
ATOM   1968  CE  LYS   267     241.528 231.107  41.027  1.00                 C  
ATOM   1969  CG  LYS   267     240.421 228.881  40.678  1.00                 C  
ATOM   1970  NZ  LYS   267     241.469 232.424  41.719  1.00                 N  
ATOM   1971  N   GLN   268     237.002 225.725  40.580  1.00                 N  
ATOM   1972  CA  GLN   268     235.910 225.068  41.295  1.00                 C  
ATOM   1973  C   GLN   268     236.199 223.596  41.549  1.00                 C  
ATOM   1974  O   GLN   268     236.142 223.147  42.700  1.00                 O  
ATOM   1975  CB  GLN   268     234.600 225.207  40.517  1.00                 C  
ATOM   1976  CD  GLN   268     233.042 225.396  42.496  1.00                 C  
ATOM   1977  CG  GLN   268     233.389 224.632  41.233  1.00                 C  
ATOM   1978  OE1 GLN   268     232.858 226.613  42.466  1.00                 O  
ATOM   1979  NE2 GLN   268     232.952 224.683  43.612  1.00                 N  
ATOM   1980  N   LEU   269     236.516 222.838  40.496  1.00                 N  
ATOM   1981  CA  LEU   269     236.911 221.445  40.673  1.00                 C  
ATOM   1982  C   LEU   269     237.997 221.321  41.733  1.00                 C  
ATOM   1983  O   LEU   269     237.830 220.605  42.729  1.00                 O  
ATOM   1984  CB  LEU   269     237.395 220.853  39.348  1.00                 C  
ATOM   1985  CG  LEU   269     237.868 219.398  39.388  1.00                 C  
ATOM   1986  CD1 LEU   269     236.736 218.476  39.815  1.00                 C  
ATOM   1987  CD2 LEU   269     238.415 218.973  38.034  1.00                 C  
ATOM   1988  N   GLU   270     239.106 222.048  41.551  1.00                 N  
ATOM   1989  CA  GLU   270     240.166 222.046  42.553  1.00                 C  
ATOM   1990  C   GLU   270     239.628 222.403  43.930  1.00                 C  
ATOM   1991  O   GLU   270     239.986 221.749  44.918  1.00                 O  
ATOM   1992  CB  GLU   270     241.278 223.020  42.159  1.00                 C  
ATOM   1993  CD  GLU   270     243.562 223.971  42.666  1.00                 C  
ATOM   1994  CG  GLU   270     242.455 223.041  43.120  1.00                 C  
ATOM   1995  OE1 GLU   270     243.397 224.621  41.612  1.00                 O  
ATOM   1996  OE2 GLU   270     244.595 224.051  43.364  1.00                 O  
ATOM   1997  N   GLU   271     238.754 223.412  44.009  1.00                 N  
ATOM   1998  CA  GLU   271     238.098 223.727  45.274  1.00                 C  
ATOM   1999  C   GLU   271     237.463 222.481  45.873  1.00                 C  
ATOM   2000  O   GLU   271     237.783 222.088  47.002  1.00                 O  
ATOM   2001  CB  GLU   271     237.044 224.818  45.074  1.00                 C  
ATOM   2002  CD  GLU   271     235.341 226.360  46.123  1.00                 C  
ATOM   2003  CG  GLU   271     236.345 225.247  46.353  1.00                 C  
ATOM   2004  OE1 GLU   271     235.181 226.785  44.960  1.00                 O  
ATOM   2005  OE2 GLU   271     234.714 226.807  47.107  1.00                 O  
ATOM   2006  N   LYS   272     236.584 221.823  45.109  1.00                 N  
ATOM   2007  CA  LYS   272     236.008 220.565  45.570  1.00                 C  
ATOM   2008  C   LYS   272     237.103 219.571  45.928  1.00                 C  
ATOM   2009  O   LYS   272     237.038 218.920  46.979  1.00                 O  
ATOM   2010  CB  LYS   272     235.084 219.975  44.502  1.00                 C  
ATOM   2011  CD  LYS   272     233.457 218.184  43.836  1.00                 C  
ATOM   2012  CE  LYS   272     232.810 216.867  44.231  1.00                 C  
ATOM   2013  CG  LYS   272     234.408 218.678  44.914  1.00                 C  
ATOM   2014  NZ  LYS   272     231.876 216.371  43.184  1.00                 N  
ATOM   2015  N   GLU   273     238.131 219.470  45.080  1.00                 N  
ATOM   2016  CA  GLU   273     239.282 218.634  45.401  1.00                 C  
ATOM   2017  C   GLU   273     239.838 218.992  46.771  1.00                 C  
ATOM   2018  O   GLU   273     239.990 218.123  47.639  1.00                 O  
ATOM   2019  CB  GLU   273     240.366 218.781  44.331  1.00                 C  
ATOM   2020  CD  GLU   273     242.623 218.051  43.464  1.00                 C  
ATOM   2021  CG  GLU   273     241.587 217.906  44.561  1.00                 C  
ATOM   2022  OE1 GLU   273     242.712 219.148  42.873  1.00                 O  
ATOM   2023  OE2 GLU   273     243.346 217.069  43.194  1.00                 O  
ATOM   2024  N   LYS   274     240.113 220.282  46.993  1.00                 N  
ATOM   2025  CA  LYS   274     240.566 220.723  48.306  1.00                 C  
ATOM   2026  C   LYS   274     239.591 220.302  49.394  1.00                 C  
ATOM   2027  O   LYS   274     240.016 219.796  50.441  1.00                 O  
ATOM   2028  CB  LYS   274     240.751 222.242  48.327  1.00                 C  
ATOM   2029  CD  LYS   274     241.483 224.289  49.581  1.00                 C  
ATOM   2030  CE  LYS   274     241.955 224.840  50.916  1.00                 C  
ATOM   2031  CG  LYS   274     241.260 222.787  49.651  1.00                 C  
ATOM   2032  NZ  LYS   274     242.178 226.311  50.863  1.00                 N  
ATOM   2033  N   ALA   275     238.288 220.469  49.150  1.00                 N  
ATOM   2034  CA  ALA   275     237.290 220.002  50.105  1.00                 C  
ATOM   2035  C   ALA   275     237.489 218.523  50.405  1.00                 C  
ATOM   2036  O   ALA   275     237.552 218.117  51.572  1.00                 O  
ATOM   2037  CB  ALA   275     235.888 220.252  49.571  1.00                 C  
ATOM   2038  N   LEU   276     237.631 217.709  49.354  1.00                 N  
ATOM   2039  CA  LEU   276     237.904 216.291  49.555  1.00                 C  
ATOM   2040  C   LEU   276     239.157 216.098  50.396  1.00                 C  
ATOM   2041  O   LEU   276     239.172 215.273  51.319  1.00                 O  
ATOM   2042  CB  LEU   276     238.053 215.578  48.209  1.00                 C  
ATOM   2043  CG  LEU   276     236.781 215.441  47.370  1.00                 C  
ATOM   2044  CD1 LEU   276     237.103 214.883  45.993  1.00                 C  
ATOM   2045  CD2 LEU   276     235.764 214.557  48.075  1.00                 C  
ATOM   2046  N   GLN   277     240.205 216.877  50.114  1.00                 N  
ATOM   2047  CA  GLN   277     241.410 216.816  50.933  1.00                 C  
ATOM   2048  C   GLN   277     241.084 217.091  52.393  1.00                 C  
ATOM   2049  O   GLN   277     241.518 216.350  53.285  1.00                 O  
ATOM   2050  CB  GLN   277     242.454 217.813  50.426  1.00                 C  
ATOM   2051  CD  GLN   277     244.767 218.796  50.674  1.00                 C  
ATOM   2052  CG  GLN   277     243.760 217.794  51.203  1.00                 C  
ATOM   2053  OE1 GLN   277     244.419 219.934  50.360  1.00                 O  
ATOM   2054  NE2 GLN   277     246.022 218.374  50.574  1.00                 N  
ATOM   2055  N   GLU   278     240.291 218.134  52.655  1.00                 N  
ATOM   2056  CA  GLU   278     239.854 218.393  54.021  1.00                 C  
ATOM   2057  C   GLU   278     239.080 217.206  54.575  1.00                 C  
ATOM   2058  O   GLU   278     239.296 216.799  55.724  1.00                 O  
ATOM   2059  CB  GLU   278     238.996 219.658  54.078  1.00                 C  
ATOM   2060  CD  GLU   278     238.876 222.169  53.831  1.00                 C  
ATOM   2061  CG  GLU   278     239.770 220.945  53.844  1.00                 C  
ATOM   2062  OE1 GLU   278     237.638 222.001  53.814  1.00                 O  
ATOM   2063  OE2 GLU   278     239.413 223.297  53.838  1.00                 O  
ATOM   2064  N   GLU   279     238.207 216.610  53.753  1.00                 N  
ATOM   2065  CA  GLU   279     237.445 215.445  54.191  1.00                 C  
ATOM   2066  C   GLU   279     238.362 214.318  54.645  1.00                 C  
ATOM   2067  O   GLU   279     237.950 213.459  55.432  1.00                 O  
ATOM   2068  CB  GLU   279     236.529 214.951  53.069  1.00                 C  
ATOM   2069  CD  GLU   279     234.415 216.064  53.890  1.00                 C  
ATOM   2070  CG  GLU   279     235.387 215.898  52.738  1.00                 C  
ATOM   2071  OE1 GLU   279     233.968 215.037  54.442  1.00                 O  
ATOM   2072  OE2 GLU   279     234.101 217.221  54.240  1.00                 O  
ATOM   2073  N   GLN   280     239.605 214.305  54.161  1.00                 N  
ATOM   2074  CA  GLN   280     240.583 213.353  54.672  1.00                 C  
ATOM   2075  C   GLN   280     241.304 213.936  55.881  1.00                 C  
ATOM   2076  O   GLN   280     241.422 213.284  56.927  1.00                 O  
ATOM   2077  CB  GLN   280     241.585 212.976  53.579  1.00                 C  
ATOM   2078  CD  GLN   280     243.540 211.537  52.879  1.00                 C  
ATOM   2079  CG  GLN   280     242.601 211.927  54.004  1.00                 C  
ATOM   2080  OE1 GLN   280     243.407 212.016  51.753  1.00                 O  
ATOM   2081  NE2 GLN   280     244.493 210.664  53.182  1.00                 N  
ATOM   2082  N   GLN   281     241.760 215.188  55.772  1.00                 N  
ATOM   2083  CA  GLN   281     242.647 215.754  56.785  1.00                 C  
ATOM   2084  C   GLN   281     241.956 215.904  58.133  1.00                 C  
ATOM   2085  O   GLN   281     242.631 216.013  59.163  1.00                 O  
ATOM   2086  CB  GLN   281     243.181 217.114  56.330  1.00                 C  
ATOM   2087  CD  GLN   281     244.621 218.409  54.709  1.00                 C  
ATOM   2088  CG  GLN   281     244.134 217.042  55.148  1.00                 C  
ATOM   2089  OE1 GLN   281     243.917 219.407  54.859  1.00                 O  
ATOM   2090  NE2 GLN   281     245.831 218.457  54.164  1.00                 N  
ATOM   2091  N   MET   282     240.622 215.913  58.152  1.00                 N  
ATOM   2092  CA  MET   282     239.912 216.039  59.418  1.00                 C  
ATOM   2093  C   MET   282     239.983 214.755  60.234  1.00                 C  
ATOM   2094  O   MET   282     239.821 214.792  61.459  1.00                 O  
ATOM   2095  CB  MET   282     238.450 216.418  59.177  1.00                 C  
ATOM   2096  SD  MET   282     238.958 219.099  59.660  1.00                 S  
ATOM   2097  CE  MET   282     237.902 218.970  61.101  1.00                 C  
ATOM   2098  CG  MET   282     238.256 217.814  58.607  1.00                 C  
ATOM   2099  N   VAL   283     240.221 213.613  59.585  1.00                 N  
ATOM   2100  CA  VAL   283     240.168 212.343  60.304  1.00                 C  
ATOM   2101  C   VAL   283     241.479 212.056  61.030  1.00                 C  
ATOM   2102  O   VAL   283     241.536 212.085  62.268  1.00                 O  
ATOM   2103  CB  VAL   283     239.835 211.173  59.359  1.00                 C  
ATOM   2104  CG1 VAL   283     239.962 209.845  60.091  1.00                 C  
ATOM   2105  CG2 VAL   283     238.438 211.336  58.781  1.00                 C  
ATOM   2106  N   PHE   284     242.558 211.844  60.264  1.00                 N  
ATOM   2107  CA  PHE   284     243.780 211.259  60.816  1.00                 C  
ATOM   2108  C   PHE   284     244.217 211.962  62.090  1.00                 C  
ATOM   2109  O   PHE   284     244.326 211.327  63.148  1.00                 O  
ATOM   2110  CB  PHE   284     244.910 211.308  59.786  1.00                 C  
ATOM   2111  CG  PHE   284     246.216 210.766  60.293  1.00                 C  
ATOM   2112  CZ  PHE   284     248.635 209.768  61.231  1.00                 C  
ATOM   2113  CD1 PHE   284     246.440 209.401  60.350  1.00                 C  
ATOM   2114  CE1 PHE   284     247.641 208.902  60.816  1.00                 C  
ATOM   2115  CD2 PHE   284     247.221 211.620  60.712  1.00                 C  
ATOM   2116  CE2 PHE   284     248.422 211.121  61.178  1.00                 C  
ATOM   2117  N   ALA   285     244.440 213.278  62.011  1.00                 N  
ATOM   2118  CA  ALA   285     244.855 214.049  63.178  1.00                 C  
ATOM   2119  C   ALA   285     244.030 213.680  64.402  1.00                 C  
ATOM   2120  O   ALA   285     244.565 213.148  65.384  1.00                 O  
ATOM   2121  CB  ALA   285     244.737 215.539  62.898  1.00                 C  
ATOM   2122  N   ALA   286     242.711 213.894  64.340  1.00                 N  
ATOM   2123  CA  ALA   286     241.902 213.617  65.520  1.00                 C  
ATOM   2124  C   ALA   286     241.955 212.139  65.877  1.00                 C  
ATOM   2125  O   ALA   286     242.092 211.795  67.059  1.00                 O  
ATOM   2126  CB  ALA   286     240.463 214.053  65.291  1.00                 C  
ATOM   2127  N   ASN   287     241.921 211.260  64.871  1.00                 N  
ATOM   2128  CA  ASN   287     242.084 209.836  65.133  1.00                 C  
ATOM   2129  C   ASN   287     243.398 209.589  65.855  1.00                 C  
ATOM   2130  O   ASN   287     243.435 208.902  66.886  1.00                 O  
ATOM   2131  CB  ASN   287     242.009 209.039  63.829  1.00                 C  
ATOM   2132  CG  ASN   287     242.071 207.542  64.057  1.00                 C  
ATOM   2133  OD1 ASN   287     241.198 206.966  64.705  1.00                 O  
ATOM   2134  ND2 ASN   287     243.108 206.906  63.523  1.00                 N  
ATOM   2135  N   ASN   288     244.487 210.188  65.358  1.00                 N  
ATOM   2136  CA  ASN   288     245.765 210.088  66.051  1.00                 C  
ATOM   2137  C   ASN   288     245.621 210.507  67.506  1.00                 C  
ATOM   2138  O   ASN   288     246.053 209.781  68.412  1.00                 O  
ATOM   2139  CB  ASN   288     246.826 210.933  65.343  1.00                 C  
ATOM   2140  CG  ASN   288     248.199 210.789  65.970  1.00                 C  
ATOM   2141  OD1 ASN   288     248.780 209.704  65.973  1.00                 O  
ATOM   2142  ND2 ASN   288     248.722 211.887  66.503  1.00                 N  
ATOM   2143  N   LYS   289     244.974 211.653  67.748  1.00                 N  
ATOM   2144  CA  LYS   289     244.727 212.084  69.118  1.00                 C  
ATOM   2145  C   LYS   289     244.044 210.983  69.912  1.00                 C  
ATOM   2146  O   LYS   289     244.527 210.589  70.983  1.00                 O  
ATOM   2147  CB  LYS   289     243.877 213.356  69.135  1.00                 C  
ATOM   2148  CD  LYS   289     242.781 215.178  70.468  1.00                 C  
ATOM   2149  CE  LYS   289     242.459 215.693  71.861  1.00                 C  
ATOM   2150  CG  LYS   289     243.592 213.894  70.527  1.00                 C  
ATOM   2151  NZ  LYS   289     241.665 216.952  71.819  1.00                 N  
ATOM   2152  N   TYR   290     242.948 210.435  69.371  1.00                 N  
ATOM   2153  CA  TYR   290     242.257 209.342  70.042  1.00                 C  
ATOM   2154  C   TYR   290     243.224 208.234  70.424  1.00                 C  
ATOM   2155  O   TYR   290     243.209 207.775  71.574  1.00                 O  
ATOM   2156  CB  TYR   290     241.145 208.784  69.151  1.00                 C  
ATOM   2157  CG  TYR   290     239.943 209.693  69.030  1.00                 C  
ATOM   2158  OH  TYR   290     236.636 212.189  68.679  1.00                 O  
ATOM   2159  CZ  TYR   290     237.731 211.364  68.797  1.00                 C  
ATOM   2160  CD1 TYR   290     239.194 209.729  67.861  1.00                 C  
ATOM   2161  CE1 TYR   290     238.094 210.557  67.740  1.00                 C  
ATOM   2162  CD2 TYR   290     239.562 210.513  70.084  1.00                 C  
ATOM   2163  CE2 TYR   290     238.465 211.348  69.982  1.00                 C  
ATOM   2164  N   LYS   291     244.101 207.837  69.493  1.00                 N  
ATOM   2165  CA  LYS   291     245.130 206.856  69.814  1.00                 C  
ATOM   2166  C   LYS   291     245.841 207.233  71.104  1.00                 C  
ATOM   2167  O   LYS   291     245.718 206.537  72.122  1.00                 O  
ATOM   2168  CB  LYS   291     246.134 206.738  68.666  1.00                 C  
ATOM   2169  CD  LYS   291     248.157 205.605  67.703  1.00                 C  
ATOM   2170  CE  LYS   291     249.270 204.601  67.952  1.00                 C  
ATOM   2171  CG  LYS   291     247.229 205.711  68.903  1.00                 C  
ATOM   2172  NZ  LYS   291     250.187 204.488  66.784  1.00                 N  
ATOM   2173  N   GLU   292     246.521 208.386  71.098  1.00                 N  
ATOM   2174  CA  GLU   292     247.213 208.841  72.297  1.00                 C  
ATOM   2175  C   GLU   292     246.293 208.772  73.503  1.00                 C  
ATOM   2176  O   GLU   292     246.657 208.197  74.539  1.00                 O  
ATOM   2177  CB  GLU   292     247.735 210.267  72.106  1.00                 C  
ATOM   2178  CD  GLU   292     249.804 210.087  73.543  1.00                 C  
ATOM   2179  CG  GLU   292     248.496 210.814  73.302  1.00                 C  
ATOM   2180  OE1 GLU   292     250.288 209.411  72.611  1.00                 O  
ATOM   2181  OE2 GLU   292     250.345 210.194  74.664  1.00                 O  
ATOM   2182  N   ILE   293     245.063 209.275  73.350  1.00                 N  
ATOM   2183  CA  ILE   293     244.103 209.242  74.445  1.00                 C  
ATOM   2184  C   ILE   293     244.011 207.845  75.036  1.00                 C  
ATOM   2185  O   ILE   293     244.403 207.624  76.191  1.00                 O  
ATOM   2186  CB  ILE   293     242.711 209.716  73.989  1.00                 C  
ATOM   2187  CD1 ILE   293     241.504 211.692  72.923  1.00                 C  
ATOM   2188  CG1 ILE   293     242.740 211.207  73.647  1.00                 C  
ATOM   2189  CG2 ILE   293     241.667 209.399  75.049  1.00                 C  
ATOM   2190  N   ASN   294     243.581 206.867  74.230  1.00                 N  
ATOM   2191  CA  ASN   294     243.395 205.536  74.791  1.00                 C  
ATOM   2192  C   ASN   294     244.698 205.020  75.376  1.00                 C  
ATOM   2193  O   ASN   294     244.692 204.426  76.463  1.00                 O  
ATOM   2194  CB  ASN   294     242.854 204.577  73.728  1.00                 C  
ATOM   2195  CG  ASN   294     241.396 204.834  73.400  1.00                 C  
ATOM   2196  OD1 ASN   294     240.676 205.462  74.177  1.00                 O  
ATOM   2197  ND2 ASN   294     240.956 204.349  72.245  1.00                 N  
ATOM   2198  N   GLN   295     245.824 205.328  74.724  1.00                 N  
ATOM   2199  CA  GLN   295     247.119 204.937  75.265  1.00                 C  
ATOM   2200  C   GLN   295     247.253 205.405  76.705  1.00                 C  
ATOM   2201  O   GLN   295     247.349 204.585  77.629  1.00                 O  
ATOM   2202  CB  GLN   295     248.252 205.507  74.409  1.00                 C  
ATOM   2203  CD  GLN   295     249.439 205.524  72.179  1.00                 C  
ATOM   2204  CG  GLN   295     248.371 204.870  73.034  1.00                 C  
ATOM   2205  OE1 GLN   295     249.761 206.698  72.362  1.00                 O  
ATOM   2206  NE2 GLN   295     249.992 204.765  71.241  1.00                 N  
ATOM   2207  N   GLN   296     247.177 206.723  76.924  1.00                 N  
ATOM   2208  CA  GLN   296     247.340 207.221  78.283  1.00                 C  
ATOM   2209  C   GLN   296     246.266 206.650  79.194  1.00                 C  
ATOM   2210  O   GLN   296     246.549 206.341  80.359  1.00                 O  
ATOM   2211  CB  GLN   296     247.296 208.750  78.302  1.00                 C  
ATOM   2212  CD  GLN   296     248.394 210.926  77.636  1.00                 C  
ATOM   2213  CG  GLN   296     248.503 209.414  77.659  1.00                 C  
ATOM   2214  OE1 GLN   296     247.771 211.526  78.512  1.00                 O  
ATOM   2215  NE2 GLN   296     249.001 211.546  76.631  1.00                 N  
ATOM   2216  N   LEU   297     245.058 206.430  78.659  1.00                 N  
ATOM   2217  CA  LEU   297     244.016 205.797  79.455  1.00                 C  
ATOM   2218  C   LEU   297     244.509 204.475  80.017  1.00                 C  
ATOM   2219  O   LEU   297     244.523 204.281  81.241  1.00                 O  
ATOM   2220  CB  LEU   297     242.755 205.584  78.615  1.00                 C  
ATOM   2221  CG  LEU   297     241.993 206.846  78.205  1.00                 C  
ATOM   2222  CD1 LEU   297     240.875 206.506  77.231  1.00                 C  
ATOM   2223  CD2 LEU   297     241.431 207.556  79.428  1.00                 C  
ATOM   2224  N   THR   298     244.980 203.582  79.140  1.00                 N  
ATOM   2225  CA  THR   298     245.544 202.323  79.610  1.00                 C  
ATOM   2226  C   THR   298     246.628 202.576  80.646  1.00                 C  
ATOM   2227  O   THR   298     246.624 201.957  81.718  1.00                 O  
ATOM   2228  CB  THR   298     246.122 201.494  78.448  1.00                 C  
ATOM   2229  OG1 THR   298     245.076 201.171  77.522  1.00                 O  
ATOM   2230  CG2 THR   298     246.730 200.200  78.966  1.00                 C  
ATOM   2231  N   GLN   299     247.524 203.529  80.367  1.00                 N  
ATOM   2232  CA  GLN   299     248.557 203.875  81.334  1.00                 C  
ATOM   2233  C   GLN   299     247.933 204.225  82.675  1.00                 C  
ATOM   2234  O   GLN   299     248.263 203.620  83.704  1.00                 O  
ATOM   2235  CB  GLN   299     249.405 205.040  80.819  1.00                 C  
ATOM   2236  CD  GLN   299     251.050 205.882  79.097  1.00                 C  
ATOM   2237  CG  GLN   299     250.304 204.682  79.647  1.00                 C  
ATOM   2238  OE1 GLN   299     250.688 207.027  79.368  1.00                 O  
ATOM   2239  NE2 GLN   299     252.096 205.623  78.322  1.00                 N  
ATOM   2240  N   GLU   300     246.979 205.163  82.668  1.00                 N  
ATOM   2241  CA  GLU   300     246.302 205.530  83.905  1.00                 C  
ATOM   2242  C   GLU   300     245.714 204.300  84.577  1.00                 C  
ATOM   2243  O   GLU   300     245.869 204.114  85.792  1.00                 O  
ATOM   2244  CB  GLU   300     245.206 206.562  83.630  1.00                 C  
ATOM   2245  CD  GLU   300     243.448 208.111  84.573  1.00                 C  
ATOM   2246  CG  GLU   300     244.484 207.047  84.877  1.00                 C  
ATOM   2247  OE1 GLU   300     243.277 208.451  83.383  1.00                 O  
ATOM   2248  OE2 GLU   300     242.808 208.606  85.524  1.00                 O  
ATOM   2249  N   LYS   301     245.085 203.421  83.789  1.00                 N  
ATOM   2250  CA  LYS   301     244.549 202.180  84.335  1.00                 C  
ATOM   2251  C   LYS   301     245.626 201.450  85.120  1.00                 C  
ATOM   2252  O   LYS   301     245.467 201.181  86.319  1.00                 O  
ATOM   2253  CB  LYS   301     244.002 201.293  83.214  1.00                 C  
ATOM   2254  CD  LYS   301     242.798 199.195  82.546  1.00                 C  
ATOM   2255  CE  LYS   301     243.870 198.615  81.638  1.00                 C  
ATOM   2256  CG  LYS   301     243.413 199.978  83.695  1.00                 C  
ATOM   2257  NZ  LYS   301     243.289 197.735  80.586  1.00                 N  
ATOM   2258  N   LEU   302     246.764 201.174  84.473  1.00                 N  
ATOM   2259  CA  LEU   302     247.860 200.511  85.167  1.00                 C  
ATOM   2260  C   LEU   302     248.247 201.281  86.420  1.00                 C  
ATOM   2261  O   LEU   302     248.383 200.691  87.501  1.00                 O  
ATOM   2262  CB  LEU   302     249.069 200.362  84.241  1.00                 C  
ATOM   2263  CG  LEU   302     250.311 199.708  84.848  1.00                 C  
ATOM   2264  CD1 LEU   302     250.010 198.281  85.282  1.00                 C  
ATOM   2265  CD2 LEU   302     251.466 199.726  83.858  1.00                 C  
ATOM   2266  N   LYS   303     248.373 202.608  86.304  1.00                 N  
ATOM   2267  CA  LYS   303     248.696 203.421  87.469  1.00                 C  
ATOM   2268  C   LYS   303     247.709 203.178  88.598  1.00                 C  
ATOM   2269  O   LYS   303     248.124 202.931  89.738  1.00                 O  
ATOM   2270  CB  LYS   303     248.714 204.905  87.098  1.00                 C  
ATOM   2271  CD  LYS   303     249.109 207.281  87.805  1.00                 C  
ATOM   2272  CE  LYS   303     249.424 208.208  88.967  1.00                 C  
ATOM   2273  CG  LYS   303     249.069 205.829  88.252  1.00                 C  
ATOM   2274  NZ  LYS   303     249.466 209.635  88.543  1.00                 N  
ATOM   2275  N   ALA   304     246.407 203.192  88.291  1.00                 N  
ATOM   2276  CA  ALA   304     245.417 202.916  89.323  1.00                 C  
ATOM   2277  C   ALA   304     245.666 201.563  89.970  1.00                 C  
ATOM   2278  O   ALA   304     245.663 201.461  91.204  1.00                 O  
ATOM   2279  CB  ALA   304     244.014 202.968  88.739  1.00                 C  
ATOM   2280  N   GLN   305     245.935 200.533  89.158  1.00                 N  
ATOM   2281  CA  GLN   305     246.265 199.225  89.713  1.00                 C  
ATOM   2282  C   GLN   305     247.326 199.351  90.795  1.00                 C  
ATOM   2283  O   GLN   305     247.153 198.833  91.906  1.00                 O  
ATOM   2284  CB  GLN   305     246.743 198.280  88.609  1.00                 C  
ATOM   2285  CD  GLN   305     245.766 196.143  89.537  1.00                 C  
ATOM   2286  CG  GLN   305     247.021 196.862  89.083  1.00                 C  
ATOM   2287  OE1 GLN   305     244.787 196.055  88.796  1.00                 O  
ATOM   2288  NE2 GLN   305     245.791 195.627  90.760  1.00                 N  
ATOM   2289  N   THR   306     248.403 200.090  90.505  1.00                 N  
ATOM   2290  CA  THR   306     249.454 200.294  91.495  1.00                 C  
ATOM   2291  C   THR   306     248.870 200.786  92.812  1.00                 C  
ATOM   2292  O   THR   306     249.015 200.128  93.851  1.00                 O  
ATOM   2293  CB  THR   306     250.513 201.295  90.996  1.00                 C  
ATOM   2294  OG1 THR   306     251.139 200.782  89.813  1.00                 O  
ATOM   2295  CG2 THR   306     251.581 201.513  92.057  1.00                 C  
ATOM   2296  N   THR   307     248.157 201.917  92.780  1.00                 N  
ATOM   2297  CA  THR   307     247.621 202.444  94.028  1.00                 C  
ATOM   2298  C   THR   307     246.610 201.482  94.634  1.00                 C  
ATOM   2299  O   THR   307     246.527 201.371  95.864  1.00                 O  
ATOM   2300  CB  THR   307     246.961 203.820  93.822  1.00                 C  
ATOM   2301  OG1 THR   307     245.899 203.706  92.867  1.00                 O  
ATOM   2302  CG2 THR   307     247.977 204.826  93.302  1.00                 C  
ATOM   2303  N   GLU   308     245.882 200.741  93.790  1.00                 N  
ATOM   2304  CA  GLU   308     244.962 199.734  94.303  1.00                 C  
ATOM   2305  C   GLU   308     245.688 198.761  95.218  1.00                 C  
ATOM   2306  O   GLU   308     245.194 198.430  96.303  1.00                 O  
ATOM   2307  CB  GLU   308     244.294 198.982  93.150  1.00                 C  
ATOM   2308  CD  GLU   308     242.712 199.062  91.182  1.00                 C  
ATOM   2309  CG  GLU   308     243.296 199.814  92.362  1.00                 C  
ATOM   2310  OE1 GLU   308     243.221 197.965  90.867  1.00                 O  
ATOM   2311  OE2 GLU   308     241.746 199.568  90.574  1.00                 O  
ATOM   2312  N   LYS   309     246.884 198.323  94.811  1.00                 N  
ATOM   2313  CA  LYS   309     247.683 197.469  95.681  1.00                 C  
ATOM   2314  C   LYS   309     247.936 198.147  97.020  1.00                 C  
ATOM   2315  O   LYS   309     247.651 197.570  98.077  1.00                 O  
ATOM   2316  CB  LYS   309     249.010 197.112  95.009  1.00                 C  
ATOM   2317  CD  LYS   309     251.180 195.853  95.096  1.00                 C  
ATOM   2318  CE  LYS   309     252.089 194.976  95.941  1.00                 C  
ATOM   2319  CG  LYS   309     249.904 196.207  95.842  1.00                 C  
ATOM   2320  NZ  LYS   309     253.344 194.622  95.223  1.00                 N  
ATOM   2321  N   GLN   310     248.418 199.394  96.996  1.00                 N  
ATOM   2322  CA  GLN   310     248.682 200.102  98.243  1.00                 C  
ATOM   2323  C   GLN   310     247.408 200.365  99.030  1.00                 C  
ATOM   2324  O   GLN   310     247.486 200.716 100.212  1.00                 O  
ATOM   2325  CB  GLN   310     249.397 201.426  97.966  1.00                 C  
ATOM   2326  CD  GLN   310     251.474 202.600  97.138  1.00                 C  
ATOM   2327  CG  GLN   310     250.806 201.269  97.420  1.00                 C  
ATOM   2328  OE1 GLN   310     250.810 203.579  96.799  1.00                 O  
ATOM   2329  NE2 GLN   310     252.794 202.640  97.277  1.00                 N  
ATOM   2330  N   LEU   311     246.241 200.204  98.405  1.00                 N  
ATOM   2331  CA  LEU   311     244.993 200.387  99.133  1.00                 C  
ATOM   2332  C   LEU   311     244.520 199.076  99.749  1.00                 C  
ATOM   2333  O   LEU   311     243.765 199.080 100.727  1.00                 O  
ATOM   2334  CB  LEU   311     243.912 200.954  98.210  1.00                 C  
ATOM   2335  CG  LEU   311     244.175 202.347  97.634  1.00                 C  
ATOM   2336  CD1 LEU   311     243.078 202.741  96.657  1.00                 C  
ATOM   2337  CD2 LEU   311     244.286 203.377  98.748  1.00                 C  
ATOM   2338  N   ILE   312     244.950 197.943  99.189  1.00                 N  
ATOM   2339  CA  ILE   312     244.441 196.659  99.661  1.00                 C  
ATOM   2340  C   ILE   312     245.272 196.120 100.820  1.00                 C  
ATOM   2341  O   ILE   312     244.764 195.947 101.935  1.00                 O  
ATOM   2342  CB  ILE   312     244.398 195.618  98.527  1.00                 C  
ATOM   2343  CD1 ILE   312     243.457 195.210  96.193  1.00                 C  
ATOM   2344  CG1 ILE   312     243.379 196.030  97.463  1.00                 C  
ATOM   2345  CG2 ILE   312     244.106 194.234  99.086  1.00                 C  
ATOM   2346  N   ASP   313     246.564 195.872 100.579  1.00                 N  
ATOM   2347  CA  ASP   313     247.389 195.179 101.566  1.00                 C  
ATOM   2348  C   ASP   313     247.448 195.942 102.884  1.00                 C  
ATOM   2349  O   ASP   313     247.230 195.359 103.953  1.00                 O  
ATOM   2350  CB  ASP   313     248.805 194.966 101.026  1.00                 C  
ATOM   2351  CG  ASP   313     248.860 193.919  99.932  1.00                 C  
ATOM   2352  OD1 ASP   313     247.872 193.172  99.774  1.00                 O  
ATOM   2353  OD2 ASP   313     249.891 193.846  99.231  1.00                 O  
ATOM   2354  N   LYS   314     247.733 197.246 102.825  1.00                 N  
ATOM   2355  CA  LYS   314     247.736 198.058 104.037  1.00                 C  
ATOM   2356  C   LYS   314     246.396 197.972 104.755  1.00                 C  
ATOM   2357  O   LYS   314     246.349 197.897 105.990  1.00                 O  
ATOM   2358  CB  LYS   314     248.063 199.515 103.705  1.00                 C  
ATOM   2359  CD  LYS   314     249.755 201.210 102.954  1.00                 C  
ATOM   2360  CE  LYS   314     251.195 201.440 102.523  1.00                 C  
ATOM   2361  CG  LYS   314     249.506 199.748 103.287  1.00                 C  
ATOM   2362  NZ  LYS   314     251.443 202.860 102.151  1.00                 N  
ATOM   2363  N   ILE   315     245.296 197.960 103.997  1.00                 N  
ATOM   2364  CA  ILE   315     243.982 197.797 104.608  1.00                 C  
ATOM   2365  C   ILE   315     243.899 196.480 105.368  1.00                 C  
ATOM   2366  O   ILE   315     243.384 196.430 106.491  1.00                 O  
ATOM   2367  CB  ILE   315     242.858 197.872 103.558  1.00                 C  
ATOM   2368  CD1 ILE   315     241.876 199.389 101.760  1.00                 C  
ATOM   2369  CG1 ILE   315     242.753 199.288 102.989  1.00                 C  
ATOM   2370  CG2 ILE   315     241.540 197.401 104.154  1.00                 C  
ATOM   2371  N   ASP   316     244.426 195.402 104.777  1.00                 N  
ATOM   2372  CA  ASP   316     244.462 194.123 105.476  1.00                 C  
ATOM   2373  C   ASP   316     245.290 194.210 106.749  1.00                 C  
ATOM   2374  O   ASP   316     245.015 193.496 107.720  1.00                 O  
ATOM   2375  CB  ASP   316     245.021 193.029 104.564  1.00                 C  
ATOM   2376  CG  ASP   316     244.052 192.634 103.467  1.00                 C  
ATOM   2377  OD1 ASP   316     242.862 192.998 103.566  1.00                 O  
ATOM   2378  OD2 ASP   316     244.484 191.960 102.508  1.00                 O  
ATOM   2379  N   TYR   317     246.304 195.078 106.767  1.00                 N  
ATOM   2380  CA  TYR   317     247.088 195.269 107.981  1.00                 C  
ATOM   2381  C   TYR   317     246.458 196.317 108.889  1.00                 C  
ATOM   2382  O   TYR   317     246.819 196.414 110.067  1.00                 O  
ATOM   2383  CB  TYR   317     248.522 195.673 107.634  1.00                 C  
ATOM   2384  CG  TYR   317     249.309 194.593 106.927  1.00                 C  
ATOM   2385  OH  TYR   317     251.474 191.633 104.967  1.00                 O  
ATOM   2386  CZ  TYR   317     250.757 192.611 105.617  1.00                 C  
ATOM   2387  CD1 TYR   317     249.838 194.812 105.661  1.00                 C  
ATOM   2388  CE1 TYR   317     250.558 193.830 105.006  1.00                 C  
ATOM   2389  CD2 TYR   317     249.520 193.358 107.526  1.00                 C  
ATOM   2390  CE2 TYR   317     250.238 192.365 106.887  1.00                 C  
ATOM   2391  N   GLN   318     245.512 197.098 108.368  1.00                 N  
ATOM   2392  CA  GLN   318     244.939 198.195 109.128  1.00                 C  
ATOM   2393  C   GLN   318     243.983 197.784 110.228  1.00                 C  
ATOM   2394  O   GLN   318     243.724 198.594 111.125  1.00                 O  
ATOM   2395  CB  GLN   318     244.200 199.161 108.200  1.00                 C  
ATOM   2396  CD  GLN   318     246.108 200.793 107.918  1.00                 C  
ATOM   2397  CG  GLN   318     245.103 199.896 107.222  1.00                 C  
ATOM   2398  OE1 GLN   318     245.736 201.661 108.708  1.00                 O  
ATOM   2399  NE2 GLN   318     247.386 200.586 107.626  1.00                 N  
ATOM   2400  N   SER   319     243.450 196.561 110.186  1.00                 N  
ATOM   2401  CA  SER   319     242.478 196.154 111.196  1.00                 C  
ATOM   2402  C   SER   319     243.132 195.378 112.335  1.00                 C  
ATOM   2403  O   SER   319     243.088 195.813 113.492  1.00                 O  
ATOM   2404  CB  SER   319     241.372 195.306 110.564  1.00                 C  
ATOM   2405  OG  SER   319     240.432 194.887 111.538  1.00                 O  
ATOM   2406  N   ARG   320     243.765 194.243 112.011  1.00                 N  
ATOM   2407  CA  ARG   320     244.159 193.267 113.027  1.00                 C  
ATOM   2408  C   ARG   320     244.936 193.912 114.167  1.00                 C  
ATOM   2409  O   ARG   320     244.476 193.902 115.317  1.00                 O  
ATOM   2410  CB  ARG   320     244.998 192.151 112.401  1.00                 C  
ATOM   2411  CD  ARG   320     246.345 190.057 112.720  1.00                 C  
ATOM   2412  NE  ARG   320     247.606 190.653 112.286  1.00                 N  
ATOM   2413  CG  ARG   320     245.433 191.076 113.384  1.00                 C  
ATOM   2414  CZ  ARG   320     248.441 190.087 111.420  1.00                 C  
ATOM   2415  NH1 ARG   320     249.566 190.703 111.085  1.00                 N  
ATOM   2416  NH2 ARG   320     248.148 188.907 110.891  1.00                 N  
ATOM   2417  N   GLU   321     246.104 194.488 113.869  1.00                 N  
ATOM   2418  CA  GLU   321     246.872 195.173 114.904  1.00                 C  
ATOM   2419  C   GLU   321     246.019 196.215 115.615  1.00                 C  
ATOM   2420  O   GLU   321     245.923 196.211 116.849  1.00                 O  
ATOM   2421  CB  GLU   321     248.115 195.831 114.302  1.00                 C  
ATOM   2422  CD  GLU   321     248.825 194.315 112.410  1.00                 C  
ATOM   2423  CG  GLU   321     249.154 194.845 113.792  1.00                 C  
ATOM   2424  OE1 GLU   321     247.787 194.724 111.849  1.00                 O  
ATOM   2425  OE2 GLU   321     249.605 193.491 111.889  1.00                 O  
ATOM   2426  N   THR   322     245.361 197.090 114.844  1.00                 N  
ATOM   2427  CA  THR   322     244.465 198.080 115.432  1.00                 C  
ATOM   2428  C   THR   322     243.471 197.422 116.376  1.00                 C  
ATOM   2429  O   THR   322     243.239 197.918 117.486  1.00                 O  
ATOM   2430  CB  THR   322     243.701 198.864 114.349  1.00                 C  
ATOM   2431  OG1 THR   322     244.633 199.576 113.524  1.00                 O  
ATOM   2432  CG2 THR   322     242.752 199.867 114.986  1.00                 C  
ATOM   2433  N   VAL   323     242.896 196.290 115.959  1.00                 N  
ATOM   2434  CA  VAL   323     242.021 195.533 116.847  1.00                 C  
ATOM   2435  C   VAL   323     242.701 195.287 118.186  1.00                 C  
ATOM   2436  O   VAL   323     242.243 195.777 119.228  1.00                 O  
ATOM   2437  CB  VAL   323     241.598 194.194 116.215  1.00                 C  
ATOM   2438  CG1 VAL   323     240.864 193.334 117.232  1.00                 C  
ATOM   2439  CG2 VAL   323     240.730 194.433 114.989  1.00                 C  
ATOM   2440  N   ALA   324     243.836 194.580 118.165  1.00                 N  
ATOM   2441  CA  ALA   324     244.574 194.339 119.399  1.00                 C  
ATOM   2442  C   ALA   324     244.833 195.645 120.132  1.00                 C  
ATOM   2443  O   ALA   324     244.707 195.710 121.362  1.00                 O  
ATOM   2444  CB  ALA   324     245.886 193.629 119.102  1.00                 C  
ATOM   2445  N   LEU   325     245.142 196.708 119.381  1.00                 N  
ATOM   2446  CA  LEU   325     245.329 198.022 119.984  1.00                 C  
ATOM   2447  C   LEU   325     244.170 198.361 120.909  1.00                 C  
ATOM   2448  O   LEU   325     244.354 198.486 122.128  1.00                 O  
ATOM   2449  CB  LEU   325     245.473 199.093 118.901  1.00                 C  
ATOM   2450  CG  LEU   325     245.651 200.532 119.390  1.00                 C  
ATOM   2451  CD1 LEU   325     246.921 200.667 120.215  1.00                 C  
ATOM   2452  CD2 LEU   325     245.678 201.499 118.216  1.00                 C  
ATOM   2453  N   HIS   326     242.952 198.445 120.361  1.00                 N  
ATOM   2454  CA  HIS   326     241.829 198.789 121.222  1.00                 C  
ATOM   2455  C   HIS   326     241.617 197.734 122.293  1.00                 C  
ATOM   2456  O   HIS   326     241.237 198.083 123.418  1.00                 O  
ATOM   2457  CB  HIS   326     240.553 198.962 120.395  1.00                 C  
ATOM   2458  CG  HIS   326     240.046 197.688 119.794  1.00                 C  
ATOM   2459  ND1 HIS   326     240.234 197.363 118.468  1.00                 N  
ATOM   2460  CE1 HIS   326     239.670 196.167 118.226  1.00                 C  
ATOM   2461  CD2 HIS   326     239.306 196.532 120.281  1.00                 C  
ATOM   2462  NE2 HIS   326     239.112 195.662 119.309  1.00                 N  
ATOM   2463  N   GLN   327     241.905 196.465 121.984  1.00                 N  
ATOM   2464  CA  GLN   327     241.905 195.441 123.020  1.00                 C  
ATOM   2465  C   GLN   327     242.786 195.872 124.183  1.00                 C  
ATOM   2466  O   GLN   327     242.305 196.030 125.313  1.00                 O  
ATOM   2467  CB  GLN   327     242.381 194.103 122.451  1.00                 C  
ATOM   2468  CD  GLN   327     241.949 192.184 120.867  1.00                 C  
ATOM   2469  CG  GLN   327     241.403 193.457 121.484  1.00                 C  
ATOM   2470  OE1 GLN   327     243.162 192.010 120.750  1.00                 O  
ATOM   2471  NE2 GLN   327     241.052 191.288 120.470  1.00                 N  
ATOM   2472  N   ARG   328     244.071 196.126 123.905  1.00                 N  
ATOM   2473  CA  ARG   328     244.957 196.654 124.935  1.00                 C  
ATOM   2474  C   ARG   328     244.319 197.846 125.628  1.00                 C  
ATOM   2475  O   ARG   328     244.297 197.916 126.864  1.00                 O  
ATOM   2476  CB  ARG   328     246.306 197.048 124.331  1.00                 C  
ATOM   2477  CD  ARG   328     248.626 197.942 124.677  1.00                 C  
ATOM   2478  NE  ARG   328     249.582 198.505 125.627  1.00                 N  
ATOM   2479  CG  ARG   328     247.305 197.587 125.341  1.00                 C  
ATOM   2480  CZ  ARG   328     250.806 198.909 125.304  1.00                 C  
ATOM   2481  NH1 ARG   328     251.607 199.408 126.235  1.00                 N  
ATOM   2482  NH2 ARG   328     251.227 198.813 124.050  1.00                 N  
ATOM   2483  N   MET   329     243.740 198.762 124.842  1.00                 N  
ATOM   2484  CA  MET   329     243.042 199.906 125.415  1.00                 C  
ATOM   2485  C   MET   329     242.070 199.457 126.495  1.00                 C  
ATOM   2486  O   MET   329     242.237 199.798 127.674  1.00                 O  
ATOM   2487  CB  MET   329     242.302 200.683 124.325  1.00                 C  
ATOM   2488  SD  MET   329     239.954 201.539 125.522  1.00                 S  
ATOM   2489  CE  MET   329     239.044 201.112 124.040  1.00                 C  
ATOM   2490  CG  MET   329     241.575 201.919 124.828  1.00                 C  
ATOM   2491  N   GLN   330     241.085 198.630 126.123  1.00                 N  
ATOM   2492  CA  GLN   330     240.114 198.200 127.120  1.00                 C  
ATOM   2493  C   GLN   330     240.818 197.568 128.311  1.00                 C  
ATOM   2494  O   GLN   330     240.511 197.914 129.460  1.00                 O  
ATOM   2495  CB  GLN   330     239.116 197.216 126.506  1.00                 C  
ATOM   2496  CD  GLN   330     237.093 197.951 127.829  1.00                 C  
ATOM   2497  CG  GLN   330     237.999 196.797 127.448  1.00                 C  
ATOM   2498  OE1 GLN   330     236.951 198.915 127.076  1.00                 O  
ATOM   2499  NE2 GLN   330     236.477 197.857 129.001  1.00                 N  
ATOM   2500  N   HIS   331     241.837 196.740 128.054  1.00                 N  
ATOM   2501  CA  HIS   331     242.598 196.146 129.144  1.00                 C  
ATOM   2502  C   HIS   331     243.047 197.218 130.122  1.00                 C  
ATOM   2503  O   HIS   331     242.623 197.227 131.287  1.00                 O  
ATOM   2504  CB  HIS   331     243.805 195.379 128.599  1.00                 C  
ATOM   2505  CG  HIS   331     244.643 194.739 129.661  1.00                 C  
ATOM   2506  ND1 HIS   331     244.240 193.616 130.351  1.00                 N  
ATOM   2507  CE1 HIS   331     245.197 193.278 131.234  1.00                 C  
ATOM   2508  CD2 HIS   331     245.946 195.002 130.256  1.00                 C  
ATOM   2509  NE2 HIS   331     246.223 194.105 131.182  1.00                 N  
ATOM   2510  N   ALA   332     243.834 198.186 129.644  1.00                 N  
ATOM   2511  CA  ALA   332     244.348 199.185 130.569  1.00                 C  
ATOM   2512  C   ALA   332     243.216 200.006 131.167  1.00                 C  
ATOM   2513  O   ALA   332     243.266 200.340 132.358  1.00                 O  
ATOM   2514  CB  ALA   332     245.344 200.095 129.867  1.00                 C  
ATOM   2515  N   HIS   333     242.156 200.275 130.395  1.00                 N  
ATOM   2516  CA  HIS   333     241.084 201.071 130.977  1.00                 C  
ATOM   2517  C   HIS   333     240.394 200.294 132.086  1.00                 C  
ATOM   2518  O   HIS   333     240.019 200.885 133.107  1.00                 O  
ATOM   2519  CB  HIS   333     240.076 201.481 129.901  1.00                 C  
ATOM   2520  CG  HIS   333     239.006 202.403 130.396  1.00                 C  
ATOM   2521  ND1 HIS   333     239.256 203.712 130.749  1.00                 N  
ATOM   2522  CE1 HIS   333     238.107 204.284 131.151  1.00                 C  
ATOM   2523  CD2 HIS   333     237.576 202.296 130.645  1.00                 C  
ATOM   2524  NE2 HIS   333     237.095 203.440 131.092  1.00                 N  
ATOM   2525  N   GLU   334     240.289 198.968 131.933  1.00                 N  
ATOM   2526  CA  GLU   334     239.793 198.149 133.031  1.00                 C  
ATOM   2527  C   GLU   334     240.625 198.383 134.281  1.00                 C  
ATOM   2528  O   GLU   334     240.075 198.634 135.362  1.00                 O  
ATOM   2529  CB  GLU   334     239.810 196.669 132.645  1.00                 C  
ATOM   2530  CD  GLU   334     238.881 194.837 131.174  1.00                 C  
ATOM   2531  CG  GLU   334     238.772 196.287 131.602  1.00                 C  
ATOM   2532  OE1 GLU   334     239.873 194.179 131.553  1.00                 O  
ATOM   2533  OE2 GLU   334     237.975 194.358 130.460  1.00                 O  
ATOM   2534  N   GLN   335     241.954 198.360 134.135  1.00                 N  
ATOM   2535  CA  GLN   335     242.832 198.653 135.262  1.00                 C  
ATOM   2536  C   GLN   335     242.447 199.982 135.890  1.00                 C  
ATOM   2537  O   GLN   335     242.272 200.079 137.113  1.00                 O  
ATOM   2538  CB  GLN   335     244.294 198.672 134.811  1.00                 C  
ATOM   2539  CD  GLN   335     246.263 197.376 133.904  1.00                 C  
ATOM   2540  CG  GLN   335     244.848 197.305 134.444  1.00                 C  
ATOM   2541  OE1 GLN   335     246.735 198.443 133.512  1.00                 O  
ATOM   2542  NE2 GLN   335     246.945 196.237 133.883  1.00                 N  
ATOM   2543  N   HIS   336     242.256 201.014 135.057  1.00                 N  
ATOM   2544  CA  HIS   336     241.835 202.311 135.572  1.00                 C  
ATOM   2545  C   HIS   336     240.616 202.164 136.467  1.00                 C  
ATOM   2546  O   HIS   336     240.634 202.602 137.626  1.00                 O  
ATOM   2547  CB  HIS   336     241.535 203.273 134.421  1.00                 C  
ATOM   2548  CG  HIS   336     241.077 204.626 134.868  1.00                 C  
ATOM   2549  ND1 HIS   336     241.931 205.559 135.414  1.00                 N  
ATOM   2550  CE1 HIS   336     241.234 206.669 135.715  1.00                 C  
ATOM   2551  CD2 HIS   336     239.806 205.336 134.893  1.00                 C  
ATOM   2552  NE2 HIS   336     239.958 206.542 135.406  1.00                 N  
ATOM   2553  N   MET   337     239.572 201.495 135.963  1.00                 N  
ATOM   2554  CA  MET   337     238.374 201.277 136.764  1.00                 C  
ATOM   2555  C   MET   337     238.734 200.711 138.128  1.00                 C  
ATOM   2556  O   MET   337     238.352 201.281 139.159  1.00                 O  
ATOM   2557  CB  MET   337     237.408 200.338 136.039  1.00                 C  
ATOM   2558  SD  MET   337     235.067 198.858 135.967  1.00                 S  
ATOM   2559  CE  MET   337     236.003 197.347 136.183  1.00                 C  
ATOM   2560  CG  MET   337     236.132 200.043 136.811  1.00                 C  
ATOM   2561  N   LEU   338     239.523 199.631 138.149  1.00                 N  
ATOM   2562  CA  LEU   338     239.990 199.087 139.418  1.00                 C  
ATOM   2563  C   LEU   338     240.609 200.180 140.272  1.00                 C  
ATOM   2564  O   LEU   338     240.097 200.495 141.356  1.00                 O  
ATOM   2565  CB  LEU   338     240.999 197.962 139.180  1.00                 C  
ATOM   2566  CG  LEU   338     241.597 197.311 140.429  1.00                 C  
ATOM   2567  CD1 LEU   338     240.508 196.661 141.270  1.00                 C  
ATOM   2568  CD2 LEU   338     242.654 196.287 140.048  1.00                 C  
ATOM   2569  N   GLU   339     241.673 200.816 139.767  1.00                 N  
ATOM   2570  CA  GLU   339     242.267 201.937 140.484  1.00                 C  
ATOM   2571  C   GLU   339     241.189 202.897 140.954  1.00                 C  
ATOM   2572  O   GLU   339     241.080 203.178 142.157  1.00                 O  
ATOM   2573  CB  GLU   339     243.280 202.664 139.597  1.00                 C  
ATOM   2574  CD  GLU   339     245.008 204.495 139.386  1.00                 C  
ATOM   2575  CG  GLU   339     243.986 203.822 140.283  1.00                 C  
ATOM   2576  OE1 GLU   339     245.149 204.066 138.222  1.00                 O  
ATOM   2577  OE2 GLU   339     245.666 205.450 139.849  1.00                 O  
ATOM   2578  N   THR   340     240.326 203.331 140.028  1.00                 N  
ATOM   2579  CA  THR   340     239.243 204.242 140.379  1.00                 C  
ATOM   2580  C   THR   340     238.546 203.785 141.649  1.00                 C  
ATOM   2581  O   THR   340     238.622 204.459 142.687  1.00                 O  
ATOM   2582  CB  THR   340     238.214 204.361 139.240  1.00                 C  
ATOM   2583  OG1 THR   340     238.850 204.891 138.070  1.00                 O  
ATOM   2584  CG2 THR   340     237.080 205.292 139.641  1.00                 C  
ATOM   2585  N   LYS   341     237.942 202.593 141.616  1.00                 N  
ATOM   2586  CA  LYS   341     237.151 202.179 142.767  1.00                 C  
ATOM   2587  C   LYS   341     238.024 202.085 144.008  1.00                 C  
ATOM   2588  O   LYS   341     237.648 202.598 145.071  1.00                 O  
ATOM   2589  CB  LYS   341     236.468 200.838 142.493  1.00                 C  
ATOM   2590  CD  LYS   341     234.722 199.544 141.237  1.00                 C  
ATOM   2591  CE  LYS   341     233.606 199.615 140.207  1.00                 C  
ATOM   2592  CG  LYS   341     235.342 200.911 141.475  1.00                 C  
ATOM   2593  NZ  LYS   341     233.018 198.275 139.932  1.00                 N  
ATOM   2594  N   GLN   342     239.230 201.521 143.874  1.00                 N  
ATOM   2595  CA  GLN   342     240.076 201.392 145.053  1.00                 C  
ATOM   2596  C   GLN   342     240.404 202.767 145.613  1.00                 C  
ATOM   2597  O   GLN   342     240.308 202.985 146.829  1.00                 O  
ATOM   2598  CB  GLN   342     241.357 200.629 144.712  1.00                 C  
ATOM   2599  CD  GLN   342     242.412 198.454 143.980  1.00                 C  
ATOM   2600  CG  GLN   342     241.143 199.151 144.426  1.00                 C  
ATOM   2601  OE1 GLN   342     243.294 199.070 143.381  1.00                 O  
ATOM   2602  NE2 GLN   342     242.510 197.162 144.271  1.00                 N  
ATOM   2603  N   PHE   343     240.689 203.733 144.731  1.00                 N  
ATOM   2604  CA  PHE   343     240.894 205.096 145.198  1.00                 C  
ATOM   2605  C   PHE   343     239.682 205.580 145.971  1.00                 C  
ATOM   2606  O   PHE   343     239.819 206.016 147.123  1.00                 O  
ATOM   2607  CB  PHE   343     241.183 206.028 144.020  1.00                 C  
ATOM   2608  CG  PHE   343     241.351 207.468 144.413  1.00                 C  
ATOM   2609  CZ  PHE   343     241.655 210.134 145.139  1.00                 C  
ATOM   2610  CD1 PHE   343     242.542 207.918 144.956  1.00                 C  
ATOM   2611  CE1 PHE   343     242.696 209.243 145.318  1.00                 C  
ATOM   2612  CD2 PHE   343     240.318 208.373 144.240  1.00                 C  
ATOM   2613  CE2 PHE   343     240.472 209.697 144.602  1.00                 C  
ATOM   2614  N   GLN   344     238.490 205.444 145.376  1.00                 N  
ATOM   2615  CA  GLN   344     237.267 205.803 146.081  1.00                 C  
ATOM   2616  C   GLN   344     237.244 205.175 147.463  1.00                 C  
ATOM   2617  O   GLN   344     237.028 205.874 148.462  1.00                 O  
ATOM   2618  CB  GLN   344     236.039 205.369 145.278  1.00                 C  
ATOM   2619  CD  GLN   344     234.190 204.927 146.942  1.00                 C  
ATOM   2620  CG  GLN   344     234.718 205.847 145.858  1.00                 C  
ATOM   2621  OE1 GLN   344     234.396 203.715 146.895  1.00                 O  
ATOM   2622  NE2 GLN   344     233.507 205.503 147.924  1.00                 N  
ATOM   2623  N   THR   345     237.540 203.872 147.541  1.00                 N  
ATOM   2624  CA  THR   345     237.583 203.198 148.832  1.00                 C  
ATOM   2625  C   THR   345     238.441 203.983 149.810  1.00                 C  
ATOM   2626  O   THR   345     237.944 204.476 150.832  1.00                 O  
ATOM   2627  CB  THR   345     238.123 201.762 148.701  1.00                 C  
ATOM   2628  OG1 THR   345     237.256 200.998 147.854  1.00                 O  
ATOM   2629  CG2 THR   345     238.186 201.090 150.064  1.00                 C  
ATOM   2630  N   ARG   346     239.721 204.173 149.470  1.00                 N  
ATOM   2631  CA  ARG   346     240.594 204.970 150.320  1.00                 C  
ATOM   2632  C   ARG   346     239.952 206.310 150.635  1.00                 C  
ATOM   2633  O   ARG   346     239.770 206.658 151.811  1.00                 O  
ATOM   2634  CB  ARG   346     241.954 205.175 149.649  1.00                 C  
ATOM   2635  CD  ARG   346     244.114 204.178 148.851  1.00                 C  
ATOM   2636  NE  ARG   346     244.957 202.985 148.796  1.00                 N  
ATOM   2637  CG  ARG   346     242.814 203.923 149.595  1.00                 C  
ATOM   2638  CZ  ARG   346     246.054 202.879 148.053  1.00                 C  
ATOM   2639  NH1 ARG   346     246.757 201.755 148.066  1.00                 N  
ATOM   2640  NH2 ARG   346     246.445 203.897 147.299  1.00                 N  
ATOM   2641  N   ILE   347     239.532 207.038 149.593  1.00                 N  
ATOM   2642  CA  ILE   347     238.890 208.329 149.802  1.00                 C  
ATOM   2643  C   ILE   347     237.762 208.211 150.812  1.00                 C  
ATOM   2644  O   ILE   347     237.746 208.936 151.817  1.00                 O  
ATOM   2645  CB  ILE   347     238.357 208.915 148.481  1.00                 C  
ATOM   2646  CD1 ILE   347     240.478 210.263 148.054  1.00                 C  
ATOM   2647  CG1 ILE   347     239.515 209.222 147.529  1.00                 C  
ATOM   2648  CG2 ILE   347     237.503 210.144 148.750  1.00                 C  
ATOM   2649  N   GLN   348     236.853 207.252 150.598  1.00                 N  
ATOM   2650  CA  GLN   348     235.748 207.072 151.532  1.00                 C  
ATOM   2651  C   GLN   348     236.268 206.936 152.953  1.00                 C  
ATOM   2652  O   GLN   348     235.892 207.723 153.833  1.00                 O  
ATOM   2653  CB  GLN   348     234.917 205.846 151.149  1.00                 C  
ATOM   2654  CD  GLN   348     232.918 204.382 151.640  1.00                 C  
ATOM   2655  CG  GLN   348     233.722 205.598 152.055  1.00                 C  
ATOM   2656  OE1 GLN   348     232.812 204.072 150.453  1.00                 O  
ATOM   2657  NE2 GLN   348     232.348 203.688 152.618  1.00                 N  
ATOM   2658  N   GLN   349     237.193 205.995 153.172  1.00                 N  
ATOM   2659  CA  GLN   349     237.774 205.835 154.499  1.00                 C  
ATOM   2660  C   GLN   349     238.296 207.165 155.013  1.00                 C  
ATOM   2661  O   GLN   349     237.892 207.623 156.092  1.00                 O  
ATOM   2662  CB  GLN   349     238.896 204.795 154.471  1.00                 C  
ATOM   2663  CD  GLN   349     240.641 203.501 155.758  1.00                 C  
ATOM   2664  CG  GLN   349     239.542 204.542 155.823  1.00                 C  
ATOM   2665  OE1 GLN   349     240.898 202.920 154.704  1.00                 O  
ATOM   2666  NE2 GLN   349     241.296 203.261 156.889  1.00                 N  
ATOM   2667  N   LEU   350     239.136 207.834 154.214  1.00                 N  
ATOM   2668  CA  LEU   350     239.667 209.130 154.616  1.00                 C  
ATOM   2669  C   LEU   350     238.545 210.056 155.055  1.00                 C  
ATOM   2670  O   LEU   350     238.573 210.586 156.174  1.00                 O  
ATOM   2671  CB  LEU   350     240.461 209.762 153.471  1.00                 C  
ATOM   2672  CG  LEU   350     241.054 211.147 153.741  1.00                 C  
ATOM   2673  CD1 LEU   350     242.053 211.089 154.886  1.00                 C  
ATOM   2674  CD2 LEU   350     241.716 211.701 152.489  1.00                 C  
ATOM   2675  N   GLU   351     237.515 210.202 154.213  1.00                 N  
ATOM   2676  CA  GLU   351     236.388 211.050 154.579  1.00                 C  
ATOM   2677  C   GLU   351     235.849 210.658 155.944  1.00                 C  
ATOM   2678  O   GLU   351     235.835 211.481 156.870  1.00                 O  
ATOM   2679  CB  GLU   351     235.284 210.960 153.523  1.00                 C  
ATOM   2680  CD  GLU   351     233.036 211.774 152.709  1.00                 C  
ATOM   2681  CG  GLU   351     234.088 211.856 153.798  1.00                 C  
ATOM   2682  OE1 GLU   351     233.237 211.004 151.746  1.00                 O  
ATOM   2683  OE2 GLU   351     232.012 212.480 152.818  1.00                 O  
ATOM   2684  N   ALA   352     235.476 209.382 156.106  1.00                 N  
ATOM   2685  CA  ALA   352     235.002 208.914 157.402  1.00                 C  
ATOM   2686  C   ALA   352     235.953 209.346 158.504  1.00                 C  
ATOM   2687  O   ALA   352     235.545 210.027 159.454  1.00                 O  
ATOM   2688  CB  ALA   352     234.848 207.401 157.395  1.00                 C  
ATOM   2689  N   GLN   353     237.243 209.032 158.344  1.00                 N  
ATOM   2690  CA  GLN   353     238.234 209.441 159.330  1.00                 C  
ATOM   2691  C   GLN   353     238.116 210.928 159.619  1.00                 C  
ATOM   2692  O   GLN   353     237.803 211.328 160.750  1.00                 O  
ATOM   2693  CB  GLN   353     239.645 209.103 158.844  1.00                 C  
ATOM   2694  CD  GLN   353     240.644 208.532 161.093  1.00                 C  
ATOM   2695  CG  GLN   353     240.739 209.403 159.856  1.00                 C  
ATOM   2696  OE1 GLN   353     240.613 207.305 160.999  1.00                 O  
ATOM   2697  NE2 GLN   353     240.597 209.166 162.259  1.00                 N  
ATOM   2698  N   ALA   354     238.284 211.762 158.587  1.00                 N  
ATOM   2699  CA  ALA   354     238.262 213.199 158.823  1.00                 C  
ATOM   2700  C   ALA   354     236.927 213.618 159.417  1.00                 C  
ATOM   2701  O   ALA   354     236.884 214.468 160.317  1.00                 O  
ATOM   2702  CB  ALA   354     238.530 213.953 157.529  1.00                 C  
ATOM   2703  N   GLY   355     235.838 212.965 158.991  1.00                 N  
ATOM   2704  CA  GLY   355     234.543 213.239 159.598  1.00                 C  
ATOM   2705  C   GLY   355     234.627 213.085 161.107  1.00                 C  
ATOM   2706  O   GLY   355     234.442 214.061 161.848  1.00                 O  
ATOM   2707  N   ASP   356     234.990 211.886 161.573  1.00                 N  
ATOM   2708  CA  ASP   356     235.137 211.672 163.006  1.00                 C  
ATOM   2709  C   ASP   356     236.019 212.748 163.619  1.00                 C  
ATOM   2710  O   ASP   356     235.664 213.337 164.648  1.00                 O  
ATOM   2711  CB  ASP   356     235.719 210.284 163.284  1.00                 C  
ATOM   2712  CG  ASP   356     234.729 209.171 163.004  1.00                 C  
ATOM   2713  OD1 ASP   356     233.525 209.470 162.857  1.00                 O  
ATOM   2714  OD2 ASP   356     235.157 208.000 162.931  1.00                 O  
ATOM   2715  N   LYS   357     237.130 213.077 162.948  1.00                 N  
ATOM   2716  CA  LYS   357     238.034 214.094 163.470  1.00                 C  
ATOM   2717  C   LYS   357     237.277 215.377 163.774  1.00                 C  
ATOM   2718  O   LYS   357     237.251 215.835 164.924  1.00                 O  
ATOM   2719  CB  LYS   357     239.165 214.366 162.477  1.00                 C  
ATOM   2720  CD  LYS   357     241.300 215.575 161.946  1.00                 C  
ATOM   2721  CE  LYS   357     242.295 216.627 162.409  1.00                 C  
ATOM   2722  CG  LYS   357     240.177 215.395 162.954  1.00                 C  
ATOM   2723  NZ  LYS   357     243.402 216.813 161.431  1.00                 N  
ATOM   2724  N   SER   358     236.597 215.937 162.769  1.00                 N  
ATOM   2725  CA  SER   358     235.882 217.181 163.018  1.00                 C  
ATOM   2726  C   SER   358     234.741 216.964 164.001  1.00                 C  
ATOM   2727  O   SER   358     234.469 217.843 164.829  1.00                 O  
ATOM   2728  CB  SER   358     235.347 217.763 161.708  1.00                 C  
ATOM   2729  OG  SER   358     234.357 216.922 161.143  1.00                 O  
ATOM   2730  N   GLN   359     234.107 215.787 163.969  1.00                 N  
ATOM   2731  CA  GLN   359     233.117 215.470 164.993  1.00                 C  
ATOM   2732  C   GLN   359     233.745 215.591 166.372  1.00                 C  
ATOM   2733  O   GLN   359     233.198 216.250 167.267  1.00                 O  
ATOM   2734  CB  GLN   359     232.552 214.065 164.775  1.00                 C  
ATOM   2735  CD  GLN   359     231.212 212.510 163.303  1.00                 C  
ATOM   2736  CG  GLN   359     231.661 213.937 163.551  1.00                 C  
ATOM   2737  OE1 GLN   359     231.790 211.566 163.840  1.00                 O  
ATOM   2738  NE2 GLN   359     230.178 212.350 162.486  1.00                 N  
ATOM   2739  N   LEU   360     234.932 214.999 166.547  1.00                 N  
ATOM   2740  CA  LEU   360     235.630 215.102 167.823  1.00                 C  
ATOM   2741  C   LEU   360     235.828 216.557 168.221  1.00                 C  
ATOM   2742  O   LEU   360     235.679 216.906 169.400  1.00                 O  
ATOM   2743  CB  LEU   360     236.981 214.387 167.754  1.00                 C  
ATOM   2744  CG  LEU   360     236.935 212.861 167.650  1.00                 C  
ATOM   2745  CD1 LEU   360     238.326 212.297 167.407  1.00                 C  
ATOM   2746  CD2 LEU   360     236.330 212.254 168.906  1.00                 C  
ATOM   2747  N   GLN   361     236.128 217.426 167.248  1.00                 N  
ATOM   2748  CA  GLN   361     236.295 218.841 167.564  1.00                 C  
ATOM   2749  C   GLN   361     235.051 219.389 168.248  1.00                 C  
ATOM   2750  O   GLN   361     235.147 220.037 169.298  1.00                 O  
ATOM   2751  CB  GLN   361     236.600 219.641 166.296  1.00                 C  
ATOM   2752  CD  GLN   361     237.120 221.884 165.259  1.00                 C  
ATOM   2753  CG  GLN   361     236.823 221.125 166.537  1.00                 C  
ATOM   2754  OE1 GLN   361     237.444 221.288 164.232  1.00                 O  
ATOM   2755  NE2 GLN   361     237.010 223.207 165.318  1.00                 N  
ATOM   2756  N   LYS   362     233.871 219.097 167.694  1.00                 N  
ATOM   2757  CA  LYS   362     232.633 219.503 168.348  1.00                 C  
ATOM   2758  C   LYS   362     232.561 218.934 169.758  1.00                 C  
ATOM   2759  O   LYS   362     232.267 219.657 170.718  1.00                 O  
ATOM   2760  CB  LYS   362     231.422 219.052 167.529  1.00                 C  
ATOM   2761  CD  LYS   362     228.928 219.013 167.244  1.00                 C  
ATOM   2762  CE  LYS   362     227.589 219.380 167.862  1.00                 C  
ATOM   2763  CG  LYS   362     230.083 219.449 168.131  1.00                 C  
ATOM   2764  NZ  LYS   362     226.447 218.959 167.003  1.00                 N  
ATOM   2765  N   VAL   363     232.872 217.643 169.904  1.00                 N  
ATOM   2766  CA  VAL   363     232.820 217.006 171.215  1.00                 C  
ATOM   2767  C   VAL   363     233.786 217.675 172.184  1.00                 C  
ATOM   2768  O   VAL   363     233.583 217.650 173.403  1.00                 O  
ATOM   2769  CB  VAL   363     233.130 215.500 171.124  1.00                 C  
ATOM   2770  CG1 VAL   363     233.266 214.899 172.514  1.00                 C  
ATOM   2771  CG2 VAL   363     232.048 214.781 170.332  1.00                 C  
ATOM   2772  N   VAL   364     234.847 218.289 171.654  1.00                 N  
ATOM   2773  CA  VAL   364     235.788 218.992 172.518  1.00                 C  
ATOM   2774  C   VAL   364     235.370 220.443 172.716  1.00                 C  
ATOM   2775  O   VAL   364     235.682 221.054 173.744  1.00                 O  
ATOM   2776  CB  VAL   364     237.221 218.934 171.957  1.00                 C  
ATOM   2777  CG1 VAL   364     238.153 219.805 172.786  1.00                 C  
ATOM   2778  CG2 VAL   364     237.721 217.498 171.920  1.00                 C  
ATOM   2779  N   GLU   365     234.666 221.017 171.737  1.00                 N  
ATOM   2780  CA  GLU   365     234.378 222.448 171.791  1.00                 C  
ATOM   2781  C   GLU   365     232.995 222.719 172.373  1.00                 C  
ATOM   2782  O   GLU   365     232.863 223.441 173.369  1.00                 O  
ATOM   2783  CB  GLU   365     234.486 223.069 170.397  1.00                 C  
ATOM   2784  CD  GLU   365     235.960 223.675 168.438  1.00                 C  
ATOM   2785  CG  GLU   365     235.900 223.104 169.841  1.00                 C  
ATOM   2786  OE1 GLU   365     234.887 223.882 167.834  1.00                 O  
ATOM   2787  OE2 GLU   365     237.081 223.914 167.941  1.00                 O  
ATOM   2788  N   GLU   366     231.953 222.146 171.765  1.00                 N  
ATOM   2789  CA  GLU   366     230.586 222.466 172.167  1.00                 C  
ATOM   2790  C   GLU   366     230.331 222.106 173.625  1.00                 C  
ATOM   2791  O   GLU   366     229.584 222.802 174.323  1.00                 O  
ATOM   2792  CB  GLU   366     229.580 221.741 171.270  1.00                 C  
ATOM   2793  CD  GLU   366     227.789 223.521 171.300  1.00                 C  
ATOM   2794  CG  GLU   366     228.128 222.070 171.575  1.00                 C  
ATOM   2795  OE1 GLU   366     228.524 224.166 170.523  1.00                 O  
ATOM   2796  OE2 GLU   366     226.788 224.014 171.863  1.00                 O  
ATOM   2797  N   ASN   367     230.945 221.024 174.106  1.00                 N  
ATOM   2798  CA  ASN   367     230.783 220.645 175.504  1.00                 C  
ATOM   2799  C   ASN   367     231.640 221.492 176.435  1.00                 C  
ATOM   2800  O   ASN   367     231.301 221.629 177.615  1.00                 O  
ATOM   2801  CB  ASN   367     231.108 219.163 175.698  1.00                 C  
ATOM   2802  CG  ASN   367     230.697 218.651 177.065  1.00                 C  
ATOM   2803  OD1 ASN   367     229.529 218.734 177.445  1.00                 O  
ATOM   2804  ND2 ASN   367     231.659 218.117 177.809  1.00                 N  
ATOM   2805  N   LYS   368     232.737 222.066 175.935  1.00                 N  
ATOM   2806  CA  LYS   368     233.617 222.854 176.791  1.00                 C  
ATOM   2807  C   LYS   368     233.057 224.249 177.044  1.00                 C  
ATOM   2808  O   LYS   368     233.168 224.771 178.159  1.00                 O  
ATOM   2809  CB  LYS   368     235.012 222.961 176.171  1.00                 C  
ATOM   2810  CD  LYS   368     237.403 223.685 176.410  1.00                 C  
ATOM   2811  CE  LYS   368     238.406 224.442 177.266  1.00                 C  
ATOM   2812  CG  LYS   368     236.015 223.718 177.027  1.00                 C  
ATOM   2813  NZ  LYS   368     239.772 224.419 176.672  1.00                 N  
ATOM   2814  N   SER   369     232.453 224.865 176.024  1.00                 N  
ATOM   2815  CA  SER   369     231.938 226.222 176.167  1.00                 C  
ATOM   2816  C   SER   369     230.820 226.316 177.196  1.00                 C  
ATOM   2817  O   SER   369     230.591 227.398 177.749  1.00                 O  
ATOM   2818  CB  SER   369     231.433 226.748 174.822  1.00                 C  
ATOM   2819  OG  SER   369     230.285 226.036 174.394  1.00                 O  
ATOM   2820  N   LEU   370     230.120 225.215 177.467  1.00                 N  
ATOM   2821  CA  LEU   370     229.060 225.202 178.451  1.00                 C  
ATOM   2822  C   LEU   370     227.756 225.829 178.010  1.00                 C  
ATOM   2823  O   LEU   370     226.789 225.808 178.782  1.00                 O  
ATOM   2824  CB  LEU   370     229.508 225.911 179.730  1.00                 C  
ATOM   2825  CG  LEU   370     230.764 225.359 180.408  1.00                 C  
ATOM   2826  CD1 LEU   370     231.126 226.191 181.628  1.00                 C  
ATOM   2827  CD2 LEU   370     230.567 223.903 180.799  1.00                 C  
ATOM   2828  N   ARG   371     227.690 226.388 176.800  1.00                 N  
ATOM   2829  CA  ARG   371     226.452 226.996 176.329  1.00                 C  
ATOM   2830  C   ARG   371     225.370 225.962 176.052  1.00                 C  
ATOM   2831  O   ARG   371     224.183 226.304 176.078  1.00                 O  
ATOM   2832  CB  ARG   371     226.706 227.818 175.064  1.00                 C  
ATOM   2833  CD  ARG   371     227.463 227.878 172.672  1.00                 C  
ATOM   2834  NE  ARG   371     227.899 227.101 171.514  1.00                 N  
ATOM   2835  CG  ARG   371     227.136 226.992 173.863  1.00                 C  
ATOM   2836  CZ  ARG   371     228.293 227.633 170.362  1.00                 C  
ATOM   2837  NH1 ARG   371     228.672 226.847 169.364  1.00                 N  
ATOM   2838  NH2 ARG   371     228.307 228.951 170.211  1.00                 N  
ATOM   2839  N   ALA   372     225.748 224.716 175.788  1.00                 N  
ATOM   2840  CA  ALA   372     224.795 223.640 175.594  1.00                 C  
ATOM   2841  C   ALA   372     224.802 222.757 176.834  1.00                 C  
ATOM   2842  O   ALA   372     225.777 222.699 177.589  1.00                 O  
ATOM   2843  CB  ALA   372     225.139 222.846 174.343  1.00                 C  
ATOM   2844  N   GLU   373     223.690 222.059 177.053  1.00                 N  
ATOM   2845  CA  GLU   373     223.538 221.198 178.215  1.00                 C  
ATOM   2846  C   GLU   373     223.008 219.842 177.772  1.00                 C  
ATOM   2847  O   GLU   373     222.449 219.695 176.683  1.00                 O  
ATOM   2848  CB  GLU   373     222.605 221.843 179.242  1.00                 C  
ATOM   2849  CD  GLU   373     222.182 223.753 180.840  1.00                 C  
ATOM   2850  CG  GLU   373     223.122 223.153 179.814  1.00                 C  
ATOM   2851  OE1 GLU   373     221.049 223.244 180.976  1.00                 O  
ATOM   2852  OE2 GLU   373     222.577 224.731 181.509  1.00                 O  
ATOM   2853  N   LEU   374     223.193 218.848 178.638  1.00                 N  
ATOM   2854  CA  LEU   374     222.745 217.502 178.346  1.00                 C  
ATOM   2855  C   LEU   374     223.553 216.761 177.307  1.00                 C  
ATOM   2856  O   LEU   374     223.197 215.631 176.959  1.00                 O  
ATOM   2857  CB  LEU   374     221.287 217.511 177.882  1.00                 C  
ATOM   2858  CG  LEU   374     220.272 218.127 178.848  1.00                 C  
ATOM   2859  CD1 LEU   374     218.879 218.126 178.237  1.00                 C  
ATOM   2860  CD2 LEU   374     220.270 217.380 180.173  1.00                 C  
ATOM   2861  N   THR   375     224.630 217.355 176.801  1.00                 N  
ATOM   2862  CA  THR   375     225.462 216.703 175.797  1.00                 C  
ATOM   2863  C   THR   375     226.323 215.639 176.466  1.00                 C  
ATOM   2864  O   THR   375     227.260 215.962 177.204  1.00                 O  
ATOM   2865  CB  THR   375     226.349 217.719 175.053  1.00                 C  
ATOM   2866  OG1 THR   375     225.523 218.682 174.388  1.00                 O  
ATOM   2867  CG2 THR   375     227.208 217.015 174.014  1.00                 C  
ATOM   2868  N   LYS   376     226.007 214.371 176.208  1.00                 N  
ATOM   2869  CA  LYS   376     226.763 213.255 176.764  1.00                 C  
ATOM   2870  C   LYS   376     228.014 212.932 175.960  1.00                 C  
ATOM   2871  O   LYS   376     229.064 212.653 176.546  1.00                 O  
ATOM   2872  CB  LYS   376     225.886 212.005 176.852  1.00                 C  
ATOM   2873  CD  LYS   376     226.910 211.015 178.919  1.00                 C  
ATOM   2874  CE  LYS   376     227.513 209.767 179.543  1.00                 C  
ATOM   2875  CG  LYS   376     226.587 210.795 177.450  1.00                 C  
ATOM   2876  NZ  LYS   376     227.888 209.985 180.968  1.00                 N  
ATOM   2877  N   GLN   377     227.930 212.961 174.632  1.00                 N  
ATOM   2878  CA  GLN   377     229.119 212.774 173.821  1.00                 C  
ATOM   2879  C   GLN   377     228.973 211.690 172.776  1.00                 C  
ATOM   2880  O   GLN   377     228.068 211.749 171.943  1.00                 O  
ATOM   2881  CB  GLN   377     230.324 212.446 174.705  1.00                 C  
ATOM   2882  CD  GLN   377     231.930 213.214 176.497  1.00                 C  
ATOM   2883  CG  GLN   377     230.756 213.586 175.613  1.00                 C  
ATOM   2884  OE1 GLN   377     232.110 212.048 176.848  1.00                 O  
ATOM   2885  NE2 GLN   377     232.734 214.207 176.859  1.00                 N  
ATOM   2886  N   GLN   378     229.852 210.694 172.807  1.00                 N  
ATOM   2887  CA  GLN   378     229.768 209.553 171.910  1.00                 C  
ATOM   2888  C   GLN   378     229.534 208.277 172.708  1.00                 C  
ATOM   2889  O   GLN   378     229.760 208.224 173.920  1.00                 O  
ATOM   2890  CB  GLN   378     231.041 209.438 171.069  1.00                 C  
ATOM   2891  CD  GLN   378     232.554 210.472 169.331  1.00                 C  
ATOM   2892  CG  GLN   378     231.293 210.628 170.158  1.00                 C  
ATOM   2893  OE1 GLN   378     233.588 210.031 169.834  1.00                 O  
ATOM   2894  NE2 GLN   378     232.472 210.833 168.056  1.00                 N  
ATOM   2895  N   SER   379     229.071 207.239 172.006  1.00                 N  
ATOM   2896  CA  SER   379     228.828 205.959 172.663  1.00                 C  
ATOM   2897  C   SER   379     230.128 205.306 173.117  1.00                 C  
ATOM   2898  O   SER   379     230.121 204.501 174.054  1.00                 O  
ATOM   2899  CB  SER   379     228.071 205.013 171.729  1.00                 C  
ATOM   2900  OG  SER   379     226.770 205.503 171.451  1.00                 O  
ATOM   2901  N   GLU   380     231.247 205.639 172.471  1.00                 N  
ATOM   2902  CA  GLU   380     232.532 205.105 172.886  1.00                 C  
ATOM   2903  C   GLU   380     233.055 205.696 174.178  1.00                 C  
ATOM   2904  O   GLU   380     233.918 205.088 174.820  1.00                 O  
ATOM   2905  CB  GLU   380     233.580 205.321 171.793  1.00                 C  
ATOM   2906  CD  GLU   380     234.395 204.751 169.471  1.00                 C  
ATOM   2907  CG  GLU   380     233.339 204.509 170.531  1.00                 C  
ATOM   2908  OE1 GLU   380     235.286 205.595 169.702  1.00                 O  
ATOM   2909  OE2 GLU   380     234.332 204.096 168.409  1.00                 O  
ATOM   2910  N   SER   381     232.554 206.865 174.574  1.00                 N  
ATOM   2911  CA  SER   381     232.940 207.491 175.839  1.00                 C  
ATOM   2912  C   SER   381     232.074 206.954 176.981  1.00                 C  
ATOM   2913  O   SER   381     231.394 207.688 177.697  1.00                 O  
ATOM   2914  CB  SER   381     232.819 209.013 175.743  1.00                 C  
ATOM   2915  OG  SER   381     231.492 209.400 175.429  1.00                 O  
ATOM   2916  N   LEU   382     232.122 205.637 177.139  1.00                 N  
ATOM   2917  CA  LEU   382     231.311 204.925 178.119  1.00                 C  
ATOM   2918  C   LEU   382     232.118 203.726 178.607  1.00                 C  
ATOM   2919  O   LEU   382     233.343 203.689 178.457  1.00                 O  
ATOM   2920  CB  LEU   382     229.976 204.501 177.503  1.00                 C  
ATOM   2921  CG  LEU   382     229.065 205.630 177.017  1.00                 C  
ATOM   2922  CD1 LEU   382     227.841 205.067 176.312  1.00                 C  
ATOM   2923  CD2 LEU   382     228.645 206.520 178.177  1.00                 C  
ATOM   2924  N   PRO   383     231.433 202.756 179.213  1.00                 N  
ATOM   2925  CA  PRO   383     232.069 201.562 179.740  1.00                 C  
ATOM   2926  C   PRO   383     233.019 200.879 178.778  1.00                 C  
ATOM   2927  O   PRO   383     232.795 200.876 177.564  1.00                 O  
ATOM   2928  CB  PRO   383     230.898 200.633 180.068  1.00                 C  
ATOM   2929  CD  PRO   383     229.972 202.587 179.042  1.00                 C  
ATOM   2930  CG  PRO   383     229.791 201.102 179.185  1.00                 C  
ATOM   2931  N   ALA   384     234.086 200.294 179.315  1.00                 N  
ATOM   2932  CA  ALA   384     235.159 199.712 178.516  1.00                 C  
ATOM   2933  C   ALA   384     234.929 198.215 178.378  1.00                 C  
ATOM   2934  O   ALA   384     234.497 197.547 179.327  1.00                 O  
ATOM   2935  CB  ALA   384     236.510 200.002 179.151  1.00                 C  
ATOM   2936  N   ALA   385     235.219 197.686 177.194  1.00                 N  
ATOM   2937  CA  ALA   385     235.123 196.260 176.926  1.00                 C  
ATOM   2938  C   ALA   385     236.539 195.689 176.859  1.00                 C  
ATOM   2939  O   ALA   385     237.529 196.420 176.841  1.00                 O  
ATOM   2940  CB  ALA   385     234.357 196.013 175.635  1.00                 C  
ATOM   2941  N   GLU   386     236.625 194.359 176.836  1.00                 N  
ATOM   2942  CA  GLU   386     237.918 193.690 176.766  1.00                 C  
ATOM   2943  C   GLU   386     238.664 194.091 175.499  1.00                 C  
ATOM   2944  O   GLU   386     238.070 194.246 174.428  1.00                 O  
ATOM   2945  CB  GLU   386     237.739 192.171 176.819  1.00                 C  
ATOM   2946  CD  GLU   386     238.828 189.896 176.949  1.00                 C  
ATOM   2947  CG  GLU   386     239.045 191.393 176.845  1.00                 C  
ATOM   2948  OE1 GLU   386     237.657 189.464 176.948  1.00                 O  
ATOM   2949  OE2 GLU   386     239.831 189.156 177.031  1.00                 O  
ATOM   2950  N   ALA   387     239.983 194.259 175.628  1.00                 N  
ATOM   2951  CA  ALA   387     240.779 194.755 174.510  1.00                 C  
ATOM   2952  C   ALA   387     240.993 193.679 173.452  1.00                 C  
ATOM   2953  O   ALA   387     241.157 193.992 172.267  1.00                 O  
ATOM   2954  CB  ALA   387     242.123 195.269 175.003  1.00                 C  
ATOM   2955  N   ASN   388     240.997 192.406 173.857  1.00                 N  
ATOM   2956  CA  ASN   388     241.216 191.327 172.900  1.00                 C  
ATOM   2957  C   ASN   388     240.073 191.198 171.903  1.00                 C  
ATOM   2958  O   ASN   388     240.276 190.656 170.811  1.00                 O  
ATOM   2959  CB  ASN   388     241.426 189.998 173.629  1.00                 C  
ATOM   2960  CG  ASN   388     242.769 189.923 174.328  1.00                 C  
ATOM   2961  OD1 ASN   388     243.805 190.228 173.737  1.00                 O  
ATOM   2962  ND2 ASN   388     242.755 189.515 175.592  1.00                 N  
ATOM   2963  N   SER   389     238.881 191.679 172.250  1.00                 N  
ATOM   2964  CA  SER   389     237.735 191.657 171.353  1.00                 C  
ATOM   2965  C   SER   389     237.534 192.979 170.623  1.00                 C  
ATOM   2966  O   SER   389     236.398 193.309 170.266  1.00                 O  
ATOM   2967  CB  SER   389     236.459 191.307 172.122  1.00                 C  
ATOM   2968  OG  SER   389     236.538 190.006 172.676  1.00                 O  
ATOM   2969  N   LEU   390     238.606 193.743 170.401  1.00                 N  
ATOM   2970  CA  LEU   390     238.487 195.026 169.715  1.00                 C  
ATOM   2971  C   LEU   390     238.031 194.837 168.272  1.00                 C  
ATOM   2972  O   LEU   390     237.144 195.546 167.786  1.00                 O  
ATOM   2973  CB  LEU   390     239.819 195.778 169.751  1.00                 C  
ATOM   2974  CG  LEU   390     240.261 196.310 171.116  1.00                 C  
ATOM   2975  CD1 LEU   390     241.680 196.851 171.048  1.00                 C  
ATOM   2976  CD2 LEU   390     239.307 197.388 171.608  1.00                 C  
ATOM   2977  N   LYS   391     238.636 193.876 167.570  1.00                 N  
ATOM   2978  CA  LYS   391     238.240 193.598 166.190  1.00                 C  
ATOM   2979  C   LYS   391     236.811 193.069 166.151  1.00                 C  
ATOM   2980  O   LYS   391     236.038 193.373 165.233  1.00                 O  
ATOM   2981  CB  LYS   391     239.203 192.597 165.548  1.00                 C  
ATOM   2982  CD  LYS   391     240.124 190.264 165.470  1.00                 C  
ATOM   2983  CE  LYS   391     239.991 188.845 165.999  1.00                 C  
ATOM   2984  CG  LYS   391     239.112 191.193 166.122  1.00                 C  
ATOM   2985  NZ  LYS   391     241.019 187.937 165.419  1.00                 N  
ATOM   2986  N   GLN   392     236.439 192.277 167.159  1.00                 N  
ATOM   2987  CA  GLN   392     235.094 191.718 167.223  1.00                 C  
ATOM   2988  C   GLN   392     234.043 192.819 167.305  1.00                 C  
ATOM   2989  O   GLN   392     233.090 192.849 166.519  1.00                 O  
ATOM   2990  CB  GLN   392     234.962 190.777 168.422  1.00                 C  
ATOM   2991  CD  GLN   392     233.502 189.197 169.746  1.00                 C  
ATOM   2992  CG  GLN   392     233.596 190.120 168.547  1.00                 C  
ATOM   2993  OE1 GLN   392     234.359 189.221 170.629  1.00                 O  
ATOM   2994  NE2 GLN   392     232.457 188.379 169.781  1.00                 N  
ATOM   2995  N   LYS   393     234.206 193.742 168.257  1.00                 N  
ATOM   2996  CA  LYS   393     233.248 194.833 168.397  1.00                 C  
ATOM   2997  C   LYS   393     233.362 195.835 167.257  1.00                 C  
ATOM   2998  O   LYS   393     232.392 196.543 166.961  1.00                 O  
ATOM   2999  CB  LYS   393     233.443 195.549 169.735  1.00                 C  
ATOM   3000  CD  LYS   393     234.893 196.977 171.204  1.00                 C  
ATOM   3001  CE  LYS   393     236.179 197.783 171.296  1.00                 C  
ATOM   3002  CG  LYS   393     234.741 196.335 169.835  1.00                 C  
ATOM   3003  NZ  LYS   393     236.361 198.386 172.645  1.00                 N  
ATOM   3004  N   VAL   394     234.525 195.919 166.604  1.00                 N  
ATOM   3005  CA  VAL   394     234.666 196.822 165.468  1.00                 C  
ATOM   3006  C   VAL   394     233.905 196.311 164.253  1.00                 C  
ATOM   3007  O   VAL   394     233.248 197.093 163.557  1.00                 O  
ATOM   3008  CB  VAL   394     236.145 197.036 165.098  1.00                 C  
ATOM   3009  CG1 VAL   394     236.261 197.835 163.808  1.00                 C  
ATOM   3010  CG2 VAL   394     236.882 197.736 166.230  1.00                 C  
ATOM   3011  N   SER   395     233.980 195.009 163.984  1.00                 N  
ATOM   3012  CA  SER   395     233.242 194.413 162.878  1.00                 C  
ATOM   3013  C   SER   395     231.786 194.142 163.225  1.00                 C  
ATOM   3014  O   SER   395     230.968 193.941 162.320  1.00                 O  
ATOM   3015  CB  SER   395     233.906 193.109 162.432  1.00                 C  
ATOM   3016  OG  SER   395     233.794 192.111 163.433  1.00                 O  
ATOM   3017  N   ILE   396     231.445 194.130 164.515  1.00                 N  
ATOM   3018  CA  ILE   396     230.073 193.847 164.922  1.00                 C  
ATOM   3019  C   ILE   396     229.148 195.008 164.581  1.00                 C  
ATOM   3020  O   ILE   396     228.185 194.853 163.822  1.00                 O  
ATOM   3021  CB  ILE   396     229.984 193.533 166.427  1.00                 C  
ATOM   3022  CD1 ILE   396     230.901 191.968 168.218  1.00                 C  
ATOM   3023  CG1 ILE   396     230.693 192.214 166.740  1.00                 C  
ATOM   3024  CG2 ILE   396     228.533 193.519 166.883  1.00                 C  
ATOM   3025  N   MET   397     229.427 196.186 165.137  1.00                 N  
ATOM   3026  CA  MET   397     228.570 197.356 164.957  1.00                 C  
ATOM   3027  C   MET   397     229.411 198.628 164.985  1.00                 C  
ATOM   3028  O   MET   397     230.217 198.832 165.908  1.00                 O  
ATOM   3029  CB  MET   397     227.489 197.399 166.038  1.00                 C  
ATOM   3030  SD  MET   397     225.252 198.568 167.183  1.00                 S  
ATOM   3031  CE  MET   397     226.204 199.060 168.618  1.00                 C  
ATOM   3032  CG  MET   397     226.529 198.571 165.910  1.00                 C  
ATOM   3033  N   GLU   398     229.283 199.488 163.969  1.00                 N  
ATOM   3034  CA  GLU   398     229.943 200.801 164.026  1.00                 C  
ATOM   3035  C   GLU   398     229.190 201.821 164.862  1.00                 C  
ATOM   3036  O   GLU   398     229.738 202.900 165.135  1.00                 O  
ATOM   3037  CB  GLU   398     230.136 201.365 162.617  1.00                 C  
ATOM   3038  CD  GLU   398     231.251 201.142 160.361  1.00                 C  
ATOM   3039  CG  GLU   398     231.101 200.566 161.756  1.00                 C  
ATOM   3040  OE1 GLU   398     230.550 202.127 160.047  1.00                 O  
ATOM   3041  OE2 GLU   398     232.069 200.609 159.583  1.00                 O  
ATOM   3042  N   LYS   399     227.965 201.511 165.295  1.00                 N  
ATOM   3043  CA  LYS   399     227.149 202.454 166.051  1.00                 C  
ATOM   3044  C   LYS   399     227.747 202.809 167.406  1.00                 C  
ATOM   3045  O   LYS   399     227.131 203.586 168.144  1.00                 O  
ATOM   3046  CB  LYS   399     225.740 201.896 166.259  1.00                 C  
ATOM   3047  CD  LYS   399     223.528 201.248 165.266  1.00                 C  
ATOM   3048  CE  LYS   399     222.698 201.168 163.995  1.00                 C  
ATOM   3049  CG  LYS   399     224.911 201.812 164.988  1.00                 C  
ATOM   3050  NZ  LYS   399     221.351 200.584 164.247  1.00                 N  
ATOM   3051  N   GLU   400     228.915 202.265 167.755  1.00                 N  
ATOM   3052  CA  GLU   400     229.652 202.773 168.904  1.00                 C  
ATOM   3053  C   GLU   400     230.125 204.203 168.682  1.00                 C  
ATOM   3054  O   GLU   400     230.519 204.872 169.644  1.00                 O  
ATOM   3055  CB  GLU   400     230.851 201.874 169.212  1.00                 C  
ATOM   3056  CD  GLU   400     231.687 199.627 170.007  1.00                 C  
ATOM   3057  CG  GLU   400     230.475 200.489 169.715  1.00                 C  
ATOM   3058  OE1 GLU   400     232.769 200.192 170.270  1.00                 O  
ATOM   3059  OE2 GLU   400     231.555 198.385 169.973  1.00                 O  
ATOM   3060  N   MET   401     230.103 204.682 167.439  1.00                 N  
ATOM   3061  CA  MET   401     230.423 206.068 167.128  1.00                 C  
ATOM   3062  C   MET   401     229.193 206.969 167.130  1.00                 C  
ATOM   3063  O   MET   401     229.287 208.126 166.707  1.00                 O  
ATOM   3064  CB  MET   401     231.117 206.165 165.768  1.00                 C  
ATOM   3065  SD  MET   401     233.349 205.796 164.168  1.00                 S  
ATOM   3066  CE  MET   401     232.346 204.852 163.022  1.00                 C  
ATOM   3067  CG  MET   401     232.478 205.489 165.716  1.00                 C  
ATOM   3068  N   SER   402     228.050 206.466 167.589  1.00                 N  
ATOM   3069  CA  SER   402     226.831 207.260 167.623  1.00                 C  
ATOM   3070  C   SER   402     226.949 208.388 168.642  1.00                 C  
ATOM   3071  O   SER   402     227.632 208.267 169.663  1.00                 O  
ATOM   3072  CB  SER   402     225.625 206.376 167.948  1.00                 C  
ATOM   3073  OG  SER   402     225.413 205.410 166.934  1.00                 O  
ATOM   3074  N   ASN   403     226.271 209.494 168.354  1.00                 N  
ATOM   3075  CA  ASN   403     226.283 210.665 169.224  1.00                 C  
ATOM   3076  C   ASN   403     225.185 210.506 170.268  1.00                 C  
ATOM   3077  O   ASN   403     223.996 210.479 169.935  1.00                 O  
ATOM   3078  CB  ASN   403     226.112 211.944 168.403  1.00                 C  
ATOM   3079  CG  ASN   403     226.221 213.198 169.248  1.00                 C  
ATOM   3080  OD1 ASN   403     225.688 213.260 170.356  1.00                 O  
ATOM   3081  ND2 ASN   403     226.915 214.203 168.726  1.00                 N  
ATOM   3082  N   ASN   404     225.587 210.407 171.531  1.00                 N  
ATOM   3083  CA  ASN   404     224.663 210.214 172.641  1.00                 C  
ATOM   3084  C   ASN   404     224.321 211.580 173.227  1.00                 C  
ATOM   3085  O   ASN   404     225.196 212.285 173.744  1.00                 O  
ATOM   3086  CB  ASN   404     225.270 209.276 173.686  1.00                 C  
ATOM   3087  CG  ASN   404     224.307 208.959 174.813  1.00                 C  
ATOM   3088  OD1 ASN   404     223.601 209.839 175.306  1.00                 O  
ATOM   3089  ND2 ASN   404     224.275 207.696 175.225  1.00                 N  
ATOM   3090  N   MET   405     223.043 211.956 173.129  1.00                 N  
ATOM   3091  CA  MET   405     222.493 213.140 173.776  1.00                 C  
ATOM   3092  C   MET   405     221.152 212.754 174.386  1.00                 C  
ATOM   3093  O   MET   405     220.606 211.683 174.113  1.00                 O  
ATOM   3094  CB  MET   405     222.354 214.284 172.770  1.00                 C  
ATOM   3095  SD  MET   405     223.463 216.090 170.986  1.00                 S  
ATOM   3096  CE  MET   405     223.092 217.442 172.100  1.00                 C  
ATOM   3097  CG  MET   405     223.669 214.732 172.153  1.00                 C  
ATOM   3098  N   LEU   406     220.617 213.643 175.223  1.00                 N  
ATOM   3099  CA  LEU   406     219.398 213.352 175.970  1.00                 C  
ATOM   3100  C   LEU   406     218.177 214.071 175.410  1.00                 C  
ATOM   3101  O   LEU   406     217.163 213.430 175.121  1.00                 O  
ATOM   3102  CB  LEU   406     219.570 213.727 177.443  1.00                 C  
ATOM   3103  CG  LEU   406     220.180 212.655 178.349  1.00                 C  
ATOM   3104  CD1 LEU   406     221.562 212.256 177.854  1.00                 C  
ATOM   3105  CD2 LEU   406     220.254 213.145 179.787  1.00                 C  
ATOM   3106  N   LYS   407     218.243 215.389 175.249  1.00                 N  
ATOM   3107  CA  LYS   407     217.070 216.163 174.873  1.00                 C  
ATOM   3108  C   LYS   407     217.020 216.366 173.360  1.00                 C  
ATOM   3109  O   LYS   407     218.036 216.284 172.664  1.00                 O  
ATOM   3110  CB  LYS   407     217.067 217.514 175.591  1.00                 C  
ATOM   3111  CD  LYS   407     215.860 219.649 176.122  1.00                 C  
ATOM   3112  CE  LYS   407     214.628 220.496 175.847  1.00                 C  
ATOM   3113  CG  LYS   407     215.828 218.354 175.327  1.00                 C  
ATOM   3114  NZ  LYS   407     214.651 221.774 176.611  1.00                 N  
ATOM   3115  N   LEU   408     215.810 216.613 172.853  1.00                 N  
ATOM   3116  CA  LEU   408     215.609 216.715 171.410  1.00                 C  
ATOM   3117  C   LEU   408     216.044 218.084 170.899  1.00                 C  
ATOM   3118  O   LEU   408     216.726 218.192 169.872  1.00                 O  
ATOM   3119  CB  LEU   408     214.144 216.457 171.054  1.00                 C  
ATOM   3120  CG  LEU   408     213.633 215.032 171.273  1.00                 C  
ATOM   3121  CD1 LEU   408     212.131 214.958 171.045  1.00                 C  
ATOM   3122  CD2 LEU   408     214.356 214.055 170.358  1.00                 C  
ATOM   3123  N   ASN   409     215.653 219.152 171.602  1.00                 N  
ATOM   3124  CA  ASN   409     215.896 220.499 171.092  1.00                 C  
ATOM   3125  C   ASN   409     217.382 220.840 171.040  1.00                 C  
ATOM   3126  O   ASN   409     217.821 221.512 170.098  1.00                 O  
ATOM   3127  CB  ASN   409     215.152 221.534 171.938  1.00                 C  
ATOM   3128  CG  ASN   409     213.656 221.520 171.693  1.00                 C  
ATOM   3129  OD1 ASN   409     213.190 221.036 170.662  1.00                 O  
ATOM   3130  ND2 ASN   409     212.897 222.052 172.644  1.00                 N  
ATOM   3131  N   THR   410     218.172 220.394 172.022  1.00                 N  
ATOM   3132  CA  THR   410     219.606 220.665 171.968  1.00                 C  
ATOM   3133  C   THR   410     220.244 219.965 170.776  1.00                 C  
ATOM   3134  O   THR   410     221.064 220.555 170.058  1.00                 O  
ATOM   3135  CB  THR   410     220.313 220.224 173.263  1.00                 C  
ATOM   3136  OG1 THR   410     219.790 220.965 174.373  1.00                 O  
ATOM   3137  CG2 THR   410     221.809 220.483 173.168  1.00                 C  
ATOM   3138  N   SER   411     219.863 218.708 170.548  1.00                 N  
ATOM   3139  CA  SER   411     220.363 217.974 169.394  1.00                 C  
ATOM   3140  C   SER   411     219.986 218.674 168.097  1.00                 C  
ATOM   3141  O   SER   411     220.826 218.842 167.205  1.00                 O  
ATOM   3142  CB  SER   411     219.824 216.542 169.395  1.00                 C  
ATOM   3143  OG  SER   411     220.334 215.806 170.494  1.00                 O  
ATOM   3144  N   ASP   412     218.732 219.117 167.986  1.00                 N  
ATOM   3145  CA  ASP   412     218.303 219.820 166.782  1.00                 C  
ATOM   3146  C   ASP   412     219.105 221.099 166.570  1.00                 C  
ATOM   3147  O   ASP   412     219.534 221.392 165.444  1.00                 O  
ATOM   3148  CB  ASP   412     216.810 220.146 166.855  1.00                 C  
ATOM   3149  CG  ASP   412     215.937 218.917 166.700  1.00                 C  
ATOM   3150  OD1 ASP   412     216.458 217.868 166.267  1.00                 O  
ATOM   3151  OD2 ASP   412     214.730 219.002 167.012  1.00                 O  
ATOM   3152  N   ASN   413     219.327 221.876 167.636  1.00                 N  
ATOM   3153  CA  ASN   413     219.954 223.177 167.433  1.00                 C  
ATOM   3154  C   ASN   413     221.425 223.009 167.074  1.00                 C  
ATOM   3155  O   ASN   413     221.946 223.735 166.222  1.00                 O  
ATOM   3156  CB  ASN   413     219.790 224.051 168.678  1.00                 C  
ATOM   3157  CG  ASN   413     218.373 224.562 168.849  1.00                 C  
ATOM   3158  OD1 ASN   413     217.598 224.603 167.893  1.00                 O  
ATOM   3159  ND2 ASN   413     218.030 224.954 170.070  1.00                 N  
ATOM   3160  N   THR   414     222.110 222.036 167.690  1.00                 N  
ATOM   3161  CA  THR   414     223.504 221.820 167.314  1.00                 C  
ATOM   3162  C   THR   414     223.607 221.181 165.936  1.00                 C  
ATOM   3163  O   THR   414     224.581 221.426 165.219  1.00                 O  
ATOM   3164  CB  THR   414     224.236 220.938 168.343  1.00                 C  
ATOM   3165  OG1 THR   414     223.584 219.665 168.434  1.00                 O  
ATOM   3166  CG2 THR   414     224.218 221.594 169.715  1.00                 C  
ATOM   3167  N   CYS   415     222.612 220.382 165.538  1.00                 N  
ATOM   3168  CA  CYS   415     222.591 219.845 164.180  1.00                 C  
ATOM   3169  C   CYS   415     222.509 220.977 163.166  1.00                 C  
ATOM   3170  O   CYS   415     223.267 221.015 162.188  1.00                 O  
ATOM   3171  CB  CYS   415     221.417 218.880 164.003  1.00                 C  
ATOM   3172  SG  CYS   415     221.314 218.121 162.366  1.00                 S  
ATOM   3173  N   ALA   416     221.589 221.923 163.381  1.00                 N  
ATOM   3174  CA  ALA   416     221.466 223.009 162.412  1.00                 C  
ATOM   3175  C   ALA   416     222.653 223.965 162.487  1.00                 C  
ATOM   3176  O   ALA   416     223.050 224.535 161.464  1.00                 O  
ATOM   3177  CB  ALA   416     220.171 223.774 162.635  1.00                 C  
ATOM   3178  N   THR   417     223.260 224.123 163.667  1.00                 N  
ATOM   3179  CA  THR   417     224.473 224.931 163.764  1.00                 C  
ATOM   3180  C   THR   417     225.636 224.274 163.029  1.00                 C  
ATOM   3181  O   THR   417     226.465 224.964 162.424  1.00                 O  
ATOM   3182  CB  THR   417     224.872 225.176 165.231  1.00                 C  
ATOM   3183  OG1 THR   417     223.825 225.889 165.901  1.00                 O  
ATOM   3184  CG2 THR   417     226.147 226.002 165.305  1.00                 C  
ATOM   3185  N   LEU   418     225.718 222.943 163.074  1.00                 N  
ATOM   3186  CA  LEU   418     226.763 222.236 162.343  1.00                 C  
ATOM   3187  C   LEU   418     226.513 222.294 160.842  1.00                 C  
ATOM   3188  O   LEU   418     227.457 222.402 160.050  1.00                 O  
ATOM   3189  CB  LEU   418     226.851 220.781 162.807  1.00                 C  
ATOM   3190  CG  LEU   418     227.935 219.924 162.150  1.00                 C  
ATOM   3191  CD1 LEU   418     229.313 220.518 162.397  1.00                 C  
ATOM   3192  CD2 LEU   418     227.875 218.494 162.664  1.00                 C  
ATOM   3193  N   LYS   419     225.245 222.221 160.433  1.00                 N  
ATOM   3194  CA  LYS   419     224.911 222.299 159.016  1.00                 C  
ATOM   3195  C   LYS   419     225.081 223.704 158.454  1.00                 C  
ATOM   3196  O   LYS   419     225.307 223.850 157.248  1.00                 O  
ATOM   3197  CB  LYS   419     223.475 221.828 158.777  1.00                 C  
ATOM   3198  CD  LYS   419     221.824 219.939 158.726  1.00                 C  
ATOM   3199  CE  LYS   419     221.622 218.443 158.912  1.00                 C  
ATOM   3200  CG  LYS   419     223.268 220.337 158.984  1.00                 C  
ATOM   3201  NZ  LYS   419     220.201 218.046 158.711  1.00                 N  
ATOM   3202  N   LYS   420     224.969 224.737 159.294  1.00                 N  
ATOM   3203  CA  LYS   420     225.176 226.100 158.816  1.00                 C  
ATOM   3204  C   LYS   420     226.603 226.300 158.317  1.00                 C  
ATOM   3205  O   LYS   420     226.829 226.994 157.318  1.00                 O  
ATOM   3206  CB  LYS   420     224.862 227.109 159.922  1.00                 C  
ATOM   3207  CD  LYS   420     223.147 228.225 161.375  1.00                 C  
ATOM   3208  CE  LYS   420     221.670 228.327 161.721  1.00                 C  
ATOM   3209  CG  LYS   420     223.384 227.222 160.258  1.00                 C  
ATOM   3210  NZ  LYS   420     221.427 229.275 162.844  1.00                 N  
ATOM   3211  N   LYS   421     227.578 225.694 158.993  1.00                 N  
ATOM   3212  CA  LYS   421     228.978 225.796 158.608  1.00                 C  
ATOM   3213  C   LYS   421     229.495 224.547 157.910  1.00                 C  
ATOM   3214  O   LYS   421     230.664 224.521 157.506  1.00                 O  
ATOM   3215  CB  LYS   421     229.851 226.082 159.832  1.00                 C  
ATOM   3216  CD  LYS   421     230.504 227.660 161.670  1.00                 C  
ATOM   3217  CE  LYS   421     230.244 229.012 162.315  1.00                 C  
ATOM   3218  CG  LYS   421     229.575 227.423 160.492  1.00                 C  
ATOM   3219  NZ  LYS   421     231.147 229.257 163.474  1.00                 N  
ATOM   3220  N   VAL   422     218.110 210.239 174.392  1.00                 N  
ATOM   3221  CA  VAL   422     217.833 209.424 175.571  1.00                 C  
ATOM   3222  C   VAL   422     216.363 209.481 175.965  1.00                 C  
ATOM   3223  O   VAL   422     215.834 208.510 176.517  1.00                 O  
ATOM   3224  CB  VAL   422     218.700 209.852 176.769  1.00                 C  
ATOM   3225  CG1 VAL   422     218.258 209.129 178.032  1.00                 C  
ATOM   3226  CG2 VAL   422     220.170 209.584 176.485  1.00                 C  
ATOM   3227  N   ASP   423     215.692 210.604 175.697  1.00                 N  
ATOM   3228  CA  ASP   423     214.288 210.735 176.072  1.00                 C  
ATOM   3229  C   ASP   423     213.397 209.797 175.267  1.00                 C  
ATOM   3230  O   ASP   423     212.305 209.440 175.724  1.00                 O  
ATOM   3231  CB  ASP   423     213.817 212.179 175.888  1.00                 C  
ATOM   3232  CG  ASP   423     214.420 213.124 176.908  1.00                 C  
ATOM   3233  OD1 ASP   423     214.966 212.635 177.920  1.00                 O  
ATOM   3234  OD2 ASP   423     214.347 214.352 176.696  1.00                 O  
ATOM   3235  N   LYS   424     213.837 209.390 174.077  1.00                 N  
ATOM   3236  CA  LYS   424     213.069 208.495 173.220  1.00                 C  
ATOM   3237  C   LYS   424     213.679 207.100 173.144  1.00                 C  
ATOM   3238  O   LYS   424     213.322 206.318 172.257  1.00                 O  
ATOM   3239  CB  LYS   424     212.950 209.075 171.809  1.00                 C  
ATOM   3240  CD  LYS   424     210.783 210.291 172.161  1.00                 C  
ATOM   3241  CE  LYS   424     210.042 211.607 171.984  1.00                 C  
ATOM   3242  CG  LYS   424     212.240 210.418 171.748  1.00                 C  
ATOM   3243  NZ  LYS   424     208.643 211.529 172.486  1.00                 N  
ATOM   3244  N   LEU   425     214.591 206.770 174.057  1.00                 N  
ATOM   3245  CA  LEU   425     215.223 205.455 174.076  1.00                 C  
ATOM   3246  C   LEU   425     214.263 204.451 174.701  1.00                 C  
ATOM   3247  O   LEU   425     213.977 204.519 175.901  1.00                 O  
ATOM   3248  CB  LEU   425     216.546 205.507 174.844  1.00                 C  
ATOM   3249  CG  LEU   425     217.626 206.426 174.270  1.00                 C  
ATOM   3250  CD1 LEU   425     218.842 206.461 175.183  1.00                 C  
ATOM   3251  CD2 LEU   425     218.026 205.979 172.873  1.00                 C  
ATOM   3252  N   GLU   426     213.763 203.521 173.892  1.00                 N  
ATOM   3253  CA  GLU   426     212.870 202.485 174.393  1.00                 C  
ATOM   3254  C   GLU   426     213.656 201.501 175.252  1.00                 C  
ATOM   3255  O   GLU   426     214.606 200.871 174.776  1.00                 O  
ATOM   3256  CB  GLU   426     212.180 201.765 173.233  1.00                 C  
ATOM   3257  CD  GLU   426     210.469 200.061 172.491  1.00                 C  
ATOM   3258  CG  GLU   426     211.159 200.726 173.666  1.00                 C  
ATOM   3259  OE1 GLU   426     210.686 200.508 171.345  1.00                 O  
ATOM   3260  OE2 GLU   426     209.713 199.093 172.716  1.00                 O  
ATOM   3261  N   ALA   427     213.262 201.371 176.514  1.00                 N  
ATOM   3262  CA  ALA   427     213.966 200.516 177.456  1.00                 C  
ATOM   3263  C   ALA   427     213.420 199.092 177.410  1.00                 C  
ATOM   3264  O   ALA   427     212.267 198.850 177.045  1.00                 O  
ATOM   3265  CB  ALA   427     213.857 201.077 178.865  1.00                 C  
ATOM   3266  N   GLU   428     214.274 198.144 177.790  1.00                 N  
ATOM   3267  CA  GLU   428     213.920 196.731 177.811  1.00                 C  
ATOM   3268  C   GLU   428     214.537 196.103 179.056  1.00                 C  
ATOM   3269  O   GLU   428     214.983 196.800 179.973  1.00                 O  
ATOM   3270  CB  GLU   428     214.400 196.039 176.534  1.00                 C  
ATOM   3271  CD  GLU   428     216.340 195.444 175.029  1.00                 C  
ATOM   3272  CG  GLU   428     215.908 196.068 176.342  1.00                 C  
ATOM   3273  OE1 GLU   428     216.259 196.133 173.990  1.00                 O  
ATOM   3274  OE2 GLU   428     216.759 194.268 175.040  1.00                 O  
ATOM   3275  N   ILE   429     214.555 194.773 179.093  1.00                 N  
ATOM   3276  CA  ILE   429     215.126 194.022 180.206  1.00                 C  
ATOM   3277  C   ILE   429     216.576 193.661 179.885  1.00                 C  
ATOM   3278  O   ILE   429     216.850 192.941 178.920  1.00                 O  
ATOM   3279  CB  ILE   429     214.304 192.757 180.514  1.00                 C  
ATOM   3280  CD1 ILE   429     211.936 191.952 181.007  1.00                 C  
ATOM   3281  CG1 ILE   429     212.876 193.134 180.917  1.00                 C  
ATOM   3282  CG2 ILE   429     214.992 191.921 181.582  1.00                 C  
ATOM   3283  N   LYS   430     217.502 194.174 180.690  1.00                 N  
ATOM   3284  CA  LYS   430     218.925 193.928 180.497  1.00                 C  
ATOM   3285  C   LYS   430     219.405 192.644 181.166  1.00                 C  
ATOM   3286  O   LYS   430     220.617 192.408 181.217  1.00                 O  
ATOM   3287  CB  LYS   430     219.749 195.104 181.026  1.00                 C  
ATOM   3288  CD  LYS   430     220.511 196.470 182.989  1.00                 C  
ATOM   3289  CE  LYS   430     220.477 196.621 184.501  1.00                 C  
ATOM   3290  CG  LYS   430     219.705 195.263 182.537  1.00                 C  
ATOM   3291  NZ  LYS   430     221.247 197.812 184.957  1.00                 N  
ATOM   3292  N   ARG   431     218.496 191.821 181.677  1.00                 N  
ATOM   3293  CA  ARG   431     218.901 190.588 182.332  1.00                 C  
ATOM   3294  C   ARG   431     219.413 189.585 181.299  1.00                 C  
ATOM   3295  O   ARG   431     218.871 189.502 180.192  1.00                 O  
ATOM   3296  CB  ARG   431     217.735 189.995 183.125  1.00                 C  
ATOM   3297  CD  ARG   431     216.112 190.215 185.027  1.00                 C  
ATOM   3298  NE  ARG   431     214.913 190.259 184.193  1.00                 N  
ATOM   3299  CG  ARG   431     217.316 190.825 184.327  1.00                 C  
ATOM   3300  CZ  ARG   431     213.744 189.730 184.538  1.00                 C  
ATOM   3301  NH1 ARG   431     212.708 189.819 183.715  1.00                 N  
ATOM   3302  NH2 ARG   431     213.613 189.114 185.704  1.00                 N  
ATOM   3303  N   LEU   432     220.452 188.821 181.624  1.00                 N  
ATOM   3304  CA  LEU   432     220.975 187.839 180.668  1.00                 C  
ATOM   3305  C   LEU   432     220.010 186.680 180.473  1.00                 C  
ATOM   3306  O   LEU   432     219.084 186.457 181.256  1.00                 O  
ATOM   3307  CB  LEU   432     222.334 187.311 181.132  1.00                 C  
ATOM   3308  CG  LEU   432     223.465 188.337 181.222  1.00                 C  
ATOM   3309  CD1 LEU   432     224.718 187.705 181.809  1.00                 C  
ATOM   3310  CD2 LEU   432     223.764 188.929 179.853  1.00                 C  
ATOM   3311  N   GLU   433     220.247 185.931 179.396  1.00                 N  
ATOM   3312  CA  GLU   433     219.440 184.772 179.045  1.00                 C  
ATOM   3313  C   GLU   433     220.372 183.570 178.924  1.00                 C  
ATOM   3314  O   GLU   433     221.590 183.709 178.807  1.00                 O  
ATOM   3315  CB  GLU   433     218.672 185.027 177.747  1.00                 C  
ATOM   3316  CD  GLU   433     216.911 186.375 176.537  1.00                 C  
ATOM   3317  CG  GLU   433     217.663 186.161 177.836  1.00                 C  
ATOM   3318  OE1 GLU   433     217.252 185.709 175.536  1.00                 O  
ATOM   3319  OE2 GLU   433     215.981 187.208 176.519  1.00                 O  
ATOM   3320  N   SER   434     219.781 182.377 178.966  1.00                 N  
ATOM   3321  CA  SER   434     220.558 181.147 178.880  1.00                 C  
ATOM   3322  C   SER   434     221.231 181.036 177.517  1.00                 C  
ATOM   3323  O   SER   434     220.559 181.015 176.481  1.00                 O  
ATOM   3324  CB  SER   434     219.666 179.931 179.136  1.00                 C  
ATOM   3325  OG  SER   434     220.388 178.723 178.965  1.00                 O  
ATOM   3326  N   GLN   435     222.563 180.963 177.523  1.00                 N  
ATOM   3327  CA  GLN   435     223.372 180.868 176.307  1.00                 C  
ATOM   3328  C   GLN   435     224.137 179.551 176.338  1.00                 C  
ATOM   3329  O   GLN   435     225.246 179.478 176.892  1.00                 O  
ATOM   3330  CB  GLN   435     224.320 182.064 176.199  1.00                 C  
ATOM   3331  CD  GLN   435     222.872 183.563 174.771  1.00                 C  
ATOM   3332  CG  GLN   435     223.615 183.406 176.084  1.00                 C  
ATOM   3333  OE1 GLN   435     223.307 183.058 173.736  1.00                 O  
ATOM   3334  NE2 GLN   435     221.746 184.265 174.810  1.00                 N  
ATOM   3335  N   SER   436     223.581 178.482 175.761  1.00                 N  
ATOM   3336  CA  SER   436     224.254 177.175 175.813  1.00                 C  
ATOM   3337  C   SER   436     225.494 177.101 174.935  1.00                 C  
ATOM   3338  O   SER   436     225.866 178.081 174.281  1.00                 O  
ATOM   3339  CB  SER   436     223.290 176.059 175.404  1.00                 C  
ATOM   3340  OG  SER   436     222.968 176.144 174.026  1.00                 O  
ATOM   3341  N   SER   437     226.140 175.933 174.927  1.00                 N  
ATOM   3342  CA  SER   437     227.336 175.653 174.132  1.00                 C  
ATOM   3343  C   SER   437     228.509 176.558 174.525  1.00                 C  
ATOM   3344  O   SER   437     229.500 176.662 173.794  1.00                 O  
ATOM   3345  CB  SER   437     227.038 175.816 172.640  1.00                 C  
ATOM   3346  OG  SER   437     226.026 174.917 172.221  1.00                 O  
ATOM   3347  N   THR   438     228.413 177.202 175.691  1.00                 N  
ATOM   3348  CA  THR   438     229.487 178.010 176.271  1.00                 C  
ATOM   3349  C   THR   438     229.907 179.137 175.320  1.00                 C  
ATOM   3350  O   THR   438     231.028 179.184 174.809  1.00                 O  
ATOM   3351  CB  THR   438     230.716 177.150 176.617  1.00                 C  
ATOM   3352  OG1 THR   438     230.294 175.956 177.288  1.00                 O  
ATOM   3353  CG2 THR   438     231.661 177.914 177.532  1.00                 C  
ATOM   3354  N   GLY   439     228.967 180.049 175.100  1.00                 N  
ATOM   3355  CA  GLY   439     229.191 181.237 174.287  1.00                 C  
ATOM   3356  C   GLY   439     229.123 182.455 175.203  1.00                 C  
ATOM   3357  O   GLY   439     228.158 182.609 175.958  1.00                 O  
ATOM   3358  N   ASN   440     230.123 183.335 175.192  1.00                 N  
ATOM   3359  CA  ASN   440     230.101 184.488 176.099  1.00                 C  
ATOM   3360  C   ASN   440     229.295 185.646 175.530  1.00                 C  
ATOM   3361  O   ASN   440     229.329 185.928 174.329  1.00                 O  
ATOM   3362  CB  ASN   440     231.526 184.945 176.419  1.00                 C  
ATOM   3363  CG  ASN   440     232.291 183.931 177.246  1.00                 C  
ATOM   3364  OD1 ASN   440     231.793 183.437 178.258  1.00                 O  
ATOM   3365  ND2 ASN   440     233.508 183.616 176.816  1.00                 N  
ATOM   3366  N   VAL   441     228.563 186.319 176.415  1.00                 N  
ATOM   3367  CA  VAL   441     227.767 187.485 176.047  1.00                 C  
ATOM   3368  C   VAL   441     228.598 188.738 176.302  1.00                 C  
ATOM   3369  O   VAL   441     229.060 188.968 177.424  1.00                 O  
ATOM   3370  CB  VAL   441     226.439 187.530 176.825  1.00                 C  
ATOM   3371  CG1 VAL   441     225.653 188.782 176.466  1.00                 C  
ATOM   3372  CG2 VAL   441     225.615 186.282 176.545  1.00                 C  
ATOM   3373  N   LEU   442     228.790 189.547 175.258  1.00                 N  
ATOM   3374  CA  LEU   442     229.608 190.748 175.387  1.00                 C  
ATOM   3375  C   LEU   442     228.938 191.822 176.233  1.00                 C  
ATOM   3376  O   LEU   442     229.625 192.730 176.714  1.00                 O  
ATOM   3377  CB  LEU   442     229.937 191.323 174.008  1.00                 C  
ATOM   3378  CG  LEU   442     230.847 190.472 173.119  1.00                 C  
ATOM   3379  CD1 LEU   442     230.979 191.092 171.736  1.00                 C  
ATOM   3380  CD2 LEU   442     232.218 190.304 173.756  1.00                 C  
ATOM   3381  N   GLU   443     227.618 191.746 176.421  1.00                 N  
ATOM   3382  CA  GLU   443     226.929 192.747 177.229  1.00                 C  
ATOM   3383  C   GLU   443     227.391 192.699 178.680  1.00                 C  
ATOM   3384  O   GLU   443     227.612 193.744 179.304  1.00                 O  
ATOM   3385  CB  GLU   443     225.414 192.545 177.155  1.00                 C  
ATOM   3386  CD  GLU   443     224.484 193.458 179.319  1.00                 C  
ATOM   3387  CG  GLU   443     224.608 193.649 177.820  1.00                 C  
ATOM   3388  OE1 GLU   443     224.581 192.302 179.780  1.00                 O  
ATOM   3389  OE2 GLU   443     224.289 194.465 180.032  1.00                 O  
ATOM   3390  N   LYS   444     227.543 191.494 179.235  1.00                 N  
ATOM   3391  CA  LYS   444     228.022 191.370 180.607  1.00                 C  
ATOM   3392  C   LYS   444     229.509 191.681 180.714  1.00                 C  
ATOM   3393  O   LYS   444     229.987 192.049 181.793  1.00                 O  
ATOM   3394  CB  LYS   444     227.747 189.965 181.146  1.00                 C  
ATOM   3395  CD  LYS   444     228.218 187.502 181.029  1.00                 C  
ATOM   3396  CE  LYS   444     229.174 186.435 180.520  1.00                 C  
ATOM   3397  CG  LYS   444     228.602 188.879 180.512  1.00                 C  
ATOM   3398  NZ  LYS   444     228.984 186.168 179.067  1.00                 N  
ATOM   3399  N   ARG   445     230.252 191.540 179.614  1.00                 N  
ATOM   3400  CA  ARG   445     231.681 191.832 179.644  1.00                 C  
ATOM   3401  C   ARG   445     231.948 193.327 179.765  1.00                 C  
ATOM   3402  O   ARG   445     232.979 193.728 180.316  1.00                 O  
ATOM   3403  CB  ARG   445     232.366 191.284 178.391  1.00                 C  
ATOM   3404  CD  ARG   445     233.065 189.292 177.034  1.00                 C  
ATOM   3405  NE  ARG   445     234.487 189.624 176.996  1.00                 N  
ATOM   3406  CG  ARG   445     232.403 189.766 178.317  1.00                 C  
ATOM   3407  CZ  ARG   445     235.253 189.510 175.916  1.00                 C  
ATOM   3408  NH1 ARG   445     236.537 189.836 175.976  1.00                 N  
ATOM   3409  NH2 ARG   445     234.734 189.069 174.779  1.00                 N  
ATOM   3410  N   ILE   446     231.038 194.162 179.261  1.00                 N  
ATOM   3411  CA  ILE   446     231.204 195.606 179.362  1.00                 C  
ATOM   3412  C   ILE   446     231.045 196.038 180.813  1.00                 C  
ATOM   3413  O   ILE   446     230.189 195.524 181.546  1.00                 O  
ATOM   3414  CB  ILE   446     230.205 196.353 178.459  1.00                 C  
ATOM   3415  CD1 ILE   446     229.401 196.536 176.047  1.00                 C  
ATOM   3416  CG1 ILE   446     230.477 196.039 176.987  1.00                 C  
ATOM   3417  CG2 ILE   446     230.251 197.848 178.737  1.00                 C  
ATOM   3418  N   ASP   447     231.882 196.984 181.239  1.00                 N  
ATOM   3419  CA  ASP   447     231.814 197.533 182.587  1.00                 C  
ATOM   3420  C   ASP   447     231.389 198.995 182.525  1.00                 C  
ATOM   3421  O   ASP   447     232.242 199.892 182.554  1.00                 O  
ATOM   3422  CB  ASP   447     233.163 197.388 183.293  1.00                 C  
ATOM   3423  CG  ASP   447     233.119 197.854 184.735  1.00                 C  
ATOM   3424  OD1 ASP   447     232.087 198.426 185.143  1.00                 O  
ATOM   3425  OD2 ASP   447     234.118 197.648 185.457  1.00                 O  
ATOM   3426  N   GLU   448     230.089 199.277 182.440  1.00                 N  
ATOM   3427  CA  GLU   448     229.645 200.671 182.300  1.00                 C  
ATOM   3428  C   GLU   448     229.801 201.435 183.607  1.00                 C  
ATOM   3429  O   GLU   448     229.430 200.950 184.677  1.00                 O  
ATOM   3430  CB  GLU   448     228.189 200.725 181.833  1.00                 C  
ATOM   3431  CD  GLU   448     227.062 198.717 182.871  1.00                 C  
ATOM   3432  CG  GLU   448     227.188 200.228 182.864  1.00                 C  
ATOM   3433  OE1 GLU   448     228.001 198.040 182.404  1.00                 O  
ATOM   3434  OE2 GLU   448     226.023 198.211 183.345  1.00                 O  
ATOM   3435  N   LEU   449     230.362 202.643 183.509  1.00                 N  
ATOM   3436  CA  LEU   449     230.490 203.502 184.680  1.00                 C  
ATOM   3437  C   LEU   449     229.149 204.065 185.129  1.00                 C  
ATOM   3438  O   LEU   449     229.029 204.504 186.278  1.00                 O  
ATOM   3439  CB  LEU   449     231.458 204.653 184.397  1.00                 C  
ATOM   3440  CG  LEU   449     232.924 204.268 184.184  1.00                 C  
ATOM   3441  CD1 LEU   449     233.744 205.483 183.779  1.00                 C  
ATOM   3442  CD2 LEU   449     233.502 203.635 185.441  1.00                 C  
ATOM   3443  N   SER   450     228.146 204.064 184.255  1.00                 N  
ATOM   3444  CA  SER   450     226.804 204.542 184.583  1.00                 C  
ATOM   3445  C   SER   450     225.810 203.428 184.281  1.00                 C  
ATOM   3446  O   SER   450     225.495 203.176 183.105  1.00                 O  
ATOM   3447  CB  SER   450     226.480 205.813 183.795  1.00                 C  
ATOM   3448  OG  SER   450     225.163 206.259 184.065  1.00                 O  
ATOM   3449  N   GLN   451     225.303 202.737 185.305  1.00                 N  
ATOM   3450  CA  GLN   451     224.356 201.638 185.051  1.00                 C  
ATOM   3451  C   GLN   451     223.059 202.087 184.402  1.00                 C  
ATOM   3452  O   GLN   451     222.399 201.271 183.747  1.00                 O  
ATOM   3453  CB  GLN   451     224.024 200.905 186.352  1.00                 C  
ATOM   3454  CD  GLN   451     225.665 199.008 186.059  1.00                 C  
ATOM   3455  CG  GLN   451     225.194 200.140 186.950  1.00                 C  
ATOM   3456  OE1 GLN   451     224.880 198.143 185.669  1.00                 O  
ATOM   3457  NE2 GLN   451     226.953 199.010 185.733  1.00                 N  
ATOM   3458  N   GLU   452     222.675 203.358 184.555  1.00                 N  
ATOM   3459  CA  GLU   452     221.437 203.847 183.960  1.00                 C  
ATOM   3460  C   GLU   452     221.449 203.762 182.439  1.00                 C  
ATOM   3461  O   GLU   452     220.378 203.752 181.823  1.00                 O  
ATOM   3462  CB  GLU   452     221.173 205.293 184.385  1.00                 C  
ATOM   3463  CD  GLU   452     222.180 205.539 186.688  1.00                 C  
ATOM   3464  CG  GLU   452     220.905 205.464 185.871  1.00                 C  
ATOM   3465  OE1 GLU   452     223.268 205.327 186.113  1.00                 O  
ATOM   3466  OE2 GLU   452     222.091 205.810 187.904  1.00                 O  
ATOM   3467  N   LEU   453     222.627 203.702 181.824  1.00                 N  
ATOM   3468  CA  LEU   453     222.747 203.545 180.382  1.00                 C  
ATOM   3469  C   LEU   453     222.833 202.086 179.954  1.00                 C  
ATOM   3470  O   LEU   453     222.734 201.803 178.754  1.00                 O  
ATOM   3471  CB  LEU   453     223.975 204.295 179.862  1.00                 C  
ATOM   3472  CG  LEU   453     223.972 205.813 180.051  1.00                 C  
ATOM   3473  CD1 LEU   453     225.288 206.416 179.583  1.00                 C  
ATOM   3474  CD2 LEU   453     222.806 206.446 179.307  1.00                 C  
ATOM   3475  N   ARG   454     223.010 201.160 180.902  1.00                 N  
ATOM   3476  CA  ARG   454     223.134 199.748 180.554  1.00                 C  
ATOM   3477  C   ARG   454     221.913 199.242 179.799  1.00                 C  
ATOM   3478  O   ARG   454     222.056 198.491 178.827  1.00                 O  
ATOM   3479  CB  ARG   454     223.350 198.903 181.811  1.00                 C  
ATOM   3480  CD  ARG   454     223.863 196.660 182.813  1.00                 C  
ATOM   3481  NE  ARG   454     223.987 195.223 182.578  1.00                 N  
ATOM   3482  CG  ARG   454     223.538 197.420 181.538  1.00                 C  
ATOM   3483  CZ  ARG   454     224.266 194.333 183.524  1.00                 C  
ATOM   3484  NH1 ARG   454     224.359 193.046 183.217  1.00                 N  
ATOM   3485  NH2 ARG   454     224.451 194.731 184.776  1.00                 N  
ATOM   3486  N   SER   455     220.712 199.641 180.227  1.00                 N  
ATOM   3487  CA  SER   455     219.506 199.289 179.484  1.00                 C  
ATOM   3488  C   SER   455     219.587 199.784 178.046  1.00                 C  
ATOM   3489  O   SER   455     219.219 199.061 177.113  1.00                 O  
ATOM   3490  CB  SER   455     218.266 199.866 180.171  1.00                 C  
ATOM   3491  OG  SER   455     218.057 199.262 181.435  1.00                 O  
ATOM   3492  N   LEU   456     220.080 201.011 177.849  1.00                 N  
ATOM   3493  CA  LEU   456     220.280 201.518 176.496  1.00                 C  
ATOM   3494  C   LEU   456     221.228 200.622 175.712  1.00                 C  
ATOM   3495  O   LEU   456     221.045 200.416 174.506  1.00                 O  
ATOM   3496  CB  LEU   456     220.819 202.949 176.534  1.00                 C  
ATOM   3497  CG  LEU   456     221.062 203.619 175.180  1.00                 C  
ATOM   3498  CD1 LEU   456     219.769 203.711 174.386  1.00                 C  
ATOM   3499  CD2 LEU   456     221.669 205.001 175.365  1.00                 C  
ATOM   3500  N   GLU   457     222.243 200.072 176.384  1.00                 N  
ATOM   3501  CA  GLU   457     223.131 199.114 175.735  1.00                 C  
ATOM   3502  C   GLU   457     222.347 197.911 175.225  1.00                 C  
ATOM   3503  O   GLU   457     222.596 197.415 174.120  1.00                 O  
ATOM   3504  CB  GLU   457     224.228 198.661 176.700  1.00                 C  
ATOM   3505  CD  GLU   457     226.281 199.276 178.038  1.00                 C  
ATOM   3506  CG  GLU   457     225.255 199.735 177.021  1.00                 C  
ATOM   3507  OE1 GLU   457     226.085 198.196 178.633  1.00                 O  
ATOM   3508  OE2 GLU   457     227.281 199.996 178.240  1.00                 O  
ATOM   3509  N   SER   458     221.382 197.436 176.018  1.00                 N  
ATOM   3510  CA  SER   458     220.535 196.338 175.566  1.00                 C  
ATOM   3511  C   SER   458     219.712 196.750 174.353  1.00                 C  
ATOM   3512  O   SER   458     219.377 195.914 173.506  1.00                 O  
ATOM   3513  CB  SER   458     219.614 195.872 176.695  1.00                 C  
ATOM   3514  OG  SER   458     220.358 195.300 177.757  1.00                 O  
ATOM   3515  N   LYS   459     219.375 198.039 174.251  1.00                 N  
ATOM   3516  CA  LYS   459     218.698 198.528 173.057  1.00                 C  
ATOM   3517  C   LYS   459     219.649 198.564 171.868  1.00                 C  
ATOM   3518  O   LYS   459     219.224 198.419 170.716  1.00                 O  
ATOM   3519  CB  LYS   459     218.111 199.919 173.305  1.00                 C  
ATOM   3520  CD  LYS   459     216.655 201.796 172.496  1.00                 C  
ATOM   3521  CE  LYS   459     215.864 202.355 171.325  1.00                 C  
ATOM   3522  CG  LYS   459     217.313 200.473 172.137  1.00                 C  
ATOM   3523  NZ  LYS   459     215.216 203.653 171.661  1.00                 N  
ATOM   3524  N   ASN   460     220.942 198.756 172.130  1.00                 N  
ATOM   3525  CA  ASN   460     221.926 198.794 171.053  1.00                 C  
ATOM   3526  C   ASN   460     222.480 197.401 170.781  1.00                 C  
ATOM   3527  O   ASN   460     222.433 196.907 169.648  1.00                 O  
ATOM   3528  CB  ASN   460     223.053 199.772 171.391  1.00                 C  
ATOM   3529  CG  ASN   460     222.612 201.220 171.309  1.00                 C  
ATOM   3530  OD1 ASN   460     221.609 201.538 170.668  1.00                 O  
ATOM   3531  ND2 ASN   460     223.361 202.104 171.958  1.00                 N  
ATOM   3532  N   LYS   461     223.010 196.746 171.815  1.00                 N  
ATOM   3533  CA  LYS   461     223.594 195.411 171.678  1.00                 C  
ATOM   3534  C   LYS   461     222.497 194.374 171.902  1.00                 C  
ATOM   3535  O   LYS   461     222.344 193.798 172.981  1.00                 O  
ATOM   3536  CB  LYS   461     224.747 195.227 172.666  1.00                 C  
ATOM   3537  CD  LYS   461     226.579 196.039 171.155  1.00                 C  
ATOM   3538  CE  LYS   461     227.689 197.059 170.965  1.00                 C  
ATOM   3539  CG  LYS   461     225.880 196.225 172.492  1.00                 C  
ATOM   3540  NZ  LYS   461     228.361 196.910 169.645  1.00                 N  
ATOM   3541  N   SER   462     221.720 194.136 170.849  1.00                 N  
ATOM   3542  CA  SER   462     220.634 193.166 170.889  1.00                 C  
ATOM   3543  C   SER   462     221.135 191.804 170.428  1.00                 C  
ATOM   3544  O   SER   462     221.649 191.671 169.312  1.00                 O  
ATOM   3545  CB  SER   462     219.465 193.634 170.020  1.00                 C  
ATOM   3546  OG  SER   462     218.447 192.651 169.962  1.00                 O  
ATOM   3547  N   MET   463     220.982 190.798 171.292  1.00                 N  
ATOM   3548  CA  MET   463     221.375 189.420 170.992  1.00                 C  
ATOM   3549  C   MET   463     222.855 189.336 170.617  1.00                 C  
ATOM   3550  O   MET   463     223.237 188.709 169.628  1.00                 O  
ATOM   3551  CB  MET   463     220.515 188.852 169.861  1.00                 C  
ATOM   3552  SD  MET   463     218.053 188.114 168.826  1.00                 S  
ATOM   3553  CE  MET   463     218.224 189.398 167.589  1.00                 C  
ATOM   3554  CG  MET   463     219.028 188.808 170.174  1.00                 C  
ATOM   3555  N   VAL   464     223.694 189.979 171.426  1.00                 N  
ATOM   3556  CA  VAL   464     225.131 190.017 171.176  1.00                 C  
ATOM   3557  C   VAL   464     225.782 188.792 171.809  1.00                 C  
ATOM   3558  O   VAL   464     225.832 188.670 173.037  1.00                 O  
ATOM   3559  CB  VAL   464     225.764 191.314 171.715  1.00                 C  
ATOM   3560  CG1 VAL   464     227.266 191.313 171.476  1.00                 C  
ATOM   3561  CG2 VAL   464     225.118 192.530 171.069  1.00                 C  
ATOM   3562  N   GLY   465     226.279 187.885 170.971  1.00                 N  
ATOM   3563  CA  GLY   465     226.948 186.677 171.430  1.00                 C  
ATOM   3564  C   GLY   465     228.259 186.521 170.672  1.00                 C  
ATOM   3565  O   GLY   465     228.541 187.250 169.718  1.00                 O  
ATOM   3566  N   ASP   466     229.065 185.555 171.108  1.00                 N  
ATOM   3567  CA  ASP   466     230.379 185.304 170.525  1.00                 C  
ATOM   3568  C   ASP   466     230.560 183.802 170.361  1.00                 C  
ATOM   3569  O   ASP   466     230.368 183.040 171.315  1.00                 O  
ATOM   3570  CB  ASP   466     231.478 185.906 171.402  1.00                 C  
ATOM   3571  CG  ASP   466     232.847 185.829 170.756  1.00                 C  
ATOM   3572  OD1 ASP   466     233.010 185.040 169.801  1.00                 O  
ATOM   3573  OD2 ASP   466     233.758 186.557 171.204  1.00                 O  
ATOM   3574  N   LEU   467     230.927 183.376 169.154  1.00                 N  
ATOM   3575  CA  LEU   467     231.185 181.976 168.849  1.00                 C  
ATOM   3576  C   LEU   467     232.568 181.848 168.219  1.00                 C  
ATOM   3577  O   LEU   467     233.206 182.841 167.857  1.00                 O  
ATOM   3578  CB  LEU   467     230.102 181.422 167.921  1.00                 C  
ATOM   3579  CG  LEU   467     228.669 181.456 168.455  1.00                 C  
ATOM   3580  CD1 LEU   467     227.683 181.035 167.376  1.00                 C  
ATOM   3581  CD2 LEU   467     228.529 180.563 169.677  1.00                 C  
ATOM   3582  N   VAL   468     233.031 180.609 168.088  1.00                 N  
ATOM   3583  CA  VAL   468     234.342 180.321 167.515  1.00                 C  
ATOM   3584  C   VAL   468     234.345 178.872 167.034  1.00                 C  
ATOM   3585  O   VAL   468     233.295 178.224 166.968  1.00                 O  
ATOM   3586  CB  VAL   468     235.471 180.577 168.531  1.00                 C  
ATOM   3587  CG1 VAL   468     235.491 182.040 168.947  1.00                 C  
ATOM   3588  CG2 VAL   468     235.308 179.676 169.746  1.00                 C  
ATOM   3589  N   SER   469     235.535 178.375 166.677  1.00                 N  
ATOM   3590  CA  SER   469     235.762 176.990 166.238  1.00                 C  
ATOM   3591  C   SER   469     234.747 176.533 165.189  1.00                 C  
ATOM   3592  O   SER   469     234.420 175.347 165.094  1.00                 O  
ATOM   3593  CB  SER   469     235.719 176.035 167.433  1.00                 C  
ATOM   3594  OG  SER   469     236.736 176.345 168.370  1.00                 O  
ATOM   3595  N   ARG   470     234.259 177.475 164.378  1.00                 N  
ATOM   3596  CA  ARG   470     233.351 177.204 163.263  1.00                 C  
ATOM   3597  C   ARG   470     232.059 176.523 163.706  1.00                 C  
ATOM   3598  O   ARG   470     231.437 175.800 162.922  1.00                 O  
ATOM   3599  CB  ARG   470     234.041 176.336 162.209  1.00                 C  
ATOM   3600  CD  ARG   470     235.894 176.071 160.537  1.00                 C  
ATOM   3601  NE  ARG   470     237.119 176.639 159.980  1.00                 N  
ATOM   3602  CG  ARG   470     235.287 176.964 161.606  1.00                 C  
ATOM   3603  CZ  ARG   470     237.894 176.021 159.094  1.00                 C  
ATOM   3604  NH1 ARG   470     238.990 176.615 158.643  1.00                 N  
ATOM   3605  NH2 ARG   470     237.570 174.810 158.661  1.00                 N  
ATOM   3606  N   GLU   471     231.638 176.737 164.952  1.00                 N  
ATOM   3607  CA  GLU   471     230.391 176.168 165.447  1.00                 C  
ATOM   3608  C   GLU   471     229.173 177.008 165.084  1.00                 C  
ATOM   3609  O   GLU   471     228.083 176.747 165.606  1.00                 O  
ATOM   3610  CB  GLU   471     230.447 175.995 166.966  1.00                 C  
ATOM   3611  CD  GLU   471     231.515 174.850 168.948  1.00                 C  
ATOM   3612  CG  GLU   471     231.475 174.980 167.438  1.00                 C  
ATOM   3613  OE1 GLU   471     230.818 175.631 169.630  1.00                 O  
ATOM   3614  OE2 GLU   471     232.243 173.968 169.449  1.00                 O  
ATOM   3615  N   GLN   472     229.329 178.000 164.205  1.00                 N  
ATOM   3616  CA  GLN   472     228.208 178.863 163.848  1.00                 C  
ATOM   3617  C   GLN   472     227.174 178.120 163.011  1.00                 C  
ATOM   3618  O   GLN   472     225.990 178.477 163.017  1.00                 O  
ATOM   3619  CB  GLN   472     228.702 180.096 163.089  1.00                 C  
ATOM   3620  CD  GLN   472     228.298 179.690 160.629  1.00                 C  
ATOM   3621  CG  GLN   472     229.327 179.785 161.739  1.00                 C  
ATOM   3622  OE1 GLN   472     227.315 180.429 160.616  1.00                 O  
ATOM   3623  NE2 GLN   472     228.524 178.776 159.692  1.00                 N  
ATOM   3624  N   ALA   473     227.599 177.086 162.281  1.00                 N  
ATOM   3625  CA  ALA   473     226.667 176.349 161.434  1.00                 C  
ATOM   3626  C   ALA   473     225.662 175.553 162.255  1.00                 C  
ATOM   3627  O   ALA   473     224.609 175.162 161.736  1.00                 O  
ATOM   3628  CB  ALA   473     227.423 175.415 160.502  1.00                 C  
ATOM   3629  N   VAL   474     225.961 175.301 163.531  1.00                 N  
ATOM   3630  CA  VAL   474     225.071 174.494 164.357  1.00                 C  
ATOM   3631  C   VAL   474     224.047 175.355 165.089  1.00                 C  
ATOM   3632  O   VAL   474     222.839 175.104 165.001  1.00                 O  
ATOM   3633  CB  VAL   474     225.858 173.653 165.379  1.00                 C  
ATOM   3634  CG1 VAL   474     224.906 172.921 166.313  1.00                 C  
ATOM   3635  CG2 VAL   474     226.772 172.668 164.667  1.00                 C  
ATOM   3636  N   ASP   475     224.509 176.375 165.810  1.00                 N  
ATOM   3637  CA  ASP   475     223.642 177.218 166.626  1.00                 C  
ATOM   3638  C   ASP   475     223.355 178.569 165.984  1.00                 C  
ATOM   3639  O   ASP   475     222.199 179.001 165.942  1.00                 O  
ATOM   3640  CB  ASP   475     224.258 177.441 168.008  1.00                 C  
ATOM   3641  CG  ASP   475     224.294 176.175 168.841  1.00                 C  
ATOM   3642  OD1 ASP   475     223.597 175.204 168.478  1.00                 O  
ATOM   3643  OD2 ASP   475     225.020 176.153 169.858  1.00                 O  
ATOM   3644  N   MET   476     224.391 179.253 165.490  1.00                 N  
ATOM   3645  CA  MET   476     224.194 180.583 164.924  1.00                 C  
ATOM   3646  C   MET   476     223.372 180.512 163.643  1.00                 C  
ATOM   3647  O   MET   476     222.560 181.405 163.370  1.00                 O  
ATOM   3648  CB  MET   476     225.542 181.254 164.651  1.00                 C  
ATOM   3649  SD  MET   476     227.040 183.408 163.761  1.00                 S  
ATOM   3650  CE  MET   476     227.582 182.473 162.333  1.00                 C  
ATOM   3651  CG  MET   476     225.431 182.655 164.071  1.00                 C  
ATOM   3652  N   ALA   477     223.561 179.463 162.839  1.00                 N  
ATOM   3653  CA  ALA   477     222.728 179.278 161.656  1.00                 C  
ATOM   3654  C   ALA   477     221.270 179.076 162.049  1.00                 C  
ATOM   3655  O   ALA   477     220.404 179.898 161.726  1.00                 O  
ATOM   3656  CB  ALA   477     223.224 178.095 160.838  1.00                 C  
ATOM   3657  N   GLN   478     220.981 177.984 162.756  1.00                 N  
ATOM   3658  CA  GLN   478     219.652 177.771 163.325  1.00                 C  
ATOM   3659  C   GLN   478     219.779 176.756 164.453  1.00                 C  
ATOM   3660  O   GLN   478     220.031 175.575 164.196  1.00                 O  
ATOM   3661  CB  GLN   478     218.676 177.298 162.245  1.00                 C  
ATOM   3662  CD  GLN   478     216.587 178.275 163.275  1.00                 C  
ATOM   3663  CG  GLN   478     217.271 177.026 162.755  1.00                 C  
ATOM   3664  OE1 GLN   478     216.432 179.257 162.548  1.00                 O  
ATOM   3665  NE2 GLN   478     216.175 178.242 164.537  1.00                 N  
ATOM   3666  N   LYS   479     219.605 177.215 165.689  1.00                 N  
ATOM   3667  CA  LYS   479     219.580 176.324 166.833  1.00                 C  
ATOM   3668  C   LYS   479     218.262 176.409 167.571  1.00                 C  
ATOM   3669  O   LYS   479     217.210 176.081 167.015  1.00                 O  
ATOM   3670  CB  LYS   479     220.733 176.644 167.787  1.00                 C  
ATOM   3671  CD  LYS   479     221.158 174.320 168.633  1.00                 C  
ATOM   3672  CE  LYS   479     221.321 173.446 169.866  1.00                 C  
ATOM   3673  CG  LYS   479     220.793 175.746 169.012  1.00                 C  
ATOM   3674  NZ  LYS   479     221.611 172.030 169.509  1.00                 N  
ATOM   3675  N   GLU   480     218.304 176.850 168.831  1.00                 N  
ATOM   3676  CA  GLU   480     217.067 177.156 169.539  1.00                 C  
ATOM   3677  C   GLU   480     216.496 178.495 169.092  1.00                 C  
ATOM   3678  O   GLU   480     215.273 178.668 169.058  1.00                 O  
ATOM   3679  CB  GLU   480     217.303 177.164 171.051  1.00                 C  
ATOM   3680  CD  GLU   480     217.878 175.849 173.130  1.00                 C  
ATOM   3681  CG  GLU   480     217.625 175.798 171.636  1.00                 C  
ATOM   3682  OE1 GLU   480     217.954 176.967 173.681  1.00                 O  
ATOM   3683  OE2 GLU   480     218.001 174.772 173.749  1.00                 O  
ATOM   3684  N   CYS   481     217.365 179.442 168.743  1.00                 N  
ATOM   3685  CA  CYS   481     216.975 180.747 168.229  1.00                 C  
ATOM   3686  C   CYS   481     218.209 181.408 167.634  1.00                 C  
ATOM   3687  O   CYS   481     219.303 181.294 168.190  1.00                 O  
ATOM   3688  CB  CYS   481     216.358 181.598 169.341  1.00                 C  
ATOM   3689  SG  CYS   481     215.718 183.197 168.789  1.00                 S  
ATOM   3690  N   VAL   482     218.028 182.088 166.505  1.00                 N  
ATOM   3691  CA  VAL   482     219.140 182.749 165.837  1.00                 C  
ATOM   3692  C   VAL   482     219.402 184.107 166.476  1.00                 C  
ATOM   3693  O   VAL   482     218.486 184.921 166.625  1.00                 O  
ATOM   3694  CB  VAL   482     218.877 182.909 164.328  1.00                 C  
ATOM   3695  CG1 VAL   482     220.006 183.688 163.671  1.00                 C  
ATOM   3696  CG2 VAL   482     218.709 181.549 163.669  1.00                 C  
ATOM   3697  N   ASN   483     220.654 184.347 166.853  1.00                 N  
ATOM   3698  CA  ASN   483     221.069 185.590 167.485  1.00                 C  
ATOM   3699  C   ASN   483     222.146 186.265 166.646  1.00                 C  
ATOM   3700  O   ASN   483     222.686 185.688 165.698  1.00                 O  
ATOM   3701  CB  ASN   483     221.559 185.329 168.911  1.00                 C  
ATOM   3702  CG  ASN   483     220.454 184.840 169.826  1.00                 C  
ATOM   3703  OD1 ASN   483     219.401 185.469 169.935  1.00                 O  
ATOM   3704  ND2 ASN   483     220.690 183.713 170.488  1.00                 N  
ATOM   3705  N   LEU   484     222.456 187.509 167.011  1.00                 N  
ATOM   3706  CA  LEU   484     223.498 188.285 166.338  1.00                 C  
ATOM   3707  C   LEU   484     224.843 187.929 166.967  1.00                 C  
ATOM   3708  O   LEU   484     225.434 188.688 167.739  1.00                 O  
ATOM   3709  CB  LEU   484     223.205 189.783 166.446  1.00                 C  
ATOM   3710  CG  LEU   484     221.878 190.259 165.851  1.00                 C  
ATOM   3711  CD1 LEU   484     221.690 191.750 166.082  1.00                 C  
ATOM   3712  CD2 LEU   484     221.811 189.941 164.365  1.00                 C  
ATOM   3713  N   LYS   485     225.329 186.742 166.623  1.00                 N  
ATOM   3714  CA  LYS   485     226.579 186.224 167.165  1.00                 C  
ATOM   3715  C   LYS   485     227.730 186.695 166.288  1.00                 C  
ATOM   3716  O   LYS   485     227.661 186.613 165.055  1.00                 O  
ATOM   3717  CB  LYS   485     226.535 184.697 167.249  1.00                 C  
ATOM   3718  CD  LYS   485     225.572 184.586 169.564  1.00                 C  
ATOM   3719  CE  LYS   485     224.515 183.950 170.452  1.00                 C  
ATOM   3720  CG  LYS   485     225.410 184.155 168.116  1.00                 C  
ATOM   3721  NZ  LYS   485     224.695 184.320 171.883  1.00                 N  
ATOM   3722  N   THR   486     228.790 187.191 166.922  1.00                 N  
ATOM   3723  CA  THR   486     229.966 187.704 166.228  1.00                 C  
ATOM   3724  C   THR   486     231.146 186.807 166.573  1.00                 C  
ATOM   3725  O   THR   486     231.457 186.603 167.753  1.00                 O  
ATOM   3726  CB  THR   486     230.254 189.168 166.611  1.00                 C  
ATOM   3727  OG1 THR   486     229.137 189.988 166.246  1.00                 O  
ATOM   3728  CG2 THR   486     231.488 189.676 165.883  1.00                 C  
ATOM   3729  N   LYS   487     231.802 186.275 165.545  1.00                 N  
ATOM   3730  CA  LYS   487     232.953 185.410 165.752  1.00                 C  
ATOM   3731  C   LYS   487     234.132 186.217 166.294  1.00                 C  
ATOM   3732  O   LYS   487     234.207 187.440 166.143  1.00                 O  
ATOM   3733  CB  LYS   487     233.338 184.709 164.448  1.00                 C  
ATOM   3734  CD  LYS   487     232.757 183.039 162.666  1.00                 C  
ATOM   3735  CE  LYS   487     231.719 182.050 162.164  1.00                 C  
ATOM   3736  CG  LYS   487     232.298 183.721 163.944  1.00                 C  
ATOM   3737  NZ  LYS   487     232.150 181.382 160.904  1.00                 N  
ATOM   3738  N   LEU   488     235.060 185.510 166.946  1.00                 N  
ATOM   3739  CA  LEU   488     236.196 186.165 167.590  1.00                 C  
ATOM   3740  C   LEU   488     237.068 186.894 166.576  1.00                 C  
ATOM   3741  O   LEU   488     237.711 187.897 166.908  1.00                 O  
ATOM   3742  CB  LEU   488     237.036 185.145 168.361  1.00                 C  
ATOM   3743  CG  LEU   488     238.239 185.698 169.128  1.00                 C  
ATOM   3744  CD1 LEU   488     237.791 186.709 170.173  1.00                 C  
ATOM   3745  CD2 LEU   488     239.023 184.572 169.784  1.00                 C  
ATOM   3746  N   GLN   489     237.109 186.415 165.332  1.00                 N  
ATOM   3747  CA  GLN   489     237.932 187.052 164.312  1.00                 C  
ATOM   3748  C   GLN   489     237.227 188.212 163.622  1.00                 C  
ATOM   3749  O   GLN   489     237.897 189.131 163.137  1.00                 O  
ATOM   3750  CB  GLN   489     238.365 186.031 163.258  1.00                 C  
ATOM   3751  CD  GLN   489     240.541 185.419 164.387  1.00                 C  
ATOM   3752  CG  GLN   489     239.238 184.911 163.801  1.00                 C  
ATOM   3753  OE1 GLN   489     241.344 186.042 163.692  1.00                 O  
ATOM   3754  NE2 GLN   489     240.754 185.155 165.671  1.00                 N  
ATOM   3755  N   GLU   490     235.898 188.193 163.565  1.00                 N  
ATOM   3756  CA  GLU   490     235.159 189.284 162.961  1.00                 C  
ATOM   3757  C   GLU   490     234.002 188.848 162.086  1.00                 C  
ATOM   3758  O   GLU   490     233.295 189.689 161.523  1.00                 O  
ATOM   3759  CB  GLU   490     236.090 190.162 162.123  1.00                 C  
ATOM   3760  CD  GLU   490     238.042 191.764 162.070  1.00                 C  
ATOM   3761  CG  GLU   490     237.125 190.922 162.936  1.00                 C  
ATOM   3762  OE1 GLU   490     238.319 191.353 160.924  1.00                 O  
ATOM   3763  OE2 GLU   490     238.484 192.834 162.539  1.00                 O  
ATOM   3764  N   LEU   491     233.796 187.539 161.963  1.00                 N  
ATOM   3765  CA  LEU   491     232.719 187.021 161.128  1.00                 C  
ATOM   3766  C   LEU   491     231.380 187.205 161.832  1.00                 C  
ATOM   3767  O   LEU   491     231.214 186.796 162.986  1.00                 O  
ATOM   3768  CB  LEU   491     232.958 185.546 160.799  1.00                 C  
ATOM   3769  CG  LEU   491     234.213 185.229 159.982  1.00                 C  
ATOM   3770  CD1 LEU   491     234.385 183.726 159.822  1.00                 C  
ATOM   3771  CD2 LEU   491     234.151 185.902 158.619  1.00                 C  
ATOM   3772  N   GLN   492     230.425 187.821 161.139  1.00                 N  
ATOM   3773  CA  GLN   492     229.104 188.103 161.685  1.00                 C  
ATOM   3774  C   GLN   492     228.042 187.421 160.836  1.00                 C  
ATOM   3775  O   GLN   492     228.089 187.489 159.603  1.00                 O  
ATOM   3776  CB  GLN   492     228.862 189.612 161.750  1.00                 C  
ATOM   3777  CD  GLN   492     227.355 191.502 162.482  1.00                 C  
ATOM   3778  CG  GLN   492     227.524 190.001 162.358  1.00                 C  
ATOM   3779  OE1 GLN   492     226.978 192.175 161.523  1.00                 O  
ATOM   3780  NE2 GLN   492     227.633 192.032 163.667  1.00                 N  
ATOM   3781  N   ARG   493     227.093 186.766 161.497  1.00                 N  
ATOM   3782  CA  ARG   493     225.932 186.173 160.843  1.00                 C  
ATOM   3783  C   ARG   493     224.697 186.934 161.303  1.00                 C  
ATOM   3784  O   ARG   493     224.351 186.913 162.490  1.00                 O  
ATOM   3785  CB  ARG   493     225.836 184.682 161.171  1.00                 C  
ATOM   3786  CD  ARG   493     224.695 182.478 160.792  1.00                 C  
ATOM   3787  NE  ARG   493     223.560 181.787 160.186  1.00                 N  
ATOM   3788  CG  ARG   493     224.703 183.961 160.459  1.00                 C  
ATOM   3789  CZ  ARG   493     223.562 181.281 158.957  1.00                 C  
ATOM   3790  NH1 ARG   493     222.483 180.668 158.490  1.00                 N  
ATOM   3791  NH2 ARG   493     224.644 181.388 158.198  1.00                 N  
ATOM   3792  N   ALA   494     224.032 187.606 160.369  1.00                 N  
ATOM   3793  CA  ALA   494     222.897 188.461 160.679  1.00                 C  
ATOM   3794  C   ALA   494     221.594 187.671 160.632  1.00                 C  
ATOM   3795  O   ALA   494     221.476 186.669 159.923  1.00                 O  
ATOM   3796  CB  ALA   494     222.837 189.634 159.713  1.00                 C  
ATOM   3797  N   LEU   495     220.612 188.142 161.404  1.00                 N  
ATOM   3798  CA  LEU   495     219.305 187.494 161.442  1.00                 C  
ATOM   3799  C   LEU   495     218.431 187.920 160.267  1.00                 C  
ATOM   3800  O   LEU   495     217.527 187.172 159.871  1.00                 O  
ATOM   3801  CB  LEU   495     218.590 187.806 162.759  1.00                 C  
ATOM   3802  CG  LEU   495     217.221 187.153 162.958  1.00                 C  
ATOM   3803  CD1 LEU   495     217.338 185.637 162.918  1.00                 C  
ATOM   3804  CD2 LEU   495     216.598 187.601 164.271  1.00                 C  
ATOM   3805  N   THR   496     218.696 189.090 159.679  1.00                 N  
ATOM   3806  CA  THR   496     217.869 189.596 158.587  1.00                 C  
ATOM   3807  C   THR   496     217.849 188.661 157.384  1.00                 C  
ATOM   3808  O   THR   496     216.924 188.742 156.568  1.00                 O  
ATOM   3809  CB  THR   496     218.340 190.985 158.119  1.00                 C  
ATOM   3810  OG1 THR   496     219.702 190.908 157.679  1.00                 O  
ATOM   3811  CG2 THR   496     218.254 191.989 159.258  1.00                 C  
ATOM   3812  N   ASP   497     218.840 187.781 157.252  1.00                 N  
ATOM   3813  CA  ASP   497     218.861 186.779 156.213  1.00                 C  
ATOM   3814  C   ASP   497     219.624 187.163 154.962  1.00                 C  
ATOM   3815  O   ASP   497     219.991 186.280 154.180  1.00                 O  
ATOM   3816  CB  ASP   497     217.436 186.408 155.797  1.00                 C  
ATOM   3817  CG  ASP   497     216.651 185.760 156.921  1.00                 C  
ATOM   3818  OD1 ASP   497     217.249 184.977 157.688  1.00                 O  
ATOM   3819  OD2 ASP   497     215.438 186.036 157.035  1.00                 O  
ATOM   3820  N   SER   498     219.869 188.455 154.749  1.00                 N  
ATOM   3821  CA  SER   498     220.574 188.889 153.550  1.00                 C  
ATOM   3822  C   SER   498     221.991 188.324 153.525  1.00                 C  
ATOM   3823  O   SER   498     222.618 188.103 154.564  1.00                 O  
ATOM   3824  CB  SER   498     220.609 190.417 153.473  1.00                 C  
ATOM   3825  OG  SER   498     221.403 190.962 154.512  1.00                 O  
ATOM   3826  N   ASP   499     222.487 188.074 152.317  1.00                 N  
ATOM   3827  CA  ASP   499     223.811 187.486 152.130  1.00                 C  
ATOM   3828  C   ASP   499     224.866 188.565 152.330  1.00                 C  
ATOM   3829  O   ASP   499     225.049 189.441 151.481  1.00                 O  
ATOM   3830  CB  ASP   499     223.924 186.852 150.742  1.00                 C  
ATOM   3831  CG  ASP   499     225.259 186.167 150.522  1.00                 C  
ATOM   3832  OD1 ASP   499     226.175 186.372 151.346  1.00                 O  
ATOM   3833  OD2 ASP   499     225.388 185.425 149.526  1.00                 O  
ATOM   3834  N   ASN   500     225.568 188.506 153.459  1.00                 N  
ATOM   3835  CA  ASN   500     226.614 189.475 153.769  1.00                 C  
ATOM   3836  C   ASN   500     227.870 189.112 152.986  1.00                 C  
ATOM   3837  O   ASN   500     228.528 188.109 153.282  1.00                 O  
ATOM   3838  CB  ASN   500     226.875 189.518 155.276  1.00                 C  
ATOM   3839  CG  ASN   500     227.901 190.566 155.660  1.00                 C  
ATOM   3840  OD1 ASN   500     228.759 190.933 154.857  1.00                 O  
ATOM   3841  ND2 ASN   500     227.815 191.053 156.893  1.00                 N  
ATOM   3842  N   SER   501     228.203 189.924 151.986  1.00                 N  
ATOM   3843  CA  SER   501     229.378 189.668 151.175  1.00                 C  
ATOM   3844  C   SER   501     230.647 189.923 151.963  1.00                 C  
ATOM   3845  O   SER   501     230.877 191.049 152.435  1.00                 O  
ATOM   3846  CB  SER   501     229.358 190.534 149.914  1.00                 C  
ATOM   3847  OG  SER   501     230.549 190.372 149.164  1.00                 O  
ATOM   3848  N   THR   502     231.475 188.896 152.123  1.00                 N  
ATOM   3849  CA  THR   502     232.721 189.050 152.843  1.00                 C  
ATOM   3850  C   THR   502     233.774 189.776 152.028  1.00                 C  
ATOM   3851  O   THR   502     233.600 190.095 150.851  1.00                 O  
ATOM   3852  CB  THR   502     233.291 187.689 153.283  1.00                 C  
ATOM   3853  OG1 THR   502     233.607 186.904 152.126  1.00                 O  
ATOM   3854  CG2 THR   502     232.273 186.931 154.121  1.00                 C  
ATOM   3855  N   ARG   503     234.901 190.042 152.684  1.00                 N  
ATOM   3856  CA  ARG   503     236.004 190.725 152.039  1.00                 C  
ATOM   3857  C   ARG   503     237.287 190.674 152.841  1.00                 C  
ATOM   3858  O   ARG   503     237.550 189.696 153.546  1.00                 O  
ATOM   3859  CB  ARG   503     235.644 192.187 151.769  1.00                 C  
ATOM   3860  CD  ARG   503     234.875 194.392 152.688  1.00                 C  
ATOM   3861  NE  ARG   503     233.493 194.339 152.218  1.00                 N  
ATOM   3862  CG  ARG   503     235.416 193.012 153.025  1.00                 C  
ATOM   3863  CZ  ARG   503     232.806 195.395 151.793  1.00                 C  
ATOM   3864  NH1 ARG   503     231.554 195.250 151.384  1.00                 N  
ATOM   3865  NH2 ARG   503     233.375 196.593 151.779  1.00                 N  
ATOM   3866  N   GLU   504     238.096 191.726 152.741  1.00                 N  
ATOM   3867  CA  GLU   504     239.361 191.829 153.458  1.00                 C  
ATOM   3868  C   GLU   504     239.513 193.210 154.078  1.00                 C  
ATOM   3869  O   GLU   504     240.612 193.768 154.140  1.00                 O  
ATOM   3870  CB  GLU   504     240.534 191.534 152.521  1.00                 C  
ATOM   3871  CD  GLU   504     241.736 189.854 151.067  1.00                 C  
ATOM   3872  CG  GLU   504     240.542 190.120 151.964  1.00                 C  
ATOM   3873  OE1 GLU   504     242.515 190.798 150.820  1.00                 O  
ATOM   3874  OE2 GLU   504     241.891 188.701 150.611  1.00                 O  
ATOM   3875  N   MET   505     238.407 193.781 154.547  1.00                 N  
ATOM   3876  CA  MET   505     238.438 195.097 155.167  1.00                 C  
ATOM   3877  C   MET   505     238.923 194.995 156.607  1.00                 C  
ATOM   3878  O   MET   505     238.568 194.063 157.335  1.00                 O  
ATOM   3879  CB  MET   505     237.054 195.747 155.114  1.00                 C  
ATOM   3880  SD  MET   505     235.387 197.929 155.485  1.00                 S  
ATOM   3881  CE  MET   505     235.291 198.202 153.717  1.00                 C  
ATOM   3882  CG  MET   505     237.020 197.178 155.626  1.00                 C  
ATOM   3883  N   GLU   506     239.737 195.961 157.015  1.00                 N  
ATOM   3884  CA  GLU   506     240.282 196.002 158.366  1.00                 C  
ATOM   3885  C   GLU   506     239.355 196.819 159.253  1.00                 C  
ATOM   3886  O   GLU   506     238.693 197.760 158.803  1.00                 O  
ATOM   3887  CB  GLU   506     241.695 196.589 158.356  1.00                 C  
ATOM   3888  CD  GLU   506     242.999 194.431 158.196  1.00                 C  
ATOM   3889  CG  GLU   506     242.700 195.774 157.558  1.00                 C  
ATOM   3890  OE1 GLU   506     242.821 194.305 159.426  1.00                 O  
ATOM   3891  OE2 GLU   506     243.411 193.505 157.466  1.00                 O  
ATOM   3892  N   GLU   507     239.303 196.450 160.532  1.00                 N  
ATOM   3893  CA  GLU   507     238.470 197.158 161.501  1.00                 C  
ATOM   3894  C   GLU   507     239.001 196.865 162.893  1.00                 C  
ATOM   3895  O   GLU   507     238.939 195.718 163.348  1.00                 O  
ATOM   3896  CB  GLU   507     237.006 196.737 161.358  1.00                 C  
ATOM   3897  CD  GLU   507     234.929 196.685 159.922  1.00                 C  
ATOM   3898  CG  GLU   507     236.382 197.105 160.022  1.00                 C  
ATOM   3899  OE1 GLU   507     234.402 196.129 160.908  1.00                 O  
ATOM   3900  OE2 GLU   507     234.316 196.914 158.858  1.00                 O  
ATOM   3901  N   ARG   508     239.511 197.893 163.566  1.00                 N  
ATOM   3902  CA  ARG   508     240.060 197.751 164.909  1.00                 C  
ATOM   3903  C   ARG   508     240.248 199.144 165.494  1.00                 C  
ATOM   3904  O   ARG   508     240.066 200.156 164.812  1.00                 O  
ATOM   3905  CB  ARG   508     241.376 196.972 164.870  1.00                 C  
ATOM   3906  CD  ARG   508     242.557 194.788 164.505  1.00                 C  
ATOM   3907  NE  ARG   508     243.038 194.632 165.876  1.00                 N  
ATOM   3908  CG  ARG   508     241.226 195.519 164.449  1.00                 C  
ATOM   3909  CZ  ARG   508     244.236 194.153 166.197  1.00                 C  
ATOM   3910  NH1 ARG   508     244.587 194.047 167.471  1.00                 N  
ATOM   3911  NH2 ARG   508     245.079 193.781 165.244  1.00                 N  
ATOM   3912  N   LEU   509     240.532 199.227 166.793  1.00                 N  
ATOM   3913  CA  LEU   509     240.664 200.536 167.428  1.00                 C  
ATOM   3914  C   LEU   509     242.029 201.044 167.936  1.00                 C  
ATOM   3915  O   LEU   509     242.864 200.309 168.470  1.00                 O  
ATOM   3916  CB  LEU   509     239.743 200.636 168.646  1.00                 C  
ATOM   3917  CG  LEU   509     238.248 200.448 168.382  1.00                 C  
ATOM   3918  CD1 LEU   509     237.464 200.484 169.685  1.00                 C  
ATOM   3919  CD2 LEU   509     237.732 201.511 167.425  1.00                 C  
ATOM   3920  N   LYS   510     242.226 202.356 167.745  1.00                 N  
ATOM   3921  CA  LYS   510     243.387 203.175 168.164  1.00                 C  
ATOM   3922  C   LYS   510     244.891 202.900 167.919  1.00                 C  
ATOM   3923  O   LYS   510     245.692 203.834 167.823  1.00                 O  
ATOM   3924  CB  LYS   510     243.387 203.367 169.682  1.00                 C  
ATOM   3925  CD  LYS   510     242.305 204.372 171.711  1.00                 C  
ATOM   3926  CE  LYS   510     241.144 205.203 172.232  1.00                 C  
ATOM   3927  CG  LYS   510     242.234 204.210 170.201  1.00                 C  
ATOM   3928  NZ  LYS   510     241.176 205.334 173.715  1.00                 N  
ATOM   3929  N   GLU   511     245.304 201.642 167.814  1.00                 N  
ATOM   3930  CA  GLU   511     246.716 201.364 167.580  1.00                 C  
ATOM   3931  C   GLU   511     247.145 201.741 166.168  1.00                 C  
ATOM   3932  O   GLU   511     246.324 202.123 165.329  1.00                 O  
ATOM   3933  CB  GLU   511     247.020 199.886 167.831  1.00                 C  
ATOM   3934  CD  GLU   511     247.812 200.085 170.222  1.00                 C  
ATOM   3935  CG  GLU   511     246.817 199.447 169.272  1.00                 C  
ATOM   3936  OE1 GLU   511     248.967 200.312 169.806  1.00                 O  
ATOM   3937  OE2 GLU   511     247.435 200.359 171.381  1.00                 O  
ATOM   3938  N   ALA   512     248.443 201.642 165.872  1.00                 N  
ATOM   3939  CA  ALA   512     248.961 201.973 164.535  1.00                 C  
ATOM   3940  C   ALA   512     248.386 201.090 163.415  1.00                 C  
ATOM   3941  O   ALA   512     248.453 201.415 162.226  1.00                 O  
ATOM   3942  CB  ALA   512     250.478 201.865 164.513  1.00                 C  
ATOM   3943  N   ASP   513     247.811 199.952 163.807  1.00                 N  
ATOM   3944  CA  ASP   513     247.198 199.001 162.881  1.00                 C  
ATOM   3945  C   ASP   513     245.711 199.323 162.726  1.00                 C  
ATOM   3946  O   ASP   513     245.174 199.403 161.618  1.00                 O  
ATOM   3947  CB  ASP   513     247.398 197.567 163.376  1.00                 C  
ATOM   3948  CG  ASP   513     248.843 197.117 163.290  1.00                 C  
ATOM   3949  OD1 ASP   513     249.636 197.793 162.602  1.00                 O  
ATOM   3950  OD2 ASP   513     249.182 196.088 163.912  1.00                 O  
ATOM   3951  N   ARG   514     245.029 199.514 163.851  1.00                 N  
ATOM   3952  CA  ARG   514     243.617 199.845 163.826  1.00                 C  
ATOM   3953  C   ARG   514     243.464 201.202 163.132  1.00                 C  
ATOM   3954  O   ARG   514     242.442 201.505 162.510  1.00                 O  
ATOM   3955  CB  ARG   514     243.046 199.865 165.245  1.00                 C  
ATOM   3956  CD  ARG   514     242.332 198.582 167.280  1.00                 C  
ATOM   3957  NE  ARG   514     242.307 197.285 167.953  1.00                 N  
ATOM   3958  CG  ARG   514     242.962 198.496 165.900  1.00                 C  
ATOM   3959  CZ  ARG   514     243.261 196.848 168.769  1.00                 C  
ATOM   3960  NH1 ARG   514     243.154 195.654 169.335  1.00                 N  
ATOM   3961  NH2 ARG   514     244.320 197.607 169.016  1.00                 N  
ATOM   3962  N   VAL   515     244.391 202.041 163.204  1.00                 N  
ATOM   3963  CA  VAL   515     244.573 203.357 162.594  1.00                 C  
ATOM   3964  C   VAL   515     245.289 203.148 161.262  1.00                 C  
ATOM   3965  O   VAL   515     246.507 202.970 161.219  1.00                 O  
ATOM   3966  CB  VAL   515     245.356 204.305 163.521  1.00                 C  
ATOM   3967  CG1 VAL   515     245.549 205.660 162.857  1.00                 C  
ATOM   3968  CG2 VAL   515     244.639 204.459 164.854  1.00                 C  
ATOM   3969  N   LYS   516     244.530 203.167 160.169  1.00                 N  
ATOM   3970  CA  LYS   516     245.067 203.019 158.820  1.00                 C  
ATOM   3971  C   LYS   516     245.076 204.355 158.082  1.00                 C  
ATOM   3972  O   LYS   516     244.843 204.419 156.874  1.00                 O  
ATOM   3973  CB  LYS   516     244.257 201.989 158.031  1.00                 C  
ATOM   3974  CD  LYS   516     245.702 200.005 158.556  1.00                 C  
ATOM   3975  CE  LYS   516     245.742 198.598 159.130  1.00                 C  
ATOM   3976  CG  LYS   516     244.299 200.586 158.616  1.00                 C  
ATOM   3977  NZ  LYS   516     247.114 198.020 159.089  1.00                 N  
ATOM   3978  N   ILE   517     245.345 205.436 158.809  1.00                 N  
ATOM   3979  CA  ILE   517     245.337 206.763 158.213  1.00                 C  
ATOM   3980  C   ILE   517     246.540 206.949 157.296  1.00                 C  
ATOM   3981  O   ILE   517     247.646 206.487 157.591  1.00                 O  
ATOM   3982  CB  ILE   517     245.317 207.865 159.289  1.00                 C  
ATOM   3983  CD1 ILE   517     244.016 208.685 161.322  1.00                 C  
ATOM   3984  CG1 ILE   517     244.019 207.799 160.095  1.00                 C  
ATOM   3985  CG2 ILE   517     245.522 209.232 158.655  1.00                 C  
ATOM   3986  N   ASN   518     246.316 207.631 156.176  1.00                 N  
ATOM   3987  CA  ASN   518     247.362 207.934 155.212  1.00                 C  
ATOM   3988  C   ASN   518     247.495 209.443 155.056  1.00                 C  
ATOM   3989  O   ASN   518     246.543 210.194 155.289  1.00                 O  
ATOM   3990  CB  ASN   518     247.067 207.258 153.871  1.00                 C  
ATOM   3991  CG  ASN   518     247.100 205.745 153.962  1.00                 C  
ATOM   3992  OD1 ASN   518     248.096 205.160 154.386  1.00                 O  
ATOM   3993  ND2 ASN   518     246.006 205.106 153.563  1.00                 N  
ATOM   3994  N   THR   519     248.689 209.878 154.662  1.00                 N  
ATOM   3995  CA  THR   519     248.940 211.297 154.478  1.00                 C  
ATOM   3996  C   THR   519     248.098 211.837 153.320  1.00                 C  
ATOM   3997  O   THR   519     247.817 211.117 152.357  1.00                 O  
ATOM   3998  CB  THR   519     250.431 211.577 154.216  1.00                 C  
ATOM   3999  OG1 THR   519     250.852 210.879 153.037  1.00                 O  
ATOM   4000  CG2 THR   519     251.277 211.103 155.388  1.00                 C  
ATOM   4001  N   GLU   520     247.659 213.096 153.402  1.00                 N  
ATOM   4002  CA  GLU   520     246.894 213.673 152.284  1.00                 C  
ATOM   4003  C   GLU   520     247.678 213.735 150.986  1.00                 C  
ATOM   4004  O   GLU   520     247.073 213.717 149.906  1.00                 O  
ATOM   4005  CB  GLU   520     246.410 215.081 152.636  1.00                 C  
ATOM   4006  CD  GLU   520     244.909 216.529 154.062  1.00                 C  
ATOM   4007  CG  GLU   520     245.331 215.116 153.706  1.00                 C  
ATOM   4008  OE1 GLU   520     245.685 217.468 153.786  1.00                 O  
ATOM   4009  OE2 GLU   520     243.802 216.696 154.616  1.00                 O  
ATOM   4010  N   GLU   521     249.010 213.808 151.056  1.00                 N  
ATOM   4011  CA  GLU   521     249.814 213.802 149.839  1.00                 C  
ATOM   4012  C   GLU   521     249.691 212.481 149.092  1.00                 C  
ATOM   4013  O   GLU   521     249.790 212.455 147.861  1.00                 O  
ATOM   4014  CB  GLU   521     251.283 214.078 150.166  1.00                 C  
ATOM   4015  CD  GLU   521     251.263 216.531 149.565  1.00                 C  
ATOM   4016  CG  GLU   521     251.559 215.498 150.634  1.00                 C  
ATOM   4017  OE1 GLU   521     251.752 216.366 148.427  1.00                 O  
ATOM   4018  OE2 GLU   521     250.542 217.506 149.864  1.00                 O  
ATOM   4019  N   ASN   522     249.456 211.382 149.813  1.00                 N  
ATOM   4020  CA  ASN   522     249.252 210.097 149.153  1.00                 C  
ATOM   4021  C   ASN   522     247.965 210.098 148.336  1.00                 C  
ATOM   4022  O   ASN   522     247.954 209.661 147.178  1.00                 O  
ATOM   4023  CB  ASN   522     249.238 208.963 150.180  1.00                 C  
ATOM   4024  CG  ASN   522     250.616 208.664 150.737  1.00                 C  
ATOM   4025  OD1 ASN   522     251.629 209.025 150.139  1.00                 O  
ATOM   4026  ND2 ASN   522     250.657 208.002 151.888  1.00                 N  
ATOM   4027  N   LEU   523     246.872 210.605 148.913  1.00                 N  
ATOM   4028  CA  LEU   523     245.625 210.720 148.163  1.00                 C  
ATOM   4029  C   LEU   523     245.781 211.701 147.010  1.00                 C  
ATOM   4030  O   LEU   523     245.215 211.499 145.928  1.00                 O  
ATOM   4031  CB  LEU   523     244.484 211.159 149.084  1.00                 C  
ATOM   4032  CG  LEU   523     244.023 210.137 150.125  1.00                 C  
ATOM   4033  CD1 LEU   523     243.020 210.761 151.083  1.00                 C  
ATOM   4034  CD2 LEU   523     243.419 208.916 149.449  1.00                 C  
ATOM   4035  N   LYS   524     246.563 212.766 147.209  1.00                 N  
ATOM   4036  CA  LYS   524     246.783 213.733 146.138  1.00                 C  
ATOM   4037  C   LYS   524     247.525 213.104 144.965  1.00                 C  
ATOM   4038  O   LYS   524     247.148 213.306 143.805  1.00                 O  
ATOM   4039  CB  LYS   524     247.562 214.942 146.660  1.00                 C  
ATOM   4040  CD  LYS   524     247.604 217.004 148.090  1.00                 C  
ATOM   4041  CE  LYS   524     246.812 217.891 149.037  1.00                 C  
ATOM   4042  CG  LYS   524     246.765 215.837 147.596  1.00                 C  
ATOM   4043  NZ  LYS   524     247.634 219.015 149.564  1.00                 N  
ATOM   4044  N   ASN   525     248.579 212.332 145.243  1.00                 N  
ATOM   4045  CA  ASN   525     249.311 211.690 144.156  1.00                 C  
ATOM   4046  C   ASN   525     248.495 210.573 143.516  1.00                 C  
ATOM   4047  O   ASN   525     248.641 210.317 142.316  1.00                 O  
ATOM   4048  CB  ASN   525     250.652 211.151 144.658  1.00                 C  
ATOM   4049  CG  ASN   525     251.660 212.252 144.922  1.00                 C  
ATOM   4050  OD1 ASN   525     251.549 213.352 144.381  1.00                 O  
ATOM   4051  ND2 ASN   525     252.650 211.958 145.757  1.00                 N  
ATOM   4052  N   LEU   526     247.617 209.917 144.281  1.00                 N  
ATOM   4053  CA  LEU   526     246.704 208.949 143.677  1.00                 C  
ATOM   4054  C   LEU   526     245.757 209.645 142.708  1.00                 C  
ATOM   4055  O   LEU   526     245.512 209.160 141.597  1.00                 O  
ATOM   4056  CB  LEU   526     245.914 208.210 144.759  1.00                 C  
ATOM   4057  CG  LEU   526     246.710 207.244 145.639  1.00                 C  
ATOM   4058  CD1 LEU   526     245.849 206.721 146.778  1.00                 C  
ATOM   4059  CD2 LEU   526     247.254 206.088 144.813  1.00                 C  
ATOM   4060  N   GLN   527     245.214 210.798 143.108  1.00                 N  
ATOM   4061  CA  GLN   527     244.343 211.550 142.211  1.00                 C  
ATOM   4062  C   GLN   527     245.100 212.022 140.975  1.00                 C  
ATOM   4063  O   GLN   527     244.563 211.999 139.861  1.00                 O  
ATOM   4064  CB  GLN   527     243.730 212.748 142.939  1.00                 C  
ATOM   4065  CD  GLN   527     241.489 212.713 141.774  1.00                 C  
ATOM   4066  CG  GLN   527     242.722 213.528 142.111  1.00                 C  
ATOM   4067  OE1 GLN   527     241.122 211.793 142.505  1.00                 O  
ATOM   4068  NE2 GLN   527     240.845 213.049 140.662  1.00                 N  
ATOM   4069  N   LYS   528     246.356 212.439 141.150  1.00                 N  
ATOM   4070  CA  LYS   528     247.147 212.903 140.013  1.00                 C  
ATOM   4071  C   LYS   528     247.445 211.767 139.040  1.00                 C  
ATOM   4072  O   LYS   528     247.349 211.948 137.819  1.00                 O  
ATOM   4073  CB  LYS   528     248.455 213.534 140.493  1.00                 C  
ATOM   4074  CD  LYS   528     249.613 215.429 141.663  1.00                 C  
ATOM   4075  CE  LYS   528     249.436 216.761 142.373  1.00                 C  
ATOM   4076  CG  LYS   528     248.278 214.866 141.204  1.00                 C  
ATOM   4077  NZ  LYS   528     250.731 217.305 142.866  1.00                 N  
ATOM   4078  N   LYS   529     247.808 210.589 139.557  1.00                 N  
ATOM   4079  CA  LYS   529     248.061 209.460 138.670  1.00                 C  
ATOM   4080  C   LYS   529     246.777 208.978 138.007  1.00                 C  
ATOM   4081  O   LYS   529     246.805 208.556 136.846  1.00                 O  
ATOM   4082  CB  LYS   529     248.715 208.311 139.439  1.00                 C  
ATOM   4083  CD  LYS   529     250.733 207.407 140.627  1.00                 C  
ATOM   4084  CE  LYS   529     252.169 207.678 141.044  1.00                 C  
ATOM   4085  CG  LYS   529     250.144 208.590 139.875  1.00                 C  
ATOM   4086  NZ  LYS   529     252.743 206.548 141.826  1.00                 N  
ATOM   4087  N   ILE   530     245.641 209.066 138.705  1.00                 N  
ATOM   4088  CA  ILE   530     244.362 208.748 138.080  1.00                 C  
ATOM   4089  C   ILE   530     244.068 209.704 136.932  1.00                 C  
ATOM   4090  O   ILE   530     243.632 209.285 135.854  1.00                 O  
ATOM   4091  CB  ILE   530     243.210 208.782 139.102  1.00                 C  
ATOM   4092  CD1 ILE   530     242.435 207.752 141.301  1.00                 C  
ATOM   4093  CG1 ILE   530     243.352 207.634 140.103  1.00                 C  
ATOM   4094  CG2 ILE   530     241.866 208.752 138.391  1.00                 C  
ATOM   4095  N   GLU   531     244.309 211.000 137.147  1.00                 N  
ATOM   4096  CA  GLU   531     244.059 211.985 136.100  1.00                 C  
ATOM   4097  C   GLU   531     244.976 211.768 134.902  1.00                 C  
ATOM   4098  O   GLU   531     244.532 211.858 133.750  1.00                 O  
ATOM   4099  CB  GLU   531     244.239 213.403 136.645  1.00                 C  
ATOM   4100  CD  GLU   531     243.410 215.215 138.197  1.00                 C  
ATOM   4101  CG  GLU   531     243.157 213.836 137.620  1.00                 C  
ATOM   4102  OE1 GLU   531     244.237 215.956 137.625  1.00                 O  
ATOM   4103  OE2 GLU   531     242.782 215.554 139.222  1.00                 O  
ATOM   4104  N   SER   532     246.255 211.471 135.147  1.00                 N  
ATOM   4105  CA  SER   532     247.172 211.272 134.027  1.00                 C  
ATOM   4106  C   SER   532     246.854 209.981 133.278  1.00                 C  
ATOM   4107  O   SER   532     246.959 209.933 132.047  1.00                 O  
ATOM   4108  CB  SER   532     248.621 211.251 134.518  1.00                 C  
ATOM   4109  OG  SER   532     248.858 210.136 135.360  1.00                 O  
ATOM   4110  N   ILE   533     246.436 208.932 133.995  1.00                 N  
ATOM   4111  CA  ILE   533     246.013 207.707 133.326  1.00                 C  
ATOM   4112  C   ILE   533     244.756 207.941 132.500  1.00                 C  
ATOM   4113  O   ILE   533     244.629 207.416 131.388  1.00                 O  
ATOM   4114  CB  ILE   533     245.773 206.568 134.334  1.00                 C  
ATOM   4115  CD1 ILE   533     246.918 205.221 136.170  1.00                 C  
ATOM   4116  CG1 ILE   533     247.091 206.143 134.983  1.00                 C  
ATOM   4117  CG2 ILE   533     245.071 205.399 133.659  1.00                 C  
ATOM   4118  N   ASP   534     243.817 208.731 133.026  1.00                 N  
ATOM   4119  CA  ASP   534     242.608 209.050 132.276  1.00                 C  
ATOM   4120  C   ASP   534     242.940 209.839 131.016  1.00                 C  
ATOM   4121  O   ASP   534     242.374 209.590 129.948  1.00                 O  
ATOM   4122  CB  ASP   534     241.628 209.838 133.148  1.00                 C  
ATOM   4123  CG  ASP   534     240.292 210.061 132.468  1.00                 C  
ATOM   4124  OD1 ASP   534     239.587 209.065 132.202  1.00                 O  
ATOM   4125  OD2 ASP   534     239.950 211.232 132.201  1.00                 O  
ATOM   4126  N   ASN   535     243.872 210.789 131.120  1.00                 N  
ATOM   4127  CA  ASN   535     244.272 211.566 129.949  1.00                 C  
ATOM   4128  C   ASN   535     244.961 210.684 128.913  1.00                 C  
ATOM   4129  O   ASN   535     244.714 210.811 127.705  1.00                 O  
ATOM   4130  CB  ASN   535     245.182 212.725 130.360  1.00                 C  
ATOM   4131  CG  ASN   535     244.427 213.837 131.062  1.00                 C  
ATOM   4132  OD1 ASN   535     243.209 213.955 130.928  1.00                 O  
ATOM   4133  ND2 ASN   535     245.151 214.659 131.813  1.00                 N  
ATOM   4134  N   GLU   536     245.836 209.784 129.368  1.00                 N  
ATOM   4135  CA  GLU   536     246.517 208.879 128.447  1.00                 C  
ATOM   4136  C   GLU   536     245.523 207.960 127.748  1.00                 C  
ATOM   4137  O   GLU   536     245.611 207.736 126.536  1.00                 O  
ATOM   4138  CB  GLU   536     247.568 208.051 129.189  1.00                 C  
ATOM   4139  CD  GLU   536     249.758 208.014 130.447  1.00                 C  
ATOM   4140  CG  GLU   536     248.776 208.850 129.650  1.00                 C  
ATOM   4141  OE1 GLU   536     249.411 206.867 130.801  1.00                 O  
ATOM   4142  OE2 GLU   536     250.874 208.505 130.717  1.00                 O  
ATOM   4143  N   LYS   537     244.552 207.431 128.494  1.00                 N  
ATOM   4144  CA  LYS   537     243.563 206.553 127.879  1.00                 C  
ATOM   4145  C   LYS   537     242.625 207.327 126.961  1.00                 C  
ATOM   4146  O   LYS   537     242.153 206.782 125.959  1.00                 O  
ATOM   4147  CB  LYS   537     242.755 205.821 128.952  1.00                 C  
ATOM   4148  CD  LYS   537     242.446 203.723 127.611  1.00                 C  
ATOM   4149  CE  LYS   537     243.298 202.846 128.515  1.00                 C  
ATOM   4150  CG  LYS   537     241.752 204.821 128.401  1.00                 C  
ATOM   4151  NZ  LYS   537     243.867 201.681 127.784  1.00                 N  
ATOM   4152  N   THR   538     242.378 208.605 127.258  1.00                 N  
ATOM   4153  CA  THR   538     241.546 209.417 126.378  1.00                 C  
ATOM   4154  C   THR   538     242.257 209.712 125.063  1.00                 C  
ATOM   4155  O   THR   538     241.646 209.635 123.992  1.00                 O  
ATOM   4156  CB  THR   538     241.143 210.744 127.048  1.00                 C  
ATOM   4157  OG1 THR   538     240.382 210.473 128.232  1.00                 O  
ATOM   4158  CG2 THR   538     240.294 211.581 126.104  1.00                 C  
ATOM   4159  N   SER   539     243.551 210.038 125.117  1.00                 N  
ATOM   4160  CA  SER   539     244.271 210.264 123.865  1.00                 C  
ATOM   4161  C   SER   539     244.466 208.948 123.115  1.00                 C  
ATOM   4162  O   SER   539     244.507 208.932 121.878  1.00                 O  
ATOM   4163  CB  SER   539     245.622 210.929 124.136  1.00                 C  
ATOM   4164  OG  SER   539     246.481 210.063 124.858  1.00                 O  
ATOM   4165  N   LEU   540     244.546 207.824 123.834  1.00                 N  
ATOM   4166  CA  LEU   540     244.593 206.527 123.165  1.00                 C  
ATOM   4167  C   LEU   540     243.281 206.231 122.447  1.00                 C  
ATOM   4168  O   LEU   540     243.285 205.732 121.316  1.00                 O  
ATOM   4169  CB  LEU   540     244.903 205.416 124.171  1.00                 C  
ATOM   4170  CG  LEU   540     246.308 205.424 124.777  1.00                 C  
ATOM   4171  CD1 LEU   540     246.423 204.383 125.880  1.00                 C  
ATOM   4172  CD2 LEU   540     247.358 205.178 123.705  1.00                 C  
ATOM   4173  N   LYS   541     242.149 206.531 123.088  1.00                 N  
ATOM   4174  CA  LYS   541     240.859 206.381 122.422  1.00                 C  
ATOM   4175  C   LYS   541     240.723 207.338 121.245  1.00                 C  
ATOM   4176  O   LYS   541     240.088 206.998 120.243  1.00                 O  
ATOM   4177  CB  LYS   541     239.715 206.609 123.412  1.00                 C  
ATOM   4178  CD  LYS   541     238.414 205.801 125.400  1.00                 C  
ATOM   4179  CE  LYS   541     238.254 204.693 126.429  1.00                 C  
ATOM   4180  CG  LYS   541     239.563 205.508 124.449  1.00                 C  
ATOM   4181  NZ  LYS   541     237.157 204.986 127.394  1.00                 N  
ATOM   4182  N   THR   542     241.316 208.529 121.343  1.00                 N  
ATOM   4183  CA  THR   542     241.308 209.458 120.216  1.00                 C  
ATOM   4184  C   THR   542     242.091 208.892 119.037  1.00                 C  
ATOM   4185  O   THR   542     241.655 208.981 117.883  1.00                 O  
ATOM   4186  CB  THR   542     241.892 210.828 120.609  1.00                 C  
ATOM   4187  OG1 THR   542     241.088 211.415 121.640  1.00                 O  
ATOM   4188  CG2 THR   542     241.907 211.764 119.411  1.00                 C  
ATOM   4189  N   GLU   543     243.259 208.304 119.311  1.00                 N  
ATOM   4190  CA  GLU   543     244.024 207.659 118.247  1.00                 C  
ATOM   4191  C   GLU   543     243.277 206.463 117.668  1.00                 C  
ATOM   4192  O   GLU   543     243.339 206.216 116.458  1.00                 O  
ATOM   4193  CB  GLU   543     245.394 207.216 118.765  1.00                 C  
ATOM   4194  CD  GLU   543     247.663 207.890 119.644  1.00                 C  
ATOM   4195  CG  GLU   543     246.346 208.362 119.061  1.00                 C  
ATOM   4196  OE1 GLU   543     247.764 206.695 119.994  1.00                 O  
ATOM   4197  OE2 GLU   543     248.595 208.714 119.752  1.00                 O  
ATOM   4198  N   VAL   544     242.566 205.714 118.514  1.00                 N  
ATOM   4199  CA  VAL   544     241.759 204.595 118.032  1.00                 C  
ATOM   4200  C   VAL   544     240.652 205.096 117.112  1.00                 C  
ATOM   4201  O   VAL   544     240.368 204.495 116.069  1.00                 O  
ATOM   4202  CB  VAL   544     241.156 203.790 119.198  1.00                 C  
ATOM   4203  CG1 VAL   544     240.157 202.768 118.680  1.00                 C  
ATOM   4204  CG2 VAL   544     242.255 203.108 119.999  1.00                 C  
ATOM   4205  N   GLN   545     240.014 206.208 117.483  1.00                 N  
ATOM   4206  CA  GLN   545     238.991 206.808 116.631  1.00                 C  
ATOM   4207  C   GLN   545     239.574 207.279 115.305  1.00                 C  
ATOM   4208  O   GLN   545     238.945 207.124 114.253  1.00                 O  
ATOM   4209  CB  GLN   545     238.316 207.979 117.348  1.00                 C  
ATOM   4210  CD  GLN   545     236.870 208.757 119.267  1.00                 C  
ATOM   4211  CG  GLN   545     237.428 207.567 118.510  1.00                 C  
ATOM   4212  OE1 GLN   545     237.490 209.819 119.318  1.00                 O  
ATOM   4213  NE2 GLN   545     235.694 208.581 119.858  1.00                 N  
ATOM   4214  N   SER   546     240.767 207.877 115.338  1.00                 N  
ATOM   4215  CA  SER   546     241.400 208.312 114.096  1.00                 C  
ATOM   4216  C   SER   546     241.718 207.123 113.197  1.00                 C  
ATOM   4217  O   SER   546     241.512 207.180 111.978  1.00                 O  
ATOM   4218  CB  SER   546     242.676 209.102 114.393  1.00                 C  
ATOM   4219  OG  SER   546     242.379 210.322 115.051  1.00                 O  
ATOM   4220  N   LEU   547     242.207 206.027 113.784  1.00                 N  
ATOM   4221  CA  LEU   547     242.477 204.829 112.997  1.00                 C  
ATOM   4222  C   LEU   547     241.195 204.218 112.443  1.00                 C  
ATOM   4223  O   LEU   547     241.188 203.711 111.316  1.00                 O  
ATOM   4224  CB  LEU   547     243.223 203.792 113.839  1.00                 C  
ATOM   4225  CG  LEU   547     244.657 204.146 114.236  1.00                 C  
ATOM   4226  CD1 LEU   547     245.215 203.117 115.208  1.00                 C  
ATOM   4227  CD2 LEU   547     245.546 204.248 113.006  1.00                 C  
ATOM   4228  N   LYS   548     240.101 204.270 113.206  1.00                 N  
ATOM   4229  CA  LYS   548     238.825 203.767 112.705  1.00                 C  
ATOM   4230  C   LYS   548     238.308 204.628 111.558  1.00                 C  
ATOM   4231  O   LYS   548     237.760 204.106 110.579  1.00                 O  
ATOM   4232  CB  LYS   548     237.790 203.715 113.831  1.00                 C  
ATOM   4233  CD  LYS   548     237.005 202.657 115.967  1.00                 C  
ATOM   4234  CE  LYS   548     237.276 201.585 117.010  1.00                 C  
ATOM   4235  CG  LYS   548     238.062 202.644 114.875  1.00                 C  
ATOM   4236  NZ  LYS   548     236.272 201.613 118.109  1.00                 N  
ATOM   4237  N   GLN   549     238.475 205.948 111.659  1.00                 N  
ATOM   4238  CA  GLN   549     238.091 206.829 110.561  1.00                 C  
ATOM   4239  C   GLN   549     238.935 206.558 109.321  1.00                 C  
ATOM   4240  O   GLN   549     238.424 206.578 108.196  1.00                 O  
ATOM   4241  CB  GLN   549     238.225 208.295 110.978  1.00                 C  
ATOM   4242  CD  GLN   549     237.427 210.166 112.476  1.00                 C  
ATOM   4243  CG  GLN   549     237.193 208.746 112.000  1.00                 C  
ATOM   4244  OE1 GLN   549     238.561 210.644 112.500  1.00                 O  
ATOM   4245  NE2 GLN   549     236.351 210.846 112.857  1.00                 N  
ATOM   4246  N   GLU   550     240.231 206.295 109.508  1.00                 N  
ATOM   4247  CA  GLU   550     241.080 205.950 108.371  1.00                 C  
ATOM   4248  C   GLU   550     240.652 204.628 107.745  1.00                 C  
ATOM   4249  O   GLU   550     240.654 204.483 106.516  1.00                 O  
ATOM   4250  CB  GLU   550     242.547 205.876 108.800  1.00                 C  
ATOM   4251  CD  GLU   550     244.589 207.101 109.643  1.00                 C  
ATOM   4252  CG  GLU   550     243.155 207.221 109.166  1.00                 C  
ATOM   4253  OE1 GLU   550     245.046 205.961 109.872  1.00                 O  
ATOM   4254  OE2 GLU   550     245.256 208.147 109.789  1.00                 O  
ATOM   4255  N   ASN   551     240.277 203.651 108.574  1.00                 N  
ATOM   4256  CA  ASN   551     239.797 202.377 108.047  1.00                 C  
ATOM   4257  C   ASN   551     238.493 202.555 107.279  1.00                 C  
ATOM   4258  O   ASN   551     238.274 201.901 106.252  1.00                 O  
ATOM   4259  CB  ASN   551     239.621 201.361 109.178  1.00                 C  
ATOM   4260  CG  ASN   551     240.944 200.844 109.707  1.00                 C  
ATOM   4261  OD1 ASN   551     241.973 200.942 109.038  1.00                 O  
ATOM   4262  ND2 ASN   551     240.921 200.291 110.914  1.00                 N  
ATOM   4263  N   SER   552     237.615 203.436 107.762  1.00                 N  
ATOM   4264  CA  SER   552     236.388 203.732 107.027  1.00                 C  
ATOM   4265  C   SER   552     236.699 204.414 105.700  1.00                 C  
ATOM   4266  O   SER   552     236.066 204.124 104.678  1.00                 O  
ATOM   4267  CB  SER   552     235.459 204.611 107.867  1.00                 C  
ATOM   4268  OG  SER   552     234.993 203.914 109.010  1.00                 O  
ATOM   4269  N   GLN   553     237.678 205.322 105.697  1.00                 N  
ATOM   4270  CA  GLN   553     238.096 205.954 104.450  1.00                 C  
ATOM   4271  C   GLN   553     238.629 204.923 103.463  1.00                 C  
ATOM   4272  O   GLN   553     238.356 205.005 102.263  1.00                 O  
ATOM   4273  CB  GLN   553     239.159 207.021 104.720  1.00                 C  
ATOM   4274  CD  GLN   553     238.445 208.642 102.920  1.00                 C  
ATOM   4275  CG  GLN   553     239.576 207.807 103.488  1.00                 C  
ATOM   4276  OE1 GLN   553     237.534 209.045 103.643  1.00                 O  
ATOM   4277  NE2 GLN   553     238.501 208.905 101.619  1.00                 N  
ATOM   4278  N   LEU   554     239.383 203.938 103.954  1.00                 N  
ATOM   4279  CA  LEU   554     239.900 202.890 103.075  1.00                 C  
ATOM   4280  C   LEU   554     238.772 202.014 102.536  1.00                 C  
ATOM   4281  O   LEU   554     238.747 201.673 101.345  1.00                 O  
ATOM   4282  CB  LEU   554     240.925 202.028 103.815  1.00                 C  
ATOM   4283  CG  LEU   554     242.246 202.708 104.179  1.00                 C  
ATOM   4284  CD1 LEU   554     243.094 201.800 105.056  1.00                 C  
ATOM   4285  CD2 LEU   554     243.013 203.100 102.926  1.00                 C  
ATOM   4286  N   SER   555     237.836 201.626 103.405  1.00                 N  
ATOM   4287  CA  SER   555     236.707 200.803 102.991  1.00                 C  
ATOM   4288  C   SER   555     235.731 201.550 102.094  1.00                 C  
ATOM   4289  O   SER   555     234.904 200.908 101.439  1.00                 O  
ATOM   4290  CB  SER   555     235.958 200.268 104.213  1.00                 C  
ATOM   4291  OG  SER   555     235.307 201.315 104.911  1.00                 O  
ATOM   4292  N   THR   556     235.793 202.880 102.063  1.00                 N  
ATOM   4293  CA  THR   556     235.017 203.652 101.101  1.00                 C  
ATOM   4294  C   THR   556     235.788 203.924  99.817  1.00                 C  
ATOM   4295  O   THR   556     235.175 204.060  98.751  1.00                 O  
ATOM   4296  CB  THR   556     234.559 204.997 101.695  1.00                 C  
ATOM   4297  OG1 THR   556     235.705 205.775 102.062  1.00                 O  
ATOM   4298  CG2 THR   556     233.708 204.770 102.935  1.00                 C  
ATOM   4299  N   GLU   557     237.117 204.004  99.893  1.00                 N  
ATOM   4300  CA  GLU   557     237.946 204.236  98.720  1.00                 C  
ATOM   4301  C   GLU   557     238.250 202.964  97.943  1.00                 C  
ATOM   4302  O   GLU   557     238.747 203.052  96.818  1.00                 O  
ATOM   4303  CB  GLU   557     239.264 204.903  99.119  1.00                 C  
ATOM   4304  CD  GLU   557     240.428 206.929 100.077  1.00                 C  
ATOM   4305  CG  GLU   557     239.105 206.309  99.673  1.00                 C  
ATOM   4306  OE1 GLU   557     241.462 206.235  99.986  1.00                 O  
ATOM   4307  OE2 GLU   557     240.431 208.110 100.485  1.00                 O  
ATOM   4308  N   LEU   558     237.988 201.795  98.510  1.00                 N  
ATOM   4309  CA  LEU   558     238.179 200.573  97.733  1.00                 C  
ATOM   4310  C   LEU   558     237.088 200.395  96.672  1.00                 C  
ATOM   4311  O   LEU   558     237.413 200.245  95.482  1.00                 O  
ATOM   4312  CB  LEU   558     238.206 199.351  98.654  1.00                 C  
ATOM   4313  CG  LEU   558     238.386 197.993  97.973  1.00                 C  
ATOM   4314  CD1 LEU   558     239.704 197.942  97.215  1.00                 C  
ATOM   4315  CD2 LEU   558     238.319 196.867  98.993  1.00                 C  
ATOM   4316  N   LYS   559     235.796 200.417  97.035  1.00                 N  
ATOM   4317  CA  LYS   559     234.770 200.105  96.027  1.00                 C  
ATOM   4318  C   LYS   559     234.599 201.183  94.973  1.00                 C  
ATOM   4319  O   LYS   559     234.352 200.851  93.807  1.00                 O  
ATOM   4320  CB  LYS   559     233.417 199.859  96.698  1.00                 C  
ATOM   4321  CD  LYS   559     231.983 198.396  98.147  1.00                 C  
ATOM   4322  CE  LYS   559     231.912 197.105  98.947  1.00                 C  
ATOM   4323  CG  LYS   559     233.347 198.570  97.500  1.00                 C  
ATOM   4324  NZ  LYS   559     230.595 196.942  99.623  1.00                 N  
ATOM   4325  N   THR   560     234.709 202.463  95.334  1.00                 N  
ATOM   4326  CA  THR   560     234.567 203.502  94.320  1.00                 C  
ATOM   4327  C   THR   560     235.708 203.438  93.311  1.00                 C  
ATOM   4328  O   THR   560     235.488 203.616  92.109  1.00                 O  
ATOM   4329  CB  THR   560     234.519 204.905  94.953  1.00                 C  
ATOM   4330  OG1 THR   560     233.388 205.000  95.828  1.00                 O  
ATOM   4331  CG2 THR   560     234.391 205.971  93.875  1.00                 C  
ATOM   4332  N   THR   561     236.926 203.143  93.774  1.00                 N  
ATOM   4333  CA  THR   561     238.043 202.999  92.845  1.00                 C  
ATOM   4334  C   THR   561     237.896 201.752  91.981  1.00                 C  
ATOM   4335  O   THR   561     238.242 201.778  90.795  1.00                 O  
ATOM   4336  CB  THR   561     239.391 202.942  93.588  1.00                 C  
ATOM   4337  OG1 THR   561     239.590 204.160  94.316  1.00                 O  
ATOM   4338  CG2 THR   561     240.536 202.773  92.601  1.00                 C  
ATOM   4339  N   GLN   562     237.389 200.649  92.542  1.00                 N  
ATOM   4340  CA  GLN   562     237.209 199.464  91.704  1.00                 C  
ATOM   4341  C   GLN   562     236.122 199.693  90.655  1.00                 C  
ATOM   4342  O   GLN   562     236.271 199.283  89.496  1.00                 O  
ATOM   4343  CB  GLN   562     236.862 198.247  92.564  1.00                 C  
ATOM   4344  CD  GLN   562     237.600 196.605  94.336  1.00                 C  
ATOM   4345  CG  GLN   562     238.004 197.760  93.441  1.00                 C  
ATOM   4346  OE1 GLN   562     236.427 196.451  94.675  1.00                 O  
ATOM   4347  NE2 GLN   562     238.574 195.789  94.721  1.00                 N  
ATOM   4348  N   GLU   563     235.046 200.393  91.022  1.00                 N  
ATOM   4349  CA  GLU   563     234.010 200.706  90.042  1.00                 C  
ATOM   4350  C   GLU   563     234.525 201.681  88.991  1.00                 C  
ATOM   4351  O   GLU   563     234.187 201.562  87.805  1.00                 O  
ATOM   4352  CB  GLU   563     232.775 201.285  90.735  1.00                 C  
ATOM   4353  CD  GLU   563     230.833 200.905  92.305  1.00                 C  
ATOM   4354  CG  GLU   563     232.015 200.282  91.588  1.00                 C  
ATOM   4355  OE1 GLU   563     230.719 202.149  92.292  1.00                 O  
ATOM   4356  OE2 GLU   563     230.022 200.149  92.881  1.00                 O  
ATOM   4357  N   LYS   564     235.357 202.644  89.399  1.00                 N  
ATOM   4358  CA  LYS   564     235.884 203.600  88.436  1.00                 C  
ATOM   4359  C   LYS   564     236.893 202.950  87.498  1.00                 C  
ATOM   4360  O   LYS   564     236.939 203.301  86.317  1.00                 O  
ATOM   4361  CB  LYS   564     236.532 204.784  89.156  1.00                 C  
ATOM   4362  CD  LYS   564     236.253 206.847  90.558  1.00                 C  
ATOM   4363  CE  LYS   564     235.263 207.768  91.254  1.00                 C  
ATOM   4364  CG  LYS   564     235.544 205.692  89.870  1.00                 C  
ATOM   4365  NZ  LYS   564     235.948 208.876  91.974  1.00                 N  
ATOM   4366  N   VAL   565     237.671 201.975  87.975  1.00                 N  
ATOM   4367  CA  VAL   565     238.584 201.290  87.065  1.00                 C  
ATOM   4368  C   VAL   565     237.812 200.361  86.137  1.00                 C  
ATOM   4369  O   VAL   565     238.184 200.194  84.968  1.00                 O  
ATOM   4370  CB  VAL   565     239.659 200.499  87.833  1.00                 C  
ATOM   4371  CG1 VAL   565     240.483 199.651  86.876  1.00                 C  
ATOM   4372  CG2 VAL   565     240.555 201.443  88.620  1.00                 C  
ATOM   4373  N   GLN   566     236.707 199.776  86.613  1.00                 N  
ATOM   4374  CA  GLN   566     235.859 198.986  85.726  1.00                 C  
ATOM   4375  C   GLN   566     235.277 199.850  84.611  1.00                 C  
ATOM   4376  O   GLN   566     235.382 199.508  83.425  1.00                 O  
ATOM   4377  CB  GLN   566     234.732 198.318  86.517  1.00                 C  
ATOM   4378  CD  GLN   566     234.074 196.642  88.288  1.00                 C  
ATOM   4379  CG  GLN   566     235.198 197.203  87.439  1.00                 C  
ATOM   4380  OE1 GLN   566     233.020 197.263  88.429  1.00                 O  
ATOM   4381  NE2 GLN   566     234.296 195.463  88.857  1.00                 N  
ATOM   4382  N   GLU   567     234.666 200.982  84.973  1.00                 N  
ATOM   4383  CA  GLU   567     234.093 201.853  83.951  1.00                 C  
ATOM   4384  C   GLU   567     235.172 202.458  83.061  1.00                 C  
ATOM   4385  O   GLU   567     234.927 202.703  81.875  1.00                 O  
ATOM   4386  CB  GLU   567     233.269 202.968  84.598  1.00                 C  
ATOM   4387  CD  GLU   567     231.215 203.614  85.920  1.00                 C  
ATOM   4388  CG  GLU   567     231.994 202.486  85.272  1.00                 C  
ATOM   4389  OE1 GLU   567     231.750 204.741  85.990  1.00                 O  
ATOM   4390  OE2 GLU   567     230.071 203.371  86.357  1.00                 O  
ATOM   4391  N   SER   568     236.378 202.672  83.595  1.00                 N  
ATOM   4392  CA  SER   568     237.464 203.205  82.782  1.00                 C  
ATOM   4393  C   SER   568     237.932 202.189  81.750  1.00                 C  
ATOM   4394  O   SER   568     238.152 202.541  80.586  1.00                 O  
ATOM   4395  CB  SER   568     238.637 203.630  83.667  1.00                 C  
ATOM   4396  OG  SER   568     239.213 202.512  84.322  1.00                 O  
ATOM   4397  N   GLU   569     238.088 200.924  82.150  1.00                 N  
ATOM   4398  CA  GLU   569     238.468 199.906  81.177  1.00                 C  
ATOM   4399  C   GLU   569     237.359 199.672  80.159  1.00                 C  
ATOM   4400  O   GLU   569     237.644 199.413  78.984  1.00                 O  
ATOM   4401  CB  GLU   569     238.815 198.594  81.883  1.00                 C  
ATOM   4402  CD  GLU   569     239.737 196.250  81.693  1.00                 C  
ATOM   4403  CG  GLU   569     239.305 197.498  80.950  1.00                 C  
ATOM   4404  OE1 GLU   569     238.887 195.640  82.375  1.00                 O  
ATOM   4405  OE2 GLU   569     240.927 195.881  81.594  1.00                 O  
ATOM   4406  N   THR   570     236.093 199.806  80.569  1.00                 N  
ATOM   4407  CA  THR   570     235.000 199.665  79.610  1.00                 C  
ATOM   4408  C   THR   570     234.991 200.815  78.607  1.00                 C  
ATOM   4409  O   THR   570     234.806 200.596  77.403  1.00                 O  
ATOM   4410  CB  THR   570     233.634 199.597  80.317  1.00                 C  
ATOM   4411  OG1 THR   570     233.597 198.455  81.183  1.00                 O  
ATOM   4412  CG2 THR   570     232.512 199.470  79.298  1.00                 C  
ATOM   4413  N   LYS   571     235.199 202.045  79.083  1.00                 N  
ATOM   4414  CA  LYS   571     235.260 203.189  78.180  1.00                 C  
ATOM   4415  C   LYS   571     236.477 203.106  77.268  1.00                 C  
ATOM   4416  O   LYS   571     236.409 203.516  76.103  1.00                 O  
ATOM   4417  CB  LYS   571     235.287 204.497  78.973  1.00                 C  
ATOM   4418  CD  LYS   571     234.076 206.135  80.439  1.00                 C  
ATOM   4419  CE  LYS   571     232.762 206.473  81.124  1.00                 C  
ATOM   4420  CG  LYS   571     233.980 204.824  79.677  1.00                 C  
ATOM   4421  NZ  LYS   571     232.856 207.730  81.917  1.00                 N  
ATOM   4422  N   SER   572     237.587 202.558  77.768  1.00                 N  
ATOM   4423  CA  SER   572     238.763 202.365  76.926  1.00                 C  
ATOM   4424  C   SER   572     238.505 201.317  75.852  1.00                 C  
ATOM   4425  O   SER   572     238.936 201.479  74.706  1.00                 O  
ATOM   4426  CB  SER   572     239.969 201.959  77.775  1.00                 C  
ATOM   4427  OG  SER   572     240.359 203.010  78.642  1.00                 O  
ATOM   4428  N   THR   573     237.802 200.235  76.200  1.00                 N  
ATOM   4429  CA  THR   573     237.436 199.241  75.196  1.00                 C  
ATOM   4430  C   THR   573     236.503 199.837  74.148  1.00                 C  
ATOM   4431  O   THR   573     236.631 199.546  72.952  1.00                 O  
ATOM   4432  CB  THR   573     236.766 198.012  75.837  1.00                 C  
ATOM   4433  OG1 THR   573     237.684 197.378  76.737  1.00                 O  
ATOM   4434  CG2 THR   573     236.361 197.008  74.768  1.00                 C  
ATOM   4435  N   GLN   574     235.560 200.679  74.579  1.00                 N  
ATOM   4436  CA  GLN   574     234.667 201.335  73.628  1.00                 C  
ATOM   4437  C   GLN   574     235.440 202.261  72.694  1.00                 C  
ATOM   4438  O   GLN   574     235.203 202.270  71.478  1.00                 O  
ATOM   4439  CB  GLN   574     233.582 202.122  74.367  1.00                 C  
ATOM   4440  CD  GLN   574     231.716 201.717  72.713  1.00                 C  
ATOM   4441  CG  GLN   574     232.542 202.750  73.454  1.00                 C  
ATOM   4442  OE1 GLN   574     231.124 200.828  73.323  1.00                 O  
ATOM   4443  NE2 GLN   574     231.676 201.832  71.390  1.00                 N  
ATOM   4444  N   MET   575     236.367 203.049  73.245  1.00                 N  
ATOM   4445  CA  MET   575     237.187 203.924  72.413  1.00                 C  
ATOM   4446  C   MET   575     238.054 203.120  71.455  1.00                 C  
ATOM   4447  O   MET   575     238.259 203.526  70.307  1.00                 O  
ATOM   4448  CB  MET   575     238.065 204.824  73.285  1.00                 C  
ATOM   4449  SD  MET   575     236.441 207.046  72.970  1.00                 S  
ATOM   4450  CE  MET   575     237.828 207.899  72.225  1.00                 C  
ATOM   4451  CG  MET   575     237.296 205.886  74.053  1.00                 C  
ATOM   4452  N   ASN   576     238.566 201.972  71.904  1.00                 N  
ATOM   4453  CA  ASN   576     239.382 201.134  71.032  1.00                 C  
ATOM   4454  C   ASN   576     238.554 200.558  69.891  1.00                 C  
ATOM   4455  O   ASN   576     239.021 200.498  68.749  1.00                 O  
ATOM   4456  CB  ASN   576     240.046 200.013  71.834  1.00                 C  
ATOM   4457  CG  ASN   576     241.179 200.515  72.708  1.00                 C  
ATOM   4458  OD1 ASN   576     241.732 201.588  72.469  1.00                 O  
ATOM   4459  ND2 ASN   576     241.527 199.738  73.727  1.00                 N  
ATOM   4460  N   GLY   577     237.321 200.133  70.179  1.00                 N  
ATOM   4461  CA  GLY   577     236.452 199.630  69.119  1.00                 C  
ATOM   4462  C   GLY   577     236.106 200.732  68.124  1.00                 C  
ATOM   4463  O   GLY   577     236.113 200.505  66.906  1.00                 O  
ATOM   4464  N   ASP   578     235.798 201.933  68.624  1.00                 N  
ATOM   4465  CA  ASP   578     235.517 203.054  67.731  1.00                 C  
ATOM   4466  C   ASP   578     236.729 203.387  66.870  1.00                 C  
ATOM   4467  O   ASP   578     236.596 203.645  65.668  1.00                 O  
ATOM   4468  CB  ASP   578     235.089 204.284  68.534  1.00                 C  
ATOM   4469  CG  ASP   578     233.702 204.139  69.127  1.00                 C  
ATOM   4470  OD1 ASP   578     232.966 203.223  68.701  1.00                 O  
ATOM   4471  OD2 ASP   578     233.350 204.940  70.018  1.00                 O  
ATOM   4472  N   VAL   579     237.922 203.373  67.467  1.00                 N  
ATOM   4473  CA  VAL   579     239.144 203.637  66.717  1.00                 C  
ATOM   4474  C   VAL   579     239.372 202.580  65.646  1.00                 C  
ATOM   4475  O   VAL   579     239.760 202.902  64.516  1.00                 O  
ATOM   4476  CB  VAL   579     240.371 203.710  67.645  1.00                 C  
ATOM   4477  CG1 VAL   579     241.653 203.773  66.828  1.00                 C  
ATOM   4478  CG2 VAL   579     240.266 204.909  68.573  1.00                 C  
ATOM   4479  N   ARG   580     239.136 201.310  65.983  1.00                 N  
ATOM   4480  CA  ARG   580     239.330 200.234  65.017  1.00                 C  
ATOM   4481  C   ARG   580     238.351 200.350  63.856  1.00                 C  
ATOM   4482  O   ARG   580     238.727 200.136  62.697  1.00                 O  
ATOM   4483  CB  ARG   580     239.178 198.871  65.695  1.00                 C  
ATOM   4484  CD  ARG   580     241.623 198.405  66.017  1.00                 C  
ATOM   4485  NE  ARG   580     242.667 197.993  66.952  1.00                 N  
ATOM   4486  CG  ARG   580     240.273 198.552  66.700  1.00                 C  
ATOM   4487  CZ  ARG   580     243.968 198.039  66.686  1.00                 C  
ATOM   4488  NH1 ARG   580     244.846 197.643  67.598  1.00                 N  
ATOM   4489  NH2 ARG   580     244.389 198.481  65.509  1.00                 N  
ATOM   4490  N   GLU   581     237.093 200.691  64.140  1.00                 N  
ATOM   4491  CA  GLU   581     236.118 200.827  63.065  1.00                 C  
ATOM   4492  C   GLU   581     236.285 202.120  62.274  1.00                 C  
ATOM   4493  O   GLU   581     235.797 202.201  61.142  1.00                 O  
ATOM   4494  CB  GLU   581     234.694 200.760  63.621  1.00                 C  
ATOM   4495  CD  GLU   581     232.904 199.379  64.748  1.00                 C  
ATOM   4496  CG  GLU   581     234.315 199.404  64.193  1.00                 C  
ATOM   4497  OE1 GLU   581     232.247 200.442  64.748  1.00                 O  
ATOM   4498  OE2 GLU   581     232.455 198.298  65.181  1.00                 O  
ATOM   4499  N   SER   582     236.958 203.126  62.835  1.00                 N  
ATOM   4500  CA  SER   582     237.124 204.396  62.138  1.00                 C  
ATOM   4501  C   SER   582     238.441 204.503  61.380  1.00                 C  
ATOM   4502  O   SER   582     238.542 205.313  60.451  1.00                 O  
ATOM   4503  CB  SER   582     237.024 205.564  63.121  1.00                 C  
ATOM   4504  OG  SER   582     238.091 205.538  64.054  1.00                 O  
ATOM   4505  N   GLU   583     239.456 203.716  61.750  1.00                 N  
ATOM   4506  CA  GLU   583     240.755 203.835  61.097  1.00                 C  
ATOM   4507  C   GLU   583     240.734 203.360  59.649  1.00                 C  
ATOM   4508  O   GLU   583     241.630 203.725  58.880  1.00                 O  
ATOM   4509  CB  GLU   583     241.817 203.048  61.868  1.00                 C  
ATOM   4510  CD  GLU   583     242.671 200.797  62.631  1.00                 C  
ATOM   4511  CG  GLU   583     241.636 201.540  61.809  1.00                 C  
ATOM   4512  OE1 GLU   583     243.533 201.462  63.243  1.00                 O  
ATOM   4513  OE2 GLU   583     242.620 199.549  62.663  1.00                 O  
ATOM   4514  N   ASN   584     239.741 202.557  59.258  1.00                 N  
ATOM   4515  CA  ASN   584     239.632 202.155  57.859  1.00                 C  
ATOM   4516  C   ASN   584     239.208 203.322  56.976  1.00                 C  
ATOM   4517  O   ASN   584     239.584 203.378  55.797  1.00                 O  
ATOM   4518  CB  ASN   584     238.652 200.989  57.711  1.00                 C  
ATOM   4519  CG  ASN   584     239.221 199.681  58.225  1.00                 C  
ATOM   4520  OD1 ASN   584     240.438 199.517  58.320  1.00                 O  
ATOM   4521  ND2 ASN   584     238.341 198.745  58.559  1.00                 N  
ATOM   4522  N   THR   585     238.426 204.254  57.529  1.00                 N  
ATOM   4523  CA  THR   585     238.019 205.432  56.771  1.00                 C  
ATOM   4524  C   THR   585     239.220 206.261  56.342  1.00                 C  
ATOM   4525  O   THR   585     239.168 206.929  55.305  1.00                 O  
ATOM   4526  CB  THR   585     237.056 206.319  57.581  1.00                 C  
ATOM   4527  OG1 THR   585     235.868 205.580  57.892  1.00                 O  
ATOM   4528  CG2 THR   585     236.666 207.552  56.780  1.00                 C  
ATOM   4529  N   ILE   586     240.309 206.219  57.113  1.00                 N  
ATOM   4530  CA  ILE   586     241.526 206.939  56.738  1.00                 C  
ATOM   4531  C   ILE   586     242.005 206.486  55.364  1.00                 C  
ATOM   4532  O   ILE   586     242.110 207.286  54.425  1.00                 O  
ATOM   4533  CB  ILE   586     242.641 206.746  57.783  1.00                 C  
ATOM   4534  CD1 ILE   586     243.158 207.055  60.260  1.00                 C  
ATOM   4535  CG1 ILE   586     242.260 207.426  59.100  1.00                 C  
ATOM   4536  CG2 ILE   586     243.969 207.256  57.245  1.00                 C  
ATOM   4537  N   SER   587     242.613 205.304  55.307  1.00                 N  
ATOM   4538  CA  SER   587     243.096 204.742  54.051  1.00                 C  
ATOM   4539  C   SER   587     241.912 204.489  53.132  1.00                 C  
ATOM   4540  O   SER   587     241.942 204.777  51.932  1.00                 O  
ATOM   4541  CB  SER   587     243.882 203.454  54.307  1.00                 C  
ATOM   4542  OG  SER   587     245.075 203.719  55.025  1.00                 O  
ATOM   4543  N   LEU   588     240.839 203.938  53.700  1.00                 N  
ATOM   4544  CA  LEU   588     239.641 203.647  52.938  1.00                 C  
ATOM   4545  C   LEU   588     239.947 202.844  51.691  1.00                 C  
ATOM   4546  O   LEU   588     240.901 202.064  51.637  1.00                 O  
ATOM   4547  CB  LEU   588     238.923 204.942  52.553  1.00                 C  
ATOM   4548  CG  LEU   588     238.405 205.799  53.710  1.00                 C  
ATOM   4549  CD1 LEU   588     237.832 207.110  53.193  1.00                 C  
ATOM   4550  CD2 LEU   588     237.356 205.043  54.511  1.00                 C  
ATOM   4551  N   ASP   589     239.131 203.027  50.655  1.00                 N  
ATOM   4552  CA  ASP   589     239.314 202.323  49.390  1.00                 C  
ATOM   4553  C   ASP   589     239.008 203.269  48.237  1.00                 C  
ATOM   4554  O   ASP   589     238.564 204.404  48.431  1.00                 O  
ATOM   4555  CB  ASP   589     238.421 201.082  49.333  1.00                 C  
ATOM   4556  CG  ASP   589     236.945 201.425  49.366  1.00                 C  
ATOM   4557  OD1 ASP   589     236.516 202.282  48.565  1.00                 O  
ATOM   4558  OD2 ASP   589     236.216 200.836  50.193  1.00                 O  
ATOM   4559  N   ASP   590     239.244 202.811  47.010  1.00                 N  
ATOM   4560  CA  ASP   590     239.031 203.651  45.835  1.00                 C  
ATOM   4561  C   ASP   590     237.587 204.010  45.513  1.00                 C  
ATOM   4562  O   ASP   590     237.304 204.712  44.539  1.00                 O  
ATOM   4563  CB  ASP   590     239.620 202.988  44.588  1.00                 C  
ATOM   4564  CG  ASP   590     238.920 201.692  44.231  1.00                 C  
ATOM   4565  OD1 ASP   590     237.943 201.335  44.923  1.00                 O  
ATOM   4566  OD2 ASP   590     239.348 201.033  43.260  1.00                 O  
ATOM   4567  N   HIS   591     236.644 203.540  46.320  1.00                 N  
ATOM   4568  CA  HIS   591     235.237 203.843  46.079  1.00                 C  
ATOM   4569  C   HIS   591     234.687 204.878  47.047  1.00                 C  
ATOM   4570  O   HIS   591     233.568 205.372  46.888  1.00                 O  
ATOM   4571  CB  HIS   591     234.392 202.571  46.168  1.00                 C  
ATOM   4572  CG  HIS   591     234.738 201.543  45.136  1.00                 C  
ATOM   4573  ND1 HIS   591     234.477 201.717  43.794  1.00                 N  
ATOM   4574  CE1 HIS   591     234.898 200.631  43.121  1.00                 C  
ATOM   4575  CD2 HIS   591     235.360 200.226  45.149  1.00                 C  
ATOM   4576  NE2 HIS   591     235.429 199.733  43.928  1.00                 N  
ATOM   4577  N   HIS   592     235.456 205.231  48.072  1.00                 N  
ATOM   4578  CA  HIS   592     234.966 206.174  49.065  1.00                 C  
ATOM   4579  C   HIS   592     235.661 207.532  49.108  1.00                 C  
ATOM   4580  O   HIS   592     236.742 207.683  49.683  1.00                 O  
ATOM   4581  CB  HIS   592     235.061 205.572  50.468  1.00                 C  
ATOM   4582  CG  HIS   592     234.217 204.350  50.660  1.00                 C  
ATOM   4583  ND1 HIS   592     234.614 203.098  50.244  1.00                 N  
ATOM   4584  CE1 HIS   592     233.653 202.209  50.552  1.00                 C  
ATOM   4585  CD2 HIS   592     232.912 204.071  51.242  1.00                 C  
ATOM   4586  NE2 HIS   592     232.629 202.786  51.150  1.00                 N  
ATOM   4587  N   LYS   593     235.047 208.555  48.495  1.00                 N  
ATOM   4588  CA  LYS   593     235.674 209.876  48.515  1.00                 C  
ATOM   4589  C   LYS   593     235.866 210.306  49.968  1.00                 C  
ATOM   4590  O   LYS   593     235.100 209.930  50.859  1.00                 O  
ATOM   4591  CB  LYS   593     234.822 210.885  47.743  1.00                 C  
ATOM   4592  CD  LYS   593     232.678 212.178  47.561  1.00                 C  
ATOM   4593  CE  LYS   593     231.375 212.546  48.251  1.00                 C  
ATOM   4594  CG  LYS   593     233.474 211.178  48.383  1.00                 C  
ATOM   4595  NZ  LYS   593     230.579 213.519  47.452  1.00                 N  
ATOM   4596  N   GLN   594     236.895 211.103  50.226  1.00                 N  
ATOM   4597  CA  GLN   594     237.149 211.542  51.582  1.00                 C  
ATOM   4598  C   GLN   594     238.352 210.838  52.173  1.00                 C  
ATOM   4599  O   GLN   594     239.009 211.339  53.090  1.00                 O  
ATOM   4600  CB  GLN   594     235.920 211.303  52.462  1.00                 C  
ATOM   4601  CD  GLN   594     233.509 211.866  52.960  1.00                 C  
ATOM   4602  CG  GLN   594     234.718 212.157  52.093  1.00                 C  
ATOM   4603  OE1 GLN   594     233.078 210.719  53.076  1.00                 O  
ATOM   4604  NE2 GLN   594     232.958 212.907  53.574  1.00                 N  
ATOM   4605  N   LEU   595     238.668 209.655  51.657  1.00                 N  
ATOM   4606  CA  LEU   595     239.815 208.904  52.146  1.00                 C  
ATOM   4607  C   LEU   595     240.983 209.058  51.173  1.00                 C  
ATOM   4608  O   LEU   595     240.841 209.601  50.073  1.00                 O  
ATOM   4609  CB  LEU   595     239.451 207.430  52.331  1.00                 C  
ATOM   4610  CG  LEU   595     238.971 206.688  51.082  1.00                 C  
ATOM   4611  CD1 LEU   595     240.153 206.242  50.234  1.00                 C  
ATOM   4612  CD2 LEU   595     238.113 205.491  51.463  1.00                 C  
ATOM   4613  N   SER   596     242.157 208.579  51.567  1.00                 N  
ATOM   4614  CA  SER   596     243.333 208.693  50.722  1.00                 C  
ATOM   4615  C   SER   596     243.154 207.995  49.382  1.00                 C  
ATOM   4616  O   SER   596     243.511 208.528  48.328  1.00                 O  
ATOM   4617  CB  SER   596     244.561 208.120  51.433  1.00                 C  
ATOM   4618  OG  SER   596     244.426 206.725  51.639  1.00                 O  
ATOM   4619  N   ASP   597     242.538 206.709  49.444  1.00                 N  
ATOM   4620  CA  ASP   597     242.448 206.117  48.114  1.00                 C  
ATOM   4621  C   ASP   597     241.439 206.860  47.248  1.00                 C  
ATOM   4622  O   ASP   597     241.653 207.032  46.041  1.00                 O  
ATOM   4623  CB  ASP   597     242.068 204.638  48.210  1.00                 C  
ATOM   4624  CG  ASP   597     243.194 203.781  48.755  1.00                 C  
ATOM   4625  OD1 ASP   597     244.343 204.269  48.801  1.00                 O  
ATOM   4626  OD2 ASP   597     242.927 202.622  49.136  1.00                 O  
ATOM   4627  N   LYS   598     240.335 207.315  47.846  1.00                 N  
ATOM   4628  CA  LYS   598     239.350 208.086  47.092  1.00                 C  
ATOM   4629  C   LYS   598     239.948 209.394  46.589  1.00                 C  
ATOM   4630  O   LYS   598     239.763 209.770  45.426  1.00                 O  
ATOM   4631  CB  LYS   598     238.117 208.368  47.953  1.00                 C  
ATOM   4632  CD  LYS   598     236.411 208.332  46.112  1.00                 C  
ATOM   4633  CE  LYS   598     235.238 209.061  45.479  1.00                 C  
ATOM   4634  CG  LYS   598     237.026 209.148  47.238  1.00                 C  
ATOM   4635  NZ  LYS   598     234.663 208.301  44.335  1.00                 N  
ATOM   4636  N   ASP   599     240.680 210.099  47.454  1.00                 N  
ATOM   4637  CA  ASP   599     241.311 211.349  47.045  1.00                 C  
ATOM   4638  C   ASP   599     242.370 211.107  45.977  1.00                 C  
ATOM   4639  O   ASP   599     242.506 211.904  45.042  1.00                 O  
ATOM   4640  CB  ASP   599     241.934 212.054  48.251  1.00                 C  
ATOM   4641  CG  ASP   599     240.894 212.643  49.184  1.00                 C  
ATOM   4642  OD1 ASP   599     239.719 212.749  48.772  1.00                 O  
ATOM   4643  OD2 ASP   599     241.252 212.997  50.327  1.00                 O  
ATOM   4644  N   ALA   600     243.116 210.006  46.086  1.00                 N  
ATOM   4645  CA  ALA   600     244.133 209.698  45.084  1.00                 C  
ATOM   4646  C   ALA   600     243.484 209.425  43.731  1.00                 C  
ATOM   4647  O   ALA   600     243.904 209.968  42.701  1.00                 O  
ATOM   4648  CB  ALA   600     244.967 208.505  45.524  1.00                 C  
ATOM   4649  N   GLN   601     242.443 208.586  43.713  1.00                 N  
ATOM   4650  CA  GLN   601     241.773 208.268  42.457  1.00                 C  
ATOM   4651  C   GLN   601     241.000 209.455  41.897  1.00                 C  
ATOM   4652  O   GLN   601     240.722 209.482  40.693  1.00                 O  
ATOM   4653  CB  GLN   601     240.823 207.083  42.642  1.00                 C  
ATOM   4654  CD  GLN   601     242.432 205.306  41.847  1.00                 C  
ATOM   4655  CG  GLN   601     241.520 205.772  42.965  1.00                 C  
ATOM   4656  OE1 GLN   601     242.000 205.153  40.704  1.00                 O  
ATOM   4657  NE2 GLN   601     243.699 205.079  42.174  1.00                 N  
ATOM   4658  N   LEU   602     240.647 210.432  42.735  1.00                 N  
ATOM   4659  CA  LEU   602     240.024 211.649  42.225  1.00                 C  
ATOM   4660  C   LEU   602     241.060 212.605  41.645  1.00                 C  
ATOM   4661  O   LEU   602     240.801 213.265  40.632  1.00                 O  
ATOM   4662  CB  LEU   602     239.231 212.349  43.331  1.00                 C  
ATOM   4663  CG  LEU   602     237.987 211.618  43.839  1.00                 C  
ATOM   4664  CD1 LEU   602     237.390 212.342  45.037  1.00                 C  
ATOM   4665  CD2 LEU   602     236.952 211.484  42.733  1.00                 C  
ATOM   4666  N   THR   603     242.235 212.693  42.273  1.00                 N  
ATOM   4667  CA  THR   603     243.290 213.566  41.766  1.00                 C  
ATOM   4668  C   THR   603     243.847 213.023  40.456  1.00                 C  
ATOM   4669  O   THR   603     244.179 213.788  39.541  1.00                 O  
ATOM   4670  CB  THR   603     244.430 213.727  42.789  1.00                 C  
ATOM   4671  OG1 THR   603     243.919 214.320  43.989  1.00                 O  
ATOM   4672  CG2 THR   603     245.524 214.623  42.231  1.00                 C  
ATOM   4673  N   LYS   604     243.946 211.695  40.337  1.00                 N  
ATOM   4674  CA  LYS   604     244.490 211.105  39.116  1.00                 C  
ATOM   4675  C   LYS   604     243.628 211.424  37.900  1.00                 C  
ATOM   4676  O   LYS   604     244.137 211.462  36.773  1.00                 O  
ATOM   4677  CB  LYS   604     244.626 209.589  39.268  1.00                 C  
ATOM   4678  CD  LYS   604     245.795 207.643  40.339  1.00                 C  
ATOM   4679  CE  LYS   604     246.896 207.212  41.294  1.00                 C  
ATOM   4680  CG  LYS   604     245.719 209.157  40.233  1.00                 C  
ATOM   4681  NZ  LYS   604     246.956 205.731  41.440  1.00                 N  
ATOM   4682  N   LEU   605     242.333 211.653  38.101  1.00                 N  
ATOM   4683  CA  LEU   605     241.431 212.025  37.013  1.00                 C  
ATOM   4684  C   LEU   605     241.742 213.451  36.580  1.00                 C  
ATOM   4685  O   LEU   605     241.447 214.410  37.297  1.00                 O  
ATOM   4686  CB  LEU   605     239.973 211.885  37.454  1.00                 C  
ATOM   4687  CG  LEU   605     238.912 212.213  36.402  1.00                 C  
ATOM   4688  CD1 LEU   605     238.982 211.230  35.243  1.00                 C  
ATOM   4689  CD2 LEU   605     237.522 212.204  37.020  1.00                 C  
ATOM   4690  N   THR   606     242.345 213.600  35.397  1.00                 N  
ATOM   4691  CA  THR   606     242.739 214.911  34.893  1.00                 C  
ATOM   4692  C   THR   606     242.366 215.104  33.427  1.00                 C  
ATOM   4693  O   THR   606     242.982 215.928  32.742  1.00                 O  
ATOM   4694  CB  THR   606     244.253 215.145  35.052  1.00                 C  
ATOM   4695  OG1 THR   606     244.974 214.124  34.353  1.00                 O  
ATOM   4696  CG2 THR   606     244.647 215.100  36.521  1.00                 C  
ATOM   4697  N   THR   607     241.374 214.363  32.928  1.00                 N  
ATOM   4698  CA  THR   607     240.924 214.564  31.554  1.00                 C  
ATOM   4699  C   THR   607     240.250 215.922  31.396  1.00                 C  
ATOM   4700  O   THR   607     240.574 216.686  30.476  1.00                 O  
ATOM   4701  CB  THR   607     239.954 213.454  31.110  1.00                 C  
ATOM   4702  OG1 THR   607     240.620 212.186  31.158  1.00                 O  
ATOM   4703  CG2 THR   607     239.479 213.700  29.686  1.00                 C  
ATOM   4704  N   GLU   608     239.309 216.240  32.289  1.00                 N  
ATOM   4705  CA  GLU   608     238.688 217.560  32.275  1.00                 C  
ATOM   4706  C   GLU   608     239.723 218.660  32.464  1.00                 C  
ATOM   4707  O   GLU   608     239.562 219.762  31.929  1.00                 O  
ATOM   4708  CB  GLU   608     237.615 217.659  33.362  1.00                 C  
ATOM   4709  CD  GLU   608     235.362 216.901  34.213  1.00                 C  
ATOM   4710  CG  GLU   608     236.381 216.813  33.095  1.00                 C  
ATOM   4711  OE1 GLU   608     235.745 217.285  35.338  1.00                 O  
ATOM   4712  OE2 GLU   608     234.179 216.585  33.965  1.00                 O  
ATOM   4713  N   VAL   609     240.793 218.379  33.212  1.00                 N  
ATOM   4714  CA  VAL   609     241.885 219.340  33.323  1.00                 C  
ATOM   4715  C   VAL   609     242.520 219.606  31.964  1.00                 C  
ATOM   4716  O   VAL   609     242.840 220.752  31.634  1.00                 O  
ATOM   4717  CB  VAL   609     242.960 218.861  34.316  1.00                 C  
ATOM   4718  CG1 VAL   609     244.180 219.767  34.258  1.00                 C  
ATOM   4719  CG2 VAL   609     242.396 218.810  35.728  1.00                 C  
ATOM   4720  N   GLN   610     242.690 218.560  31.150  1.00                 N  
ATOM   4721  CA  GLN   610     243.241 218.752  29.812  1.00                 C  
ATOM   4722  C   GLN   610     242.263 219.500  28.912  1.00                 C  
ATOM   4723  O   GLN   610     242.678 220.310  28.072  1.00                 O  
ATOM   4724  CB  GLN   610     243.604 217.405  29.184  1.00                 C  
ATOM   4725  CD  GLN   610     245.066 215.346  29.246  1.00                 C  
ATOM   4726  CG  GLN   610     244.786 216.712  29.842  1.00                 C  
ATOM   4727  OE1 GLN   610     244.170 214.700  28.703  1.00                 O  
ATOM   4728  NE2 GLN   610     246.314 214.903  29.346  1.00                 N  
ATOM   4729  N   THR   611     240.962 219.242  29.071  1.00                 N  
ATOM   4730  CA  THR   611     239.964 219.987  28.304  1.00                 C  
ATOM   4731  C   THR   611     240.037 221.472  28.641  1.00                 C  
ATOM   4732  O   THR   611     240.034 222.332  27.753  1.00                 O  
ATOM   4733  CB  THR   611     238.541 219.461  28.569  1.00                 C  
ATOM   4734  OG1 THR   611     238.447 218.095  28.148  1.00                 O  
ATOM   4735  CG2 THR   611     237.518 220.279  27.795  1.00                 C  
ATOM   4736  N   THR   612     240.113 221.794  29.935  1.00                 N  
ATOM   4737  CA  THR   612     240.234 223.188  30.350  1.00                 C  
ATOM   4738  C   THR   612     241.569 223.787  29.920  1.00                 C  
ATOM   4739  O   THR   612     241.644 224.988  29.644  1.00                 O  
ATOM   4740  CB  THR   612     240.081 223.338  31.875  1.00                 C  
ATOM   4741  OG1 THR   612     241.097 222.574  32.537  1.00                 O  
ATOM   4742  CG2 THR   612     238.720 222.832  32.326  1.00                 C  
ATOM   4743  N   ILE   613     242.625 222.976  29.827  1.00                 N  
ATOM   4744  CA  ILE   613     243.901 223.486  29.335  1.00                 C  
ATOM   4745  C   ILE   613     243.813 223.857  27.859  1.00                 C  
ATOM   4746  O   ILE   613     244.314 224.909  27.445  1.00                 O  
ATOM   4747  CB  ILE   613     245.037 222.468  29.551  1.00                 C  
ATOM   4748  CD1 ILE   613     246.223 221.120  31.360  1.00                 C  
ATOM   4749  CG1 ILE   613     245.314 222.288  31.044  1.00                 C  
ATOM   4750  CG2 ILE   613     246.283 222.892  28.789  1.00                 C  
ATOM   4751  N   ALA   614     243.174 223.009  27.051  1.00                 N  
ATOM   4752  CA  ALA   614     242.946 223.362  25.652  1.00                 C  
ATOM   4753  C   ALA   614     242.046 224.588  25.538  1.00                 C  
ATOM   4754  O   ALA   614     242.243 225.439  24.659  1.00                 O  
ATOM   4755  CB  ALA   614     242.333 222.189  24.902  1.00                 C  
ATOM   4756  N   LYS   615     241.059 224.701  26.429  1.00                 N  
ATOM   4757  CA  LYS   615     240.180 225.866  26.426  1.00                 C  
ATOM   4758  C   LYS   615     240.960 227.142  26.720  1.00                 C  
ATOM   4759  O   LYS   615     240.774 228.163  26.052  1.00                 O  
ATOM   4760  CB  LYS   615     239.054 225.691  27.447  1.00                 C  
ATOM   4761  CD  LYS   615     236.948 224.507  28.127  1.00                 C  
ATOM   4762  CE  LYS   615     235.925 223.449  27.747  1.00                 C  
ATOM   4763  CG  LYS   615     238.023 224.643  27.061  1.00                 C  
ATOM   4764  NZ  LYS   615     234.888 223.275  28.802  1.00                 N  
ATOM   4765  N   VAL   616     241.847 227.102  27.717  1.00                 N  
ATOM   4766  CA  VAL   616     242.641 228.285  28.030  1.00                 C  
ATOM   4767  C   VAL   616     243.697 228.565  26.968  1.00                 C  
ATOM   4768  O   VAL   616     244.092 229.720  26.801  1.00                 O  
ATOM   4769  CB  VAL   616     243.326 228.158  29.404  1.00                 C  
ATOM   4770  CG1 VAL   616     244.466 227.153  29.340  1.00                 C  
ATOM   4771  CG2 VAL   616     243.831 229.513  29.874  1.00                 C  
ATOM   4772  N   ALA   617     244.146 227.548  26.228  1.00                 N  
ATOM   4773  CA  ALA   617     245.007 227.815  25.078  1.00                 C  
ATOM   4774  C   ALA   617     244.242 228.548  23.979  1.00                 C  
ATOM   4775  O   ALA   617     244.759 229.498  23.375  1.00                 O  
ATOM   4776  CB  ALA   617     245.587 226.517  24.537  1.00                 C  
ATOM   4777  N   GLU   618     243.006 228.119  23.708  1.00                 N  
ATOM   4778  CA  GLU   618     242.158 228.863  22.782  1.00                 C  
ATOM   4779  C   GLU   618     241.897 230.279  23.287  1.00                 C  
ATOM   4780  O   GLU   618     241.824 231.224  22.491  1.00                 O  
ATOM   4781  CB  GLU   618     240.832 228.132  22.565  1.00                 C  
ATOM   4782  CD  GLU   618     240.455 228.830  20.167  1.00                 C  
ATOM   4783  CG  GLU   618     239.900 228.816  21.577  1.00                 C  
ATOM   4784  OE1 GLU   618     241.356 228.016  19.874  1.00                 O  
ATOM   4785  OE2 GLU   618     239.990 229.657  19.354  1.00                 O  
ATOM   4786  N   LEU   619     241.760 230.442  24.604  1.00                 N  
ATOM   4787  CA  LEU   619     241.601 231.774  25.178  1.00                 C  
ATOM   4788  C   LEU   619     242.859 232.614  25.000  1.00                 C  
ATOM   4789  O   LEU   619     242.768 233.824  24.776  1.00                 O  
ATOM   4790  CB  LEU   619     241.246 231.679  26.663  1.00                 C  
ATOM   4791  CG  LEU   619     239.866 231.108  26.995  1.00                 C  
ATOM   4792  CD1 LEU   619     239.714 230.908  28.495  1.00                 C  
ATOM   4793  CD2 LEU   619     238.767 232.019  26.469  1.00                 C  
ATOM   4794  N   GLU   620     244.037 231.995  25.091  1.00                 N  
ATOM   4795  CA  GLU   620     245.274 232.717  24.816  1.00                 C  
ATOM   4796  C   GLU   620     245.338 233.151  23.357  1.00                 C  
ATOM   4797  O   GLU   620     245.797 234.255  23.050  1.00                 O  
ATOM   4798  CB  GLU   620     246.488 231.852  25.163  1.00                 C  
ATOM   4799  CD  GLU   620     247.850 230.708  26.956  1.00                 C  
ATOM   4800  CG  GLU   620     246.686 231.631  26.654  1.00                 C  
ATOM   4801  OE1 GLU   620     248.382 230.093  26.008  1.00                 O  
ATOM   4802  OE2 GLU   620     248.230 230.599  28.141  1.00                 O  
ATOM   4803  N   SER   621     244.869 232.300  22.444  1.00                 N  
ATOM   4804  CA  SER   621     244.831 232.689  21.040  1.00                 C  
ATOM   4805  C   SER   621     243.867 233.833  20.769  1.00                 C  
ATOM   4806  O   SER   621     244.180 234.765  20.011  1.00                 O  
ATOM   4807  CB  SER   621     244.450 231.495  20.163  1.00                 C  
ATOM   4808  OG  SER   621     245.455 230.496  20.197  1.00                 O  
ATOM   4809  N   GLN   622     242.680 233.784  21.380  1.00                 N  
ATOM   4810  CA  GLN   622     241.739 234.881  21.185  1.00                 C  
ATOM   4811  C   GLN   622     242.244 236.157  21.845  1.00                 C  
ATOM   4812  O   GLN   622     242.017 237.249  21.320  1.00                 O  
ATOM   4813  CB  GLN   622     240.362 234.511  21.739  1.00                 C  
ATOM   4814  CD  GLN   622     238.309 233.051  21.557  1.00                 C  
ATOM   4815  CG  GLN   622     239.649 233.421  20.954  1.00                 C  
ATOM   4816  OE1 GLN   622     237.615 233.898  22.119  1.00                 O  
ATOM   4817  NE2 GLN   622     237.941 231.780  21.442  1.00                 N  
ATOM   4818  N   LEU   623     242.958 236.044  22.969  1.00                 N  
ATOM   4819  CA  LEU   623     243.616 237.213  23.543  1.00                 C  
ATOM   4820  C   LEU   623     244.726 237.729  22.637  1.00                 C  
ATOM   4821  O   LEU   623     244.983 238.935  22.603  1.00                 O  
ATOM   4822  CB  LEU   623     244.183 236.884  24.925  1.00                 C  
ATOM   4823  CG  LEU   623     243.161 236.607  26.029  1.00                 C  
ATOM   4824  CD1 LEU   623     243.855 236.148  27.302  1.00                 C  
ATOM   4825  CD2 LEU   623     242.318 237.844  26.303  1.00                 C  
ATOM   4826  N   GLU   624     245.384 236.839  21.892  1.00                 N  
ATOM   4827  CA  GLU   624     246.397 237.280  20.938  1.00                 C  
ATOM   4828  C   GLU   624     245.778 238.110  19.821  1.00                 C  
ATOM   4829  O   GLU   624     246.311 239.165  19.454  1.00                 O  
ATOM   4830  CB  GLU   624     247.137 236.078  20.349  1.00                 C  
ATOM   4831  CD  GLU   624     248.700 234.132  20.739  1.00                 C  
ATOM   4832  CG  GLU   624     248.031 235.351  21.341  1.00                 C  
ATOM   4833  OE1 GLU   624     248.324 233.743  19.613  1.00                 O  
ATOM   4834  OE2 GLU   624     249.601 233.565  21.392  1.00                 O  
ATOM   4835  N   THR   625     244.650 237.660  19.265  1.00                 N  
ATOM   4836  CA  THR   625     244.011 238.489  18.240  1.00                 C  
ATOM   4837  C   THR   625     243.391 239.750  18.846  1.00                 C  
ATOM   4838  O   THR   625     243.347 240.802  18.189  1.00                 O  
ATOM   4839  CB  THR   625     242.925 237.707  17.478  1.00                 C  
ATOM   4840  OG1 THR   625     241.920 237.260  18.397  1.00                 O  
ATOM   4841  CG2 THR   625     243.528 236.493  16.788  1.00                 C  
ATOM   4842  N   GLN   626     242.926 239.672  20.096  1.00                 N  
ATOM   4843  CA  GLN   626     242.491 240.869  20.806  1.00                 C  
ATOM   4844  C   GLN   626     243.625 241.876  20.934  1.00                 C  
ATOM   4845  O   GLN   626     243.404 243.082  20.816  1.00                 O  
ATOM   4846  CB  GLN   626     241.955 240.505  22.192  1.00                 C  
ATOM   4847  CD  GLN   626     240.836 241.280  24.319  1.00                 C  
ATOM   4848  CG  GLN   626     241.420 241.689  22.981  1.00                 C  
ATOM   4849  OE1 GLN   626     239.753 240.699  24.384  1.00                 O  
ATOM   4850  NE2 GLN   626     241.554 241.585  25.394  1.00                 N  
ATOM   4851  N   LYS   627     244.849 241.400  21.170  1.00                 N  
ATOM   4852  CA  LYS   627     246.001 242.296  21.216  1.00                 C  
ATOM   4853  C   LYS   627     246.364 242.811  19.829  1.00                 C  
ATOM   4854  O   LYS   627     246.838 243.946  19.690  1.00                 O  
ATOM   4855  CB  LYS   627     247.206 241.588  21.839  1.00                 C  
ATOM   4856  CD  LYS   627     248.294 240.616  23.881  1.00                 C  
ATOM   4857  CE  LYS   627     248.161 240.362  25.374  1.00                 C  
ATOM   4858  CG  LYS   627     247.063 241.315  23.328  1.00                 C  
ATOM   4859  NZ  LYS   627     249.338 239.634  25.921  1.00                 N  
ATOM   4860  N   GLN   628     246.159 241.992  18.797  1.00                 N  
ATOM   4861  CA  GLN   628     246.350 242.461  17.428  1.00                 C  
ATOM   4862  C   GLN   628     245.448 243.656  17.134  1.00                 C  
ATOM   4863  O   GLN   628     245.871 244.629  16.499  1.00                 O  
ATOM   4864  CB  GLN   628     246.076 241.333  16.432  1.00                 C  
ATOM   4865  CD  GLN   628     246.758 239.075  15.527  1.00                 C  
ATOM   4866  CG  GLN   628     247.122 240.230  16.440  1.00                 C  
ATOM   4867  OE1 GLN   628     245.580 238.800  15.297  1.00                 O  
ATOM   4868  NE2 GLN   628     247.771 238.396  15.002  1.00                 N  
ATOM   4869  N   LYS   629     244.194 243.594  17.589  1.00                 N  
ATOM   4870  CA  LYS   629     243.303 244.748  17.449  1.00                 C  
ATOM   4871  C   LYS   629     243.664 245.863  18.430  1.00                 C  
ATOM   4872  O   LYS   629     243.509 247.054  18.118  1.00                 O  
ATOM   4873  CB  LYS   629     241.846 244.328  17.656  1.00                 C  
ATOM   4874  CD  LYS   629     241.271 244.113  15.222  1.00                 C  
ATOM   4875  CE  LYS   629     240.623 243.238  14.162  1.00                 C  
ATOM   4876  CG  LYS   629     241.304 243.412  16.571  1.00                 C  
ATOM   4877  NZ  LYS   629     240.595 243.907  12.832  1.00                 N  
ATOM   4878  N   ASN   630     244.149 245.499  19.617  1.00                 N  
ATOM   4879  CA  ASN   630     244.558 246.482  20.607  1.00                 C  
ATOM   4880  C   ASN   630     245.766 247.279  20.150  1.00                 C  
ATOM   4881  O   ASN   630     246.025 248.345  20.704  1.00                 O  
ATOM   4882  CB  ASN   630     244.850 245.804  21.947  1.00                 C  
ATOM   4883  CG  ASN   630     243.591 245.327  22.645  1.00                 C  
ATOM   4884  OD1 ASN   630     242.495 245.814  22.370  1.00                 O  
ATOM   4885  ND2 ASN   630     243.746 244.370  23.552  1.00                 N  
ATOM   4886  N   ASN   631     246.512 246.783  19.165  1.00                 N  
ATOM   4887  CA  ASN   631     247.551 247.600  18.544  1.00                 C  
ATOM   4888  C   ASN   631     246.967 248.910  18.021  1.00                 C  
ATOM   4889  O   ASN   631     247.386 250.003  18.422  1.00                 O  
ATOM   4890  CB  ASN   631     248.242 246.825  17.420  1.00                 C  
ATOM   4891  CG  ASN   631     249.158 245.736  17.942  1.00                 C  
ATOM   4892  OD1 ASN   631     249.559 245.753  19.106  1.00                 O  
ATOM   4893  ND2 ASN   631     249.493 244.782  17.080  1.00                 N  
ATOM   4894  N   ASP   632     245.969 248.816  17.136  1.00                 N  
ATOM   4895  CA  ASP   632     245.320 250.019  16.623  1.00                 C  
ATOM   4896  C   ASP   632     244.510 250.727  17.703  1.00                 C  
ATOM   4897  O   ASP   632     244.413 251.962  17.696  1.00                 O  
ATOM   4898  CB  ASP   632     244.414 249.676  15.439  1.00                 C  
ATOM   4899  CG  ASP   632     245.197 249.303  14.195  1.00                 C  
ATOM   4900  OD1 ASP   632     246.417 249.570  14.159  1.00                 O  
ATOM   4901  OD2 ASP   632     244.591 248.743  13.257  1.00                 O  
ATOM   4902  N   LEU   633     243.922 249.969  18.635  1.00                 N  
ATOM   4903  CA  LEU   633     243.205 250.601  19.742  1.00                 C  
ATOM   4904  C   LEU   633     244.127 251.511  20.550  1.00                 C  
ATOM   4905  O   LEU   633     243.771 252.654  20.861  1.00                 O  
ATOM   4906  CB  LEU   633     242.585 249.540  20.654  1.00                 C  
ATOM   4907  CG  LEU   633     241.839 250.057  21.885  1.00                 C  
ATOM   4908  CD1 LEU   633     240.660 250.927  21.474  1.00                 C  
ATOM   4909  CD2 LEU   633     241.366 248.901  22.752  1.00                 C  
ATOM   4910  N   ARG   634     245.326 251.031  20.878  1.00                 N  
ATOM   4911  CA  ARG   634     246.297 251.820  21.620  1.00                 C  
ATOM   4912  C   ARG   634     246.914 252.913  20.762  1.00                 C  
ATOM   4913  O   ARG   634     247.328 253.942  21.296  1.00                 O  
ATOM   4914  CB  ARG   634     247.401 250.922  22.181  1.00                 C  
ATOM   4915  CD  ARG   634     248.075 249.108  23.780  1.00                 C  
ATOM   4916  NE  ARG   634     247.659 248.236  24.876  1.00                 N  
ATOM   4917  CG  ARG   634     246.945 250.007  23.306  1.00                 C  
ATOM   4918  CZ  ARG   634     248.416 247.275  25.394  1.00                 C  
ATOM   4919  NH1 ARG   634     247.953 246.531  26.390  1.00                 N  
ATOM   4920  NH2 ARG   634     249.634 247.059  24.916  1.00                 N  
ATOM   4921  N   THR   635     246.982 252.719  19.444  1.00                 N  
ATOM   4922  CA  THR   635     247.375 253.820  18.568  1.00                 C  
ATOM   4923  C   THR   635     246.390 254.979  18.684  1.00                 C  
ATOM   4924  O   THR   635     246.787 256.142  18.840  1.00                 O  
ATOM   4925  CB  THR   635     247.469 253.367  17.099  1.00                 C  
ATOM   4926  OG1 THR   635     248.479 252.358  16.971  1.00                 O  
ATOM   4927  CG2 THR   635     247.836 254.539  16.202  1.00                 C  
ATOM   4928  N   LYS   636     245.092 254.672  18.627  1.00                 N  
ATOM   4929  CA  LYS   636     244.077 255.710  18.795  1.00                 C  
ATOM   4930  C   LYS   636     244.124 256.307  20.199  1.00                 C  
ATOM   4931  O   LYS   636     243.940 257.519  20.376  1.00                 O  
ATOM   4932  CB  LYS   636     242.683 255.147  18.512  1.00                 C  
ATOM   4933  CD  LYS   636     241.016 254.307  16.834  1.00                 C  
ATOM   4934  CE  LYS   636     240.769 253.966  15.373  1.00                 C  
ATOM   4935  CG  LYS   636     242.422 254.843  17.045  1.00                 C  
ATOM   4936  NZ  LYS   636     240.765 255.181  14.513  1.00                 N  
ATOM   4937  N   ASN   637     244.371 255.470  21.209  1.00                 N  
ATOM   4938  CA  ASN   637     244.455 255.962  22.581  1.00                 C
[truncated: 139,163 more chars]
