# Supplementary material for: Comparative Single-Cell Transcriptomics Reveals Novel Genes Involved in Bivalve Embryonic Shell Formation and Questions Ontogenetic Homology of Molluscan Shell Types
Source: Front Cell Dev Biol. 2022 Jun 9;10:883755. doi: 10.3389/fcell.2022.883755 (PMC9261976; doi:10.3389/fcell.2022.883755)
Supplement: Supplementary file 1 [file DataSheet1.ZIP › Supplementary_File1/s_f_2/12d899bd23d6bf04.final.pdb]

ATOM      1  N   ARG     8     160.650  98.912 120.167  1.00                 N  
ATOM      2  CA  ARG     8     159.451  99.170 119.379  1.00                 C  
ATOM      3  C   ARG     8     158.416  99.847 120.263  1.00                 C  
ATOM      4  O   ARG     8     158.143  99.375 121.371  1.00                 O  
ATOM      5  CB  ARG     8     158.908  97.868 118.787  1.00                 C  
ATOM      6  CD  ARG     8     157.242  96.726 117.297  1.00                 C  
ATOM      7  NE  ARG     8     158.232  96.106 116.420  1.00                 N  
ATOM      8  CG  ARG     8     157.726  98.057 117.851  1.00                 C  
ATOM      9  CZ  ARG     8     158.362  96.385 115.127  1.00                 C  
ATOM     10  NH1 ARG     8     159.291  95.771 114.407  1.00                 N  
ATOM     11  NH2 ARG     8     157.564  97.276 114.557  1.00                 N  
ATOM     12  N   VAL     9     157.832 100.937 119.774  1.00                 N  
ATOM     13  CA  VAL     9     156.790 101.637 120.507  1.00                 C  
ATOM     14  C   VAL     9     155.517 101.685 119.678  1.00                 C  
ATOM     15  O   VAL     9     155.559 101.725 118.448  1.00                 O  
ATOM     16  CB  VAL     9     157.232 103.060 120.896  1.00                 C  
ATOM     17  CG1 VAL     9     158.442 103.009 121.817  1.00                 C  
ATOM     18  CG2 VAL     9     157.539 103.881 119.653  1.00                 C  
ATOM     19  N   LEU    10     154.381 101.677 120.368  1.00                 N  
ATOM     20  CA  LEU    10     153.075 101.665 119.731  1.00                 C  
ATOM     21  C   LEU    10     152.182 102.695 120.399  1.00                 C  
ATOM     22  O   LEU    10     152.432 103.108 121.531  1.00                 O  
ATOM     23  CB  LEU    10     152.455 100.268 119.806  1.00                 C  
ATOM     24  CG  LEU    10     153.235  99.143 119.124  1.00                 C  
ATOM     25  CD1 LEU    10     152.605  97.792 119.427  1.00                 C  
ATOM     26  CD2 LEU    10     153.304  99.370 117.622  1.00                 C  
ATOM     27  N   VAL    11     151.135 103.107 119.690  1.00                 N  
ATOM     28  CA  VAL    11     150.177 104.087 120.188  1.00                 C  
ATOM     29  C   VAL    11     148.778 103.534 119.970  1.00                 C  
ATOM     30  O   VAL    11     148.234 103.629 118.865  1.00                 O  
ATOM     31  CB  VAL    11     150.356 105.452 119.498  1.00                 C  
ATOM     32  CG1 VAL    11     151.724 106.035 119.816  1.00                 C  
ATOM     33  CG2 VAL    11     150.167 105.318 117.995  1.00                 C  
ATOM     34  N   SER    12     148.189 102.975 121.021  1.00                 N  
ATOM     35  CA  SER    12     146.905 102.295 120.930  1.00                 C  
ATOM     36  C   SER    12     145.777 103.261 121.257  1.00                 C  
ATOM     37  O   SER    12     145.824 103.958 122.273  1.00                 O  
ATOM     38  CB  SER    12     146.870 101.088 121.870  1.00                 C  
ATOM     39  OG  SER    12     145.591 100.479 121.870  1.00                 O  
ATOM     40  N   GLY    13     144.759 103.289 120.402  1.00                 N  
ATOM     41  CA  GLY    13     143.571 104.077 120.640  1.00                 C  
ATOM     42  C   GLY    13     143.444 105.330 119.802  1.00                 C  
ATOM     43  O   GLY    13     142.360 105.923 119.771  1.00                 O  
ATOM     44  N   LEU    14     144.509 105.751 119.119  1.00                 N  
ATOM     45  CA  LEU    14     144.470 106.950 118.283  1.00                 C  
ATOM     46  C   LEU    14     143.813 106.607 116.948  1.00                 C  
ATOM     47  O   LEU    14     144.446 106.557 115.892  1.00                 O  
ATOM     48  CB  LEU    14     145.880 107.506 118.078  1.00                 C  
ATOM     49  CG  LEU    14     146.641 107.910 119.343  1.00                 C  
ATOM     50  CD1 LEU    14     148.045 108.383 118.998  1.00                 C  
ATOM     51  CD2 LEU    14     145.888 108.993 120.100  1.00                 C  
ATOM     52  N   LYS    15     142.501 106.375 117.012  1.00                 N  
ATOM     53  CA  LYS    15     141.764 105.873 115.859  1.00                 C  
ATOM     54  C   LYS    15     141.600 106.902 114.751  1.00                 C  
ATOM     55  O   LYS    15     141.596 106.523 113.576  1.00                 O  
ATOM     56  CB  LYS    15     140.379 105.379 116.282  1.00                 C  
ATOM     57  CD  LYS    15     138.996 103.672 117.496  1.00                 C  
ATOM     58  CE  LYS    15     139.018 102.389 118.311  1.00                 C  
ATOM     59  CG  LYS    15     140.402 104.108 117.116  1.00                 C  
ATOM     60  NZ  LYS    15     137.651 101.977 118.734  1.00                 N  
ATOM     61  N   ARG    16     141.466 108.181 115.081  1.00                 N  
ATOM     62  CA  ARG    16     141.139 109.196 114.086  1.00                 C  
ATOM     63  C   ARG    16     142.267 110.211 113.959  1.00                 C  
ATOM     64  O   ARG    16     142.094 111.300 113.413  1.00                 O  
ATOM     65  CB  ARG    16     139.831 109.901 114.449  1.00                 C  
ATOM     66  CD  ARG    16     138.313 108.546 112.979  1.00                 C  
ATOM     67  NE  ARG    16     137.101 107.734 112.904  1.00                 N  
ATOM     68  CG  ARG    16     138.606 109.001 114.399  1.00                 C  
ATOM     69  CZ  ARG    16     137.081 106.410 113.021  1.00                 C  
ATOM     70  NH1 ARG    16     135.931 105.755 112.939  1.00                 N  
ATOM     71  NH2 ARG    16     138.210 105.745 113.220  1.00                 N  
ATOM     72  N   THR    17     143.457 109.857 114.434  1.00                 N  
ATOM     73  CA  THR    17     144.591 110.761 114.304  1.00                 C  
ATOM     74  C   THR    17     145.492 110.307 113.167  1.00                 C  
ATOM     75  O   THR    17     145.761 109.113 113.016  1.00                 O  
ATOM     76  CB  THR    17     145.398 110.846 115.613  1.00                 C  
ATOM     77  OG1 THR    17     144.565 111.360 116.659  1.00                 O  
ATOM     78  CG2 THR    17     146.593 111.772 115.443  1.00                 C  
ATOM     79  N   LYS    18     145.982 111.257 112.380  1.00                 N  
ATOM     80  CA  LYS    18     146.692 110.958 111.149  1.00                 C  
ATOM     81  C   LYS    18     148.054 110.380 111.500  1.00                 C  
ATOM     82  O   LYS    18     148.600 110.676 112.562  1.00                 O  
ATOM     83  CB  LYS    18     146.825 112.216 110.288  1.00                 C  
ATOM     84  CD  LYS    18     144.835 111.784 108.821  1.00                 C  
ATOM     85  CE  LYS    18     143.640 112.419 108.129  1.00                 C  
ATOM     86  CG  LYS    18     145.501 112.761 109.777  1.00                 C  
ATOM     87  NZ  LYS    18     142.567 112.783 109.095  1.00                 N  
ATOM     88  N   ASP    19     148.581 109.535 110.617  1.00                 N  
ATOM     89  CA  ASP    19     149.825 108.837 110.918  1.00                 C  
ATOM     90  C   ASP    19     151.016 109.780 110.889  1.00                 C  
ATOM     91  O   ASP    19     151.959 109.610 111.666  1.00                 O  
ATOM     92  CB  ASP    19     150.048 107.689 109.931  1.00                 C  
ATOM     93  CG  ASP    19     149.090 106.535 110.154  1.00                 C  
ATOM     94  OD1 ASP    19     148.447 106.495 111.224  1.00                 O  
ATOM     95  OD2 ASP    19     148.983 105.671 109.259  1.00                 O  
ATOM     96  N   ASP    20     150.995 110.787 110.013  1.00                 N  
ATOM     97  CA  ASP    20     152.165 111.651 109.877  1.00                 C  
ATOM     98  C   ASP    20     152.310 112.609 111.051  1.00                 C  
ATOM     99  O   ASP    20     153.425 113.032 111.364  1.00                 O  
ATOM    100  CB  ASP    20     152.094 112.448 108.573  1.00                 C  
ATOM    101  CG  ASP    20     152.318 111.582 107.348  1.00                 C  
ATOM    102  OD1 ASP    20     152.795 110.439 107.508  1.00                 O  
ATOM    103  OD2 ASP    20     152.017 112.047 106.229  1.00                 O  
ATOM    104  N   ILE    21     151.217 112.936 111.735  1.00                 N  
ATOM    105  CA  ILE    21     151.311 113.780 112.923  1.00                 C  
ATOM    106  C   ILE    21     151.994 113.037 114.069  1.00                 C  
ATOM    107  O   ILE    21     153.022 113.488 114.606  1.00                 O  
ATOM    108  CB  ILE    21     149.925 114.278 113.373  1.00                 C  
ATOM    109  CD1 ILE    21     150.072 116.360 111.909  1.00                 C  
ATOM    110  CG1 ILE    21     149.279 115.123 112.273  1.00                 C  
ATOM    111  CG2 ILE    21     150.033 115.040 114.685  1.00                 C  
ATOM    112  N   ILE    22     151.271 112.909 115.179  1.00                 N  
ATOM    113  CA  ILE    22     151.801 112.323 116.394  1.00                 C  
ATOM    114  C   ILE    22     152.581 111.038 116.256  1.00                 C  
ATOM    115  O   ILE    22     153.762 110.953 116.602  1.00                 O  
ATOM    116  CB  ILE    22     150.686 112.047 117.420  1.00                 C  
ATOM    117  CD1 ILE    22     148.821 113.192 118.726  1.00                 C  
ATOM    118  CG1 ILE    22     150.102 113.362 117.939  1.00                 C  
ATOM    119  CG2 ILE    22     151.208 111.174 118.551  1.00                 C  
ATOM    120  N   THR    23     151.924 110.002 115.742  1.00                 N  
ATOM    121  CA  THR    23     152.584 108.719 115.592  1.00                 C  
ATOM    122  C   THR    23     153.979 108.824 115.000  1.00                 C  
ATOM    123  O   THR    23     154.983 108.496 115.639  1.00                 O  
ATOM    124  CB  THR    23     151.761 107.761 114.711  1.00                 C  
ATOM    125  OG1 THR    23     150.491 107.514 115.326  1.00                 O  
ATOM    126  CG2 THR    23     152.487 106.434 114.545  1.00                 C  
ATOM    127  N   LYS    24     154.060 109.286 113.760  1.00                 N  
ATOM    128  CA  LYS    24     155.342 109.429 113.077  1.00                 C  
ATOM    129  C   LYS    24     156.182 110.603 113.560  1.00                 C  
ATOM    130  O   LYS    24     157.382 110.685 113.285  1.00                 O  
ATOM    131  CB  LYS    24     155.132 109.576 111.569  1.00                 C  
ATOM    132  CD  LYS    24     154.436 108.533 109.394  1.00                 C  
ATOM    133  CE  LYS    24     153.947 107.267 108.709  1.00                 C  
ATOM    134  CG  LYS    24     154.620 108.317 110.888  1.00                 C  
ATOM    135  NZ  LYS    24     153.741 107.470 107.249  1.00                 N  
ATOM    136  N   HIS    25     155.580 111.534 114.286  1.00                 N  
ATOM    137  CA  HIS    25     156.394 112.635 114.778  1.00                 C  
ATOM    138  C   HIS    25     157.115 112.149 116.044  1.00                 C  
ATOM    139  O   HIS    25     158.340 112.226 116.169  1.00                 O  
ATOM    140  CB  HIS    25     155.525 113.864 115.051  1.00                 C  
ATOM    141  CG  HIS    25     156.297 115.060 115.514  1.00                 C  
ATOM    142  ND1 HIS    25     157.115 115.788 114.678  1.00                 N  
ATOM    143  CE1 HIS    25     157.670 116.795 115.375  1.00                 C  
ATOM    144  CD2 HIS    25     156.451 115.772 116.775  1.00                 C  
ATOM    145  NE2 HIS    25     157.276 116.791 116.634  1.00                 N  
ATOM    146  N   VAL    26     156.344 111.644 116.991  1.00                 N  
ATOM    147  CA  VAL    26     156.922 111.149 118.224  1.00                 C  
ATOM    148  C   VAL    26     157.896 109.996 117.916  1.00                 C  
ATOM    149  O   VAL    26     159.071 110.023 118.291  1.00                 O  
ATOM    150  CB  VAL    26     155.834 110.688 119.212  1.00                 C  
ATOM    151  CG1 VAL    26     156.463 109.987 120.407  1.00                 C  
ATOM    152  CG2 VAL    26     154.991 111.869 119.665  1.00                 C  
ATOM    153  N   LYS    27     157.406 108.967 117.225  1.00                 N  
ATOM    154  CA  LYS    27     158.230 107.808 116.877  1.00                 C  
ATOM    155  C   LYS    27     159.412 108.192 116.003  1.00                 C  
ATOM    156  O   LYS    27     160.403 107.465 115.891  1.00                 O  
ATOM    157  CB  LYS    27     157.389 106.747 116.165  1.00                 C  
ATOM    158  CD  LYS    27     155.566 105.025 116.288  1.00                 C  
ATOM    159  CE  LYS    27     154.564 104.321 117.189  1.00                 C  
ATOM    160  CG  LYS    27     156.370 106.060 117.060  1.00                 C  
ATOM    161  NZ  LYS    27     153.743 103.331 116.438  1.00                 N  
ATOM    162  N   PRO    28     159.321 109.355 115.365  1.00                 N  
ATOM    163  CA  PRO    28     160.379 109.822 114.477  1.00                 C  
ATOM    164  C   PRO    28     161.663 110.154 115.225  1.00                 C  
ATOM    165  O   PRO    28     162.738 109.618 114.940  1.00                 O  
ATOM    166  CB  PRO    28     159.788 111.073 113.823  1.00                 C  
ATOM    167  CD  PRO    28     158.020 110.155 115.150  1.00                 C  
ATOM    168  CG  PRO    28     158.314 110.847 113.848  1.00                 C  
ATOM    169  N   LEU    29     161.491 111.051 116.238  1.00                 N  
ATOM    170  CA  LEU    29     162.744 111.370 116.939  1.00                 C  
ATOM    171  C   LEU    29     162.921 110.614 118.243  1.00                 C  
ATOM    172  O   LEU    29     164.061 110.468 118.697  1.00                 O  
ATOM    173  CB  LEU    29     162.830 112.870 117.226  1.00                 C  
ATOM    174  CG  LEU    29     162.846 113.794 116.006  1.00                 C  
ATOM    175  CD1 LEU    29     162.849 115.253 116.437  1.00                 C  
ATOM    176  CD2 LEU    29     164.050 113.500 115.124  1.00                 C  
ATOM    177  N   LEU    30     161.838 110.139 118.862  1.00                 N  
ATOM    178  CA  LEU    30     161.964 109.377 120.101  1.00                 C  
ATOM    179  C   LEU    30     162.779 108.114 119.875  1.00                 C  
ATOM    180  O   LEU    30     163.508 107.666 120.768  1.00                 O  
ATOM    181  CB  LEU    30     160.583 109.025 120.656  1.00                 C  
ATOM    182  CG  LEU    30     159.746 110.192 121.184  1.00                 C  
ATOM    183  CD1 LEU    30     158.344 109.728 121.548  1.00                 C  
ATOM    184  CD2 LEU    30     160.419 110.835 122.387  1.00                 C  
ATOM    185  N   GLN    31     162.687 107.527 118.684  1.00                 N  
ATOM    186  CA  GLN    31     163.499 106.370 118.335  1.00                 C  
ATOM    187  C   GLN    31     164.929 106.739 117.978  1.00                 C  
ATOM    188  O   GLN    31     165.735 105.840 117.718  1.00                 O  
ATOM    189  CB  GLN    31     162.871 105.608 117.167  1.00                 C  
ATOM    190  CD  GLN    31     163.676 103.292 117.775  1.00                 C  
ATOM    191  CG  GLN    31     163.662 104.386 116.726  1.00                 C  
ATOM    192  OE1 GLN    31     162.624 102.836 118.224  1.00                 O  
ATOM    193  NE2 GLN    31     164.871 102.867 118.168  1.00                 N  
ATOM    194  N   ALA    32     165.908 106.188 118.708  1.00                 N  
ATOM    195  CA  ALA    32     165.752 105.253 119.825  1.00                 C  
ATOM    196  C   ALA    32     165.932 105.968 121.165  1.00                 C  
ATOM    197  O   ALA    32     166.389 107.113 121.229  1.00                 O  
ATOM    198  CB  ALA    32     166.746 104.109 119.701  1.00                 C  
ATOM    199  N   ASP    33     165.575 105.301 122.258  1.00                 N  
ATOM    200  CA  ASP    33     165.726 105.902 123.578  1.00                 C  
ATOM    201  C   ASP    33     166.570 105.025 124.498  1.00                 C  
ATOM    202  O   ASP    33     166.641 103.803 124.347  1.00                 O  
ATOM    203  CB  ASP    33     164.356 106.154 124.212  1.00                 C  
ATOM    204  CG  ASP    33     163.550 107.196 123.462  1.00                 C  
ATOM    205  OD1 ASP    33     164.158 108.000 122.724  1.00                 O  
ATOM    206  OD2 ASP    33     162.310 107.208 123.611  1.00                 O  
ATOM    207  N   ASN    34     167.222 105.649 125.469  1.00                 N  
ATOM    208  CA  ASN    34     168.044 104.909 126.414  1.00                 C  
ATOM    209  C   ASN    34     167.413 105.055 127.790  1.00                 C  
ATOM    210  O   ASN    34     166.307 105.580 127.947  1.00                 O  
ATOM    211  CB  ASN    34     169.488 105.413 126.377  1.00                 C  
ATOM    212  CG  ASN    34     170.188 105.079 125.075  1.00                 C  
ATOM    213  OD1 ASN    34     170.548 103.928 124.829  1.00                 O  
ATOM    214  ND2 ASN    34     170.384 106.088 124.234  1.00                 N  
ATOM    215  N   PHE    35     168.118 104.585 128.813  1.00                 N  
ATOM    216  CA  PHE    35     167.615 104.630 130.183  1.00                 C  
ATOM    217  C   PHE    35     167.068 105.991 130.577  1.00                 C  
ATOM    218  O   PHE    35     166.215 106.578 129.905  1.00                 O  
ATOM    219  CB  PHE    35     168.714 104.233 131.171  1.00                 C  
ATOM    220  CG  PHE    35     168.268 104.229 132.605  1.00                 C  
ATOM    221  CZ  PHE    35     167.444 104.227 135.260  1.00                 C  
ATOM    222  CD1 PHE    35     167.530 103.173 133.112  1.00                 C  
ATOM    223  CE1 PHE    35     167.119 103.170 134.432  1.00                 C  
ATOM    224  CD2 PHE    35     168.585 105.280 133.446  1.00                 C  
ATOM    225  CE2 PHE    35     168.174 105.276 134.766  1.00                 C  
ATOM    226  N   GLY    36     167.605 106.504 131.811  1.00                 N  
ATOM    227  CA  GLY    36     167.145 107.831 132.184  1.00                 C  
ATOM    228  C   GLY    36     166.746 108.677 130.990  1.00                 C  
ATOM    229  O   GLY    36     165.637 109.211 130.945  1.00                 O  
ATOM    230  N   ASP    37     167.641 108.802 130.006  1.00                 N  
ATOM    231  CA  ASP    37     167.345 109.607 128.824  1.00                 C  
ATOM    232  C   ASP    37     166.178 109.039 128.027  1.00                 C  
ATOM    233  O   ASP    37     165.382 109.803 127.470  1.00                 O  
ATOM    234  CB  ASP    37     168.579 109.713 127.925  1.00                 C  
ATOM    235  CG  ASP    37     169.656 110.601 128.517  1.00                 C  
ATOM    236  OD1 ASP    37     169.353 111.346 129.472  1.00                 O  
ATOM    237  OD2 ASP    37     170.803 110.551 128.025  1.00                 O  
ATOM    238  N   ILE    38     166.060 107.712 127.958  1.00                 N  
ATOM    239  CA  ILE    38     164.910 107.103 127.297  1.00                 C  
ATOM    240  C   ILE    38     163.617 107.551 127.967  1.00                 C  
ATOM    241  O   ILE    38     162.654 107.946 127.298  1.00                 O  
ATOM    242  CB  ILE    38     165.007 105.566 127.298  1.00                 C  
ATOM    243  CD1 ILE    38     166.516 103.644 126.571  1.00                 C  
ATOM    244  CG1 ILE    38     166.158 105.104 126.402  1.00                 C  
ATOM    245  CG2 ILE    38     163.681 104.948 126.880  1.00                 C  
ATOM    246  N   VAL    39     163.581 107.508 129.301  1.00                 N  
ATOM    247  CA  VAL    39     162.367 107.908 130.005  1.00                 C  
ATOM    248  C   VAL    39     162.098 109.399 129.844  1.00                 C  
ATOM    249  O   VAL    39     160.942 109.811 129.696  1.00                 O  
ATOM    250  CB  VAL    39     162.440 107.554 131.502  1.00                 C  
ATOM    251  CG1 VAL    39     161.248 108.136 132.246  1.00                 C  
ATOM    252  CG2 VAL    39     162.506 106.046 131.690  1.00                 C  
ATOM    253  N   LYS    40     163.150 110.222 129.859  1.00                 N  
ATOM    254  CA  LYS    40     162.953 111.651 129.633  1.00                 C  
ATOM    255  C   LYS    40     162.370 111.913 128.253  1.00                 C  
ATOM    256  O   LYS    40     161.485 112.761 128.099  1.00                 O  
ATOM    257  CB  LYS    40     164.273 112.406 129.797  1.00                 C  
ATOM    258  CD  LYS    40     166.093 113.228 131.318  1.00                 C  
ATOM    259  CE  LYS    40     166.597 113.291 132.751  1.00                 C  
ATOM    260  CG  LYS    40     164.771 112.483 131.231  1.00                 C  
ATOM    261  NZ  LYS    40     167.914 113.981 132.846  1.00                 N  
ATOM    262  N   LYS    41     162.845 111.190 127.238  1.00                 N  
ATOM    263  CA  LYS    41     162.340 111.420 125.890  1.00                 C  
ATOM    264  C   LYS    41     160.902 110.942 125.748  1.00                 C  
ATOM    265  O   LYS    41     160.084 111.617 125.114  1.00                 O  
ATOM    266  CB  LYS    41     163.227 110.720 124.859  1.00                 C  
ATOM    267  CD  LYS    41     164.557 112.742 124.195  1.00                 C  
ATOM    268  CE  LYS    41     165.951 113.309 123.975  1.00                 C  
ATOM    269  CG  LYS    41     164.618 111.319 124.727  1.00                 C  
ATOM    270  NZ  LYS    41     165.908 114.717 123.494  1.00                 N  
ATOM    271  N   ALA    42     160.567 109.789 126.331  1.00                 N  
ATOM    272  CA  ALA    42     159.179 109.338 126.277  1.00                 C  
ATOM    273  C   ALA    42     158.270 110.325 126.998  1.00                 C  
ATOM    274  O   ALA    42     157.162 110.621 126.533  1.00                 O  
ATOM    275  CB  ALA    42     159.048 107.951 126.887  1.00                 C  
ATOM    276  N   GLU    43     158.726 110.866 128.129  1.00                 N  
ATOM    277  CA  GLU    43     157.918 111.841 128.845  1.00                 C  
ATOM    278  C   GLU    43     157.724 113.122 128.059  1.00                 C  
ATOM    279  O   GLU    43     156.616 113.656 127.979  1.00                 O  
ATOM    280  CB  GLU    43     158.549 112.169 130.200  1.00                 C  
ATOM    281  CD  GLU    43     159.189 111.365 132.507  1.00                 C  
ATOM    282  CG  GLU    43     158.502 111.024 131.199  1.00                 C  
ATOM    283  OE1 GLU    43     159.865 112.413 132.568  1.00                 O  
ATOM    284  OE2 GLU    43     159.051 110.583 133.472  1.00                 O  
ATOM    285  N   ALA    44     158.804 113.631 127.462  1.00                 N  
ATOM    286  CA  ALA    44     158.699 114.833 126.644  1.00                 C  
ATOM    287  C   ALA    44     157.760 114.615 125.467  1.00                 C  
ATOM    288  O   ALA    44     156.956 115.493 125.133  1.00                 O  
ATOM    289  CB  ALA    44     160.072 115.257 126.146  1.00                 C  
ATOM    290  N   ALA    45     157.839 113.444 124.831  1.00                 N  
ATOM    291  CA  ALA    45     156.978 113.166 123.690  1.00                 C  
ATOM    292  C   ALA    45     155.517 113.085 124.104  1.00                 C  
ATOM    293  O   ALA    45     154.658 113.710 123.474  1.00                 O  
ATOM    294  CB  ALA    45     157.398 111.871 123.012  1.00                 C  
ATOM    295  N   SER    46     155.207 112.322 125.153  1.00                 N  
ATOM    296  CA  SER    46     153.815 112.220 125.569  1.00                 C  
ATOM    297  C   SER    46     153.293 113.519 126.164  1.00                 C  
ATOM    298  O   SER    46     152.075 113.703 126.239  1.00                 O  
ATOM    299  CB  SER    46     153.641 111.089 126.585  1.00                 C  
ATOM    300  OG  SER    46     154.282 111.400 127.809  1.00                 O  
ATOM    301  N   ASP    47     154.180 114.422 126.590  1.00                 N  
ATOM    302  CA  ASP    47     153.739 115.745 127.012  1.00                 C  
ATOM    303  C   ASP    47     153.410 116.625 125.814  1.00                 C  
ATOM    304  O   ASP    47     152.354 117.266 125.785  1.00                 O  
ATOM    305  CB  ASP    47     154.808 116.416 127.876  1.00                 C  
ATOM    306  CG  ASP    47     154.947 115.767 129.240  1.00                 C  
ATOM    307  OD1 ASP    47     154.046 114.991 129.622  1.00                 O  
ATOM    308  OD2 ASP    47     155.955 116.036 129.926  1.00                 O  
ATOM    309  N   LYS    48     154.303 116.666 124.819  1.00                 N  
ATOM    310  CA  LYS    48     154.018 117.413 123.596  1.00                 C  
ATOM    311  C   LYS    48     152.768 116.882 122.911  1.00                 C  
ATOM    312  O   LYS    48     152.048 117.631 122.244  1.00                 O  
ATOM    313  CB  LYS    48     155.210 117.349 122.639  1.00                 C  
ATOM    314  CD  LYS    48     157.569 118.026 122.113  1.00                 C  
ATOM    315  CE  LYS    48     158.778 118.823 122.574  1.00                 C  
ATOM    316  CG  LYS    48     156.424 118.137 123.106  1.00                 C  
ATOM    317  NZ  LYS    48     159.923 118.691 121.631  1.00                 N  
ATOM    318  N   LEU    49     152.489 115.589 123.074  1.00                 N  
ATOM    319  CA  LEU    49     151.280 115.001 122.514  1.00                 C  
ATOM    320  C   LEU    49     150.021 115.542 123.175  1.00                 C  
ATOM    321  O   LEU    49     148.936 115.447 122.593  1.00                 O  
ATOM    322  CB  LEU    49     151.314 113.477 122.648  1.00                 C  
ATOM    323  CG  LEU    49     152.375 112.748 121.821  1.00                 C  
ATOM    324  CD1 LEU    49     152.387 111.263 122.152  1.00                 C  
ATOM    325  CD2 LEU    49     152.135 112.956 120.334  1.00                 C  
ATOM    326  N   GLN    50     150.140 116.112 124.369  1.00                 N  
ATOM    327  CA  GLN    50     148.997 116.658 125.082  1.00                 C  
ATOM    328  C   GLN    50     148.767 118.135 124.799  1.00                 C  
ATOM    329  O   GLN    50     147.704 118.656 125.149  1.00                 O  
ATOM    330  CB  GLN    50     149.162 116.460 126.590  1.00                 C  
ATOM    331  CD  GLN    50     149.360 114.846 128.523  1.00                 C  
ATOM    332  CG  GLN    50     149.162 115.004 127.028  1.00                 C  
ATOM    333  OE1 GLN    50     148.505 115.237 129.317  1.00                 O  
ATOM    334  NE2 GLN    50     150.493 114.270 128.910  1.00                 N  
ATOM    335  N   GLN    51     149.728 118.822 124.185  1.00                 N  
ATOM    336  CA  GLN    51     149.569 120.230 123.852  1.00                 C  
ATOM    337  C   GLN    51     148.656 120.447 122.657  1.00                 C  
ATOM    338  O   GLN    51     148.170 121.564 122.463  1.00                 O  
ATOM    339  CB  GLN    51     150.930 120.871 123.572  1.00                 C  
ATOM    340  CD  GLN    51     151.313 121.658 125.941  1.00                 C  
ATOM    341  CG  GLN    51     151.870 120.879 124.766  1.00                 C  
ATOM    342  OE1 GLN    51     151.003 122.844 125.821  1.00                 O  
ATOM    343  NE2 GLN    51     151.186 120.994 127.083  1.00                 N  
ATOM    344  N   LEU    52     148.411 119.415 121.857  1.00                 N  
ATOM    345  CA  LEU    52     147.284 119.401 120.940  1.00                 C  
ATOM    346  C   LEU    52     146.002 119.293 121.754  1.00                 C  
ATOM    347  O   LEU    52     146.031 119.237 122.985  1.00                 O  
ATOM    348  CB  LEU    52     147.416 118.245 119.946  1.00                 C  
ATOM    349  CG  LEU    52     148.406 118.449 118.797  1.00                 C  
ATOM    350  CD1 LEU    52     148.049 119.690 117.993  1.00                 C  
ATOM    351  CD2 LEU    52     149.829 118.553 119.326  1.00                 C  
ATOM    352  N   GLY    53     144.871 119.262 121.062  1.00                 N  
ATOM    353  CA  GLY    53     143.587 119.055 121.716  1.00                 C  
ATOM    354  C   GLY    53     142.878 117.815 121.184  1.00                 C  
ATOM    355  O   GLY    53     141.653 117.708 121.271  1.00                 O  
ATOM    356  N   ILE    54     143.640 116.868 120.635  1.00                 N  
ATOM    357  CA  ILE    54     143.034 115.717 119.976  1.00                 C  
ATOM    358  C   ILE    54     142.281 114.857 120.980  1.00                 C  
ATOM    359  O   ILE    54     141.081 114.603 120.825  1.00                 O  
ATOM    360  CB  ILE    54     144.087 114.869 119.239  1.00                 C  
ATOM    361  CD1 ILE    54     143.759 116.140 117.054  1.00                 C  
ATOM    362  CG1 ILE    54     144.735 115.681 118.115  1.00                 C  
ATOM    363  CG2 ILE    54     143.467 113.580 118.722  1.00                 C  
ATOM    364  N   PHE    55     142.967 114.393 122.022  1.00                 N  
ATOM    365  CA  PHE    55     142.411 113.392 122.919  1.00                 C  
ATOM    366  C   PHE    55     142.612 113.779 124.378  1.00                 C  
ATOM    367  O   PHE    55     143.412 114.655 124.715  1.00                 O  
ATOM    368  CB  PHE    55     143.041 112.024 122.651  1.00                 C  
ATOM    369  CG  PHE    55     144.514 111.968 122.939  1.00                 C  
ATOM    370  CZ  PHE    55     147.242 111.868 123.463  1.00                 C  
ATOM    371  CD1 PHE    55     144.978 111.579 124.183  1.00                 C  
ATOM    372  CE1 PHE    55     146.333 111.528 124.447  1.00                 C  
ATOM    373  CD2 PHE    55     145.437 112.305 121.964  1.00                 C  
ATOM    374  CE2 PHE    55     146.793 112.254 122.228  1.00                 C  
ATOM    375  N   SER    56     141.871 113.084 125.239  1.00                 N  
ATOM    376  CA  SER    56     141.741 113.442 126.643  1.00                 C  
ATOM    377  C   SER    56     143.052 113.264 127.397  1.00                 C  
ATOM    378  O   SER    56     144.041 112.759 126.861  1.00                 O  
ATOM    379  CB  SER    56     140.646 112.607 127.310  1.00                 C  
ATOM    380  OG  SER    56     141.030 111.247 127.409  1.00                 O  
ATOM    381  N   ARG    57     143.044 113.687 128.663  1.00                 N  
ATOM    382  CA  ARG    57     144.210 113.580 129.529  1.00                 C  
ATOM    383  C   ARG    57     144.028 112.540 130.631  1.00                 C  
ATOM    384  O   ARG    57     144.951 112.330 131.423  1.00                 O  
ATOM    385  CB  ARG    57     144.534 114.935 130.162  1.00                 C  
ATOM    386  CD  ARG    57     145.279 117.313 129.860  1.00                 C  
ATOM    387  NE  ARG    57     145.660 118.357 128.912  1.00                 N  
ATOM    388  CG  ARG    57     144.970 115.997 129.165  1.00                 C  
ATOM    389  CZ  ARG    57     146.899 118.552 128.473  1.00                 C  
ATOM    390  NH1 ARG    57     147.151 119.527 127.610  1.00                 N  
ATOM    391  NH2 ARG    57     147.883 117.772 128.898  1.00                 N  
ATOM    392  N   ILE    58     142.880 111.865 130.687  1.00                 N  
ATOM    393  CA  ILE    58     142.633 110.941 131.788  1.00                 C  
ATOM    394  C   ILE    58     143.414 109.640 131.642  1.00                 C  
ATOM    395  O   ILE    58     143.727 108.996 132.649  1.00                 O  
ATOM    396  CB  ILE    58     141.134 110.616 131.927  1.00                 C  
ATOM    397  CD1 ILE    58     138.855 111.707 132.265  1.00                 C  
ATOM    398  CG1 ILE    58     140.357 111.860 132.362  1.00                 C  
ATOM    399  CG2 ILE    58     140.927 109.454 132.886  1.00                 C  
ATOM    400  N   LYS    59     143.733 109.232 130.416  1.00                 N  
ATOM    401  CA  LYS    59     144.273 107.902 130.207  1.00                 C  
ATOM    402  C   LYS    59     145.589 107.815 129.463  1.00                 C  
ATOM    403  O   LYS    59     145.783 106.898 128.663  1.00                 O  
ATOM    404  CB  LYS    59     143.270 107.029 129.450  1.00                 C  
ATOM    405  CD  LYS    59     141.058 105.843 129.430  1.00                 C  
ATOM    406  CE  LYS    59     139.761 105.594 130.182  1.00                 C  
ATOM    407  CG  LYS    59     141.969 106.788 130.197  1.00                 C  
ATOM    408  NZ  LYS    59     138.843 104.700 129.424  1.00                 N  
ATOM    409  N   ILE    60     146.509 108.743 129.721  1.00                 N  
ATOM    410  CA  ILE    60     147.813 108.742 129.058  1.00                 C  
ATOM    411  C   ILE    60     148.725 107.662 129.647  1.00                 C  
ATOM    412  O   ILE    60     149.754 107.934 130.262  1.00                 O  
ATOM    413  CB  ILE    60     148.497 110.118 129.156  1.00                 C  
ATOM    414  CD1 ILE    60     147.199 111.004 127.149  1.00                 C  
ATOM    415  CG1 ILE    60     147.582 111.210 128.598  1.00                 C  
ATOM    416  CG2 ILE    60     149.845 110.094 128.452  1.00                 C  
ATOM    417  N   GLU    61     148.328 106.411 129.435  1.00                 N  
ATOM    418  CA  GLU    61     149.118 105.300 129.934  1.00                 C  
ATOM    419  C   GLU    61     150.385 105.103 129.120  1.00                 C  
ATOM    420  O   GLU    61     150.432 105.385 127.922  1.00                 O  
ATOM    421  CB  GLU    61     148.293 104.011 129.929  1.00                 C  
ATOM    422  CD  GLU    61     146.359 102.709 130.901  1.00                 C  
ATOM    423  CG  GLU    61     147.128 104.016 130.904  1.00                 C  
ATOM    424  OE1 GLU    61     146.637 101.859 130.029  1.00                 O  
ATOM    425  OE2 GLU    61     145.480 102.535 131.770  1.00                 O  
ATOM    426  N   ILE    62     151.426 104.615 129.788  1.00                 N  
ATOM    427  CA  ILE    62     152.701 104.285 129.162  1.00                 C  
ATOM    428  C   ILE    62     153.231 103.032 129.842  1.00                 C  
ATOM    429  O   ILE    62     153.539 103.058 131.039  1.00                 O  
ATOM    430  CB  ILE    62     153.697 105.455 129.259  1.00                 C  
ATOM    431  CD1 ILE    62     153.949 107.951 128.801  1.00                 C  
ATOM    432  CG1 ILE    62     153.123 106.702 128.583  1.00                 C  
ATOM    433  CG2 ILE    62     155.043 105.060 128.670  1.00                 C  
ATOM    434  N   ASP    63     153.335 101.942 129.090  1.00                 N  
ATOM    435  CA  ASP    63     153.744 100.653 129.628  1.00                 C  
ATOM    436  C   ASP    63     155.132 100.293 129.120  1.00                 C  
ATOM    437  O   ASP    63     155.416 100.433 127.927  1.00                 O  
ATOM    438  CB  ASP    63     152.733  99.569 129.250  1.00                 C  
ATOM    439  CG  ASP    63     151.396  99.753 129.941  1.00                 C  
ATOM    440  OD1 ASP    63     151.341 100.503 130.938  1.00                 O  
ATOM    441  OD2 ASP    63     150.403  99.146 129.485  1.00                 O  
ATOM    442  N   THR    64     156.090 100.175 130.036  1.00                 N  
ATOM    443  CA  THR    64     157.437  99.791 129.644  1.00                 C  
ATOM    444  C   THR    64     157.691  98.362 130.113  1.00                 C  
ATOM    445  O   THR    64     157.657  98.047 131.305  1.00                 O  
ATOM    446  CB  THR    64     158.490 100.752 130.227  1.00                 C  
ATOM    447  OG1 THR    64     158.253 102.078 129.739  1.00                 O  
ATOM    448  CG2 THR    64     159.889 100.324 129.811  1.00                 C  
ATOM    449  N   CYS    65     157.953  97.477 129.154  1.00                 N  
ATOM    450  CA  CYS    65     158.242  96.079 129.447  1.00                 C  
ATOM    451  C   CYS    65     159.743  95.873 129.253  1.00                 C  
ATOM    452  O   CYS    65     160.302  96.118 128.181  1.00                 O  
ATOM    453  CB  CYS    65     157.415  95.160 128.546  1.00                 C  
ATOM    454  SG  CYS    65     157.667  93.395 128.845  1.00                 S  
ATOM    455  N   LYS    66     160.412  95.415 130.302  1.00                 N  
ATOM    456  CA  LYS    66     161.858  95.170 130.277  1.00                 C  
ATOM    457  C   LYS    66     161.988  93.641 130.297  1.00                 C  
ATOM    458  O   LYS    66     161.850  92.987 131.333  1.00                 O  
ATOM    459  CB  LYS    66     162.539  95.857 131.462  1.00                 C  
ATOM    460  CD  LYS    66     163.143  97.990 132.639  1.00                 C  
ATOM    461  CE  LYS    66     163.029  99.506 132.626  1.00                 C  
ATOM    462  CG  LYS    66     162.448  97.375 131.436  1.00                 C  
ATOM    463  NZ  LYS    66     163.716 100.124 133.794  1.00                 N  
ATOM    464  N   GLY    67     162.257  93.068 129.136  1.00                 N  
ATOM    465  CA  GLY    67     162.324  91.627 128.988  1.00                 C  
ATOM    466  C   GLY    67     163.727  91.089 128.672  1.00                 C  
ATOM    467  O   GLY    67     164.210  91.142 127.538  1.00                 O  
ATOM    468  N   ALA    68     164.389  90.561 129.700  1.00                 N  
ATOM    469  CA  ALA    68     165.721  89.993 129.558  1.00                 C  
ATOM    470  C   ALA    68     165.623  88.488 129.792  1.00                 C  
ATOM    471  O   ALA    68     165.607  88.004 130.927  1.00                 O  
ATOM    472  CB  ALA    68     166.685  90.653 130.532  1.00                 C  
ATOM    473  N   ASN    69     165.556  87.731 128.704  1.00                 N  
ATOM    474  CA  ASN    69     165.442  86.285 128.807  1.00                 C  
ATOM    475  C   ASN    69     166.779  85.581 128.876  1.00                 C  
ATOM    476  O   ASN    69     167.758  86.095 129.426  1.00                 O  
ATOM    477  CB  ASN    69     164.634  85.726 127.634  1.00                 C  
ATOM    478  CG  ASN    69     163.173  86.126 127.691  1.00                 C  
ATOM    479  OD1 ASN    69     162.629  86.377 128.766  1.00                 O  
ATOM    480  ND2 ASN    69     162.531  86.186 126.529  1.00                 N  
ATOM    481  N   ALA    70     166.843  84.381 128.313  1.00                 N  
ATOM    482  CA  ALA    70     168.084  83.630 128.331  1.00                 C  
ATOM    483  C   ALA    70     168.944  83.844 127.106  1.00                 C  
ATOM    484  O   ALA    70     170.153  83.596 127.105  1.00                 O  
ATOM    485  CB  ALA    70     167.801  82.142 128.474  1.00                 C  
ATOM    486  N   HIS    71     168.325  84.314 126.033  1.00                 N  
ATOM    487  CA  HIS    71     169.070  84.541 124.815  1.00                 C  
ATOM    488  C   HIS    71     168.778  85.876 124.172  1.00                 C  
ATOM    489  O   HIS    71     169.546  86.359 123.336  1.00                 O  
ATOM    490  CB  HIS    71     168.787  83.432 123.799  1.00                 C  
ATOM    491  CG  HIS    71     169.192  82.068 124.266  1.00                 C  
ATOM    492  ND1 HIS    71     170.509  81.697 124.428  1.00                 N  
ATOM    493  CE1 HIS    71     170.556  80.422 124.854  1.00                 C  
ATOM    494  CD2 HIS    71     168.491  80.852 124.651  1.00                 C  
ATOM    495  NE2 HIS    71     169.348  79.909 124.991  1.00                 N  
ATOM    496  N   GLU    72     167.669  86.515 124.536  1.00                 N  
ATOM    497  CA  GLU    72     167.338  87.806 123.931  1.00                 C  
ATOM    498  C   GLU    72     166.911  88.860 124.938  1.00                 C  
ATOM    499  O   GLU    72     166.454  88.564 126.045  1.00                 O  
ATOM    500  CB  GLU    72     166.227  87.642 122.892  1.00                 C  
ATOM    501  CD  GLU    72     165.488  86.639 120.695  1.00                 C  
ATOM    502  CG  GLU    72     166.605  86.763 121.712  1.00                 C  
ATOM    503  OE1 GLU    72     164.361  87.089 120.993  1.00                 O  
ATOM    504  OE2 GLU    72     165.738  86.093 119.600  1.00                 O  
ATOM    505  N   ASN    73     167.062  90.120 124.549  1.00                 N  
ATOM    506  CA  ASN    73     166.682  91.260 125.383  1.00                 C  
ATOM    507  C   ASN    73     165.756  92.150 124.548  1.00                 C  
ATOM    508  O   ASN    73     166.123  92.650 123.482  1.00                 O  
ATOM    509  CB  ASN    73     167.926  92.003 125.875  1.00                 C  
ATOM    510  CG  ASN    73     167.590  93.144 126.814  1.00                 C  
ATOM    511  OD1 ASN    73     166.431  93.338 127.181  1.00                 O  
ATOM    512  ND2 ASN    73     168.606  93.905 127.205  1.00                 N  
ATOM    513  N   GLY    74     164.534  92.355 125.036  1.00                 N  
ATOM    514  CA  GLY    74     163.540  93.155 124.325  1.00                 C  
ATOM    515  C   GLY    74     162.944  94.218 125.221  1.00                 C  
ATOM    516  O   GLY    74     162.507  93.953 126.344  1.00                 O  
ATOM    517  N   TYR    75     162.917  95.452 124.733  1.00                 N  
ATOM    518  CA  TYR    75     162.325  96.556 125.483  1.00                 C  
ATOM    519  C   TYR    75     161.207  97.104 124.613  1.00                 C  
ATOM    520  O   TYR    75     161.420  97.508 123.467  1.00                 O  
ATOM    521  CB  TYR    75     163.385  97.608 125.815  1.00                 C  
ATOM    522  CG  TYR    75     164.479  97.107 126.732  1.00                 C  
ATOM    523  OH  TYR    75     167.496  95.730 129.240  1.00                 O  
ATOM    524  CZ  TYR    75     166.496  96.185 128.411  1.00                 C  
ATOM    525  CD1 TYR    75     165.762  96.882 126.251  1.00                 C  
ATOM    526  CE1 TYR    75     166.768  96.424 127.082  1.00                 C  
ATOM    527  CD2 TYR    75     164.224  96.861 128.075  1.00                 C  
ATOM    528  CE2 TYR    75     165.217  96.403 128.920  1.00                 C  
ATOM    529  N   ASP    76     159.991  97.129 125.144  1.00                 N  
ATOM    530  CA  ASP    76     158.849  97.636 124.389  1.00                 C  
ATOM    531  C   ASP    76     158.124  98.734 125.153  1.00                 C  
ATOM    532  O   ASP    76     157.973  98.686 126.377  1.00                 O  
ATOM    533  CB  ASP    76     157.878  96.501 124.059  1.00                 C  
ATOM    534  CG  ASP    76     158.471  95.487 123.101  1.00                 C  
ATOM    535  OD1 ASP    76     158.990  95.901 122.043  1.00                 O  
ATOM    536  OD2 ASP    76     158.418  94.277 123.408  1.00                 O  
ATOM    537  N   VAL    77     157.685  99.728 124.531  1.00                 N  
ATOM    538  CA  VAL    77     156.880 100.862 124.969  1.00                 C  
ATOM    539  C   VAL    77     155.503 100.724 124.339  1.00                 C  
ATOM    540  O   VAL    77     155.372 100.193 123.231  1.00                 O  
ATOM    541  CB  VAL    77     157.542 102.202 124.597  1.00                 C  
ATOM    542  CG1 VAL    77     156.650 103.366 124.998  1.00                 C  
ATOM    543  CG2 VAL    77     158.908 102.321 125.255  1.00                 C  
ATOM    544  N   ARG    78     154.477 101.188 125.046  1.00                 N  
ATOM    545  CA  ARG    78     153.098 101.099 124.577  1.00                 C  
ATOM    546  C   ARG    78     152.301 102.236 125.194  1.00                 C  
ATOM    547  O   ARG    78     152.010 102.213 126.393  1.00                 O  
ATOM    548  CB  ARG    78     152.497  99.738 124.934  1.00                 C  
ATOM    549  CD  ARG    78     150.634  98.085 124.626  1.00                 C  
ATOM    550  NE  ARG    78     150.424  97.823 126.048  1.00                 N  
ATOM    551  CG  ARG    78     151.104  99.508 124.373  1.00                 C  
ATOM    552  CZ  ARG    78     150.168  96.622 126.556  1.00                 C  
ATOM    553  NH1 ARG    78     149.990  96.479 127.863  1.00                 N  
ATOM    554  NH2 ARG    78     150.090  95.566 125.758  1.00                 N  
ATOM    555  N   TYR    79     151.940 103.218 124.379  1.00                 N  
ATOM    556  CA  TYR    79     151.196 104.386 124.827  1.00                 C  
ATOM    557  C   TYR    79     149.725 104.176 124.512  1.00                 C  
ATOM    558  O   TYR    79     149.368 103.840 123.378  1.00                 O  
ATOM    559  CB  TYR    79     151.734 105.653 124.159  1.00                 C  
ATOM    560  CG  TYR    79     153.135 106.025 124.590  1.00                 C  
ATOM    561  OH  TYR    79     156.994 107.038 125.762  1.00                 O  
ATOM    562  CZ  TYR    79     155.716 106.704 125.375  1.00                 C  
ATOM    563  CD1 TYR    79     154.242 105.552 123.895  1.00                 C  
ATOM    564  CE1 TYR    79     155.526 105.887 124.282  1.00                 C  
ATOM    565  CD2 TYR    79     153.347 106.847 125.689  1.00                 C  
ATOM    566  CE2 TYR    79     154.623 107.192 126.090  1.00                 C  
ATOM    567  N   VAL    80     148.872 104.368 125.509  1.00                 N  
ATOM    568  CA  VAL    80     147.432 104.260 125.336  1.00                 C  
ATOM    569  C   VAL    80     146.813 105.648 125.384  1.00                 C  
ATOM    570  O   VAL    80     147.112 106.435 126.284  1.00                 O  
ATOM    571  CB  VAL    80     146.802 103.345 126.403  1.00                 C  
ATOM    572  CG1 VAL    80     145.292 103.293 126.236  1.00                 C  
ATOM    573  CG2 VAL    80     147.399 101.948 126.326  1.00                 C  
ATOM    574  N   VAL    81     145.967 105.951 124.400  1.00                 N  
ATOM    575  CA  VAL    81     145.269 107.225 124.318  1.00                 C  
ATOM    576  C   VAL    81     143.831 106.952 123.907  1.00                 C  
ATOM    577  O   VAL    81     143.511 105.905 123.342  1.00                 O  
ATOM    578  CB  VAL    81     145.962 108.186 123.334  1.00                 C  
ATOM    579  CG1 VAL    81     147.376 108.496 123.798  1.00                 C  
ATOM    580  CG2 VAL    81     145.975 107.594 121.932  1.00                 C  
ATOM    581  N   GLN    82     142.957 107.909 124.203  1.00                 N  
ATOM    582  CA  GLN    82     141.542 107.779 123.881  1.00                 C  
ATOM    583  C   GLN    82     141.035 109.093 123.313  1.00                 C  
ATOM    584  O   GLN    82     141.069 110.116 123.999  1.00                 O  
ATOM    585  CB  GLN    82     140.745 107.372 125.122  1.00                 C  
ATOM    586  CD  GLN    82     138.522 106.676 126.099  1.00                 C  
ATOM    587  CG  GLN    82     139.267 107.133 124.860  1.00                 C  
ATOM    588  OE1 GLN    82     138.930 105.724 126.764  1.00                 O  
ATOM    589  NE2 GLN    82     137.425 107.356 126.413  1.00                 N  
ATOM    590  N   GLU    83     140.554 109.051 122.071  1.00                 N  
ATOM    591  CA  GLU    83     140.096 110.252 121.386  1.00                 C  
ATOM    592  C   GLU    83     139.045 110.984 122.210  1.00                 C  
ATOM    593  O   GLU    83     138.244 110.371 122.919  1.00                 O  
ATOM    594  CB  GLU    83     139.533 109.901 120.007  1.00                 C  
ATOM    595  CD  GLU    83     141.567 110.436 118.608  1.00                 C  
ATOM    596  CG  GLU    83     140.571 109.374 119.029  1.00                 C  
ATOM    597  OE1 GLU    83     141.497 111.562 119.144  1.00                 O  
ATOM    598  OE2 GLU    83     142.417 110.143 117.742  1.00                 O  
ATOM    599  N   SER    84     139.052 112.314 122.111  1.00                 N  
ATOM    600  CA  SER    84     138.182 113.123 122.958  1.00                 C  
ATOM    601  C   SER    84     136.743 113.090 122.460  1.00                 C  
ATOM    602  O   SER    84     135.843 112.606 123.155  1.00                 O  
ATOM    603  CB  SER    84     138.683 114.567 123.017  1.00                 C  
ATOM    604  OG  SER    84     137.838 115.368 123.824  1.00                 O  
ATOM    605  N   GLY    85     136.510 113.597 121.256  1.00                 N  
ATOM    606  CA  GLY    85     135.186 113.625 120.644  1.00                 C  
ATOM    607  C   GLY    85     135.348 114.141 119.222  1.00                 C  
ATOM    608  O   GLY    85     136.458 114.441 118.772  1.00                 O  
ATOM    609  N   ARG    86     134.230 114.232 118.511  1.00                 N  
ATOM    610  CA  ARG    86     134.205 114.783 117.165  1.00                 C  
ATOM    611  C   ARG    86     133.184 115.897 117.007  1.00                 C  
ATOM    612  O   ARG    86     133.310 116.726 116.104  1.00                 O  
ATOM    613  CB  ARG    86     133.914 113.684 116.141  1.00                 C  
ATOM    614  CD  ARG    86     136.306 112.973 115.873  1.00                 C  
ATOM    615  NE  ARG    86     136.418 113.525 114.525  1.00                 N  
ATOM    616  CG  ARG    86     134.890 112.519 116.187  1.00                 C  
ATOM    617  CZ  ARG    86     136.557 112.791 113.426  1.00                 C  
ATOM    618  NH1 ARG    86     136.651 113.381 112.242  1.00                 N  
ATOM    619  NH2 ARG    86     136.603 111.469 113.514  1.00                 N  
ATOM    620  N   LEU    87     132.158 115.928 117.849  1.00                 N  
ATOM    621  CA  LEU    87     131.183 117.005 117.841  1.00                 C  
ATOM    622  C   LEU    87     130.804 117.350 119.271  1.00                 C  
ATOM    623  O   LEU    87     130.489 116.467 120.072  1.00                 O  
ATOM    624  CB  LEU    87     129.951 116.606 117.027  1.00                 C  
ATOM    625  CG  LEU    87     130.181 116.327 115.540  1.00                 C  
ATOM    626  CD1 LEU    87     128.920 115.774 114.895  1.00                 C  
ATOM    627  CD2 LEU    87     130.635 117.587 114.820  1.00                 C  
ATOM    628  N   LYS    88     130.841 118.640 119.583  1.00                 N  
ATOM    629  CA  LYS    88     130.500 119.156 120.900  1.00                 C  
ATOM    630  C   LYS    88     129.490 120.277 120.718  1.00                 C  
ATOM    631  O   LYS    88     129.635 121.113 119.822  1.00                 O  
ATOM    632  CB  LYS    88     131.756 119.638 121.629  1.00                 C  
ATOM    633  CD  LYS    88     133.943 119.070 122.721  1.00                 C  
ATOM    634  CE  LYS    88     134.958 117.973 123.002  1.00                 C  
ATOM    635  CG  LYS    88     132.757 118.535 121.935  1.00                 C  
ATOM    636  NZ  LYS    88     136.117 118.478 123.789  1.00                 N  
ATOM    637  N   MET    89     128.460 120.287 121.556  1.00                 N  
ATOM    638  CA  MET    89     127.478 121.360 121.571  1.00                 C  
ATOM    639  C   MET    89     127.365 121.889 122.990  1.00                 C  
ATOM    640  O   MET    89     127.777 121.222 123.942  1.00                 O  
ATOM    641  CB  MET    89     126.129 120.859 121.050  1.00                 C  
ATOM    642  SD  MET    89     124.586 119.677 119.076  1.00                 S  
ATOM    643  CE  MET    89     124.626 118.079 119.884  1.00                 C  
ATOM    644  CG  MET    89     126.162 120.369 119.612  1.00                 C  
ATOM    645  N   GLY    90     126.815 123.092 123.131  1.00                 N  
ATOM    646  CA  GLY    90     126.705 123.726 124.435  1.00                 C  
ATOM    647  C   GLY    90     125.733 124.889 124.350  1.00                 C  
ATOM    648  O   GLY    90     125.489 125.435 123.272  1.00                 O  
ATOM    649  N   TYR    91     125.152 125.240 125.495  1.00                 N  
ATOM    650  CA  TYR    91     124.460 126.513 125.625  1.00                 C  
ATOM    651  C   TYR    91     125.271 127.447 126.512  1.00                 C  
ATOM    652  O   TYR    91     125.670 128.532 126.081  1.00                 O  
ATOM    653  CB  TYR    91     123.055 126.304 126.194  1.00                 C  
ATOM    654  CG  TYR    91     122.137 125.517 125.285  1.00                 C  
ATOM    655  OH  TYR    91     119.617 123.341 122.795  1.00                 O  
ATOM    656  CZ  TYR    91     120.451 124.062 123.618  1.00                 C  
ATOM    657  CD1 TYR    91     121.997 124.143 125.433  1.00                 C  
ATOM    658  CE1 TYR    91     121.160 123.416 124.607  1.00                 C  
ATOM    659  CD2 TYR    91     121.414 126.152 124.283  1.00                 C  
ATOM    660  CE2 TYR    91     120.573 125.441 123.448  1.00                 C  
ATOM    661  N   TYR    92     125.543 127.019 127.742  1.00                 N  
ATOM    662  CA  TYR    92     126.358 127.793 128.663  1.00                 C  
ATOM    663  C   TYR    92     125.851 129.211 128.884  1.00                 C  
ATOM    664  O   TYR    92     124.733 129.584 128.531  1.00                 O  
ATOM    665  CB  TYR    92     127.805 127.861 128.171  1.00                 C  
ATOM    666  CG  TYR    92     128.484 126.513 128.076  1.00                 C  
ATOM    667  OH  TYR    92     130.350 122.808 127.798  1.00                 O  
ATOM    668  CZ  TYR    92     129.733 124.034 127.892  1.00                 C  
ATOM    669  CD1 TYR    92     128.802 125.963 126.841  1.00                 C  
ATOM    670  CE1 TYR    92     129.422 124.731 126.745  1.00                 C  
ATOM    671  CD2 TYR    92     128.804 125.796 129.221  1.00                 C  
ATOM    672  CE2 TYR    92     129.425 124.564 129.144  1.00                 C  
ATOM    673  N   THR    93     126.715 130.010 129.506  1.00                 N  
ATOM    674  CA  THR    93     126.500 131.439 129.681  1.00                 C  
ATOM    675  C   THR    93     127.851 132.100 129.900  1.00                 C  
ATOM    676  O   THR    93     128.558 131.774 130.859  1.00                 O  
ATOM    677  CB  THR    93     125.549 131.727 130.858  1.00                 C  
ATOM    678  OG1 THR    93     124.288 131.088 130.624  1.00                 O  
ATOM    679  CG2 THR    93     125.317 133.223 131.001  1.00                 C  
ATOM    680  N   MET    94     128.207 133.019 129.012  1.00                 N  
ATOM    681  CA  MET    94     129.510 133.663 129.014  1.00                 C  
ATOM    682  C   MET    94     129.513 134.851 129.969  1.00                 C  
ATOM    683  O   MET    94     128.484 135.483 130.217  1.00                 O  
ATOM    684  CB  MET    94     129.888 134.111 127.601  1.00                 C  
ATOM    685  SD  MET    94     131.284 131.787 127.030  1.00                 S  
ATOM    686  CE  MET    94     132.757 132.771 126.766  1.00                 C  
ATOM    687  CG  MET    94     129.998 132.974 126.598  1.00                 C  
ATOM    688  N   VAL    95     130.696 135.146 130.509  1.00                 N  
ATOM    689  CA  VAL    95     130.890 136.261 131.432  1.00                 C  
ATOM    690  C   VAL    95     131.993 137.175 130.899  1.00                 C  
ATOM    691  O   VAL    95     132.896 137.599 131.618  1.00                 O  
ATOM    692  CB  VAL    95     131.230 135.767 132.850  1.00                 C  
ATOM    693  CG1 VAL    95     130.056 135.004 133.444  1.00                 C  
ATOM    694  CG2 VAL    95     132.478 134.897 132.827  1.00                 C  
ATOM    695  N   GLY    96     131.911 137.477 129.607  1.00                 N  
ATOM    696  CA  GLY    96     132.873 138.350 128.966  1.00                 C  
ATOM    697  C   GLY    96     132.606 139.818 129.223  1.00                 C  
ATOM    698  O   GLY    96     132.156 140.537 128.326  1.00                 O  
ATOM    699  N   GLN    97     132.852 140.260 130.458  1.00                 N  
ATOM    700  CA  GLN    97     132.742 141.660 130.870  1.00                 C  
ATOM    701  C   GLN    97     131.298 142.161 130.866  1.00                 C  
ATOM    702  O   GLN    97     131.036 143.321 131.197  1.00                 O  
ATOM    703  CB  GLN    97     133.590 142.554 129.962  1.00                 C  
ATOM    704  CD  GLN    97     135.888 143.164 129.112  1.00                 C  
ATOM    705  CG  GLN    97     135.070 142.209 129.959  1.00                 C  
ATOM    706  OE1 GLN    97     135.462 143.573 128.032  1.00                 O  
ATOM    707  NE2 GLN    97     137.070 143.522 129.601  1.00                 N  
ATOM    708  N   ASN    98     130.341 141.306 130.530  1.00                 N  
ATOM    709  CA  ASN    98     128.939 141.686 130.497  1.00                 C  
ATOM    710  C   ASN    98     128.186 140.974 131.612  1.00                 C  
ATOM    711  O   ASN    98     128.706 140.068 132.269  1.00                 O  
ATOM    712  CB  ASN    98     128.332 141.375 129.128  1.00                 C  
ATOM    713  CG  ASN    98     128.330 139.892 128.814  1.00                 C  
ATOM    714  OD1 ASN    98     128.394 139.057 129.717  1.00                 O  
ATOM    715  ND2 ASN    98     128.256 139.559 127.531  1.00                 N  
ATOM    716  N   ASP    99     126.940 141.404 131.822  1.00                 N  
ATOM    717  CA  ASP    99     126.114 140.799 132.862  1.00                 C  
ATOM    718  C   ASP    99     125.789 139.345 132.545  1.00                 C  
ATOM    719  O   ASP    99     125.623 138.532 133.462  1.00                 O  
ATOM    720  CB  ASP    99     124.818 141.592 133.046  1.00                 C  
ATOM    721  CG  ASP    99     125.048 142.938 133.705  1.00                 C  
ATOM    722  OD1 ASP    99     126.145 143.146 134.264  1.00                 O  
ATOM    723  OD2 ASP    99     124.130 143.784 133.662  1.00                 O  
ATOM    724  N   GLY   100     125.699 138.999 131.264  1.00                 N  
ATOM    725  CA  GLY   100     125.386 137.643 130.862  1.00                 C  
ATOM    726  C   GLY   100     125.158 137.520 129.371  1.00                 C  
ATOM    727  O   GLY   100     124.639 138.445 128.741  1.00                 O  
ATOM    728  N   SER   101     125.541 136.383 128.795  1.00                 N  
ATOM    729  CA  SER   101     125.441 136.175 127.357  1.00                 C  
ATOM    730  C   SER   101     125.102 134.721 127.077  1.00                 C  
ATOM    731  O   SER   101     125.860 133.823 127.452  1.00                 O  
ATOM    732  CB  SER   101     126.746 136.575 126.666  1.00                 C  
ATOM    733  OG  SER   101     126.674 136.348 125.269  1.00                 O  
ATOM    734  N   LEU   102     123.970 134.493 126.420  1.00                 N  
ATOM    735  CA  LEU   102     123.586 133.146 126.029  1.00                 C  
ATOM    736  C   LEU   102     124.146 132.821 124.652  1.00                 C  
ATOM    737  O   LEU   102     123.969 133.587 123.702  1.00                 O  
ATOM    738  CB  LEU   102     122.063 132.999 126.040  1.00                 C  
ATOM    739  CG  LEU   102     121.371 133.215 127.387  1.00                 C  
ATOM    740  CD1 LEU   102     119.860 133.133 127.234  1.00                 C  
ATOM    741  CD2 LEU   102     121.854 132.198 128.409  1.00                 C  
ATOM    742  N   GLU   103     124.816 131.677 124.543  1.00                 N  
ATOM    743  CA  GLU   103     125.465 131.291 123.300  1.00                 C  
ATOM    744  C   GLU   103     125.117 129.850 122.958  1.00                 C  
ATOM    745  O   GLU   103     124.486 129.137 123.738  1.00                 O  
ATOM    746  CB  GLU   103     126.981 131.470 123.409  1.00                 C  
ATOM    747  CD  GLU   103     127.921 129.262 124.196  1.00                 C  
ATOM    748  CG  GLU   103     127.615 130.703 124.557  1.00                 C  
ATOM    749  OE1 GLU   103     127.923 128.940 122.990  1.00                 O  
ATOM    750  OE2 GLU   103     128.159 128.456 125.120  1.00                 O  
ATOM    751  N   PHE   104     125.508 129.435 121.750  1.00                 N  
ATOM    752  CA  PHE   104     125.361 128.051 121.287  1.00                 C  
ATOM    753  C   PHE   104     126.663 127.686 120.577  1.00                 C  
ATOM    754  O   PHE   104     126.809 127.911 119.375  1.00                 O  
ATOM    755  CB  PHE   104     124.141 127.918 120.374  1.00                 C  
ATOM    756  CG  PHE   104     123.842 126.505 119.963  1.00                 C  
ATOM    757  CZ  PHE   104     123.292 123.890 119.196  1.00                 C  
ATOM    758  CD1 PHE   104     123.252 125.621 120.849  1.00                 C  
ATOM    759  CE1 PHE   104     122.977 124.320 120.471  1.00                 C  
ATOM    760  CD2 PHE   104     124.151 126.059 118.690  1.00                 C  
ATOM    761  CE2 PHE   104     123.876 124.758 118.312  1.00                 C  
ATOM    762  N   ASN   105     127.591 127.100 121.324  1.00                 N  
ATOM    763  CA  ASN   105     128.941 126.826 120.848  1.00                 C  
ATOM    764  C   ASN   105     129.005 125.406 120.296  1.00                 C  
ATOM    765  O   ASN   105     128.936 124.437 121.056  1.00                 O  
ATOM    766  CB  ASN   105     129.959 127.039 121.971  1.00                 C  
ATOM    767  CG  ASN   105     131.387 126.830 121.509  1.00                 C  
ATOM    768  OD1 ASN   105     131.654 125.999 120.641  1.00                 O  
ATOM    769  ND2 ASN   105     132.312 127.585 122.091  1.00                 N  
ATOM    770  N   PHE   106     129.152 125.283 118.979  1.00                 N  
ATOM    771  CA  PHE   106     129.249 123.994 118.306  1.00                 C  
ATOM    772  C   PHE   106     130.664 123.790 117.785  1.00                 C  
ATOM    773  O   PHE   106     131.104 124.510 116.886  1.00                 O  
ATOM    774  CB  PHE   106     128.233 123.907 117.166  1.00                 C  
ATOM    775  CG  PHE   106     128.233 122.585 116.453  1.00                 C  
ATOM    776  CZ  PHE   106     128.234 120.142 115.128  1.00                 C  
ATOM    777  CD1 PHE   106     128.243 121.398 117.165  1.00                 C  
ATOM    778  CE1 PHE   106     128.243 120.182 116.509  1.00                 C  
ATOM    779  CD2 PHE   106     128.223 122.528 115.071  1.00                 C  
ATOM    780  CE2 PHE   106     128.224 121.311 114.415  1.00                 C  
ATOM    781  N   ARG   107     131.364 122.799 118.332  1.00                 N  
ATOM    782  CA  ARG   107     132.765 122.545 118.015  1.00                 C  
ATOM    783  C   ARG   107     132.867 121.240 117.237  1.00                 C  
ATOM    784  O   ARG   107     132.012 120.361 117.379  1.00                 O  
ATOM    785  CB  ARG   107     133.603 122.495 119.294  1.00                 C  
ATOM    786  CD  ARG   107     134.518 123.694 121.300  1.00                 C  
ATOM    787  NE  ARG   107     134.553 124.942 122.058  1.00                 N  
ATOM    788  CG  ARG   107     133.683 123.819 120.036  1.00                 C  
ATOM    789  CZ  ARG   107     135.454 125.902 121.877  1.00                 C  
ATOM    790  NH1 ARG   107     135.407 127.004 122.614  1.00                 N  
ATOM    791  NH2 ARG   107     136.400 125.759 120.959  1.00                 N  
ATOM    792  N   SER   108     133.899 121.123 116.409  1.00                 N  
ATOM    793  CA  SER   108     134.252 119.882 115.730  1.00                 C  
ATOM    794  C   SER   108     135.716 119.607 116.053  1.00                 C  
ATOM    795  O   SER   108     136.615 120.208 115.459  1.00                 O  
ATOM    796  CB  SER   108     133.999 120.004 114.226  1.00                 C  
ATOM    797  OG  SER   108     134.373 118.816 113.548  1.00                 O  
ATOM    798  N   PRO   109     135.958 118.693 116.994  1.00                 N  
ATOM    799  CA  PRO   109     137.244 118.624 117.680  1.00                 C  
ATOM    800  C   PRO   109     138.404 118.270 116.762  1.00                 C  
ATOM    801  O   PRO   109     139.549 118.616 117.067  1.00                 O  
ATOM    802  CB  PRO   109     137.043 117.533 118.733  1.00                 C  
ATOM    803  CD  PRO   109     134.920 117.814 117.665  1.00                 C  
ATOM    804  CG  PRO   109     135.573 117.525 118.988  1.00                 C  
ATOM    805  N   ASN   110     138.146 117.580 115.656  1.00                 N  
ATOM    806  CA  ASN   110     139.230 117.117 114.794  1.00                 C  
ATOM    807  C   ASN   110     138.624 116.815 113.435  1.00                 C  
ATOM    808  O   ASN   110     137.641 116.075 113.351  1.00                 O  
ATOM    809  CB  ASN   110     139.927 115.904 115.414  1.00                 C  
ATOM    810  CG  ASN   110     141.168 115.490 114.648  1.00                 C  
ATOM    811  OD1 ASN   110     141.495 116.075 113.615  1.00                 O  
ATOM    812  ND2 ASN   110     141.863 114.478 115.153  1.00                 N  
ATOM    813  N   VAL   111     139.203 117.381 112.384  1.00                 N  
ATOM    814  CA  VAL   111     138.677 117.167 111.044  1.00                 C  
ATOM    815  C   VAL   111     139.581 116.250 110.233  1.00                 C  
ATOM    816  O   VAL   111     139.156 115.180 109.794  1.00                 O  
ATOM    817  CB  VAL   111     138.484 118.498 110.294  1.00                 C  
ATOM    818  CG1 VAL   111     138.014 118.244 108.870  1.00                 C  
ATOM    819  CG2 VAL   111     137.498 119.388 111.034  1.00                 C  
ATOM    820  N   LEU   112     140.834 116.641 110.007  1.00                 N  
ATOM    821  CA  LEU   112     141.771 115.746 109.339  1.00                 C  
ATOM    822  C   LEU   112     142.919 115.344 110.259  1.00                 C  
ATOM    823  O   LEU   112     143.120 114.159 110.533  1.00                 O  
ATOM    824  CB  LEU   112     142.327 116.400 108.073  1.00                 C  
ATOM    825  CG  LEU   112     141.322 116.667 106.950  1.00                 C  
ATOM    826  CD1 LEU   112     141.978 117.436 105.813  1.00                 C  
ATOM    827  CD2 LEU   112     140.732 115.363 106.436  1.00                 C  
ATOM    828  N   GLY   113     143.661 116.326 110.757  1.00                 N  
ATOM    829  CA  GLY   113     144.804 116.076 111.614  1.00                 C  
ATOM    830  C   GLY   113     144.546 116.507 113.040  1.00                 C  
ATOM    831  O   GLY   113     143.933 115.767 113.814  1.00                 O  
ATOM    832  N   ARG   114     145.028 117.692 113.407  1.00                 N  
ATOM    833  CA  ARG   114     144.674 118.306 114.670  1.00                 C  
ATOM    834  C   ARG   114     143.790 119.527 114.537  1.00                 C  
ATOM    835  O   ARG   114     143.696 120.313 115.487  1.00                 O  
ATOM    836  CB  ARG   114     145.933 118.702 115.445  1.00                 C  
ATOM    837  CD  ARG   114     148.009 117.986 116.659  1.00                 C  
ATOM    838  NE  ARG   114     148.948 118.659 115.764  1.00                 N  
ATOM    839  CG  ARG   114     146.760 117.522 115.929  1.00                 C  
ATOM    840  CZ  ARG   114     150.014 119.338 116.174  1.00                 C  
ATOM    841  NH1 ARG   114     150.812 119.917 115.287  1.00                 N  
ATOM    842  NH2 ARG   114     150.280 119.437 117.469  1.00                 N  
ATOM    843  N   ALA   115     143.133 119.711 113.393  1.00                 N  
ATOM    844  CA  ALA   115     142.375 120.923 113.117  1.00                 C  
ATOM    845  C   ALA   115     141.139 121.024 114.004  1.00                 C  
ATOM    846  O   ALA   115     140.839 120.126 114.792  1.00                 O  
ATOM    847  CB  ALA   115     141.967 120.971 111.653  1.00                 C  
ATOM    848  N   GLU   116     140.421 122.142 113.870  1.00                 N  
ATOM    849  CA  GLU   116     139.189 122.396 114.606  1.00                 C  
ATOM    850  C   GLU   116     138.232 123.209 113.748  1.00                 C  
ATOM    851  O   GLU   116     138.569 123.619 112.636  1.00                 O  
ATOM    852  CB  GLU   116     139.489 123.122 115.919  1.00                 C  
ATOM    853  CD  GLU   116     140.484 125.143 117.062  1.00                 C  
ATOM    854  CG  GLU   116     140.133 124.487 115.741  1.00                 C  
ATOM    855  OE1 GLU   116     141.541 124.800 117.633  1.00                 O  
ATOM    856  OE2 GLU   116     139.703 125.999 117.526  1.00                 O  
ATOM    857  N   GLU   117     137.028 123.426 114.272  1.00                 N  
ATOM    858  CA  GLU   117     136.042 124.316 113.671  1.00                 C  
ATOM    859  C   GLU   117     134.987 124.639 114.713  1.00                 C  
ATOM    860  O   GLU   117     134.260 123.747 115.156  1.00                 O  
ATOM    861  CB  GLU   117     135.424 123.670 112.429  1.00                 C  
ATOM    862  CD  GLU   117     133.901 123.918 110.429  1.00                 C  
ATOM    863  CG  GLU   117     134.434 124.560 111.695  1.00                 C  
ATOM    864  OE1 GLU   117     134.303 122.773 110.129  1.00                 O  
ATOM    865  OE2 GLU   117     133.083 124.558 109.737  1.00                 O  
ATOM    866  N   VAL   118     134.902 125.906 115.104  1.00                 N  
ATOM    867  CA  VAL   118     133.923 126.358 116.078  1.00                 C  
ATOM    868  C   VAL   118     132.773 127.051 115.369  1.00                 C  
ATOM    869  O   VAL   118     132.808 127.258 114.157  1.00                 O  
ATOM    870  CB  VAL   118     134.557 127.297 117.121  1.00                 C  
ATOM    871  CG1 VAL   118     135.651 126.575 117.892  1.00                 C  
ATOM    872  CG2 VAL   118     135.108 128.545 116.449  1.00                 C  
ATOM    873  N   LYS   119     131.736 127.371 116.132  1.00                 N  
ATOM    874  CA  LYS   119     130.638 128.206 115.668  1.00                 C  
ATOM    875  C   LYS   119     129.889 128.717 116.885  1.00                 C  
ATOM    876  O   LYS   119     129.221 127.941 117.572  1.00                 O  
ATOM    877  CB  LYS   119     129.723 127.416 114.731  1.00                 C  
ATOM    878  CD  LYS   119     127.778 127.413 113.144  1.00                 C  
ATOM    879  CE  LYS   119     126.650 128.234 112.540  1.00                 C  
ATOM    880  CG  LYS   119     128.595 128.236 114.126  1.00                 C  
ATOM    881  NZ  LYS   119     125.840 127.440 111.576  1.00                 N  
ATOM    882  N   LEU   120     129.994 130.013 117.151  1.00                 N  
ATOM    883  CA  LEU   120     129.399 130.617 118.334  1.00                 C  
ATOM    884  C   LEU   120     128.315 131.583 117.891  1.00                 C  
ATOM    885  O   LEU   120     128.518 132.369 116.961  1.00                 O  
ATOM    886  CB  LEU   120     130.468 131.322 119.171  1.00                 C  
ATOM    887  CG  LEU   120     131.341 130.425 120.051  1.00                 C  
ATOM    888  CD1 LEU   120     132.240 129.544 119.196  1.00                 C  
ATOM    889  CD2 LEU   120     132.177 131.260 121.009  1.00                 C  
ATOM    890  N   ASP   121     127.157 131.514 118.548  1.00                 N  
ATOM    891  CA  ASP   121     126.060 132.447 118.327  1.00                 C  
ATOM    892  C   ASP   121     125.658 133.001 119.692  1.00                 C  
ATOM    893  O   ASP   121     124.726 132.522 120.331  1.00                 O  
ATOM    894  CB  ASP   121     124.896 131.748 117.622  1.00                 C  
ATOM    895  CG  ASP   121     123.777 132.704 117.257  1.00                 C  
ATOM    896  OD1 ASP   121     123.902 133.908 117.563  1.00                 O  
ATOM    897  OD2 ASP   121     122.776 132.248 116.665  1.00                 O  
ATOM    898  N   TYR   122     126.363 134.035 120.133  1.00                 N  
ATOM    899  CA  TYR   122     126.186 134.591 121.465  1.00                 C  
ATOM    900  C   TYR   122     125.397 135.888 121.397  1.00                 C  
ATOM    901  O   TYR   122     125.836 136.858 120.776  1.00                 O  
ATOM    902  CB  TYR   122     127.543 134.824 122.133  1.00                 C  
ATOM    903  CG  TYR   122     128.293 133.552 122.457  1.00                 C  
ATOM    904  OH  TYR   122     130.348 130.046 123.336  1.00                 O  
ATOM    905  CZ  TYR   122     129.669 131.207 123.046  1.00                 C  
ATOM    906  CD1 TYR   122     128.032 132.377 121.764  1.00                 C  
ATOM    907  CE1 TYR   122     128.713 131.209 122.054  1.00                 C  
ATOM    908  CD2 TYR   122     129.260 133.531 123.454  1.00                 C  
ATOM    909  CE2 TYR   122     129.951 132.373 123.757  1.00                 C  
ATOM    910  N   ILE   123     124.238 135.901 122.039  1.00                 N  
ATOM    911  CA  ILE   123     123.447 137.112 122.221  1.00                 C  
ATOM    912  C   ILE   123     123.837 137.740 123.562  1.00                 C  
ATOM    913  O   ILE   123     124.805 137.268 124.165  1.00                 O  
ATOM    914  CB  ILE   123     121.937 136.815 122.156  1.00                 C  
ATOM    915  CD1 ILE   123     120.036 135.689 123.426  1.00                 C  
ATOM    916  CG1 ILE   123     121.532 135.862 123.282  1.00                 C  
ATOM    917  CG2 ILE   123     121.561 136.268 120.787  1.00                 C  
ATOM    918  N   TYR   124     123.145 138.764 124.051  1.00                 N  
ATOM    919  CA  TYR   124     123.479 139.374 125.329  1.00                 C  
ATOM    920  C   TYR   124     122.290 140.198 125.789  1.00                 C  
ATOM    921  O   TYR   124     121.721 140.975 125.018  1.00                 O  
ATOM    922  CB  TYR   124     124.741 140.230 125.201  1.00                 C  
ATOM    923  CG  TYR   124     125.180 140.871 126.498  1.00                 C  
ATOM    924  OH  TYR   124     126.380 142.624 130.072  1.00                 O  
ATOM    925  CZ  TYR   124     125.984 142.045 128.888  1.00                 C  
ATOM    926  CD1 TYR   124     124.734 140.384 127.719  1.00                 C  
ATOM    927  CE1 TYR   124     125.130 140.964 128.909  1.00                 C  
ATOM    928  CD2 TYR   124     126.041 141.962 126.496  1.00                 C  
ATOM    929  CE2 TYR   124     126.448 142.554 127.676  1.00                 C  
ATOM    930  N   GLY   125     121.920 140.013 127.055  1.00                 N  
ATOM    931  CA  GLY   125     120.757 140.675 127.615  1.00                 C  
ATOM    932  C   GLY   125     120.780 142.185 127.525  1.00                 C  
ATOM    933  O   GLY   125     119.711 142.803 127.581  1.00                 O  
ATOM    934  N   THR   126     121.957 142.795 127.391  1.00                 N  
ATOM    935  CA  THR   126     122.023 144.249 127.391  1.00                 C  
ATOM    936  C   THR   126     122.500 144.833 126.065  1.00                 C  
ATOM    937  O   THR   126     121.782 145.619 125.439  1.00                 O  
ATOM    938  CB  THR   126     122.948 144.772 128.505  1.00                 C  
ATOM    939  OG1 THR   126     122.451 144.350 129.781  1.00                 O  
ATOM    940  CG2 THR   126     123.003 146.292 128.483  1.00                 C  
ATOM    941  N   LYS   127     123.699 144.456 125.618  1.00                 N  
ATOM    942  CA  LYS   127     124.331 145.209 124.538  1.00                 C  
ATOM    943  C   LYS   127     124.365 144.420 123.233  1.00                 C  
ATOM    944  O   LYS   127     123.825 144.867 122.216  1.00                 O  
ATOM    945  CB  LYS   127     125.754 145.615 124.929  1.00                 C  
ATOM    946  CD  LYS   127     127.260 147.009 126.373  1.00                 C  
ATOM    947  CE  LYS   127     127.327 148.046 127.482  1.00                 C  
ATOM    948  CG  LYS   127     125.821 146.644 126.045  1.00                 C  
ATOM    949  NZ  LYS   127     128.731 148.386 127.841  1.00                 N  
ATOM    950  N   HIS   128     124.981 143.244 123.240  1.00                 N  
ATOM    951  CA  HIS   128     125.170 142.495 122.006  1.00                 C  
ATOM    952  C   HIS   128     123.873 141.825 121.577  1.00                 C  
ATOM    953  O   HIS   128     123.143 141.268 122.399  1.00                 O  
ATOM    954  CB  HIS   128     126.275 141.450 122.177  1.00                 C  
ATOM    955  CG  HIS   128     127.636 142.038 122.383  1.00                 C  
ATOM    956  ND1 HIS   128     128.371 142.591 121.356  1.00                 N  
ATOM    957  CE1 HIS   128     129.543 143.033 121.846  1.00                 C  
ATOM    958  CD2 HIS   128     128.529 142.217 123.518  1.00                 C  
ATOM    959  NE2 HIS   128     129.645 142.812 123.142  1.00                 N  
ATOM    960  N   THR   129     123.587 141.886 120.279  1.00                 N  
ATOM    961  CA  THR   129     122.399 141.257 119.720  1.00                 C  
ATOM    962  C   THR   129     122.688 140.016 118.893  1.00                 C  
ATOM    963  O   THR   129     121.793 139.187 118.725  1.00                 O  
ATOM    964  CB  THR   129     121.605 142.236 118.836  1.00                 C  
ATOM    965  OG1 THR   129     122.419 142.658 117.734  1.00                 O  
ATOM    966  CG2 THR   129     121.195 143.464 119.635  1.00                 C  
ATOM    967  N   ARG   130     123.899 139.864 118.364  1.00                 N  
ATOM    968  CA  ARG   130     124.182 138.749 117.473  1.00                 C  
ATOM    969  C   ARG   130     125.665 138.417 117.505  1.00                 C  
ATOM    970  O   ARG   130     126.481 139.163 118.051  1.00                 O  
ATOM    971  CB  ARG   130     123.734 139.076 116.047  1.00                 C  
ATOM    972  CD  ARG   130     121.459 138.015 116.070  1.00                 C  
ATOM    973  NE  ARG   130     120.033 138.198 115.808  1.00                 N  
ATOM    974  CG  ARG   130     122.239 139.309 115.904  1.00                 C  
ATOM    975  CZ  ARG   130     119.150 138.583 116.723  1.00                 C  
ATOM    976  NH1 ARG   130     117.873 138.723 116.394  1.00                 N  
ATOM    977  NH2 ARG   130     119.545 138.827 117.965  1.00                 N  
ATOM    978  N   GLY   131     125.995 137.272 116.910  1.00                 N  
ATOM    979  CA  GLY   131     127.368 136.827 116.727  1.00                 C  
ATOM    980  C   GLY   131     127.361 135.577 115.859  1.00                 C  
ATOM    981  O   GLY   131     126.438 134.763 115.919  1.00                 O  
ATOM    982  N   PHE   132     128.384 135.453 115.018  1.00                 N  
ATOM    983  CA  PHE   132     128.590 134.257 114.212  1.00                 C  
ATOM    984  C   PHE   132     130.005 134.283 113.653  1.00                 C  
ATOM    985  O   PHE   132     130.308 135.153 112.835  1.00                 O  
ATOM    986  CB  PHE   132     127.550 134.179 113.093  1.00                 C  
ATOM    987  CG  PHE   132     127.642 132.930 112.265  1.00                 C  
ATOM    988  CZ  PHE   132     127.810 130.620 110.728  1.00                 C  
ATOM    989  CD1 PHE   132     128.199 131.775 112.788  1.00                 C  
ATOM    990  CE1 PHE   132     128.284 130.625 112.026  1.00                 C  
ATOM    991  CD2 PHE   132     127.172 132.908 110.964  1.00                 C  
ATOM    992  CE2 PHE   132     127.257 131.758 110.202  1.00                 C  
ATOM    993  N   GLY   133     130.883 133.361 114.051  1.00                 N  
ATOM    994  CA  GLY   133     132.283 133.525 113.668  1.00                 C  
ATOM    995  C   GLY   133     132.922 132.351 112.924  1.00                 C  
ATOM    996  O   GLY   133     133.665 132.580 111.967  1.00                 O  
ATOM    997  N   PHE   134     132.692 131.119 113.362  1.00                 N  
ATOM    998  CA  PHE   134     133.061 129.895 112.651  1.00                 C  
ATOM    999  C   PHE   134     134.550 129.525 112.635  1.00                 C  
ATOM   1000  O   PHE   134     134.885 128.401 112.251  1.00                 O  
ATOM   1001  CB  PHE   134     132.604 129.964 111.193  1.00                 C  
ATOM   1002  CG  PHE   134     131.130 130.200 111.030  1.00                 C  
ATOM   1003  CZ  PHE   134     128.400 130.633 110.734  1.00                 C  
ATOM   1004  CD1 PHE   134     130.661 131.167 110.158  1.00                 C  
ATOM   1005  CE1 PHE   134     129.304 131.385 110.008  1.00                 C  
ATOM   1006  CD2 PHE   134     130.211 129.456 111.749  1.00                 C  
ATOM   1007  CE2 PHE   134     128.855 129.674 111.599  1.00                 C  
ATOM   1008  N   SER   135     135.449 130.436 113.010  1.00                 N  
ATOM   1009  CA  SER   135     136.744 130.125 113.627  1.00                 C  
ATOM   1010  C   SER   135     137.434 128.815 113.227  1.00                 C  
ATOM   1011  O   SER   135     137.618 127.946 114.083  1.00                 O  
ATOM   1012  CB  SER   135     136.618 130.096 115.152  1.00                 C  
ATOM   1013  OG  SER   135     136.214 131.358 115.654  1.00                 O  
ATOM   1014  N   LEU   136     137.810 128.624 111.965  1.00                 N  
ATOM   1015  CA  LEU   136     138.519 127.415 111.548  1.00                 C  
ATOM   1016  C   LEU   136     140.013 127.532 111.838  1.00                 C  
ATOM   1017  O   LEU   136     140.674 128.450 111.350  1.00                 O  
ATOM   1018  CB  LEU   136     138.290 127.146 110.059  1.00                 C  
ATOM   1019  CG  LEU   136     138.965 125.900 109.484  1.00                 C  
ATOM   1020  CD1 LEU   136     138.395 124.639 110.115  1.00                 C  
ATOM   1021  CD2 LEU   136     138.807 125.852 107.972  1.00                 C  
ATOM   1022  N   LYS   137     140.553 126.581 112.603  1.00                 N  
ATOM   1023  CA  LYS   137     141.917 126.682 113.118  1.00                 C  
ATOM   1024  C   LYS   137     142.687 125.382 112.930  1.00                 C  
ATOM   1025  O   LYS   137     142.127 124.299 113.109  1.00                 O  
ATOM   1026  CB  LYS   137     141.904 127.066 114.599  1.00                 C  
ATOM   1027  CD  LYS   137     141.408 128.789 116.356  1.00                 C  
ATOM   1028  CE  LYS   137     140.801 130.153 116.639  1.00                 C  
ATOM   1029  CG  LYS   137     141.323 128.443 114.878  1.00                 C  
ATOM   1030  NZ  LYS   137     140.894 130.514 118.081  1.00                 N  
ATOM   1031  N   LYS   138     143.977 125.492 112.583  1.00                 N  
ATOM   1032  CA  LYS   138     144.856 124.343 112.367  1.00                 C  
ATOM   1033  C   LYS   138     146.224 124.613 112.983  1.00                 C  
ATOM   1034  O   LYS   138     146.661 125.773 113.023  1.00                 O  
ATOM   1035  CB  LYS   138     144.985 124.041 110.873  1.00                 C  
ATOM   1036  CD  LYS   138     143.894 123.281 108.744  1.00                 C  
ATOM   1037  CE  LYS   138     142.586 122.894 108.073  1.00                 C  
ATOM   1038  CG  LYS   138     143.681 123.632 110.207  1.00                 C  
ATOM   1039  NZ  LYS   138     142.785 122.515 106.646  1.00                 N  
ATOM   1040  N   PRO   139     146.935 123.589 113.457  1.00                 N  
ATOM   1041  CA  PRO   139     148.348 123.780 113.804  1.00                 C  
ATOM   1042  C   PRO   139     149.190 123.920 112.549  1.00                 C  
ATOM   1043  O   PRO   139     148.795 123.486 111.467  1.00                 O  
ATOM   1044  CB  PRO   139     148.709 122.519 114.592  1.00                 C  
ATOM   1045  CD  PRO   139     146.485 122.181 113.775  1.00                 C  
ATOM   1046  CG  PRO   139     147.778 121.475 114.074  1.00                 C  
ATOM   1047  N   LEU   140     150.358 124.538 112.694  1.00                 N  
ATOM   1048  CA  LEU   140     151.243 124.826 111.571  1.00                 C  
ATOM   1049  C   LEU   140     152.532 124.037 111.745  1.00                 C  
ATOM   1050  O   LEU   140     153.164 124.093 112.807  1.00                 O  
ATOM   1051  CB  LEU   140     151.520 126.328 111.478  1.00                 C  
ATOM   1052  CG  LEU   140     152.490 126.772 110.382  1.00                 C  
ATOM   1053  CD1 LEU   140     151.908 126.496 109.004  1.00                 C  
ATOM   1054  CD2 LEU   140     152.827 128.248 110.528  1.00                 C  
ATOM   1055  N   ASN   141     152.914 123.295 110.702  1.00                 N  
ATOM   1056  CA  ASN   141     154.164 122.532 110.670  1.00                 C  
ATOM   1057  C   ASN   141     154.213 121.470 111.762  1.00                 C  
ATOM   1058  O   ASN   141     155.282 121.156 112.289  1.00                 O  
ATOM   1059  CB  ASN   141     155.367 123.469 110.792  1.00                 C  
ATOM   1060  CG  ASN   141     155.490 124.416 109.615  1.00                 C  
ATOM   1061  OD1 ASN   141     155.491 123.989 108.460  1.00                 O  
ATOM   1062  ND2 ASN   141     155.595 125.708 109.904  1.00                 N  
ATOM   1063  N   GLY   142     153.061 120.910 112.118  1.00                 N  
ATOM   1064  CA  GLY   142     153.006 119.879 113.126  1.00                 C  
ATOM   1065  C   GLY   142     153.411 120.318 114.513  1.00                 C  
ATOM   1066  O   GLY   142     153.688 119.459 115.358  1.00                 O  
ATOM   1067  N   ASN   143     153.464 121.619 114.774  1.00                 N  
ATOM   1068  CA  ASN   143     153.769 122.313 116.016  1.00                 C  
ATOM   1069  C   ASN   143     152.484 122.638 116.764  1.00                 C  
ATOM   1070  O   ASN   143     151.608 123.319 116.223  1.00                 O  
ATOM   1071  CB  ASN   143     154.581 123.579 115.737  1.00                 C  
ATOM   1072  CG  ASN   143     155.956 123.278 115.175  1.00                 C  
ATOM   1073  OD1 ASN   143     156.859 122.867 115.904  1.00                 O  
ATOM   1074  ND2 ASN   143     156.119 123.481 113.872  1.00                 N  
ATOM   1075  N   PRO   144     152.320 122.171 118.003  1.00                 N  
ATOM   1076  CA  PRO   144     151.034 122.354 118.689  1.00                 C  
ATOM   1077  C   PRO   144     150.805 123.756 119.216  1.00                 C  
ATOM   1078  O   PRO   144     149.652 124.101 119.502  1.00                 O  
ATOM   1079  CB  PRO   144     151.088 121.357 119.848  1.00                 C  
ATOM   1080  CD  PRO   144     153.256 121.309 118.835  1.00                 C  
ATOM   1081  CG  PRO   144     152.541 121.218 120.154  1.00                 C  
ATOM   1082  N   ASP   145     151.851 124.570 119.360  1.00                 N  
ATOM   1083  CA  ASP   145     151.666 125.927 119.861  1.00                 C  
ATOM   1084  C   ASP   145     151.416 126.912 118.727  1.00                 C  
ATOM   1085  O   ASP   145     150.502 127.739 118.806  1.00                 O  
ATOM   1086  CB  ASP   145     152.885 126.369 120.674  1.00                 C  
ATOM   1087  CG  ASP   145     153.010 125.622 121.987  1.00                 C  
ATOM   1088  OD1 ASP   145     152.025 124.975 122.399  1.00                 O  
ATOM   1089  OD2 ASP   145     154.094 125.685 122.605  1.00                 O  
ATOM   1090  N   THR   146     152.214 126.846 117.667  1.00                 N  
ATOM   1091  CA  THR   146     152.005 127.706 116.511  1.00                 C  
ATOM   1092  C   THR   146     150.744 127.267 115.784  1.00                 C  
ATOM   1093  O   THR   146     150.704 126.177 115.207  1.00                 O  
ATOM   1094  CB  THR   146     153.214 127.674 115.558  1.00                 C  
ATOM   1095  OG1 THR   146     154.385 128.123 116.252  1.00                 O  
ATOM   1096  CG2 THR   146     152.976 128.587 114.365  1.00                 C  
ATOM   1097  N   TRP   147     149.716 128.110 115.809  1.00                 N  
ATOM   1098  CA  TRP   147     148.435 127.811 115.188  1.00                 C  
ATOM   1099  C   TRP   147     148.150 128.795 114.067  1.00                 C  
ATOM   1100  O   TRP   147     148.906 129.743 113.848  1.00                 O  
ATOM   1101  CB  TRP   147     147.314 127.845 116.229  1.00                 C  
ATOM   1102  CG  TRP   147     147.442 126.788 117.283  1.00                 C  
ATOM   1103  CD1 TRP   147     148.334 125.754 117.303  1.00                 C  
ATOM   1104  NE1 TRP   147     148.149 124.991 118.430  1.00                 N  
ATOM   1105  CD2 TRP   147     146.652 126.661 118.472  1.00                 C  
ATOM   1106  CE2 TRP   147     147.121 125.529 119.163  1.00                 C  
ATOM   1107  CH2 TRP   147     145.537 125.848 120.885  1.00                 C  
ATOM   1108  CZ2 TRP   147     146.569 125.112 120.374  1.00                 C  
ATOM   1109  CE3 TRP   147     145.595 127.395 119.018  1.00                 C  
ATOM   1110  CZ3 TRP   147     145.051 126.978 120.218  1.00                 C  
ATOM   1111  N   PHE   148     147.055 128.553 113.359  1.00                 N  
ATOM   1112  CA  PHE   148     146.536 129.446 112.336  1.00                 C  
ATOM   1113  C   PHE   148     145.024 129.485 112.477  1.00                 C  
ATOM   1114  O   PHE   148     144.418 128.507 112.916  1.00                 O  
ATOM   1115  CB  PHE   148     146.966 128.975 110.945  1.00                 C  
ATOM   1116  CG  PHE   148     146.506 129.873 109.832  1.00                 C  
ATOM   1117  CZ  PHE   148     145.650 131.530 107.771  1.00                 C  
ATOM   1118  CD1 PHE   148     147.185 131.043 109.542  1.00                 C  
ATOM   1119  CE1 PHE   148     146.762 131.869 108.518  1.00                 C  
ATOM   1120  CD2 PHE   148     145.395 129.547 109.075  1.00                 C  
ATOM   1121  CE2 PHE   148     144.972 130.373 108.051  1.00                 C  
ATOM   1122  N   GLY   149     144.413 130.613 112.134  1.00                 N  
ATOM   1123  CA  GLY   149     142.979 130.788 112.315  1.00                 C  
ATOM   1124  C   GLY   149     142.408 131.592 111.162  1.00                 C  
ATOM   1125  O   GLY   149     143.064 132.502 110.651  1.00                 O  
ATOM   1126  N   ALA   150     141.193 131.248 110.749  1.00                 N  
ATOM   1127  CA  ALA   150     140.445 131.997 109.748  1.00                 C  
ATOM   1128  C   ALA   150     139.027 132.157 110.266  1.00                 C  
ATOM   1129  O   ALA   150     138.236 131.209 110.221  1.00                 O  
ATOM   1130  CB  ALA   150     140.487 131.279 108.408  1.00                 C  
ATOM   1131  N   ARG   151     138.703 133.350 110.745  1.00                 N  
ATOM   1132  CA  ARG   151     137.411 133.631 111.349  1.00                 C  
ATOM   1133  C   ARG   151     136.579 134.467 110.391  1.00                 C  
ATOM   1134  O   ARG   151     137.124 135.191 109.557  1.00                 O  
ATOM   1135  CB  ARG   151     137.590 134.347 112.689  1.00                 C  
ATOM   1136  CD  ARG   151     138.420 134.277 115.057  1.00                 C  
ATOM   1137  NE  ARG   151     139.143 133.512 116.070  1.00                 N  
ATOM   1138  CG  ARG   151     138.311 133.521 113.742  1.00                 C  
ATOM   1139  CZ  ARG   151     139.291 133.897 117.333  1.00                 C  
ATOM   1140  NH1 ARG   151     139.966 133.136 118.184  1.00                 N  
ATOM   1141  NH2 ARG   151     138.765 135.043 117.742  1.00                 N  
ATOM   1142  N   ALA   152     135.258 134.356 110.503  1.00                 N  
ATOM   1143  CA  ALA   152     134.326 135.124 109.678  1.00                 C  
ATOM   1144  C   ALA   152     133.183 135.570 110.583  1.00                 C  
ATOM   1145  O   ALA   152     132.229 134.821 110.796  1.00                 O  
ATOM   1146  CB  ALA   152     133.838 134.284 108.508  1.00                 C  
ATOM   1147  N   TYR   153     133.274 136.791 111.095  1.00                 N  
ATOM   1148  CA  TYR   153     132.349 137.279 112.105  1.00                 C  
ATOM   1149  C   TYR   153     131.265 138.153 111.491  1.00                 C  
ATOM   1150  O   TYR   153     131.464 138.788 110.455  1.00                 O  
ATOM   1151  CB  TYR   153     133.099 138.061 113.185  1.00                 C  
ATOM   1152  CG  TYR   153     134.006 137.207 114.042  1.00                 C  
ATOM   1153  OH  TYR   153     136.512 134.860 116.388  1.00                 O  
ATOM   1154  CZ  TYR   153     135.681 135.636 115.613  1.00                 C  
ATOM   1155  CD1 TYR   153     135.328 136.987 113.678  1.00                 C  
ATOM   1156  CE1 TYR   153     136.164 136.207 114.455  1.00                 C  
ATOM   1157  CD2 TYR   153     133.536 136.623 115.212  1.00                 C  
ATOM   1158  CE2 TYR   153     134.358 135.841 116.001  1.00                 C  
ATOM   1159  N   ARG   154     130.104 138.170 112.142  1.00                 N  
ATOM   1160  CA  ARG   154     129.015 139.067 111.778  1.00                 C  
ATOM   1161  C   ARG   154     128.245 139.419 113.036  1.00                 C  
ATOM   1162  O   ARG   154     127.311 138.706 113.406  1.00                 O  
ATOM   1163  CB  ARG   154     128.111 138.415 110.730  1.00                 C  
ATOM   1164  CD  ARG   154     126.204 138.643 109.115  1.00                 C  
ATOM   1165  NE  ARG   154     125.150 139.510 108.592  1.00                 N  
ATOM   1166  CG  ARG   154     127.002 139.319 110.218  1.00                 C  
ATOM   1167  CZ  ARG   154     124.278 139.146 107.657  1.00                 C  
ATOM   1168  NH1 ARG   154     123.354 140.002 107.243  1.00                 N  
ATOM   1169  NH2 ARG   154     124.332 137.926 107.140  1.00                 N  
ATOM   1170  N   GLU   155     128.608 140.526 113.673  1.00                 N  
ATOM   1171  CA  GLU   155     128.005 140.884 114.944  1.00                 C  
ATOM   1172  C   GLU   155     127.258 142.197 114.794  1.00                 C  
ATOM   1173  O   GLU   155     127.403 142.906 113.799  1.00                 O  
ATOM   1174  CB  GLU   155     129.073 140.981 116.035  1.00                 C  
ATOM   1175  CD  GLU   155     130.831 139.804 117.415  1.00                 C  
ATOM   1176  CG  GLU   155     129.793 139.673 116.317  1.00                 C  
ATOM   1177  OE1 GLU   155     131.053 140.938 117.890  1.00                 O  
ATOM   1178  OE2 GLU   155     131.423 138.773 117.799  1.00                 O  
ATOM   1179  N   GLN   156     126.446 142.506 115.800  1.00                 N  
ATOM   1180  CA  GLN   156     125.727 143.771 115.865  1.00                 C  
ATOM   1181  C   GLN   156     125.567 144.151 117.324  1.00                 C  
ATOM   1182  O   GLN   156     124.597 143.742 117.965  1.00                 O  
ATOM   1183  CB  GLN   156     124.374 143.655 115.161  1.00                 C  
ATOM   1184  CD  GLN   156     123.113 143.307 113.000  1.00                 C  
ATOM   1185  CG  GLN   156     124.472 143.382 113.669  1.00                 C  
ATOM   1186  OE1 GLN   156     122.096 143.660 113.597  1.00                 O  
ATOM   1187  NE2 GLN   156     123.093 142.845 111.755  1.00                 N  
ATOM   1188  N   GLY   157     126.500 144.940 117.839  1.00                 N  
ATOM   1189  CA  GLY   157     126.520 145.330 119.239  1.00                 C  
ATOM   1190  C   GLY   157     125.661 146.568 119.451  1.00                 C  
ATOM   1191  O   GLY   157     124.915 146.997 118.571  1.00                 O  
ATOM   1192  N   ASP   158     125.763 147.129 120.650  1.00                 N  
ATOM   1193  CA  ASP   158     125.101 148.375 120.998  1.00                 C  
ATOM   1194  C   ASP   158     125.989 149.157 121.950  1.00                 C  
ATOM   1195  O   ASP   158     126.561 148.589 122.882  1.00                 O  
ATOM   1196  CB  ASP   158     123.731 148.098 121.620  1.00                 C  
ATOM   1197  CG  ASP   158     122.891 149.352 121.761  1.00                 C  
ATOM   1198  OD1 ASP   158     123.162 150.147 122.686  1.00                 O  
ATOM   1199  OD2 ASP   158     121.962 149.540 120.947  1.00                 O  
ATOM   1200  N   PHE   159     126.100 150.463 121.717  1.00                 N  
ATOM   1201  CA  PHE   159     127.035 151.321 122.434  1.00                 C  
ATOM   1202  C   PHE   159     126.262 152.456 123.092  1.00                 C  
ATOM   1203  O   PHE   159     126.300 153.598 122.618  1.00                 O  
ATOM   1204  CB  PHE   159     128.106 151.859 121.483  1.00                 C  
ATOM   1205  CG  PHE   159     128.926 150.787 120.824  1.00                 C  
ATOM   1206  CZ  PHE   159     130.448 148.804 119.609  1.00                 C  
ATOM   1207  CD1 PHE   159     128.390 150.008 119.813  1.00                 C  
ATOM   1208  CE1 PHE   159     129.144 149.022 119.207  1.00                 C  
ATOM   1209  CD2 PHE   159     130.233 150.556 121.215  1.00                 C  
ATOM   1210  CE2 PHE   159     130.987 149.570 120.609  1.00                 C  
ATOM   1211  N   PRO   160     125.562 152.186 124.195  1.00                 N  
ATOM   1212  CA  PRO   160     124.703 153.224 124.780  1.00                 C  
ATOM   1213  C   PRO   160     125.460 154.397 125.380  1.00                 C  
ATOM   1214  O   PRO   160     124.840 155.435 125.633  1.00                 O  
ATOM   1215  CB  PRO   160     123.923 152.488 125.871  1.00                 C  
ATOM   1216  CD  PRO   160     125.513 150.919 125.011  1.00                 C  
ATOM   1217  CG  PRO   160     124.812 151.356 126.266  1.00                 C  
ATOM   1218  N   TRP   161     126.768 154.285 125.612  1.00                 N  
ATOM   1219  CA  TRP   161     127.510 155.437 126.111  1.00                 C  
ATOM   1220  C   TRP   161     127.700 156.505 125.047  1.00                 C  
ATOM   1221  O   TRP   161     127.817 157.686 125.387  1.00                 O  
ATOM   1222  CB  TRP   161     128.876 155.003 126.647  1.00                 C  
ATOM   1223  CG  TRP   161     129.790 154.463 125.591  1.00                 C  
ATOM   1224  CD1 TRP   161     130.629 155.180 124.787  1.00                 C  
ATOM   1225  NE1 TRP   161     131.310 154.338 123.941  1.00                 N  
ATOM   1226  CD2 TRP   161     129.959 153.088 125.223  1.00                 C  
ATOM   1227  CE2 TRP   161     130.914 153.048 124.191  1.00                 C  
ATOM   1228  CH2 TRP   161     130.752 150.697 124.047  1.00                 C  
ATOM   1229  CZ2 TRP   161     131.319 151.855 123.594  1.00                 C  
ATOM   1230  CE3 TRP   161     129.395 151.888 125.666  1.00                 C  
ATOM   1231  CZ3 TRP   161     129.800 150.708 125.072  1.00                 C  
ATOM   1232  N   SER   162     127.742 156.112 123.773  1.00                 N  
ATOM   1233  CA  SER   162     127.728 157.019 122.629  1.00                 C  
ATOM   1234  C   SER   162     126.640 156.471 121.709  1.00                 C  
ATOM   1235  O   SER   162     126.856 155.547 120.927  1.00                 O  
ATOM   1236  CB  SER   162     129.108 157.073 121.971  1.00                 C  
ATOM   1237  OG  SER   162     129.100 157.922 120.837  1.00                 O  
ATOM   1238  N   GLY   163     125.469 157.095 121.767  1.00                 N  
ATOM   1239  CA  GLY   163     124.226 156.392 121.485  1.00                 C  
ATOM   1240  C   GLY   163     124.082 155.989 120.028  1.00                 C  
ATOM   1241  O   GLY   163     123.500 156.722 119.226  1.00                 O  
ATOM   1242  N   TYR   164     124.606 154.814 119.687  1.00                 N  
ATOM   1243  CA  TYR   164     124.486 154.260 118.351  1.00                 C  
ATOM   1244  C   TYR   164     124.560 152.746 118.448  1.00                 C  
ATOM   1245  O   TYR   164     124.431 152.163 119.525  1.00                 O  
ATOM   1246  CB  TYR   164     125.582 154.817 117.440  1.00                 C  
ATOM   1247  CG  TYR   164     126.983 154.439 117.865  1.00                 C  
ATOM   1248  OH  TYR   164     130.833 153.386 119.029  1.00                 O  
ATOM   1249  CZ  TYR   164     129.559 153.736 118.644  1.00                 C  
ATOM   1250  CD1 TYR   164     127.457 153.147 117.682  1.00                 C  
ATOM   1251  CE1 TYR   164     128.736 152.793 118.068  1.00                 C  
ATOM   1252  CD2 TYR   164     127.826 155.377 118.447  1.00                 C  
ATOM   1253  CE2 TYR   164     129.108 155.041 118.839  1.00                 C  
ATOM   1254  N   LYS   165     124.747 152.111 117.299  1.00                 N  
ATOM   1255  CA  LYS   165     125.042 150.694 117.201  1.00                 C  
ATOM   1256  C   LYS   165     126.221 150.508 116.263  1.00                 C  
ATOM   1257  O   LYS   165     126.673 151.451 115.615  1.00                 O  
ATOM   1258  CB  LYS   165     123.813 149.923 116.714  1.00                 C  
ATOM   1259  CD  LYS   165     122.731 147.711 116.228  1.00                 C  
ATOM   1260  CE  LYS   165     122.927 146.205 116.169  1.00                 C  
ATOM   1261  CG  LYS   165     124.007 148.417 116.659  1.00                 C  
ATOM   1262  NZ  LYS   165     121.688 145.501 115.737  1.00                 N  
ATOM   1263  N   GLU   166     126.722 149.284 116.186  1.00                 N  
ATOM   1264  CA  GLU   166     127.798 148.976 115.259  1.00                 C  
ATOM   1265  C   GLU   166     127.580 147.598 114.667  1.00                 C  
ATOM   1266  O   GLU   166     127.338 146.636 115.400  1.00                 O  
ATOM   1267  CB  GLU   166     129.153 149.059 115.964  1.00                 C  
ATOM   1268  CD  GLU   166     131.670 148.968 115.770  1.00                 C  
ATOM   1269  CG  GLU   166     130.343 148.804 115.054  1.00                 C  
ATOM   1270  OE1 GLU   166     131.659 149.312 116.970  1.00                 O  
ATOM   1271  OE2 GLU   166     132.721 148.753 115.130  1.00                 O  
ATOM   1272  N   THR   167     127.668 147.507 113.348  1.00                 N  
ATOM   1273  CA  THR   167     127.459 146.268 112.618  1.00                 C  
ATOM   1274  C   THR   167     128.765 145.873 111.951  1.00                 C  
ATOM   1275  O   THR   167     129.160 146.483 110.954  1.00                 O  
ATOM   1276  CB  THR   167     126.335 146.410 111.575  1.00                 C  
ATOM   1277  OG1 THR   167     125.112 146.768 112.232  1.00                 O  
ATOM   1278  CG2 THR   167     126.124 145.097 110.837  1.00                 C  
ATOM   1279  N   ASP   168     129.428 144.857 112.489  1.00                 N  
ATOM   1280  CA  ASP   168     130.668 144.347 111.927  1.00                 C  
ATOM   1281  C   ASP   168     130.375 143.061 111.176  1.00                 C  
ATOM   1282  O   ASP   168     129.756 142.148 111.725  1.00                 O  
ATOM   1283  CB  ASP   168     131.704 144.122 113.030  1.00                 C  
ATOM   1284  CG  ASP   168     132.192 145.419 113.645  1.00                 C  
ATOM   1285  OD1 ASP   168     131.967 146.486 113.037  1.00                 O  
ATOM   1286  OD2 ASP   168     132.799 145.368 114.736  1.00                 O  
ATOM   1287  N   HIS   169     130.797 143.000 109.919  1.00                 N  
ATOM   1288  CA  HIS   169     130.592 141.816 109.098  1.00                 C  
ATOM   1289  C   HIS   169     131.829 141.471 108.284  1.00                 C  
ATOM   1290  O   HIS   169     131.736 141.275 107.072  1.00                 O  
ATOM   1291  CB  HIS   169     129.398 142.013 108.162  1.00                 C  
ATOM   1292  CG  HIS   169     128.960 140.760 107.469  1.00                 C  
ATOM   1293  ND1 HIS   169     129.196 139.504 107.983  1.00                 N  
ATOM   1294  CE1 HIS   169     128.690 138.584 107.142  1.00                 C  
ATOM   1295  CD2 HIS   169     128.258 140.449 106.232  1.00                 C  
ATOM   1296  NE2 HIS   169     128.125 139.145 106.090  1.00                 N  
ATOM   1297  N   GLY   170     132.992 141.413 108.918  1.00                 N  
ATOM   1298  CA  GLY   170     134.225 141.110 108.229  1.00                 C  
ATOM   1299  C   GLY   170     134.756 139.721 108.520  1.00                 C  
ATOM   1300  O   GLY   170     134.021 138.798 108.872  1.00                 O  
ATOM   1301  N   VAL   171     136.071 139.581 108.362  1.00                 N  
ATOM   1302  CA  VAL   171     136.750 138.306 108.531  1.00                 C  
ATOM   1303  C   VAL   171     138.238 138.558 108.695  1.00                 C  
ATOM   1304  O   VAL   171     138.822 139.384 107.993  1.00                 O  
ATOM   1305  CB  VAL   171     136.479 137.361 107.346  1.00                 C  
ATOM   1306  CG1 VAL   171     134.995 137.040 107.249  1.00                 C  
ATOM   1307  CG2 VAL   171     136.980 137.975 106.048  1.00                 C  
ATOM   1308  N   GLY   172     138.857 137.827 109.620  1.00                 N  
ATOM   1309  CA  GLY   172     140.266 138.043 109.913  1.00                 C  
ATOM   1310  C   GLY   172     141.020 136.721 109.898  1.00                 C  
ATOM   1311  O   GLY   172     140.432 135.644 109.992  1.00                 O  
ATOM   1312  N   LEU   173     142.342 136.828 109.784  1.00                 N  
ATOM   1313  CA  LEU   173     143.242 135.693 109.619  1.00                 C  
ATOM   1314  C   LEU   173     144.402 135.859 110.590  1.00                 C  
ATOM   1315  O   LEU   173     145.224 136.763 110.427  1.00                 O  
ATOM   1316  CB  LEU   173     143.728 135.601 108.171  1.00                 C  
ATOM   1317  CG  LEU   173     142.649 135.405 107.105  1.00                 C  
ATOM   1318  CD1 LEU   173     143.251 135.475 105.710  1.00                 C  
ATOM   1319  CD2 LEU   173     141.930 134.079 107.304  1.00                 C  
ATOM   1320  N   ASP   174     144.474 134.985 111.590  1.00                 N  
ATOM   1321  CA  ASP   174     145.324 135.179 112.759  1.00                 C  
ATOM   1322  C   ASP   174     146.373 134.078 112.836  1.00                 C  
ATOM   1323  O   ASP   174     146.143 132.966 112.356  1.00                 O  
ATOM   1324  CB  ASP   174     144.481 135.208 114.036  1.00                 C  
ATOM   1325  CG  ASP   174     145.280 135.634 115.252  1.00                 C  
ATOM   1326  OD1 ASP   174     146.467 135.986 115.089  1.00                 O  
ATOM   1327  OD2 ASP   174     144.718 135.617 116.367  1.00                 O  
ATOM   1328  N   LEU   175     147.520 134.388 113.439  1.00                 N  
ATOM   1329  CA  LEU   175     148.643 133.460 113.556  1.00                 C  
ATOM   1330  C   LEU   175     149.242 133.573 114.953  1.00                 C  
ATOM   1331  O   LEU   175     150.160 134.367 115.175  1.00                 O  
ATOM   1332  CB  LEU   175     149.692 133.750 112.481  1.00                 C  
ATOM   1333  CG  LEU   175     150.938 132.863 112.493  1.00                 C  
ATOM   1334  CD1 LEU   175     150.568 131.413 112.219  1.00                 C  
ATOM   1335  CD2 LEU   175     151.955 133.350 111.472  1.00                 C  
ATOM   1336  N   SER   176     148.748 132.763 115.885  1.00                 N  
ATOM   1337  CA  SER   176     149.157 132.814 117.282  1.00                 C  
ATOM   1338  C   SER   176     150.277 131.821 117.548  1.00                 C  
ATOM   1339  O   SER   176     150.170 130.646 117.196  1.00                 O  
ATOM   1340  CB  SER   176     147.966 132.531 118.200  1.00                 C  
ATOM   1341  OG  SER   176     148.370 132.474 119.557  1.00                 O  
ATOM   1342  N   PHE   177     151.342 132.287 118.196  1.00                 N  
ATOM   1343  CA  PHE   177     152.523 131.471 118.445  1.00                 C  
ATOM   1344  C   PHE   177     152.921 131.581 119.906  1.00                 C  
ATOM   1345  O   PHE   177     153.624 132.520 120.286  1.00                 O  
ATOM   1346  CB  PHE   177     153.674 131.901 117.533  1.00                 C  
ATOM   1347  CG  PHE   177     154.899 131.041 117.656  1.00                 C  
ATOM   1348  CZ  PHE   177     157.168 129.451 117.877  1.00                 C  
ATOM   1349  CD1 PHE   177     155.114 130.276 118.789  1.00                 C  
ATOM   1350  CE1 PHE   177     156.241 129.484 118.901  1.00                 C  
ATOM   1351  CD2 PHE   177     155.836 130.997 116.639  1.00                 C  
ATOM   1352  CE2 PHE   177     156.963 130.205 116.752  1.00                 C  
ATOM   1353  N   LEU   178     152.492 130.620 120.716  1.00                 N  
ATOM   1354  CA  LEU   178     152.855 130.555 122.125  1.00                 C  
ATOM   1355  C   LEU   178     154.301 130.099 122.257  1.00                 C  
ATOM   1356  O   LEU   178     154.684 129.072 121.692  1.00                 O  
ATOM   1357  CB  LEU   178     151.914 129.613 122.878  1.00                 C  
ATOM   1358  CG  LEU   178     152.137 129.495 124.387  1.00                 C  
ATOM   1359  CD1 LEU   178     151.835 130.815 125.080  1.00                 C  
ATOM   1360  CD2 LEU   178     151.280 128.383 124.972  1.00                 C  
ATOM   1361  N   SER   179     155.094 130.853 123.007  1.00                 N  
ATOM   1362  CA  SER   179     156.501 130.537 123.188  1.00                 C  
ATOM   1363  C   SER   179     156.699 129.698 124.450  1.00                 C  
ATOM   1364  O   SER   179     155.862 129.678 125.354  1.00                 O  
ATOM   1365  CB  SER   179     157.333 131.819 123.261  1.00                 C  
ATOM   1366  OG  SER   179     157.056 132.540 124.449  1.00                 O  
ATOM   1367  N   LEU   180     157.930 129.680 124.961  1.00                 N  
ATOM   1368  CA  LEU   180     158.237 128.943 126.183  1.00                 C  
ATOM   1369  C   LEU   180     157.607 129.665 127.379  1.00                 C  
ATOM   1370  O   LEU   180     156.986 129.063 128.259  1.00                 O  
ATOM   1371  CB  LEU   180     159.750 128.803 126.359  1.00                 C  
ATOM   1372  CG  LEU   180     160.222 128.061 127.611  1.00                 C  
ATOM   1373  CD1 LEU   180     159.693 126.635 127.622  1.00                 C  
ATOM   1374  CD2 LEU   180     161.741 128.063 127.697  1.00                 C  
ATOM   1375  N   LEU   181     157.774 130.986 127.405  1.00                 N  
ATOM   1376  CA  LEU   181     157.239 131.862 128.454  1.00                 C  
ATOM   1377  C   LEU   181     156.690 133.076 127.690  1.00                 C  
ATOM   1378  O   LEU   181     157.441 133.969 127.287  1.00                 O  
ATOM   1379  CB  LEU   181     158.331 132.215 129.465  1.00                 C  
ATOM   1380  CG  LEU   181     157.922 133.149 130.607  1.00                 C  
ATOM   1381  CD1 LEU   181     156.859 132.498 131.478  1.00                 C  
ATOM   1382  CD2 LEU   181     159.130 133.534 131.446  1.00                 C  
ATOM   1383  N   GLY   182     155.302 133.056 127.427  1.00                 N  
ATOM   1384  CA  GLY   182     154.827 134.217 126.698  1.00                 C  
ATOM   1385  C   GLY   182     153.847 133.789 125.614  1.00                 C  
ATOM   1386  O   GLY   182     153.506 132.614 125.470  1.00                 O  
ATOM   1387  N   ASN   183     153.374 134.761 124.848  1.00                 N  
ATOM   1388  CA  ASN   183     152.459 134.505 123.752  1.00                 C  
ATOM   1389  C   ASN   183     152.631 135.615 122.734  1.00                 C  
ATOM   1390  O   ASN   183     153.017 136.730 123.086  1.00                 O  
ATOM   1391  CB  ASN   183     151.022 134.404 124.266  1.00                 C  
ATOM   1392  CG  ASN   183     150.064 133.873 123.218  1.00                 C  
ATOM   1393  OD1 ASN   183     149.680 134.590 122.294  1.00                 O  
ATOM   1394  ND2 ASN   183     149.675 132.611 123.359  1.00                 N  
ATOM   1395  N   HIS   184     152.371 135.305 121.475  1.00                 N  
ATOM   1396  CA  HIS   184     152.373 136.301 120.423  1.00                 C  
ATOM   1397  C   HIS   184     151.137 136.116 119.565  1.00                 C  
ATOM   1398  O   HIS   184     150.380 135.159 119.738  1.00                 O  
ATOM   1399  CB  HIS   184     153.649 136.193 119.586  1.00                 C  
ATOM   1400  CG  HIS   184     154.902 136.480 120.354  1.00                 C  
ATOM   1401  ND1 HIS   184     155.470 135.569 121.218  1.00                 N  
ATOM   1402  CE1 HIS   184     156.578 136.109 121.756  1.00                 C  
ATOM   1403  CD2 HIS   184     155.818 137.606 120.462  1.00                 C  
ATOM   1404  NE2 HIS   184     156.793 137.330 121.307  1.00                 N  
ATOM   1405  N   ASN   185     150.934 137.052 118.650  1.00                 N  
ATOM   1406  CA  ASN   185     149.848 136.968 117.693  1.00                 C  
ATOM   1407  C   ASN   185     150.153 137.932 116.567  1.00                 C  
ATOM   1408  O   ASN   185     150.874 138.911 116.758  1.00                 O  
ATOM   1409  CB  ASN   185     148.510 137.267 118.373  1.00                 C  
ATOM   1410  CG  ASN   185     147.322 136.882 117.514  1.00                 C  
ATOM   1411  OD1 ASN   185     146.787 137.706 116.772  1.00                 O  
ATOM   1412  ND2 ASN   185     146.904 135.625 117.613  1.00                 N  
ATOM   1413  N   LEU   186     149.630 137.631 115.391  1.00                 N  
ATOM   1414  CA  LEU   186     149.711 138.522 114.249  1.00                 C  
ATOM   1415  C   LEU   186     148.471 138.281 113.414  1.00                 C  
ATOM   1416  O   LEU   186     148.293 137.189 112.869  1.00                 O  
ATOM   1417  CB  LEU   186     150.999 138.270 113.463  1.00                 C  
ATOM   1418  CG  LEU   186     151.206 139.122 112.209  1.00                 C  
ATOM   1419  CD1 LEU   186     151.341 140.592 112.575  1.00                 C  
ATOM   1420  CD2 LEU   186     152.431 138.655 111.437  1.00                 C  
ATOM   1421  N   ARG   187     147.611 139.285 113.328  1.00                 N  
ATOM   1422  CA  ARG   187     146.317 139.114 112.696  1.00                 C  
ATOM   1423  C   ARG   187     146.137 140.152 111.605  1.00                 C  
ATOM   1424  O   ARG   187     146.642 141.271 111.700  1.00                 O  
ATOM   1425  CB  ARG   187     145.197 139.216 113.733  1.00                 C  
ATOM   1426  CD  ARG   187     142.747 139.046 114.253  1.00                 C  
ATOM   1427  NE  ARG   187     142.844 137.864 115.105  1.00                 N  
ATOM   1428  CG  ARG   187     143.800 139.046 113.157  1.00                 C  
ATOM   1429  CZ  ARG   187     142.096 137.657 116.184  1.00                 C  
ATOM   1430  NH1 ARG   187     142.254 136.552 116.899  1.00                 N  
ATOM   1431  NH2 ARG   187     141.191 138.556 116.545  1.00                 N  
ATOM   1432  N   TRP   188     145.425 139.760 110.559  1.00                 N  
ATOM   1433  CA  TRP   188     145.004 140.664 109.504  1.00                 C  
ATOM   1434  C   TRP   188     143.486 140.679 109.466  1.00                 C  
ATOM   1435  O   TRP   188     142.865 139.661 109.154  1.00                 O  
ATOM   1436  CB  TRP   188     145.596 140.233 108.161  1.00                 C  
ATOM   1437  CG  TRP   188     145.212 141.126 107.021  1.00                 C  
ATOM   1438  CD1 TRP   188     144.878 142.448 107.093  1.00                 C  
ATOM   1439  NE1 TRP   188     144.586 142.932 105.841  1.00                 N  
ATOM   1440  CD2 TRP   188     145.123 140.763 105.638  1.00                 C  
ATOM   1441  CE2 TRP   188     144.730 141.914 104.931  1.00                 C  
ATOM   1442  CH2 TRP   188     144.762 140.742 102.881  1.00                 C  
ATOM   1443  CZ2 TRP   188     144.546 141.915 103.549  1.00                 C  
ATOM   1444  CE3 TRP   188     145.337 139.577 104.930  1.00                 C  
ATOM   1445  CZ3 TRP   188     145.154 139.583 103.560  1.00                 C  
ATOM   1446  N   GLU   189     142.894 141.829 109.770  1.00                 N  
ATOM   1447  CA  GLU   189     141.452 141.949 109.904  1.00                 C  
ATOM   1448  C   GLU   189     140.898 142.902 108.860  1.00                 C  
ATOM   1449  O   GLU   189     141.519 143.913 108.529  1.00                 O  
ATOM   1450  CB  GLU   189     141.082 142.425 111.310  1.00                 C  
ATOM   1451  CD  GLU   189     141.073 141.953 113.792  1.00                 C  
ATOM   1452  CG  GLU   189     141.463 141.453 112.415  1.00                 C  
ATOM   1453  OE1 GLU   189     141.120 143.182 114.012  1.00                 O  
ATOM   1454  OE2 GLU   189     140.721 141.117 114.650  1.00                 O  
ATOM   1455  N   GLY   190     139.715 142.568 108.355  1.00                 N  
ATOM   1456  CA  GLY   190     138.984 143.393 107.405  1.00                 C  
ATOM   1457  C   GLY   190     137.518 143.367 107.800  1.00                 C  
ATOM   1458  O   GLY   190     136.913 142.296 107.807  1.00                 O  
ATOM   1459  N   VAL   191     136.949 144.527 108.137  1.00                 N  
ATOM   1460  CA  VAL   191     135.587 144.616 108.651  1.00                 C  
ATOM   1461  C   VAL   191     134.797 145.636 107.838  1.00                 C  
ATOM   1462  O   VAL   191     135.269 146.162 106.833  1.00                 O  
ATOM   1463  CB  VAL   191     135.571 144.986 110.146  1.00                 C  
ATOM   1464  CG1 VAL   191     136.292 143.927 110.965  1.00                 C  
ATOM   1465  CG2 VAL   191     136.202 146.353 110.363  1.00                 C  
ATOM   1466  N   TRP   192     133.561 145.889 108.270  1.00                 N  
ATOM   1467  CA  TRP   192     132.699 146.862 107.609  1.00                 C  
ATOM   1468  C   TRP   192     132.311 148.026 108.521  1.00                 C  
ATOM   1469  O   TRP   192     132.418 149.182 108.112  1.00                 O  
ATOM   1470  CB  TRP   192     131.429 146.186 107.089  1.00                 C  
ATOM   1471  CG  TRP   192     131.670 145.261 105.937  1.00                 C  
ATOM   1472  CD1 TRP   192     131.678 143.896 105.969  1.00                 C  
ATOM   1473  NE1 TRP   192     131.935 143.393 104.717  1.00                 N  
ATOM   1474  CD2 TRP   192     131.940 145.632 104.579  1.00                 C  
ATOM   1475  CE2 TRP   192     132.100 144.442 103.846  1.00                 C  
ATOM   1476  CH2 TRP   192     132.489 145.647 101.854  1.00                 C  
ATOM   1477  CZ2 TRP   192     132.375 144.438 102.480  1.00                 C  
ATOM   1478  CE3 TRP   192     132.062 146.855 103.913  1.00                 C  
ATOM   1479  CZ3 TRP   192     132.335 146.846 102.558  1.00                 C  
ATOM   1480  N   ARG   193     131.878 147.762 109.749  1.00                 N  
ATOM   1481  CA  ARG   193     131.711 148.813 110.754  1.00                 C  
ATOM   1482  C   ARG   193     130.694 149.877 110.324  1.00                 C  
ATOM   1483  O   ARG   193     131.030 151.027 110.059  1.00                 O  
ATOM   1484  CB  ARG   193     133.052 149.485 111.054  1.00                 C  
ATOM   1485  CD  ARG   193     135.360 149.304 112.025  1.00                 C  
ATOM   1486  NE  ARG   193     136.404 148.408 112.516  1.00                 N  
ATOM   1487  CG  ARG   193     134.099 148.549 111.635  1.00                 C  
ATOM   1488  CZ  ARG   193     136.477 147.959 113.764  1.00                 C  
ATOM   1489  NH1 ARG   193     137.464 147.147 114.121  1.00                 N  
ATOM   1490  NH2 ARG   193     135.564 148.322 114.654  1.00                 N  
ATOM   1491  N   ASP   194     129.437 149.459 110.241  1.00                 N  
ATOM   1492  CA  ASP   194     128.320 150.376 110.061  1.00                 C  
ATOM   1493  C   ASP   194     127.826 150.916 111.399  1.00                 C  
ATOM   1494  O   ASP   194     127.714 150.178 112.376  1.00                 O  
ATOM   1495  CB  ASP   194     127.173 149.685 109.320  1.00                 C  
ATOM   1496  CG  ASP   194     127.513 149.382 107.874  1.00                 C  
ATOM   1497  OD1 ASP   194     128.454 150.007 107.341  1.00                 O  
ATOM   1498  OD2 ASP   194     126.837 148.520 107.274  1.00                 O  
ATOM   1499  N   LEU   195     127.510 152.210 111.433  1.00                 N  
ATOM   1500  CA  LEU   195     126.922 152.865 112.605  1.00                 C  
ATOM   1501  C   LEU   195     125.499 153.280 112.253  1.00                 C  
ATOM   1502  O   LEU   195     125.296 154.286 111.572  1.00                 O  
ATOM   1503  CB  LEU   195     127.771 154.065 113.031  1.00                 C  
ATOM   1504  CG  LEU   195     129.227 153.769 113.396  1.00                 C  
ATOM   1505  CD1 LEU   195     129.978 155.057 113.696  1.00                 C  
ATOM   1506  CD2 LEU   195     129.302 152.824 114.585  1.00                 C  
ATOM   1507  N   ARG   196     124.505 152.531 112.722  1.00                 N  
ATOM   1508  CA  ARG   196     123.145 152.713 112.233  1.00                 C  
ATOM   1509  C   ARG   196     122.087 152.637 113.329  1.00                 C  
ATOM   1510  O   ARG   196     121.058 151.984 113.147  1.00                 O  
ATOM   1511  CB  ARG   196     122.817 151.672 111.161  1.00                 C  
ATOM   1512  CD  ARG   196     122.815 149.266 110.445  1.00                 C  
ATOM   1513  NE  ARG   196     123.271 147.912 110.749  1.00                 N  
ATOM   1514  CG  ARG   196     123.157 150.244 111.558  1.00                 C  
ATOM   1515  CZ  ARG   196     123.080 146.864 109.954  1.00                 C  
ATOM   1516  NH1 ARG   196     123.530 145.669 110.313  1.00                 N  
ATOM   1517  NH2 ARG   196     122.438 147.012 108.804  1.00                 N  
ATOM   1518  N   CYS   197     122.291 153.305 114.455  1.00                 N  
ATOM   1519  CA  CYS   197     121.302 153.200 115.510  1.00                 C  
ATOM   1520  C   CYS   197     120.894 154.504 116.159  1.00                 C  
ATOM   1521  O   CYS   197     120.450 154.510 117.308  1.00                 O  
ATOM   1522  CB  CYS   197     121.797 152.268 116.618  1.00                 C  
ATOM   1523  SG  CYS   197     122.081 150.563 116.089  1.00                 S  
ATOM   1524  N   LEU   198     121.018 155.615 115.437  1.00                 N  
ATOM   1525  CA  LEU   198     120.810 156.940 116.023  1.00                 C  
ATOM   1526  C   LEU   198     119.317 157.238 116.186  1.00                 C  
ATOM   1527  O   LEU   198     118.764 158.169 115.601  1.00                 O  
ATOM   1528  CB  LEU   198     121.472 158.017 115.161  1.00                 C  
ATOM   1529  CG  LEU   198     122.983 157.887 114.956  1.00                 C  
ATOM   1530  CD1 LEU   198     123.496 158.981 114.032  1.00                 C  
ATOM   1531  CD2 LEU   198     123.713 157.935 116.289  1.00                 C  
ATOM   1532  N   SER   199     118.667 156.421 117.006  1.00                 N  
ATOM   1533  CA  SER   199     117.248 156.586 117.306  1.00                 C  
ATOM   1534  C   SER   199     116.972 157.754 118.255  1.00                 C  
ATOM   1535  O   SER   199     116.040 158.530 118.005  1.00                 O  
ATOM   1536  CB  SER   199     116.676 155.303 117.911  1.00                 C  
ATOM   1537  OG  SER   199     115.301 155.454 118.220  1.00                 O  
ATOM   1538  N   ASN   200     117.730 157.925 119.357  1.00                 N  
ATOM   1539  CA  ASN   200     117.426 159.036 120.265  1.00                 C  
ATOM   1540  C   ASN   200     118.094 160.324 119.826  1.00                 C  
ATOM   1541  O   ASN   200     118.687 160.379 118.745  1.00                 O  
ATOM   1542  CB  ASN   200     117.840 158.687 121.696  1.00                 C  
ATOM   1543  CG  ASN   200     119.341 158.534 121.847  1.00                 C  
ATOM   1544  OD1 ASN   200     120.109 158.990 121.000  1.00                 O  
ATOM   1545  ND2 ASN   200     119.763 157.890 122.929  1.00                 N  
ATOM   1546  N   LEU   201     118.003 161.365 120.644  1.00                 N  
ATOM   1547  CA  LEU   201     118.829 162.554 120.489  1.00                 C  
ATOM   1548  C   LEU   201     120.237 162.213 120.953  1.00                 C  
ATOM   1549  O   LEU   201     120.443 161.910 122.133  1.00                 O  
ATOM   1550  CB  LEU   201     118.239 163.723 121.281  1.00                 C  
ATOM   1551  CG  LEU   201     118.983 165.056 121.176  1.00                 C  
ATOM   1552  CD1 LEU   201     118.921 165.596 119.755  1.00                 C  
ATOM   1553  CD2 LEU   201     118.408 166.070 122.153  1.00                 C  
ATOM   1554  N   SER   202     121.205 162.249 120.032  1.00                 N  
ATOM   1555  CA  SER   202     122.507 161.702 120.385  1.00                 C  
ATOM   1556  C   SER   202     123.620 162.738 120.480  1.00                 C  
ATOM   1557  O   SER   202     124.096 163.022 121.582  1.00                 O  
ATOM   1558  CB  SER   202     122.931 160.633 119.375  1.00                 C  
ATOM   1559  OG  SER   202     122.067 159.512 119.427  1.00                 O  
ATOM   1560  N   SER   203     124.023 163.329 119.354  1.00                 N  
ATOM   1561  CA  SER   203     125.019 164.395 119.322  1.00                 C  
ATOM   1562  C   SER   203     125.225 164.797 117.878  1.00                 C  
ATOM   1563  O   SER   203     124.968 163.994 116.979  1.00                 O  
ATOM   1564  CB  SER   203     126.323 163.930 119.973  1.00                 C  
ATOM   1565  OG  SER   203     127.298 164.958 119.955  1.00                 O  
ATOM   1566  N   PHE   204     125.705 166.007 117.618  1.00                 N  
ATOM   1567  CA  PHE   204     126.232 166.297 116.279  1.00                 C  
ATOM   1568  C   PHE   204     127.453 165.467 115.927  1.00                 C  
ATOM   1569  O   PHE   204     127.731 165.256 114.740  1.00                 O  
ATOM   1570  CB  PHE   204     126.585 167.780 116.152  1.00                 C  
ATOM   1571  CG  PHE   204     127.785 168.189 116.956  1.00                 C  
ATOM   1572  CZ  PHE   204     130.004 168.947 118.449  1.00                 C  
ATOM   1573  CD1 PHE   204     129.059 168.098 116.421  1.00                 C  
ATOM   1574  CE1 PHE   204     130.164 168.474 117.161  1.00                 C  
ATOM   1575  CD2 PHE   204     127.642 168.665 118.247  1.00                 C  
ATOM   1576  CE2 PHE   204     128.747 169.042 118.987  1.00                 C  
ATOM   1577  N   ARG   205     128.173 164.956 116.928  1.00                 N  
ATOM   1578  CA  ARG   205     129.379 164.180 116.661  1.00                 C  
ATOM   1579  C   ARG   205     129.036 162.787 116.160  1.00                 C  
ATOM   1580  O   ARG   205     129.554 162.339 115.133  1.00                 O  
ATOM   1581  CB  ARG   205     130.245 164.086 117.919  1.00                 C  
ATOM   1582  CD  ARG   205     131.852 165.932 117.359  1.00                 C  
ATOM   1583  NE  ARG   205     132.500 167.158 117.819  1.00                 N  
ATOM   1584  CG  ARG   205     130.837 165.413 118.365  1.00                 C  
ATOM   1585  CZ  ARG   205     133.257 167.935 117.051  1.00                 C  
ATOM   1586  NH1 ARG   205     133.807 169.031 117.556  1.00                 N  
ATOM   1587  NH2 ARG   205     133.464 167.614 115.782  1.00                 N  
ATOM   1588  N   VAL   206     128.167 162.081 116.883  1.00                 N  
ATOM   1589  CA  VAL   206     127.772 160.741 116.475  1.00                 C  
ATOM   1590  C   VAL   206     126.951 160.771 115.193  1.00                 C  
ATOM   1591  O   VAL   206     126.818 159.747 114.515  1.00                 O  
ATOM   1592  CB  VAL   206     126.976 160.025 117.582  1.00                 C  
ATOM   1593  CG1 VAL   206     127.822 159.882 118.838  1.00                 C  
ATOM   1594  CG2 VAL   206     125.690 160.778 117.885  1.00                 C  
ATOM   1595  N   ARG   207     126.435 161.938 114.807  1.00                 N  
ATOM   1596  CA  ARG   207     125.796 162.070 113.503  1.00                 C  
ATOM   1597  C   ARG   207     126.820 162.368 112.417  1.00                 C  
ATOM   1598  O   ARG   207     126.651 161.946 111.270  1.00                 O  
ATOM   1599  CB  ARG   207     124.732 163.169 113.537  1.00                 C  
ATOM   1600  CD  ARG   207     122.571 164.020 114.489  1.00                 C  
ATOM   1601  NE  ARG   207     123.153 165.160 115.194  1.00                 N  
ATOM   1602  CG  ARG   207     123.533 162.846 114.414  1.00                 C  
ATOM   1603  CZ  ARG   207     122.596 166.365 115.253  1.00                 C  
ATOM   1604  NH1 ARG   207     123.198 167.342 115.918  1.00                 N  
ATOM   1605  NH2 ARG   207     121.438 166.590 114.648  1.00                 N  
ATOM   1606  N   GLU   208     127.884 163.101 112.749  1.00                 N  
ATOM   1607  CA  GLU   208     128.911 163.377 111.751  1.00                 C  
ATOM   1608  C   GLU   208     129.598 162.098 111.298  1.00                 C  
ATOM   1609  O   GLU   208     129.859 161.917 110.105  1.00                 O  
ATOM   1610  CB  GLU   208     129.946 164.359 112.304  1.00                 C  
ATOM   1611  CD  GLU   208     130.451 166.700 113.106  1.00                 C  
ATOM   1612  CG  GLU   208     129.423 165.775 112.484  1.00                 C  
ATOM   1613  OE1 GLU   208     131.498 166.200 113.569  1.00                 O  
ATOM   1614  OE2 GLU   208     130.210 167.926 113.129  1.00                 O  
ATOM   1615  N   GLU   209     129.907 161.203 112.233  1.00                 N  
ATOM   1616  CA  GLU   209     130.493 159.904 111.901  1.00                 C  
ATOM   1617  C   GLU   209     129.359 158.914 111.647  1.00                 C  
ATOM   1618  O   GLU   209     129.139 157.952 112.381  1.00                 O  
ATOM   1619  CB  GLU   209     131.412 159.427 113.027  1.00                 C  
ATOM   1620  CD  GLU   209     133.631 160.141 112.054  1.00                 C  
ATOM   1621  CG  GLU   209     132.660 160.275 113.210  1.00                 C  
ATOM   1622  OE1 GLU   209     133.491 159.179 111.269  1.00                 O  
ATOM   1623  OE2 GLU   209     134.532 160.997 111.932  1.00                 O  
ATOM   1624  N   ALA   210     128.634 159.176 110.559  1.00                 N  
ATOM   1625  CA  ALA   210     127.332 158.550 110.354  1.00                 C  
ATOM   1626  C   ALA   210     127.458 157.064 110.070  1.00                 C  
ATOM   1627  O   ALA   210     126.616 156.275 110.505  1.00                 O  
ATOM   1628  CB  ALA   210     126.591 159.230 109.213  1.00                 C  
ATOM   1629  N   GLY   211     128.486 156.664 109.332  1.00                 N  
ATOM   1630  CA  GLY   211     128.906 155.277 109.340  1.00                 C  
ATOM   1631  C   GLY   211     128.892 154.468 108.061  1.00                 C  
ATOM   1632  O   GLY   211     127.841 154.060 107.566  1.00                 O  
ATOM   1633  N   HIS   212     130.096 154.256 107.527  1.00                 N  
ATOM   1634  CA  HIS   212     130.459 153.165 106.628  1.00                 C  
ATOM   1635  C   HIS   212     131.974 153.170 106.468  1.00                 C  
ATOM   1636  O   HIS   212     132.556 154.210 106.145  1.00                 O  
ATOM   1637  CB  HIS   212     129.747 153.320 105.283  1.00                 C  
ATOM   1638  CG  HIS   212     129.927 152.150 104.366  1.00                 C  
ATOM   1639  ND1 HIS   212     129.305 150.939 104.573  1.00                 N  
ATOM   1640  CE1 HIS   212     129.658 150.091 103.590  1.00                 C  
ATOM   1641  CD2 HIS   212     130.679 151.894 103.146  1.00                 C  
ATOM   1642  NE2 HIS   212     130.482 150.657 102.731  1.00                 N  
ATOM   1643  N   SER   213     132.627 152.031 106.678  1.00                 N  
ATOM   1644  CA  SER   213     134.081 151.995 106.667  1.00                 C  
ATOM   1645  C   SER   213     134.551 150.607 106.262  1.00                 C  
ATOM   1646  O   SER   213     133.749 149.717 105.990  1.00                 O  
ATOM   1647  CB  SER   213     134.637 152.382 108.039  1.00                 C  
ATOM   1648  OG  SER   213     134.333 151.396 109.010  1.00                 O  
ATOM   1649  N   LEU   214     135.868 150.442 106.163  1.00                 N  
ATOM   1650  CA  LEU   214     136.443 149.117 105.974  1.00                 C  
ATOM   1651  C   LEU   214     137.454 148.742 107.047  1.00                 C  
ATOM   1652  O   LEU   214     137.334 147.674 107.655  1.00                 O  
ATOM   1653  CB  LEU   214     137.114 149.015 104.603  1.00                 C  
ATOM   1654  CG  LEU   214     136.195 149.145 103.387  1.00                 C  
ATOM   1655  CD1 LEU   214     137.004 149.139 102.099  1.00                 C  
ATOM   1656  CD2 LEU   214     135.164 148.028 103.370  1.00                 C  
ATOM   1657  N   LYS   215     138.440 149.593 107.308  1.00                 N  
ATOM   1658  CA  LYS   215     139.504 149.301 108.268  1.00                 C  
ATOM   1659  C   LYS   215     140.166 147.949 108.005  1.00                 C  
ATOM   1660  O   LYS   215     139.991 146.990 108.754  1.00                 O  
ATOM   1661  CB  LYS   215     138.959 149.332 109.697  1.00                 C  
ATOM   1662  CD  LYS   215     139.422 149.500 112.159  1.00                 C  
ATOM   1663  CE  LYS   215     140.480 149.746 113.222  1.00                 C  
ATOM   1664  CG  LYS   215     140.025 149.525 110.764  1.00                 C  
ATOM   1665  NZ  LYS   215     139.899 149.743 114.594  1.00                 N  
ATOM   1666  N   SER   216     140.889 147.858 106.894  1.00                 N  
ATOM   1667  CA  SER   216     141.870 146.790 106.757  1.00                 C  
ATOM   1668  C   SER   216     143.071 147.115 107.634  1.00                 C  
ATOM   1669  O   SER   216     143.652 148.196 107.514  1.00                 O  
ATOM   1670  CB  SER   216     142.278 146.622 105.292  1.00                 C  
ATOM   1671  OG  SER   216     143.296 145.646 105.155  1.00                 O  
ATOM   1672  N   SER   217     143.447 146.191 108.518  1.00                 N  
ATOM   1673  CA  SER   217     144.471 146.494 109.507  1.00                 C  
ATOM   1674  C   SER   217     145.314 145.262 109.792  1.00                 C  
ATOM   1675  O   SER   217     144.995 144.153 109.366  1.00                 O  
ATOM   1676  CB  SER   217     143.833 147.015 110.796  1.00                 C  
ATOM   1677  OG  SER   217     143.073 146.004 111.435  1.00                 O  
ATOM   1678  N   LEU   218     146.396 145.480 110.535  1.00                 N  
ATOM   1679  CA  LEU   218     147.361 144.449 110.889  1.00                 C  
ATOM   1680  C   LEU   218     147.839 144.694 112.312  1.00                 C  
ATOM   1681  O   LEU   218     148.457 145.725 112.589  1.00                 O  
ATOM   1682  CB  LEU   218     148.530 144.447 109.902  1.00                 C  
ATOM   1683  CG  LEU   218     149.651 143.444 110.180  1.00                 C  
ATOM   1684  CD1 LEU   218     149.137 142.017 110.059  1.00                 C  
ATOM   1685  CD2 LEU   218     150.819 143.667 109.232  1.00                 C  
ATOM   1686  N   ILE   219     147.564 143.749 113.208  1.00                 N  
ATOM   1687  CA  ILE   219     147.771 143.951 114.634  1.00                 C  
ATOM   1688  C   ILE   219     148.652 142.854 115.214  1.00                 C  
ATOM   1689  O   ILE   219     148.645 141.717 114.742  1.00                 O  
ATOM   1690  CB  ILE   219     146.434 144.010 115.396  1.00                 C  
ATOM   1691  CD1 ILE   219     145.407 144.816 117.585  1.00                 C  
ATOM   1692  CG1 ILE   219     146.668 144.412 116.853  1.00                 C  
ATOM   1693  CG2 ILE   219     145.698 142.684 115.284  1.00                 C  
ATOM   1694  N   HIS   220     149.413 143.208 116.250  1.00                 N  
ATOM   1695  CA  HIS   220     150.345 142.298 116.901  1.00                 C  
ATOM   1696  C   HIS   220     150.282 142.456 118.411  1.00                 C  
ATOM   1697  O   HIS   220     150.678 143.492 118.946  1.00                 O  
ATOM   1698  CB  HIS   220     151.770 142.542 116.400  1.00                 C  
ATOM   1699  CG  HIS   220     152.778 141.586 116.957  1.00                 C  
ATOM   1700  ND1 HIS   220     152.818 140.255 116.602  1.00                 N  
ATOM   1701  CE1 HIS   220     153.824 139.655 117.263  1.00                 C  
ATOM   1702  CD2 HIS   220     153.884 141.675 117.900  1.00                 C  
ATOM   1703  NE2 HIS   220     154.468 140.501 118.043  1.00                 N  
ATOM   1704  N   THR   221     149.819 141.416 119.100  1.00                 N  
ATOM   1705  CA  THR   221     149.749 141.418 120.553  1.00                 C  
ATOM   1706  C   THR   221     150.933 140.654 121.126  1.00                 C  
ATOM   1707  O   THR   221     151.599 139.890 120.429  1.00                 O  
ATOM   1708  CB  THR   221     148.429 140.804 121.055  1.00                 C  
ATOM   1709  OG1 THR   221     148.359 139.427 120.663  1.00                 O  
ATOM   1710  CG2 THR   221     147.239 141.540 120.460  1.00                 C  
ATOM   1711  N   TYR   222     151.195 140.866 122.412  1.00                 N  
ATOM   1712  CA  TYR   222     152.349 140.269 123.068  1.00                 C  
ATOM   1713  C   TYR   222     152.077 140.169 124.557  1.00                 C  
ATOM   1714  O   TYR   222     152.184 141.166 125.271  1.00                 O  
ATOM   1715  CB  TYR   222     153.608 141.092 122.791  1.00                 C  
ATOM   1716  CG  TYR   222     154.871 140.495 123.370  1.00                 C  
ATOM   1717  OH  TYR   222     158.339 138.838 124.957  1.00                 O  
ATOM   1718  CZ  TYR   222     157.192 139.388 124.433  1.00                 C  
ATOM   1719  CD1 TYR   222     155.217 139.175 123.112  1.00                 C  
ATOM   1720  CE1 TYR   222     156.368 138.621 123.637  1.00                 C  
ATOM   1721  CD2 TYR   222     155.712 141.253 124.174  1.00                 C  
ATOM   1722  CE2 TYR   222     156.868 140.716 124.708  1.00                 C  
ATOM   1723  N   VAL   223     151.737 138.976 125.026  1.00                 N  
ATOM   1724  CA  VAL   223     151.365 138.765 126.418  1.00                 C  
ATOM   1725  C   VAL   223     152.509 138.080 127.145  1.00                 C  
ATOM   1726  O   VAL   223     152.947 137.003 126.735  1.00                 O  
ATOM   1727  CB  VAL   223     150.070 137.940 126.537  1.00                 C  
ATOM   1728  CG1 VAL   223     149.724 137.700 127.999  1.00                 C  
ATOM   1729  CG2 VAL   223     148.924 138.640 125.823  1.00                 C  
ATOM   1730  N   ARG   224     152.984 138.691 128.226  1.00                 N  
ATOM   1731  CA  ARG   224     154.049 138.121 129.047  1.00                 C  
ATOM   1732  C   ARG   224     153.490 137.947 130.451  1.00                 C  
ATOM   1733  O   ARG   224     153.712 138.784 131.326  1.00                 O  
ATOM   1734  CB  ARG   224     155.284 139.024 129.025  1.00                 C  
ATOM   1735  CD  ARG   224     156.606 137.741 127.321  1.00                 C  
ATOM   1736  NE  ARG   224     157.588 137.310 128.313  1.00                 N  
ATOM   1737  CG  ARG   224     155.986 139.082 127.678  1.00                 C  
ATOM   1738  CZ  ARG   224     158.866 137.674 128.306  1.00                 C  
ATOM   1739  NH1 ARG   224     159.687 137.232 129.250  1.00                 N  
ATOM   1740  NH2 ARG   224     159.322 138.479 127.356  1.00                 N  
ATOM   1741  N   ASP   225     152.796 136.838 130.672  1.00                 N  
ATOM   1742  CA  ASP   225     152.073 136.593 131.912  1.00                 C  
ATOM   1743  C   ASP   225     153.006 135.931 132.917  1.00                 C  
ATOM   1744  O   ASP   225     153.713 134.977 132.578  1.00                 O  
ATOM   1745  CB  ASP   225     150.841 135.724 131.651  1.00                 C  
ATOM   1746  CG  ASP   225     149.990 135.533 132.891  1.00                 C  
ATOM   1747  OD1 ASP   225     150.448 135.910 133.990  1.00                 O  
ATOM   1748  OD2 ASP   225     148.864 135.007 132.763  1.00                 O  
ATOM   1749  N   THR   226     153.011 136.443 134.146  1.00                 N  
ATOM   1750  CA  THR   226     153.795 135.875 135.235  1.00                 C  
ATOM   1751  C   THR   226     153.013 135.890 136.543  1.00                 C  
ATOM   1752  O   THR   226     153.572 135.631 137.610  1.00                 O  
ATOM   1753  CB  THR   226     155.124 136.629 135.427  1.00                 C  
ATOM   1754  OG1 THR   226     154.857 138.007 135.718  1.00                 O  
ATOM   1755  CG2 THR   226     155.967 136.553 134.163  1.00                 C  
ATOM   1756  N   ARG   227     151.722 136.199 136.478  1.00                 N  
ATOM   1757  CA  ARG   227     150.917 136.316 137.683  1.00                 C  
ATOM   1758  C   ARG   227     150.609 134.944 138.264  1.00                 C  
ATOM   1759  O   ARG   227     150.268 134.003 137.542  1.00                 O  
ATOM   1760  CB  ARG   227     149.618 137.069 137.389  1.00                 C  
ATOM   1761  CD  ARG   227     148.496 139.204 136.694  1.00                 C  
ATOM   1762  NE  ARG   227     147.921 138.674 135.460  1.00                 N  
ATOM   1763  CG  ARG   227     149.816 138.536 137.041  1.00                 C  
ATOM   1764  CZ  ARG   227     146.739 139.034 134.972  1.00                 C  
ATOM   1765  NH1 ARG   227     146.297 138.498 133.842  1.00                 N  
ATOM   1766  NH2 ARG   227     146.002 139.931 135.613  1.00                 N  
ATOM   1767  N   ASP   228     150.728 134.839 139.587  1.00                 N  
ATOM   1768  CA  ASP   228     150.450 133.588 140.277  1.00                 C  
ATOM   1769  C   ASP   228     149.006 133.138 140.115  1.00                 C  
ATOM   1770  O   ASP   228     148.746 131.931 140.096  1.00                 O  
ATOM   1771  CB  ASP   228     150.775 133.714 141.767  1.00                 C  
ATOM   1772  CG  ASP   228     152.266 133.767 142.036  1.00                 C  
ATOM   1773  OD1 ASP   228     153.047 133.438 141.118  1.00                 O  
ATOM   1774  OD2 ASP   228     152.653 134.138 143.164  1.00                 O  
ATOM   1775  N   ASP   229     148.071 134.072 139.988  1.00                 N  
ATOM   1776  CA  ASP   229     146.659 133.742 139.801  1.00                 C  
ATOM   1777  C   ASP   229     146.084 134.736 138.807  1.00                 C  
ATOM   1778  O   ASP   229     146.060 135.948 139.069  1.00                 O  
ATOM   1779  CB  ASP   229     145.919 133.777 141.139  1.00                 C  
ATOM   1780  CG  ASP   229     144.474 133.334 141.018  1.00                 C  
ATOM   1781  OD1 ASP   229     143.795 133.776 140.068  1.00                 O  
ATOM   1782  OD2 ASP   229     144.021 132.545 141.873  1.00                 O  
ATOM   1783  N   MET   230     145.621 134.267 137.646  1.00                 N  
ATOM   1784  CA  MET   230     145.140 135.203 136.617  1.00                 C  
ATOM   1785  C   MET   230     143.959 136.054 137.055  1.00                 C  
ATOM   1786  O   MET   230     143.778 137.154 136.519  1.00                 O  
ATOM   1787  CB  MET   230     144.747 134.447 135.346  1.00                 C  
ATOM   1788  SD  MET   230     145.409 132.875 133.163  1.00                 S  
ATOM   1789  CE  MET   230     144.824 134.166 132.069  1.00                 C  
ATOM   1790  CG  MET   230     145.922 133.845 134.593  1.00                 C  
ATOM   1791  N   VAL   231     143.156 135.602 138.014  1.00                 N  
ATOM   1792  CA  VAL   231     141.991 136.356 138.453  1.00                 C  
ATOM   1793  C   VAL   231     142.159 136.966 139.837  1.00                 C  
ATOM   1794  O   VAL   231     141.223 137.591 140.342  1.00                 O  
ATOM   1795  CB  VAL   231     140.721 135.485 138.451  1.00                 C  
ATOM   1796  CG1 VAL   231     140.427 134.975 137.048  1.00                 C  
ATOM   1797  CG2 VAL   231     140.870 134.324 139.423  1.00                 C  
ATOM   1798  N   LEU   232     143.313 136.799 140.462  1.00                 N  
ATOM   1799  CA  LEU   232     143.556 137.448 141.741  1.00                 C  
ATOM   1800  C   LEU   232     145.054 137.492 142.002  1.00                 C  
ATOM   1801  O   LEU   232     145.559 136.743 142.846  1.00                 O  
ATOM   1802  CB  LEU   232     142.822 136.712 142.864  1.00                 C  
ATOM   1803  CG  LEU   232     141.297 136.663 142.758  1.00                 C  
ATOM   1804  CD1 LEU   232     140.709 135.791 143.857  1.00                 C  
ATOM   1805  CD2 LEU   232     140.708 138.063 142.822  1.00                 C  
ATOM   1806  N   PRO   233     145.794 138.349 141.302  1.00                 N  
ATOM   1807  CA  PRO   233     147.254 138.336 141.433  1.00                 C  
ATOM   1808  C   PRO   233     147.700 138.748 142.826  1.00                 C  
ATOM   1809  O   PRO   233     147.190 139.708 143.405  1.00                 O  
ATOM   1810  CB  PRO   233     147.729 139.340 140.380  1.00                 C  
ATOM   1811  CD  PRO   233     145.337 139.430 140.393  1.00                 C  
ATOM   1812  CG  PRO   233     146.572 140.264 140.196  1.00                 C  
ATOM   1813  N   THR   234     148.666 138.008 143.359  1.00                 N  
ATOM   1814  CA  THR   234     149.268 138.314 144.648  1.00                 C  
ATOM   1815  C   THR   234     150.777 138.482 144.588  1.00                 C  
ATOM   1816  O   THR   234     151.310 139.377 145.245  1.00                 O  
ATOM   1817  CB  THR   234     148.950 137.227 145.692  1.00                 C  
ATOM   1818  OG1 THR   234     149.473 135.968 145.249  1.00                 O  
ATOM   1819  CG2 THR   234     147.447 137.090 145.878  1.00                 C  
ATOM   1820  N   ARG   235     151.478 137.663 143.803  1.00                 N  
ATOM   1821  CA  ARG   235     152.937 137.669 143.787  1.00                 C  
ATOM   1822  C   ARG   235     153.455 137.579 142.361  1.00                 C  
ATOM   1823  O   ARG   235     154.424 136.861 142.099  1.00                 O  
ATOM   1824  CB  ARG   235     153.487 136.515 144.628  1.00                 C  
ATOM   1825  CD  ARG   235     153.678 135.404 146.870  1.00                 C  
ATOM   1826  NE  ARG   235     153.337 135.463 148.290  1.00                 N  
ATOM   1827  CG  ARG   235     153.102 136.579 146.097  1.00                 C  
ATOM   1828  CZ  ARG   235     153.797 134.616 149.204  1.00                 C  
ATOM   1829  NH1 ARG   235     153.432 134.747 150.472  1.00                 N  
ATOM   1830  NH2 ARG   235     154.622 133.640 148.849  1.00                 N  
ATOM   1831  N   GLY   236     152.835 138.296 141.435  1.00                 N  
ATOM   1832  CA  GLY   236     153.139 138.082 140.037  1.00                 C  
ATOM   1833  C   GLY   236     153.636 139.328 139.333  1.00                 C  
ATOM   1834  O   GLY   236     154.310 140.178 139.916  1.00                 O  
ATOM   1835  N   THR   237     153.297 139.401 138.049  1.00                 N  
ATOM   1836  CA  THR   237     153.713 140.462 137.148  1.00                 C  
ATOM   1837  C   THR   237     153.014 140.220 135.821  1.00                 C  
ATOM   1838  O   THR   237     152.638 139.089 135.510  1.00                 O  
ATOM   1839  CB  THR   237     155.244 140.495 136.984  1.00                 C  
ATOM   1840  OG1 THR   237     155.859 140.715 138.259  1.00                 O  
ATOM   1841  CG2 THR   237     155.655 141.619 136.045  1.00                 C  
ATOM   1842  N   LEU   238     152.824 141.279 135.042  1.00                 N  
ATOM   1843  CA  LEU   238     152.136 141.140 133.765  1.00                 C  
ATOM   1844  C   LEU   238     152.470 142.320 132.873  1.00                 C  
ATOM   1845  O   LEU   238     152.342 143.473 133.287  1.00                 O  
ATOM   1846  CB  LEU   238     150.625 141.030 133.980  1.00                 C  
ATOM   1847  CG  LEU   238     149.770 140.886 132.719  1.00                 C  
ATOM   1848  CD1 LEU   238     150.059 139.566 132.022  1.00                 C  
ATOM   1849  CD2 LEU   238     148.291 140.993 133.057  1.00                 C  
ATOM   1850  N   LEU   239     152.899 142.023 131.655  1.00                 N  
ATOM   1851  CA  LEU   239     153.098 143.013 130.614  1.00                 C  
ATOM   1852  C   LEU   239     152.334 142.550 129.390  1.00                 C  
ATOM   1853  O   LEU   239     152.428 141.385 129.001  1.00                 O  
ATOM   1854  CB  LEU   239     154.589 143.193 130.324  1.00                 C  
ATOM   1855  CG  LEU   239     154.948 144.162 129.196  1.00                 C  
ATOM   1856  CD1 LEU   239     154.548 145.584 129.561  1.00                 C  
ATOM   1857  CD2 LEU   239     156.435 144.096 128.882  1.00                 C  
ATOM   1858  N   LYS   240     151.563 143.451 128.800  1.00                 N  
ATOM   1859  CA  LYS   240     150.789 143.135 127.613  1.00                 C  
ATOM   1860  C   LYS   240     150.822 144.336 126.691  1.00                 C  
ATOM   1861  O   LYS   240     150.589 145.463 127.126  1.00                 O  
ATOM   1862  CB  LYS   240     149.356 142.756 127.993  1.00                 C  
ATOM   1863  CD  LYS   240     147.115 141.884 127.274  1.00                 C  
ATOM   1864  CE  LYS   240     146.249 141.467 126.097  1.00                 C  
ATOM   1865  CG  LYS   240     148.496 142.325 126.816  1.00                 C  
ATOM   1866  NZ  LYS   240     144.883 141.062 126.527  1.00                 N  
ATOM   1867  N   MET   241     151.111 144.092 125.424  1.00                 N  
ATOM   1868  CA  MET   241     151.240 145.164 124.457  1.00                 C  
ATOM   1869  C   MET   241     150.437 144.808 123.223  1.00                 C  
ATOM   1870  O   MET   241     150.477 143.670 122.757  1.00                 O  
ATOM   1871  CB  MET   241     152.712 145.401 124.113  1.00                 C  
ATOM   1872  SD  MET   241     155.281 146.143 124.840  1.00                 S  
ATOM   1873  CE  MET   241     155.133 147.597 123.804  1.00                 C  
ATOM   1874  CG  MET   241     153.556 145.867 125.288  1.00                 C  
ATOM   1875  N   THR   242     149.693 145.781 122.710  1.00                 N  
ATOM   1876  CA  THR   242     148.930 145.631 121.481  1.00                 C  
ATOM   1877  C   THR   242     149.253 146.813 120.589  1.00                 C  
ATOM   1878  O   THR   242     149.174 147.964 121.028  1.00                 O  
ATOM   1879  CB  THR   242     147.419 145.542 121.762  1.00                 C  
ATOM   1880  OG1 THR   242     147.153 144.418 122.610  1.00                 O  
ATOM   1881  CG2 THR   242     146.645 145.366 120.465  1.00                 C  
ATOM   1882  N   GLN   243     149.622 146.534 119.348  1.00                 N  
ATOM   1883  CA  GLN   243     149.882 147.575 118.370  1.00                 C  
ATOM   1884  C   GLN   243     149.105 147.226 117.118  1.00                 C  
ATOM   1885  O   GLN   243     148.869 146.048 116.848  1.00                 O  
ATOM   1886  CB  GLN   243     151.383 147.693 118.100  1.00                 C  
ATOM   1887  CD  GLN   243     153.679 148.238 119.000  1.00                 C  
ATOM   1888  CG  GLN   243     152.202 148.103 119.313  1.00                 C  
ATOM   1889  OE1 GLN   243     154.145 147.793 117.951  1.00                 O  
ATOM   1890  NE2 GLN   243     154.422 148.855 119.912  1.00                 N  
ATOM   1891  N   GLU   244     148.691 148.242 116.369  1.00                 N  
ATOM   1892  CA  GLU   244     147.841 148.036 115.208  1.00                 C  
ATOM   1893  C   GLU   244     148.155 149.087 114.163  1.00                 C  
ATOM   1894  O   GLU   244     148.238 150.274 114.482  1.00                 O  
ATOM   1895  CB  GLU   244     146.365 148.084 115.609  1.00                 C  
ATOM   1896  CD  GLU   244     143.954 147.791 114.915  1.00                 C  
ATOM   1897  CG  GLU   244     145.402 147.809 114.466  1.00                 C  
ATOM   1898  OE1 GLU   244     143.658 148.359 115.988  1.00                 O  
ATOM   1899  OE2 GLU   244     143.116 147.209 114.195  1.00                 O  
ATOM   1900  N   TYR   245     148.327 148.652 112.923  1.00                 N  
ATOM   1901  CA  TYR   245     148.565 149.542 111.799  1.00                 C  
ATOM   1902  C   TYR   245     147.445 149.360 110.792  1.00                 C  
ATOM   1903  O   TYR   245     147.454 148.398 110.021  1.00                 O  
ATOM   1904  CB  TYR   245     149.932 149.260 111.172  1.00                 C  
ATOM   1905  CG  TYR   245     151.096 149.497 112.107  1.00                 C  
ATOM   1906  OH  TYR   245     154.295 150.135 114.685  1.00                 O  
ATOM   1907  CZ  TYR   245     153.237 149.925 113.832  1.00                 C  
ATOM   1908  CD1 TYR   245     151.540 148.494 112.959  1.00                 C  
ATOM   1909  CE1 TYR   245     152.603 148.702 113.817  1.00                 C  
ATOM   1910  CD2 TYR   245     151.747 150.724 112.136  1.00                 C  
ATOM   1911  CE2 TYR   245     152.811 150.950 112.987  1.00                 C  
ATOM   1912  N   ALA   246     146.485 150.279 110.798  1.00                 N  
ATOM   1913  CA  ALA   246     145.368 150.191 109.872  1.00                 C  
ATOM   1914  C   ALA   246     145.794 150.716 108.514  1.00                 C  
ATOM   1915  O   ALA   246     146.987 150.916 108.284  1.00                 O  
ATOM   1916  CB  ALA   246     144.174 150.967 110.406  1.00                 C  
ATOM   1917  N   GLY   247     144.828 150.956 107.632  1.00                 N  
ATOM   1918  CA  GLY   247     145.131 151.147 106.222  1.00                 C  
ATOM   1919  C   GLY   247     146.325 152.054 105.985  1.00                 C  
ATOM   1920  O   GLY   247     146.314 153.238 106.314  1.00                 O  
ATOM   1921  N   ILE   248     147.407 151.486 105.465  1.00                 N  
ATOM   1922  CA  ILE   248     148.596 152.285 105.210  1.00                 C  
ATOM   1923  C   ILE   248     148.338 153.309 104.108  1.00                 C  
ATOM   1924  O   ILE   248     148.964 154.372 104.061  1.00                 O  
ATOM   1925  CB  ILE   248     149.800 151.401 104.835  1.00                 C  
ATOM   1926  CD1 ILE   248     152.348 151.335 104.898  1.00                 C  
ATOM   1927  CG1 ILE   248     151.103 152.193 104.964  1.00                 C  
ATOM   1928  CG2 ILE   248     149.623 150.825 103.439  1.00                 C  
ATOM   1929  N   GLY   249     147.412 153.011 103.200  1.00                 N  
ATOM   1930  CA  GLY   249     147.133 153.938 102.108  1.00                 C  
ATOM   1931  C   GLY   249     145.667 154.324 101.985  1.00                 C  
ATOM   1932  O   GLY   249     145.297 155.182 101.178  1.00                 O  
ATOM   1933  N   GLY   250     144.801 153.705 102.776  1.00                 N  
ATOM   1934  CA  GLY   250     143.386 154.022 102.653  1.00                 C  
ATOM   1935  C   GLY   250     142.647 154.235 103.958  1.00                 C  
ATOM   1936  O   GLY   250     142.736 153.449 104.905  1.00                 O  
ATOM   1937  N   ASN   251     141.899 155.327 104.008  1.00                 N  
ATOM   1938  CA  ASN   251     141.094 155.650 105.175  1.00                 C  
ATOM   1939  C   ASN   251     140.318 154.380 105.524  1.00                 C  
ATOM   1940  O   ASN   251     139.768 153.709 104.646  1.00                 O  
ATOM   1941  CB  ASN   251     140.190 156.850 104.887  1.00                 C  
ATOM   1942  CG  ASN   251     140.966 158.145 104.751  1.00                 C  
ATOM   1943  OD1 ASN   251     142.098 158.254 105.222  1.00                 O  
ATOM   1944  ND2 ASN   251     140.357 159.133 104.105  1.00                 N  
ATOM   1945  N   ALA   252     140.215 154.061 106.761  1.00                 N  
ATOM   1946  CA  ALA   252     140.899 154.661 107.894  1.00                 C  
ATOM   1947  C   ALA   252     142.387 154.391 107.765  1.00                 C  
ATOM   1948  O   ALA   252     142.811 153.456 107.081  1.00                 O  
ATOM   1949  CB  ALA   252     140.346 154.110 109.199  1.00                 C  
ATOM   1950  N   ASN   253     143.184 155.221 108.430  1.00                 N  
ATOM   1951  CA  ASN   253     144.638 155.153 108.341  1.00                 C  
ATOM   1952  C   ASN   253     145.218 155.635 109.660  1.00                 C  
ATOM   1953  O   ASN   253     145.225 156.838 109.926  1.00                 O  
ATOM   1954  CB  ASN   253     145.141 155.976 107.153  1.00                 C  
ATOM   1955  CG  ASN   253     146.636 155.840 106.942  1.00                 C  
ATOM   1956  OD1 ASN   253     147.387 155.600 107.887  1.00                 O  
ATOM   1957  ND2 ASN   253     147.073 155.992 105.697  1.00                 N  
ATOM   1958  N   PHE   254     145.712 154.711 110.479  1.00                 N  
ATOM   1959  CA  PHE   254     146.244 155.091 111.778  1.00                 C  
ATOM   1960  C   PHE   254     147.209 154.022 112.263  1.00                 C  
ATOM   1961  O   PHE   254     147.304 152.938 111.687  1.00                 O  
ATOM   1962  CB  PHE   254     145.108 155.299 112.782  1.00                 C  
ATOM   1963  CG  PHE   254     144.291 154.065 113.037  1.00                 C  
ATOM   1964  CZ  PHE   254     142.773 151.784 113.503  1.00                 C  
ATOM   1965  CD1 PHE   254     144.609 153.209 114.076  1.00                 C  
ATOM   1966  CE1 PHE   254     143.857 152.073 114.310  1.00                 C  
ATOM   1967  CD2 PHE   254     143.203 153.761 112.237  1.00                 C  
ATOM   1968  CE2 PHE   254     142.451 152.626 112.472  1.00                 C  
ATOM   1969  N   PHE   255     147.925 154.348 113.336  1.00                 N  
ATOM   1970  CA  PHE   255     148.847 153.430 113.991  1.00                 C  
ATOM   1971  C   PHE   255     148.601 153.487 115.489  1.00                 C  
ATOM   1972  O   PHE   255     149.200 154.311 116.185  1.00                 O  
ATOM   1973  CB  PHE   255     150.294 153.788 113.647  1.00                 C  
ATOM   1974  CG  PHE   255     150.602 153.724 112.178  1.00                 C  
ATOM   1975  CZ  PHE   255     151.166 153.600 109.459  1.00                 C  
ATOM   1976  CD1 PHE   255     151.515 154.594 111.609  1.00                 C  
ATOM   1977  CE1 PHE   255     151.797 154.535 110.257  1.00                 C  
ATOM   1978  CD2 PHE   255     149.978 152.793 111.366  1.00                 C  
ATOM   1979  CE2 PHE   255     150.261 152.734 110.014  1.00                 C  
ATOM   1980  N   LYS   256     147.739 152.607 115.983  1.00                 N  
ATOM   1981  CA  LYS   256     147.260 152.648 117.356  1.00                 C  
ATOM   1982  C   LYS   256     148.094 151.717 118.220  1.00                 C  
ATOM   1983  O   LYS   256     148.308 150.558 117.862  1.00                 O  
ATOM   1984  CB  LYS   256     145.780 152.266 117.419  1.00                 C  
ATOM   1985  CD  LYS   256     143.667 152.191 118.771  1.00                 C  
ATOM   1986  CE  LYS   256     143.257 150.763 118.450  1.00                 C  
ATOM   1987  CG  LYS   256     145.179 152.336 118.813  1.00                 C  
ATOM   1988  NZ  LYS   256     141.781 150.582 118.511  1.00                 N  
ATOM   1989  N   HIS   257     148.561 152.228 119.355  1.00                 N  
ATOM   1990  CA  HIS   257     149.464 151.515 120.246  1.00                 C  
ATOM   1991  C   HIS   257     148.864 151.481 121.641  1.00                 C  
ATOM   1992  O   HIS   257     148.342 152.491 122.115  1.00                 O  
ATOM   1993  CB  HIS   257     150.843 152.178 120.255  1.00                 C  
ATOM   1994  CG  HIS   257     151.533 152.154 118.927  1.00                 C  
ATOM   1995  ND1 HIS   257     151.375 153.150 117.987  1.00                 N  
ATOM   1996  CE1 HIS   257     152.115 152.852 116.904  1.00                 C  
ATOM   1997  CD2 HIS   257     152.453 151.251 118.251  1.00                 C  
ATOM   1998  NE2 HIS   257     152.765 151.714 117.056  1.00                 N  
ATOM   1999  N   GLY   258     148.935 150.329 122.299  1.00                 N  
ATOM   2000  CA  GLY   258     148.434 150.189 123.657  1.00                 C  
ATOM   2001  C   GLY   258     149.387 149.321 124.460  1.00                 C  
ATOM   2002  O   GLY   258     149.709 148.204 124.049  1.00                 O  
ATOM   2003  N   VAL   259     149.836 149.836 125.600  1.00                 N  
ATOM   2004  CA  VAL   259     150.765 149.146 126.483  1.00                 C  
ATOM   2005  C   VAL   259     150.073 148.961 127.823  1.00                 C  
ATOM   2006  O   VAL   259     149.263 149.802 128.221  1.00                 O  
ATOM   2007  CB  VAL   259     152.088 149.921 126.627  1.00                 C  
ATOM   2008  CG1 VAL   259     152.786 150.039 125.281  1.00                 C  
ATOM   2009  CG2 VAL   259     151.836 151.298 127.224  1.00                 C  
ATOM   2010  N   GLU   260     150.370 147.864 128.508  1.00                 N  
ATOM   2011  CA  GLU   260     149.838 147.613 129.837  1.00                 C  
ATOM   2012  C   GLU   260     150.919 147.007 130.717  1.00                 C  
ATOM   2013  O   GLU   260     151.674 146.141 130.274  1.00                 O  
ATOM   2014  CB  GLU   260     148.619 146.692 129.761  1.00                 C  
ATOM   2015  CD  GLU   260     146.705 145.579 130.978  1.00                 C  
ATOM   2016  CG  GLU   260     147.952 146.432 131.102  1.00                 C  
ATOM   2017  OE1 GLU   260     146.306 145.274 129.834  1.00                 O  
ATOM   2018  OE2 GLU   260     146.126 145.217 132.023  1.00                 O  
ATOM   2019  N   PHE   261     150.994 147.469 131.959  1.00                 N  
ATOM   2020  CA  PHE   261     151.846 146.860 132.967  1.00                 C  
ATOM   2021  C   PHE   261     150.964 146.410 134.118  1.00                 C  
ATOM   2022  O   PHE   261     149.751 146.626 134.102  1.00                 O  
ATOM   2023  CB  PHE   261     152.920 147.847 133.429  1.00                 C  
ATOM   2024  CG  PHE   261     153.860 148.274 132.338  1.00                 C  
ATOM   2025  CZ  PHE   261     155.604 149.058 130.320  1.00                 C  
ATOM   2026  CD1 PHE   261     153.618 149.424 131.606  1.00                 C  
ATOM   2027  CE1 PHE   261     154.483 149.816 130.603  1.00                 C  
ATOM   2028  CD2 PHE   261     154.986 147.526 132.043  1.00                 C  
ATOM   2029  CE2 PHE   261     155.851 147.919 131.039  1.00                 C  
ATOM   2030  N   GLN   262     151.567 145.757 135.103  1.00                 N  
ATOM   2031  CA  GLN   262     150.827 145.296 136.269  1.00                 C  
ATOM   2032  C   GLN   262     151.813 145.033 137.398  1.00                 C  
ATOM   2033  O   GLN   262     152.966 145.471 137.361  1.00                 O  
ATOM   2034  CB  GLN   262     150.019 144.042 135.930  1.00                 C  
ATOM   2035  CD  GLN   262     148.086 144.447 137.504  1.00                 C  
ATOM   2036  CG  GLN   262     149.196 143.502 137.087  1.00                 C  
ATOM   2037  OE1 GLN   262     147.257 144.845 136.686  1.00                 O  
ATOM   2038  NE2 GLN   262     148.068 144.810 138.781  1.00                 N  
ATOM   2039  N   ALA   263     151.340 144.328 138.415  1.00                 N  
ATOM   2040  CA  ALA   263     152.185 143.951 139.528  1.00                 C  
ATOM   2041  C   ALA   263     151.347 143.471 140.688  1.00                 C  
ATOM   2042  O   ALA   263     150.130 143.669 140.738  1.00                 O  
ATOM   2043  CB  ALA   263     153.058 145.122 139.951  1.00                 C  
ATOM   2044  N   ASN   264     152.028 142.818 141.624  1.00                 N  
ATOM   2045  CA  ASN   264     151.423 142.350 142.863  1.00                 C  
ATOM   2046  C   ASN   264     152.545 141.905 143.786  1.00                 C  
ATOM   2047  O   ASN   264     153.464 141.207 143.356  1.00                 O  
ATOM   2048  CB  ASN   264     150.420 141.230 142.580  1.00                 C  
ATOM   2049  CG  ASN   264     149.220 141.709 141.788  1.00                 C  
ATOM   2050  OD1 ASN   264     148.308 142.328 142.337  1.00                 O  
ATOM   2051  ND2 ASN   264     149.216 141.424 140.491  1.00                 N  
ATOM   2052  N   GLN   265     152.467 142.303 145.048  1.00                 N  
ATOM   2053  CA  GLN   265     153.604 142.079 145.930  1.00                 C  
ATOM   2054  C   GLN   265     153.179 141.964 147.389  1.00                 C  
ATOM   2055  O   GLN   265     152.664 142.932 147.961  1.00                 O  
ATOM   2056  CB  GLN   265     154.628 143.206 145.780  1.00                 C  
ATOM   2057  CD  GLN   265     156.689 141.858 146.343  1.00                 C  
ATOM   2058  CG  GLN   265     155.841 143.067 146.687  1.00                 C  
ATOM   2059  OE1 GLN   265     157.157 141.717 145.213  1.00                 O  
ATOM   2060  NE2 GLN   265     156.891 140.981 147.320  1.00                 N  
ATOM   2061  N   ALA   266     153.364 140.806 148.020  1.00                 N  
ATOM   2062  CA  ALA   266     153.156 140.720 149.468  1.00                 C  
ATOM   2063  C   ALA   266     154.409 141.144 150.214  1.00                 C  
ATOM   2064  O   ALA   266     155.530 141.008 149.720  1.00                 O  
ATOM   2065  CB  ALA   266     152.756 139.307 149.863  1.00                 C  
ATOM   2066  N   LEU   267     154.210 141.660 151.424  1.00                 N  
ATOM   2067  CA  LEU   267     155.287 142.234 152.221  1.00                 C  
ATOM   2068  C   LEU   267     155.506 141.458 153.517  1.00                 C  
ATOM   2069  O   LEU   267     156.643 141.154 153.884  1.00                 O  
ATOM   2070  CB  LEU   267     154.994 143.701 152.540  1.00                 C  
ATOM   2071  CG  LEU   267     154.898 144.649 151.343  1.00                 C  
ATOM   2072  CD1 LEU   267     154.451 146.033 151.788  1.00                 C  
ATOM   2073  CD2 LEU   267     156.231 144.733 150.616  1.00                 C  
ATOM   2074  N   PRO   268     155.450 140.159 153.404  1.00                 N  
ATOM   2075  CA  PRO   268     155.652 139.336 154.569  1.00                 C  
ATOM   2076  C   PRO   268     154.351 139.054 155.271  1.00                 C  
ATOM   2077  O   PRO   268     154.291 138.791 156.475  1.00                 O  
ATOM   2078  CB  PRO   268     156.594 140.162 155.447  1.00                 C  
ATOM   2079  CD  PRO   268     156.000 141.557 153.595  1.00                 C  
ATOM   2080  CG  PRO   268     156.317 141.577 155.064  1.00                 C  
ATOM   2081  N   LEU   269     153.259 139.109 154.491  1.00                 N  
ATOM   2082  CA  LEU   269     151.905 138.822 154.944  1.00                 C  
ATOM   2083  C   LEU   269     150.923 138.676 153.789  1.00                 C  
ATOM   2084  O   LEU   269     151.147 139.174 152.682  1.00                 O  
ATOM   2085  CB  LEU   269     151.413 139.918 155.891  1.00                 C  
ATOM   2086  CG  LEU   269     151.080 141.268 155.252  1.00                 C  
ATOM   2087  CD1 LEU   269     150.337 142.160 156.235  1.00                 C  
ATOM   2088  CD2 LEU   269     152.345 141.958 154.763  1.00                 C  
ATOM   2089  N   SER   270     149.813 137.987 154.031  1.00                 N  
ATOM   2090  CA  SER   270     148.779 137.875 153.007  1.00                 C  
ATOM   2091  C   SER   270     148.274 139.268 152.834  1.00                 C  
ATOM   2092  O   SER   270     147.545 139.809 153.669  1.00                 O  
ATOM   2093  CB  SER   270     147.699 136.882 153.442  1.00                 C  
ATOM   2094  OG  SER   270     146.643 136.832 152.499  1.00                 O  
ATOM   2095  N   SER   271     148.566 139.842 151.710  1.00                 N  
ATOM   2096  CA  SER   271     148.374 141.287 151.672  1.00                 C  
ATOM   2097  C   SER   271     148.381 141.785 150.229  1.00                 C  
ATOM   2098  O   SER   271     147.398 142.369 149.766  1.00                 O  
ATOM   2099  CB  SER   271     149.459 141.993 152.488  1.00                 C  
ATOM   2100  OG  SER   271     149.276 143.398 152.471  1.00                 O  
ATOM   2101  N   VAL   272     149.453 141.527 149.484  1.00                 N  
ATOM   2102  CA  VAL   272     149.479 141.708 148.034  1.00                 C  
ATOM   2103  C   VAL   272     149.159 143.146 147.628  1.00                 C  
ATOM   2104  O   VAL   272     148.127 143.436 147.021  1.00                 O  
ATOM   2105  CB  VAL   272     148.499 140.752 147.328  1.00                 C  
ATOM   2106  CG1 VAL   272     148.589 140.916 145.819  1.00                 C  
ATOM   2107  CG2 VAL   272     148.778 139.312 147.729  1.00                 C  
ATOM   2108  N   LEU   273     150.064 144.055 147.994  1.00                 N  
ATOM   2109  CA  LEU   273     150.014 145.409 147.458  1.00                 C  
ATOM   2110  C   LEU   273     150.017 145.341 145.938  1.00                 C  
ATOM   2111  O   LEU   273     150.893 144.713 145.332  1.00                 O  
ATOM   2112  CB  LEU   273     151.193 146.235 147.977  1.00                 C  
ATOM   2113  CG  LEU   273     151.221 147.709 147.567  1.00                 C  
ATOM   2114  CD1 LEU   273     150.058 148.463 148.193  1.00                 C  
ATOM   2115  CD2 LEU   273     152.542 148.351 147.962  1.00                 C  
ATOM   2116  N   GLN   274     149.036 145.989 145.312  1.00                 N  
ATOM   2117  CA  GLN   274     148.814 145.867 143.889  1.00                 C  
ATOM   2118  C   GLN   274     149.543 146.923 143.075  1.00                 C  
ATOM   2119  O   GLN   274     150.457 147.604 143.544  1.00                 O  
ATOM   2120  CB  GLN   274     147.319 145.941 143.572  1.00                 C  
ATOM   2121  CD  GLN   274     146.842 143.466 143.734  1.00                 C  
ATOM   2122  CG  GLN   274     146.489 144.853 144.234  1.00                 C  
ATOM   2123  OE1 GLN   274     147.967 142.998 143.913  1.00                 O  
ATOM   2124  NE2 GLN   274     145.880 142.803 143.103  1.00                 N  
ATOM   2125  N   LEU   275     149.122 147.045 141.823  1.00                 N  
ATOM   2126  CA  LEU   275     149.712 148.020 140.928  1.00                 C  
ATOM   2127  C   LEU   275     148.950 148.053 139.623  1.00                 C  
ATOM   2128  O   LEU   275     147.937 147.371 139.453  1.00                 O  
ATOM   2129  CB  LEU   275     151.188 147.699 140.683  1.00                 C  
ATOM   2130  CG  LEU   275     151.940 148.643 139.743  1.00                 C  
ATOM   2131  CD1 LEU   275     152.021 150.041 140.336  1.00                 C  
ATOM   2132  CD2 LEU   275     153.335 148.111 139.451  1.00                 C  
ATOM   2133  N   CYS   276     149.452 148.864 138.698  1.00                 N  
ATOM   2134  CA  CYS   276     148.833 148.961 137.392  1.00                 C  
ATOM   2135  C   CYS   276     149.281 150.162 136.590  1.00                 C  
ATOM   2136  O   CYS   276     149.781 151.139 137.152  1.00                 O  
ATOM   2137  CB  CYS   276     147.309 149.004 137.523  1.00                 C  
ATOM   2138  SG  CYS   276     146.425 149.042 135.947  1.00                 S  
ATOM   2139  N   LEU   277     149.124 150.087 135.270  1.00                 N  
ATOM   2140  CA  LEU   277     149.436 151.191 134.373  1.00                 C  
ATOM   2141  C   LEU   277     148.960 150.813 132.982  1.00                 C  
ATOM   2142  O   LEU   277     149.032 149.642 132.607  1.00                 O  
ATOM   2143  CB  LEU   277     150.936 151.493 134.397  1.00                 C  
ATOM   2144  CG  LEU   277     151.411 152.639 133.501  1.00                 C  
ATOM   2145  CD1 LEU   277     150.847 153.967 133.983  1.00                 C  
ATOM   2146  CD2 LEU   277     152.930 152.694 133.458  1.00                 C  
ATOM   2147  N   ALA   278     148.470 151.793 132.228  1.00                 N  
ATOM   2148  CA  ALA   278     148.049 151.586 130.850  1.00                 C  
ATOM   2149  C   ALA   278     148.250 152.876 130.080  1.00                 C  
ATOM   2150  O   ALA   278     147.907 153.952 130.575  1.00                 O  
ATOM   2151  CB  ALA   278     146.598 151.131 130.801  1.00                 C  
ATOM   2152  N   GLY   279     148.811 152.774 128.884  1.00                 N  
ATOM   2153  CA  GLY   279     148.991 153.922 128.014  1.00                 C  
ATOM   2154  C   GLY   279     148.338 153.640 126.672  1.00                 C  
ATOM   2155  O   GLY   279     147.746 152.580 126.464  1.00                 O  
ATOM   2156  N   GLY   280     148.444 154.602 125.768  1.00                 N  
ATOM   2157  CA  GLY   280     147.847 154.461 124.459  1.00                 C  
ATOM   2158  C   GLY   280     148.056 155.716 123.648  1.00                 C  
ATOM   2159  O   GLY   280     148.151 156.819 124.191  1.00                 O  
ATOM   2160  N   ILE   281     148.128 155.530 122.335  1.00                 N  
ATOM   2161  CA  ILE   281     148.331 156.618 121.387  1.00                 C  
ATOM   2162  C   ILE   281     147.641 156.235 120.088  1.00                 C  
ATOM   2163  O   ILE   281     147.656 155.065 119.698  1.00                 O  
ATOM   2164  CB  ILE   281     149.828 156.908 121.173  1.00                 C  
ATOM   2165  CD1 ILE   281     151.423 158.702 120.315  1.00                 C  
ATOM   2166  CG1 ILE   281     150.011 158.158 120.310  1.00                 C  
ATOM   2167  CG2 ILE   281     150.524 155.697 120.570  1.00                 C  
ATOM   2168  N   VAL   282     147.020 157.208 119.429  1.00                 N  
ATOM   2169  CA  VAL   282     146.393 157.012 118.130  1.00                 C  
ATOM   2170  C   VAL   282     146.963 158.049 117.174  1.00                 C  
ATOM   2171  O   VAL   282     146.757 159.251 117.365  1.00                 O  
ATOM   2172  CB  VAL   282     144.859 157.112 118.223  1.00                 C  
ATOM   2173  CG1 VAL   282     144.229 156.921 116.852  1.00                 C  
ATOM   2174  CG2 VAL   282     144.317 156.089 119.209  1.00                 C  
ATOM   2175  N   ARG   283     147.682 157.589 116.154  1.00                 N  
ATOM   2176  CA  ARG   283     148.407 158.484 115.261  1.00                 C  
ATOM   2177  C   ARG   283     147.889 158.340 113.841  1.00                 C  
ATOM   2178  O   ARG   283     148.116 157.296 113.214  1.00                 O  
ATOM   2179  CB  ARG   283     149.909 158.196 115.317  1.00                 C  
ATOM   2180  CD  ARG   283     150.509 160.038 116.913  1.00                 C  
ATOM   2181  NE  ARG   283     151.175 160.803 115.861  1.00                 N  
ATOM   2182  CG  ARG   283     150.557 158.542 116.648  1.00                 C  
ATOM   2183  CZ  ARG   283     152.481 161.045 115.827  1.00                 C  
ATOM   2184  NH1 ARG   283     152.999 161.750 114.830  1.00                 N  
ATOM   2185  NH2 ARG   283     153.267 160.582 116.790  1.00                 N  
ATOM   2186  N   PRO   284     146.699 158.869 113.571  1.00                 N  
ATOM   2187  CA  PRO   284     146.078 158.723 112.233  1.00                 C  
ATOM   2188  C   PRO   284     146.868 159.506 111.196  1.00                 C  
ATOM   2189  O   PRO   284     147.641 160.416 111.508  1.00                 O  
ATOM   2190  CB  PRO   284     144.667 159.284 112.417  1.00                 C  
ATOM   2191  CD  PRO   284     145.825 159.705 114.469  1.00                 C  
ATOM   2192  CG  PRO   284     144.799 160.272 113.527  1.00                 C  
ATOM   2193  N   LEU   285     146.671 159.143 109.927  1.00                 N  
ATOM   2194  CA  LEU   285     147.356 159.804 108.818  1.00                 C  
ATOM   2195  C   LEU   285     147.016 161.275 108.745  1.00                 C  
ATOM   2196  O   LEU   285     145.941 161.727 109.146  1.00                 O  
ATOM   2197  CB  LEU   285     147.005 159.127 107.492  1.00                 C  
ATOM   2198  CG  LEU   285     147.721 159.659 106.249  1.00                 C  
ATOM   2199  CD1 LEU   285     149.212 159.372 106.322  1.00                 C  
ATOM   2200  CD2 LEU   285     147.127 159.054 104.986  1.00                 C  
ATOM   2201  N   ARG   286     147.962 162.046 108.214  1.00                 N  
ATOM   2202  CA  ARG   286     147.802 163.487 108.119  1.00                 C  
ATOM   2203  C   ARG   286     146.477 163.862 107.466  1.00                 C  
ATOM   2204  O   ARG   286     146.057 163.326 106.436  1.00                 O  
ATOM   2205  CB  ARG   286     148.961 164.104 107.333  1.00                 C  
ATOM   2206  CD  ARG   286     150.122 166.168 106.502  1.00                 C  
ATOM   2207  NE  ARG   286     151.397 165.886 107.157  1.00                 N  
ATOM   2208  CG  ARG   286     148.943 165.623 107.292  1.00                 C  
ATOM   2209  CZ  ARG   286     151.947 166.659 108.087  1.00                 C  
ATOM   2210  NH1 ARG   286     153.110 166.323 108.627  1.00                 N  
ATOM   2211  NH2 ARG   286     151.331 167.768 108.476  1.00                 N  
ATOM   2212  N   GLU   287     145.817 164.815 108.106  1.00                 N  
ATOM   2213  CA  GLU   287     144.541 165.379 107.683  1.00                 C  
ATOM   2214  C   GLU   287     143.372 164.375 107.599  1.00                 C  
ATOM   2215  O   GLU   287     142.314 164.667 107.035  1.00                 O  
ATOM   2216  CB  GLU   287     144.679 166.051 106.315  1.00                 C  
ATOM   2217  CD  GLU   287     145.758 167.864 104.926  1.00                 C  
ATOM   2218  CG  GLU   287     145.687 167.188 106.282  1.00                 C  
ATOM   2219  OE1 GLU   287     144.921 167.541 104.057  1.00                 O  
ATOM   2220  OE2 GLU   287     146.651 168.716 104.733  1.00                 O  
ATOM   2221  N   THR   288     143.553 163.176 108.162  1.00                 N  
ATOM   2222  CA  THR   288     142.452 162.204 108.262  1.00                 C  
ATOM   2223  C   THR   288     142.081 161.860 109.717  1.00                 C  
ATOM   2224  O   THR   288     142.096 160.700 110.136  1.00                 O  
ATOM   2225  CB  THR   288     142.787 160.894 107.526  1.00                 C  
ATOM   2226  OG1 THR   288     144.016 160.359 108.033  1.00                 O  
ATOM   2227  CG2 THR   288     142.945 161.146 106.034  1.00                 C  
ATOM   2228  N   THR   289     141.661 162.940 110.470  1.00                 N  
ATOM   2229  CA  THR   289     141.546 162.705 111.911  1.00                 C  
ATOM   2230  C   THR   289     140.660 161.514 112.233  1.00                 C  
ATOM   2231  O   THR   289     139.916 161.012 111.389  1.00                 O  
ATOM   2232  CB  THR   289     140.994 163.943 112.642  1.00                 C  
ATOM   2233  OG1 THR   289     139.678 164.239 112.160  1.00                 O  
ATOM   2234  CG2 THR   289     141.886 165.150 112.395  1.00                 C  
ATOM   2235  N   ILE   290     140.743 161.074 113.485  1.00                 N  
ATOM   2236  CA  ILE   290     140.132 159.815 113.887  1.00                 C  
ATOM   2237  C   ILE   290     138.614 159.900 113.844  1.00                 C  
ATOM   2238  O   ILE   290     138.036 160.986 113.830  1.00                 O  
ATOM   2239  CB  ILE   290     140.590 159.389 115.294  1.00                 C  
ATOM   2240  CD1 ILE   290     142.660 158.217 114.379  1.00                 C  
ATOM   2241  CG1 ILE   290     142.113 159.250 115.340  1.00                 C  
ATOM   2242  CG2 ILE   290     139.890 158.107 115.717  1.00                 C  
ATOM   2243  N   ASN   291     137.974 158.738 113.828  1.00                 N  
ATOM   2244  CA  ASN   291     136.527 158.625 113.895  1.00                 C  
ATOM   2245  C   ASN   291     136.098 158.089 115.254  1.00                 C  
ATOM   2246  O   ASN   291     136.911 157.616 116.047  1.00                 O  
ATOM   2247  CB  ASN   291     136.006 157.734 112.765  1.00                 C  
ATOM   2248  CG  ASN   291     136.503 156.306 112.873  1.00                 C  
ATOM   2249  OD1 ASN   291     136.891 155.853 113.950  1.00                 O  
ATOM   2250  ND2 ASN   291     136.493 155.592 111.754  1.00                 N  
ATOM   2251  N   ILE   292     134.792 158.154 115.513  1.00                 N  
ATOM   2252  CA  ILE   292     134.256 157.623 116.762  1.00                 C  
ATOM   2253  C   ILE   292     134.490 156.123 116.851  1.00                 C  
ATOM   2254  O   ILE   292     134.461 155.544 117.942  1.00                 O  
ATOM   2255  CB  ILE   292     132.755 157.934 116.910  1.00                 C  
ATOM   2256  CD1 ILE   292     130.934 158.296 118.657  1.00                 C  
ATOM   2257  CG1 ILE   292     132.311 157.742 118.361  1.00                 C  
ATOM   2258  CG2 ILE   292     131.938 157.084 115.949  1.00                 C  
ATOM   2259  N   ASN   293     134.739 155.471 115.715  1.00                 N  
ATOM   2260  CA  ASN   293     134.909 154.023 115.701  1.00                 C  
ATOM   2261  C   ASN   293     136.227 153.595 116.325  1.00                 C  
ATOM   2262  O   ASN   293     136.282 152.562 116.998  1.00                 O  
ATOM   2263  CB  ASN   293     134.805 153.485 114.272  1.00                 C  
ATOM   2264  CG  ASN   293     133.384 153.502 113.745  1.00                 C  
ATOM   2265  OD1 ASN   293     132.426 153.547 114.517  1.00                 O  
ATOM   2266  ND2 ASN   293     133.243 153.465 112.425  1.00                 N  
ATOM   2267  N   ASP   294     137.291 154.362 116.111  1.00                 N  
ATOM   2268  CA  ASP   294     138.637 153.927 116.452  1.00                 C  
ATOM   2269  C   ASP   294     139.168 154.522 117.745  1.00                 C  
ATOM   2270  O   ASP   294     140.115 153.977 118.316  1.00                 O  
ATOM   2271  CB  ASP   294     139.612 154.268 115.323  1.00                 C  
ATOM   2272  CG  ASP   294     139.317 153.503 114.048  1.00                 C  
ATOM   2273  OD1 ASP   294     139.241 152.258 114.105  1.00                 O  
ATOM   2274  OD2 ASP   294     139.161 154.150 112.991  1.00                 O  
ATOM   2275  N   ARG   295     138.591 155.622 118.217  1.00                 N  
ATOM   2276  CA  ARG   295     139.132 156.313 119.375  1.00                 C  
ATOM   2277  C   ARG   295     138.919 155.502 120.647  1.00                 C  
ATOM   2278  O   ARG   295     138.083 154.598 120.702  1.00                 O  
ATOM   2279  CB  ARG   295     138.493 157.696 119.520  1.00                 C  
ATOM   2280  CD  ARG   295     138.205 160.023 118.627  1.00                 C  
ATOM   2281  NE  ARG   295     138.533 160.965 117.559  1.00                 N  
ATOM   2282  CG  ARG   295     138.862 158.669 118.413  1.00                 C  
ATOM   2283  CZ  ARG   295     138.099 162.220 117.511  1.00                 C  
ATOM   2284  NH1 ARG   295     138.448 163.005 116.500  1.00                 N  
ATOM   2285  NH2 ARG   295     137.316 162.688 118.473  1.00                 N  
ATOM   2286  N   TYR   296     139.689 155.843 121.678  1.00                 N  
ATOM   2287  CA  TYR   296     139.730 155.074 122.913  1.00                 C  
ATOM   2288  C   TYR   296     138.597 155.458 123.854  1.00                 C  
ATOM   2289  O   TYR   296     138.148 156.604 123.884  1.00                 O  
ATOM   2290  CB  TYR   296     141.074 155.264 123.618  1.00                 C  
ATOM   2291  CG  TYR   296     142.238 154.617 122.902  1.00                 C  
ATOM   2292  OH  TYR   296     145.447 152.852 120.932  1.00                 O  
ATOM   2293  CZ  TYR   296     144.384 153.435 121.584  1.00                 C  
ATOM   2294  CD1 TYR   296     143.272 155.387 122.384  1.00                 C  
ATOM   2295  CE1 TYR   296     144.340 154.804 121.728  1.00                 C  
ATOM   2296  CD2 TYR   296     142.300 153.238 122.748  1.00                 C  
ATOM   2297  CE2 TYR   296     143.360 152.638 122.095  1.00                 C  
ATOM   2298  N   PHE   297     138.149 154.488 124.643  1.00                 N  
ATOM   2299  CA  PHE   297     137.242 154.737 125.751  1.00                 C  
ATOM   2300  C   PHE   297     137.961 154.439 127.060  1.00                 C  
ATOM   2301  O   PHE   297     138.851 153.587 127.118  1.00                 O  
ATOM   2302  CB  PHE   297     135.977 153.887 125.610  1.00                 C  
ATOM   2303  CG  PHE   297     135.125 154.261 124.430  1.00                 C  
ATOM   2304  CZ  PHE   297     133.546 154.957 122.252  1.00                 C  
ATOM   2305  CD1 PHE   297     135.040 153.428 123.328  1.00                 C  
ATOM   2306  CE1 PHE   297     134.256 153.772 122.243  1.00                 C  
ATOM   2307  CD2 PHE   297     134.408 155.444 124.423  1.00                 C  
ATOM   2308  CE2 PHE   297     133.624 155.788 123.339  1.00                 C  
ATOM   2309  N   LEU   298     137.568 155.145 128.116  1.00                 N  
ATOM   2310  CA  LEU   298     138.247 155.003 129.397  1.00                 C  
ATOM   2311  C   LEU   298     137.271 155.276 130.527  1.00                 C  
ATOM   2312  O   LEU   298     136.684 156.358 130.594  1.00                 O  
ATOM   2313  CB  LEU   298     139.448 155.948 129.475  1.00                 C  
ATOM   2314  CG  LEU   298     140.548 155.733 128.434  1.00                 C  
ATOM   2315  CD1 LEU   298     141.603 156.825 128.534  1.00                 C  
ATOM   2316  CD2 LEU   298     141.187 154.363 128.601  1.00                 C  
ATOM   2317  N   GLY   299     137.115 154.305 131.417  1.00                 N  
ATOM   2318  CA  GLY   299     136.214 154.446 132.539  1.00                 C  
ATOM   2319  C   GLY   299     135.240 153.294 132.621  1.00                 C  
ATOM   2320  O   GLY   299     134.986 152.620 131.620  1.00                 O  
ATOM   2321  N   GLY   300     134.696 153.048 133.806  1.00                 N  
ATOM   2322  CA  GLY   300     133.736 151.988 133.986  1.00                 C  
ATOM   2323  C   GLY   300     134.151 151.009 135.061  1.00                 C  
ATOM   2324  O   GLY   300     135.144 151.204 135.765  1.00                 O  
ATOM   2325  N   PRO   301     133.390 149.924 135.204  1.00                 N  
ATOM   2326  CA  PRO   301     133.712 148.940 136.247  1.00                 C  
ATOM   2327  C   PRO   301     135.005 148.184 136.002  1.00                 C  
ATOM   2328  O   PRO   301     135.437 147.435 136.884  1.00                 O  
ATOM   2329  CB  PRO   301     132.523 147.977 136.227  1.00                 C  
ATOM   2330  CD  PRO   301     132.189 149.490 134.403  1.00                 C  
ATOM   2331  CG  PRO   301     131.996 148.063 134.834  1.00                 C  
ATOM   2332  N   LEU   302     135.637 148.347 134.842  1.00                 N  
ATOM   2333  CA  LEU   302     136.890 147.664 134.551  1.00                 C  
ATOM   2334  C   LEU   302     138.083 148.601 134.456  1.00                 C  
ATOM   2335  O   LEU   302     139.054 148.430 135.196  1.00                 O  
ATOM   2336  CB  LEU   302     136.779 146.874 133.245  1.00                 C  
ATOM   2337  CG  LEU   302     135.798 145.700 133.245  1.00                 C  
ATOM   2338  CD1 LEU   302     135.688 145.092 131.855  1.00                 C  
ATOM   2339  CD2 LEU   302     136.224 144.643 134.252  1.00                 C  
ATOM   2340  N   THR   303     138.032 149.599 133.577  1.00                 N  
ATOM   2341  CA  THR   303     139.183 150.465 133.341  1.00                 C  
ATOM   2342  C   THR   303     139.476 151.351 134.547  1.00                 C  
ATOM   2343  O   THR   303     140.543 151.248 135.157  1.00                 O  
ATOM   2344  CB  THR   303     138.975 151.354 132.101  1.00                 C  
ATOM   2345  OG1 THR   303     138.821 150.530 130.939  1.00                 O  
ATOM   2346  CG2 THR   303     140.174 152.267 131.894  1.00                 C  
ATOM   2347  N   LEU   304     138.539 152.224 134.900  1.00                 N  
ATOM   2348  CA  LEU   304     138.691 153.135 136.026  1.00                 C  
ATOM   2349  C   LEU   304     137.395 153.078 136.816  1.00                 C  
ATOM   2350  O   LEU   304     136.363 153.574 136.353  1.00                 O  
ATOM   2351  CB  LEU   304     139.010 154.548 135.533  1.00                 C  
ATOM   2352  CG  LEU   304     140.297 154.708 134.721  1.00                 C  
ATOM   2353  CD1 LEU   304     140.416 156.122 134.175  1.00                 C  
ATOM   2354  CD2 LEU   304     141.513 154.364 135.567  1.00                 C  
ATOM   2355  N   ARG   305     137.440 152.477 138.000  1.00                 N  
ATOM   2356  CA  ARG   305     136.231 152.261 138.777  1.00                 C  
ATOM   2357  C   ARG   305     135.728 153.571 139.367  1.00                 C  
ATOM   2358  O   ARG   305     136.490 154.514 139.590  1.00                 O  
ATOM   2359  CB  ARG   305     136.484 151.241 139.889  1.00                 C  
ATOM   2360  CD  ARG   305     137.069 148.889 140.542  1.00                 C  
ATOM   2361  NE  ARG   305     137.345 147.532 140.077  1.00                 N  
ATOM   2362  CG  ARG   305     136.824 149.847 139.387  1.00                 C  
ATOM   2363  CZ  ARG   305     138.546 147.098 139.709  1.00                 C  
ATOM   2364  NH1 ARG   305     138.702 145.846 139.300  1.00                 N  
ATOM   2365  NH2 ARG   305     139.588 147.916 139.750  1.00                 N  
ATOM   2366  N   GLY   306     134.427 153.622 139.617  1.00                 N  
ATOM   2367  CA  GLY   306     133.797 154.833 140.083  1.00                 C  
ATOM   2368  C   GLY   306     133.308 155.755 138.993  1.00                 C  
ATOM   2369  O   GLY   306     132.943 156.897 139.292  1.00                 O  
ATOM   2370  N   PHE   307     133.289 155.303 137.742  1.00                 N  
ATOM   2371  CA  PHE   307     132.835 156.108 136.621  1.00                 C  
ATOM   2372  C   PHE   307     131.848 155.307 135.786  1.00                 C  
ATOM   2373  O   PHE   307     131.873 154.075 135.771  1.00                 O  
ATOM   2374  CB  PHE   307     134.024 156.565 135.773  1.00                 C  
ATOM   2375  CG  PHE   307     135.000 157.433 136.515  1.00                 C  
ATOM   2376  CZ  PHE   307     136.801 159.045 137.887  1.00                 C  
ATOM   2377  CD1 PHE   307     136.253 156.955 136.857  1.00                 C  
ATOM   2378  CE1 PHE   307     137.150 157.754 137.539  1.00                 C  
ATOM   2379  CD2 PHE   307     134.665 158.727 136.870  1.00                 C  
ATOM   2380  CE2 PHE   307     135.562 159.526 137.553  1.00                 C  
ATOM   2381  N   ASN   308     130.972 156.028 135.095  1.00                 N  
ATOM   2382  CA  ASN   308     130.010 155.405 134.201  1.00                 C  
ATOM   2383  C   ASN   308     130.745 154.622 133.113  1.00                 C  
ATOM   2384  O   ASN   308     131.875 154.946 132.741  1.00                 O  
ATOM   2385  CB  ASN   308     129.080 156.459 133.596  1.00                 C  
ATOM   2386  CG  ASN   308     127.919 155.845 132.838  1.00                 C  
ATOM   2387  OD1 ASN   308     128.024 155.565 131.644  1.00                 O  
ATOM   2388  ND2 ASN   308     126.806 155.635 133.532  1.00                 N  
ATOM   2389  N   LYS   309     130.088 153.570 132.612  1.00                 N  
ATOM   2390  CA  LYS   309     130.684 152.617 131.675  1.00                 C  
ATOM   2391  C   LYS   309     131.393 153.336 130.534  1.00                 C  
ATOM   2392  O   LYS   309     132.368 152.823 129.977  1.00                 O  
ATOM   2393  CB  LYS   309     129.616 151.675 131.117  1.00                 C  
ATOM   2394  CD  LYS   309     128.014 149.783 131.514  1.00                 C  
ATOM   2395  CE  LYS   309     127.474 148.788 132.527  1.00                 C  
ATOM   2396  CG  LYS   309     129.077 150.678 132.130  1.00                 C  
ATOM   2397  NZ  LYS   309     126.404 147.930 131.948  1.00                 N  
ATOM   2398  N   ASN   310     130.913 154.519 130.174  1.00                 N  
ATOM   2399  CA  ASN   310     131.727 155.420 129.390  1.00                 C  
ATOM   2400  C   ASN   310     131.809 156.775 130.056  1.00                 C  
ATOM   2401  O   ASN   310     130.821 157.512 130.110  1.00                 O  
ATOM   2402  CB  ASN   310     131.175 155.541 127.968  1.00                 C  
ATOM   2403  CG  ASN   310     132.046 156.404 127.077  1.00                 C  
ATOM   2404  OD1 ASN   310     133.169 156.752 127.439  1.00                 O  
ATOM   2405  ND2 ASN   310     131.528 156.753 125.904  1.00                 N  
ATOM   2406  N   GLY   311     132.987 157.120 130.553  1.00                 N  
ATOM   2407  CA  GLY   311     133.199 158.405 131.182  1.00                 C  
ATOM   2408  C   GLY   311     134.573 158.908 130.816  1.00                 C  
ATOM   2409  O   GLY   311     135.141 158.455 129.820  1.00                 O  
ATOM   2410  N   ILE   312     135.111 159.840 131.600  1.00                 N  
ATOM   2411  CA  ILE   312     136.513 160.242 131.495  1.00                 C  
ATOM   2412  C   ILE   312     136.934 160.488 130.051  1.00                 C  
ATOM   2413  O   ILE   312     137.816 159.817 129.521  1.00                 O  
ATOM   2414  CB  ILE   312     137.449 159.194 132.126  1.00                 C  
ATOM   2415  CD1 ILE   312     137.874 157.894 134.277  1.00                 C  
ATOM   2416  CG1 ILE   312     137.173 159.066 133.625  1.00                 C  
ATOM   2417  CG2 ILE   312     138.903 159.542 131.845  1.00                 C  
ATOM   2418  N   GLY   313     136.286 161.437 129.394  1.00                 N  
ATOM   2419  CA  GLY   313     136.646 161.758 128.037  1.00                 C  
ATOM   2420  C   GLY   313     135.958 163.007 127.544  1.00                 C  
ATOM   2421  O   GLY   313     135.173 163.634 128.261  1.00                 O  
ATOM   2422  N   PRO   314     136.250 163.404 126.310  1.00                 N  
ATOM   2423  CA  PRO   314     135.490 164.495 125.699  1.00                 C  
ATOM   2424  C   PRO   314     134.040 164.081 125.520  1.00                 C  
ATOM   2425  O   PRO   314     133.746 162.998 125.016  1.00                 O  
ATOM   2426  CB  PRO   314     136.189 164.728 124.358  1.00                 C  
ATOM   2427  CD  PRO   314     137.471 163.037 125.467  1.00                 C  
ATOM   2428  CG  PRO   314     137.583 164.241 124.575  1.00                 C  
ATOM   2429  N   HIS   315     133.131 164.942 125.960  1.00                 N  
ATOM   2430  CA  HIS   315     131.709 164.640 125.928  1.00                 C  
ATOM   2431  C   HIS   315     130.985 165.687 125.099  1.00                 C  
ATOM   2432  O   HIS   315     131.231 166.887 125.248  1.00                 O  
ATOM   2433  CB  HIS   315     131.142 164.580 127.348  1.00                 C  
ATOM   2434  CG  HIS   315     131.738 163.496 128.191  1.00                 C  
ATOM   2435  ND1 HIS   315     132.845 163.697 128.987  1.00                 N  
ATOM   2436  CE1 HIS   315     133.143 162.548 129.620  1.00                 C  
ATOM   2437  CD2 HIS   315     131.439 162.094 128.444  1.00                 C  
ATOM   2438  NE2 HIS   315     132.304 161.582 129.299  1.00                 N  
ATOM   2439  N   SER   316     130.090 165.227 124.224  1.00                 N  
ATOM   2440  CA  SER   316     129.285 166.100 123.379  1.00                 C  
ATOM   2441  C   SER   316     127.855 166.210 123.896  1.00                 C  
ATOM   2442  O   SER   316     126.905 166.255 123.115  1.00                 O  
ATOM   2443  CB  SER   316     129.280 165.593 121.935  1.00                 C  
ATOM   2444  OG  SER   316     130.584 165.621 121.381  1.00                 O  
ATOM   2445  N   ASP   317     127.694 166.250 125.213  1.00                 N  
ATOM   2446  CA  ASP   317     126.385 166.247 125.829  1.00                 C  
ATOM   2447  C   ASP   317     126.280 165.117 126.827  1.00                 C  
ATOM   2448  O   ASP   317     127.009 165.090 127.822  1.00                 O  
ATOM   2449  CB  ASP   317     125.292 166.127 124.765  1.00                 C  
ATOM   2450  CG  ASP   317     125.172 167.374 123.911  1.00                 C  
ATOM   2451  OD1 ASP   317     125.724 168.422 124.308  1.00                 O  
ATOM   2452  OD2 ASP   317     124.525 167.303 122.844  1.00                 O  
ATOM   2453  N   GLY   318     125.376 164.176 126.573  1.00                 N  
ATOM   2454  CA  GLY   318     125.301 162.937 127.331  1.00                 C  
ATOM   2455  C   GLY   318     125.997 161.802 126.599  1.00                 C  
ATOM   2456  O   GLY   318     125.760 160.628 126.905  1.00                 O  
ATOM   2457  N   ASN   319     126.866 162.127 125.649  1.00                 N  
ATOM   2458  CA  ASN   319     127.359 161.183 124.657  1.00                 C  
ATOM   2459  C   ASN   319     128.880 161.172 124.711  1.00                 C  
ATOM   2460  O   ASN   319     129.516 162.222 124.589  1.00                 O  
ATOM   2461  CB  ASN   319     126.838 161.547 123.265  1.00                 C  
ATOM   2462  CG  ASN   319     127.246 160.540 122.208  1.00                 C  
ATOM   2463  OD1 ASN   319     128.409 160.481 121.809  1.00                 O  
ATOM   2464  ND2 ASN   319     126.287 159.742 121.752  1.00                 N  
ATOM   2465  N   ALA   320     129.457 159.983 124.886  1.00                 N  
ATOM   2466  CA  ALA   320     130.877 159.837 125.206  1.00                 C  
ATOM   2467  C   ALA   320     131.673 159.569 123.934  1.00                 C  
ATOM   2468  O   ALA   320     131.851 158.431 123.496  1.00                 O  
ATOM   2469  CB  ALA   320     131.081 158.717 126.215  1.00                 C  
ATOM   2470  N   LEU   321     132.172 160.644 123.340  1.00                 N  
ATOM   2471  CA  LEU   321     133.085 160.523 122.212  1.00                 C  
ATOM   2472  C   LEU   321     134.488 160.292 122.751  1.00                 C  
ATOM   2473  O   LEU   321     134.863 160.827 123.800  1.00                 O  
ATOM   2474  CB  LEU   321     133.021 161.774 121.334  1.00                 C  
ATOM   2475  CG  LEU   321     133.900 161.770 120.082  1.00                 C  
ATOM   2476  CD1 LEU   321     133.434 160.705 119.101  1.00                 C  
ATOM   2477  CD2 LEU   321     133.897 163.138 119.418  1.00                 C  
ATOM   2478  N   GLY   322     135.258 159.456 122.065  1.00                 N  
ATOM   2479  CA  GLY   322     136.513 158.979 122.599  1.00                 C  
ATOM   2480  C   GLY   322     137.613 160.019 122.559  1.00                 C  
ATOM   2481  O   GLY   322     137.386 161.222 122.431  1.00                 O  
ATOM   2482  N   GLY   323     138.843 159.527 122.684  1.00                 N  
ATOM   2483  CA  GLY   323     140.024 160.350 122.539  1.00                 C  
ATOM   2484  C   GLY   323     141.180 159.536 121.987  1.00                 C  
ATOM   2485  O   GLY   323     141.119 158.309 121.908  1.00                 O  
ATOM   2486  N   ASP   324     142.234 160.250 121.608  1.00                 N  
ATOM   2487  CA  ASP   324     143.403 159.618 121.016  1.00                 C  
ATOM   2488  C   ASP   324     144.444 159.194 122.036  1.00                 C  
ATOM   2489  O   ASP   324     144.738 158.003 122.141  1.00                 O  
ATOM   2490  CB  ASP   324     144.062 160.554 120.000  1.00                 C  
ATOM   2491  CG  ASP   324     143.224 160.739 118.750  1.00                 C  
ATOM   2492  OD1 ASP   324     142.283 159.944 118.543  1.00                 O  
ATOM   2493  OD2 ASP   324     143.509 161.678 117.978  1.00                 O  
ATOM   2494  N   VAL   325     144.997 160.130 122.797  1.00                 N  
ATOM   2495  CA  VAL   325     146.079 159.858 123.730  1.00                 C  
ATOM   2496  C   VAL   325     145.487 159.701 125.120  1.00                 C  
ATOM   2497  O   VAL   325     144.822 160.614 125.617  1.00                 O  
ATOM   2498  CB  VAL   325     147.144 160.970 123.700  1.00                 C  
ATOM   2499  CG1 VAL   325     148.243 160.683 124.711  1.00                 C  
ATOM   2500  CG2 VAL   325     147.725 161.113 122.301  1.00                 C  
ATOM   2501  N   TYR   326     145.731 158.556 125.751  1.00                 N  
ATOM   2502  CA  TYR   326     145.169 158.307 127.069  1.00                 C  
ATOM   2503  C   TYR   326     146.217 157.668 127.963  1.00                 C  
ATOM   2504  O   TYR   326     147.292 157.274 127.510  1.00                 O  
ATOM   2505  CB  TYR   326     143.929 157.416 126.963  1.00                 C  
ATOM   2506  CG  TYR   326     144.222 156.015 126.477  1.00                 C  
ATOM   2507  OH  TYR   326     145.027 152.156 125.154  1.00                 O  
ATOM   2508  CZ  TYR   326     144.760 153.434 125.590  1.00                 C  
ATOM   2509  CD1 TYR   326     144.451 154.983 127.377  1.00                 C  
ATOM   2510  CE1 TYR   326     144.719 153.699 126.941  1.00                 C  
ATOM   2511  CD2 TYR   326     144.267 155.729 125.118  1.00                 C  
ATOM   2512  CE2 TYR   326     144.533 154.451 124.664  1.00                 C  
ATOM   2513  N   CYS   327     145.896 157.590 129.251  1.00                 N  
ATOM   2514  CA  CYS   327     146.803 157.060 130.256  1.00                 C  
ATOM   2515  C   CYS   327     146.019 156.797 131.532  1.00                 C  
ATOM   2516  O   CYS   327     145.269 157.653 132.000  1.00                 O  
ATOM   2517  CB  CYS   327     147.958 158.033 130.502  1.00                 C  
ATOM   2518  SG  CYS   327     149.198 157.439 131.675  1.00                 S  
ATOM   2519  N   MET   328     146.212 155.615 132.102  1.00                 N  
ATOM   2520  CA  MET   328     145.449 155.207 133.270  1.00                 C  
ATOM   2521  C   MET   328     146.416 154.837 134.382  1.00                 C  
ATOM   2522  O   MET   328     147.609 155.142 134.324  1.00                 O  
ATOM   2523  CB  MET   328     144.525 154.038 132.925  1.00                 C  
ATOM   2524  SD  MET   328     142.465 152.939 131.433  1.00                 S  
ATOM   2525  CE  MET   328     143.602 152.035 130.385  1.00                 C  
ATOM   2526  CG  MET   328     143.473 154.366 131.878  1.00                 C  
ATOM   2527  N   GLY   329     145.880 154.218 135.423  1.00                 N  
ATOM   2528  CA  GLY   329     146.706 153.791 136.534  1.00                 C  
ATOM   2529  C   GLY   329     145.848 153.137 137.589  1.00                 C  
ATOM   2530  O   GLY   329     144.627 153.022 137.446  1.00                 O  
ATOM   2531  N   GLY   330     146.510 152.708 138.661  1.00                 N  
ATOM   2532  CA  GLY   330     145.822 152.105 139.792  1.00                 C  
ATOM   2533  C   GLY   330     146.822 151.832 140.901  1.00                 C  
ATOM   2534  O   GLY   330     148.034 151.794 140.681  1.00                 O  
ATOM   2535  N   LEU   331     146.285 151.661 142.103  1.00                 N  
ATOM   2536  CA  LEU   331     147.005 151.169 143.270  1.00                 C  
ATOM   2537  C   LEU   331     146.021 150.299 144.031  1.00                 C  
ATOM   2538  O   LEU   331     144.823 150.595 144.053  1.00                 O  
ATOM   2539  CB  LEU   331     147.533 152.337 144.105  1.00                 C  
ATOM   2540  CG  LEU   331     148.283 151.969 145.387  1.00                 C  
ATOM   2541  CD1 LEU   331     149.585 151.253 145.061  1.00                 C  
ATOM   2542  CD2 LEU   331     148.556 153.209 146.225  1.00                 C  
ATOM   2543  N   HIS   332     146.502 149.222 144.633  1.00                 N  
ATOM   2544  CA  HIS   332     145.617 148.334 145.367  1.00                 C  
ATOM   2545  C   HIS   332     146.167 148.093 146.762  1.00                 C  
ATOM   2546  O   HIS   332     147.273 148.525 147.098  1.00                 O  
ATOM   2547  CB  HIS   332     145.443 147.012 144.618  1.00                 C  
ATOM   2548  CG  HIS   332     144.780 147.156 143.283  1.00                 C  
ATOM   2549  ND1 HIS   332     144.368 146.074 142.536  1.00                 N  
ATOM   2550  CE1 HIS   332     143.812 146.518 141.394  1.00                 C  
ATOM   2551  CD2 HIS   332     144.393 148.272 142.431  1.00                 C  
ATOM   2552  NE2 HIS   332     143.824 147.835 141.325  1.00                 N  
ATOM   2553  N   LEU   333     145.365 147.423 147.583  1.00                 N  
ATOM   2554  CA  LEU   333     145.837 146.889 148.850  1.00                 C  
ATOM   2555  C   LEU   333     145.483 145.420 148.991  1.00                 C  
ATOM   2556  O   LEU   333     146.274 144.654 149.543  1.00                 O  
ATOM   2557  CB  LEU   333     145.251 147.684 150.018  1.00                 C  
ATOM   2558  CG  LEU   333     145.659 149.156 150.108  1.00                 C  
ATOM   2559  CD1 LEU   333     144.918 149.851 151.241  1.00                 C  
ATOM   2560  CD2 LEU   333     147.162 149.287 150.301  1.00                 C  
ATOM   2561  N   TYR   334     144.307 145.028 148.502  1.00                 N  
ATOM   2562  CA  TYR   334     143.872 143.630 148.439  1.00                 C  
ATOM   2563  C   TYR   334     144.113 142.892 149.755  1.00                 C  
ATOM   2564  O   TYR   334     144.664 141.791 149.790  1.00                 O  
ATOM   2565  CB  TYR   334     144.588 142.897 147.303  1.00                 C  
ATOM   2566  CG  TYR   334     143.913 141.611 146.883  1.00                 C  
ATOM   2567  OH  TYR   334     142.044 138.083 145.721  1.00                 O  
ATOM   2568  CZ  TYR   334     142.664 139.249 146.106  1.00                 C  
ATOM   2569  CD1 TYR   334     142.679 141.630 146.245  1.00                 C  
ATOM   2570  CE1 TYR   334     142.055 140.460 145.857  1.00                 C  
ATOM   2571  CD2 TYR   334     144.512 140.381 147.125  1.00                 C  
ATOM   2572  CE2 TYR   334     143.902 139.201 146.744  1.00                 C  
ATOM   2573  N   THR   335     143.687 143.512 150.852  1.00                 N  
ATOM   2574  CA  THR   335     143.845 142.903 152.162  1.00                 C  
ATOM   2575  C   THR   335     143.029 141.612 152.250  1.00                 C  
ATOM   2576  O   THR   335     142.000 141.471 151.583  1.00                 O  
ATOM   2577  CB  THR   335     143.421 143.866 153.287  1.00                 C  
ATOM   2578  OG1 THR   335     142.055 144.254 153.098  1.00                 O  
ATOM   2579  CG2 THR   335     144.289 145.115 153.273  1.00                 C  
ATOM   2580  N   PRO   336     143.471 140.651 153.058  1.00                 N  
ATOM   2581  CA  PRO   336     142.707 139.411 153.208  1.00                 C  
ATOM   2582  C   PRO   336     141.473 139.628 154.065  1.00                 C  
ATOM   2583  O   PRO   336     141.224 140.718 154.583  1.00                 O  
ATOM   2584  CB  PRO   336     143.691 138.448 153.876  1.00                 C  
ATOM   2585  CD  PRO   336     144.758 140.591 153.883  1.00                 C  
ATOM   2586  CG  PRO   336     144.587 139.329 154.681  1.00                 C  
ATOM   2587  N   LEU   337     140.690 138.567 154.202  1.00                 N  
ATOM   2588  CA  LEU   337     139.531 138.626 155.077  1.00                 C  
ATOM   2589  C   LEU   337     139.992 138.875 156.510  1.00                 C  
ATOM   2590  O   LEU   337     140.923 138.206 156.980  1.00                 O  
ATOM   2591  CB  LEU   337     138.719 137.333 154.978  1.00                 C  
ATOM   2592  CG  LEU   337     138.040 137.060 153.634  1.00                 C  
ATOM   2593  CD1 LEU   337     137.395 135.683 153.628  1.00                 C  
ATOM   2594  CD2 LEU   337     137.004 138.131 153.328  1.00                 C  
ATOM   2595  N   PRO   338     139.386 139.819 157.225  1.00                 N  
ATOM   2596  CA  PRO   338     139.910 140.195 158.543  1.00                 C  
ATOM   2597  C   PRO   338     139.747 139.076 159.560  1.00                 C  
ATOM   2598  O   PRO   338     138.726 138.385 159.596  1.00                 O  
ATOM   2599  CB  PRO   338     139.083 141.421 158.934  1.00                 C  
ATOM   2600  CD  PRO   338     138.172 140.599 156.879  1.00                 C  
ATOM   2601  CG  PRO   338     137.808 141.270 158.174  1.00                 C  
ATOM   2602  N   PHE   339     140.781 138.900 160.382  1.00                 N  
ATOM   2603  CA  PHE   339     140.813 137.961 161.500  1.00                 C  
ATOM   2604  C   PHE   339     140.527 136.524 161.079  1.00                 C  
ATOM   2605  O   PHE   339     140.230 135.680 161.933  1.00                 O  
ATOM   2606  CB  PHE   339     139.808 138.376 162.577  1.00                 C  
ATOM   2607  CG  PHE   339     140.038 139.756 163.121  1.00                 C  
ATOM   2608  CZ  PHE   339     140.469 142.309 164.133  1.00                 C  
ATOM   2609  CD1 PHE   339     139.268 140.823 162.692  1.00                 C  
ATOM   2610  CE1 PHE   339     139.479 142.093 163.193  1.00                 C  
ATOM   2611  CD2 PHE   339     141.025 139.989 164.062  1.00                 C  
ATOM   2612  CE2 PHE   339     141.237 141.260 164.563  1.00                 C  
ATOM   2613  N   ARG   340     140.607 136.213 159.786  1.00                 N  
ATOM   2614  CA  ARG   340     140.198 134.903 159.304  1.00                 C  
ATOM   2615  C   ARG   340     141.309 134.129 158.610  1.00                 C  
ATOM   2616  O   ARG   340     141.320 132.898 158.687  1.00                 O  
ATOM   2617  CB  ARG   340     139.017 135.032 158.340  1.00                 C  
ATOM   2618  CD  ARG   340     136.620 135.676 157.968  1.00                 C  
ATOM   2619  NE  ARG   340     136.169 134.350 157.552  1.00                 N  
ATOM   2620  CG  ARG   340     137.758 135.601 158.973  1.00                 C  
ATOM   2621  CZ  ARG   340     136.452 133.799 156.376  1.00                 C  
ATOM   2622  NH1 ARG   340     135.998 132.588 156.085  1.00                 N  
ATOM   2623  NH2 ARG   340     137.188 134.461 155.494  1.00                 N  
ATOM   2624  N   PRO   341     142.236 134.810 157.940  1.00                 N  
ATOM   2625  CA  PRO   341     143.372 134.155 157.336  1.00                 C  
ATOM   2626  C   PRO   341     143.238 133.988 155.835  1.00                 C  
ATOM   2627  O   PRO   341     142.316 134.518 155.207  1.00                 O  
ATOM   2628  CB  PRO   341     143.423 132.791 158.027  1.00                 C  
ATOM   2629  CD  PRO   341     141.418 133.858 158.782  1.00                 C  
ATOM   2630  CG  PRO   341     142.012 132.523 158.429  1.00                 C  
ATOM   2631  N   GLY   342     144.510 134.012 155.263  1.00                 N  
ATOM   2632  CA  GLY   342     144.678 134.054 153.819  1.00                 C  
ATOM   2633  C   GLY   342     144.227 132.758 153.162  1.00                 C  
ATOM   2634  O   GLY   342     143.689 132.746 152.051  1.00                 O  
ATOM   2635  N   SER   343     144.445 131.634 153.851  1.00                 N  
ATOM   2636  CA  SER   343     143.902 130.352 153.398  1.00                 C  
ATOM   2637  C   SER   343     142.381 130.353 153.298  1.00                 C  
ATOM   2638  O   SER   343     141.799 129.859 152.329  1.00                 O  
ATOM   2639  CB  SER   343     144.341 129.224 154.333  1.00                 C  
ATOM   2640  OG  SER   343     145.742 129.024 154.269  1.00                 O  
ATOM   2641  N   GLY   344     141.708 130.909 154.302  1.00                 N  
ATOM   2642  CA  GLY   344     140.261 131.070 154.223  1.00                 C  
ATOM   2643  C   GLY   344     139.887 131.986 153.048  1.00                 C  
ATOM   2644  O   GLY   344     139.006 131.675 152.243  1.00                 O  
ATOM   2645  N   GLY   345     140.559 133.132 152.939  1.00                 N  
ATOM   2646  CA  GLY   345     140.260 134.102 151.871  1.00                 C  
ATOM   2647  C   GLY   345     140.430 133.515 150.468  1.00                 C  
ATOM   2648  O   GLY   345     139.626 133.748 149.561  1.00                 O  
ATOM   2649  N   PHE   346     141.495 132.739 150.284  1.00                 N  
ATOM   2650  CA  PHE   346     141.830 132.134 149.001  1.00                 C  
ATOM   2651  C   PHE   346     140.862 131.014 148.622  1.00                 C  
ATOM   2652  O   PHE   346     140.304 130.972 147.522  1.00                 O  
ATOM   2653  CB  PHE   346     143.259 131.589 149.023  1.00                 C  
ATOM   2654  CG  PHE   346     143.680 130.941 147.735  1.00                 C  
ATOM   2655  CZ  PHE   346     144.459 129.735 145.354  1.00                 C  
ATOM   2656  CD1 PHE   346     144.057 131.709 146.647  1.00                 C  
ATOM   2657  CE1 PHE   346     144.444 131.112 145.462  1.00                 C  
ATOM   2658  CD2 PHE   346     143.700 129.563 147.611  1.00                 C  
ATOM   2659  CE2 PHE   346     144.087 128.966 146.426  1.00                 C  
ATOM   2660  N   GLY   347     140.658 130.082 149.560  1.00                 N  
ATOM   2661  CA  GLY   347     139.873 128.886 149.289  1.00                 C  
ATOM   2662  C   GLY   347     138.386 129.154 149.249  1.00                 C  
ATOM   2663  O   GLY   347     137.613 128.416 148.633  1.00                 O  
ATOM   2664  N   GLU   348     137.950 130.222 149.910  1.00                 N  
ATOM   2665  CA  GLU   348     136.570 130.674 149.796  1.00                 C  
ATOM   2666  C   GLU   348     136.410 131.733 148.696  1.00                 C  
ATOM   2667  O   GLU   348     135.345 132.325 148.499  1.00                 O  
ATOM   2668  CB  GLU   348     136.078 131.236 151.131  1.00                 C  
ATOM   2669  CD  GLU   348     135.529 130.803 153.558  1.00                 C  
ATOM   2670  CG  GLU   348     136.010 130.208 152.250  1.00                 C  
ATOM   2671  OE1 GLU   348     135.880 131.966 153.848  1.00                 O  
ATOM   2672  OE2 GLU   348     134.800 130.105 154.295  1.00                 O  
ATOM   2673  N   LEU   349     137.498 131.966 147.971  1.00                 N  
ATOM   2674  CA  LEU   349     137.533 132.890 146.835  1.00                 C  
ATOM   2675  C   LEU   349     136.883 134.235 147.167  1.00                 C  
ATOM   2676  O   LEU   349     135.983 134.712 146.470  1.00                 O  
ATOM   2677  CB  LEU   349     136.839 132.272 145.620  1.00                 C  
ATOM   2678  CG  LEU   349     137.408 130.944 145.117  1.00                 C  
ATOM   2679  CD1 LEU   349     136.581 130.409 143.957  1.00                 C  
ATOM   2680  CD2 LEU   349     138.861 131.106 144.699  1.00                 C  
ATOM   2681  N   PHE   350     137.352 134.865 148.221  1.00                 N  
ATOM   2682  CA  PHE   350     136.792 136.135 148.670  1.00                 C  
ATOM   2683  C   PHE   350     137.838 136.927 149.449  1.00                 C  
ATOM   2684  O   PHE   350     138.351 136.455 150.468  1.00                 O  
ATOM   2685  CB  PHE   350     135.548 135.898 149.529  1.00                 C  
ATOM   2686  CG  PHE   350     134.872 137.162 149.977  1.00                 C  
ATOM   2687  CZ  PHE   350     133.622 139.501 150.813  1.00                 C  
ATOM   2688  CD1 PHE   350     134.040 137.861 149.119  1.00                 C  
ATOM   2689  CE1 PHE   350     133.417 139.024 149.532  1.00                 C  
ATOM   2690  CD2 PHE   350     135.067 137.653 151.256  1.00                 C  
ATOM   2691  CE2 PHE   350     134.444 138.815 151.668  1.00                 C  
ATOM   2692  N   ARG   351     138.159 138.128 148.966  1.00                 N  
ATOM   2693  CA  ARG   351     139.125 139.002 149.615  1.00                 C  
ATOM   2694  C   ARG   351     138.575 140.418 149.683  1.00                 C  
ATOM   2695  O   ARG   351     137.566 140.751 149.056  1.00                 O  
ATOM   2696  CB  ARG   351     140.460 138.974 148.868  1.00                 C  
ATOM   2697  CD  ARG   351     141.526 137.133 150.200  1.00                 C  
ATOM   2698  NE  ARG   351     142.554 137.992 150.784  1.00                 N  
ATOM   2699  CG  ARG   351     141.112 137.602 148.815  1.00                 C  
ATOM   2700  CZ  ARG   351     143.856 137.865 150.548  1.00                 C  
ATOM   2701  NH1 ARG   351     144.717 138.692 151.124  1.00                 N  
ATOM   2702  NH2 ARG   351     144.293 136.911 149.737  1.00                 N  
ATOM   2703  N   SER   352     139.262 141.254 150.455  1.00                 N  
ATOM   2704  CA  SER   352     138.977 142.677 150.544  1.00                 C  
ATOM   2705  C   SER   352     139.886 143.435 149.586  1.00                 C  
ATOM   2706  O   SER   352     140.944 142.940 149.195  1.00                 O  
ATOM   2707  CB  SER   352     139.160 143.171 151.980  1.00                 C  
ATOM   2708  OG  SER   352     138.226 142.559 152.853  1.00                 O  
ATOM   2709  N   HIS   353     139.468 144.643 149.207  1.00                 N  
ATOM   2710  CA  HIS   353     140.224 145.469 148.273  1.00                 C  
ATOM   2711  C   HIS   353     140.126 146.931 148.682  1.00                 C  
ATOM   2712  O   HIS   353     139.057 147.396 149.087  1.00                 O  
ATOM   2713  CB  HIS   353     139.712 145.269 146.845  1.00                 C  
ATOM   2714  CG  HIS   353     140.507 146.003 145.810  1.00                 C  
ATOM   2715  ND1 HIS   353     140.073 146.159 144.511  1.00                 N  
ATOM   2716  CE1 HIS   353     140.995 146.856 143.823  1.00                 C  
ATOM   2717  CD2 HIS   353     141.787 146.695 145.782  1.00                 C  
ATOM   2718  NE2 HIS   353     142.025 147.181 144.579  1.00                 N  
ATOM   2719  N   PHE   354     141.239 147.650 148.571  1.00                 N  
ATOM   2720  CA  PHE   354     141.307 149.069 148.897  1.00                 C  
ATOM   2721  C   PHE   354     142.142 149.771 147.838  1.00                 C  
ATOM   2722  O   PHE   354     143.374 149.691 147.867  1.00                 O  
ATOM   2723  CB  PHE   354     141.894 149.270 150.295  1.00                 C  
ATOM   2724  CG  PHE   354     141.083 148.638 151.390  1.00                 C  
ATOM   2725  CZ  PHE   354     139.578 147.475 153.417  1.00                 C  
ATOM   2726  CD1 PHE   354     141.326 147.335 151.788  1.00                 C  
ATOM   2727  CE1 PHE   354     140.579 146.754 152.795  1.00                 C  
ATOM   2728  CD2 PHE   354     140.077 149.347 152.023  1.00                 C  
ATOM   2729  CE2 PHE   354     139.331 148.766 153.030  1.00                 C  
ATOM   2730  N   PHE   355     141.482 150.464 146.912  1.00                 N  
ATOM   2731  CA  PHE   355     142.163 150.922 145.712  1.00                 C  
ATOM   2732  C   PHE   355     142.019 152.424 145.533  1.00                 C  
ATOM   2733  O   PHE   355     140.980 153.014 145.834  1.00                 O  
ATOM   2734  CB  PHE   355     141.623 150.195 144.479  1.00                 C  
ATOM   2735  CG  PHE   355     140.172 150.469 144.201  1.00                 C  
ATOM   2736  CZ  PHE   355     137.486 150.970 143.691  1.00                 C  
ATOM   2737  CD1 PHE   355     139.796 151.507 143.367  1.00                 C  
ATOM   2738  CE1 PHE   355     138.461 151.759 143.112  1.00                 C  
ATOM   2739  CD2 PHE   355     139.184 149.688 144.774  1.00                 C  
ATOM   2740  CE2 PHE   355     137.849 149.940 144.518  1.00                 C  
ATOM   2741  N   VAL   356     143.087 153.029 145.029  1.00                 N  
ATOM   2742  CA  VAL   356     143.039 154.340 144.407  1.00                 C  
ATOM   2743  C   VAL   356     142.927 154.132 142.906  1.00                 C  
ATOM   2744  O   VAL   356     142.897 152.996 142.429  1.00                 O  
ATOM   2745  CB  VAL   356     144.273 155.185 144.774  1.00                 C  
ATOM   2746  CG1 VAL   356     144.338 155.407 146.278  1.00                 C  
ATOM   2747  CG2 VAL   356     145.545 154.515 144.276  1.00                 C  
ATOM   2748  N   ASN   357     142.847 155.227 142.160  1.00                 N  
ATOM   2749  CA  ASN   357     142.732 155.131 140.714  1.00                 C  
ATOM   2750  C   ASN   357     143.236 156.419 140.081  1.00                 C  
ATOM   2751  O   ASN   357     143.780 157.298 140.753  1.00                 O  
ATOM   2752  CB  ASN   357     141.287 154.834 140.310  1.00                 C  
ATOM   2753  CG  ASN   357     141.193 154.039 139.023  1.00                 C  
ATOM   2754  OD1 ASN   357     141.999 154.220 138.110  1.00                 O  
ATOM   2755  ND2 ASN   357     140.207 153.153 138.946  1.00                 N  
ATOM   2756  N   ALA   358     143.057 156.513 138.769  1.00                 N  
ATOM   2757  CA  ALA   358     143.414 157.698 138.006  1.00                 C  
ATOM   2758  C   ALA   358     142.798 157.559 136.628  1.00                 C  
ATOM   2759  O   ALA   358     142.031 156.633 136.366  1.00                 O  
ATOM   2760  CB  ALA   358     144.926 157.851 137.941  1.00                 C  
ATOM   2761  N   GLY   359     143.137 158.491 135.751  1.00                 N  
ATOM   2762  CA  GLY   359     142.620 158.419 134.404  1.00                 C  
ATOM   2763  C   GLY   359     142.763 159.712 133.639  1.00                 C  
ATOM   2764  O   GLY   359     142.574 160.797 134.191  1.00                 O  
ATOM   2765  N   ASN   360     143.105 159.607 132.364  1.00                 N  
ATOM   2766  CA  ASN   360     143.162 160.761 131.486  1.00                 C  
ATOM   2767  C   ASN   360     142.858 160.292 130.077  1.00                 C  
ATOM   2768  O   ASN   360     143.259 159.195 129.689  1.00                 O  
ATOM   2769  CB  ASN   360     144.526 161.446 131.589  1.00                 C  
ATOM   2770  CG  ASN   360     144.580 162.755 130.826  1.00                 C  
ATOM   2771  OD1 ASN   360     144.621 162.766 129.596  1.00                 O  
ATOM   2772  ND2 ASN   360     144.581 163.864 131.556  1.00                 N  
ATOM   2773  N   CYS   361     142.140 161.110 129.317  1.00                 N  
ATOM   2774  CA  CYS   361     141.764 160.763 127.955  1.00                 C  
ATOM   2775  C   CYS   361     141.587 162.042 127.161  1.00                 C  
ATOM   2776  O   CYS   361     140.527 162.669 127.222  1.00                 O  
ATOM   2777  CB  CYS   361     140.487 159.921 127.950  1.00                 C  
ATOM   2778  SG  CYS   361     139.957 159.377 126.309  1.00                 S  
ATOM   2779  N   GLY   362     142.617 162.422 126.417  1.00                 N  
ATOM   2780  CA  GLY   362     142.620 163.661 125.657  1.00                 C  
ATOM   2781  C   GLY   362     142.327 163.324 124.204  1.00                 C  
ATOM   2782  O   GLY   362     142.474 162.177 123.776  1.00                 O  
ATOM   2783  N   ASN   363     141.893 164.324 123.447  1.00                 N  
ATOM   2784  CA  ASN   363     141.626 164.159 122.029  1.00                 C  
ATOM   2785  C   ASN   363     142.494 165.111 121.219  1.00                 C  
ATOM   2786  O   ASN   363     142.903 166.170 121.698  1.00                 O  
ATOM   2787  CB  ASN   363     140.141 164.379 121.734  1.00                 C  
ATOM   2788  CG  ASN   363     139.784 164.086 120.290  1.00                 C  
ATOM   2789  OD1 ASN   363     140.214 164.792 119.379  1.00                 O  
ATOM   2790  ND2 ASN   363     138.993 163.040 120.078  1.00                 N  
ATOM   2791  N   VAL   364     142.770 164.724 119.981  1.00                 N  
ATOM   2792  CA  VAL   364     143.721 165.438 119.141  1.00                 C  
ATOM   2793  C   VAL   364     143.016 166.551 118.378  1.00                 C  
ATOM   2794  O   VAL   364     142.160 166.285 117.529  1.00                 O  
ATOM   2795  CB  VAL   364     144.433 164.487 118.161  1.00                 C  
ATOM   2796  CG1 VAL   364     145.379 165.264 117.257  1.00                 C  
ATOM   2797  CG2 VAL   364     145.185 163.405 118.920  1.00                 C  
ATOM   2798  N   GLN   365     143.383 167.795 118.676  1.00                 N  
ATOM   2799  CA  GLN   365     142.914 168.959 117.938  1.00                 C  
ATOM   2800  C   GLN   365     144.018 169.409 116.994  1.00                 C  
ATOM   2801  O   GLN   365     145.149 168.924 117.056  1.00                 O  
ATOM   2802  CB  GLN   365     142.510 170.077 118.901  1.00                 C  
ATOM   2803  CD  GLN   365     140.117 169.330 119.211  1.00                 C  
ATOM   2804  CG  GLN   365     141.426 169.683 119.890  1.00                 C  
ATOM   2805  OE1 GLN   365     139.553 170.138 118.473  1.00                 O  
ATOM   2806  NE2 GLN   365     139.631 168.119 119.457  1.00                 N  
ATOM   2807  N   ASN   366     143.694 170.345 116.105  1.00                 N  
ATOM   2808  CA  ASN   366     144.749 170.956 115.310  1.00                 C  
ATOM   2809  C   ASN   366     145.212 172.240 115.982  1.00                 C  
ATOM   2810  O   ASN   366     146.361 172.335 116.424  1.00                 O  
ATOM   2811  CB  ASN   366     144.263 171.214 113.882  1.00                 C  
ATOM   2812  CG  ASN   366     144.120 169.938 113.076  1.00                 C  
ATOM   2813  OD1 ASN   366     144.704 168.909 113.417  1.00                 O  
ATOM   2814  ND2 ASN   366     143.342 170.002 112.002  1.00                 N  
ATOM   2815  N   PHE   367     144.320 173.226 116.065  1.00                 N  
ATOM   2816  CA  PHE   367     144.442 174.420 116.900  1.00                 C  
ATOM   2817  C   PHE   367     145.783 175.137 116.764  1.00                 C  
ATOM   2818  O   PHE   367     146.092 176.012 117.581  1.00                 O  
ATOM   2819  CB  PHE   367     144.226 174.068 118.373  1.00                 C  
ATOM   2820  CG  PHE   367     142.825 173.631 118.693  1.00                 C  
ATOM   2821  CZ  PHE   367     140.234 172.823 119.292  1.00                 C  
ATOM   2822  CD1 PHE   367     141.884 173.486 117.689  1.00                 C  
ATOM   2823  CE1 PHE   367     140.594 173.084 117.983  1.00                 C  
ATOM   2824  CD2 PHE   367     142.448 173.366 119.998  1.00                 C  
ATOM   2825  CE2 PHE   367     141.159 172.965 120.292  1.00                 C  
ATOM   2826  N   SER   368     145.890 176.311 117.384  1.00                 N  
ATOM   2827  CA  SER   368     147.098 177.141 117.335  1.00                 C  
ATOM   2828  C   SER   368     148.195 176.801 118.336  1.00                 C  
ATOM   2829  O   SER   368     149.192 177.518 118.455  1.00                 O  
ATOM   2830  CB  SER   368     146.744 178.616 117.538  1.00                 C  
ATOM   2831  OG  SER   368     146.227 178.842 118.837  1.00                 O  
ATOM   2832  N   LEU   369     148.043 175.708 119.075  1.00                 N  
ATOM   2833  CA  LEU   369     149.056 175.335 120.056  1.00                 C  
ATOM   2834  C   LEU   369     150.447 175.329 119.416  1.00                 C  
ATOM   2835  O   LEU   369     151.435 175.779 120.002  1.00                 O  
ATOM   2836  CB  LEU   369     148.740 173.964 120.658  1.00                 C  
ATOM   2837  CG  LEU   369     147.511 173.890 121.566  1.00                 C  
ATOM   2838  CD1 LEU   369     147.210 172.448 121.946  1.00                 C  
ATOM   2839  CD2 LEU   369     147.714 174.734 122.815  1.00                 C  
ATOM   2840  N   ASP   370     150.531 174.812 118.194  1.00                 N  
ATOM   2841  CA  ASP   370     151.796 174.790 117.484  1.00                 C  
ATOM   2842  C   ASP   370     152.619 173.531 117.627  1.00                 C  
ATOM   2843  O   ASP   370     153.448 173.208 116.771  1.00                 O  
ATOM   2844  CB  ASP   370     152.677 175.961 117.923  1.00                 C  
ATOM   2845  CG  ASP   370     152.076 177.307 117.568  1.00                 C  
ATOM   2846  OD1 ASP   370     151.469 177.419 116.482  1.00                 O  
ATOM   2847  OD2 ASP   370     152.213 178.250 118.376  1.00                 O  
ATOM   2848  N   GLN   371     152.419 172.784 118.705  1.00                 N  
ATOM   2849  CA  GLN   371     153.170 171.554 118.913  1.00                 C  
ATOM   2850  C   GLN   371     152.307 170.361 118.552  1.00                 C  
ATOM   2851  O   GLN   371     151.195 170.195 119.061  1.00                 O  
ATOM   2852  CB  GLN   371     153.652 171.459 120.362  1.00                 C  
ATOM   2853  CD  GLN   371     155.011 170.204 122.082  1.00                 C  
ATOM   2854  CG  GLN   371     154.496 170.230 120.656  1.00                 C  
ATOM   2855  OE1 GLN   371     154.588 171.001 122.919  1.00                 O  
ATOM   2856  NE2 GLN   371     155.928 169.285 122.362  1.00                 N  
ATOM   2857  N   VAL   372     152.803 169.493 117.657  1.00                 N  
ATOM   2858  CA  VAL   372     152.098 168.292 117.198  1.00                 C  
ATOM   2859  C   VAL   372     151.531 167.396 118.296  1.00                 C  
ATOM   2860  O   VAL   372     150.398 166.913 118.212  1.00                 O  
ATOM   2861  CB  VAL   372     153.000 167.411 116.314  1.00                 C  
ATOM   2862  CG1 VAL   372     152.328 166.077 116.030  1.00                 C  
ATOM   2863  CG2 VAL   372     153.338 168.129 115.016  1.00                 C  
ATOM   2864  N   ASN   373     152.310 167.157 119.344  1.00                 N  
ATOM   2865  CA  ASN   373     151.875 166.285 120.425  1.00                 C  
ATOM   2866  C   ASN   373     151.085 166.938 121.558  1.00                 C  
ATOM   2867  O   ASN   373     150.506 166.260 122.411  1.00                 O  
ATOM   2868  CB  ASN   373     153.074 165.570 121.052  1.00                 C  
ATOM   2869  CG  ASN   373     153.694 164.547 120.121  1.00                 C  
ATOM   2870  OD1 ASN   373     153.024 164.010 119.239  1.00                 O  
ATOM   2871  ND2 ASN   373     154.979 164.274 120.316  1.00                 N  
ATOM   2872  N   LYS   374     151.092 168.197 121.647  1.00                 N  
ATOM   2873  CA  LYS   374     150.282 169.004 122.553  1.00                 C  
ATOM   2874  C   LYS   374     149.317 168.140 123.353  1.00                 C  
ATOM   2875  O   LYS   374     149.020 168.447 124.511  1.00                 O  
ATOM   2876  CB  LYS   374     149.507 170.069 121.774  1.00                 C  
ATOM   2877  CD  LYS   374     147.069 169.544 121.490  1.00                 C  
ATOM   2878  CE  LYS   374     145.985 169.136 120.506  1.00                 C  
ATOM   2879  CG  LYS   374     148.444 169.506 120.844  1.00                 C  
ATOM   2880  NZ  LYS   374     144.634 169.143 121.132  1.00                 N  
ATOM   2881  N   GLU   375     148.816 167.057 122.757  1.00                 N  
ATOM   2882  CA  GLU   375     147.914 166.171 123.485  1.00                 C  
ATOM   2883  C   GLU   375     148.632 165.481 124.634  1.00                 C  
ATOM   2884  O   GLU   375     148.103 165.402 125.749  1.00                 O  
ATOM   2885  CB  GLU   375     147.310 165.129 122.542  1.00                 C  
ATOM   2886  CD  GLU   375     147.115 166.314 120.320  1.00                 C  
ATOM   2887  CG  GLU   375     146.373 165.708 121.495  1.00                 C  
ATOM   2888  OE1 GLU   375     148.360 166.221 120.292  1.00                 O  
ATOM   2889  OE2 GLU   375     146.451 166.883 119.428  1.00                 O  
ATOM   2890  N   ASN   376     149.844 164.983 124.389  1.00                 N  
ATOM   2891  CA  ASN   376     150.625 164.396 125.475  1.00                 C  
ATOM   2892  C   ASN   376     150.944 165.447 126.534  1.00                 C  
ATOM   2893  O   ASN   376     150.843 165.185 127.742  1.00                 O  
ATOM   2894  CB  ASN   376     151.907 163.761 124.931  1.00                 C  
ATOM   2895  CG  ASN   376     152.681 163.009 125.995  1.00                 C  
ATOM   2896  OD1 ASN   376     152.194 162.027 126.554  1.00                 O  
ATOM   2897  ND2 ASN   376     153.894 163.470 126.279  1.00                 N  
ATOM   2898  N   TRP   377     151.317 166.656 126.104  1.00                 N  
ATOM   2899  CA  TRP   377     151.583 167.719 127.062  1.00                 C  
ATOM   2900  C   TRP   377     150.385 168.037 127.938  1.00                 C  
ATOM   2901  O   TRP   377     150.527 168.268 129.141  1.00                 O  
ATOM   2902  CB  TRP   377     152.028 168.992 126.340  1.00                 C  
ATOM   2903  CG  TRP   377     152.341 170.128 127.265  1.00                 C  
ATOM   2904  CD1 TRP   377     153.542 170.395 127.857  1.00                 C  
ATOM   2905  NE1 TRP   377     153.445 171.521 128.639  1.00                 N  
ATOM   2906  CD2 TRP   377     151.440 171.152 127.704  1.00                 C  
ATOM   2907  CE2 TRP   377     152.162 172.003 128.560  1.00                 C  
ATOM   2908  CH2 TRP   377     150.264 173.363 128.911  1.00                 C  
ATOM   2909  CZ2 TRP   377     151.583 173.115 129.170  1.00                 C  
ATOM   2910  CE3 TRP   377     150.092 171.430 127.456  1.00                 C  
ATOM   2911  CZ3 TRP   377     149.522 172.533 128.064  1.00                 C  
ATOM   2912  N   LYS   378     149.188 168.054 127.347  1.00                 N  
ATOM   2913  CA  LYS   378     147.974 168.255 128.132  1.00                 C  
ATOM   2914  C   LYS   378     147.727 167.082 129.065  1.00                 C  
ATOM   2915  O   LYS   378     147.216 167.262 130.176  1.00                 O  
ATOM   2916  CB  LYS   378     146.769 168.458 127.212  1.00                 C  
ATOM   2917  CD  LYS   378     145.554 169.915 125.568  1.00                 C  
ATOM   2918  CE  LYS   378     145.554 171.244 124.830  1.00                 C  
ATOM   2919  CG  LYS   378     146.780 169.778 126.457  1.00                 C  
ATOM   2920  NZ  LYS   378     144.385 171.372 123.917  1.00                 N  
ATOM   2921  N   ALA   379     148.069 165.873 128.625  1.00                 N  
ATOM   2922  CA  ALA   379     147.912 164.704 129.481  1.00                 C  
ATOM   2923  C   ALA   379     148.868 164.761 130.664  1.00                 C  
ATOM   2924  O   ALA   379     148.632 164.123 131.696  1.00                 O  
ATOM   2925  CB  ALA   379     148.139 163.429 128.684  1.00                 C  
ATOM   2926  N   PHE   380     149.948 165.535 130.540  1.00                 N  
ATOM   2927  CA  PHE   380     150.910 165.637 131.635  1.00                 C  
ATOM   2928  C   PHE   380     150.387 166.523 132.762  1.00                 C  
ATOM   2929  O   PHE   380     150.264 166.076 133.907  1.00                 O  
ATOM   2930  CB  PHE   380     152.246 166.181 131.125  1.00                 C  
ATOM   2931  CG  PHE   380     153.290 166.325 132.196  1.00                 C  
ATOM   2932  CZ  PHE   380     155.220 166.599 134.177  1.00                 C  
ATOM   2933  CD1 PHE   380     153.988 165.222 132.655  1.00                 C  
ATOM   2934  CE1 PHE   380     154.948 165.355 133.640  1.00                 C  
ATOM   2935  CD2 PHE   380     153.574 167.564 132.744  1.00                 C  
ATOM   2936  CE2 PHE   380     154.534 167.696 133.729  1.00                 C  
ATOM   2937  N   GLN   381     150.068 167.783 132.459  1.00                 N  
ATOM   2938  CA  GLN   381     149.774 168.779 133.489  1.00                 C  
ATOM   2939  C   GLN   381     148.355 168.598 134.019  1.00                 C  
ATOM   2940  O   GLN   381     147.478 168.094 133.311  1.00                 O  
ATOM   2941  CB  GLN   381     149.960 170.193 132.935  1.00                 C  
ATOM   2942  CD  GLN   381     151.536 171.930 131.999  1.00                 C  
ATOM   2943  CG  GLN   381     151.393 170.526 132.551  1.00                 C  
ATOM   2944  OE1 GLN   381     150.545 172.627 131.783  1.00                 O  
ATOM   2945  NE2 GLN   381     152.775 172.350 131.767  1.00                 N  
ATOM   2946  N   ASN   382     148.134 169.012 135.260  1.00                 N  
ATOM   2947  CA  ASN   382     146.846 168.879 135.905  1.00                 C  
ATOM   2948  C   ASN   382     146.637 167.484 136.465  1.00                 C  
ATOM   2949  O   ASN   382     146.936 166.475 135.822  1.00                 O  
ATOM   2950  CB  ASN   382     145.720 169.233 134.931  1.00                 C  
ATOM   2951  CG  ASN   382     145.741 170.692 134.522  1.00                 C  
ATOM   2952  OD1 ASN   382     145.794 171.584 135.369  1.00                 O  
ATOM   2953  ND2 ASN   382     145.699 170.940 133.218  1.00                 N  
ATOM   2954  N   SER   383     146.119 167.425 137.685  1.00                 N  
ATOM   2955  CA  SER   383     145.889 166.119 138.315  1.00                 C  
ATOM   2956  C   SER   383     144.810 165.373 137.537  1.00                 C  
ATOM   2957  O   SER   383     143.738 165.940 137.265  1.00                 O  
ATOM   2958  CB  SER   383     145.491 166.294 139.782  1.00                 C  
ATOM   2959  OG  SER   383     145.182 165.047 140.379  1.00                 O  
ATOM   2960  N   LEU   384     145.067 164.145 137.106  1.00                 N  
ATOM   2961  CA  LEU   384     144.215 163.528 136.082  1.00                 C  
ATOM   2962  C   LEU   384     142.771 163.331 136.509  1.00                 C  
ATOM   2963  O   LEU   384     141.840 163.895 135.926  1.00                 O  
ATOM   2964  CB  LEU   384     144.782 162.171 135.659  1.00                 C  
ATOM   2965  CG  LEU   384     145.749 162.181 134.473  1.00                 C  
ATOM   2966  CD1 LEU   384     146.904 163.137 134.729  1.00                 C  
ATOM   2967  CD2 LEU   384     146.273 160.780 134.196  1.00                 C  
ATOM   2968  N   ARG   385     142.595 162.539 137.555  1.00                 N  
ATOM   2969  CA  ARG   385     141.297 162.083 138.025  1.00                 C  
ATOM   2970  C   ARG   385     141.584 161.232 139.247  1.00                 C  
ATOM   2971  O   ARG   385     142.743 160.958 139.566  1.00                 O  
ATOM   2972  CB  ARG   385     140.566 161.317 136.920  1.00                 C  
ATOM   2973  CD  ARG   385     138.466 160.196 136.125  1.00                 C  
ATOM   2974  NE  ARG   385     138.149 161.086 135.011  1.00                 N  
ATOM   2975  CG  ARG   385     139.137 160.935 137.271  1.00                 C  
ATOM   2976  CZ  ARG   385     138.816 161.112 133.862  1.00                 C  
ATOM   2977  NH1 ARG   385     138.455 161.956 132.905  1.00                 N  
ATOM   2978  NH2 ARG   385     139.842 160.295 133.673  1.00                 N  
ATOM   2979  N   LEU   386     140.528 160.802 139.923  1.00                 N  
ATOM   2980  CA  LEU   386     140.720 160.001 141.121  1.00                 C  
ATOM   2981  C   LEU   386     139.473 159.194 141.420  1.00                 C  
ATOM   2982  O   LEU   386     138.390 159.489 140.911  1.00                 O  
ATOM   2983  CB  LEU   386     141.079 160.894 142.311  1.00                 C  
ATOM   2984  CG  LEU   386     141.297 160.185 143.649  1.00                 C  
ATOM   2985  CD1 LEU   386     142.524 159.288 143.588  1.00                 C  
ATOM   2986  CD2 LEU   386     141.436 161.196 144.777  1.00                 C  
ATOM   2987  N   SER   387     139.647 158.164 142.232  1.00                 N  
ATOM   2988  CA  SER   387     138.556 157.396 142.803  1.00                 C  
ATOM   2989  C   SER   387     139.110 156.633 143.995  1.00                 C  
ATOM   2990  O   SER   387     140.326 156.557 144.187  1.00                 O  
ATOM   2991  CB  SER   387     137.952 156.461 141.753  1.00                 C  
ATOM   2992  OG  SER   387     138.870 155.444 141.388  1.00                 O  
ATOM   2993  N   TYR   388     138.216 156.071 144.798  1.00                 N  
ATOM   2994  CA  TYR   388     138.631 155.305 145.961  1.00                 C  
ATOM   2995  C   TYR   388     137.422 154.583 146.526  1.00                 C  
ATOM   2996  O   TYR   388     136.287 155.044 146.388  1.00                 O  
ATOM   2997  CB  TYR   388     139.271 156.221 147.006  1.00                 C  
ATOM   2998  CG  TYR   388     139.808 155.490 148.215  1.00                 C  
ATOM   2999  OH  TYR   388     141.297 153.475 151.534  1.00                 O  
ATOM   3000  CZ  TYR   388     140.803 154.142 150.437  1.00                 C  
ATOM   3001  CD1 TYR   388     141.032 154.835 148.165  1.00                 C  
ATOM   3002  CE1 TYR   388     141.530 154.165 149.266  1.00                 C  
ATOM   3003  CD2 TYR   388     139.089 155.457 149.403  1.00                 C  
ATOM   3004  CE2 TYR   388     139.572 154.791 150.514  1.00                 C  
ATOM   3005  N   GLY   389     137.673 153.449 147.165  1.00                 N  
ATOM   3006  CA  GLY   389     136.586 152.691 147.750  1.00                 C  
ATOM   3007  C   GLY   389     137.089 151.406 148.361  1.00                 C  
ATOM   3008  O   GLY   389     138.296 151.169 148.477  1.00                 O  
ATOM   3009  N   PHE   390     136.132 150.576 148.761  1.00                 N  
ATOM   3010  CA  PHE   390     136.400 149.258 149.318  1.00                 C  
ATOM   3011  C   PHE   390     135.573 148.252 148.537  1.00                 C  
ATOM   3012  O   PHE   390     134.408 148.513 148.221  1.00                 O  
ATOM   3013  CB  PHE   390     136.072 149.231 150.812  1.00                 C  
ATOM   3014  CG  PHE   390     134.620 149.465 151.118  1.00                 C  
ATOM   3015  CZ  PHE   390     131.934 149.905 151.684  1.00                 C  
ATOM   3016  CD1 PHE   390     133.742 148.401 151.235  1.00                 C  
ATOM   3017  CE1 PHE   390     132.406 148.617 151.516  1.00                 C  
ATOM   3018  CD2 PHE   390     134.132 150.748 151.289  1.00                 C  
ATOM   3019  CE2 PHE   390     132.796 150.964 151.571  1.00                 C  
ATOM   3020  N   GLY   391     136.174 147.114 148.216  1.00                 N  
ATOM   3021  CA  GLY   391     135.486 146.148 147.386  1.00                 C  
ATOM   3022  C   GLY   391     135.416 144.761 147.982  1.00                 C  
ATOM   3023  O   GLY   391     135.994 144.496 149.039  1.00                 O  
ATOM   3024  N   VAL   392     134.706 143.866 147.303  1.00                 N  
ATOM   3025  CA  VAL   392     134.550 142.484 147.740  1.00                 C  
ATOM   3026  C   VAL   392     134.907 141.594 146.556  1.00                 C  
ATOM   3027  O   VAL   392     134.031 141.177 145.793  1.00                 O  
ATOM   3028  CB  VAL   392     133.124 142.212 148.254  1.00                 C  
ATOM   3029  CG1 VAL   392     132.857 143.001 149.527  1.00                 C  
ATOM   3030  CG2 VAL   392     132.098 142.556 147.185  1.00                 C  
ATOM   3031  N   VAL   393     136.195 141.321 146.393  1.00                 N  
ATOM   3032  CA  VAL   393     136.693 140.538 145.272  1.00                 C  
ATOM   3033  C   VAL   393     136.351 139.077 145.510  1.00                 C  
ATOM   3034  O   VAL   393     136.573 138.552 146.606  1.00                 O  
ATOM   3035  CB  VAL   393     138.209 140.729 145.079  1.00                 C  
ATOM   3036  CG1 VAL   393     138.727 139.809 143.984  1.00                 C  
ATOM   3037  CG2 VAL   393     138.526 142.181 144.755  1.00                 C  
ATOM   3038  N   LEU   394     135.814 138.418 144.488  1.00                 N  
ATOM   3039  CA  LEU   394     135.506 136.993 144.543  1.00                 C  
ATOM   3040  C   LEU   394     136.123 136.330 143.320  1.00                 C  
ATOM   3041  O   LEU   394     135.506 136.296 142.252  1.00                 O  
ATOM   3042  CB  LEU   394     133.993 136.774 144.603  1.00                 C  
ATOM   3043  CG  LEU   394     133.525 135.332 144.810  1.00                 C  
ATOM   3044  CD1 LEU   394     132.129 135.302 145.415  1.00                 C  
ATOM   3045  CD2 LEU   394     133.549 134.565 143.497  1.00                 C  
ATOM   3046  N   ARG   395     136.917 135.286 143.524  1.00                 N  
ATOM   3047  CA  ARG   395     137.483 134.576 142.389  1.00                 C  
ATOM   3048  C   ARG   395     136.526 133.433 142.065  1.00                 C  
ATOM   3049  O   ARG   395     136.543 132.367 142.687  1.00                 O  
ATOM   3050  CB  ARG   395     138.893 134.081 142.716  1.00                 C  
ATOM   3051  CD  ARG   395     140.988 132.932 141.947  1.00                 C  
ATOM   3052  NE  ARG   395     141.688 132.297 140.833  1.00                 N  
ATOM   3053  CG  ARG   395     139.589 133.381 141.560  1.00                 C  
ATOM   3054  CZ  ARG   395     141.636 130.997 140.563  1.00                 C  
ATOM   3055  NH1 ARG   395     142.305 130.507 139.528  1.00                 N  
ATOM   3056  NH2 ARG   395     140.915 130.188 141.328  1.00                 N  
ATOM   3057  N   LEU   396     135.675 133.655 141.072  1.00                 N  
ATOM   3058  CA  LEU   396     134.708 132.654 140.652  1.00                 C  
ATOM   3059  C   LEU   396     135.432 131.548 139.893  1.00                 C  
ATOM   3060  O   LEU   396     135.236 130.353 140.131  1.00                 O  
ATOM   3061  CB  LEU   396     133.617 133.292 139.790  1.00                 C  
ATOM   3062  CG  LEU   396     132.533 132.350 139.262  1.00                 C  
ATOM   3063  CD1 LEU   396     131.788 131.689 140.412  1.00                 C  
ATOM   3064  CD2 LEU   396     131.561 133.099 138.363  1.00                 C  
ATOM   3065  N   GLY   397     136.289 131.951 138.959  1.00                 N  
ATOM   3066  CA  GLY   397     137.059 131.009 138.151  1.00                 C  
ATOM   3067  C   GLY   397     138.171 131.788 137.461  1.00                 C  
ATOM   3068  O   GLY   397     138.231 133.018 137.537  1.00                 O  
ATOM   3069  N   GLY   398     139.082 131.091 136.769  1.00                 N  
ATOM   3070  CA  GLY   398     140.149 131.841 136.104  1.00                 C  
ATOM   3071  C   GLY   398     139.614 132.811 135.050  1.00                 C  
ATOM   3072  O   GLY   398     140.282 133.770 134.652  1.00                 O  
ATOM   3073  N   VAL   399     138.393 132.569 134.584  1.00                 N  
ATOM   3074  CA  VAL   399     137.788 133.431 133.575  1.00                 C  
ATOM   3075  C   VAL   399     136.717 134.365 134.123  1.00                 C  
ATOM   3076  O   VAL   399     136.024 135.052 133.368  1.00                 O  
ATOM   3077  CB  VAL   399     137.169 132.610 132.429  1.00                 C  
ATOM   3078  CG1 VAL   399     138.236 131.777 131.734  1.00                 C  
ATOM   3079  CG2 VAL   399     136.052 131.721 132.953  1.00                 C  
ATOM   3080  N   ALA   400     136.552 134.416 135.441  1.00                 N  
ATOM   3081  CA  ALA   400     135.528 135.291 136.001  1.00                 C  
ATOM   3082  C   ALA   400     135.807 135.770 137.415  1.00                 C  
ATOM   3083  O   ALA   400     136.031 134.989 138.344  1.00                 O  
ATOM   3084  CB  ALA   400     134.175 134.596 135.994  1.00                 C  
ATOM   3085  N   ARG   401     135.793 137.086 137.582  1.00                 N  
ATOM   3086  CA  ARG   401     136.019 137.715 138.876  1.00                 C  
ATOM   3087  C   ARG   401     134.849 138.662 139.111  1.00                 C  
ATOM   3088  O   ARG   401     134.353 139.322 138.194  1.00                 O  
ATOM   3089  CB  ARG   401     137.368 138.437 138.892  1.00                 C  
ATOM   3090  CD  ARG   401     138.822 140.270 137.984  1.00                 C  
ATOM   3091  NE  ARG   401     138.894 141.457 137.136  1.00                 N  
ATOM   3092  CG  ARG   401     137.437 139.643 137.970  1.00                 C  
ATOM   3093  CZ  ARG   401     140.024 142.076 136.811  1.00                 C  
ATOM   3094  NH1 ARG   401     139.993 143.150 136.034  1.00                 N  
ATOM   3095  NH2 ARG   401     141.184 141.619 137.264  1.00                 N  
ATOM   3096  N   LEU   402     134.445 138.801 140.296  1.00                 N  
ATOM   3097  CA  LEU   402     133.280 139.549 140.747  1.00                 C  
ATOM   3098  C   LEU   402     133.703 140.513 141.845  1.00                 C  
ATOM   3099  O   LEU   402     134.453 140.139 142.751  1.00                 O  
ATOM   3100  CB  LEU   402     132.189 138.596 141.238  1.00                 C  
ATOM   3101  CG  LEU   402     130.920 139.247 141.793  1.00                 C  
ATOM   3102  CD1 LEU   402     130.171 139.986 140.696  1.00                 C  
ATOM   3103  CD2 LEU   402     130.020 138.205 142.439  1.00                 C  
ATOM   3104  N   GLU   403     133.225 141.751 141.770  1.00                 N  
ATOM   3105  CA  GLU   403     133.747 142.812 142.624  1.00                 C  
ATOM   3106  C   GLU   403     132.731 143.419 143.580  1.00                 C  
ATOM   3107  O   GLU   403     132.988 143.459 144.785  1.00                 O  
ATOM   3108  CB  GLU   403     134.335 143.942 141.776  1.00                 C  
ATOM   3109  CD  GLU   403     136.100 144.678 140.127  1.00                 C  
ATOM   3110  CG  GLU   403     135.565 143.543 140.978  1.00                 C  
ATOM   3111  OE1 GLU   403     135.471 145.756 140.110  1.00                 O  
ATOM   3112  OE2 GLU   403     137.150 144.488 139.476  1.00                 O  
ATOM   3113  N   LEU   404     131.591 143.905 143.086  1.00                 N  
ATOM   3114  CA  LEU   404     130.578 144.537 143.929  1.00                 C  
ATOM   3115  C   LEU   404     131.199 145.630 144.798  1.00                 C  
ATOM   3116  O   LEU   404     131.273 145.492 146.023  1.00                 O  
ATOM   3117  CB  LEU   404     129.884 143.493 144.807  1.00                 C  
ATOM   3118  CG  LEU   404     128.767 144.008 145.717  1.00                 C  
ATOM   3119  CD1 LEU   404     127.618 144.569 144.893  1.00                 C  
ATOM   3120  CD2 LEU   404     128.269 142.901 146.634  1.00                 C  
ATOM   3121  N   ASN   405     131.674 146.702 144.171  1.00                 N  
ATOM   3122  CA  ASN   405     132.465 147.722 144.838  1.00                 C  
ATOM   3123  C   ASN   405     131.588 148.778 145.506  1.00                 C  
ATOM   3124  O   ASN   405     130.361 148.682 145.551  1.00                 O  
ATOM   3125  CB  ASN   405     133.428 148.384 143.851  1.00                 C  
ATOM   3126  CG  ASN   405     134.511 147.438 143.370  1.00                 C  
ATOM   3127  OD1 ASN   405     135.151 146.754 144.169  1.00                 O  
ATOM   3128  ND2 ASN   405     134.719 147.396 142.059  1.00                 N  
ATOM   3129  N   TYR   406     132.249 149.799 146.049  1.00                 N  
ATOM   3130  CA  TYR   406     131.585 151.007 146.534  1.00                 C  
ATOM   3131  C   TYR   406     132.626 152.116 146.492  1.00                 C  
ATOM   3132  O   TYR   406     133.509 152.160 147.352  1.00                 O  
ATOM   3133  CB  TYR   406     131.023 150.782 147.939  1.00                 C  
ATOM   3134  CG  TYR   406     130.247 151.960 148.484  1.00                 C  
ATOM   3135  OH  TYR   406     128.101 155.195 149.975  1.00                 O  
ATOM   3136  CZ  TYR   406     128.813 154.125 149.482  1.00                 C  
ATOM   3137  CD1 TYR   406     128.948 152.212 148.064  1.00                 C  
ATOM   3138  CE1 TYR   406     128.231 153.286 148.556  1.00                 C  
ATOM   3139  CD2 TYR   406     130.817 152.816 149.418  1.00                 C  
ATOM   3140  CE2 TYR   406     130.116 153.895 149.922  1.00                 C  
ATOM   3141  N   VAL   407     132.527 152.999 145.502  1.00                 N  
ATOM   3142  CA  VAL   407     133.542 154.017 145.283  1.00                 C  
ATOM   3143  C   VAL   407     132.903 155.395 145.223  1.00                 C  
ATOM   3144  O   VAL   407     131.697 155.535 145.010  1.00                 O  
ATOM   3145  CB  VAL   407     134.345 153.746 143.997  1.00                 C  
ATOM   3146  CG1 VAL   407     135.066 152.411 144.090  1.00                 C  
ATOM   3147  CG2 VAL   407     133.430 153.778 142.782  1.00                 C  
ATOM   3148  N   LEU   408     133.736 156.413 145.410  1.00                 N  
ATOM   3149  CA  LEU   408     133.292 157.804 145.438  1.00                 C  
ATOM   3150  C   LEU   408     134.304 158.650 144.677  1.00                 C  
ATOM   3151  O   LEU   408     135.470 158.759 145.111  1.00                 O  
ATOM   3152  CB  LEU   408     133.131 158.286 146.881  1.00                 C  
ATOM   3153  CG  LEU   408     132.705 159.744 147.065  1.00                 C  
ATOM   3154  CD1 LEU   408     131.318 159.976 146.487  1.00                 C  
ATOM   3155  CD2 LEU   408     132.737 160.132 148.536  1.00                 C  
ATOM   3156  N   PRO   409     133.926 159.241 143.543  1.00                 N  
ATOM   3157  CA  PRO   409     134.903 159.967 142.722  1.00                 C  
ATOM   3158  C   PRO   409     135.338 161.263 143.383  1.00                 C  
ATOM   3159  O   PRO   409     134.512 162.081 143.789  1.00                 O  
ATOM   3160  CB  PRO   409     134.160 160.234 141.412  1.00                 C  
ATOM   3161  CD  PRO   409     132.649 159.004 142.802  1.00                 C  
ATOM   3162  CG  PRO   409     133.082 159.203 141.376  1.00                 C  
ATOM   3163  N   VAL   410     136.650 161.456 143.467  1.00                 N  
ATOM   3164  CA  VAL   410     137.226 162.620 144.122  1.00                 C  
ATOM   3165  C   VAL   410     137.460 163.792 143.187  1.00                 C  
ATOM   3166  O   VAL   410     137.147 164.928 143.551  1.00                 O  
ATOM   3167  CB  VAL   410     138.560 162.277 144.812  1.00                 C  
ATOM   3168  CG1 VAL   410     139.210 163.535 145.368  1.00                 C  
ATOM   3169  CG2 VAL   410     138.341 161.254 145.915  1.00                 C  
ATOM   3170  N   TRP   411     138.006 163.554 141.998  1.00                 N  
ATOM   3171  CA  TRP   411     138.358 164.618 141.064  1.00                 C  
ATOM   3172  C   TRP   411     137.846 164.224 139.688  1.00                 C  
ATOM   3173  O   TRP   411     137.988 163.066 139.280  1.00                 O  
ATOM   3174  CB  TRP   411     139.870 164.850 141.061  1.00                 C  
ATOM   3175  CG  TRP   411     140.403 165.350 142.368  1.00                 C  
ATOM   3176  CD1 TRP   411     140.816 164.595 143.428  1.00                 C  
ATOM   3177  NE1 TRP   411     141.240 165.407 144.452  1.00                 N  
ATOM   3178  CD2 TRP   411     140.581 166.718 142.756  1.00                 C  
ATOM   3179  CE2 TRP   411     141.105 166.716 144.061  1.00                 C  
ATOM   3180  CH2 TRP   411     141.163 169.076 144.109  1.00                 C  
ATOM   3181  CZ2 TRP   411     141.400 167.892 144.749  1.00                 C  
ATOM   3182  CE3 TRP   411     140.348 167.944 142.125  1.00                 C  
ATOM   3183  CZ3 TRP   411     140.643 169.107 142.811  1.00                 C  
ATOM   3184  N   LYS   412     137.245 165.176 138.978  1.00                 N  
ATOM   3185  CA  LYS   412     136.670 164.931 137.665  1.00                 C  
ATOM   3186  C   LYS   412     136.952 166.109 136.747  1.00                 C  
ATOM   3187  O   LYS   412     137.575 167.099 137.136  1.00                 O  
ATOM   3188  CB  LYS   412     135.165 164.681 137.777  1.00                 C  
ATOM   3189  CD  LYS   412     132.897 165.540 138.425  1.00                 C  
ATOM   3190  CE  LYS   412     132.104 166.737 138.922  1.00                 C  
ATOM   3191  CG  LYS   412     134.377 165.866 138.314  1.00                 C  
ATOM   3192  NZ  LYS   412     130.651 166.433 139.035  1.00                 N  
ATOM   3193  N   GLN   413     136.483 165.978 135.514  1.00                 N  
ATOM   3194  CA  GLN   413     136.317 167.094 134.599  1.00                 C  
ATOM   3195  C   GLN   413     134.832 167.413 134.480  1.00                 C  
ATOM   3196  O   GLN   413     133.977 166.694 135.002  1.00                 O  
ATOM   3197  CB  GLN   413     136.927 166.764 133.235  1.00                 C  
ATOM   3198  CD  GLN   413     138.997 166.209 131.899  1.00                 C  
ATOM   3199  CG  GLN   413     138.428 166.526 133.267  1.00                 C  
ATOM   3200  OE1 GLN   413     138.761 165.132 131.352  1.00                 O  
ATOM   3201  NE2 GLN   413     139.750 167.150 131.340  1.00                 N  
ATOM   3202  N   SER   414     134.525 168.503 133.786  1.00                 N  
ATOM   3203  CA  SER   414     133.132 168.905 133.651  1.00                 C  
ATOM   3204  C   SER   414     132.398 167.980 132.688  1.00                 C  
ATOM   3205  O   SER   414     132.656 167.986 131.482  1.00                 O  
ATOM   3206  CB  SER   414     133.037 170.355 133.173  1.00                 C  
ATOM   3207  OG  SER   414     131.689 170.731 132.949  1.00                 O  
ATOM   3208  N   GLY   415     131.480 167.184 133.228  1.00                 N  
ATOM   3209  CA  GLY   415     130.675 166.298 132.415  1.00                 C  
ATOM   3210  C   GLY   415     131.241 164.914 132.204  1.00                 C  
ATOM   3211  O   GLY   415     131.043 164.344 131.127  1.00                 O  
ATOM   3212  N   ASP   416     131.937 164.351 133.192  1.00                 N  
ATOM   3213  CA  ASP   416     132.567 163.050 133.013  1.00                 C  
ATOM   3214  C   ASP   416     131.752 161.901 133.589  1.00                 C  
ATOM   3215  O   ASP   416     132.202 160.754 133.514  1.00                 O  
ATOM   3216  CB  ASP   416     133.959 163.037 133.648  1.00                 C  
ATOM   3217  CG  ASP   416     133.915 163.235 135.151  1.00                 C  
ATOM   3218  OD1 ASP   416     132.989 163.921 135.633  1.00                 O  
ATOM   3219  OD2 ASP   416     134.807 162.706 135.846  1.00                 O  
ATOM   3220  N   SER   417     130.582 162.179 134.161  1.00                 N  
ATOM   3221  CA  SER   417     129.618 161.154 134.556  1.00                 C  
ATOM   3222  C   SER   417     130.219 160.152 135.545  1.00                 C  
ATOM   3223  O   SER   417     130.316 158.954 135.276  1.00                 O  
ATOM   3224  CB  SER   417     129.093 160.410 133.327  1.00                 C  
ATOM   3225  OG  SER   417     128.420 161.292 132.445  1.00                 O  
ATOM   3226  N   ALA   418     130.616 160.664 136.709  1.00                 N  
ATOM   3227  CA  ALA   418     131.046 159.794 137.782  1.00                 C  
ATOM   3228  C   ALA   418     129.887 159.044 138.413  1.00                 C  
ATOM   3229  O   ALA   418     128.727 159.439 138.313  1.00                 O  
ATOM   3230  CB  ALA   418     131.777 160.592 138.851  1.00                 C  
ATOM   3231  N   SER   419     130.209 157.934 139.073  1.00                 N  
ATOM   3232  CA  SER   419     129.209 157.112 139.738  1.00                 C  
ATOM   3233  C   SER   419     129.645 156.832 141.166  1.00                 C  
ATOM   3234  O   SER   419     130.842 156.764 141.458  1.00                 O  
ATOM   3235  CB  SER   419     128.990 155.807 138.969  1.00                 C  
ATOM   3236  OG  SER   419     130.167 155.018 138.958  1.00                 O  
ATOM   3237  N   PRO   420     128.663 156.665 142.049  1.00                 N  
ATOM   3238  CA  PRO   420     128.908 156.430 143.463  1.00                 C  
ATOM   3239  C   PRO   420     128.145 155.242 144.025  1.00                 C  
ATOM   3240  O   PRO   420     128.460 154.793 145.127  1.00                 O  
ATOM   3241  CB  PRO   420     128.451 157.725 144.138  1.00                 C  
ATOM   3242  CD  PRO   420     127.814 157.912 141.838  1.00                 C  
ATOM   3243  CG  PRO   420     127.390 158.261 143.237  1.00                 C  
ATOM   3244  N   GLY   421     127.152 154.728 143.304  1.00                 N  
ATOM   3245  CA  GLY   421     126.275 153.705 143.847  1.00                 C  
ATOM   3246  C   GLY   421     126.681 152.288 143.474  1.00                 C  
ATOM   3247  O   GLY   421     126.329 151.782 142.410  1.00                 O  
ATOM   3248  N   VAL   422     127.448 151.665 144.370  1.00                 N  
ATOM   3249  CA  VAL   422     127.571 150.212 144.490  1.00                 C  
ATOM   3250  C   VAL   422     128.352 149.526 143.370  1.00                 C  
ATOM   3251  O   VAL   422     128.594 148.319 143.457  1.00                 O  
ATOM   3252  CB  VAL   422     126.191 149.533 144.570  1.00                 C  
ATOM   3253  CG1 VAL   422     126.338 148.020 144.530  1.00                 C  
ATOM   3254  CG2 VAL   422     125.456 149.968 145.829  1.00                 C  
ATOM   3255  N   GLN   423     128.701 150.260 142.310  1.00                 N  
ATOM   3256  CA  GLN   423     129.804 149.928 141.394  1.00                 C  
ATOM   3257  C   GLN   423     129.978 148.425 141.158  1.00                 C  
ATOM   3258  O   GLN   423     131.020 147.843 141.463  1.00                 O  
ATOM   3259  CB  GLN   423     131.124 150.497 141.917  1.00                 C  
ATOM   3260  CD  GLN   423     132.111 151.148 139.685  1.00                 C  
ATOM   3261  CG  GLN   423     132.291 150.342 140.955  1.00                 C  
ATOM   3262  OE1 GLN   423     131.820 152.344 139.733  1.00                 O  
ATOM   3263  NE2 GLN   423     132.283 150.496 138.541  1.00                 N  
ATOM   3264  N   LEU   424     128.941 147.784 140.620  1.00                 N  
ATOM   3265  CA  LEU   424     129.030 146.358 140.318  1.00                 C  
ATOM   3266  C   LEU   424     130.031 146.133 139.192  1.00                 C  
ATOM   3267  O   LEU   424     130.018 146.842 138.178  1.00                 O  
ATOM   3268  CB  LEU   424     127.655 145.803 139.942  1.00                 C  
ATOM   3269  CG  LEU   424     127.583 144.301 139.661  1.00                 C  
ATOM   3270  CD1 LEU   424     127.880 143.503 140.922  1.00                 C  
ATOM   3271  CD2 LEU   424     126.220 143.922 139.104  1.00                 C  
ATOM   3272  N   GLY   425     130.900 145.144 139.361  1.00                 N  
ATOM   3273  CA  GLY   425     131.903 144.839 138.357  1.00                 C  
ATOM   3274  C   GLY   425     132.046 143.345 138.156  1.00                 C  
ATOM   3275  O   GLY   425     131.907 142.556 139.091  1.00                 O  
ATOM   3276  N   LEU   426     132.327 142.963 136.911  1.00                 N  
ATOM   3277  CA  LEU   426     132.495 141.563 136.539  1.00                 C  
ATOM   3278  C   LEU   426     133.235 141.504 135.212  1.00                 C  
ATOM   3279  O   LEU   426     132.963 142.284 134.297  1.00                 O  
ATOM   3280  CB  LEU   426     131.137 140.864 136.456  1.00                 C  
ATOM   3281  CG  LEU   426     131.159 139.381 136.080  1.00                 C  
ATOM   3282  CD1 LEU   426     131.826 138.560 137.173  1.00                 C  
ATOM   3283  CD2 LEU   426     129.750 138.871 135.820  1.00                 C  
ATOM   3284  N   ALA   427     134.179 140.579 135.110  1.00                 N  
ATOM   3285  CA  ALA   427     134.908 140.395 133.873  1.00                 C  
ATOM   3286  C   ALA   427     136.232 139.700 134.119  1.00                 C  
ATOM   3287  O   ALA   427     136.489 139.171 135.198  1.00                 O  
ATOM   3288  CB  ALA   427     135.138 141.734 133.189  1.00                 C  
ATOM   3289  N   GLY   428     137.071 139.727 133.087  1.00                 N  
ATOM   3290  CA  GLY   428     138.360 139.049 133.089  1.00                 C  
ATOM   3291  C   GLY   428     139.510 140.032 133.278  1.00                 C  
ATOM   3292  O   GLY   428     140.463 139.750 134.004  1.00                 O  
ATOM   3293  N   GLN   429     139.438 141.189 132.629  1.00                 N  
ATOM   3294  CA  GLN   429     140.508 142.177 132.668  1.00                 C  
ATOM   3295  C   GLN   429     140.070 143.373 133.503  1.00                 C  
ATOM   3296  O   GLN   429     139.193 144.138 133.088  1.00                 O  
ATOM   3297  CB  GLN   429     140.888 142.611 131.251  1.00                 C  
ATOM   3298  CD  GLN   429     142.689 140.884 130.861  1.00                 C  
ATOM   3299  CG  GLN   429     141.385 141.479 130.367  1.00                 C  
ATOM   3300  OE1 GLN   429     143.709 141.570 130.930  1.00                 O  
ATOM   3301  NE2 GLN   429     142.660 139.602 131.207  1.00                 N  
TER
