# Supplementary material for: Comparative Single-Cell Transcriptomics Reveals Novel Genes Involved in Bivalve Embryonic Shell Formation and Questions Ontogenetic Homology of Molluscan Shell Types
Source: Front Cell Dev Biol. 2022 Jun 9;10:883755. doi: 10.3389/fcell.2022.883755 (PMC9261976; doi:10.3389/fcell.2022.883755)
Supplement: Supplementary file 1 [file DataSheet1.ZIP › Supplementary_File1/s_f_2/196e424f608b0e28.final.pdb]

ATOM      1  N   ASN    59       9.910  47.865 121.860  1.00                 N  
ATOM      2  CA  ASN    59       9.959  48.812 120.714  1.00                 C  
ATOM      3  C   ASN    59      11.218  48.593 119.886  1.00                 C  
ATOM      4  O   ASN    59      11.264  48.954 118.713  1.00                 O  
ATOM      5  CB  ASN    59       9.879  50.257 121.209  1.00                 C  
ATOM      6  CG  ASN    59       8.518  50.602 121.781  1.00                 C  
ATOM      7  OD1 ASN    59       7.511  49.990 121.426  1.00                 O  
ATOM      8  ND2 ASN    59       8.484  51.587 122.671  1.00                 N  
ATOM      9  N   ILE    60      10.336  50.204  97.409  1.00                 N  
ATOM     10  CA  ILE    60      10.425  49.285  96.283  1.00                 C  
ATOM     11  C   ILE    60       9.044  49.042  95.698  1.00                 C  
ATOM     12  O   ILE    60       8.906  48.840  94.499  1.00                 O  
ATOM     13  CB  ILE    60      11.077  47.952  96.693  1.00                 C  
ATOM     14  CD1 ILE    60      12.494  47.792  94.580  1.00                 C  
ATOM     15  CG1 ILE    60      11.448  47.136  95.453  1.00                 C  
ATOM     16  CG2 ILE    60      10.162  47.177  97.629  1.00                 C  
ATOM     17  N   ARG    61       8.021  49.055  96.543  1.00                 N  
ATOM     18  CA  ARG    61       6.661  48.839  96.069  1.00                 C  
ATOM     19  C   ARG    61       6.267  49.932  95.071  1.00                 C  
ATOM     20  O   ARG    61       5.951  49.639  93.920  1.00                 O  
ATOM     21  CB  ARG    61       5.682  48.808  97.245  1.00                 C  
ATOM     22  CD  ARG    61       3.309  48.643  98.044  1.00                 C  
ATOM     23  NE  ARG    61       3.276  49.985  98.621  1.00                 N  
ATOM     24  CG  ARG    61       4.237  48.562  96.843  1.00                 C  
ATOM     25  CZ  ARG    61       2.812  50.265  99.834  1.00                 C  
ATOM     26  NH1 ARG    61       2.822  51.516 100.276  1.00                 N  
ATOM     27  NH2 ARG    61       2.339  49.294 100.604  1.00                 N  
ATOM     28  N   GLY    62       6.288  51.189  95.512  1.00                 N  
ATOM     29  CA  GLY    62       5.927  52.311  94.649  1.00                 C  
ATOM     30  C   GLY    62       6.788  52.305  93.392  1.00                 C  
ATOM     31  O   GLY    62       6.278  52.159  92.282  1.00                 O  
ATOM     32  N   LYS    63       8.098  52.454  93.569  1.00                 N  
ATOM     33  CA  LYS    63       9.024  52.458  92.441  1.00                 C  
ATOM     34  C   LYS    63       8.624  51.431  91.378  1.00                 C  
ATOM     35  O   LYS    63       8.727  51.697  90.184  1.00                 O  
ATOM     36  CB  LYS    63      10.451  52.181  92.918  1.00                 C  
ATOM     37  CD  LYS    63      12.891  51.992  92.363  1.00                 C  
ATOM     38  CE  LYS    63      13.929  51.986  91.252  1.00                 C  
ATOM     39  CG  LYS    63      11.492  52.206  91.811  1.00                 C  
ATOM     40  NZ  LYS    63      15.306  51.777  91.779  1.00                 N  
ATOM     41  N   ILE    64       8.168  50.261  91.811  1.00                 N  
ATOM     42  CA  ILE    64       7.758  49.211  90.881  1.00                 C  
ATOM     43  C   ILE    64       6.335  49.486  90.402  1.00                 C  
ATOM     44  O   ILE    64       6.058  49.459  89.206  1.00                 O  
ATOM     45  CB  ILE    64       7.858  47.816  91.525  1.00                 C  
ATOM     46  CD1 ILE    64       9.493  46.241  92.685  1.00                 C  
ATOM     47  CG1 ILE    64       9.319  47.465  91.813  1.00                 C  
ATOM     48  CG2 ILE    64       7.188  46.773  90.644  1.00                 C  
ATOM     49  N   ARG    65       5.442  49.761  91.347  1.00                 N  
ATOM     50  CA  ARG    65       4.036  50.015  91.056  1.00                 C  
ATOM     51  C   ARG    65       3.840  51.146  90.043  1.00                 C  
ATOM     52  O   ARG    65       2.979  51.063  89.166  1.00                 O  
ATOM     53  CB  ARG    65       3.275  50.350  92.340  1.00                 C  
ATOM     54  CD  ARG    65       1.084  50.846  93.459  1.00                 C  
ATOM     55  NE  ARG    65       1.540  52.088  94.078  1.00                 N  
ATOM     56  CG  ARG    65       1.786  50.576  92.138  1.00                 C  
ATOM     57  CZ  ARG    65       1.298  52.427  95.340  1.00                 C  
ATOM     58  NH1 ARG    65       1.753  53.577  95.817  1.00                 N  
ATOM     59  NH2 ARG    65       0.602  51.614  96.123  1.00                 N  
ATOM     60  N   GLU    66       4.649  52.194  90.156  1.00                 N  
ATOM     61  CA  GLU    66       4.568  53.322  89.230  1.00                 C  
ATOM     62  C   GLU    66       5.206  52.959  87.889  1.00                 C  
ATOM     63  O   GLU    66       4.667  53.262  86.833  1.00                 O  
ATOM     64  CB  GLU    66       5.247  54.556  89.828  1.00                 C  
ATOM     65  CD  GLU    66       3.141  55.652  90.691  1.00                 C  
ATOM     66  CG  GLU    66       4.526  55.138  91.033  1.00                 C  
ATOM     67  OE1 GLU    66       3.015  56.412  89.708  1.00                 O  
ATOM     68  OE2 GLU    66       2.181  55.293  91.405  1.00                 O  
ATOM     69  N   LYS    67       6.357  52.298  87.949  1.00                 N  
ATOM     70  CA  LYS    67       7.103  51.869  86.760  1.00                 C  
ATOM     71  C   LYS    67       6.171  51.261  85.718  1.00                 C  
ATOM     72  O   LYS    67       6.413  51.374  84.523  1.00                 O  
ATOM     73  CB  LYS    67       8.190  50.863  87.144  1.00                 C  
ATOM     74  CD  LYS    67      10.156  49.469  86.441  1.00                 C  
ATOM     75  CE  LYS    67      10.997  48.986  85.271  1.00                 C  
ATOM     76  CG  LYS    67       9.048  50.402  85.977  1.00                 C  
ATOM     77  NZ  LYS    67      12.086  48.071  85.710  1.00                 N  
ATOM     78  N   GLN    68       5.094  50.631  86.172  1.00                 N  
ATOM     79  CA  GLN    68       4.162  50.001  85.252  1.00                 C  
ATOM     80  C   GLN    68       2.800  50.675  85.155  1.00                 C  
ATOM     81  O   GLN    68       2.049  50.429  84.206  1.00                 O  
ATOM     82  CB  GLN    68       3.938  48.537  85.635  1.00                 C  
ATOM     83  CD  GLN    68       5.802  47.602  84.211  1.00                 C  
ATOM     84  CG  GLN    68       5.197  47.686  85.598  1.00                 C  
ATOM     85  OE1 GLN    68       5.161  47.133  83.270  1.00                 O  
ATOM     86  NE2 GLN    68       7.043  48.057  84.080  1.00                 N  
ATOM     87  N   GLY    69       2.477  51.520  86.129  1.00                 N  
ATOM     88  CA  GLY    69       1.206  52.224  86.092  1.00                 C  
ATOM     89  C   GLY    69       0.062  51.521  86.790  1.00                 C  
ATOM     90  O   GLY    69      -0.884  51.052  86.155  1.00                 O  
ATOM     91  N   ILE    70       0.146  51.460  88.110  1.00                 N  
ATOM     92  CA  ILE    70      -0.883  50.816  88.909  1.00                 C  
ATOM     93  C   ILE    70      -1.555  51.863  89.807  1.00                 C  
ATOM     94  O   ILE    70      -1.774  53.000  89.370  1.00                 O  
ATOM     95  CB  ILE    70      -0.305  49.662  89.749  1.00                 C  
ATOM     96  CD1 ILE    70      -0.605  47.979  87.858  1.00                 C  
ATOM     97  CG1 ILE    70       0.350  48.618  88.842  1.00                 C  
ATOM     98  CG2 ILE    70      -1.385  49.051  90.629  1.00                 C  
ATOM     99  N   GLU    71      -1.886  51.499  91.045  1.00                 N  
ATOM    100  CA  GLU    71      -2.536  52.450  91.941  1.00                 C  
ATOM    101  C   GLU    71      -2.465  52.043  93.404  1.00                 C  
ATOM    102  O   GLU    71      -2.043  50.901  93.671  1.00                 O  
ATOM    103  CB  GLU    71      -4.003  52.638  91.550  1.00                 C  
ATOM    104  CD  GLU    71      -6.161  53.903  91.903  1.00                 C  
ATOM    105  CG  GLU    71      -4.733  53.691  92.367  1.00                 C  
ATOM    106  OE1 GLU    71      -6.598  53.184  90.980  1.00                 O  
ATOM    107  OE2 GLU    71      -6.843  54.787  92.462  1.00                 O  
TER
