# Supplementary material for: Comparative Single-Cell Transcriptomics Reveals Novel Genes Involved in Bivalve Embryonic Shell Formation and Questions Ontogenetic Homology of Molluscan Shell Types
Source: Front Cell Dev Biol. 2022 Jun 9;10:883755. doi: 10.3389/fcell.2022.883755 (PMC9261976; doi:10.3389/fcell.2022.883755)
Supplement: Supplementary file 1 [file DataSheet1.ZIP › Supplementary_File1/s_f_2/1b0a12c69825721b.final.pdb]

ATOM      1  N   TYR     2     159.348 161.361  76.993  1.00                 N  
ATOM      2  CA  TYR     2     158.496 161.098  78.148  1.00                 C  
ATOM      3  C   TYR     2     157.467 162.213  78.319  1.00                 C  
ATOM      4  O   TYR     2     156.878 162.371  79.388  1.00                 O  
ATOM      5  CB  TYR     2     159.341 160.953  79.415  1.00                 C  
ATOM      6  CG  TYR     2     160.216 159.720  79.430  1.00                 C  
ATOM      7  OH  TYR     2     162.636 156.339  79.468  1.00                 O  
ATOM      8  CZ  TYR     2     161.834 157.457  79.456  1.00                 C  
ATOM      9  CD1 TYR     2     161.577 159.811  79.168  1.00                 C  
ATOM     10  CE1 TYR     2     162.385 158.689  79.180  1.00                 C  
ATOM     11  CD2 TYR     2     159.678 158.470  79.707  1.00                 C  
ATOM     12  CE2 TYR     2     160.471 157.337  79.723  1.00                 C  
ATOM     13  N   LYS     3     157.300 163.016  77.264  1.00                 N  
ATOM     14  CA  LYS     3     156.428 164.191  77.276  1.00                 C  
ATOM     15  C   LYS     3     155.068 163.947  77.924  1.00                 C  
ATOM     16  O   LYS     3     154.549 164.831  78.610  1.00                 O  
ATOM     17  CB  LYS     3     156.203 164.706  75.853  1.00                 C  
ATOM     18  CD  LYS     3     155.213 166.448  74.342  1.00                 C  
ATOM     19  CE  LYS     3     154.323 167.677  74.259  1.00                 C  
ATOM     20  CG  LYS     3     155.338 165.954  75.774  1.00                 C  
ATOM     21  NZ  LYS     3     154.190 168.174  72.861  1.00                 N  
ATOM     22  N   ASN     4     154.444 162.793  77.678  1.00                 N  
ATOM     23  CA  ASN     4     153.066 162.604  78.135  1.00                 C  
ATOM     24  C   ASN     4     152.981 162.619  79.660  1.00                 C  
ATOM     25  O   ASN     4     152.120 163.299  80.244  1.00                 O  
ATOM     26  CB  ASN     4     152.491 161.300  77.578  1.00                 C  
ATOM     27  CG  ASN     4     152.178 161.387  76.097  1.00                 C  
ATOM     28  OD1 ASN     4     152.064 162.479  75.540  1.00                 O  
ATOM     29  ND2 ASN     4     152.039 160.233  75.454  1.00                 N  
ATOM     30  N   LYS     5     153.885 161.891  80.318  1.00                 N  
ATOM     31  CA  LYS     5     153.918 161.853  81.776  1.00                 C  
ATOM     32  C   LYS     5     154.114 163.244  82.365  1.00                 C  
ATOM     33  O   LYS     5     153.402 163.637  83.296  1.00                 O  
ATOM     34  CB  LYS     5     155.029 160.920  82.263  1.00                 C  
ATOM     35  CD  LYS     5     156.195 159.809  84.187  1.00                 C  
ATOM     36  CE  LYS     5     157.593 160.353  83.944  1.00                 C  
ATOM     37  CG  LYS     5     155.132 160.814  83.775  1.00                 C  
ATOM     38  NZ  LYS     5     158.644 159.438  84.468  1.00                 N  
ATOM     39  N   LEU     6     155.067 164.012  81.830  1.00                 N  
ATOM     40  CA  LEU     6     155.355 165.334  82.375  1.00                 C  
ATOM     41  C   LEU     6     154.251 166.338  82.083  1.00                 C  
ATOM     42  O   LEU     6     153.992 167.217  82.910  1.00                 O  
ATOM     43  CB  LEU     6     156.680 165.864  81.823  1.00                 C  
ATOM     44  CG  LEU     6     157.944 165.130  82.273  1.00                 C  
ATOM     45  CD1 LEU     6     159.165 165.659  81.536  1.00                 C  
ATOM     46  CD2 LEU     6     158.136 165.261  83.776  1.00                 C  
ATOM     47  N   LYS     7     153.599 166.240  80.924  1.00                 N  
ATOM     48  CA  LYS     7     152.463 167.112  80.658  1.00                 C  
ATOM     49  C   LYS     7     151.347 166.853  81.656  1.00                 C  
ATOM     50  O   LYS     7     150.754 167.795  82.194  1.00                 O  
ATOM     51  CB  LYS     7     151.957 166.911  79.228  1.00                 C  
ATOM     52  CD  LYS     7     150.400 167.624  77.393  1.00                 C  
ATOM     53  CE  LYS     7     149.229 168.517  77.017  1.00                 C  
ATOM     54  CG  LYS     7     150.800 167.820  78.846  1.00                 C  
ATOM     55  NZ  LYS     7     148.824 168.333  75.596  1.00                 N  
ATOM     56  N   ASP     8     151.063 165.577  81.937  1.00                 N  
ATOM     57  CA  ASP     8     150.075 165.260  82.965  1.00                 C  
ATOM     58  C   ASP     8     150.498 165.798  84.329  1.00                 C  
ATOM     59  O   ASP     8     149.688 166.393  85.058  1.00                 O  
ATOM     60  CB  ASP     8     149.853 163.748  83.047  1.00                 C  
ATOM     61  CG  ASP     8     149.096 163.205  81.851  1.00                 C  
ATOM     62  OD1 ASP     8     148.513 164.014  81.100  1.00                 O  
ATOM     63  OD2 ASP     8     149.087 161.970  81.665  1.00                 O  
ATOM     64  N   PHE     9     151.768 165.598  84.685  1.00                 N  
ATOM     65  CA  PHE     9     152.262 166.027  85.989  1.00                 C  
ATOM     66  C   PHE     9     152.143 167.535  86.156  1.00                 C  
ATOM     67  O   PHE     9     151.767 168.021  87.228  1.00                 O  
ATOM     68  CB  PHE     9     153.717 165.593  86.180  1.00                 C  
ATOM     69  CG  PHE     9     153.880 164.125  86.454  1.00                 C  
ATOM     70  CZ  PHE     9     154.189 161.409  86.960  1.00                 C  
ATOM     71  CD1 PHE     9     152.777 163.325  86.697  1.00                 C  
ATOM     72  CE1 PHE     9     152.928 161.974  86.949  1.00                 C  
ATOM     73  CD2 PHE     9     155.136 163.545  86.468  1.00                 C  
ATOM     74  CE2 PHE     9     155.286 162.194  86.720  1.00                 C  
ATOM     75  N   ALA    10     152.455 168.294  85.104  1.00                 N  
ATOM     76  CA  ALA    10     152.315 169.744  85.171  1.00                 C  
ATOM     77  C   ALA    10     150.851 170.149  85.221  1.00                 C  
ATOM     78  O   ALA    10     150.484 171.096  85.927  1.00                 O  
ATOM     79  CB  ALA    10     153.000 170.398  83.981  1.00                 C  
ATOM     80  N   HIS    11     149.995 169.438  84.481  1.00                 N  
ATOM     81  CA  HIS    11     148.570 169.746  84.494  1.00                 C  
ATOM     82  C   HIS    11     147.975 169.572  85.884  1.00                 C  
ATOM     83  O   HIS    11     147.035 170.287  86.249  1.00                 O  
ATOM     84  CB  HIS    11     147.822 168.863  83.493  1.00                 C  
ATOM     85  CG  HIS    11     146.363 169.180  83.381  1.00                 C  
ATOM     86  ND1 HIS    11     145.895 170.332  82.788  1.00                 N  
ATOM     87  CE1 HIS    11     144.551 170.336  82.837  1.00                 C  
ATOM     88  CD2 HIS    11     145.125 168.524  83.775  1.00                 C  
ATOM     89  NE2 HIS    11     144.082 169.254  83.428  1.00                 N  
ATOM     90  N   ASP    12     148.502 168.632  86.672  1.00                 N  
ATOM     91  CA  ASP    12     148.056 168.529  88.059  1.00                 C  
ATOM     92  C   ASP    12     148.487 169.722  88.902  1.00                 C  
ATOM     93  O   ASP    12     147.845 170.007  89.918  1.00                 O  
ATOM     94  CB  ASP    12     148.583 167.242  88.697  1.00                 C  
ATOM     95  CG  ASP    12     147.913 166.000  88.144  1.00                 C  
ATOM     96  OD1 ASP    12     146.859 166.136  87.489  1.00                 O  
ATOM     97  OD2 ASP    12     148.443 164.891  88.365  1.00                 O  
ATOM     98  N   GLY    13     149.552 170.422  88.515  1.00                 N  
ATOM     99  CA  GLY    13     149.937 171.636  89.209  1.00                 C  
ATOM    100  C   GLY    13     151.288 171.605  89.896  1.00                 C  
ATOM    101  O   GLY    13     151.481 172.274  90.914  1.00                 O  
ATOM    102  N   TYR    14     152.229 170.839  89.356  1.00                 N  
ATOM    103  CA  TYR    14     153.583 170.776  89.884  1.00                 C  
ATOM    104  C   TYR    14     154.511 171.660  89.059  1.00                 C  
ATOM    105  O   TYR    14     154.275 171.902  87.874  1.00                 O  
ATOM    106  CB  TYR    14     154.087 169.331  89.896  1.00                 C  
ATOM    107  CG  TYR    14     153.371 168.441  90.887  1.00                 C  
ATOM    108  OH  TYR    14     151.390 165.990  93.599  1.00                 O  
ATOM    109  CZ  TYR    14     152.047 166.801  92.703  1.00                 C  
ATOM    110  CD1 TYR    14     152.227 167.744  90.519  1.00                 C  
ATOM    111  CE1 TYR    14     151.566 166.928  91.418  1.00                 C  
ATOM    112  CD2 TYR    14     153.841 168.301  92.186  1.00                 C  
ATOM    113  CE2 TYR    14     153.193 167.490  93.098  1.00                 C  
ATOM    114  N   ASP    15     155.576 172.138  89.698  1.00                 N  
ATOM    115  CA  ASP    15     156.580 172.969  89.042  1.00                 C  
ATOM    116  C   ASP    15     157.794 172.101  88.744  1.00                 C  
ATOM    117  O   ASP    15     158.560 171.766  89.652  1.00                 O  
ATOM    118  CB  ASP    15     156.944 174.165  89.923  1.00                 C  
ATOM    119  CG  ASP    15     157.941 175.095  89.260  1.00                 C  
ATOM    120  OD1 ASP    15     158.489 174.722  88.202  1.00                 O  
ATOM    121  OD2 ASP    15     158.176 176.197  89.800  1.00                 O  
ATOM    122  N   LEU    16     157.972 171.747  87.475  1.00                 N  
ATOM    123  CA  LEU    16     159.006 170.811  87.058  1.00                 C  
ATOM    124  C   LEU    16     160.244 171.559  86.586  1.00                 C  
ATOM    125  O   LEU    16     160.151 172.458  85.744  1.00                 O  
ATOM    126  CB  LEU    16     158.483 169.893  85.951  1.00                 C  
ATOM    127  CG  LEU    16     157.273 169.026  86.305  1.00                 C  
ATOM    128  CD1 LEU    16     156.810 168.230  85.094  1.00                 C  
ATOM    129  CD2 LEU    16     157.601 168.091  87.459  1.00                 C  
ATOM    130  N   THR    17     161.398 171.179  87.127  1.00                 N  
ATOM    131  CA  THR    17     162.693 171.690  86.703  1.00                 C  
ATOM    132  C   THR    17     163.541 170.518  86.242  1.00                 C  
ATOM    133  O   THR    17     163.768 169.579  87.010  1.00                 O  
ATOM    134  CB  THR    17     163.393 172.463  87.836  1.00                 C  
ATOM    135  OG1 THR    17     162.578 173.570  88.238  1.00                 O  
ATOM    136  CG2 THR    17     164.739 172.994  87.366  1.00                 C  
ATOM    137  N   PHE    18     164.024 170.581  85.007  1.00                 N  
ATOM    138  CA  PHE    18     164.755 169.481  84.393  1.00                 C  
ATOM    139  C   PHE    18     166.245 169.773  84.446  1.00                 C  
ATOM    140  O   PHE    18     166.696 170.797  83.925  1.00                 O  
ATOM    141  CB  PHE    18     164.289 169.267  82.951  1.00                 C  
ATOM    142  CG  PHE    18     164.982 168.132  82.253  1.00                 C  
ATOM    143  CZ  PHE    18     166.269 166.037  80.957  1.00                 C  
ATOM    144  CD1 PHE    18     164.654 166.819  82.541  1.00                 C  
ATOM    145  CE1 PHE    18     165.292 165.775  81.898  1.00                 C  
ATOM    146  CD2 PHE    18     165.963 168.378  81.308  1.00                 C  
ATOM    147  CE2 PHE    18     166.601 167.334  80.665  1.00                 C  
ATOM    148  N   LYS    19     167.010 168.875  85.064  1.00                 N  
ATOM    149  CA  LYS    19     168.457 169.016  85.100  1.00                 C  
ATOM    150  C   LYS    19     169.099 167.712  84.661  1.00                 C  
ATOM    151  O   LYS    19     168.433 166.688  84.549  1.00                 O  
ATOM    152  CB  LYS    19     168.922 169.413  86.503  1.00                 C  
ATOM    153  CD  LYS    19     168.969 171.129  88.333  1.00                 C  
ATOM    154  CE  LYS    19     168.463 172.486  88.795  1.00                 C  
ATOM    155  CG  LYS    19     168.430 170.777  86.957  1.00                 C  
ATOM    156  NZ  LYS    19     169.007 172.857  90.130  1.00                 N  
ATOM    157  N   SER    20     170.398 167.760  84.393  1.00                 N  
ATOM    158  CA  SER    20     171.156 166.573  84.026  1.00                 C  
ATOM    159  C   SER    20     171.819 166.020  85.279  1.00                 C  
ATOM    160  O   SER    20     172.334 166.788  86.097  1.00                 O  
ATOM    161  CB  SER    20     172.187 166.908  82.947  1.00                 C  
ATOM    162  OG  SER    20     173.001 165.786  82.653  1.00                 O  
ATOM    163  N   ALA    21     171.809 164.691  85.423  1.00                 N  
ATOM    164  CA  ALA    21     172.252 164.067  86.667  1.00                 C  
ATOM    165  C   ALA    21     173.637 164.534  87.092  1.00                 C  
ATOM    166  O   ALA    21     173.923 164.608  88.291  1.00                 O  
ATOM    167  CB  ALA    21     172.250 162.552  86.530  1.00                 C  
ATOM    168  N   ASP    22     174.506 164.857  86.138  1.00                 N  
ATOM    169  CA  ASP    22     175.827 165.405  86.443  1.00                 C  
ATOM    170  C   ASP    22     175.793 166.899  86.135  1.00                 C  
ATOM    171  O   ASP    22     176.081 167.335  85.021  1.00                 O  
ATOM    172  CB  ASP    22     176.907 164.681  85.636  1.00                 C  
ATOM    173  CG  ASP    22     178.305 165.156  85.977  1.00                 C  
ATOM    174  OD1 ASP    22     178.430 166.150  86.723  1.00                 O  
ATOM    175  OD2 ASP    22     179.277 164.535  85.498  1.00                 O  
ATOM    176  N   ASP    23     175.435 167.688  87.145  1.00                 N  
ATOM    177  CA  ASP    23     175.336 169.132  87.019  1.00                 C  
ATOM    178  C   ASP    23     175.964 169.760  88.256  1.00                 C  
ATOM    179  O   ASP    23     175.584 169.411  89.386  1.00                 O  
ATOM    180  CB  ASP    23     173.876 169.556  86.850  1.00                 C  
ATOM    181  CG  ASP    23     173.730 171.033  86.537  1.00                 C  
ATOM    182  OD1 ASP    23     174.326 171.855  87.265  1.00                 O  
ATOM    183  OD2 ASP    23     173.021 171.367  85.566  1.00                 O  
ATOM    184  N   SER    24     176.935 170.662  88.098  1.00                 N  
ATOM    185  CA  SER    24     177.578 171.249  89.285  1.00                 C  
ATOM    186  C   SER    24     176.651 172.094  90.143  1.00                 C  
ATOM    187  O   SER    24     176.883 172.200  91.353  1.00                 O  
ATOM    188  CB  SER    24     178.774 172.110  88.875  1.00                 C  
ATOM    189  OG  SER    24     178.356 173.250  88.145  1.00                 O  
ATOM    190  N   SER    25     175.611 172.696  89.570  1.00                 N  
ATOM    191  CA  SER    25     174.716 173.568  90.317  1.00                 C  
ATOM    192  C   SER    25     173.598 172.806  91.015  1.00                 C  
ATOM    193  O   SER    25     172.569 173.404  91.350  1.00                 O  
ATOM    194  CB  SER    25     174.105 174.625  89.395  1.00                 C  
ATOM    195  OG  SER    25     173.291 174.026  88.402  1.00                 O  
ATOM    196  N   LEU    26     173.775 171.510  91.245  1.00                 N  
ATOM    197  CA  LEU    26     172.709 170.646  91.735  1.00                 C  
ATOM    198  C   LEU    26     172.866 170.429  93.235  1.00                 C  
ATOM    199  O   LEU    26     173.938 170.032  93.701  1.00                 O  
ATOM    200  CB  LEU    26     172.718 169.309  90.990  1.00                 C  
ATOM    201  CG  LEU    26     171.673 168.282  91.430  1.00                 C  
ATOM    202  CD1 LEU    26     170.268 168.778  91.124  1.00                 C  
ATOM    203  CD2 LEU    26     171.919 166.942  90.754  1.00                 C  
ATOM    204  N   SER    27     171.791 170.674  93.980  1.00                 N  
ATOM    205  CA  SER    27     171.799 170.504  95.425  1.00                 C  
ATOM    206  C   SER    27     170.361 170.468  95.916  1.00                 C  
ATOM    207  O   SER    27     169.451 170.984  95.265  1.00                 O  
ATOM    208  CB  SER    27     172.590 171.631  96.093  1.00                 C  
ATOM    209  OG  SER    27     171.936 172.878  95.932  1.00                 O  
ATOM    210  N   LEU    28     170.171 169.848  97.080  1.00                 N  
ATOM    211  CA  LEU    28     168.857 169.737  97.700  1.00                 C  
ATOM    212  C   LEU    28     168.688 170.679  98.883  1.00                 C  
ATOM    213  O   LEU    28     167.723 171.445  98.931  1.00                 O  
ATOM    214  CB  LEU    28     168.600 168.300  98.158  1.00                 C  
ATOM    215  CG  LEU    28     168.503 167.244  97.054  1.00                 C  
ATOM    216  CD1 LEU    28     168.378 165.851  97.652  1.00                 C  
ATOM    217  CD2 LEU    28     167.326 167.533  96.136  1.00                 C  
ATOM    218  N   SER    29     169.602 170.640  99.840  1.00                 N  
ATOM    219  CA  SER    29     169.545 171.534 100.987  1.00                 C  
ATOM    220  C   SER    29     170.500 172.693 100.754  1.00                 C  
ATOM    221  O   SER    29     171.565 172.547 100.144  1.00                 O  
ATOM    222  CB  SER    29     169.890 170.779 102.272  1.00                 C  
ATOM    223  OG  SER    29     169.939 171.658 103.383  1.00                 O  
ATOM    224  N   LYS    30     170.098 173.867 101.228  1.00                 N  
ATOM    225  CA  LYS    30     170.963 175.041 101.260  1.00                 C  
ATOM    226  C   LYS    30     170.676 175.759 102.569  1.00                 C  
ATOM    227  O   LYS    30     169.630 176.400 102.708  1.00                 O  
ATOM    228  CB  LYS    30     170.708 175.928 100.040  1.00                 C  
ATOM    229  CD  LYS    30     171.353 177.943  98.689  1.00                 C  
ATOM    230  CE  LYS    30     172.259 179.160  98.606  1.00                 C  
ATOM    231  CG  LYS    30     171.619 177.142  99.953  1.00                 C  
ATOM    232  NZ  LYS    30     172.026 179.942  97.360  1.00                 N  
ATOM    233  N   TYR    31     171.595 175.629 103.526  1.00                 N  
ATOM    234  CA  TYR    31     171.427 176.167 104.875  1.00                 C  
ATOM    235  C   TYR    31     170.211 175.554 105.568  1.00                 C  
ATOM    236  O   TYR    31     169.473 176.232 106.284  1.00                 O  
ATOM    237  CB  TYR    31     171.292 177.690 104.831  1.00                 C  
ATOM    238  CG  TYR    31     172.486 178.394 104.226  1.00                 C  
ATOM    239  OH  TYR    31     175.760 180.330 102.547  1.00                 O  
ATOM    240  CZ  TYR    31     174.677 179.689 103.104  1.00                 C  
ATOM    241  CD1 TYR    31     172.471 178.806 102.900  1.00                 C  
ATOM    242  CE1 TYR    31     173.557 179.450 102.338  1.00                 C  
ATOM    243  CD2 TYR    31     173.623 178.644 104.983  1.00                 C  
ATOM    244  CE2 TYR    31     174.719 179.286 104.438  1.00                 C  
ATOM    245  N   GLY    32     170.007 174.255 105.358  1.00                 N  
ATOM    246  CA  GLY    32     168.922 173.527 105.989  1.00                 C  
ATOM    247  C   GLY    32     167.548 174.036 105.611  1.00                 C  
ATOM    248  O   GLY    32     166.807 174.529 106.466  1.00                 O  
ATOM    249  N   GLU    33     167.189 173.916 104.334  1.00                 N  
ATOM    250  CA  GLU    33     165.965 174.537 103.844  1.00                 C  
ATOM    251  C   GLU    33     165.077 173.566 103.075  1.00                 C  
ATOM    252  O   GLU    33     163.849 173.698 103.103  1.00                 O  
ATOM    253  CB  GLU    33     166.293 175.734 102.949  1.00                 C  
ATOM    254  CD  GLU    33     167.316 178.035 102.750  1.00                 C  
ATOM    255  CG  GLU    33     166.999 176.872 103.669  1.00                 C  
ATOM    256  OE1 GLU    33     167.034 177.928 101.537  1.00                 O  
ATOM    257  OE2 GLU    33     167.846 179.053 103.241  1.00                 O  
ATOM    258  N   PHE    34     165.680 172.589 102.392  1.00                 N  
ATOM    259  CA  PHE    34     164.957 171.645 101.536  1.00                 C  
ATOM    260  C   PHE    34     164.159 172.393 100.462  1.00                 C  
ATOM    261  O   PHE    34     162.928 172.395 100.436  1.00                 O  
ATOM    262  CB  PHE    34     164.027 170.766 102.374  1.00                 C  
ATOM    263  CG  PHE    34     164.741 169.935 103.402  1.00                 C  
ATOM    264  CZ  PHE    34     166.067 168.395 105.298  1.00                 C  
ATOM    265  CD1 PHE    34     164.410 170.030 104.742  1.00                 C  
ATOM    266  CE1 PHE    34     165.067 169.266 105.687  1.00                 C  
ATOM    267  CD2 PHE    34     165.745 169.059 103.028  1.00                 C  
ATOM    268  CE2 PHE    34     166.402 168.295 103.974  1.00                 C  
ATOM    269  N   LEU    35     164.912 173.053  99.582  1.00                 N  
ATOM    270  CA  LEU    35     164.307 173.922  98.581  1.00                 C  
ATOM    271  C   LEU    35     163.564 173.161  97.489  1.00                 C  
ATOM    272  O   LEU    35     162.916 173.801  96.655  1.00                 O  
ATOM    273  CB  LEU    35     165.369 174.810  97.929  1.00                 C  
ATOM    274  CG  LEU    35     166.039 175.843  98.837  1.00                 C  
ATOM    275  CD1 LEU    35     167.161 176.559  98.101  1.00                 C  
ATOM    276  CD2 LEU    35     165.019 176.847  99.352  1.00                 C  
ATOM    277  N   TYR    36     163.627 171.832  97.473  1.00                 N  
ATOM    278  CA  TYR    36     162.874 171.014  96.527  1.00                 C  
ATOM    279  C   TYR    36     162.056 169.997  97.307  1.00                 C  
ATOM    280  O   TYR    36     162.621 169.136  97.989  1.00                 O  
ATOM    281  CB  TYR    36     163.820 170.329  95.539  1.00                 C  
ATOM    282  CG  TYR    36     164.622 171.292  94.691  1.00                 C  
ATOM    283  OH  TYR    36     166.837 173.939  92.373  1.00                 O  
ATOM    284  CZ  TYR    36     166.103 173.063  93.139  1.00                 C  
ATOM    285  CD1 TYR    36     165.812 171.832  95.161  1.00                 C  
ATOM    286  CE1 TYR    36     166.551 172.712  94.394  1.00                 C  
ATOM    287  CD2 TYR    36     164.185 171.657  93.424  1.00                 C  
ATOM    288  CE2 TYR    36     164.911 172.535  92.643  1.00                 C  
ATOM    289  N   SER    37     160.731 170.090  97.202  1.00                 N  
ATOM    290  CA  SER    37     159.842 169.286  98.031  1.00                 C  
ATOM    291  C   SER    37     159.582 167.891  97.480  1.00                 C  
ATOM    292  O   SER    37     159.208 167.001  98.249  1.00                 O  
ATOM    293  CB  SER    37     158.499 169.994  98.220  1.00                 C  
ATOM    294  OG  SER    37     157.783 170.063  96.999  1.00                 O  
ATOM    295  N   ASN    38     159.761 167.682  96.179  1.00                 N  
ATOM    296  CA  ASN    38     159.613 166.375  95.560  1.00                 C  
ATOM    297  C   ASN    38     160.819 166.112  94.674  1.00                 C  
ATOM    298  O   ASN    38     161.383 167.035  94.085  1.00                 O  
ATOM    299  CB  ASN    38     158.302 166.299  94.775  1.00                 C  
ATOM    300  CG  ASN    38     157.081 166.409  95.667  1.00                 C  
ATOM    301  OD1 ASN    38     156.757 167.488  96.162  1.00                 O  
ATOM    302  ND2 ASN    38     156.399 165.289  95.874  1.00                 N  
ATOM    303  N   LEU    39     161.214 164.849  94.581  1.00                 N  
ATOM    304  CA  LEU    39     162.365 164.484  93.771  1.00                 C  
ATOM    305  C   LEU    39     161.991 163.336  92.847  1.00                 C  
ATOM    306  O   LEU    39     161.293 162.405  93.253  1.00                 O  
ATOM    307  CB  LEU    39     163.549 164.105  94.663  1.00                 C  
ATOM    308  CG  LEU    39     164.820 163.647  93.944  1.00                 C  
ATOM    309  CD1 LEU    39     165.427 164.789  93.144  1.00                 C  
ATOM    310  CD2 LEU    39     165.833 163.100  94.938  1.00                 C  
ATOM    311  N   ILE    40     162.457 163.411  91.603  1.00                 N  
ATOM    312  CA  ILE    40     162.167 162.416  90.577  1.00                 C  
ATOM    313  C   ILE    40     163.474 162.057  89.891  1.00                 C  
ATOM    314  O   ILE    40     164.153 162.938  89.353  1.00                 O  
ATOM    315  CB  ILE    40     161.122 162.931  89.570  1.00                 C  
ATOM    316  CD1 ILE    40     158.807 163.986  89.409  1.00                 C  
ATOM    317  CG1 ILE    40     159.819 163.287  90.290  1.00                 C  
ATOM    318  CG2 ILE    40     160.898 161.911  88.465  1.00                 C  
ATOM    319  N   ILE    41     163.826 160.777  89.904  1.00                 N  
ATOM    320  CA  ILE    41     165.036 160.286  89.255  1.00                 C  
ATOM    321  C   ILE    41     164.618 159.437  88.065  1.00                 C  
ATOM    322  O   ILE    41     164.126 158.316  88.234  1.00                 O  
ATOM    323  CB  ILE    41     165.920 159.492  90.235  1.00                 C  
ATOM    324  CD1 ILE    41     167.018 159.616  92.532  1.00                 C  
ATOM    325  CG1 ILE    41     166.328 160.372  91.418  1.00                 C  
ATOM    326  CG2 ILE    41     167.128 158.914  89.514  1.00                 C  
ATOM    327  N   PHE    42     164.809 159.960  86.861  1.00                 N  
ATOM    328  CA  PHE    42     164.630 159.193  85.635  1.00                 C  
ATOM    329  C   PHE    42     165.967 158.946  84.949  1.00                 C  
ATOM    330  O   PHE    42     166.043 158.832  83.725  1.00                 O  
ATOM    331  CB  PHE    42     163.674 159.917  84.685  1.00                 C  
ATOM    332  CG  PHE    42     162.280 160.063  85.223  1.00                 C  
ATOM    333  CZ  PHE    42     159.698 160.326  86.220  1.00                 C  
ATOM    334  CD1 PHE    42     161.632 161.286  85.185  1.00                 C  
ATOM    335  CE1 PHE    42     160.349 161.420  85.680  1.00                 C  
ATOM    336  CD2 PHE    42     161.615 158.978  85.766  1.00                 C  
ATOM    337  CE2 PHE    42     160.332 159.112  86.261  1.00                 C  
ATOM    338  N   ALA    43     167.041 158.865  85.734  1.00                 N  
ATOM    339  CA  ALA    43     168.393 158.706  85.205  1.00                 C  
ATOM    340  C   ALA    43     168.993 157.406  85.719  1.00                 C  
ATOM    341  O   ALA    43     169.712 157.401  86.729  1.00                 O  
ATOM    342  CB  ALA    43     169.258 159.895  85.594  1.00                 C  
ATOM    343  N   PRO    44     168.721 156.281  85.068  1.00                 N  
ATOM    344  CA  PRO    44     169.532 155.086  85.303  1.00                 C  
ATOM    345  C   PRO    44     170.905 155.257  84.674  1.00                 C  
ATOM    346  O   PRO    44     171.162 156.192  83.913  1.00                 O  
ATOM    347  CB  PRO    44     168.734 153.961  84.640  1.00                 C  
ATOM    348  CD  PRO    44     167.616 155.998  84.066  1.00                 C  
ATOM    349  CG  PRO    44     167.977 154.635  83.546  1.00                 C  
ATOM    350  N   SER    45     171.798 154.327  85.005  1.00                 N  
ATOM    351  CA  SER    45     173.188 154.364  84.552  1.00                 C  
ATOM    352  C   SER    45     173.869 155.661  84.992  1.00                 C  
ATOM    353  O   SER    45     174.315 156.473  84.181  1.00                 O  
ATOM    354  CB  SER    45     173.260 154.218  83.031  1.00                 C  
ATOM    355  OG  SER    45     174.563 153.849  82.614  1.00                 O  
ATOM    356  N   VAL    46     173.929 155.844  86.304  1.00                 N  
ATOM    357  CA  VAL    46     174.688 156.922  86.919  1.00                 C  
ATOM    358  C   VAL    46     175.628 156.293  87.936  1.00                 C  
ATOM    359  O   VAL    46     175.318 155.258  88.531  1.00                 O  
ATOM    360  CB  VAL    46     173.761 157.967  87.567  1.00                 C  
ATOM    361  CG1 VAL    46     172.876 158.619  86.515  1.00                 C  
ATOM    362  CG2 VAL    46     172.915 157.326  88.656  1.00                 C  
ATOM    363  N   GLU    47     176.801 156.890  88.098  1.00                 N  
ATOM    364  CA  GLU    47     177.756 156.416  89.091  1.00                 C  
ATOM    365  C   GLU    47     178.022 157.429  90.189  1.00                 C  
ATOM    366  O   GLU    47     178.161 157.048  91.354  1.00                 O  
ATOM    367  CB  GLU    47     179.082 156.043  88.424  1.00                 C  
ATOM    368  CD  GLU    47     178.618 153.579  88.118  1.00                 C  
ATOM    369  CG  GLU    47     178.979 154.887  87.443  1.00                 C  
ATOM    370  OE1 GLU    47     178.803 153.475  89.349  1.00                 O  
ATOM    371  OE2 GLU    47     178.151 152.657  87.417  1.00                 O  
ATOM    372  N   GLU    48     178.094 158.711  89.849  1.00                 N  
ATOM    373  CA  GLU    48     178.154 159.788  90.823  1.00                 C  
ATOM    374  C   GLU    48     177.221 160.891  90.360  1.00                 C  
ATOM    375  O   GLU    48     177.324 161.352  89.220  1.00                 O  
ATOM    376  CB  GLU    48     179.591 160.290  90.979  1.00                 C  
ATOM    377  CD  GLU    48     181.203 161.801  92.203  1.00                 C  
ATOM    378  CG  GLU    48     179.757 161.383  92.022  1.00                 C  
ATOM    379  OE1 GLU    48     182.079 161.214  91.535  1.00                 O  
ATOM    380  OE2 GLU    48     181.459 162.717  93.012  1.00                 O  
ATOM    381  N   PHE    49     176.300 161.295  91.226  1.00                 N  
ATOM    382  CA  PHE    49     175.466 162.433  90.893  1.00                 C  
ATOM    383  C   PHE    49     176.302 163.707  90.901  1.00                 C  
ATOM    384  O   PHE    49     177.351 163.792  91.543  1.00                 O  
ATOM    385  CB  PHE    49     174.297 162.545  91.873  1.00                 C  
ATOM    386  CG  PHE    49     173.260 161.471  91.706  1.00                 C  
ATOM    387  CZ  PHE    49     171.340 159.486  91.393  1.00                 C  
ATOM    388  CD1 PHE    49     173.265 160.352  92.521  1.00                 C  
ATOM    389  CE1 PHE    49     172.311 159.364  92.368  1.00                 C  
ATOM    390  CD2 PHE    49     172.281 161.579  90.735  1.00                 C  
ATOM    391  CE2 PHE    49     171.328 160.590  90.581  1.00                 C  
ATOM    392  N   GLY    50     175.823 164.709  90.169  1.00                 N  
ATOM    393  CA  GLY    50     176.528 165.975  90.106  1.00                 C  
ATOM    394  C   GLY    50     176.299 166.797  91.363  1.00                 C  
ATOM    395  O   GLY    50     175.220 166.787  91.952  1.00                 O  
ATOM    396  N   GLY    51     177.336 167.518  91.770  1.00                 N  
ATOM    397  CA  GLY    51     177.241 168.332  92.961  1.00                 C  
ATOM    398  C   GLY    51     177.288 167.508  94.227  1.00                 C  
ATOM    399  O   GLY    51     178.019 166.516  94.303  1.00                 O  
ATOM    400  N   ASN    52     176.508 167.903  95.230  1.00                 N  
ATOM    401  CA  ASN    52     176.484 167.225  96.523  1.00                 C  
ATOM    402  C   ASN    52     175.251 166.348  96.686  1.00                 C  
ATOM    403  O   ASN    52     174.679 166.265  97.776  1.00                 O  
ATOM    404  CB  ASN    52     176.560 168.243  97.663  1.00                 C  
ATOM    405  CG  ASN    52     175.349 169.153  97.713  1.00                 C  
ATOM    406  OD1 ASN    52     174.679 169.367  96.703  1.00                 O  
ATOM    407  ND2 ASN    52     175.064 169.693  98.893  1.00                 N  
ATOM    408  N   LEU    53     174.807 165.697  95.613  1.00                 N  
ATOM    409  CA  LEU    53     173.735 164.706  95.696  1.00                 C  
ATOM    410  C   LEU    53     174.416 163.361  95.931  1.00                 C  
ATOM    411  O   LEU    53     174.702 162.610  95.001  1.00                 O  
ATOM    412  CB  LEU    53     172.889 164.724  94.421  1.00                 C  
ATOM    413  CG  LEU    53     171.720 163.739  94.370  1.00                 C  
ATOM    414  CD1 LEU    53     170.704 164.052  95.458  1.00                 C  
ATOM    415  CD2 LEU    53     171.055 163.764  93.002  1.00                 C  
ATOM    416  N   GLY    54     174.692 163.061  97.193  1.00                 N  
ATOM    417  CA  GLY    54     175.205 161.752  97.567  1.00                 C  
ATOM    418  C   GLY    54     174.037 160.777  97.659  1.00                 C  
ATOM    419  O   GLY    54     172.917 161.067  97.231  1.00                 O  
ATOM    420  N   VAL    55     174.286 159.593  98.212  1.00                 N  
ATOM    421  CA  VAL    55     173.183 158.729  98.607  1.00                 C  
ATOM    422  C   VAL    55     172.791 158.980 100.060  1.00                 C  
ATOM    423  O   VAL    55     171.618 158.796 100.419  1.00                 O  
ATOM    424  CB  VAL    55     173.531 157.242  98.407  1.00                 C  
ATOM    425  CG1 VAL    55     173.850 156.962  96.946  1.00                 C  
ATOM    426  CG2 VAL    55     174.698 156.844  99.296  1.00                 C  
ATOM    427  N   SER    56     173.722 159.455 100.891  1.00                 N  
ATOM    428  CA  SER    56     173.357 159.914 102.224  1.00                 C  
ATOM    429  C   SER    56     172.583 161.222 102.179  1.00                 C  
ATOM    430  O   SER    56     171.751 161.464 103.056  1.00                 O  
ATOM    431  CB  SER    56     174.605 160.083 103.093  1.00                 C  
ATOM    432  OG  SER    56     175.432 161.123 102.602  1.00                 O  
ATOM    433  N   SER    57     172.808 162.056 101.162  1.00                 N  
ATOM    434  CA  SER    57     172.027 163.282 101.040  1.00                 C  
ATOM    435  C   SER    57     170.586 162.981 100.652  1.00                 C  
ATOM    436  O   SER    57     169.653 163.571 101.205  1.00                 O  
ATOM    437  CB  SER    57     172.661 164.221 100.012  1.00                 C  
ATOM    438  OG  SER    57     173.925 164.684 100.455  1.00                 O  
ATOM    439  N   ILE    58     170.378 162.052  99.716  1.00                 N  
ATOM    440  CA  ILE    58     169.016 161.648  99.384  1.00                 C  
ATOM    441  C   ILE    58     168.376 160.911 100.553  1.00                 C  
ATOM    442  O   ILE    58     167.164 161.022 100.779  1.00                 O  
ATOM    443  CB  ILE    58     168.980 160.769  98.120  1.00                 C  
ATOM    444  CD1 ILE    58     169.631 160.751  95.655  1.00                 C  
ATOM    445  CG1 ILE    58     169.377 161.588  96.890  1.00                 C  
ATOM    446  CG2 ILE    58     167.611 160.127  97.956  1.00                 C  
ATOM    447  N   THR    59     169.167 160.161 101.323  1.00                 N  
ATOM    448  CA  THR    59     168.622 159.518 102.514  1.00                 C  
ATOM    449  C   THR    59     168.171 160.548 103.544  1.00                 C  
ATOM    450  O   THR    59     167.105 160.400 104.152  1.00                 O  
ATOM    451  CB  THR    59     169.647 158.568 103.161  1.00                 C  
ATOM    452  OG1 THR    59     169.983 157.523 102.240  1.00                 O  
ATOM    453  CG2 THR    59     169.069 157.939 104.420  1.00                 C  
ATOM    454  N   ASN    60     168.958 161.606 103.747  1.00                 N  
ATOM    455  CA  ASN    60     168.532 162.678 104.640  1.00                 C  
ATOM    456  C   ASN    60     167.338 163.432 104.074  1.00                 C  
ATOM    457  O   ASN    60     166.524 163.963 104.836  1.00                 O  
ATOM    458  CB  ASN    60     169.690 163.639 104.914  1.00                 C  
ATOM    459  CG  ASN    60     170.734 163.045 105.839  1.00                 C  
ATOM    460  OD1 ASN    60     170.451 162.117 106.596  1.00                 O  
ATOM    461  ND2 ASN    60     171.948 163.581 105.781  1.00                 N  
ATOM    462  N   PHE    61     167.215 163.485 102.748  1.00                 N  
ATOM    463  CA  PHE    61     166.053 164.117 102.133  1.00                 C  
ATOM    464  C   PHE    61     164.786 163.315 102.396  1.00                 C  
ATOM    465  O   PHE    61     163.725 163.889 102.661  1.00                 O  
ATOM    466  CB  PHE    61     166.266 164.280 100.627  1.00                 C  
ATOM    467  CG  PHE    61     165.134 164.975  99.926  1.00                 C  
ATOM    468  CZ  PHE    61     163.036 166.255  98.627  1.00                 C  
ATOM    469  CD1 PHE    61     164.952 166.341 100.060  1.00                 C  
ATOM    470  CE1 PHE    61     163.910 166.980  99.415  1.00                 C  
ATOM    471  CD2 PHE    61     164.251 164.264  99.133  1.00                 C  
ATOM    472  CE2 PHE    61     163.209 164.903  98.488  1.00                 C  
ATOM    473  N   ILE    62     164.876 161.987 102.320  1.00                 N  
ATOM    474  CA  ILE    62     163.720 161.155 102.642  1.00                 C  
ATOM    475  C   ILE    62     163.434 161.199 104.137  1.00                 C  
ATOM    476  O   ILE    62     162.273 161.128 104.556  1.00                 O  
ATOM    477  CB  ILE    62     163.926 159.700 102.182  1.00                 C  
ATOM    478  CD1 ILE    62     164.421 158.286 100.119  1.00                 C  
ATOM    479  CG1 ILE    62     163.957 159.623 100.654  1.00                 C  
ATOM    480  CG2 ILE    62     162.854 158.797 102.773  1.00                 C  
ATOM    481  N   ASP    63     164.472 161.332 104.966  1.00                 N  
ATOM    482  CA  ASP    63     164.258 161.490 106.400  1.00                 C  
ATOM    483  C   ASP    63     163.698 162.860 106.754  1.00                 C  
ATOM    484  O   ASP    63     163.156 163.029 107.851  1.00                 O  
ATOM    485  CB  ASP    63     165.563 161.261 107.165  1.00                 C  
ATOM    486  CG  ASP    63     165.999 159.809 107.152  1.00                 C  
ATOM    487  OD1 ASP    63     165.167 158.942 106.809  1.00                 O  
ATOM    488  OD2 ASP    63     167.172 159.538 107.486  1.00                 O  
ATOM    489  N   ASN    64     163.821 163.840 105.858  1.00                 N  
ATOM    490  CA  ASN    64     163.291 165.161 106.142  1.00                 C  
ATOM    491  C   ASN    64     161.809 165.289 105.881  1.00                 C  
ATOM    492  O   ASN    64     161.133 166.093 106.529  1.00                 O  
ATOM    493  CB  ASN    64     164.038 166.223 105.333  1.00                 C  
ATOM    494  CG  ASN    64     163.883 166.033 103.837  1.00                 C  
ATOM    495  OD1 ASN    64     162.936 165.393 103.378  1.00                 O  
ATOM    496  ND2 ASN    64     164.815 166.589 103.071  1.00                 N  
ATOM    497  N   GLY    65     161.280 164.512 104.940  1.00                 N  
ATOM    498  CA  GLY    65     159.864 164.555 104.639  1.00                 C  
ATOM    499  C   GLY    65     159.566 164.512 103.156  1.00                 C  
ATOM    500  O   GLY    65     158.401 164.484 102.752  1.00                 O  
ATOM    501  N   GLY    66     160.613 164.512 102.333  1.00                 N  
ATOM    502  CA  GLY    66     160.423 164.497 100.901  1.00                 C  
ATOM    503  C   GLY    66     160.022 163.134 100.372  1.00                 C  
ATOM    504  O   GLY    66     160.088 162.120 101.061  1.00                 O  
ATOM    505  N   ASN    67     159.618 163.120  99.105  1.00                 N  
ATOM    506  CA  ASN    67     159.135 161.921  98.438  1.00                 C  
ATOM    507  C   ASN    67     159.863 161.765  97.114  1.00                 C  
ATOM    508  O   ASN    67     159.800 162.656  96.263  1.00                 O  
ATOM    509  CB  ASN    67     157.618 161.988  98.248  1.00                 C  
ATOM    510  CG  ASN    67     156.865 161.984  99.563  1.00                 C  
ATOM    511  OD1 ASN    67     157.396 161.566 100.592  1.00                 O  
ATOM    512  ND2 ASN    67     155.622 162.450  99.534  1.00                 N  
ATOM    513  N   VAL    68     160.551 160.643  96.938  1.00                 N  
ATOM    514  CA  VAL    68     161.309 160.402  95.722  1.00                 C  
ATOM    515  C   VAL    68     160.593 159.367  94.866  1.00                 C  
ATOM    516  O   VAL    68     159.828 158.529  95.348  1.00                 O  
ATOM    517  CB  VAL    68     162.746 159.944  96.034  1.00                 C  
ATOM    518  CG1 VAL    68     163.496 161.025  96.795  1.00                 C  
ATOM    519  CG2 VAL    68     162.731 158.644  96.824  1.00                 C  
ATOM    520  N   ILE    69     160.842 159.454  93.564  1.00                 N  
ATOM    521  CA  ILE    69     160.467 158.437  92.591  1.00                 C  
ATOM    522  C   ILE    69     161.711 158.170  91.765  1.00                 C  
ATOM    523  O   ILE    69     162.307 159.108  91.229  1.00                 O  
ATOM    524  CB  ILE    69     159.272 158.891  91.733  1.00                 C  
ATOM    525  CD1 ILE    69     156.904 159.824  91.883  1.00                 C  
ATOM    526  CG1 ILE    69     158.057 159.176  92.618  1.00                 C  
ATOM    527  CG2 ILE    69     158.962 157.856  90.661  1.00                 C  
ATOM    528  N   VAL    70     162.111 156.908  91.663  1.00                 N  
ATOM    529  CA  VAL    70     163.305 156.532  90.918  1.00                 C  
ATOM    530  C   VAL    70     162.938 155.424  89.946  1.00                 C  
ATOM    531  O   VAL    70     162.238 154.476  90.313  1.00                 O  
ATOM    532  CB  VAL    70     164.442 156.093  91.859  1.00                 C  
ATOM    533  CG1 VAL    70     165.664 155.671  91.057  1.00                 C  
ATOM    534  CG2 VAL    70     164.796 157.213  92.825  1.00                 C  
ATOM    535  N   ALA    71     163.404 155.553  88.708  1.00                 N  
ATOM    536  CA  ALA    71     163.184 154.565  87.665  1.00                 C  
ATOM    537  C   ALA    71     164.537 154.116  87.139  1.00                 C  
ATOM    538  O   ALA    71     165.439 154.940  86.968  1.00                 O  
ATOM    539  CB  ALA    71     162.317 155.146  86.558  1.00                 C  
ATOM    540  N   ALA    72     164.681 152.820  86.880  1.00                 N  
ATOM    541  CA  ALA    72     165.973 152.271  86.496  1.00                 C  
ATOM    542  C   ALA    72     165.800 151.234  85.400  1.00                 C  
ATOM    543  O   ALA    72     165.040 150.279  85.564  1.00                 O  
ATOM    544  CB  ALA    72     166.670 151.662  87.703  1.00                 C  
ATOM    545  N   SER    73     166.513 151.413  84.297  1.00                 N  
ATOM    546  CA  SER    73     166.455 150.481  83.181  1.00                 C  
ATOM    547  C   SER    73     167.528 149.408  83.371  1.00                 C  
ATOM    548  O   SER    73     168.095 149.265  84.456  1.00                 O  
ATOM    549  CB  SER    73     166.641 151.221  81.855  1.00                 C  
ATOM    550  OG  SER    73     167.963 151.714  81.727  1.00                 O  
ATOM    551  N   SER    74     167.823 148.647  82.315  1.00                 N  
ATOM    552  CA  SER    74     168.750 147.527  82.408  1.00                 C  
ATOM    553  C   SER    74     170.200 147.955  82.568  1.00                 C  
ATOM    554  O   SER    74     171.082 147.107  82.434  1.00                 O  
ATOM    555  CB  SER    74     168.633 146.631  81.174  1.00                 C  
ATOM    556  OG  SER    74     169.063 147.310  80.007  1.00                 O  
ATOM    557  N   SER    75     170.470 149.234  82.800  1.00                 N  
ATOM    558  CA  SER    75     171.800 149.726  83.151  1.00                 C  
ATOM    559  C   SER    75     171.642 150.487  84.463  1.00                 C  
ATOM    560  O   SER    75     171.330 151.680  84.462  1.00                 O  
ATOM    561  CB  SER    75     172.362 150.600  82.028  1.00                 C  
ATOM    562  OG  SER    75     173.641 151.106  82.367  1.00                 O  
ATOM    563  N   VAL    76     171.855 149.796  85.581  1.00                 N  
ATOM    564  CA  VAL    76     171.458 150.340  86.877  1.00                 C  
ATOM    565  C   VAL    76     172.405 151.446  87.322  1.00                 C  
ATOM    566  O   VAL    76     172.002 152.603  87.479  1.00                 O  
ATOM    567  CB  VAL    76     171.397 149.242  87.955  1.00                 C  
ATOM    568  CG1 VAL    76     171.171 149.856  89.328  1.00                 C  
ATOM    569  CG2 VAL    76     170.303 148.237  87.631  1.00                 C  
ATOM    570  N   GLY    77     173.675 151.114  87.529  1.00                 N  
ATOM    571  CA  GLY    77     174.589 152.074  88.116  1.00                 C  
ATOM    572  C   GLY    77     174.557 152.037  89.630  1.00                 C  
ATOM    573  O   GLY    77     173.514 151.758  90.225  1.00                 O  
ATOM    574  N   ASP    78     175.691 152.345  90.265  1.00                 N  
ATOM    575  CA  ASP    78     175.855 152.019  91.682  1.00                 C  
ATOM    576  C   ASP    78     174.938 152.807  92.612  1.00                 C  
ATOM    577  O   ASP    78     174.275 152.178  93.455  1.00                 O  
ATOM    578  CB  ASP    78     177.303 152.248  92.121  1.00                 C  
ATOM    579  CG  ASP    78     178.255 151.218  91.548  1.00                 C  
ATOM    580  OD1 ASP    78     177.775 150.181  91.044  1.00                 O  
ATOM    581  OD2 ASP    78     179.482 151.447  91.603  1.00                 O  
ATOM    582  N   PRO    79     174.863 154.143  92.557  1.00                 N  
ATOM    583  CA  PRO    79     174.100 154.858  93.595  1.00                 C  
ATOM    584  C   PRO    79     172.609 154.572  93.585  1.00                 C  
ATOM    585  O   PRO    79     171.976 154.711  94.634  1.00                 O  
ATOM    586  CB  PRO    79     174.354 156.335  93.289  1.00                 C  
ATOM    587  CD  PRO    79     175.425 155.090  91.549  1.00                 C  
ATOM    588  CG  PRO    79     174.682 156.365  91.834  1.00                 C  
ATOM    589  N   LEU    80     172.024 154.151  92.463  1.00                 N  
ATOM    590  CA  LEU    80     170.626 153.732  92.501  1.00                 C  
ATOM    591  C   LEU    80     170.469 152.430  93.279  1.00                 C  
ATOM    592  O   LEU    80     169.557 152.297  94.107  1.00                 O  
ATOM    593  CB  LEU    80     170.077 153.569  91.082  1.00                 C  
ATOM    594  CG  LEU    80     169.920 154.852  90.264  1.00                 C  
ATOM    595  CD1 LEU    80     169.535 154.531  88.828  1.00                 C  
ATOM    596  CD2 LEU    80     168.885 155.770  90.897  1.00                 C  
ATOM    597  N   ARG    81     171.354 151.462  93.027  1.00                 N  
ATOM    598  CA  ARG    81     171.388 150.248  93.836  1.00                 C  
ATOM    599  C   ARG    81     171.578 150.575  95.308  1.00                 C  
ATOM    600  O   ARG    81     170.955 149.955  96.177  1.00                 O  
ATOM    601  CB  ARG    81     172.503 149.316  93.357  1.00                 C  
ATOM    602  CD  ARG    81     173.614 147.069  93.486  1.00                 C  
ATOM    603  NE  ARG    81     173.410 146.783  92.068  1.00                 N  
ATOM    604  CG  ARG    81     172.521 147.963  94.050  1.00                 C  
ATOM    605  CZ  ARG    81     174.134 147.313  91.087  1.00                 C  
ATOM    606  NH1 ARG    81     173.876 146.994  89.826  1.00                 N  
ATOM    607  NH2 ARG    81     175.114 148.159  91.370  1.00                 N  
ATOM    608  N   GLU    82     172.430 151.555  95.608  1.00                 N  
ATOM    609  CA  GLU    82     172.713 151.881  97.001  1.00                 C  
ATOM    610  C   GLU    82     171.539 152.590  97.663  1.00                 C  
ATOM    611  O   GLU    82     171.262 152.352  98.841  1.00                 O  
ATOM    612  CB  GLU    82     173.967 152.751  97.104  1.00                 C  
ATOM    613  CD  GLU    82     176.469 152.934  96.805  1.00                 C  
ATOM    614  CG  GLU    82     175.256 152.026  96.751  1.00                 C  
ATOM    615  OE1 GLU    82     176.286 154.163  96.929  1.00                 O  
ATOM    616  OE2 GLU    82     177.603 152.416  96.725  1.00                 O  
ATOM    617  N   LEU    83     170.832 153.448  96.929  1.00                 N  
ATOM    618  CA  LEU    83     169.605 154.036  97.455  1.00                 C  
ATOM    619  C   LEU    83     168.566 152.959  97.733  1.00                 C  
ATOM    620  O   LEU    83     167.888 152.989  98.770  1.00                 O  
ATOM    621  CB  LEU    83     169.046 155.072  96.478  1.00                 C  
ATOM    622  CG  LEU    83     169.857 156.360  96.318  1.00                 C  
ATOM    623  CD1 LEU    83     169.292 157.214  95.193  1.00                 C  
ATOM    624  CD2 LEU    83     169.880 157.146  97.619  1.00                 C  
ATOM    625  N   ALA    84     168.431 151.997  96.819  1.00                 N  
ATOM    626  CA  ALA    84     167.543 150.877  97.072  1.00                 C  
ATOM    627  C   ALA    84     167.926 150.108  98.321  1.00                 C  
ATOM    628  O   ALA    84     167.067 149.751  99.130  1.00                 O  
ATOM    629  CB  ALA    84     167.528 149.932  95.880  1.00                 C  
ATOM    630  N   THR    85     169.220 149.839  98.494  1.00                 N  
ATOM    631  CA  THR    85     169.680 149.147  99.691  1.00                 C  
ATOM    632  C   THR    85     169.497 149.984 100.949  1.00                 C  
ATOM    633  O   THR    85     169.405 149.422 102.044  1.00                 O  
ATOM    634  CB  THR    85     171.162 148.745  99.576  1.00                 C  
ATOM    635  OG1 THR    85     171.966 149.919  99.398  1.00                 O  
ATOM    636  CG2 THR    85     171.374 147.825  98.384  1.00                 C  
ATOM    637  N   GLU    86     169.458 151.310 100.818  1.00                 N  
ATOM    638  CA  GLU    86     169.168 152.154 101.972  1.00                 C  
ATOM    639  C   GLU    86     167.698 152.072 102.352  1.00                 C  
ATOM    640  O   GLU    86     167.358 152.065 103.540  1.00                 O  
ATOM    641  CB  GLU    86     169.558 153.606 101.686  1.00                 C  
ATOM    642  CD  GLU    86     171.788 153.530 102.869  1.00                 C  
ATOM    643  CG  GLU    86     171.056 153.836 101.577  1.00                 C  
ATOM    644  OE1 GLU    86     171.760 154.380 103.783  1.00                 O  
ATOM    645  OE2 GLU    86     172.389 152.439 102.967  1.00                 O  
ATOM    646  N   CYS    87     166.808 152.013 101.360  1.00                 N  
ATOM    647  CA  CYS    87     165.388 151.911 101.670  1.00                 C  
ATOM    648  C   CYS    87     164.973 150.507 102.089  1.00                 C  
ATOM    649  O   CYS    87     163.989 150.360 102.818  1.00                 O  
ATOM    650  CB  CYS    87     164.545 152.346 100.469  1.00                 C  
ATOM    651  SG  CYS    87     164.655 154.107 100.078  1.00                 S  
ATOM    652  N   GLY    88     165.699 149.478 101.664  1.00                 N  
ATOM    653  CA  GLY    88     165.368 148.112 102.014  1.00                 C  
ATOM    654  C   GLY    88     164.988 147.237 100.844  1.00                 C  
ATOM    655  O   GLY    88     164.554 146.100 101.059  1.00                 O  
ATOM    656  N   LEU    89     165.137 147.726  99.617  1.00                 N  
ATOM    657  CA  LEU    89     164.781 146.991  98.410  1.00                 C  
ATOM    658  C   LEU    89     166.051 146.741  97.613  1.00                 C  
ATOM    659  O   LEU    89     166.776 147.684  97.279  1.00                 O  
ATOM    660  CB  LEU    89     163.748 147.770  97.594  1.00                 C  
ATOM    661  CG  LEU    89     162.413 148.056  98.285  1.00                 C  
ATOM    662  CD1 LEU    89     161.534 148.939  97.413  1.00                 C  
ATOM    663  CD2 LEU    89     161.693 146.759  98.622  1.00                 C  
ATOM    664  N   GLU    90     166.316 145.480  97.298  1.00                 N  
ATOM    665  CA  GLU    90     167.566 145.074  96.668  1.00                 C  
ATOM    666  C   GLU    90     167.357 144.875  95.174  1.00                 C  
ATOM    667  O   GLU    90     166.649 143.951  94.763  1.00                 O  
ATOM    668  CB  GLU    90     168.100 143.794  97.313  1.00                 C  
ATOM    669  CD  GLU    90     169.939 142.066  97.428  1.00                 C  
ATOM    670  CG  GLU    90     169.433 143.325  96.752  1.00                 C  
ATOM    671  OE1 GLU    90     169.335 141.651  98.439  1.00                 O  
ATOM    672  OE2 GLU    90     170.940 141.495  96.946  1.00                 O  
ATOM    673  N   PHE    91     167.976 145.734  94.368  1.00                 N  
ATOM    674  CA  PHE    91     167.951 145.568  92.924  1.00                 C  
ATOM    675  C   PHE    91     168.800 144.372  92.507  1.00                 C  
ATOM    676  O   PHE    91     169.565 143.812  93.295  1.00                 O  
ATOM    677  CB  PHE    91     168.444 146.839  92.230  1.00                 C  
ATOM    678  CG  PHE    91     167.496 147.998  92.343  1.00                 C  
ATOM    679  CZ  PHE    91     165.745 150.147  92.547  1.00                 C  
ATOM    680  CD1 PHE    91     166.376 147.919  93.151  1.00                 C  
ATOM    681  CE1 PHE    91     165.503 148.985  93.255  1.00                 C  
ATOM    682  CD2 PHE    91     167.724 149.169  91.640  1.00                 C  
ATOM    683  CE2 PHE    91     166.852 150.235  91.744  1.00                 C  
ATOM    684  N   ASP    92     168.667 143.995  91.240  1.00                 N  
ATOM    685  CA  ASP    92     169.425 142.880  90.692  1.00                 C  
ATOM    686  C   ASP    92     170.692 143.415  90.030  1.00                 C  
ATOM    687  O   ASP    92     171.030 144.595  90.153  1.00                 O  
ATOM    688  CB  ASP    92     168.573 142.091  89.696  1.00                 C  
ATOM    689  CG  ASP    92     169.046 140.660  89.530  1.00                 C  
ATOM    690  OD1 ASP    92     170.101 140.313  90.102  1.00                 O  
ATOM    691  OD2 ASP    92     168.363 139.886  88.827  1.00                 O  
ATOM    692  N   GLU    93     171.419 142.550  89.327  1.00                 N  
ATOM    693  CA  GLU    93     172.683 142.956  88.731  1.00                 C  
ATOM    694  C   GLU    93     172.462 143.995  87.640  1.00                 C  
ATOM    695  O   GLU    93     171.341 144.217  87.177  1.00                 O  
ATOM    696  CB  GLU    93     173.421 141.743  88.162  1.00                 C  
ATOM    697  CD  GLU    93     174.619 139.566  88.615  1.00                 C  
ATOM    698  CG  GLU    93     173.871 140.741  89.213  1.00                 C  
ATOM    699  OE1 GLU    93     174.704 139.486  87.372  1.00                 O  
ATOM    700  OE2 GLU    93     175.120 138.724  89.390  1.00                 O  
ATOM    701  N   GLU    94     173.559 144.624  87.217  1.00                 N  
ATOM    702  CA  GLU    94     173.446 145.767  86.320  1.00                 C  
ATOM    703  C   GLU    94     173.083 145.352  84.904  1.00                 C  
ATOM    704  O   GLU    94     172.642 146.190  84.119  1.00                 O  
ATOM    705  CB  GLU    94     174.752 146.563  86.300  1.00                 C  
ATOM    706  CD  GLU    94     176.370 148.045  87.550  1.00                 C  
ATOM    707  CG  GLU    94     175.069 147.270  87.608  1.00                 C  
ATOM    708  OE1 GLU    94     177.052 147.986  86.506  1.00                 O  
ATOM    709  OE2 GLU    94     176.709 148.713  88.551  1.00                 O  
ATOM    710  N   ASN    95     173.275 144.086  84.545  1.00                 N  
ATOM    711  CA  ASN    95     172.979 143.625  83.196  1.00                 C  
ATOM    712  C   ASN    95     171.779 142.695  83.144  1.00                 C  
ATOM    713  O   ASN    95     171.563 142.037  82.122  1.00                 O  
ATOM    714  CB  ASN    95     174.199 142.930  82.588  1.00                 C  
ATOM    715  CG  ASN    95     175.341 143.889  82.317  1.00                 C  
ATOM    716  OD1 ASN    95     175.298 144.667  81.364  1.00                 O  
ATOM    717  ND2 ASN    95     176.368 143.835  83.157  1.00                 N  
ATOM    718  N   THR    96     170.994 142.628  84.211  1.00                 N  
ATOM    719  CA  THR    96     169.899 141.678  84.263  1.00                 C  
ATOM    720  C   THR    96     168.598 142.309  83.783  1.00                 C  
ATOM    721  O   THR    96     168.467 143.529  83.667  1.00                 O  
ATOM    722  CB  THR    96     169.701 141.122  85.685  1.00                 C  
ATOM    723  OG1 THR    96     169.311 142.183  86.566  1.00                 O  
ATOM    724  CG2 THR    96     170.994 140.511  86.203  1.00                 C  
ATOM    725  N   ALA    97     167.624 141.448  83.512  1.00                 N  
ATOM    726  CA  ALA    97     166.307 141.869  83.071  1.00                 C  
ATOM    727  C   ALA    97     165.287 140.868  83.584  1.00                 C  
ATOM    728  O   ALA    97     165.618 139.721  83.888  1.00                 O  
ATOM    729  CB  ALA    97     166.267 141.982  81.555  1.00                 C  
ATOM    730  N   VAL    98     164.039 141.312  83.688  1.00                 N  
ATOM    731  CA  VAL    98     162.950 140.415  84.055  1.00                 C  
ATOM    732  C   VAL    98     162.579 139.636  82.802  1.00                 C  
ATOM    733  O   VAL    98     161.785 140.105  81.986  1.00                 O  
ATOM    734  CB  VAL    98     161.751 141.190  84.632  1.00                 C  
ATOM    735  CG1 VAL    98     160.621 140.235  84.988  1.00                 C  
ATOM    736  CG2 VAL    98     162.174 141.998  85.849  1.00                 C  
ATOM    737  N   ILE    99     163.182 138.466  82.624  1.00                 N  
ATOM    738  CA  ILE    99     162.973 137.646  81.443  1.00                 C  
ATOM    739  C   ILE    99     161.784 136.743  81.711  1.00                 C  
ATOM    740  O   ILE    99     161.740 136.044  82.732  1.00                 O  
ATOM    741  CB  ILE    99     164.234 136.836  81.088  1.00                 C  
ATOM    742  CD1 ILE    99     166.732 137.078  80.642  1.00                 C  
ATOM    743  CG1 ILE    99     165.394 137.775  80.753  1.00                 C  
ATOM    744  CG2 ILE    99     163.942 135.868  79.952  1.00                 C  
ATOM    745  N   ASP   100     160.823 136.750  80.796  1.00                 N  
ATOM    746  CA  ASP   100     159.663 135.880  80.878  1.00                 C  
ATOM    747  C   ASP   100     159.409 135.302  79.498  1.00                 C  
ATOM    748  O   ASP   100     159.390 136.040  78.510  1.00                 O  
ATOM    749  CB  ASP   100     158.450 136.652  81.400  1.00                 C  
ATOM    750  CG  ASP   100     157.260 135.753  81.672  1.00                 C  
ATOM    751  OD1 ASP   100     157.440 134.518  81.689  1.00                 O  
ATOM    752  OD2 ASP   100     156.146 136.285  81.868  1.00                 O  
ATOM    753  N   HIS   101     159.221 133.985  79.430  1.00                 N  
ATOM    754  CA  HIS   101     159.080 133.302  78.154  1.00                 C  
ATOM    755  C   HIS   101     157.645 132.910  77.833  1.00                 C  
ATOM    756  O   HIS   101     157.392 132.404  76.736  1.00                 O  
ATOM    757  CB  HIS   101     159.954 132.047  78.119  1.00                 C  
ATOM    758  CG  HIS   101     161.422 132.331  78.198  1.00                 C  
ATOM    759  ND1 HIS   101     162.119 132.938  77.176  1.00                 N  
ATOM    760  CE1 HIS   101     163.409 133.057  77.536  1.00                 C  
ATOM    761  CD2 HIS   101     162.469 132.117  79.186  1.00                 C  
ATOM    762  NE2 HIS   101     163.626 132.567  78.741  1.00                 N  
ATOM    763  N   LEU   102     156.704 133.132  78.750  1.00                 N  
ATOM    764  CA  LEU   102     155.296 132.869  78.490  1.00                 C  
ATOM    765  C   LEU   102     154.468 134.130  78.291  1.00                 C  
ATOM    766  O   LEU   102     153.323 134.029  77.838  1.00                 O  
ATOM    767  CB  LEU   102     154.684 132.054  79.631  1.00                 C  
ATOM    768  CG  LEU   102     155.289 130.670  79.877  1.00                 C  
ATOM    769  CD1 LEU   102     154.649 130.011  81.088  1.00                 C  
ATOM    770  CD2 LEU   102     155.130 129.788  78.648  1.00                 C  
ATOM    771  N   ASN   103     155.005 135.307  78.616  1.00                 N  
ATOM    772  CA  ASN   103     154.215 136.532  78.644  1.00                 C  
ATOM    773  C   ASN   103     154.904 137.673  77.908  1.00                 C  
ATOM    774  O   ASN   103     154.747 138.837  78.278  1.00                 O  
ATOM    775  CB  ASN   103     153.914 136.942  80.087  1.00                 C  
ATOM    776  CG  ASN   103     152.980 135.973  80.785  1.00                 C  
ATOM    777  OD1 ASN   103     151.774 135.971  80.540  1.00                 O  
ATOM    778  ND2 ASN   103     153.538 135.143  81.660  1.00                 N  
ATOM    779  N   PHE   104     155.666 137.369  76.866  1.00                 N  
ATOM    780  CA  PHE   104     156.344 138.407  76.109  1.00                 C  
ATOM    781  C   PHE   104     155.430 138.948  75.021  1.00                 C  
ATOM    782  O   PHE   104     154.697 138.194  74.376  1.00                 O  
ATOM    783  CB  PHE   104     157.640 137.867  75.501  1.00                 C  
ATOM    784  CG  PHE   104     158.413 138.888  74.716  1.00                 C  
ATOM    785  CZ  PHE   104     159.842 140.773  73.257  1.00                 C  
ATOM    786  CD1 PHE   104     158.805 140.080  75.300  1.00                 C  
ATOM    787  CE1 PHE   104     159.515 141.020  74.577  1.00                 C  
ATOM    788  CD2 PHE   104     158.748 138.657  73.394  1.00                 C  
ATOM    789  CE2 PHE   104     159.459 139.596  72.671  1.00                 C  
ATOM    790  N   ASP   105     155.470 140.262  74.832  1.00                 N  
ATOM    791  CA  ASP   105     154.676 140.898  73.795  1.00                 C  
ATOM    792  C   ASP   105     155.281 140.623  72.421  1.00                 C  
ATOM    793  O   ASP   105     156.459 140.282  72.288  1.00                 O  
ATOM    794  CB  ASP   105     154.576 142.404  74.045  1.00                 C  
ATOM    795  CG  ASP   105     153.500 143.064  73.205  1.00                 C  
ATOM    796  OD1 ASP   105     152.306 142.784  73.442  1.00                 O  
ATOM    797  OD2 ASP   105     153.851 143.860  72.309  1.00                 O  
ATOM    798  N   VAL   106     154.447 140.769  71.388  1.00                 N  
ATOM    799  CA  VAL   106     154.905 140.542  70.020  1.00                 C  
ATOM    800  C   VAL   106     156.032 141.503  69.667  1.00                 C  
ATOM    801  O   VAL   106     156.964 141.150  68.935  1.00                 O  
ATOM    802  CB  VAL   106     153.753 140.684  69.008  1.00                 C  
ATOM    803  CG1 VAL   106     153.321 142.138  68.893  1.00                 C  
ATOM    804  CG2 VAL   106     154.166 140.139  67.650  1.00                 C  
ATOM    805  N   SER   107     155.975 142.725  70.194  1.00                 N  
ATOM    806  CA  SER   107     156.962 143.758  69.884  1.00                 C  
ATOM    807  C   SER   107     158.192 143.550  70.762  1.00                 C  
ATOM    808  O   SER   107     158.467 144.301  71.699  1.00                 O  
ATOM    809  CB  SER   107     156.363 145.151  70.091  1.00                 C  
ATOM    810  OG  SER   107     155.887 145.309  71.417  1.00                 O  
ATOM    811  N   ASP   108     158.951 142.509  70.444  1.00                 N  
ATOM    812  CA  ASP   108     160.141 142.170  71.203  1.00                 C  
ATOM    813  C   ASP   108     161.325 142.015  70.258  1.00                 C  
ATOM    814  O   ASP   108     161.165 141.901  69.040  1.00                 O  
ATOM    815  CB  ASP   108     159.916 140.889  72.009  1.00                 C  
ATOM    816  CG  ASP   108     160.945 140.702  73.106  1.00                 C  
ATOM    817  OD1 ASP   108     160.730 141.230  74.218  1.00                 O  
ATOM    818  OD2 ASP   108     161.966 140.029  72.855  1.00                 O  
ATOM    819  N   GLU   109     162.524 142.024  70.834  1.00                 N  
ATOM    820  CA  GLU   109     163.763 141.915  70.077  1.00                 C  
ATOM    821  C   GLU   109     164.216 140.472  69.903  1.00                 C  
ATOM    822  O   GLU   109     165.358 140.238  69.497  1.00                 O  
ATOM    823  CB  GLU   109     164.877 142.716  70.754  1.00                 C  
ATOM    824  CD  GLU   109     164.522 144.858  69.463  1.00                 C  
ATOM    825  CG  GLU   109     164.608 144.210  70.831  1.00                 C  
ATOM    826  OE1 GLU   109     165.393 144.571  68.614  1.00                 O  
ATOM    827  OE2 GLU   109     163.585 145.652  69.239  1.00                 O  
ATOM    828  N   GLY   110     163.349 139.507  70.195  1.00                 N  
ATOM    829  CA  GLY   110     163.720 138.112  70.181  1.00                 C  
ATOM    830  C   GLY   110     164.350 137.619  71.461  1.00                 C  
ATOM    831  O   GLY   110     164.666 136.427  71.559  1.00                 O  
ATOM    832  N   ARG   111     164.540 138.495  72.445  1.00                 N  
ATOM    833  CA  ARG   111     165.111 138.121  73.729  1.00                 C  
ATOM    834  C   ARG   111     164.050 137.864  74.790  1.00                 C  
ATOM    835  O   ARG   111     164.393 137.439  75.898  1.00                 O  
ATOM    836  CB  ARG   111     166.069 139.206  74.226  1.00                 C  
ATOM    837  CD  ARG   111     168.218 140.465  73.920  1.00                 C  
ATOM    838  NE  ARG   111     169.399 140.669  73.085  1.00                 N  
ATOM    839  CG  ARG   111     167.314 139.374  73.371  1.00                 C  
ATOM    840  CZ  ARG   111     170.534 139.990  73.216  1.00                 C  
ATOM    841  NH1 ARG   111     171.556 140.245  72.410  1.00                 N  
ATOM    842  NH2 ARG   111     170.645 139.058  74.153  1.00                 N  
ATOM    843  N   HIS   112     162.776 138.093  74.474  1.00                 N  
ATOM    844  CA  HIS   112     161.681 137.985  75.434  1.00                 C  
ATOM    845  C   HIS   112     161.893 138.898  76.633  1.00                 C  
ATOM    846  O   HIS   112     161.374 138.635  77.719  1.00                 O  
ATOM    847  CB  HIS   112     161.523 136.538  75.906  1.00                 C  
ATOM    848  CG  HIS   112     161.217 135.573  74.804  1.00                 C  
ATOM    849  ND1 HIS   112     160.016 135.570  74.129  1.00                 N  
ATOM    850  CE1 HIS   112     160.037 134.596  73.201  1.00                 C  
ATOM    851  CD2 HIS   112     161.929 134.483  74.150  1.00                 C  
ATOM    852  NE2 HIS   112     161.182 133.940  73.209  1.00                 N  
ATOM    853  N   THR   113     162.648 139.983  76.438  1.00                 N  
ATOM    854  CA  THR   113     162.927 140.905  77.533  1.00                 C  
ATOM    855  C   THR   113     161.691 141.709  77.903  1.00                 C  
ATOM    856  O   THR   113     161.438 141.960  79.086  1.00                 O  
ATOM    857  CB  THR   113     164.075 141.869  77.181  1.00                 C  
ATOM    858  OG1 THR   113     165.272 141.120  76.932  1.00                 O  
ATOM    859  CG2 THR   113     164.334 142.832  78.329  1.00                 C  
ATOM    860  N   THR   114     160.914 142.127  76.907  1.00                 N  
ATOM    861  CA  THR   114     159.649 142.792  77.178  1.00                 C  
ATOM    862  C   THR   114     158.705 141.825  77.875  1.00                 C  
ATOM    863  O   THR   114     158.513 140.693  77.428  1.00                 O  
ATOM    864  CB  THR   114     159.005 143.327  75.886  1.00                 C  
ATOM    865  OG1 THR   114     159.890 144.263  75.259  1.00                 O  
ATOM    866  CG2 THR   114     157.693 144.033  76.197  1.00                 C  
ATOM    867  N   ILE   115     158.129 142.262  78.989  1.00                 N  
ATOM    868  CA  ILE   115     157.263 141.412  79.793  1.00                 C  
ATOM    869  C   ILE   115     155.909 142.091  79.932  1.00                 C  
ATOM    870  O   ILE   115     155.827 143.259  80.331  1.00                 O  
ATOM    871  CB  ILE   115     157.883 141.118  81.172  1.00                 C  
ATOM    872  CD1 ILE   115     157.666 139.565  83.182  1.00                 C  
ATOM    873  CG1 ILE   115     156.993 140.156  81.962  1.00                 C  
ATOM    874  CG2 ILE   115     158.133 142.412  81.930  1.00                 C  
ATOM    875  N   VAL   116     154.855 141.368  79.572  1.00                 N  
ATOM    876  CA  VAL   116     153.482 141.833  79.712  1.00                 C  
ATOM    877  C   VAL   116     152.986 141.365  81.068  1.00                 C  
ATOM    878  O   VAL   116     152.780 140.167  81.283  1.00                 O  
ATOM    879  CB  VAL   116     152.592 141.318  78.565  1.00                 C  
ATOM    880  CG1 VAL   116     151.157 141.786  78.754  1.00                 C  
ATOM    881  CG2 VAL   116     153.135 141.780  77.222  1.00                 C  
ATOM    882  N   ALA   117     152.796 142.298  81.988  1.00                 N  
ATOM    883  CA  ALA   117     152.323 141.966  83.322  1.00                 C  
ATOM    884  C   ALA   117     150.812 142.116  83.360  1.00                 C  
ATOM    885  O   ALA   117     150.275 143.134  82.914  1.00                 O  
ATOM    886  CB  ALA   117     152.993 142.855  84.359  1.00                 C  
ATOM    887  N   ASP   118     150.132 141.100  83.881  1.00                 N  
ATOM    888  CA  ASP   118     148.684 141.142  83.957  1.00                 C  
ATOM    889  C   ASP   118     148.242 142.041  85.106  1.00                 C  
ATOM    890  O   ASP   118     149.027 142.413  85.981  1.00                 O  
ATOM    891  CB  ASP   118     148.115 139.732  84.129  1.00                 C  
ATOM    892  CG  ASP   118     148.472 139.119  85.469  1.00                 C  
ATOM    893  OD1 ASP   118     148.838 139.878  86.391  1.00                 O  
ATOM    894  OD2 ASP   118     148.387 137.880  85.597  1.00                 O  
ATOM    895  N   SER   119     146.963 142.399  85.090  1.00                 N  
ATOM    896  CA  SER   119     146.383 143.227  86.135  1.00                 C  
ATOM    897  C   SER   119     145.910 142.415  87.331  1.00                 C  
ATOM    898  O   SER   119     145.364 142.991  88.276  1.00                 O  
ATOM    899  CB  SER   119     145.212 144.043  85.584  1.00                 C  
ATOM    900  OG  SER   119     144.138 143.200  85.204  1.00                 O  
ATOM    901  N   GLU   120     146.103 141.096  87.311  1.00                 N  
ATOM    902  CA  GLU   120     145.699 140.269  88.441  1.00                 C  
ATOM    903  C   GLU   120     146.676 140.415  89.598  1.00                 C  
ATOM    904  O   GLU   120     146.290 140.789  90.711  1.00                 O  
ATOM    905  CB  GLU   120     145.594 138.802  88.021  1.00                 C  
ATOM    906  CD  GLU   120     144.967 136.439  88.656  1.00                 C  
ATOM    907  CG  GLU   120     145.121 137.872  89.126  1.00                 C  
ATOM    908  OE1 GLU   120     145.238 136.172  87.466  1.00                 O  
ATOM    909  OE2 GLU   120     144.575 135.583  89.477  1.00                 O  
ATOM    910  N   PHE   121     147.954 140.126  89.353  1.00                 N  
ATOM    911  CA  PHE   121     148.982 140.247  90.384  1.00                 C  
ATOM    912  C   PHE   121     149.340 141.722  90.539  1.00                 C  
ATOM    913  O   PHE   121     150.345 142.220  90.027  1.00                 O  
ATOM    914  CB  PHE   121     150.208 139.408  90.019  1.00                 C  
ATOM    915  CG  PHE   121     149.956 137.927  90.035  1.00                 C  
ATOM    916  CZ  PHE   121     149.491 135.187  90.072  1.00                 C  
ATOM    917  CD1 PHE   121     149.670 137.246  88.865  1.00                 C  
ATOM    918  CE1 PHE   121     149.438 135.884  88.879  1.00                 C  
ATOM    919  CD2 PHE   121     150.005 137.215  91.221  1.00                 C  
ATOM    920  CE2 PHE   121     149.773 135.853  91.235  1.00                 C  
ATOM    921  N   LEU   122     148.479 142.428  91.265  1.00                 N  
ATOM    922  CA  LEU   122     148.681 143.822  91.630  1.00                 C  
ATOM    923  C   LEU   122     148.569 143.898  93.146  1.00                 C  
ATOM    924  O   LEU   122     148.528 142.857  93.808  1.00                 O  
ATOM    925  CB  LEU   122     147.658 144.714  90.924  1.00                 C  
ATOM    926  CG  LEU   122     147.680 144.691  89.394  1.00                 C  
ATOM    927  CD1 LEU   122     146.530 145.510  88.828  1.00                 C  
ATOM    928  CD2 LEU   122     149.009 145.210  88.867  1.00                 C  
ATOM    929  N   LEU   123     148.529 145.096  93.721  1.00                 N  
ATOM    930  CA  LEU   123     148.478 145.179  95.175  1.00                 C  
ATOM    931  C   LEU   123     147.066 145.042  95.727  1.00                 C  
ATOM    932  O   LEU   123     146.897 144.553  96.849  1.00                 O  
ATOM    933  CB  LEU   123     149.078 146.501  95.658  1.00                 C  
ATOM    934  CG  LEU   123     149.131 146.709  97.173  1.00                 C  
ATOM    935  CD1 LEU   123     149.965 145.623  97.835  1.00                 C  
ATOM    936  CD2 LEU   123     149.689 148.083  97.508  1.00                 C  
ATOM    937  N   ASP   124     146.055 145.451  94.960  1.00                 N  
ATOM    938  CA  ASP   124     144.653 145.407  95.377  1.00                 C  
ATOM    939  C   ASP   124     144.417 146.294  96.602  1.00                 C  
ATOM    940  O   ASP   124     143.931 145.857  97.647  1.00                 O  
ATOM    941  CB  ASP   124     144.229 143.968  95.679  1.00                 C  
ATOM    942  CG  ASP   124     142.723 143.809  95.758  1.00                 C  
ATOM    943  OD1 ASP   124     142.006 144.627  95.142  1.00                 O  
ATOM    944  OD2 ASP   124     142.260 142.868  96.435  1.00                 O  
ATOM    945  N   ALA   125     144.782 147.563  96.445  1.00                 N  
ATOM    946  CA  ALA   125     144.463 148.629  97.384  1.00                 C  
ATOM    947  C   ALA   125     144.110 149.868  96.574  1.00                 C  
ATOM    948  O   ALA   125     144.982 150.442  95.911  1.00                 O  
ATOM    949  CB  ALA   125     145.634 148.877  98.322  1.00                 C  
ATOM    950  N   PRO   126     142.851 150.314  96.598  1.00                 N  
ATOM    951  CA  PRO   126     142.412 151.340  95.640  1.00                 C  
ATOM    952  C   PRO   126     143.011 152.711  95.880  1.00                 C  
ATOM    953  O   PRO   126     142.856 153.588  95.021  1.00                 O  
ATOM    954  CB  PRO   126     140.893 151.389  95.820  1.00                 C  
ATOM    955  CD  PRO   126     141.719 149.900  97.503  1.00                 C  
ATOM    956  CG  PRO   126     140.669 150.940  97.225  1.00                 C  
ATOM    957  N   ILE   127     143.680 152.930  97.010  1.00                 N  
ATOM    958  CA  ILE   127     144.330 154.214  97.239  1.00                 C  
ATOM    959  C   ILE   127     145.567 154.374  96.366  1.00                 C  
ATOM    960  O   ILE   127     145.880 155.486  95.930  1.00                 O  
ATOM    961  CB  ILE   127     144.713 154.397  98.719  1.00                 C  
ATOM    962  CD1 ILE   127     143.727 154.430 101.070  1.00                 C  
ATOM    963  CG1 ILE   127     143.456 154.518  99.584  1.00                 C  
ATOM    964  CG2 ILE   127     145.635 155.595  98.887  1.00                 C  
ATOM    965  N   ILE   128     146.263 153.279  96.078  1.00                 N  
ATOM    966  CA  ILE   128     147.512 153.338  95.332  1.00                 C  
ATOM    967  C   ILE   128     147.260 153.231  93.835  1.00                 C  
ATOM    968  O   ILE   128     147.611 154.138  93.072  1.00                 O  
ATOM    969  CB  ILE   128     148.489 152.235  95.779  1.00                 C  
ATOM    970  CD1 ILE   128     149.679 151.300  97.830  1.00                 C  
ATOM    971  CG1 ILE   128     148.932 152.468  97.225  1.00                 C  
ATOM    972  CG2 ILE   128     149.674 152.156  94.829  1.00                 C  
ATOM    973  N   VAL   129     146.650 152.132  93.403  1.00                 N  
ATOM    974  CA  VAL   129     146.582 151.789  91.989  1.00                 C  
ATOM    975  C   VAL   129     145.244 152.192  91.366  1.00                 C  
ATOM    976  O   VAL   129     144.889 151.698  90.299  1.00                 O  
ATOM    977  CB  VAL   129     146.816 150.284  91.761  1.00                 C  
ATOM    978  CG1 VAL   129     148.207 149.884  92.231  1.00                 C  
ATOM    979  CG2 VAL   129     145.752 149.465  92.476  1.00                 C  
ATOM    980  N   GLY   130     144.497 153.076  92.009  1.00                 N  
ATOM    981  CA  GLY   130     143.306 153.631  91.406  1.00                 C  
ATOM    982  C   GLY   130     142.112 152.692  91.453  1.00                 C  
ATOM    983  O   GLY   130     142.213 151.511  91.779  1.00                 O  
ATOM    984  N   LYS   131     140.952 153.247  91.089  1.00                 N  
ATOM    985  CA  LYS   131     139.689 152.537  91.269  1.00                 C  
ATOM    986  C   LYS   131     139.322 151.699  90.049  1.00                 C  
ATOM    987  O   LYS   131     138.720 150.628  90.188  1.00                 O  
ATOM    988  CB  LYS   131     138.559 153.523  91.571  1.00                 C  
ATOM    989  CD  LYS   131     137.514 155.156  93.165  1.00                 C  
ATOM    990  CE  LYS   131     137.623 155.827  94.525  1.00                 C  
ATOM    991  CG  LYS   131     138.676 154.206  92.924  1.00                 C  
ATOM    992  NZ  LYS   131     136.508 156.785  94.762  1.00                 N  
ATOM    993  N   LYS   132     139.656 152.168  88.850  1.00                 N  
ATOM    994  CA  LYS   132     139.155 151.544  87.636  1.00                 C  
ATOM    995  C   LYS   132     139.810 150.183  87.400  1.00                 C  
ATOM    996  O   LYS   132     140.711 149.756  88.126  1.00                 O  
ATOM    997  CB  LYS   132     139.391 152.454  86.429  1.00                 C  
ATOM    998  CD  LYS   132     138.957 154.649  85.292  1.00                 C  
ATOM    999  CE  LYS   132     138.389 154.102  83.992  1.00                 C  
ATOM   1000  CG  LYS   132     138.604 153.754  86.468  1.00                 C  
ATOM   1001  NZ  LYS   132     138.678 154.999  82.839  1.00                 N  
ATOM   1002  N   SER   133     139.334 149.497  86.363  1.00                 N  
ATOM   1003  CA  SER   133     139.931 148.247  85.917  1.00                 C  
ATOM   1004  C   SER   133     140.958 148.543  84.834  1.00                 C  
ATOM   1005  O   SER   133     140.736 149.391  83.967  1.00                 O  
ATOM   1006  CB  SER   133     138.852 147.290  85.407  1.00                 C  
ATOM   1007  OG  SER   133     139.427 146.110  84.873  1.00                 O  
ATOM   1008  N   ALA   134     142.083 147.840  84.889  1.00                 N  
ATOM   1009  CA  ALA   134     143.229 148.143  84.046  1.00                 C  
ATOM   1010  C   ALA   134     143.493 147.011  83.067  1.00                 C  
ATOM   1011  O   ALA   134     143.323 145.835  83.398  1.00                 O  
ATOM   1012  CB  ALA   134     144.461 148.401  84.899  1.00                 C  
ATOM   1013  N   ALA   135     143.914 147.381  81.865  1.00                 N  
ATOM   1014  CA  ALA   135     144.355 146.428  80.865  1.00                 C  
ATOM   1015  C   ALA   135     145.784 145.977  81.165  1.00                 C  
ATOM   1016  O   ALA   135     146.507 146.638  81.912  1.00                 O  
ATOM   1017  CB  ALA   135     144.264 147.038  79.475  1.00                 C  
ATOM   1018  N   PRO   136     146.202 144.835  80.619  1.00                 N  
ATOM   1019  CA  PRO   136     147.566 144.348  80.869  1.00                 C  
ATOM   1020  C   PRO   136     148.623 145.380  80.504  1.00                 C  
ATOM   1021  O   PRO   136     148.563 146.006  79.446  1.00                 O  
ATOM   1022  CB  PRO   136     147.684 143.106  79.984  1.00                 C  
ATOM   1023  CD  PRO   136     145.438 143.890  79.716  1.00                 C  
ATOM   1024  CG  PRO   136     146.277 142.646  79.797  1.00                 C  
ATOM   1025  N   TYR   137     149.614 145.527  81.384  1.00                 N  
ATOM   1026  CA  TYR   137     150.623 146.575  81.264  1.00                 C  
ATOM   1027  C   TYR   137     151.907 146.028  80.652  1.00                 C  
ATOM   1028  O   TYR   137     152.127 144.812  80.623  1.00                 O  
ATOM   1029  CB  TYR   137     150.914 147.198  82.631  1.00                 C  
ATOM   1030  CG  TYR   137     149.754 147.977  83.208  1.00                 C  
ATOM   1031  OH  TYR   137     146.556 150.108  84.797  1.00                 O  
ATOM   1032  CZ  TYR   137     147.615 149.404  84.271  1.00                 C  
ATOM   1033  CD1 TYR   137     148.583 147.334  83.586  1.00                 C  
ATOM   1034  CE1 TYR   137     147.518 148.039  84.115  1.00                 C  
ATOM   1035  CD2 TYR   137     149.835 149.354  83.373  1.00                 C  
ATOM   1036  CE2 TYR   137     148.780 150.075  83.900  1.00                 C  
ATOM   1037  N   LEU   138     152.771 146.928  80.184  1.00                 N  
ATOM   1038  CA  LEU   138     154.033 146.578  79.546  1.00                 C  
ATOM   1039  C   LEU   138     155.190 146.970  80.453  1.00                 C  
ATOM   1040  O   LEU   138     155.121 147.996  81.135  1.00                 O  
ATOM   1041  CB  LEU   138     154.152 147.263  78.183  1.00                 C  
ATOM   1042  CG  LEU   138     153.053 146.947  77.167  1.00                 C  
ATOM   1043  CD1 LEU   138     153.245 147.761  75.896  1.00                 C  
ATOM   1044  CD2 LEU   138     153.029 145.461  76.845  1.00                 C  
ATOM   1045  N   PHE   139     156.263 146.179  80.437  1.00                 N  
ATOM   1046  CA  PHE   139     157.378 146.414  81.340  1.00                 C  
ATOM   1047  C   PHE   139     158.674 145.945  80.694  1.00                 C  
ATOM   1048  O   PHE   139     158.702 144.931  79.993  1.00                 O  
ATOM   1049  CB  PHE   139     157.147 145.700  82.673  1.00                 C  
ATOM   1050  CG  PHE   139     158.236 145.933  83.682  1.00                 C  
ATOM   1051  CZ  PHE   139     160.253 146.358  85.547  1.00                 C  
ATOM   1052  CD1 PHE   139     158.274 147.100  84.424  1.00                 C  
ATOM   1053  CE1 PHE   139     159.275 147.315  85.352  1.00                 C  
ATOM   1054  CD2 PHE   139     159.222 144.984  83.889  1.00                 C  
ATOM   1055  CE2 PHE   139     160.223 145.199  84.817  1.00                 C  
ATOM   1056  N   LYS   140     159.759 146.712  80.926  1.00                 N  
ATOM   1057  CA  LYS   140     161.115 146.373  80.471  1.00                 C  
ATOM   1058  C   LYS   140     162.112 146.905  81.496  1.00                 C  
ATOM   1059  O   LYS   140     162.627 148.010  81.374  1.00                 O  
ATOM   1060  CB  LYS   140     161.374 146.954  79.080  1.00                 C  
ATOM   1061  CD  LYS   140     162.885 147.127  77.083  1.00                 C  
ATOM   1062  CE  LYS   140     164.226 146.732  76.486  1.00                 C  
ATOM   1063  CG  LYS   140     162.719 146.568  78.486  1.00                 C  
ATOM   1064  NZ  LYS   140     164.388 147.246  75.097  1.00                 N  
ATOM   1065  N   GLY   141     162.445 146.109  82.511  1.00                 N  
ATOM   1066  CA  GLY   141     163.305 146.585  83.567  1.00                 C  
ATOM   1067  C   GLY   141     163.949 145.480  84.383  1.00                 C  
ATOM   1068  O   GLY   141     163.848 144.293  84.071  1.00                 O  
ATOM   1069  N   VAL   142     164.614 145.916  85.446  1.00                 N  
ATOM   1070  CA  VAL   142     165.424 145.051  86.291  1.00                 C  
ATOM   1071  C   VAL   142     164.586 144.618  87.484  1.00                 C  
ATOM   1072  O   VAL   142     163.963 145.451  88.150  1.00                 O  
ATOM   1073  CB  VAL   142     166.716 145.755  86.745  1.00                 C  
ATOM   1074  CG1 VAL   142     167.512 144.856  87.679  1.00                 C  
ATOM   1075  CG2 VAL   142     167.556 146.155  85.541  1.00                 C  
ATOM   1076  N   GLY   143     164.584 143.319  87.766  1.00                 N  
ATOM   1077  CA  GLY   143     163.733 142.775  88.803  1.00                 C  
ATOM   1078  C   GLY   143     164.344 142.806  90.186  1.00                 C  
ATOM   1079  O   GLY   143     165.408 142.230  90.420  1.00                 O  
ATOM   1080  N   MET   144     163.665 143.471  91.111  1.00                 N  
ATOM   1081  CA  MET   144     164.108 143.616  92.486  1.00                 C  
ATOM   1082  C   MET   144     163.294 142.705  93.393  1.00                 C  
ATOM   1083  O   MET   144     162.248 142.186  93.003  1.00                 O  
ATOM   1084  CB  MET   144     163.989 145.073  92.936  1.00                 C  
ATOM   1085  SD  MET   144     162.465 147.323  93.477  1.00                 S  
ATOM   1086  CE  MET   144     163.153 148.076  92.005  1.00                 C  
ATOM   1087  CG  MET   144     162.559 145.576  93.042  1.00                 C  
ATOM   1088  N   VAL   145     163.779 142.518  94.618  1.00                 N  
ATOM   1089  CA  VAL   145     163.095 141.686  95.599  1.00                 C  
ATOM   1090  C   VAL   145     163.100 142.401  96.942  1.00                 C  
ATOM   1091  O   VAL   145     163.964 143.240  97.217  1.00                 O  
ATOM   1092  CB  VAL   145     163.747 140.296  95.713  1.00                 C  
ATOM   1093  CG1 VAL   145     165.180 140.418  96.208  1.00                 C  
ATOM   1094  CG2 VAL   145     162.935 139.400  96.635  1.00                 C  
ATOM   1095  N   ALA   146     162.120 142.071  97.781  1.00                 N  
ATOM   1096  CA  ALA   146     161.962 142.700  99.084  1.00                 C  
ATOM   1097  C   ALA   146     161.779 141.638 100.158  1.00                 C  
ATOM   1098  O   ALA   146     161.316 140.527  99.886  1.00                 O  
ATOM   1099  CB  ALA   146     160.782 143.659  99.070  1.00                 C  
ATOM   1100  N   ASP   147     162.137 142.003 101.384  1.00                 N  
ATOM   1101  CA  ASP   147     162.103 141.066 102.499  1.00                 C  
ATOM   1102  C   ASP   147     160.664 140.659 102.805  1.00                 C  
ATOM   1103  O   ASP   147     159.794 141.531 102.936  1.00                 O  
ATOM   1104  CB  ASP   147     162.761 141.681 103.736  1.00                 C  
ATOM   1105  CG  ASP   147     162.876 140.698 104.884  1.00                 C  
ATOM   1106  OD1 ASP   147     161.839 140.129 105.285  1.00                 O  
ATOM   1107  OD2 ASP   147     164.003 140.496 105.383  1.00                 O  
ATOM   1108  N   PRO   148     160.366 139.359 102.905  1.00                 N  
ATOM   1109  CA  PRO   148     158.998 138.956 103.274  1.00                 C  
ATOM   1110  C   PRO   148     158.546 139.478 104.629  1.00                 C  
ATOM   1111  O   PRO   148     157.414 139.963 104.745  1.00                 O  
ATOM   1112  CB  PRO   148     159.053 137.427 103.286  1.00                 C  
ATOM   1113  CD  PRO   148     161.197 138.119 102.478  1.00                 C  
ATOM   1114  CG  PRO   148     160.122 137.084 102.303  1.00                 C  
ATOM   1115  N   ASP   149     159.382 139.389 105.660  1.00                 N  
ATOM   1116  CA  ASP   149     159.020 139.912 106.979  1.00                 C  
ATOM   1117  C   ASP   149     159.551 141.335 107.156  1.00                 C  
ATOM   1118  O   ASP   149     160.312 141.650 108.072  1.00                 O  
ATOM   1119  CB  ASP   149     159.559 139.001 108.083  1.00                 C  
ATOM   1120  CG  ASP   149     159.026 139.368 109.454  1.00                 C  
ATOM   1121  OD1 ASP   149     157.998 140.073 109.522  1.00                 O  
ATOM   1122  OD2 ASP   149     159.637 138.951 110.460  1.00                 O  
ATOM   1123  N   ASN   150     159.122 142.202 106.242  1.00                 N  
ATOM   1124  CA  ASN   150     159.440 143.623 106.272  1.00                 C  
ATOM   1125  C   ASN   150     158.145 144.389 106.500  1.00                 C  
ATOM   1126  O   ASN   150     157.221 144.289 105.675  1.00                 O  
ATOM   1127  CB  ASN   150     160.143 144.042 104.979  1.00                 C  
ATOM   1128  CG  ASN   150     160.585 145.492 105.000  1.00                 C  
ATOM   1129  OD1 ASN   150     159.862 146.364 105.482  1.00                 O  
ATOM   1130  ND2 ASN   150     161.777 145.754 104.477  1.00                 N  
ATOM   1131  N   PRO   151     158.017 145.151 107.585  1.00                 N  
ATOM   1132  CA  PRO   151     156.729 145.792 107.882  1.00                 C  
ATOM   1133  C   PRO   151     156.440 147.011 107.021  1.00                 C  
ATOM   1134  O   PRO   151     155.277 147.310 106.737  1.00                 O  
ATOM   1135  CB  PRO   151     156.847 146.195 109.353  1.00                 C  
ATOM   1136  CD  PRO   151     158.970 145.287 108.725  1.00                 C  
ATOM   1137  CG  PRO   151     158.314 146.328 109.588  1.00                 C  
ATOM   1138  N   LEU   152     157.482 147.722 106.597  1.00                 N  
ATOM   1139  CA  LEU   152     157.286 148.988 105.904  1.00                 C  
ATOM   1140  C   LEU   152     157.071 148.833 104.406  1.00                 C  
ATOM   1141  O   LEU   152     156.282 149.586 103.825  1.00                 O  
ATOM   1142  CB  LEU   152     158.480 149.917 106.137  1.00                 C  
ATOM   1143  CG  LEU   152     158.692 150.400 107.572  1.00                 C  
ATOM   1144  CD1 LEU   152     159.983 151.198 107.685  1.00                 C  
ATOM   1145  CD2 LEU   152     157.511 151.237 108.038  1.00                 C  
ATOM   1146  N   VAL   153     157.748 147.885 103.766  1.00                 N  
ATOM   1147  CA  VAL   153     157.781 147.828 102.310  1.00                 C  
ATOM   1148  C   VAL   153     156.434 147.368 101.769  1.00                 C  
ATOM   1149  O   VAL   153     155.673 146.657 102.435  1.00                 O  
ATOM   1150  CB  VAL   153     158.902 146.900 101.807  1.00                 C  
ATOM   1151  CG1 VAL   153     158.831 146.750 100.295  1.00                 C  
ATOM   1152  CG2 VAL   153     160.263 147.430 102.230  1.00                 C  
ATOM   1153  N   LEU   154     156.130 147.807 100.552  1.00                 N  
ATOM   1154  CA  LEU   154     154.955 147.396  99.804  1.00                 C  
ATOM   1155  C   LEU   154     155.412 146.780  98.490  1.00                 C  
ATOM   1156  O   LEU   154     156.575 146.902  98.102  1.00                 O  
ATOM   1157  CB  LEU   154     154.024 148.588  99.571  1.00                 C  
ATOM   1158  CG  LEU   154     153.502 149.295 100.823  1.00                 C  
ATOM   1159  CD1 LEU   154     152.704 150.534 100.448  1.00                 C  
ATOM   1160  CD2 LEU   154     152.651 148.350 101.658  1.00                 C  
ATOM   1161  N   PRO   155     154.490 146.116  97.795  1.00                 N  
ATOM   1162  CA  PRO   155     154.785 145.509  96.495  1.00                 C  
ATOM   1163  C   PRO   155     153.642 145.845  95.543  1.00                 C  
ATOM   1164  O   PRO   155     152.645 145.124  95.468  1.00                 O  
ATOM   1165  CB  PRO   155     154.882 144.013  96.799  1.00                 C  
ATOM   1166  CD  PRO   155     154.113 145.061  98.808  1.00                 C  
ATOM   1167  CG  PRO   155     153.993 143.813  97.980  1.00                 C  
ATOM   1168  N   LEU   156     153.806 146.941  94.802  1.00                 N  
ATOM   1169  CA  LEU   156     152.729 147.442  93.957  1.00                 C  
ATOM   1170  C   LEU   156     152.449 146.480  92.812  1.00                 C  
ATOM   1171  O   LEU   156     151.304 146.342  92.369  1.00                 O  
ATOM   1172  CB  LEU   156     153.077 148.828  93.411  1.00                 C  
ATOM   1173  CG  LEU   156     153.138 149.964  94.434  1.00                 C  
ATOM   1174  CD1 LEU   156     153.640 151.245  93.786  1.00                 C  
ATOM   1175  CD2 LEU   156     151.774 150.191  95.068  1.00                 C  
ATOM   1176  N   LEU   157     153.477 145.799  92.317  1.00                 N  
ATOM   1177  CA  LEU   157     153.319 144.953  91.138  1.00                 C  
ATOM   1178  C   LEU   157     154.400 143.885  91.154  1.00                 C  
ATOM   1179  O   LEU   157     155.576 144.190  90.937  1.00                 O  
ATOM   1180  CB  LEU   157     153.387 145.794  89.862  1.00                 C  
ATOM   1181  CG  LEU   157     153.257 145.034  88.541  1.00                 C  
ATOM   1182  CD1 LEU   157     151.881 144.396  88.420  1.00                 C  
ATOM   1183  CD2 LEU   157     153.517 145.957  87.361  1.00                 C  
ATOM   1184  N   HIS   158     154.004 142.644  91.405  1.00                 N  
ATOM   1185  CA  HIS   158     154.913 141.515  91.328  1.00                 C  
ATOM   1186  C   HIS   158     154.934 140.960  89.910  1.00                 C  
ATOM   1187  O   HIS   158     154.103 141.301  89.069  1.00                 O  
ATOM   1188  CB  HIS   158     154.506 140.430  92.327  1.00                 C  
ATOM   1189  CG  HIS   158     154.639 140.847  93.759  1.00                 C  
ATOM   1190  ND1 HIS   158     155.804 140.682  94.477  1.00                 N  
ATOM   1191  CE1 HIS   158     155.619 141.148  95.725  1.00                 C  
ATOM   1192  CD2 HIS   158     153.766 141.464  94.747  1.00                 C  
ATOM   1193  NE2 HIS   158     154.398 141.618  95.894  1.00                 N  
ATOM   1194  N   ALA   159     155.897 140.087  89.650  1.00                 N  
ATOM   1195  CA  ALA   159     156.018 139.458  88.356  1.00                 C  
ATOM   1196  C   ALA   159     154.931 138.430  88.124  1.00                 C  
ATOM   1197  O   ALA   159     153.931 138.354  88.838  1.00                 O  
ATOM   1198  CB  ALA   159     157.383 138.803  88.210  1.00                 C  
ATOM   1199  N   SER   160     155.141 137.622  87.093  1.00                 N  
ATOM   1200  CA  SER   160     154.227 136.540  86.768  1.00                 C  
ATOM   1201  C   SER   160     154.681 135.269  87.482  1.00                 C  
ATOM   1202  O   SER   160     155.539 135.302  88.368  1.00                 O  
ATOM   1203  CB  SER   160     154.163 136.329  85.254  1.00                 C  
ATOM   1204  OG  SER   160     155.385 135.810  84.759  1.00                 O  
ATOM   1205  N   SER   161     154.105 134.128  87.110  1.00                 N  
ATOM   1206  CA  SER   161     154.403 132.875  87.790  1.00                 C  
ATOM   1207  C   SER   161     155.615 132.149  87.224  1.00                 C  
ATOM   1208  O   SER   161     156.151 131.261  87.895  1.00                 O  
ATOM   1209  CB  SER   161     153.197 131.935  87.735  1.00                 C  
ATOM   1210  OG  SER   161     152.936 131.518  86.406  1.00                 O  
ATOM   1211  N   SER   162     156.060 132.499  86.018  1.00                 N  
ATOM   1212  CA  SER   162     157.199 131.841  85.393  1.00                 C  
ATOM   1213  C   SER   162     158.360 132.781  85.102  1.00                 C  
ATOM   1214  O   SER   162     159.365 132.338  84.537  1.00                 O  
ATOM   1215  CB  SER   162     156.776 131.163  84.088  1.00                 C  
ATOM   1216  OG  SER   162     156.309 132.114  83.147  1.00                 O  
ATOM   1217  N   ALA   163     158.258 134.054  85.471  1.00                 N  
ATOM   1218  CA  ALA   163     159.287 135.024  85.125  1.00                 C  
ATOM   1219  C   ALA   163     160.487 134.896  86.051  1.00                 C  
ATOM   1220  O   ALA   163     160.339 134.742  87.263  1.00                 O  
ATOM   1221  CB  ALA   163     158.725 136.436  85.183  1.00                 C  
ATOM   1222  N   TYR   164     161.684 134.978  85.473  1.00                 N  
ATOM   1223  CA  TYR   164     162.922 134.887  86.233  1.00                 C  
ATOM   1224  C   TYR   164     163.831 136.026  85.806  1.00                 C  
ATOM   1225  O   TYR   164     163.736 136.502  84.674  1.00                 O  
ATOM   1226  CB  TYR   164     163.586 133.526  86.014  1.00                 C  
ATOM   1227  CG  TYR   164     164.045 133.290  84.593  1.00                 C  
ATOM   1228  OH  TYR   164     165.323 132.646  80.689  1.00                 O  
ATOM   1229  CZ  TYR   164     164.898 132.859  81.980  1.00                 C  
ATOM   1230  CD1 TYR   164     165.332 133.630  84.196  1.00                 C  
ATOM   1231  CE1 TYR   164     165.760 133.418  82.899  1.00                 C  
ATOM   1232  CD2 TYR   164     163.190 132.727  83.654  1.00                 C  
ATOM   1233  CE2 TYR   164     163.601 132.508  82.353  1.00                 C  
ATOM   1234  N   SER   165     164.714 136.463  86.696  1.00                 N  
ATOM   1235  CA  SER   165     165.602 137.583  86.408  1.00                 C  
ATOM   1236  C   SER   165     167.047 137.105  86.389  1.00                 C  
ATOM   1237  O   SER   165     167.611 136.780  87.439  1.00                 O  
ATOM   1238  CB  SER   165     165.412 138.696  87.440  1.00                 C  
ATOM   1239  OG  SER   165     166.316 139.763  87.211  1.00                 O  
ATOM   1240  N   TYR   166     167.644 137.072  85.200  1.00                 N  
ATOM   1241  CA  TYR   166     169.022 136.630  85.036  1.00                 C  
ATOM   1242  C   TYR   166     169.561 137.201  83.733  1.00                 C  
ATOM   1243  O   TYR   166     168.803 137.698  82.896  1.00                 O  
ATOM   1244  CB  TYR   166     169.100 135.102  85.052  1.00                 C  
ATOM   1245  CG  TYR   166     170.509 134.560  84.971  1.00                 C  
ATOM   1246  OH  TYR   166     174.387 133.072  84.764  1.00                 O  
ATOM   1247  CZ  TYR   166     173.103 133.564  84.831  1.00                 C  
ATOM   1248  CD1 TYR   166     171.332 134.547  86.090  1.00                 C  
ATOM   1249  CE1 TYR   166     172.621 134.053  86.026  1.00                 C  
ATOM   1250  CD2 TYR   166     171.012 134.063  83.776  1.00                 C  
ATOM   1251  CE2 TYR   166     172.299 133.565  83.692  1.00                 C  
ATOM   1252  N   GLN   167     170.879 137.132  83.575  1.00                 N  
ATOM   1253  CA  GLN   167     171.536 137.669  82.388  1.00                 C  
ATOM   1254  C   GLN   167     170.995 136.996  81.131  1.00                 C  
ATOM   1255  O   GLN   167     171.008 135.760  81.044  1.00                 O  
ATOM   1256  CB  GLN   167     173.052 137.483  82.484  1.00                 C  
ATOM   1257  CD  GLN   167     175.215 138.133  83.614  1.00                 C  
ATOM   1258  CG  GLN   167     173.712 138.321  83.568  1.00                 C  
ATOM   1259  OE1 GLN   167     175.822 137.663  82.651  1.00                 O  
ATOM   1260  NE2 GLN   167     175.822 138.499  84.737  1.00                 N  
ATOM   1261  N   PRO   168     170.520 137.757  80.142  1.00                 N  
ATOM   1262  CA  PRO   168     169.949 137.130  78.942  1.00                 C  
ATOM   1263  C   PRO   168     170.970 136.436  78.060  1.00                 C  
ATOM   1264  O   PRO   168     170.583 135.577  77.259  1.00                 O  
ATOM   1265  CB  PRO   168     169.303 138.294  78.188  1.00                 C  
ATOM   1266  CD  PRO   168     170.407 139.246  80.086  1.00                 C  
ATOM   1267  CG  PRO   168     170.054 139.499  78.647  1.00                 C  
ATOM   1268  N   ASP   169     172.253 136.775  78.171  1.00                 N  
ATOM   1269  CA  ASP   169     173.279 136.180  77.322  1.00                 C  
ATOM   1270  C   ASP   169     173.901 134.938  77.950  1.00                 C  
ATOM   1271  O   ASP   169     174.114 133.933  77.266  1.00                 O  
ATOM   1272  CB  ASP   169     174.378 137.200  77.015  1.00                 C  
ATOM   1273  CG  ASP   169     173.888 138.339  76.143  1.00                 C  
ATOM   1274  OD1 ASP   169     172.797 138.206  75.548  1.00                 O  
ATOM   1275  OD2 ASP   169     174.594 139.365  76.054  1.00                 O  
ATOM   1276  N   ALA   170     174.197 134.995  79.245  1.00                 N  
ATOM   1277  CA  ALA   170     174.920 133.937  79.929  1.00                 C  
ATOM   1278  C   ALA   170     173.969 132.845  80.416  1.00                 C  
ATOM   1279  O   ALA   170     172.839 133.130  80.818  1.00                 O  
ATOM   1280  CB  ALA   170     175.708 134.504  81.100  1.00                 C  
ATOM   1281  N   THR   171     174.407 131.588  80.393  1.00                 N  
ATOM   1282  CA  THR   171     173.562 130.502  80.898  1.00                 C  
ATOM   1283  C   THR   171     173.435 130.566  82.411  1.00                 C  
ATOM   1284  O   THR   171     174.278 131.130  83.111  1.00                 O  
ATOM   1285  CB  THR   171     174.111 129.123  80.489  1.00                 C  
ATOM   1286  OG1 THR   171     175.420 128.942  81.045  1.00                 O  
ATOM   1287  CG2 THR   171     174.207 129.015  78.975  1.00                 C  
ATOM   1288  N   ILE   172     172.361 129.966  82.916  1.00                 N  
ATOM   1289  CA  ILE   172     172.051 130.029  84.341  1.00                 C  
ATOM   1290  C   ILE   172     172.949 129.038  85.077  1.00                 C  
ATOM   1291  O   ILE   172     172.873 127.826  84.861  1.00                 O  
ATOM   1292  CB  ILE   172     170.562 129.739  84.608  1.00                 C  
ATOM   1293  CD1 ILE   172     168.209 130.457  83.943  1.00                 C  
ATOM   1294  CG1 ILE   172     169.684 130.793  83.931  1.00                 C  
ATOM   1295  CG2 ILE   172     170.296 129.655  86.103  1.00                 C  
ATOM   1296  N   ASP   173     173.823 129.558  85.936  1.00                 N  
ATOM   1297  CA  ASP   173     174.729 128.745  86.735  1.00                 C  
ATOM   1298  C   ASP   173     174.381 128.772  88.214  1.00                 C  
ATOM   1299  O   ASP   173     174.182 127.719  88.826  1.00                 O  
ATOM   1300  CB  ASP   173     176.174 129.210  86.545  1.00                 C  
ATOM   1301  CG  ASP   173     176.702 128.918  85.154  1.00                 C  
ATOM   1302  OD1 ASP   173     176.069 128.118  84.434  1.00                 O  
ATOM   1303  OD2 ASP   173     177.749 129.491  84.785  1.00                 O  
ATOM   1304  N   ASP   174     174.300 129.959  88.806  1.00                 N  
ATOM   1305  CA  ASP   174     173.879 130.091  90.188  1.00                 C  
ATOM   1306  C   ASP   174     172.358 130.039  90.277  1.00                 C  
ATOM   1307  O   ASP   174     171.650 129.882  89.279  1.00                 O  
ATOM   1308  CB  ASP   174     174.411 131.394  90.788  1.00                 C  
ATOM   1309  CG  ASP   174     173.756 132.622  90.188  1.00                 C  
ATOM   1310  OD1 ASP   174     172.678 132.480  89.574  1.00                 O  
ATOM   1311  OD2 ASP   174     174.321 133.727  90.331  1.00                 O  
ATOM   1312  N   TYR   175     171.850 130.178  91.488  1.00                 N  
ATOM   1313  CA  TYR   175     170.418 130.334  91.675  1.00                 C  
ATOM   1314  C   TYR   175     170.030 131.759  91.302  1.00                 C  
ATOM   1315  O   TYR   175     170.576 132.711  91.872  1.00                 O  
ATOM   1316  CB  TYR   175     170.028 130.009  93.118  1.00                 C  
ATOM   1317  CG  TYR   175     168.544 130.117  93.391  1.00                 C  
ATOM   1318  OH  TYR   175     164.462 130.400  94.131  1.00                 O  
ATOM   1319  CZ  TYR   175     165.813 130.308  93.887  1.00                 C  
ATOM   1320  CD1 TYR   175     167.658 129.173  92.888  1.00                 C  
ATOM   1321  CE1 TYR   175     166.301 129.263  93.132  1.00                 C  
ATOM   1322  CD2 TYR   175     168.035 131.163  94.149  1.00                 C  
ATOM   1323  CE2 TYR   175     166.681 131.270  94.403  1.00                 C  
ATOM   1324  N   PRO   176     169.122 131.952  90.351  1.00                 N  
ATOM   1325  CA  PRO   176     168.806 133.310  89.908  1.00                 C  
ATOM   1326  C   PRO   176     168.087 134.093  90.991  1.00                 C  
ATOM   1327  O   PRO   176     167.342 133.544  91.805  1.00                 O  
ATOM   1328  CB  PRO   176     167.912 133.101  88.684  1.00                 C  
ATOM   1329  CD  PRO   176     168.496 130.926  89.495  1.00                 C  
ATOM   1330  CG  PRO   176     168.202 131.705  88.244  1.00                 C  
ATOM   1331  N   LEU   177     168.328 135.394  90.990  1.00                 N  
ATOM   1332  CA  LEU   177     167.773 136.281  92.000  1.00                 C  
ATOM   1333  C   LEU   177     166.296 136.537  91.713  1.00                 C  
ATOM   1334  O   LEU   177     165.942 136.979  90.616  1.00                 O  
ATOM   1335  CB  LEU   177     168.552 137.597  92.044  1.00                 C  
ATOM   1336  CG  LEU   177     168.084 138.628  93.073  1.00                 C  
ATOM   1337  CD1 LEU   177     168.286 138.105  94.487  1.00                 C  
ATOM   1338  CD2 LEU   177     168.820 139.946  92.887  1.00                 C  
ATOM   1339  N   ALA   178     165.435 136.254  92.695  1.00                 N  
ATOM   1340  CA  ALA   178     163.995 136.502  92.592  1.00                 C  
ATOM   1341  C   ALA   178     163.388 135.736  91.412  1.00                 C  
ATOM   1342  O   ALA   178     162.962 136.305  90.408  1.00                 O  
ATOM   1343  CB  ALA   178     163.723 137.991  92.447  1.00                 C  
ATOM   1344  N   ILE   179     163.376 134.410  91.565  1.00                 N  
ATOM   1345  CA  ILE   179     163.096 133.518  90.444  1.00                 C  
ATOM   1346  C   ILE   179     161.612 133.352  90.129  1.00                 C  
ATOM   1347  O   ILE   179     161.273 132.980  89.001  1.00                 O  
ATOM   1348  CB  ILE   179     163.694 132.118  90.674  1.00                 C  
ATOM   1349  CD1 ILE   179     164.626 130.097  89.430  1.00                 C  
ATOM   1350  CG1 ILE   179     163.788 131.354  89.351  1.00                 C  
ATOM   1351  CG2 ILE   179     162.885 131.356  91.712  1.00                 C  
ATOM   1352  N   GLY   180     160.711 133.607  91.069  1.00                 N  
ATOM   1353  CA  GLY   180     159.325 133.261  90.815  1.00                 C  
ATOM   1354  C   GLY   180     158.349 134.416  90.834  1.00                 C  
ATOM   1355  O   GLY   180     158.546 135.423  90.150  1.00                 O  
ATOM   1356  N   THR   181     157.278 134.269  91.609  1.00                 N  
ATOM   1357  CA  THR   181     156.322 135.345  91.813  1.00                 C  
ATOM   1358  C   THR   181     156.796 136.344  92.858  1.00                 C  
ATOM   1359  O   THR   181     156.071 137.295  93.163  1.00                 O  
ATOM   1360  CB  THR   181     154.944 134.803  92.234  1.00                 C  
ATOM   1361  OG1 THR   181     155.068 134.075  93.463  1.00                 O  
ATOM   1362  CG2 THR   181     154.390 133.868  91.170  1.00                 C  
ATOM   1363  N   ASN   182     157.991 136.154  93.411  1.00                 N  
ATOM   1364  CA  ASN   182     158.609 137.153  94.267  1.00                 C  
ATOM   1365  C   ASN   182     159.505 138.103  93.486  1.00                 C  
ATOM   1366  O   ASN   182     160.226 138.898  94.094  1.00                 O  
ATOM   1367  CB  ASN   182     159.407 136.480  95.386  1.00                 C  
ATOM   1368  CG  ASN   182     160.594 135.696  94.864  1.00                 C  
ATOM   1369  OD1 ASN   182     160.605 135.260  93.713  1.00                 O  
ATOM   1370  ND2 ASN   182     161.600 135.513  95.712  1.00                 N  
ATOM   1371  N   THR   183     159.485 138.027  92.159  1.00                 N  
ATOM   1372  CA  THR   183     160.072 139.067  91.331  1.00                 C  
ATOM   1373  C   THR   183     159.208 140.312  91.441  1.00                 C  
ATOM   1374  O   THR   183     158.018 140.275  91.119  1.00                 O  
ATOM   1375  CB  THR   183     160.200 138.616  89.864  1.00                 C  
ATOM   1376  OG1 THR   183     161.031 137.451  89.790  1.00                 O  
ATOM   1377  CG2 THR   183     160.827 139.715  89.021  1.00                 C  
ATOM   1378  N   LEU   184     159.790 141.405  91.914  1.00                 N  
ATOM   1379  CA  LEU   184     159.066 142.657  92.066  1.00                 C  
ATOM   1380  C   LEU   184     159.361 143.559  90.881  1.00                 C  
ATOM   1381  O   LEU   184     160.515 143.684  90.461  1.00                 O  
ATOM   1382  CB  LEU   184     159.446 143.339  93.382  1.00                 C  
ATOM   1383  CG  LEU   184     158.770 142.802  94.644  1.00                 C  
ATOM   1384  CD1 LEU   184     159.172 141.356  94.895  1.00                 C  
ATOM   1385  CD2 LEU   184     159.117 143.664  95.848  1.00                 C  
ATOM   1386  N   LEU   185     158.319 144.191  90.351  1.00                 N  
ATOM   1387  CA  LEU   185     158.465 145.155  89.272  1.00                 C  
ATOM   1388  C   LEU   185     158.315 146.586  89.768  1.00                 C  
ATOM   1389  O   LEU   185     159.171 147.428  89.495  1.00                 O  
ATOM   1390  CB  LEU   185     157.442 144.882  88.168  1.00                 C  
ATOM   1391  CG  LEU   185     157.595 143.560  87.413  1.00                 C  
ATOM   1392  CD1 LEU   185     156.444 143.359  86.440  1.00                 C  
ATOM   1393  CD2 LEU   185     158.925 143.512  86.676  1.00                 C  
ATOM   1394  N   VAL   186     157.251 146.874  90.513  1.00                 N  
ATOM   1395  CA  VAL   186     157.031 148.178  91.128  1.00                 C  
ATOM   1396  C   VAL   186     156.935 147.957  92.629  1.00                 C  
ATOM   1397  O   VAL   186     156.104 147.165  93.088  1.00                 O  
ATOM   1398  CB  VAL   186     155.771 148.862  90.566  1.00                 C  
ATOM   1399  CG1 VAL   186     155.548 150.206  91.242  1.00                 C  
ATOM   1400  CG2 VAL   186     155.883 149.031  89.059  1.00                 C  
ATOM   1401  N   ALA   187     157.768 148.655  93.397  1.00                 N  
ATOM   1402  CA  ALA   187     157.826 148.409  94.832  1.00                 C  
ATOM   1403  C   ALA   187     157.892 149.722  95.591  1.00                 C  
ATOM   1404  O   ALA   187     158.754 150.556  95.316  1.00                 O  
ATOM   1405  CB  ALA   187     159.024 147.535  95.172  1.00                 C  
ATOM   1406  N   ALA   188     157.001 149.893  96.561  1.00                 N  
ATOM   1407  CA  ALA   188     156.934 151.144  97.286  1.00                 C  
ATOM   1408  C   ALA   188     157.251 151.038  98.761  1.00                 C  
ATOM   1409  O   ALA   188     157.214 149.953  99.344  1.00                 O  
ATOM   1410  CB  ALA   188     155.554 151.767  97.141  1.00                 C  
ATOM   1411  N   LEU   189     157.559 152.176  99.372  1.00                 N  
ATOM   1412  CA  LEU   189     157.904 152.264 100.779  1.00                 C  
ATOM   1413  C   LEU   189     157.165 153.436 101.403  1.00                 C  
ATOM   1414  O   LEU   189     157.107 154.527 100.825  1.00                 O  
ATOM   1415  CB  LEU   189     159.417 152.412 100.951  1.00                 C  
ATOM   1416  CG  LEU   189     159.924 152.569 102.387  1.00                 C  
ATOM   1417  CD1 LEU   189     159.675 151.300 103.186  1.00                 C  
ATOM   1418  CD2 LEU   189     161.403 152.921 102.399  1.00                 C  
ATOM   1419  N   GLN   190     156.610 153.194 102.585  1.00                 N  
ATOM   1420  CA  GLN   190     155.910 154.189 103.390  1.00                 C  
ATOM   1421  C   GLN   190     156.642 154.238 104.726  1.00                 C  
ATOM   1422  O   GLN   190     156.433 153.378 105.586  1.00                 O  
ATOM   1423  CB  GLN   190     154.433 153.817 103.536  1.00                 C  
ATOM   1424  CD  GLN   190     153.542 156.169 103.766  1.00                 C  
ATOM   1425  CG  GLN   190     153.630 154.789 104.386  1.00                 C  
ATOM   1426  OE1 GLN   190     153.441 156.307 102.547  1.00                 O  
ATOM   1427  NE2 GLN   190     153.580 157.197 104.605  1.00                 N  
ATOM   1428  N   ALA   191     157.501 155.237 104.902  1.00                 N  
ATOM   1429  CA  ALA   191     158.448 155.251 106.009  1.00                 C  
ATOM   1430  C   ALA   191     157.734 155.597 107.313  1.00                 C  
ATOM   1431  O   ALA   191     156.505 155.692 107.373  1.00                 O  
ATOM   1432  CB  ALA   191     159.569 156.241 105.735  1.00                 C  
ATOM   1433  N   ARG   192     158.502 155.776 108.389  1.00                 N  
ATOM   1434  CA  ARG   192     157.912 156.144 109.668  1.00                 C  
ATOM   1435  C   ARG   192     157.485 157.604 109.712  1.00                 C  
ATOM   1436  O   ARG   192     156.560 157.940 110.458  1.00                 O  
ATOM   1437  CB  ARG   192     158.892 155.868 110.810  1.00                 C  
ATOM   1438  CD  ARG   192     160.154 154.190 112.186  1.00                 C  
ATOM   1439  NE  ARG   192     160.403 152.775 112.451  1.00                 N  
ATOM   1440  CG  ARG   192     159.144 154.391 111.068  1.00                 C  
ATOM   1441  CZ  ARG   192     161.313 152.325 113.308  1.00                 C  
ATOM   1442  NH1 ARG   192     161.468 151.020 113.485  1.00                 N  
ATOM   1443  NH2 ARG   192     162.066 153.180 113.986  1.00                 N  
ATOM   1444  N   ASN   193     158.134 158.473 108.940  1.00                 N  
ATOM   1445  CA  ASN   193     157.729 159.866 108.824  1.00                 C  
ATOM   1446  C   ASN   193     156.681 160.073 107.745  1.00                 C  
ATOM   1447  O   ASN   193     156.383 161.220 107.401  1.00                 O  
ATOM   1448  CB  ASN   193     158.943 160.756 108.551  1.00                 C  
ATOM   1449  CG  ASN   193     159.583 160.473 107.206  1.00                 C  
ATOM   1450  OD1 ASN   193     159.088 159.652 106.433  1.00                 O  
ATOM   1451  ND2 ASN   193     160.687 161.154 106.923  1.00                 N  
ATOM   1452  N   ASN   194     156.121 158.989 107.208  1.00                 N  
ATOM   1453  CA  ASN   194     155.192 159.036 106.083  1.00                 C  
ATOM   1454  C   ASN   194     155.831 159.747 104.888  1.00                 C  
ATOM   1455  O   ASN   194     155.408 160.813 104.449  1.00                 O  
ATOM   1456  CB  ASN   194     153.887 159.722 106.494  1.00                 C  
ATOM   1457  CG  ASN   194     153.147 158.964 107.578  1.00                 C  
ATOM   1458  OD1 ASN   194     152.906 157.763 107.456  1.00                 O  
ATOM   1459  ND2 ASN   194     152.784 159.666 108.646  1.00                 N  
ATOM   1460  N   ALA   195     156.891 159.122 104.393  1.00                 N  
ATOM   1461  CA  ALA   195     157.554 159.527 103.164  1.00                 C  
ATOM   1462  C   ALA   195     157.314 158.448 102.123  1.00                 C  
ATOM   1463  O   ALA   195     157.701 157.295 102.325  1.00                 O  
ATOM   1464  CB  ALA   195     159.038 159.752 103.411  1.00                 C  
ATOM   1465  N   ARG   196     156.660 158.809 101.028  1.00                 N  
ATOM   1466  CA  ARG   196     156.298 157.848  99.998  1.00                 C  
ATOM   1467  C   ARG   196     157.431 157.736  98.989  1.00                 C  
ATOM   1468  O   ARG   196     157.840 158.738  98.396  1.00                 O  
ATOM   1469  CB  ARG   196     154.994 158.262  99.313  1.00                 C  
ATOM   1470  CD  ARG   196     153.537 158.778 101.291  1.00                 C  
ATOM   1471  NE  ARG   196     152.237 158.561 101.922  1.00                 N  
ATOM   1472  CG  ARG   196     153.740 157.879 100.082  1.00                 C  
ATOM   1473  CZ  ARG   196     151.916 158.992 103.138  1.00                 C  
ATOM   1474  NH1 ARG   196     150.709 158.748 103.630  1.00                 N  
ATOM   1475  NH2 ARG   196     152.802 159.666 103.858  1.00                 N  
ATOM   1476  N   VAL   197     157.924 156.519  98.787  1.00                 N  
ATOM   1477  CA  VAL   197     158.988 156.245  97.829  1.00                 C  
ATOM   1478  C   VAL   197     158.517 155.128  96.912  1.00                 C  
ATOM   1479  O   VAL   197     157.929 154.150  97.379  1.00                 O  
ATOM   1480  CB  VAL   197     160.304 155.876  98.538  1.00                 C  
ATOM   1481  CG1 VAL   197     161.381 155.537  97.519  1.00                 C  
ATOM   1482  CG2 VAL   197     160.759 157.011  99.442  1.00                 C  
ATOM   1483  N   VAL   198     158.758 155.269  95.613  1.00                 N  
ATOM   1484  CA  VAL   198     158.427 154.229  94.646  1.00                 C  
ATOM   1485  C   VAL   198     159.672 153.905  93.838  1.00                 C  
ATOM   1486  O   VAL   198     160.279 154.799  93.240  1.00                 O  
ATOM   1487  CB  VAL   198     157.266 154.659  93.730  1.00                 C  
ATOM   1488  CG1 VAL   198     156.952 153.566  92.720  1.00                 C  
ATOM   1489  CG2 VAL   198     156.034 154.998  94.555  1.00                 C  
ATOM   1490  N   PHE   199     160.058 152.635  93.837  1.00                 N  
ATOM   1491  CA  PHE   199     161.074 152.114  92.939  1.00                 C  
ATOM   1492  C   PHE   199     160.346 151.445  91.784  1.00                 C  
ATOM   1493  O   PHE   199     159.571 150.506  91.998  1.00                 O  
ATOM   1494  CB  PHE   199     161.999 151.146  93.680  1.00                 C  
ATOM   1495  CG  PHE   199     162.848 151.803  94.730  1.00                 C  
ATOM   1496  CZ  PHE   199     164.425 153.019  96.669  1.00                 C  
ATOM   1497  CD1 PHE   199     162.361 152.002  96.010  1.00                 C  
ATOM   1498  CE1 PHE   199     163.143 152.606  96.976  1.00                 C  
ATOM   1499  CD2 PHE   199     164.134 152.222  94.438  1.00                 C  
ATOM   1500  CE2 PHE   199     164.915 152.826  95.404  1.00                 C  
ATOM   1501  N   VAL   200     160.581 151.931  90.569  1.00                 N  
ATOM   1502  CA  VAL   200     159.873 151.430  89.401  1.00                 C  
ATOM   1503  C   VAL   200     160.639 150.362  88.645  1.00                 C  
ATOM   1504  O   VAL   200     160.020 149.529  87.980  1.00                 O  
ATOM   1505  CB  VAL   200     159.524 152.566  88.422  1.00                 C  
ATOM   1506  CG1 VAL   200     158.912 152.003  87.148  1.00                 C  
ATOM   1507  CG2 VAL   200     158.579 153.562  89.076  1.00                 C  
ATOM   1508  N   GLY   201     161.963 150.376  88.712  1.00                 N  
ATOM   1509  CA  GLY   201     162.735 149.330  88.085  1.00                 C  
ATOM   1510  C   GLY   201     162.609 149.222  86.585  1.00                 C  
ATOM   1511  O   GLY   201     163.096 148.242  86.021  1.00                 O  
ATOM   1512  N   SER   202     161.971 150.184  85.919  1.00                 N  
ATOM   1513  CA  SER   202     161.964 150.232  84.457  1.00                 C  
ATOM   1514  C   SER   202     161.574 151.630  84.015  1.00                 C  
ATOM   1515  O   SER   202     160.452 152.069  84.281  1.00                 O  
ATOM   1516  CB  SER   202     161.006 149.182  83.891  1.00                 C  
ATOM   1517  OG  SER   202     160.965 149.239  82.476  1.00                 O  
ATOM   1518  N   ILE   203     162.483 152.318  83.326  1.00                 N  
ATOM   1519  CA  ILE   203     162.184 153.661  82.846  1.00                 C  
ATOM   1520  C   ILE   203     161.111 153.645  81.766  1.00                 C  
ATOM   1521  O   ILE   203     160.206 154.490  81.776  1.00                 O  
ATOM   1522  CB  ILE   203     163.445 154.362  82.309  1.00                 C  
ATOM   1523  CD1 ILE   203     164.456 156.669  81.912  1.00                 C  
ATOM   1524  CG1 ILE   203     163.198 155.865  82.161  1.00                 C  
ATOM   1525  CG2 ILE   203     163.890 153.730  80.999  1.00                 C  
ATOM   1526  N   ASP   204     161.171 152.679  80.850  1.00                 N  
ATOM   1527  CA  ASP   204     160.237 152.621  79.734  1.00                 C  
ATOM   1528  C   ASP   204     158.794 152.413  80.169  1.00                 C  
ATOM   1529  O   ASP   204     157.885 152.661  79.371  1.00                 O  
ATOM   1530  CB  ASP   204     160.629 151.504  78.765  1.00                 C  
ATOM   1531  CG  ASP   204     161.883 151.829  77.978  1.00                 C  
ATOM   1532  OD1 ASP   204     162.291 153.009  77.971  1.00                 O  
ATOM   1533  OD2 ASP   204     162.458 150.903  77.367  1.00                 O  
ATOM   1534  N   PHE   205     158.563 151.974  81.408  1.00                 N  
ATOM   1535  CA  PHE   205     157.205 151.890  81.934  1.00                 C  
ATOM   1536  C   PHE   205     156.503 153.240  81.892  1.00                 C  
ATOM   1537  O   PHE   205     155.279 153.295  81.732  1.00                 O  
ATOM   1538  CB  PHE   205     157.218 151.357  83.368  1.00                 C  
ATOM   1539  CG  PHE   205     155.850 151.195  83.967  1.00                 C  
ATOM   1540  CZ  PHE   205     153.319 150.902  85.079  1.00                 C  
ATOM   1541  CD1 PHE   205     155.058 150.109  83.637  1.00                 C  
ATOM   1542  CE1 PHE   205     153.799 149.961  84.188  1.00                 C  
ATOM   1543  CD2 PHE   205     155.355 152.129  84.860  1.00                 C  
ATOM   1544  CE2 PHE   205     154.097 151.980  85.411  1.00                 C  
ATOM   1545  N   PHE   206     157.253 154.333  82.027  1.00                 N  
ATOM   1546  CA  PHE   206     156.672 155.669  82.001  1.00                 C  
ATOM   1547  C   PHE   206     156.743 156.320  80.631  1.00                 C  
ATOM   1548  O   PHE   206     156.324 157.472  80.488  1.00                 O  
ATOM   1549  CB  PHE   206     157.365 156.575  83.021  1.00                 C  
ATOM   1550  CG  PHE   206     157.145 156.160  84.448  1.00                 C  
ATOM   1551  CZ  PHE   206     156.730 155.396  87.088  1.00                 C  
ATOM   1552  CD1 PHE   206     158.142 155.515  85.158  1.00                 C  
ATOM   1553  CE1 PHE   206     157.939 155.133  86.471  1.00                 C  
ATOM   1554  CD2 PHE   206     155.941 156.416  85.080  1.00                 C  
ATOM   1555  CE2 PHE   206     155.738 156.035  86.393  1.00                 C  
ATOM   1556  N   SER   207     157.252 155.615  79.625  1.00                 N  
ATOM   1557  CA  SER   207     157.604 156.240  78.362  1.00                 C  
ATOM   1558  C   SER   207     156.356 156.674  77.598  1.00                 C  
ATOM   1559  O   SER   207     155.218 156.481  78.030  1.00                 O  
ATOM   1560  CB  SER   207     158.439 155.286  77.506  1.00                 C  
ATOM   1561  OG  SER   207     157.662 154.189  77.059  1.00                 O  
ATOM   1562  N   ASP   208     156.590 157.278  76.437  1.00                 N  
ATOM   1563  CA  ASP   208     155.514 157.697  75.553  1.00                 C  
ATOM   1564  C   ASP   208     155.122 156.601  74.577  1.00                 C  
ATOM   1565  O   ASP   208     153.991 156.595  74.082  1.00                 O  
ATOM   1566  CB  ASP   208     155.915 158.955  74.780  1.00                 C  
ATOM   1567  CG  ASP   208     156.085 160.163  75.680  1.00                 C  
ATOM   1568  OD1 ASP   208     155.493 160.172  76.779  1.00                 O  
ATOM   1569  OD2 ASP   208     156.811 161.100  75.285  1.00                 O  
ATOM   1570  N   GLN   209     156.033 155.669  74.296  1.00                 N  
ATOM   1571  CA  GLN   209     155.701 154.566  73.404  1.00                 C  
ATOM   1572  C   GLN   209     154.844 153.521  74.101  1.00                 C  
ATOM   1573  O   GLN   209     154.044 152.845  73.447  1.00                 O  
ATOM   1574  CB  GLN   209     156.974 153.914  72.861  1.00                 C  
ATOM   1575  CD  GLN   209     157.060 155.272  70.733  1.00                 C  
ATOM   1576  CG  GLN   209     157.808 154.825  71.974  1.00                 C  
ATOM   1577  OE1 GLN   209     156.461 154.458  70.030  1.00                 O  
ATOM   1578  NE2 GLN   209     157.094 156.571  70.459  1.00                 N  
ATOM   1579  N   PHE   210     154.988 153.373  75.416  1.00                 N  
ATOM   1580  CA  PHE   210     154.219 152.380  76.152  1.00                 C  
ATOM   1581  C   PHE   210     152.890 152.911  76.670  1.00                 C  
ATOM   1582  O   PHE   210     152.058 152.114  77.111  1.00                 O  
ATOM   1583  CB  PHE   210     155.030 151.840  77.331  1.00                 C  
ATOM   1584  CG  PHE   210     156.227 151.029  76.923  1.00                 C  
ATOM   1585  CZ  PHE   210     158.441 149.525  76.175  1.00                 C  
ATOM   1586  CD1 PHE   210     156.569 150.897  75.589  1.00                 C  
ATOM   1587  CE1 PHE   210     157.670 150.150  75.214  1.00                 C  
ATOM   1588  CD2 PHE   210     157.009 150.397  77.874  1.00                 C  
ATOM   1589  CE2 PHE   210     158.109 149.650  77.498  1.00                 C  
ATOM   1590  N   PHE   211     152.670 154.225  76.641  1.00                 N  
ATOM   1591  CA  PHE   211     151.340 154.754  76.908  1.00                 C  
ATOM   1592  C   PHE   211     150.408 154.596  75.717  1.00                 C  
ATOM   1593  O   PHE   211     149.188 154.560  75.901  1.00                 O  
ATOM   1594  CB  PHE   211     151.420 156.231  77.301  1.00                 C  
ATOM   1595  CG  PHE   211     152.025 156.466  78.655  1.00                 C  
ATOM   1596  CZ  PHE   211     153.147 156.907  81.160  1.00                 C  
ATOM   1597  CD1 PHE   211     152.144 155.430  79.566  1.00                 C  
ATOM   1598  CE1 PHE   211     152.701 155.646  80.812  1.00                 C  
ATOM   1599  CD2 PHE   211     152.477 157.722  79.019  1.00                 C  
ATOM   1600  CE2 PHE   211     153.034 157.938  80.265  1.00                 C  
ATOM   1601  N   SER   212     150.957 154.497  74.503  1.00                 N  
ATOM   1602  CA  SER   212     150.172 154.500  73.274  1.00                 C  
ATOM   1603  C   SER   212     150.411 153.255  72.426  1.00                 C  
ATOM   1604  O   SER   212     150.238 153.303  71.205  1.00                 O  
ATOM   1605  CB  SER   212     150.483 155.746  72.443  1.00                 C  
ATOM   1606  OG  SER   212     151.859 155.808  72.111  1.00                 O  
ATOM   1607  N   SER   213     150.809 152.147  73.037  1.00                 N  
ATOM   1608  CA  SER   213     151.093 150.935  72.287  1.00                 C  
ATOM   1609  C   SER   213     149.842 150.062  72.209  1.00                 C  
ATOM   1610  O   SER   213     148.736 150.481  72.556  1.00                 O  
ATOM   1611  CB  SER   213     152.249 150.166  72.930  1.00                 C  
ATOM   1612  OG  SER   213     151.867 149.626  74.183  1.00                 O  
ATOM   1613  N   SER   214     150.017 148.833  71.735  1.00                 N  
ATOM   1614  CA  SER   214     148.967 147.826  71.691  1.00                 C  
ATOM   1615  C   SER   214     149.556 146.531  72.222  1.00                 C  
ATOM   1616  O   SER   214     150.648 146.134  71.808  1.00                 O  
ATOM   1617  CB  SER   214     148.432 147.672  70.266  1.00                 C  
ATOM   1618  OG  SER   214     147.454 146.649  70.196  1.00                 O  
ATOM   1619  N   VAL   215     148.851 145.880  73.142  1.00                 N  
ATOM   1620  CA  VAL   215     149.415 144.774  73.903  1.00                 C  
ATOM   1621  C   VAL   215     148.683 143.486  73.560  1.00                 C  
ATOM   1622  O   VAL   215     147.450 143.464  73.470  1.00                 O  
ATOM   1623  CB  VAL   215     149.353 145.042  75.418  1.00                 C  
ATOM   1624  CG1 VAL   215     149.879 143.843  76.193  1.00                 C  
ATOM   1625  CG2 VAL   215     150.139 146.295  75.770  1.00                 C  
ATOM   1626  N   GLN   216     149.451 142.420  73.355  1.00                 N  
ATOM   1627  CA  GLN   216     148.911 141.076  73.229  1.00                 C  
ATOM   1628  C   GLN   216     150.039 140.084  73.461  1.00                 C  
ATOM   1629  O   GLN   216     151.124 140.224  72.892  1.00                 O  
ATOM   1630  CB  GLN   216     148.267 140.884  71.854  1.00                 C  
ATOM   1631  CD  GLN   216     146.932 139.396  70.311  1.00                 C  
ATOM   1632  CG  GLN   216     147.598 139.532  71.666  1.00                 C  
ATOM   1633  OE1 GLN   216     145.843 139.923  70.088  1.00                 O  
ATOM   1634  NE2 GLN   216     147.587 138.685  69.400  1.00                 N  
ATOM   1635  N   LYS   217     149.786 139.105  74.321  1.00                 N  
ATOM   1636  CA  LYS   217     150.763 138.054  74.547  1.00                 C  
ATOM   1637  C   LYS   217     150.948 137.233  73.278  1.00                 C  
ATOM   1638  O   LYS   217     150.025 137.066  72.479  1.00                 O  
ATOM   1639  CB  LYS   217     150.329 137.160  75.710  1.00                 C  
ATOM   1640  CD  LYS   217     149.923 136.902  78.174  1.00                 C  
ATOM   1641  CE  LYS   217     149.947 137.591  79.528  1.00                 C  
ATOM   1642  CG  LYS   217     150.355 137.848  77.065  1.00                 C  
ATOM   1643  NZ  LYS   217     149.496 136.685  80.620  1.00                 N  
ATOM   1644  N   ALA   218     150.865 135.877  73.411  1.00                 N  
ATOM   1645  CA  ALA   218     151.134 134.956  72.309  1.00                 C  
ATOM   1646  C   ALA   218     149.865 134.426  71.644  1.00                 C  
ATOM   1647  O   ALA   218     148.742 134.825  71.965  1.00                 O  
ATOM   1648  CB  ALA   218     151.968 133.779  72.793  1.00                 C  
ATOM   1649  N   ASN   219     150.045 133.506  70.694  1.00                 N  
ATOM   1650  CA  ASN   219     148.930 132.898  69.968  1.00                 C  
ATOM   1651  C   ASN   219     147.809 132.499  70.922  1.00                 C  
ATOM   1652  O   ASN   219     148.040 131.995  72.024  1.00                 O  
ATOM   1653  CB  ASN   219     149.410 131.689  69.163  1.00                 C  
ATOM   1654  CG  ASN   219     150.289 132.081  67.991  1.00                 C  
ATOM   1655  OD1 ASN   219     150.258 133.224  67.535  1.00                 O  
ATOM   1656  ND2 ASN   219     151.077 131.131  67.500  1.00                 N  
ATOM   1657  N   GLY   220     146.569 132.725  70.499  1.00                 N  
ATOM   1658  CA  GLY   220     145.432 132.369  71.328  1.00                 C  
ATOM   1659  C   GLY   220     145.145 133.360  72.438  1.00                 C  
ATOM   1660  O   GLY   220     144.497 133.048  73.441  1.00                 O  
ATOM   1661  N   GLY   221     145.546 134.532  72.275  1.00                 N  
ATOM   1662  CA  GLY   221     145.438 135.642  73.208  1.00                 C  
ATOM   1663  C   GLY   221     144.858 136.874  72.525  1.00                 C  
ATOM   1664  O   GLY   221     145.128 137.149  71.353  1.00                 O  
ATOM   1665  N   LYS   222     144.061 137.623  73.280  1.00                 N  
ATOM   1666  CA  LYS   222     143.350 138.769  72.740  1.00                 C  
ATOM   1667  C   LYS   222     144.298 139.939  72.502  1.00                 C  
ATOM   1668  O   LYS   222     145.380 140.028  73.086  1.00                 O  
ATOM   1669  CB  LYS   222     142.220 139.191  73.681  1.00                 C  
ATOM   1670  CD  LYS   222     140.001 138.663  74.730  1.00                 C  
ATOM   1671  CE  LYS   222     138.883 137.641  74.853  1.00                 C  
ATOM   1672  CG  LYS   222     141.103 138.167  73.807  1.00                 C  
ATOM   1673  NZ  LYS   222     137.802 138.108  75.764  1.00                 N  
ATOM   1674  N   LYS   223     143.867 140.850  71.635  1.00                 N  
ATOM   1675  CA  LYS   223     144.582 142.092  71.377  1.00                 C  
ATOM   1676  C   LYS   223     143.808 143.249  71.992  1.00                 C  
ATOM   1677  O   LYS   223     142.595 143.365  71.793  1.00                 O  
ATOM   1678  CB  LYS   223     144.777 142.295  69.873  1.00                 C  
ATOM   1679  CD  LYS   223     145.739 143.673  68.008  1.00                 C  
ATOM   1680  CE  LYS   223     146.510 144.932  67.647  1.00                 C  
ATOM   1681  CG  LYS   223     145.559 143.548  69.513  1.00                 C  
ATOM   1682  NZ  LYS   223     146.679 145.076  66.175  1.00                 N  
ATOM   1683  N   TYR   224     144.507 144.096  72.738  1.00                 N  
ATOM   1684  CA  TYR   224     143.892 145.219  73.427  1.00                 C  
ATOM   1685  C   TYR   224     144.345 146.530  72.800  1.00                 C  
ATOM   1686  O   TYR   224     145.497 146.663  72.377  1.00                 O  
ATOM   1687  CB  TYR   224     144.237 145.187  74.917  1.00                 C  
ATOM   1688  CG  TYR   224     143.627 144.021  75.662  1.00                 C  
ATOM   1689  OH  TYR   224     141.963 140.806  77.708  1.00                 O  
ATOM   1690  CZ  TYR   224     142.512 141.871  77.031  1.00                 C  
ATOM   1691  CD1 TYR   224     144.288 142.802  75.738  1.00                 C  
ATOM   1692  CE1 TYR   224     143.738 141.731  76.417  1.00                 C  
ATOM   1693  CD2 TYR   224     142.393 144.144  76.288  1.00                 C  
ATOM   1694  CE2 TYR   224     141.828 143.084  76.971  1.00                 C  
ATOM   1695  N   GLU   225     143.429 147.497  72.747  1.00                 N  
ATOM   1696  CA  GLU   225     143.693 148.740  72.032  1.00                 C  
ATOM   1697  C   GLU   225     144.589 149.673  72.832  1.00                 C  
ATOM   1698  O   GLU   225     145.460 150.339  72.263  1.00                 O  
ATOM   1699  CB  GLU   225     142.382 149.451  71.691  1.00                 C  
ATOM   1700  CD  GLU   225     140.223 149.437  70.379  1.00                 C  
ATOM   1701  CG  GLU   225     141.535 148.729  70.656  1.00                 C  
ATOM   1702  OE1 GLU   225     139.891 150.384  71.122  1.00                 O  
ATOM   1703  OE2 GLU   225     139.527 149.044  69.419  1.00                 O  
ATOM   1704  N   LYS   226     144.391 149.737  74.144  1.00                 N  
ATOM   1705  CA  LYS   226     145.147 150.621  75.015  1.00                 C  
ATOM   1706  C   LYS   226     145.824 149.793  76.098  1.00                 C  
ATOM   1707  O   LYS   226     145.240 148.836  76.614  1.00                 O  
ATOM   1708  CB  LYS   226     144.231 151.685  75.624  1.00                 C  
ATOM   1709  CD  LYS   226     142.790 153.712  75.287  1.00                 C  
ATOM   1710  CE  LYS   226     142.157 154.645  74.268  1.00                 C  
ATOM   1711  CG  LYS   226     143.634 152.644  74.608  1.00                 C  
ATOM   1712  NZ  LYS   226     141.321 155.692  74.918  1.00                 N  
ATOM   1713  N   SER   227     147.056 150.166  76.440  1.00                 N  
ATOM   1714  CA  SER   227     147.867 149.339  77.322  1.00                 C  
ATOM   1715  C   SER   227     147.483 149.465  78.788  1.00                 C  
ATOM   1716  O   SER   227     147.974 148.684  79.607  1.00                 O  
ATOM   1717  CB  SER   227     149.349 149.685  77.168  1.00                 C  
ATOM   1718  OG  SER   227     149.622 150.989  77.649  1.00                 O  
ATOM   1719  N   GLY   228     146.623 150.415  79.142  1.00                 N  
ATOM   1720  CA  GLY   228     146.301 150.606  80.542  1.00                 C  
ATOM   1721  C   GLY   228     147.477 150.993  81.403  1.00                 C  
ATOM   1722  O   GLY   228     147.418 150.843  82.625  1.00                 O  
ATOM   1723  N   ASN   229     148.556 151.480  80.793  1.00                 N  
ATOM   1724  CA  ASN   229     149.733 151.915  81.533  1.00                 C  
ATOM   1725  C   ASN   229     149.566 153.331  82.070  1.00                 C  
ATOM   1726  O   ASN   229     150.120 153.669  83.125  1.00                 O  
ATOM   1727  CB  ASN   229     150.982 151.822  80.655  1.00                 C  
ATOM   1728  CG  ASN   229     151.417 150.391  80.409  1.00                 C  
ATOM   1729  OD1 ASN   229     151.099 149.493  81.189  1.00                 O  
ATOM   1730  ND2 ASN   229     152.148 150.174  79.322  1.00                 N  
ATOM   1731  N   GLN   230     148.778 154.151  81.374  1.00                 N  
ATOM   1732  CA  GLN   230     148.661 155.563  81.715  1.00                 C  
ATOM   1733  C   GLN   230     147.928 155.762  83.036  1.00                 C  
ATOM   1734  O   GLN   230     148.361 156.558  83.877  1.00                 O  
ATOM   1735  CB  GLN   230     147.940 156.325  80.602  1.00                 C  
ATOM   1736  CD  GLN   230     147.962 157.136  78.210  1.00                 C  
ATOM   1737  CG  GLN   230     148.738 156.446  79.314  1.00                 C  
ATOM   1738  OE1 GLN   230     146.732 157.114  78.196  1.00                 O  
ATOM   1739  NE2 GLN   230     148.682 157.752  77.278  1.00                 N  
ATOM   1740  N   GLU   231     146.820 155.047  83.240  1.00                 N  
ATOM   1741  CA  GLU   231     146.062 155.207  84.476  1.00                 C  
ATOM   1742  C   GLU   231     146.860 154.723  85.680  1.00                 C  
ATOM   1743  O   GLU   231     146.826 155.350  86.746  1.00                 O  
ATOM   1744  CB  GLU   231     144.733 154.453  84.391  1.00                 C  
ATOM   1745  CD  GLU   231     142.460 154.247  83.309  1.00                 C  
ATOM   1746  CG  GLU   231     143.740 155.054  83.411  1.00                 C  
ATOM   1747  OE1 GLU   231     142.422 153.123  83.852  1.00                 O  
ATOM   1748  OE2 GLU   231     141.496 154.739  82.686  1.00                 O  
ATOM   1749  N   LEU   232     147.595 153.620  85.524  1.00                 N  
ATOM   1750  CA  LEU   232     148.434 153.136  86.614  1.00                 C  
ATOM   1751  C   LEU   232     149.536 154.131  86.942  1.00                 C  
ATOM   1752  O   LEU   232     149.806 154.400  88.119  1.00                 O  
ATOM   1753  CB  LEU   232     149.042 151.778  86.259  1.00                 C  
ATOM   1754  CG  LEU   232     149.937 151.137  87.323  1.00                 C  
ATOM   1755  CD1 LEU   232     149.157 150.893  88.605  1.00                 C  
ATOM   1756  CD2 LEU   232     150.534 149.836  86.810  1.00                 C  
ATOM   1757  N   ALA   233     150.194 154.680  85.917  1.00                 N  
ATOM   1758  CA  ALA   233     151.239 155.665  86.171  1.00                 C  
ATOM   1759  C   ALA   233     150.681 156.891  86.881  1.00                 C  
ATOM   1760  O   ALA   233     151.304 157.415  87.812  1.00                 O  
ATOM   1761  CB  ALA   233     151.908 156.076  84.868  1.00                 C  
ATOM   1762  N   VAL   234     149.495 157.349  86.472  1.00                 N  
ATOM   1763  CA  VAL   234     148.902 158.525  87.104  1.00                 C  
ATOM   1764  C   VAL   234     148.553 158.236  88.558  1.00                 C  
ATOM   1765  O   VAL   234     148.799 159.062  89.443  1.00                 O  
ATOM   1766  CB  VAL   234     147.649 159.001  86.346  1.00                 C  
ATOM   1767  CG1 VAL   234     146.950 160.111  87.117  1.00                 C  
ATOM   1768  CG2 VAL   234     148.019 159.471  84.947  1.00                 C  
ATOM   1769  N   ASN   235     147.982 157.060  88.832  1.00                 N  
ATOM   1770  CA  ASN   235     147.624 156.728  90.208  1.00                 C  
ATOM   1771  C   ASN   235     148.862 156.611  91.089  1.00                 C  
ATOM   1772  O   ASN   235     148.865 157.073  92.238  1.00                 O  
ATOM   1773  CB  ASN   235     146.810 155.434  90.252  1.00                 C  
ATOM   1774  CG  ASN   235     145.394 155.618  89.743  1.00                 C  
ATOM   1775  OD1 ASN   235     144.726 156.597  90.078  1.00                 O  
ATOM   1776  ND2 ASN   235     144.931 154.676  88.929  1.00                 N  
ATOM   1777  N   LEU   236     149.927 156.006  90.561  1.00                 N  
ATOM   1778  CA  LEU   236     151.182 155.924  91.301  1.00                 C  
ATOM   1779  C   LEU   236     151.727 157.313  91.611  1.00                 C  
ATOM   1780  O   LEU   236     152.116 157.603  92.754  1.00                 O  
ATOM   1781  CB  LEU   236     152.216 155.117  90.514  1.00                 C  
ATOM   1782  CG  LEU   236     153.601 154.985  91.151  1.00                 C  
ATOM   1783  CD1 LEU   236     153.512 154.268  92.489  1.00                 C  
ATOM   1784  CD2 LEU   236     154.554 154.251  90.220  1.00                 C  
ATOM   1785  N   ALA   237     151.745 158.189  90.604  1.00                 N  
ATOM   1786  CA  ALA   237     152.249 159.543  90.801  1.00                 C  
ATOM   1787  C   ALA   237     151.417 160.305  91.821  1.00                 C  
ATOM   1788  O   ALA   237     151.955 161.097  92.601  1.00                 O  
ATOM   1789  CB  ALA   237     152.270 160.298  89.481  1.00                 C  
ATOM   1790  N   ASN   238     150.103 160.079  91.837  1.00                 N  
ATOM   1791  CA  ASN   238     149.261 160.775  92.804  1.00                 C  
ATOM   1792  C   ASN   238     149.501 160.255  94.213  1.00                 C  
ATOM   1793  O   ASN   238     149.470 161.027  95.178  1.00                 O  
ATOM   1794  CB  ASN   238     147.785 160.641  92.424  1.00                 C  
ATOM   1795  CG  ASN   238     147.413 161.489  91.223  1.00                 C  
ATOM   1796  OD1 ASN   238     148.108 162.449  90.890  1.00                 O  
ATOM   1797  ND2 ASN   238     146.313 161.135  90.568  1.00                 N  
ATOM   1798  N   TRP   239     149.744 158.950  94.356  1.00                 N  
ATOM   1799  CA  TRP   239     149.985 158.410  95.690  1.00                 C  
ATOM   1800  C   TRP   239     151.302 158.912  96.267  1.00                 C  
ATOM   1801  O   TRP   239     151.365 159.272  97.447  1.00                 O  
ATOM   1802  CB  TRP   239     149.982 156.880  95.658  1.00                 C  
ATOM   1803  CG  TRP   239     150.193 156.252  97.001  1.00                 C  
ATOM   1804  CD1 TRP   239     149.237 155.970  97.933  1.00                 C  
ATOM   1805  NE1 TRP   239     149.810 155.395  99.042  1.00                 N  
ATOM   1806  CD2 TRP   239     151.440 155.825  97.562  1.00                 C  
ATOM   1807  CE2 TRP   239     151.164 155.296  98.836  1.00                 C  
ATOM   1808  CH2 TRP   239     153.446 154.812  99.200  1.00                 C  
ATOM   1809  CZ2 TRP   239     152.161 154.786  99.665  1.00                 C  
ATOM   1810  CE3 TRP   239     152.764 155.840  97.112  1.00                 C  
ATOM   1811  CZ3 TRP   239     153.749 155.333  97.937  1.00                 C  
ATOM   1812  N   ALA   240     152.368 158.943  95.460  1.00                 N  
ATOM   1813  CA  ALA   240     153.679 159.244  96.037  1.00                 C  
ATOM   1814  C   ALA   240     153.778 160.705  96.458  1.00                 C  
ATOM   1815  O   ALA   240     154.472 161.035  97.426  1.00                 O  
ATOM   1816  CB  ALA   240     154.784 158.912  95.045  1.00                 C  
ATOM   1817  N   PHE   241     153.095 161.606  95.752  1.00                 N  
ATOM   1818  CA  PHE   241     153.220 163.033  96.014  1.00                 C  
ATOM   1819  C   PHE   241     152.124 163.558  96.932  1.00                 C  
ATOM   1820  O   PHE   241     151.742 164.731  96.833  1.00                 O  
ATOM   1821  CB  PHE   241     153.202 163.822  94.703  1.00                 C  
ATOM   1822  CG  PHE   241     154.377 163.542  93.811  1.00                 C  
ATOM   1823  CZ  PHE   241     156.549 163.028  92.154  1.00                 C  
ATOM   1824  CD1 PHE   241     155.489 162.876  94.295  1.00                 C  
ATOM   1825  CE1 PHE   241     156.571 162.619  93.474  1.00                 C  
ATOM   1826  CD2 PHE   241     154.370 163.945  92.487  1.00                 C  
ATOM   1827  CE2 PHE   241     155.452 163.688  91.666  1.00                 C  
ATOM   1828  N   LYS   242     151.603 162.703  97.816  1.00                 N  
ATOM   1829  CA  LYS   242     150.711 163.103  98.906  1.00                 C  
ATOM   1830  C   LYS   242     149.437 163.770  98.394  1.00                 C  
ATOM   1831  O   LYS   242     149.078 164.871  98.811  1.00                 O  
ATOM   1832  CB  LYS   242     151.431 164.050  99.868  1.00                 C  
ATOM   1833  CD  LYS   242     153.274 164.409 101.534  1.00                 C  
ATOM   1834  CE  LYS   242     154.499 163.804 102.200  1.00                 C  
ATOM   1835  CG  LYS   242     152.650 163.441 100.542  1.00                 C  
ATOM   1836  NZ  LYS   242     155.145 164.756 103.145  1.00                 N  
ATOM   1837  N   THR   243     148.740 163.092  97.494  1.00                 N  
ATOM   1838  CA  THR   243     147.495 163.632  96.972  1.00                 C  
ATOM   1839  C   THR   243     146.299 162.709  97.125  1.00                 C  
ATOM   1840  O   THR   243     145.185 163.205  97.299  1.00                 O  
ATOM   1841  CB  THR   243     147.617 163.991  95.479  1.00                 C  
ATOM   1842  OG1 THR   243     147.923 162.811  94.725  1.00                 O  
ATOM   1843  CG2 THR   243     148.729 165.007  95.265  1.00                 C  
ATOM   1844  N   ARG   244     146.487 161.392  97.078  1.00                 N  
ATOM   1845  CA  ARG   244     145.337 160.495  97.084  1.00                 C  
ATOM   1846  C   ARG   244     144.970 160.047  98.494  1.00                 C  
ATOM   1847  O   ARG   244     143.871 160.337  98.976  1.00                 O  
ATOM   1848  CB  ARG   244     145.609 159.269  96.210  1.00                 C  
ATOM   1849  CD  ARG   244     146.004 158.322  93.919  1.00                 C  
ATOM   1850  NE  ARG   244     144.984 157.284  94.051  1.00                 N  
ATOM   1851  CG  ARG   244     145.655 159.566  94.720  1.00                 C  
ATOM   1852  CZ  ARG   244     143.881 157.222  93.313  1.00                 C  
ATOM   1853  NH1 ARG   244     143.010 156.241  93.503  1.00                 N  
ATOM   1854  NH2 ARG   244     143.651 158.143  92.387  1.00                 N  
ATOM   1855  N   GLY   245     145.877 159.350  99.168  1.00                 N  
ATOM   1856  CA  GLY   245     145.583 158.890 100.508  1.00                 C  
ATOM   1857  C   GLY   245     146.361 159.635 101.566  1.00                 C  
ATOM   1858  O   GLY   245     147.543 159.360 101.785  1.00                 O  
ATOM   1859  N   VAL   246     145.706 160.579 102.233  1.00                 N  
ATOM   1860  CA  VAL   246     146.306 161.346 103.314  1.00                 C  
ATOM   1861  C   VAL   246     145.284 161.449 104.433  1.00                 C  
ATOM   1862  O   VAL   246     144.104 161.715 104.183  1.00                 O  
ATOM   1863  CB  VAL   246     146.762 162.736 102.834  1.00                 C  
ATOM   1864  CG1 VAL   246     147.352 163.532 103.989  1.00                 C  
ATOM   1865  CG2 VAL   246     147.771 162.605 101.703  1.00                 C  
ATOM   1866  N   LEU   247     145.729 161.229 105.662  1.00                 N  
ATOM   1867  CA  LEU   247     144.875 161.373 106.828  1.00                 C  
ATOM   1868  C   LEU   247     145.549 162.308 107.817  1.00                 C  
ATOM   1869  O   LEU   247     146.779 162.360 107.898  1.00                 O  
ATOM   1870  CB  LEU   247     144.593 160.007 107.458  1.00                 C  
ATOM   1871  CG  LEU   247     143.862 158.993 106.577  1.00                 C  
ATOM   1872  CD1 LEU   247     143.811 157.631 107.253  1.00                 C  
ATOM   1873  CD2 LEU   247     142.456 159.476 106.254  1.00                 C  
ATOM   1874  N   ARG   248     144.737 163.044 108.561  1.00                 N  
ATOM   1875  CA  ARG   248     145.223 164.027 109.511  1.00                 C  
ATOM   1876  C   ARG   248     144.395 163.936 110.781  1.00                 C  
ATOM   1877  O   ARG   248     143.188 163.686 110.734  1.00                 O  
ATOM   1878  CB  ARG   248     145.161 165.432 108.908  1.00                 C  
ATOM   1879  CD  ARG   248     145.666 167.879 109.138  1.00                 C  
ATOM   1880  NE  ARG   248     146.633 167.931 108.044  1.00                 N  
ATOM   1881  CG  ARG   248     145.664 166.527 109.833  1.00                 C  
ATOM   1882  CZ  ARG   248     146.773 168.963 107.219  1.00                 C  
ATOM   1883  NH1 ARG   248     147.679 168.921 106.252  1.00                 N  
ATOM   1884  NH2 ARG   248     146.005 170.035 107.362  1.00                 N  
ATOM   1885  N   VAL   249     145.054 164.141 111.916  1.00                 N  
ATOM   1886  CA  VAL   249     144.420 164.065 113.226  1.00                 C  
ATOM   1887  C   VAL   249     144.212 165.481 113.736  1.00                 C  
ATOM   1888  O   VAL   249     145.179 166.228 113.929  1.00                 O  
ATOM   1889  CB  VAL   249     145.260 163.232 114.212  1.00                 C  
ATOM   1890  CG1 VAL   249     144.598 163.200 115.581  1.00                 C  
ATOM   1891  CG2 VAL   249     145.460 161.821 113.680  1.00                 C  
ATOM   1892  N   GLY   250     142.957 165.853 113.957  1.00                 N  
ATOM   1893  CA  GLY   250     142.642 167.157 114.483  1.00                 C  
ATOM   1894  C   GLY   250     142.736 167.194 115.994  1.00                 C  
ATOM   1895  O   GLY   250     143.445 166.396 116.613  1.00                 O  
ATOM   1896  N   ASP   251     142.024 168.131 116.619  1.00                 N  
ATOM   1897  CA  ASP   251     142.068 168.236 118.083  1.00                 C  
ATOM   1898  C   ASP   251     141.374 167.059 118.752  1.00                 C  
ATOM   1899  O   ASP   251     140.265 166.675 118.376  1.00                 O  
ATOM   1900  CB  ASP   251     141.427 169.546 118.546  1.00                 C  
ATOM   1901  CG  ASP   251     142.264 170.760 118.195  1.00                 C  
ATOM   1902  OD1 ASP   251     143.441 170.581 117.815  1.00                 O  
ATOM   1903  OD2 ASP   251     141.745 171.891 118.300  1.00                 O  
ATOM   1904  N   VAL   252     142.038 166.493 119.754  1.00                 N  
ATOM   1905  CA  VAL   252     141.462 165.461 120.594  1.00                 C  
ATOM   1906  C   VAL   252     140.881 166.124 121.835  1.00                 C  
ATOM   1907  O   VAL   252     141.252 167.241 122.205  1.00                 O  
ATOM   1908  CB  VAL   252     142.504 164.390 120.967  1.00                 C  
ATOM   1909  CG1 VAL   252     143.035 163.705 119.717  1.00                 C  
ATOM   1910  CG2 VAL   252     143.642 165.009 121.764  1.00                 C  
ATOM   1911  N   LYS   253     139.958 165.429 122.496  1.00                 N  
ATOM   1912  CA  LYS   253     139.327 165.991 123.683  1.00                 C  
ATOM   1913  C   LYS   253     138.714 164.877 124.514  1.00                 C  
ATOM   1914  O   LYS   253     137.924 164.081 124.002  1.00                 O  
ATOM   1915  CB  LYS   253     138.267 167.022 123.289  1.00                 C  
ATOM   1916  CD  LYS   253     136.669 168.821 124.002  1.00                 C  
ATOM   1917  CE  LYS   253     136.047 169.553 125.181  1.00                 C  
ATOM   1918  CG  LYS   253     137.640 167.748 124.468  1.00                 C  
ATOM   1919  NZ  LYS   253     135.088 170.602 124.739  1.00                 N  
ATOM   1920  N   HIS   254     139.067 164.837 125.793  1.00                 N  
ATOM   1921  CA  HIS   254     138.514 163.881 126.738  1.00                 C  
ATOM   1922  C   HIS   254     137.905 164.634 127.910  1.00                 C  
ATOM   1923  O   HIS   254     138.468 165.627 128.377  1.00                 O  
ATOM   1924  CB  HIS   254     139.596 162.907 127.210  1.00                 C  
ATOM   1925  CG  HIS   254     140.711 163.562 127.964  1.00                 C  
ATOM   1926  ND1 HIS   254     141.813 164.105 127.340  1.00                 N  
ATOM   1927  CE1 HIS   254     142.636 164.617 128.272  1.00                 C  
ATOM   1928  CD2 HIS   254     141.003 163.825 129.366  1.00                 C  
ATOM   1929  NE2 HIS   254     142.156 164.452 129.490  1.00                 N  
ATOM   1930  N   HIS   255     136.752 164.165 128.379  1.00                 N  
ATOM   1931  CA  HIS   255     136.152 164.772 129.563  1.00                 C  
ATOM   1932  C   HIS   255     135.163 163.808 130.197  1.00                 C  
ATOM   1933  O   HIS   255     134.715 162.847 129.570  1.00                 O  
ATOM   1934  CB  HIS   255     135.465 166.090 129.200  1.00                 C  
ATOM   1935  CG  HIS   255     134.301 165.928 128.272  1.00                 C  
ATOM   1936  ND1 HIS   255     132.999 165.848 128.718  1.00                 N  
ATOM   1937  CE1 HIS   255     132.181 165.707 127.660  1.00                 C  
ATOM   1938  CD2 HIS   255     134.129 165.816 126.831  1.00                 C  
ATOM   1939  NE2 HIS   255     132.852 165.687 126.524  1.00                 N  
ATOM   1940  N   LYS   256     134.838 164.072 131.459  1.00                 N  
ATOM   1941  CA  LYS   256     133.833 163.277 132.146  1.00                 C  
ATOM   1942  C   LYS   256     132.475 163.448 131.479  1.00                 C  
ATOM   1943  O   LYS   256     132.183 164.479 130.869  1.00                 O  
ATOM   1944  CB  LYS   256     133.757 163.669 133.623  1.00                 C  
ATOM   1945  CD  LYS   256     134.847 163.712 135.883  1.00                 C  
ATOM   1946  CE  LYS   256     136.139 163.488 136.653  1.00                 C  
ATOM   1947  CG  LYS   256     134.997 163.308 134.425  1.00                 C  
ATOM   1948  NZ  LYS   256     136.481 162.043 136.755  1.00                 N  
ATOM   1949  N   GLN   257     131.636 162.423 131.604  1.00                 N  
ATOM   1950  CA  GLN   257     130.305 162.471 131.007  1.00                 C  
ATOM   1951  C   GLN   257     129.454 163.438 131.822  1.00                 C  
ATOM   1952  O   GLN   257     129.141 163.176 132.986  1.00                 O  
ATOM   1953  CB  GLN   257     129.686 161.072 130.964  1.00                 C  
ATOM   1954  CD  GLN   257     128.276 161.383 128.892  1.00                 C  
ATOM   1955  CG  GLN   257     128.289 161.030 130.366  1.00                 C  
ATOM   1956  OE1 GLN   257     128.982 160.770 128.090  1.00                 O  
ATOM   1957  NE2 GLN   257     127.470 162.374 128.530  1.00                 N  
ATOM   1958  N   GLY   258     129.082 164.560 131.212  1.00                 N  
ATOM   1959  CA  GLY   258     128.299 165.585 131.869  1.00                 C  
ATOM   1960  C   GLY   258     129.004 166.913 132.012  1.00                 C  
ATOM   1961  O   GLY   258     128.333 167.930 132.226  1.00                 O  
ATOM   1962  N   GLU   259     130.326 166.942 131.907  1.00                 N  
ATOM   1963  CA  GLU   259     131.103 168.168 131.993  1.00                 C  
ATOM   1964  C   GLU   259     131.594 168.560 130.605  1.00                 C  
ATOM   1965  O   GLU   259     131.284 167.913 129.601  1.00                 O  
ATOM   1966  CB  GLU   259     132.277 167.992 132.958  1.00                 C  
ATOM   1967  CD  GLU   259     133.053 167.563 135.323  1.00                 C  
ATOM   1968  CG  GLU   259     131.864 167.713 134.394  1.00                 C  
ATOM   1969  OE1 GLU   259     134.200 167.581 134.829  1.00                 O  
ATOM   1970  OE2 GLU   259     132.837 167.428 136.546  1.00                 O  
ATOM   1971  N   LYS   260     132.375 169.638 130.553  1.00                 N  
ATOM   1972  CA  LYS   260     132.895 170.142 129.291  1.00                 C  
ATOM   1973  C   LYS   260     134.389 170.424 129.307  1.00                 C  
ATOM   1974  O   LYS   260     134.970 170.610 128.233  1.00                 O  
ATOM   1975  CB  LYS   260     132.163 171.422 128.883  1.00                 C  
ATOM   1976  CD  LYS   260     130.027 172.530 128.169  1.00                 C  
ATOM   1977  CE  LYS   260     128.561 172.323 127.826  1.00                 C  
ATOM   1978  CG  LYS   260     130.687 171.224 128.580  1.00                 C  
ATOM   1979  NZ  LYS   260     127.892 173.601 127.457  1.00                 N  
ATOM   1980  N   GLU   261     135.028 170.457 130.472  1.00                 N  
ATOM   1981  CA  GLU   261     136.457 170.696 130.538  1.00                 C  
ATOM   1982  C   GLU   261     137.176 169.468 131.077  1.00                 C  
ATOM   1983  O   GLU   261     136.677 168.813 131.998  1.00                 O  
ATOM   1984  CB  GLU   261     136.756 171.917 131.410  1.00                 C  
ATOM   1985  CD  GLU   261     136.546 174.413 131.736  1.00                 C  
ATOM   1986  CG  GLU   261     136.212 173.224 130.857  1.00                 C  
ATOM   1987  OE1 GLU   261     137.111 174.203 132.830  1.00                 O  
ATOM   1988  OE2 GLU   261     136.244 175.555 131.330  1.00                 O  
ATOM   1989  N   ALA   262     138.336 169.126 130.525  1.00                 N  
ATOM   1990  CA  ALA   262     139.069 167.958 131.007  1.00                 C  
ATOM   1991  C   ALA   262     139.556 168.176 132.425  1.00                 C  
ATOM   1992  O   ALA   262     140.230 169.176 132.714  1.00                 O  
ATOM   1993  CB  ALA   262     140.241 167.651 130.088  1.00                 C  
ATOM   1994  N   PRO   263     139.236 167.270 133.339  1.00                 N  
ATOM   1995  CA  PRO   263     139.688 167.421 134.721  1.00                 C  
ATOM   1996  C   PRO   263     141.162 167.070 134.843  1.00                 C  
ATOM   1997  O   PRO   263     141.787 166.539 133.926  1.00                 O  
ATOM   1998  CB  PRO   263     138.807 166.448 135.507  1.00                 C  
ATOM   1999  CD  PRO   263     138.386 165.978 133.198  1.00                 C  
ATOM   2000  CG  PRO   263     138.531 165.337 134.550  1.00                 C  
ATOM   2001  N   GLN   264     141.712 167.380 136.007  1.00                 N  
ATOM   2002  CA  GLN   264     143.041 166.928 136.379  1.00                 C  
ATOM   2003  C   GLN   264     142.880 165.677 137.230  1.00                 C  
ATOM   2004  O   GLN   264     142.187 165.708 138.253  1.00                 O  
ATOM   2005  CB  GLN   264     143.794 168.033 137.123  1.00                 C  
ATOM   2006  CD  GLN   264     145.953 168.805 138.182  1.00                 C  
ATOM   2007  CG  GLN   264     145.220 167.667 137.499  1.00                 C  
ATOM   2008  OE1 GLN   264     145.344 169.799 138.578  1.00                 O  
ATOM   2009  NE2 GLN   264     147.266 168.662 138.322  1.00                 N  
ATOM   2010  N   ALA   265     143.503 164.579 136.798  1.00                 N  
ATOM   2011  CA  ALA   265     143.525 163.346 137.577  1.00                 C  
ATOM   2012  C   ALA   265     142.142 162.748 137.828  1.00                 C  
ATOM   2013  O   ALA   265     141.612 162.854 138.938  1.00                 O  
ATOM   2014  CB  ALA   265     144.204 163.578 138.918  1.00                 C  
ATOM   2015  N   TYR   266     141.525 162.186 136.784  1.00                 N  
ATOM   2016  CA  TYR   266     140.317 161.377 136.940  1.00                 C  
ATOM   2017  C   TYR   266     140.447 160.407 138.107  1.00                 C  
ATOM   2018  O   TYR   266     141.533 159.903 138.396  1.00                 O  
ATOM   2019  CB  TYR   266     140.017 160.608 135.652  1.00                 C  
ATOM   2020  CG  TYR   266     140.951 159.445 135.401  1.00                 C  
ATOM   2021  OH  TYR   266     143.510 156.239 134.720  1.00                 O  
ATOM   2022  CZ  TYR   266     142.664 157.301 134.945  1.00                 C  
ATOM   2023  CD1 TYR   266     140.651 158.176 135.878  1.00                 C  
ATOM   2024  CE1 TYR   266     141.499 157.108 135.654  1.00                 C  
ATOM   2025  CD2 TYR   266     142.131 159.621 134.689  1.00                 C  
ATOM   2026  CE2 TYR   266     142.990 158.565 134.455  1.00                 C  
ATOM   2027  N   THR   267     141.710 160.070 138.406  1.00                 N  
ATOM   2028  CA  THR   267     142.020 159.114 139.454  1.00                 C  
ATOM   2029  C   THR   267     141.483 159.525 140.817  1.00                 C  
ATOM   2030  O   THR   267     141.289 158.661 141.676  1.00                 O  
ATOM   2031  CB  THR   267     143.538 158.889 139.582  1.00                 C  
ATOM   2032  OG1 THR   267     144.185 160.134 139.876  1.00                 O  
ATOM   2033  CG2 THR   267     144.107 158.341 138.282  1.00                 C  
ATOM   2034  N   ILE   268     141.215 160.804 141.103  1.00                 N  
ATOM   2035  CA  ILE   268     140.586 161.157 142.372  1.00                 C  
ATOM   2036  C   ILE   268     139.094 160.779 142.423  1.00                 C  
ATOM   2037  O   ILE   268     138.583 160.374 143.470  1.00                 O  
ATOM   2038  CB  ILE   268     140.731 162.660 142.675  1.00                 C  
ATOM   2039  CD1 ILE   268     142.468 164.501 142.974  1.00                 C  
ATOM   2040  CG1 ILE   268     142.197 163.013 142.931  1.00                 C  
ATOM   2041  CG2 ILE   268     139.840 163.056 143.842  1.00                 C  
ATOM   2042  N   TYR   269     138.358 160.901 141.300  1.00                 N  
ATOM   2043  CA  TYR   269     136.976 160.465 141.258  1.00                 C  
ATOM   2044  C   TYR   269     136.745 159.047 140.713  1.00                 C  
ATOM   2045  O   TYR   269     135.601 158.603 140.592  1.00                 O  
ATOM   2046  CB  TYR   269     136.136 161.428 140.417  1.00                 C  
ATOM   2047  CG  TYR   269     136.040 162.822 140.994  1.00                 C  
ATOM   2048  OH  TYR   269     135.789 166.662 142.571  1.00                 O  
ATOM   2049  CZ  TYR   269     135.871 165.391 142.050  1.00                 C  
ATOM   2050  CD1 TYR   269     136.869 163.839 140.537  1.00                 C  
ATOM   2051  CE1 TYR   269     136.788 165.116 141.059  1.00                 C  
ATOM   2052  CD2 TYR   269     135.122 163.117 141.993  1.00                 C  
ATOM   2053  CE2 TYR   269     135.027 164.388 142.527  1.00                 C  
ATOM   2054  N   ASP   270     137.810 158.297 140.369  1.00                 N  
ATOM   2055  CA  ASP   270     137.738 156.969 139.775  1.00                 C  
ATOM   2056  C   ASP   270     136.838 156.931 138.526  1.00                 C  
ATOM   2057  O   ASP   270     136.163 155.933 138.259  1.00                 O  
ATOM   2058  CB  ASP   270     137.229 155.951 140.798  1.00                 C  
ATOM   2059  CG  ASP   270     138.185 155.764 141.959  1.00                 C  
ATOM   2060  OD1 ASP   270     139.403 155.958 141.763  1.00                 O  
ATOM   2061  OD2 ASP   270     137.716 155.423 143.066  1.00                 O  
ATOM   2062  N   MET   271     136.811 158.006 137.742  1.00                 N  
ATOM   2063  CA  MET   271     135.972 158.078 136.566  1.00                 C  
ATOM   2064  C   MET   271     136.747 158.093 135.230  1.00                 C  
ATOM   2065  O   MET   271     137.893 158.542 135.142  1.00                 O  
ATOM   2066  CB  MET   271     135.081 159.321 136.619  1.00                 C  
ATOM   2067  SD  MET   271     133.060 160.805 137.796  1.00                 S  
ATOM   2068  CE  MET   271     131.952 160.455 136.432  1.00                 C  
ATOM   2069  CG  MET   271     134.099 159.332 137.778  1.00                 C  
ATOM   2070  N   VAL   272     136.099 157.590 134.177  1.00                 N  
ATOM   2071  CA  VAL   272     136.584 157.580 132.809  1.00                 C  
ATOM   2072  C   VAL   272     136.030 158.826 132.129  1.00                 C  
ATOM   2073  O   VAL   272     135.137 159.485 132.669  1.00                 O  
ATOM   2074  CB  VAL   272     136.173 156.291 132.074  1.00                 C  
ATOM   2075  CG1 VAL   272     136.764 155.072 132.765  1.00                 C  
ATOM   2076  CG2 VAL   272     134.657 156.182 131.997  1.00                 C  
ATOM   2077  N   GLY   273     136.519 159.198 130.946  1.00                 N  
ATOM   2078  CA  GLY   273     136.091 160.395 130.246  1.00                 C  
ATOM   2079  C   GLY   273     135.866 160.048 128.789  1.00                 C  
ATOM   2080  O   GLY   273     136.732 159.492 128.109  1.00                 O  
ATOM   2081  N   LYS   274     134.687 160.278 128.289  1.00                 N  
ATOM   2082  CA  LYS   274     134.324 160.415 126.890  1.00                 C  
ATOM   2083  C   LYS   274     135.530 160.929 126.121  1.00                 C  
ATOM   2084  O   LYS   274     136.132 161.939 126.507  1.00                 O  
ATOM   2085  CB  LYS   274     133.125 161.353 126.737  1.00                 C  
ATOM   2086  CD  LYS   274     131.388 162.374 125.240  1.00                 C  
ATOM   2087  CE  LYS   274     130.885 162.510 123.812  1.00                 C  
ATOM   2088  CG  LYS   274     132.623 161.491 125.309  1.00                 C  
ATOM   2089  NZ  LYS   274     129.689 163.392 123.727  1.00                 N  
ATOM   2090  N   LEU   275     135.879 160.225 125.046  1.00                 N  
ATOM   2091  CA  LEU   275     137.013 160.546 124.194  1.00                 C  
ATOM   2092  C   LEU   275     136.499 160.890 122.806  1.00                 C  
ATOM   2093  O   LEU   275     135.678 160.156 122.247  1.00                 O  
ATOM   2094  CB  LEU   275     137.998 159.376 124.149  1.00                 C  
ATOM   2095  CG  LEU   275     139.212 159.547 123.235  1.00                 C  
ATOM   2096  CD1 LEU   275     140.111 160.666 123.737  1.00                 C  
ATOM   2097  CD2 LEU   275     139.995 158.246 123.131  1.00                 C  
ATOM   2098  N   PHE   276     136.993 161.991 122.246  1.00                 N  
ATOM   2099  CA  PHE   276     136.536 162.490 120.959  1.00                 C  
ATOM   2100  C   PHE   276     137.734 162.925 120.133  1.00                 C  
ATOM   2101  O   PHE   276     138.574 163.695 120.610  1.00                 O  
ATOM   2102  CB  PHE   276     135.553 163.647 121.151  1.00                 C  
ATOM   2103  CG  PHE   276     135.005 164.196 119.865  1.00                 C  
ATOM   2104  CZ  PHE   276     133.996 165.219 117.486  1.00                 C  
ATOM   2105  CD1 PHE   276     133.984 163.545 119.196  1.00                 C  
ATOM   2106  CE1 PHE   276     133.480 164.051 118.013  1.00                 C  
ATOM   2107  CD2 PHE   276     135.511 165.365 119.325  1.00                 C  
ATOM   2108  CE2 PHE   276     135.007 165.871 118.141  1.00                 C  
ATOM   2109  N   MET   277     137.808 162.435 118.898  1.00                 N  
ATOM   2110  CA  MET   277     138.886 162.779 117.982  1.00                 C  
ATOM   2111  C   MET   277     138.267 163.123 116.635  1.00                 C  
ATOM   2112  O   MET   277     137.184 162.644 116.291  1.00                 O  
ATOM   2113  CB  MET   277     139.882 161.624 117.869  1.00                 C  
ATOM   2114  SD  MET   277     141.676 159.853 119.020  1.00                 S  
ATOM   2115  CE  MET   277     140.483 158.519 118.968  1.00                 C  
ATOM   2116  CG  MET   277     140.585 161.281 119.173  1.00                 C  
ATOM   2117  N   ASP   278     138.942 163.979 115.876  1.00                 N  
ATOM   2118  CA  ASP   278     138.487 164.367 114.546  1.00                 C  
ATOM   2119  C   ASP   278     139.571 164.009 113.542  1.00                 C  
ATOM   2120  O   ASP   278     140.732 164.408 113.696  1.00                 O  
ATOM   2121  CB  ASP   278     138.158 165.861 114.507  1.00                 C  
ATOM   2122  CG  ASP   278     136.953 166.214 115.356  1.00                 C  
ATOM   2123  OD1 ASP   278     135.909 165.544 115.213  1.00                 O  
ATOM   2124  OD2 ASP   278     137.053 167.162 116.163  1.00                 O  
ATOM   2125  N   MET   279     139.198 163.235 112.528  1.00                 N  
ATOM   2126  CA  MET   279     140.119 162.771 111.500  1.00                 C  
ATOM   2127  C   MET   279     139.661 163.326 110.162  1.00                 C  
ATOM   2128  O   MET   279     138.470 163.274 109.837  1.00                 O  
ATOM   2129  CB  MET   279     140.178 161.242 111.484  1.00                 C  
ATOM   2130  SD  MET   279     141.155 158.866 110.447  1.00                 S  
ATOM   2131  CE  MET   279     142.097 158.552 111.938  1.00                 C  
ATOM   2132  CG  MET   279     141.121 160.668 110.439  1.00                 C  
ATOM   2133  N   MET   280     140.603 163.847 109.387  1.00                 N  
ATOM   2134  CA  MET   280     140.296 164.477 108.114  1.00                 C  
ATOM   2135  C   MET   280     141.094 163.822 106.997  1.00                 C  
ATOM   2136  O   MET   280     142.221 163.368 107.207  1.00                 O  
ATOM   2137  CB  MET   280     140.588 165.978 108.174  1.00                 C  
ATOM   2138  SD  MET   280     140.161 168.484 109.275  1.00                 S  
ATOM   2139  CE  MET   280     141.638 168.390 110.283  1.00                 C  
ATOM   2140  CG  MET   280     139.716 166.741 109.158  1.00                 C  
ATOM   2141  N   LYS   281     140.503 163.776 105.810  1.00                 N  
ATOM   2142  CA  LYS   281     141.112 163.154 104.645  1.00                 C  
ATOM   2143  C   LYS   281     141.252 164.193 103.548  1.00                 C  
ATOM   2144  O   LYS   281     140.323 164.970 103.302  1.00                 O  
ATOM   2145  CB  LYS   281     140.276 161.962 104.176  1.00                 C  
ATOM   2146  CD  LYS   281     140.035 159.992 102.639  1.00                 C  
ATOM   2147  CE  LYS   281     140.649 159.221 101.482  1.00                 C  
ATOM   2148  CG  LYS   281     140.890 161.189 103.020  1.00                 C  
ATOM   2149  NZ  LYS   281     139.826 158.038 101.104  1.00                 N  
TER
