# Supplementary material for: Comparative Single-Cell Transcriptomics Reveals Novel Genes Involved in Bivalve Embryonic Shell Formation and Questions Ontogenetic Homology of Molluscan Shell Types
Source: Front Cell Dev Biol. 2022 Jun 9;10:883755. doi: 10.3389/fcell.2022.883755 (PMC9261976; doi:10.3389/fcell.2022.883755)
Supplement: Supplementary file 1 [file DataSheet1.ZIP › Supplementary_File1/s_f_2/1e2c57398ea0d37b.final.pdb]

ATOM      1  N   VAL   121      -9.769  28.700  56.422  1.00                 N  
ATOM      2  CA  VAL   121      -9.351  29.176  57.743  1.00                 C  
ATOM      3  C   VAL   121      -8.127  30.035  57.674  1.00                 C  
ATOM      4  O   VAL   121      -7.346  29.990  58.602  1.00                 O  
ATOM      5  CB  VAL   121      -9.092  28.005  58.709  1.00                 C  
ATOM      6  CG1 VAL   121     -10.363  27.196  58.918  1.00                 C  
ATOM      7  CG2 VAL   121      -7.973  27.119  58.185  1.00                 C  
ATOM      8  N   ASP   122      -8.020  30.905  56.650  1.00                 N  
ATOM      9  CA  ASP   122      -6.826  31.747  56.456  1.00                 C  
ATOM     10  C   ASP   122      -6.647  32.923  57.413  1.00                 C  
ATOM     11  O   ASP   122      -5.560  33.507  57.480  1.00                 O  
ATOM     12  CB  ASP   122      -6.799  32.320  55.038  1.00                 C  
ATOM     13  CG  ASP   122      -6.514  31.265  53.988  1.00                 C  
ATOM     14  OD1 ASP   122      -6.058  30.163  54.361  1.00                 O  
ATOM     15  OD2 ASP   122      -6.746  31.539  52.792  1.00                 O  
ATOM     16  N   GLU   123      -7.712  33.284  58.130  1.00                 N  
ATOM     17  CA  GLU   123      -7.714  34.469  58.952  1.00                 C  
ATOM     18  C   GLU   123      -8.074  35.733  58.156  1.00                 C  
ATOM     19  O   GLU   123      -8.014  36.828  58.691  1.00                 O  
ATOM     20  CB  GLU   123      -6.351  34.660  59.620  1.00                 C  
ATOM     21  CD  GLU   123      -6.750  33.154  61.607  1.00                 C  
ATOM     22  CG  GLU   123      -5.871  33.453  60.409  1.00                 C  
ATOM     23  OE1 GLU   123      -7.549  34.033  61.992  1.00                 O  
ATOM     24  OE2 GLU   123      -6.640  32.040  62.161  1.00                 O  
ATOM     25  N   PRO   124      -8.477  35.593  56.898  1.00                 N  
ATOM     26  CA  PRO   124      -8.727  36.759  56.039  1.00                 C  
ATOM     27  C   PRO   124     -10.095  36.855  55.401  1.00                 C  
ATOM     28  O   PRO   124     -10.548  37.974  55.118  1.00                 O  
ATOM     29  CB  PRO   124      -7.671  36.641  54.938  1.00                 C  
ATOM     30  CD  PRO   124      -7.223  34.848  56.460  1.00                 C  
ATOM     31  CG  PRO   124      -6.565  35.860  55.564  1.00                 C  
ATOM     32  N   TYR   125     -10.736  35.705  55.172  1.00                 N  
ATOM     33  CA  TYR   125     -12.045  35.614  54.507  1.00                 C  
ATOM     34  C   TYR   125     -13.235  35.278  55.398  1.00                 C  
ATOM     35  O   TYR   125     -13.132  34.502  56.319  1.00                 O  
ATOM     36  CB  TYR   125     -12.007  34.569  53.390  1.00                 C  
ATOM     37  CG  TYR   125     -11.118  34.947  52.228  1.00                 C  
ATOM     38  OH  TYR   125      -8.658  35.979  49.037  1.00                 O  
ATOM     39  CZ  TYR   125      -9.473  35.638  50.092  1.00                 C  
ATOM     40  CD1 TYR   125      -9.766  34.627  52.233  1.00                 C  
ATOM     41  CE1 TYR   125      -8.945  34.968  51.174  1.00                 C  
ATOM     42  CD2 TYR   125     -11.632  35.622  51.128  1.00                 C  
ATOM     43  CE2 TYR   125     -10.827  35.971  50.061  1.00                 C  
ATOM     44  N   ARG   126     -14.375  35.874  55.074  1.00                 N  
ATOM     45  CA  ARG   126     -15.638  35.612  55.733  1.00                 C  
ATOM     46  C   ARG   126     -16.522  34.814  54.752  1.00                 C  
ATOM     47  O   ARG   126     -16.742  35.245  53.621  1.00                 O  
ATOM     48  CB  ARG   126     -16.301  36.923  56.162  1.00                 C  
ATOM     49  CD  ARG   126     -18.184  38.074  57.357  1.00                 C  
ATOM     50  NE  ARG   126     -19.466  37.918  58.040  1.00                 N  
ATOM     51  CG  ARG   126     -17.624  36.741  56.888  1.00                 C  
ATOM     52  CZ  ARG   126     -20.181  38.928  58.525  1.00                 C  
ATOM     53  NH1 ARG   126     -21.336  38.692  59.132  1.00                 N  
ATOM     54  NH2 ARG   126     -19.740  40.173  58.400  1.00                 N  
ATOM     55  N   PRO   127     -17.055  33.691  55.200  1.00                 N  
ATOM     56  CA  PRO   127     -17.946  32.910  54.400  1.00                 C  
ATOM     57  C   PRO   127     -19.350  33.057  55.005  1.00                 C  
ATOM     58  O   PRO   127     -19.520  33.008  56.222  1.00                 O  
ATOM     59  CB  PRO   127     -17.391  31.488  54.508  1.00                 C  
ATOM     60  CD  PRO   127     -16.161  32.815  56.076  1.00                 C  
ATOM     61  CG  PRO   127     -16.735  31.444  55.847  1.00                 C  
ATOM     62  N   ARG   128     -20.353  33.234  54.144  1.00                 N  
ATOM     63  CA  ARG   128     -21.714  33.346  54.574  1.00                 C  
ATOM     64  C   ARG   128     -22.337  31.955  54.498  1.00                 C  
ATOM     65  O   ARG   128     -21.664  30.956  54.230  1.00                 O  
ATOM     66  CB  ARG   128     -22.468  34.359  53.709  1.00                 C  
ATOM     67  CD  ARG   128     -22.751  36.736  52.956  1.00                 C  
ATOM     68  NE  ARG   128     -22.266  38.110  53.059  1.00                 N  
ATOM     69  CG  ARG   128     -21.958  35.785  53.838  1.00                 C  
ATOM     70  CZ  ARG   128     -22.777  39.135  52.384  1.00                 C  
ATOM     71  NH1 ARG   128     -22.271  40.351  52.541  1.00                 N  
ATOM     72  NH2 ARG   128     -23.792  38.942  51.553  1.00                 N  
ATOM     73  N   ALA   129     -23.565  31.864  54.000  1.00                 N  
ATOM     74  CA  ALA   129     -24.210  30.558  53.901  1.00                 C  
ATOM     75  C   ALA   129     -24.867  30.279  52.549  1.00                 C  
ATOM     76  O   ALA   129     -25.379  31.168  51.863  1.00                 O  
ATOM     77  CB  ALA   129     -25.264  30.404  54.986  1.00                 C  
ATOM     78  N   PRO   130     -24.843  29.006  52.168  1.00                 N  
ATOM     79  CA  PRO   130     -25.392  28.539  50.903  1.00                 C  
ATOM     80  C   PRO   130     -24.951  29.383  49.713  1.00                 C  
ATOM     81  O   PRO   130     -25.760  29.943  48.968  1.00                 O  
ATOM     82  CB  PRO   130     -26.906  28.632  51.100  1.00                 C  
ATOM     83  CD  PRO   130     -25.935  29.265  53.194  1.00                 C  
ATOM     84  CG  PRO   130     -27.098  28.539  52.576  1.00                 C  
ATOM     85  N   CYS   131     -23.638  29.476  49.532  1.00                 N  
ATOM     86  CA  CYS   131     -23.062  30.205  48.409  1.00                 C  
ATOM     87  C   CYS   131     -22.077  29.239  47.775  1.00                 C  
ATOM     88  O   CYS   131     -21.302  28.561  48.454  1.00                 O  
ATOM     89  CB  CYS   131     -22.411  31.503  48.890  1.00                 C  
ATOM     90  SG  CYS   131     -23.552  32.664  49.677  1.00                 S  
ATOM     91  N   ILE   132     -22.095  29.164  46.452  1.00                 N  
ATOM     92  CA  ILE   132     -21.186  28.286  45.741  1.00                 C  
ATOM     93  C   ILE   132     -19.836  28.968  45.638  1.00                 C  
ATOM     94  O   ILE   132     -19.719  30.196  45.667  1.00                 O  
ATOM     95  CB  ILE   132     -21.731  27.916  44.349  1.00                 C  
ATOM     96  CD1 ILE   132     -22.176  28.874  42.029  1.00                 C  
ATOM     97  CG1 ILE   132     -21.872  29.169  43.481  1.00                 C  
ATOM     98  CG2 ILE   132     -23.047  27.164  44.475  1.00                 C  
ATOM     99  N   ILE   133     -18.787  28.163  45.514  1.00                 N  
ATOM    100  CA  ILE   133     -17.432  28.678  45.371  1.00                 C  
ATOM    101  C   ILE   133     -16.751  27.808  44.325  1.00                 C  
ATOM    102  O   ILE   133     -16.226  26.731  44.622  1.00                 O  
ATOM    103  CB  ILE   133     -16.682  28.675  46.716  1.00                 C  
ATOM    104  CD1 ILE   133     -15.684  27.127  48.478  1.00                 C  
ATOM    105  CG1 ILE   133     -16.588  27.253  47.271  1.00                 C  
ATOM    106  CG2 ILE   133     -17.350  29.625  47.700  1.00                 C  
ATOM    107  N   TYR   134     -16.745  28.179  43.081  1.00                 N  
ATOM    108  CA  TYR   134     -16.112  27.530  41.943  1.00                 C  
ATOM    109  C   TYR   134     -14.881  26.852  42.568  1.00                 C  
ATOM    110  O   TYR   134     -13.956  27.502  43.103  1.00                 O  
ATOM    111  CB  TYR   134     -15.781  28.556  40.857  1.00                 C  
ATOM    112  CG  TYR   134     -15.155  27.956  39.618  1.00                 C  
ATOM    113  OH  TYR   134     -13.449  26.301  36.206  1.00                 O  
ATOM    114  CZ  TYR   134     -14.012  26.849  37.336  1.00                 C  
ATOM    115  CD1 TYR   134     -15.932  27.286  38.682  1.00                 C  
ATOM    116  CE1 TYR   134     -15.369  26.734  37.547  1.00                 C  
ATOM    117  CD2 TYR   134     -13.789  28.062  39.389  1.00                 C  
ATOM    118  CE2 TYR   134     -13.209  27.517  38.259  1.00                 C  
ATOM    119  N   SER   135     -14.918  25.526  42.555  1.00                 N  
ATOM    120  CA  SER   135     -13.829  24.695  43.080  1.00                 C  
ATOM    121  C   SER   135     -13.018  24.253  41.855  1.00                 C  
ATOM    122  O   SER   135     -13.256  23.205  41.244  1.00                 O  
ATOM    123  CB  SER   135     -14.391  23.518  43.880  1.00                 C  
ATOM    124  OG  SER   135     -15.059  23.967  45.046  1.00                 O  
ATOM    125  N   PHE   136     -12.037  25.082  41.513  1.00                 N  
ATOM    126  CA  PHE   136     -11.236  24.894  40.327  1.00                 C  
ATOM    127  C   PHE   136     -10.000  24.075  40.704  1.00                 C  
ATOM    128  O   PHE   136      -9.144  24.540  41.471  1.00                 O  
ATOM    129  CB  PHE   136     -10.851  26.245  39.721  1.00                 C  
ATOM    130  CG  PHE   136     -10.066  26.135  38.445  1.00                 C  
ATOM    131  CZ  PHE   136      -8.609  25.937  36.086  1.00                 C  
ATOM    132  CD1 PHE   136     -10.474  25.280  37.436  1.00                 C  
ATOM    133  CE1 PHE   136      -9.752  25.179  36.262  1.00                 C  
ATOM    134  CD2 PHE   136      -8.920  26.886  38.254  1.00                 C  
ATOM    135  CE2 PHE   136      -8.198  26.785  37.080  1.00                 C  
ATOM    136  N   GLY   137      -9.934  22.858  40.158  1.00                 N  
ATOM    137  CA  GLY   137      -8.922  21.848  40.494  1.00                 C  
ATOM    138  C   GLY   137      -9.459  21.115  41.727  1.00                 C  
ATOM    139  O   GLY   137      -8.823  21.094  42.772  1.00                 O  
ATOM    140  N   ILE   138     -10.649  20.528  41.604  1.00                 N  
ATOM    141  CA  ILE   138     -11.355  19.889  42.739  1.00                 C  
ATOM    142  C   ILE   138     -10.711  18.624  43.314  1.00                 C  
ATOM    143  O   ILE   138     -11.027  18.272  44.437  1.00                 O  
ATOM    144  CB  ILE   138     -12.805  19.524  42.369  1.00                 C  
ATOM    145  CD1 ILE   138     -13.776  20.427  44.545  1.00                 C  
ATOM    146  CG1 ILE   138     -13.620  19.233  43.630  1.00                 C  
ATOM    147  CG2 ILE   138     -12.828  18.355  41.396  1.00                 C  
ATOM    148  N   ASN   139      -9.795  18.009  42.551  1.00                 N  
ATOM    149  CA  ASN   139      -9.026  16.804  42.901  1.00                 C  
ATOM    150  C   ASN   139      -9.846  15.683  43.519  1.00                 C  
ATOM    151  O   ASN   139     -10.606  15.022  42.826  1.00                 O  
ATOM    152  CB  ASN   139      -7.883  17.156  43.855  1.00                 C  
ATOM    153  CG  ASN   139      -6.841  18.049  43.211  1.00                 C  
ATOM    154  OD1 ASN   139      -6.614  17.983  42.003  1.00                 O  
ATOM    155  ND2 ASN   139      -6.203  18.889  44.018  1.00                 N  
ATOM    156  N   ASN   140      -9.733  15.540  44.840  1.00                 N  
ATOM    157  CA  ASN   140     -10.347  14.464  45.566  1.00                 C  
ATOM    158  C   ASN   140     -11.466  14.966  46.488  1.00                 C  
ATOM    159  O   ASN   140     -11.971  14.209  47.313  1.00                 O  
ATOM    160  CB  ASN   140      -9.299  13.696  46.374  1.00                 C  
ATOM    161  CG  ASN   140      -8.331  12.930  45.493  1.00                 C  
ATOM    162  OD1 ASN   140      -8.676  11.889  44.934  1.00                 O  
ATOM    163  ND2 ASN   140      -7.114  13.444  45.367  1.00                 N  
ATOM    164  N   ASN   141     -11.852  16.244  46.320  1.00                 N  
ATOM    165  CA  ASN   141     -13.011  16.800  47.019  1.00                 C  
ATOM    166  C   ASN   141     -12.812  17.449  48.360  1.00                 C  
ATOM    167  O   ASN   141     -13.797  17.768  49.014  1.00                 O  
ATOM    168  CB  ASN   141     -14.081  15.726  47.220  1.00                 C  
ATOM    169  CG  ASN   141     -14.640  15.207  45.910  1.00                 C  
ATOM    170  OD1 ASN   141     -15.055  15.983  45.050  1.00                 O  
ATOM    171  ND2 ASN   141     -14.651  13.888  45.754  1.00                 N  
ATOM    172  N   PHE   142     -11.564  17.680  48.752  1.00                 N  
ATOM    173  CA  PHE   142     -11.237  18.265  50.032  1.00                 C  
ATOM    174  C   PHE   142     -11.769  19.661  50.176  1.00                 C  
ATOM    175  O   PHE   142     -12.188  20.017  51.255  1.00                 O  
ATOM    176  CB  PHE   142      -9.722  18.275  50.245  1.00                 C  
ATOM    177  CG  PHE   142      -9.146  16.925  50.566  1.00                 C  
ATOM    178  CZ  PHE   142      -8.084  14.427  51.167  1.00                 C  
ATOM    179  CD1 PHE   142      -8.303  16.286  49.674  1.00                 C  
ATOM    180  CE1 PHE   142      -7.773  15.045  49.970  1.00                 C  
ATOM    181  CD2 PHE   142      -9.448  16.294  51.760  1.00                 C  
ATOM    182  CE2 PHE   142      -8.919  15.052  52.056  1.00                 C  
ATOM    183  N   GLN   143     -11.753  20.477  49.122  1.00                 N  
ATOM    184  CA  GLN   143     -12.275  21.847  49.276  1.00                 C  
ATOM    185  C   GLN   143     -13.794  21.842  49.494  1.00                 C  
ATOM    186  O   GLN   143     -14.314  22.740  50.120  1.00                 O  
ATOM    187  CB  GLN   143     -11.925  22.695  48.051  1.00                 C  
ATOM    188  CD  GLN   143      -9.718  21.820  47.188  1.00                 C  
ATOM    189  CG  GLN   143     -10.437  22.959  47.884  1.00                 C  
ATOM    190  OE1 GLN   143     -10.123  20.662  47.291  1.00                 O  
ATOM    191  NE2 GLN   143      -8.645  22.147  46.477  1.00                 N  
ATOM    192  N   PHE   144     -14.495  20.850  48.955  1.00                 N  
ATOM    193  CA  PHE   144     -15.930  20.732  49.165  1.00                 C  
ATOM    194  C   PHE   144     -16.146  20.365  50.624  1.00                 C  
ATOM    195  O   PHE   144     -17.027  20.930  51.309  1.00                 O  
ATOM    196  CB  PHE   144     -16.527  19.691  48.216  1.00                 C  
ATOM    197  CG  PHE   144     -18.017  19.548  48.332  1.00                 C  
ATOM    198  CZ  PHE   144     -20.775  19.278  48.551  1.00                 C  
ATOM    199  CD1 PHE   144     -18.862  20.517  47.819  1.00                 C  
ATOM    200  CE1 PHE   144     -20.234  20.386  47.926  1.00                 C  
ATOM    201  CD2 PHE   144     -18.575  18.446  48.955  1.00                 C  
ATOM    202  CE2 PHE   144     -19.947  18.314  49.062  1.00                 C  
ATOM    203  N   ASP   145     -15.346  19.419  51.119  1.00                 N  
ATOM    204  CA  ASP   145     -15.427  19.043  52.526  1.00                 C  
ATOM    205  C   ASP   145     -15.144  20.214  53.432  1.00                 C  
ATOM    206  O   ASP   145     -15.797  20.360  54.460  1.00                 O  
ATOM    207  CB  ASP   145     -14.453  17.903  52.833  1.00                 C  
ATOM    208  CG  ASP   145     -14.898  16.581  52.239  1.00                 C  
ATOM    209  OD1 ASP   145     -16.074  16.479  51.832  1.00                 O  
ATOM    210  OD2 ASP   145     -14.070  15.648  52.180  1.00                 O  
ATOM    211  N   ASN   146     -14.191  21.076  53.047  1.00                 N  
ATOM    212  CA  ASN   146     -13.848  22.243  53.870  1.00                 C  
ATOM    213  C   ASN   146     -14.934  23.303  53.843  1.00                 C  
ATOM    214  O   ASN   146     -15.227  23.912  54.869  1.00                 O  
ATOM    215  CB  ASN   146     -12.516  22.845  53.417  1.00                 C  
ATOM    216  CG  ASN   146     -11.327  21.993  53.814  1.00                 C  
ATOM    217  OD1 ASN   146     -11.416  21.171  54.725  1.00                 O  
ATOM    218  ND2 ASN   146     -10.206  22.188  53.128  1.00                 N  
ATOM    219  N   SER   147     -15.538  23.542  52.679  1.00                 N  
ATOM    220  CA  SER   147     -16.647  24.508  52.626  1.00                 C  
ATOM    221  C   SER   147     -17.801  23.981  53.502  1.00                 C  
ATOM    222  O   SER   147     -18.382  24.716  54.305  1.00                 O  
ATOM    223  CB  SER   147     -17.098  24.727  51.181  1.00                 C  
ATOM    224  OG  SER   147     -17.683  23.553  50.645  1.00                 O  
ATOM    225  N   ALA   148     -17.692  22.736  53.955  1.00                 N  
ATOM    226  CA  ALA   148     -18.681  22.165  54.864  1.00                 C  
ATOM    227  C   ALA   148     -18.646  22.901  56.201  1.00                 C  
ATOM    228  O   ALA   148     -19.679  23.173  56.818  1.00                 O  
ATOM    229  CB  ALA   148     -18.425  20.679  55.060  1.00                 C  
ATOM    230  N   VAL   149     -17.447  23.233  56.668  1.00                 N  
ATOM    231  CA  VAL   149     -17.273  23.930  57.943  1.00                 C  
ATOM    232  C   VAL   149     -17.612  25.425  57.897  1.00                 C  
ATOM    233  O   VAL   149     -17.980  26.032  58.906  1.00                 O  
ATOM    234  CB  VAL   149     -15.835  23.785  58.474  1.00                 C  
ATOM    235  CG1 VAL   149     -15.631  24.654  59.706  1.00                 C  
ATOM    236  CG2 VAL   149     -15.526  22.329  58.787  1.00                 C  
ATOM    237  N   ASP   150     -17.494  26.041  56.721  1.00                 N  
ATOM    238  CA  ASP   150     -17.523  27.497  56.594  1.00                 C  
ATOM    239  C   ASP   150     -18.739  28.012  55.830  1.00                 C  
ATOM    240  O   ASP   150     -19.397  28.975  56.234  1.00                 O  
ATOM    241  CB  ASP   150     -16.254  28.000  55.903  1.00                 C  
ATOM    242  CG  ASP   150     -15.012  27.802  56.749  1.00                 C  
ATOM    243  OD1 ASP   150     -15.155  27.551  57.964  1.00                 O  
ATOM    244  OD2 ASP   150     -13.896  27.897  56.197  1.00                 O  
ATOM    245  N   LEU   151     -19.055  27.374  54.708  1.00                 N  
ATOM    246  CA  LEU   151     -20.168  27.796  53.865  1.00                 C  
ATOM    247  C   LEU   151     -20.926  26.586  53.305  1.00                 C  
ATOM    248  O   LEU   151     -20.915  26.321  52.099  1.00                 O  
ATOM    249  CB  LEU   151     -19.668  28.679  52.720  1.00                 C  
ATOM    250  CG  LEU   151     -20.740  29.410  51.909  1.00                 C  
ATOM    251  CD1 LEU   151     -20.122  30.526  51.082  1.00                 C  
ATOM    252  CD2 LEU   151     -21.490  28.438  51.010  1.00                 C  
ATOM    253  N   PHE   152     -21.600  25.830  54.177  1.00                 N  
ATOM    254  CA  PHE   152     -22.258  24.572  53.790  1.00                 C  
ATOM    255  C   PHE   152     -23.363  24.677  52.729  1.00                 C  
ATOM    256  O   PHE   152     -23.651  23.704  52.026  1.00                 O  
ATOM    257  CB  PHE   152     -22.872  23.890  55.014  1.00                 C  
ATOM    258  CG  PHE   152     -24.070  24.605  55.570  1.00                 C  
ATOM    259  CZ  PHE   152     -26.283  25.932  56.602  1.00                 C  
ATOM    260  CD1 PHE   152     -25.340  24.332  55.092  1.00                 C  
ATOM    261  CE1 PHE   152     -26.442  24.990  55.604  1.00                 C  
ATOM    262  CD2 PHE   152     -23.927  25.550  56.570  1.00                 C  
ATOM    263  CE2 PHE   152     -25.030  26.208  57.081  1.00                 C  
ATOM    264  N   GLY   153     -24.007  25.834  52.578  1.00                 N  
ATOM    265  CA  GLY   153     -25.068  26.011  51.582  1.00                 C  
ATOM    266  C   GLY   153     -24.568  26.561  50.234  1.00                 C  
ATOM    267  O   GLY   153     -25.353  26.914  49.351  1.00                 O  
ATOM    268  N   CYS   154     -23.251  26.638  50.064  1.00                 N  
ATOM    269  CA  CYS   154     -22.659  27.084  48.804  1.00                 C  
ATOM    270  C   CYS   154     -23.030  26.150  47.650  1.00                 C  
ATOM    271  O   CYS   154     -23.201  24.940  47.817  1.00                 O  
ATOM    272  CB  CYS   154     -21.137  27.177  48.930  1.00                 C  
ATOM    273  SG  CYS   154     -20.302  25.581  49.092  1.00                 S  
ATOM    274  N   ASP   155     -23.156  26.720  46.458  1.00                 N  
ATOM    275  CA  ASP   155     -23.374  25.943  45.244  1.00                 C  
ATOM    276  C   ASP   155     -22.020  25.701  44.589  1.00                 C  
ATOM    277  O   ASP   155     -21.446  26.575  43.934  1.00                 O  
ATOM    278  CB  ASP   155     -24.335  26.675  44.305  1.00                 C  
ATOM    279  CG  ASP   155     -24.643  25.880  43.051  1.00                 C  
ATOM    280  OD1 ASP   155     -23.760  25.122  42.596  1.00                 O  
ATOM    281  OD2 ASP   155     -25.767  26.014  42.524  1.00                 O  
ATOM    282  N   VAL   156     -21.494  24.489  44.765  1.00                 N  
ATOM    283  CA  VAL   156     -20.127  24.161  44.380  1.00                 C  
ATOM    284  C   VAL   156     -20.025  23.466  43.018  1.00                 C  
ATOM    285  O   VAL   156     -20.759  22.526  42.700  1.00                 O  
ATOM    286  CB  VAL   156     -19.442  23.270  45.433  1.00                 C  
ATOM    287  CG1 VAL   156     -18.042  22.887  44.978  1.00                 C  
ATOM    288  CG2 VAL   156     -19.394  23.977  46.779  1.00                 C  
ATOM    289  N   TYR   157     -19.092  23.948  42.204  1.00                 N  
ATOM    290  CA  TYR   157     -18.880  23.492  40.845  1.00                 C  
ATOM    291  C   TYR   157     -17.515  22.819  40.798  1.00                 C  
ATOM    292  O   TYR   157     -16.465  23.467  40.762  1.00                 O  
ATOM    293  CB  TYR   157     -18.977  24.663  39.866  1.00                 C  
ATOM    294  CG  TYR   157     -20.340  25.315  39.823  1.00                 C  
ATOM    295  OH  TYR   157     -24.086  27.119  39.720  1.00                 O  
ATOM    296  CZ  TYR   157     -22.847  26.521  39.753  1.00                 C  
ATOM    297  CD1 TYR   157     -20.667  26.339  40.704  1.00                 C  
ATOM    298  CE1 TYR   157     -21.911  26.941  40.673  1.00                 C  
ATOM    299  CD2 TYR   157     -21.297  24.905  38.903  1.00                 C  
ATOM    300  CE2 TYR   157     -22.546  25.496  38.858  1.00                 C  
ATOM    301  N   CYS   158     -17.526  21.495  40.799  1.00                 N  
ATOM    302  CA  CYS   158     -16.292  20.723  40.817  1.00                 C  
ATOM    303  C   CYS   158     -15.681  20.734  39.430  1.00                 C  
ATOM    304  O   CYS   158     -16.102  20.003  38.530  1.00                 O  
ATOM    305  CB  CYS   158     -16.561  19.293  41.291  1.00                 C  
ATOM    306  SG  CYS   158     -17.179  19.173  42.986  1.00                 S  
ATOM    307  N   PHE   159     -14.651  21.679  39.250  1.00                 N  
ATOM    308  CA  PHE   159     -13.971  21.550  37.943  1.00                 C  
ATOM    309  C   PHE   159     -12.699  20.742  38.099  1.00                 C  
ATOM    310  O   PHE   159     -11.794  21.150  38.824  1.00                 O  
ATOM    311  CB  PHE   159     -13.666  22.931  37.359  1.00                 C  
ATOM    312  CG  PHE   159     -14.891  23.710  36.974  1.00                 C  
ATOM    313  CZ  PHE   159     -17.154  25.155  36.256  1.00                 C  
ATOM    314  CD1 PHE   159     -16.112  23.447  37.570  1.00                 C  
ATOM    315  CE1 PHE   159     -17.239  24.164  37.216  1.00                 C  
ATOM    316  CD2 PHE   159     -14.823  24.705  36.015  1.00                 C  
ATOM    317  CE2 PHE   159     -15.950  25.422  35.661  1.00                 C  
ATOM    318  N   ASP   160     -12.630  19.586  37.427  1.00                 N  
ATOM    319  CA  ASP   160     -11.469  18.735  37.518  1.00                 C  
ATOM    320  C   ASP   160     -11.293  17.910  36.228  1.00                 C  
ATOM    321  O   ASP   160     -12.207  17.179  35.879  1.00                 O  
ATOM    322  CB  ASP   160     -11.579  17.807  38.729  1.00                 C  
ATOM    323  CG  ASP   160     -10.327  16.979  38.944  1.00                 C  
ATOM    324  OD1 ASP   160      -9.502  16.896  38.010  1.00                 O  
ATOM    325  OD2 ASP   160     -10.171  16.412  40.046  1.00                 O  
ATOM    326  N   PRO   161     -10.124  18.004  35.532  1.00                 N  
ATOM    327  CA  PRO   161      -9.972  17.232  34.283  1.00                 C  
ATOM    328  C   PRO   161      -9.454  15.789  34.378  1.00                 C  
ATOM    329  O   PRO   161      -9.698  15.022  33.455  1.00                 O  
ATOM    330  CB  PRO   161      -8.971  18.049  33.463  1.00                 C  
ATOM    331  CD  PRO   161      -9.035  19.069  35.627  1.00                 C  
ATOM    332  CG  PRO   161      -8.122  18.732  34.482  1.00                 C  
ATOM    333  N   SER   162      -8.752  15.421  35.453  1.00                 N  
ATOM    334  CA  SER   162      -8.131  14.093  35.555  1.00                 C  
ATOM    335  C   SER   162      -9.184  13.011  35.783  1.00                 C  
ATOM    336  O   SER   162      -9.989  13.123  36.703  1.00                 O  
ATOM    337  CB  SER   162      -7.099  14.069  36.685  1.00                 C  
ATOM    338  OG  SER   162      -6.555  12.772  36.851  1.00                 O  
ATOM    339  N   MET   163      -9.143  11.960  34.955  1.00                 N  
ATOM    340  CA  MET   163     -10.131  10.885  34.972  1.00                 C  
ATOM    341  C   MET   163     -10.128  10.072  36.269  1.00                 C  
ATOM    342  O   MET   163     -11.188   9.641  36.707  1.00                 O  
ATOM    343  CB  MET   163      -9.908   9.934  33.795  1.00                 C  
ATOM    344  SD  MET   163     -11.940  11.093  32.311  1.00                 S  
ATOM    345  CE  MET   163     -12.810   9.530  32.406  1.00                 C  
ATOM    346  CG  MET   163     -10.229  10.539  32.438  1.00                 C  
ATOM    347  N   ARG   164      -8.962   9.882  36.890  1.00                 N  
ATOM    348  CA  ARG   164      -8.911   9.132  38.152  1.00                 C  
ATOM    349  C   ARG   164      -9.492   9.980  39.290  1.00                 C  
ATOM    350  O   ARG   164     -10.146   9.465  40.165  1.00                 O  
ATOM    351  CB  ARG   164      -7.474   8.714  38.469  1.00                 C  
ATOM    352  CD  ARG   164      -5.427   7.423  37.802  1.00                 C  
ATOM    353  NE  ARG   164      -5.297   6.697  39.063  1.00                 N  
ATOM    354  CG  ARG   164      -6.878   7.734  37.472  1.00                 C  
ATOM    355  CZ  ARG   164      -4.142   6.478  39.683  1.00                 C  
ATOM    356  NH1 ARG   164      -4.120   5.808  40.827  1.00                 N  
ATOM    357  NH2 ARG   164      -3.011   6.930  39.158  1.00                 N  
ATOM    358  N   ASN   165     -22.583  12.372  50.287  1.00                 N  
ATOM    359  CA  ASN   165     -23.505  13.455  50.584  1.00                 C  
ATOM    360  C   ASN   165     -24.858  13.304  49.969  1.00                 C  
ATOM    361  O   ASN   165     -25.666  14.204  50.068  1.00                 O  
ATOM    362  CB  ASN   165     -22.914  14.797  50.147  1.00                 C  
ATOM    363  CG  ASN   165     -22.733  14.893  48.645  1.00                 C  
ATOM    364  OD1 ASN   165     -23.134  13.996  47.904  1.00                 O  
ATOM    365  ND2 ASN   165     -22.128  15.985  48.192  1.00                 N  
ATOM    366  N   SER   166     -25.139  12.130  49.417  1.00                 N  
ATOM    367  CA  SER   166     -26.381  11.902  48.713  1.00                 C  
ATOM    368  C   SER   166     -27.689  12.206  49.508  1.00                 C  
ATOM    369  O   SER   166     -28.658  12.672  48.944  1.00                 O  
ATOM    370  CB  SER   166     -26.467  10.451  48.234  1.00                 C  
ATOM    371  OG  SER   166     -26.555   9.557  49.329  1.00                 O  
ATOM    372  N   SER   167     -27.697  11.987  50.814  1.00                 N  
ATOM    373  CA  SER   167     -28.887  12.221  51.620  1.00                 C  
ATOM    374  C   SER   167     -28.904  13.591  52.279  1.00                 C  
ATOM    375  O   SER   167     -29.777  13.845  53.078  1.00                 O  
ATOM    376  CB  SER   167     -29.021  11.148  52.702  1.00                 C  
ATOM    377  OG  SER   167     -27.955  11.226  53.633  1.00                 O  
ATOM    378  N   GLY   168     -27.905  14.440  52.023  1.00                 N  
ATOM    379  CA  GLY   168     -27.866  15.785  52.622  1.00                 C  
ATOM    380  C   GLY   168     -28.858  16.672  51.878  1.00                 C  
ATOM    381  O   GLY   168     -29.297  16.314  50.782  1.00                 O  
ATOM    382  N   ARG   169     -29.232  17.820  52.444  1.00                 N  
ATOM    383  CA  ARG   169     -30.146  18.721  51.694  1.00                 C  
ATOM    384  C   ARG   169     -29.425  19.600  50.644  1.00                 C  
ATOM    385  O   ARG   169     -30.085  20.326  49.918  1.00                 O  
ATOM    386  CB  ARG   169     -30.909  19.633  52.657  1.00                 C  
ATOM    387  CD  ARG   169     -32.608  19.864  54.490  1.00                 C  
ATOM    388  NE  ARG   169     -33.524  19.171  55.394  1.00                 N  
ATOM    389  CG  ARG   169     -31.891  18.901  53.558  1.00                 C  
ATOM    390  CZ  ARG   169     -34.289  19.780  56.293  1.00                 C  
ATOM    391  NH1 ARG   169     -35.091  19.068  57.073  1.00                 N  
ATOM    392  NH2 ARG   169     -34.250  21.100  56.412  1.00                 N  
ATOM    393  N   VAL   170     -28.090  19.510  50.563  1.00                 N  
ATOM    394  CA  VAL   170     -27.255  20.280  49.610  1.00                 C  
ATOM    395  C   VAL   170     -26.653  19.481  48.439  1.00                 C  
ATOM    396  O   VAL   170     -25.938  20.044  47.621  1.00                 O  
ATOM    397  CB  VAL   170     -26.085  20.981  50.324  1.00                 C  
ATOM    398  CG1 VAL   170     -26.605  21.963  51.363  1.00                 C  
ATOM    399  CG2 VAL   170     -25.163  19.957  50.968  1.00                 C  
ATOM    400  N   SER   171     -26.941  18.188  48.353  1.00                 N  
ATOM    401  CA  SER   171     -26.446  17.330  47.261  1.00                 C  
ATOM    402  C   SER   171     -26.777  17.845  45.859  1.00                 C  
ATOM    403  O   SER   171     -25.970  17.711  44.922  1.00                 O  
ATOM    404  CB  SER   171     -27.004  15.912  47.398  1.00                 C  
ATOM    405  OG  SER   171     -28.412  15.901  47.237  1.00                 O  
ATOM    406  N   GLU   172     -27.966  18.428  45.716  1.00                 N  
ATOM    407  CA  GLU   172     -28.462  18.911  44.425  1.00                 C  
ATOM    408  C   GLU   172     -27.800  20.200  43.992  1.00                 C  
ATOM    409  O   GLU   172     -27.908  20.582  42.839  1.00                 O  
ATOM    410  CB  GLU   172     -29.978  19.115  44.475  1.00                 C  
ATOM    411  CD  GLU   172     -32.266  18.074  44.723  1.00                 C  
ATOM    412  CG  GLU   172     -30.771  17.831  44.655  1.00                 C  
ATOM    413  OE1 GLU   172     -32.678  19.252  44.695  1.00                 O  
ATOM    414  OE2 GLU   172     -33.025  17.085  44.803  1.00                 O  
ATOM    415  N   HIS   173     -27.108  20.858  44.912  1.00                 N  
ATOM    416  CA  HIS   173     -26.442  22.127  44.645  1.00                 C  
ATOM    417  C   HIS   173     -25.008  21.966  44.153  1.00                 C  
ATOM    418  O   HIS   173     -24.363  22.952  43.833  1.00                 O  
ATOM    419  CB  HIS   173     -26.439  23.005  45.898  1.00                 C  
ATOM    420  CG  HIS   173     -27.800  23.465  46.317  1.00                 C  
ATOM    421  ND1 HIS   173     -28.529  24.386  45.596  1.00                 N  
ATOM    422  CE1 HIS   173     -29.704  24.597  46.217  1.00                 C  
ATOM    423  CD2 HIS   173     -28.699  23.176  47.425  1.00                 C  
ATOM    424  NE2 HIS   173     -29.812  23.875  47.315  1.00                 N  
ATOM    425  N   ILE   174     -24.533  20.727  44.066  1.00                 N  
ATOM    426  CA  ILE   174     -23.174  20.453  43.665  1.00                 C  
ATOM    427  C   ILE   174     -23.157  19.812  42.307  1.00                 C  
ATOM    428  O   ILE   174     -23.862  18.834  42.101  1.00                 O  
ATOM    429  CB  ILE   174     -22.452  19.559  44.690  1.00                 C  
ATOM    430  CD1 ILE   174     -21.817  21.553  46.146  1.00                 C  
ATOM    431  CG1 ILE   174     -22.492  20.201  46.079  1.00                 C  
ATOM    432  CG2 ILE   174     -21.028  19.273  44.239  1.00                 C  
ATOM    433  N   TRP   175     -22.344  20.342  41.390  1.00                 N  
ATOM    434  CA  TRP   175     -22.110  19.686  40.095  1.00                 C  
ATOM    435  C   TRP   175     -20.619  19.508  39.833  1.00                 C  
ATOM    436  O   TRP   175     -19.770  20.291  40.284  1.00                 O  
ATOM    437  CB  TRP   175     -22.751  20.491  38.963  1.00                 C  
ATOM    438  CG  TRP   175     -24.241  20.595  39.070  1.00                 C  
ATOM    439  CD1 TRP   175     -24.949  21.493  39.816  1.00                 C  
ATOM    440  NE1 TRP   175     -26.297  21.280  39.661  1.00                 N  
ATOM    441  CD2 TRP   175     -25.209  19.771  38.408  1.00                 C  
ATOM    442  CE2 TRP   175     -26.481  20.226  38.800  1.00                 C  
ATOM    443  CH2 TRP   175     -27.545  18.589  37.473  1.00                 C  
ATOM    444  CZ2 TRP   175     -27.659  19.641  38.338  1.00                 C  
ATOM    445  CE3 TRP   175     -25.123  18.692  37.523  1.00                 C  
ATOM    446  CZ3 TRP   175     -26.293  18.116  37.067  1.00                 C  
ATOM    447  N   PHE   176     -20.311  18.471  39.082  1.00                 N  
ATOM    448  CA  PHE   176     -18.943  18.147  38.697  1.00                 C  
ATOM    449  C   PHE   176     -18.788  18.354  37.187  1.00                 C  
ATOM    450  O   PHE   176     -19.640  17.944  36.404  1.00                 O  
ATOM    451  CB  PHE   176     -18.600  16.711  39.097  1.00                 C  
ATOM    452  CG  PHE   176     -18.569  16.486  40.582  1.00                 C  
ATOM    453  CZ  PHE   176     -18.505  16.069  43.329  1.00                 C  
ATOM    454  CD1 PHE   176     -19.711  16.654  41.346  1.00                 C  
ATOM    455  CE1 PHE   176     -19.682  16.448  42.712  1.00                 C  
ATOM    456  CD2 PHE   176     -17.398  16.107  41.215  1.00                 C  
ATOM    457  CE2 PHE   176     -17.370  15.900  42.581  1.00                 C  
ATOM    458  N   TYR   177     -17.702  19.030  36.804  1.00                 N  
ATOM    459  CA  TYR   177     -17.428  19.361  35.413  1.00                 C  
ATOM    460  C   TYR   177     -16.084  18.795  35.083  1.00                 C  
ATOM    461  O   TYR   177     -15.094  19.320  35.556  1.00                 O  
ATOM    462  CB  TYR   177     -17.486  20.875  35.201  1.00                 C  
ATOM    463  CG  TYR   177     -18.848  21.478  35.461  1.00                 C  
ATOM    464  OH  TYR   177     -22.590  23.139  36.191  1.00                 O  
ATOM    465  CZ  TYR   177     -21.352  22.589  35.948  1.00                 C  
ATOM    466  CD1 TYR   177     -19.224  21.860  36.742  1.00                 C  
ATOM    467  CE1 TYR   177     -20.467  22.412  36.989  1.00                 C  
ATOM    468  CD2 TYR   177     -19.753  21.665  34.423  1.00                 C  
ATOM    469  CE2 TYR   177     -21.000  22.215  34.651  1.00                 C  
ATOM    470  N   ARG   178     -16.087  17.710  34.306  1.00                 N  
ATOM    471  CA  ARG   178     -14.888  16.964  33.890  1.00                 C  
ATOM    472  C   ARG   178     -14.137  17.626  32.751  1.00                 C  
ATOM    473  O   ARG   178     -14.105  17.142  31.646  1.00                 O  
ATOM    474  CB  ARG   178     -15.260  15.539  33.477  1.00                 C  
ATOM    475  CD  ARG   178     -16.145  13.284  34.136  1.00                 C  
ATOM    476  NE  ARG   178     -17.366  13.328  33.335  1.00                 N  
ATOM    477  CG  ARG   178     -15.735  14.663  34.625  1.00                 C  
ATOM    478  CZ  ARG   178     -17.848  12.297  32.650  1.00                 C  
ATOM    479  NH1 ARG   178     -18.966  12.430  31.949  1.00                 N  
ATOM    480  NH2 ARG   178     -17.210  11.134  32.666  1.00                 N  
ATOM    481  N   TRP   179     -13.532  18.759  33.056  1.00                 N  
ATOM    482  CA  TRP   179     -12.769  19.548  32.114  1.00                 C  
ATOM    483  C   TRP   179     -11.754  20.302  32.930  1.00                 C  
ATOM    484  O   TRP   179     -11.808  20.337  34.180  1.00                 O  
ATOM    485  CB  TRP   179     -13.692  20.472  31.317  1.00                 C  
ATOM    486  CG  TRP   179     -14.418  21.471  32.165  1.00                 C  
ATOM    487  CD1 TRP   179     -13.879  22.552  32.800  1.00                 C  
ATOM    488  NE1 TRP   179     -14.855  23.237  33.483  1.00                 N  
ATOM    489  CD2 TRP   179     -15.818  21.482  32.470  1.00                 C  
ATOM    490  CE2 TRP   179     -16.055  22.597  33.294  1.00                 C  
ATOM    491  CH2 TRP   179     -18.357  22.088  33.428  1.00                 C  
ATOM    492  CZ2 TRP   179     -17.324  22.910  33.780  1.00                 C  
ATOM    493  CE3 TRP   179     -16.894  20.658  32.126  1.00                 C  
ATOM    494  CZ3 TRP   179     -18.149  20.972  32.610  1.00                 C  
ATOM    495  N   GLY   180     -10.843  20.919  32.198  1.00                 N  
ATOM    496  CA  GLY   180      -9.876  21.818  32.764  1.00                 C  
ATOM    497  C   GLY   180     -10.358  23.245  32.579  1.00                 C  
ATOM    498  O   GLY   180     -11.166  23.536  31.699  1.00                 O  
ATOM    499  N   LEU   181      -9.904  24.128  33.451  1.00                 N  
ATOM    500  CA  LEU   181     -10.239  25.539  33.393  1.00                 C  
ATOM    501  C   LEU   181      -9.135  26.237  32.585  1.00                 C  
ATOM    502  O   LEU   181      -7.950  26.103  32.901  1.00                 O  
ATOM    503  CB  LEU   181     -10.373  26.116  34.804  1.00                 C  
ATOM    504  CG  LEU   181     -10.744  27.598  34.897  1.00                 C  
ATOM    505  CD1 LEU   181     -12.117  27.847  34.293  1.00                 C  
ATOM    506  CD2 LEU   181     -10.709  28.070  36.343  1.00                 C  
ATOM    507  N   ALA   182      -8.785  25.638  31.445  1.00                 N  
ATOM    508  CA  ALA   182      -7.740  26.120  30.529  1.00                 C  
ATOM    509  C   ALA   182      -7.792  25.433  29.157  1.00                 C  
ATOM    510  O   ALA   182      -8.135  24.254  29.031  1.00                 O  
ATOM    511  CB  ALA   182      -6.363  25.915  31.141  1.00                 C  
ATOM    512  N   GLY   183      -7.447  26.178  28.117  1.00                 N  
ATOM    513  CA  GLY   183      -7.460  25.644  26.756  1.00                 C  
ATOM    514  C   GLY   183      -6.130  24.974  26.386  1.00                 C  
ATOM    515  O   GLY   183      -6.037  24.190  25.438  1.00                 O  
ATOM    516  N   GLU   184      -5.089  25.285  27.142  1.00                 N  
ATOM    517  CA  GLU   184      -3.765  24.767  26.874  1.00                 C  
ATOM    518  C   GLU   184      -3.648  23.247  26.851  1.00                 C  
ATOM    519  O   GLU   184      -2.809  22.698  26.132  1.00                 O  
ATOM    520  CB  GLU   184      -2.765  25.295  27.904  1.00                 C  
ATOM    521  CD  GLU   184      -1.510  27.276  28.842  1.00                 C  
ATOM    522  CG  GLU   184      -2.469  26.780  27.778  1.00                 C  
ATOM    523  OE1 GLU   184      -0.987  26.439  29.607  1.00                 O  
ATOM    524  OE2 GLU   184      -1.282  28.502  28.912  1.00                 O  
ATOM    525  N   ASN   185      -4.454  22.522  27.610  1.00                 N  
ATOM    526  CA  ASN   185      -4.254  21.087  27.605  1.00                 C  
ATOM    527  C   ASN   185      -5.356  20.318  26.941  1.00                 C  
ATOM    528  O   ASN   185      -5.411  19.087  26.991  1.00                 O  
ATOM    529  CB  ASN   185      -4.074  20.566  29.032  1.00                 C  
ATOM    530  CG  ASN   185      -2.776  21.032  29.663  1.00                 C  
ATOM    531  OD1 ASN   185      -1.700  20.532  29.335  1.00                 O  
ATOM    532  ND2 ASN   185      -2.875  21.995  30.573  1.00                 N  
ATOM    533  N   LYS   186      -6.263  21.028  26.301  1.00                 N  
ATOM    534  CA  LYS   186      -7.412  20.412  25.628  1.00                 C  
ATOM    535  C   LYS   186      -7.125  19.332  24.609  1.00                 C  
ATOM    536  O   LYS   186      -7.815  18.312  24.527  1.00                 O  
ATOM    537  CB  LYS   186      -8.248  21.476  24.914  1.00                 C  
ATOM    538  CD  LYS   186     -10.301  22.046  23.588  1.00                 C  
ATOM    539  CE  LYS   186     -11.517  21.496  22.859  1.00                 C  
ATOM    540  CG  LYS   186      -9.485  20.930  24.219  1.00                 C  
ATOM    541  NZ  LYS   186     -12.327  22.579  22.236  1.00                 N  
ATOM    542  N   VAL   187      -6.092  19.543  23.809  1.00                 N  
ATOM    543  CA  VAL   187      -5.727  18.569  22.797  1.00                 C  
ATOM    544  C   VAL   187      -5.097  17.338  23.413  1.00                 C  
ATOM    545  O   VAL   187      -5.199  16.229  22.881  1.00                 O  
ATOM    546  CB  VAL   187      -4.768  19.171  21.754  1.00                 C  
ATOM    547  CG1 VAL   187      -4.257  18.091  20.813  1.00                 C  
ATOM    548  CG2 VAL   187      -5.457  20.280  20.973  1.00                 C  
ATOM    549  N   ASN   188      -4.423  17.492  24.446  1.00                 N  
ATOM    550  CA  ASN   188      -3.810  16.393  25.221  1.00                 C  
ATOM    551  C   ASN   188      -3.562  16.809  26.663  1.00                 C  
ATOM    552  O   ASN   188      -3.177  17.954  26.913  1.00                 O  
ATOM    553  CB  ASN   188      -2.508  15.934  24.562  1.00                 C  
ATOM    554  CG  ASN   188      -1.470  17.037  24.491  1.00                 C  
ATOM    555  OD1 ASN   188      -1.251  17.760  25.462  1.00                 O  
ATOM    556  ND2 ASN   188      -0.828  17.170  23.336  1.00                 N  
ATOM    557  N   SER   189      -2.638  16.116  27.351  1.00                 N  
ATOM    558  CA  SER   189      -2.180  14.764  27.018  1.00                 C  
ATOM    559  C   SER   189      -3.299  13.750  26.813  1.00                 C  
ATOM    560  O   SER   189      -3.392  13.088  25.776  1.00                 O  
ATOM    561  CB  SER   189      -1.246  14.232  28.106  1.00                 C  
ATOM    562  OG  SER   189      -0.804  12.920  27.802  1.00                 O  
ATOM    563  N   LYS   190      -4.173  13.613  27.813  1.00                 N  
ATOM    564  CA  LYS   190      -5.277  12.672  27.708  1.00                 C  
ATOM    565  C   LYS   190      -6.510  13.179  26.965  1.00                 C  
ATOM    566  O   LYS   190      -7.633  12.730  27.209  1.00                 O  
ATOM    567  CB  LYS   190      -5.729  12.219  29.098  1.00                 C  
ATOM    568  CD  LYS   190      -5.223  10.953  31.205  1.00                 C  
ATOM    569  CE  LYS   190      -4.201  10.104  31.944  1.00                 C  
ATOM    570  CG  LYS   190      -4.705  11.377  29.840  1.00                 C  
ATOM    571  NZ  LYS   190      -4.685   9.703  33.294  1.00                 N  
ATOM    572  N   GLY   191      -6.329  14.126  26.041  1.00                 N  
ATOM    573  CA  GLY   191      -7.424  14.700  25.246  1.00                 C  
ATOM    574  C   GLY   191      -8.597  15.238  26.066  1.00                 C  
ATOM    575  O   GLY   191      -9.761  14.902  25.832  1.00                 O  
ATOM    576  N   TRP   192      -8.285  16.081  26.960  1.00                 N  
ATOM    577  CA  TRP   192      -9.264  16.690  27.862  1.00                 C  
ATOM    578  C   TRP   192      -9.945  17.885  27.205  1.00                 C  
ATOM    579  O   TRP   192      -9.396  18.499  26.295  1.00                 O  
ATOM    580  CB  TRP   192      -8.594  17.119  29.169  1.00                 C  
ATOM    581  CG  TRP   192      -8.098  15.971  29.994  1.00                 C  
ATOM    582  CD1 TRP   192      -8.424  14.654  29.845  1.00                 C  
ATOM    583  NE1 TRP   192      -7.772  13.895  30.787  1.00                 N  
ATOM    584  CD2 TRP   192      -7.187  16.038  31.098  1.00                 C  
ATOM    585  CE2 TRP   192      -7.007  14.725  31.568  1.00                 C  
ATOM    586  CH2 TRP   192      -5.522  15.463  33.249  1.00                 C  
ATOM    587  CZ2 TRP   192      -6.174  14.425  32.646  1.00                 C  
ATOM    588  CE3 TRP   192      -6.507  17.081  31.734  1.00                 C  
ATOM    589  CZ3 TRP   192      -5.683  16.779  32.802  1.00                 C  
ATOM    590  N   THR   193     -11.145  18.202  27.688  1.00                 N  
ATOM    591  CA  THR   193     -11.819  19.428  27.300  1.00                 C  
ATOM    592  C   THR   193     -11.343  20.496  28.276  1.00                 C  
ATOM    593  O   THR   193     -11.191  20.216  29.465  1.00                 O  
ATOM    594  CB  THR   193     -13.350  19.262  27.323  1.00                 C  
ATOM    595  OG1 THR   193     -13.738  18.251  26.384  1.00                 O  
ATOM    596  CG2 THR   193     -14.033  20.567  26.942  1.00                 C  
ATOM    597  N   LEU   194     -11.081  21.686  27.753  1.00                 N  
ATOM    598  CA  LEU   194     -10.679  22.860  28.505  1.00                 C  
ATOM    599  C   LEU   194     -11.757  23.893  28.142  1.00                 C  
ATOM    600  O   LEU   194     -12.132  24.030  26.971  1.00                 O  
ATOM    601  CB  LEU   194      -9.256  23.277  28.127  1.00                 C  
ATOM    602  CG  LEU   194      -8.155  22.248  28.390  1.00                 C  
ATOM    603  CD1 LEU   194      -6.820  22.741  27.856  1.00                 C  
ATOM    604  CD2 LEU   194      -8.050  21.942  29.876  1.00                 C  
ATOM    605  N   LYS   195     -12.301  24.552  29.159  1.00                 N  
ATOM    606  CA  LYS   195     -13.346  25.526  28.990  1.00                 C  
ATOM    607  C   LYS   195     -13.073  26.666  29.941  1.00                 C  
ATOM    608  O   LYS   195     -12.411  26.441  30.963  1.00                 O  
ATOM    609  CB  LYS   195     -14.716  24.891  29.240  1.00                 C  
ATOM    610  CD  LYS   195     -16.476  23.254  28.520  1.00                 C  
ATOM    611  CE  LYS   195     -16.832  22.140  27.550  1.00                 C  
ATOM    612  CG  LYS   195     -15.079  23.792  28.256  1.00                 C  
ATOM    613  NZ  LYS   195     -18.211  21.626  27.776  1.00                 N  
ATOM    614  N   THR   196     -13.562  27.883  29.618  1.00                 N  
ATOM    615  CA  THR   196     -13.441  28.974  30.566  1.00                 C  
ATOM    616  C   THR   196     -14.506  28.872  31.667  1.00                 C  
ATOM    617  O   THR   196     -15.619  28.438  31.393  1.00                 O  
ATOM    618  CB  THR   196     -13.557  30.343  29.869  1.00                 C  
ATOM    619  OG1 THR   196     -14.840  30.455  29.241  1.00                 O  
ATOM    620  CG2 THR   196     -12.480  30.491  28.806  1.00                 C  
ATOM    621  N   LEU   197     -14.132  29.274  32.879  1.00                 N  
ATOM    622  CA  LEU   197     -15.029  29.287  34.059  1.00                 C  
ATOM    623  C   LEU   197     -16.355  30.019  33.812  1.00                 C  
ATOM    624  O   LEU   197     -17.398  29.530  34.223  1.00                 O  
ATOM    625  CB  LEU   197     -14.328  29.929  35.258  1.00                 C  
ATOM    626  CG  LEU   197     -15.060  29.840  36.599  1.00                 C  
ATOM    627  CD1 LEU   197     -14.099  30.084  37.753  1.00                 C  
ATOM    628  CD2 LEU   197     -16.211  30.833  36.650  1.00                 C  
ATOM    629  N   ASP   198     -16.287  31.179  33.158  1.00                 N  
ATOM    630  CA  ASP   198     -17.447  31.984  32.821  1.00                 C  
ATOM    631  C   ASP   198     -18.466  31.189  31.990  1.00                 C  
ATOM    632  O   ASP   198     -19.644  31.448  32.059  1.00                 O  
ATOM    633  CB  ASP   198     -17.024  33.241  32.058  1.00                 C  
ATOM    634  CG  ASP   198     -16.325  34.253  32.944  1.00                 C  
ATOM    635  OD1 ASP   198     -17.013  34.909  33.754  1.00                 O  
ATOM    636  OD2 ASP   198     -15.088  34.389  32.830  1.00                 O  
ATOM    637  N   ALA   199     -18.013  30.248  31.181  1.00                 N  
ATOM    638  CA  ALA   199     -18.955  29.382  30.385  1.00                 C  
ATOM    639  C   ALA   199     -19.408  28.137  31.161  1.00                 C  
ATOM    640  O   ALA   199     -20.508  27.659  30.972  1.00                 O  
ATOM    641  CB  ALA   199     -18.305  28.953  29.079  1.00                 C  
ATOM    642  N   ILE   200     -18.563  27.623  32.039  1.00                 N  
ATOM    643  CA  ILE   200     -18.880  26.405  32.829  1.00                 C  
ATOM    644  C   ILE   200     -19.997  26.648  33.839  1.00                 C  
ATOM    645  O   ILE   200     -20.908  25.820  33.990  1.00                 O  
ATOM    646  CB  ILE   200     -17.637  25.871  33.565  1.00                 C  
ATOM    647  CD1 ILE   200     -17.018  24.323  31.637  1.00                 C  
ATOM    648  CG1 ILE   200     -16.569  25.434  32.561  1.00                 C  
ATOM    649  CG2 ILE   200     -18.022  24.742  34.510  1.00                 C  
ATOM    650  N   LYS   201     -19.897  27.766  34.555  1.00                 N  
ATOM    651  CA  LYS   201     -20.864  28.135  35.593  1.00                 C  
ATOM    652  C   LYS   201     -22.083  28.824  35.005  1.00                 C  
ATOM    653  O   LYS   201     -22.044  29.273  33.849  1.00                 O  
ATOM    654  CB  LYS   201     -20.210  29.043  36.637  1.00                 C  
ATOM    655  CD  LYS   201     -18.442  29.352  38.391  1.00                 C  
ATOM    656  CE  LYS   201     -19.353  29.698  39.557  1.00                 C  
ATOM    657  CG  LYS   201     -19.109  28.370  37.441  1.00                 C  
ATOM    658  NZ  LYS   201     -18.691  30.614  40.526  1.00                 N  
ATOM    659  N   GLN   202     -23.163  28.884  35.797  1.00                 N  
ATOM    660  CA  GLN   202     -24.425  29.455  35.347  1.00                 C  
ATOM    661  C   GLN   202     -24.990  30.472  36.330  1.00                 C  
ATOM    662  O   GLN   202     -26.177  30.728  36.324  1.00                 O  
ATOM    663  CB  GLN   202     -25.459  28.352  35.111  1.00                 C  
ATOM    664  CD  GLN   202     -25.000  27.991  32.654  1.00                 C  
ATOM    665  CG  GLN   202     -25.069  27.357  34.029  1.00                 C  
ATOM    666  OE1 GLN   202     -25.735  28.932  32.355  1.00                 O  
ATOM    667  NE2 GLN   202     -24.112  27.476  31.811  1.00                 N  
ATOM    668  N   GLU   203     -24.125  31.055  37.150  1.00                 N  
ATOM    669  CA  GLU   203     -24.538  32.020  38.132  1.00                 C  
ATOM    670  C   GLU   203     -23.286  32.760  38.579  1.00                 C  
ATOM    671  O   GLU   203     -22.150  32.334  38.316  1.00                 O  
ATOM    672  CB  GLU   203     -25.251  31.329  39.296  1.00                 C  
ATOM    673  CD  GLU   203     -25.170  29.574  41.111  1.00                 C  
ATOM    674  CG  GLU   203     -24.432  30.237  39.965  1.00                 C  
ATOM    675  OE1 GLU   203     -25.712  30.302  41.969  1.00                 O  
ATOM    676  OE2 GLU   203     -25.208  28.326  41.150  1.00                 O  
ATOM    677  N   LEU   204     -22.419  33.097  37.564  1.00                 N  
ATOM    678  CA  LEU   204     -21.219  33.832  37.964  1.00                 C  
ATOM    679  C   LEU   204     -21.530  35.136  38.692  1.00                 C  
ATOM    680  O   LEU   204     -20.962  35.477  39.733  1.00                 O  
ATOM    681  CB  LEU   204     -20.347  34.138  36.745  1.00                 C  
ATOM    682  CG  LEU   204     -19.653  32.942  36.090  1.00                 C  
ATOM    683  CD1 LEU   204     -18.992  33.354  34.783  1.00                 C  
ATOM    684  CD2 LEU   204     -18.626  32.334  37.033  1.00                 C  
ATOM    685  N   GLY   205     -22.476  35.878  38.100  1.00                 N  
ATOM    686  CA  GLY   205     -22.855  37.114  38.744  1.00                 C  
ATOM    687  C   GLY   205     -23.472  36.941  40.140  1.00                 C  
ATOM    688  O   GLY   205     -23.172  37.659  41.097  1.00                 O  
ATOM    689  N   HIS   206     -24.338  35.972  40.228  1.00                 N  
ATOM    690  CA  HIS   206     -24.936  35.772  41.568  1.00                 C  
ATOM    691  C   HIS   206     -24.014  35.303  42.651  1.00                 C  
ATOM    692  O   HIS   206     -24.152  35.614  43.837  1.00                 O  
ATOM    693  CB  HIS   206     -26.089  34.769  41.496  1.00                 C  
ATOM    694  CG  HIS   206     -27.298  35.290  40.783  1.00                 C  
ATOM    695  ND1 HIS   206     -28.112  36.267  41.313  1.00                 N  
ATOM    696  CE1 HIS   206     -29.109  36.524  40.448  1.00                 C  
ATOM    697  CD2 HIS   206     -27.950  35.018  39.509  1.00                 C  
ATOM    698  NE2 HIS   206     -29.018  35.778  39.363  1.00                 N  
ATOM    699  N   SER   207     -23.010  34.501  42.202  1.00                 N  
ATOM    700  CA  SER   207     -22.038  33.949  43.157  1.00                 C  
ATOM    701  C   SER   207     -21.042  35.070  43.553  1.00                 C  
ATOM    702  O   SER   207     -20.463  35.089  44.642  1.00                 O  
ATOM    703  CB  SER   207     -21.313  32.747  42.549  1.00                 C  
ATOM    704  OG  SER   207     -20.505  33.139  41.453  1.00                 O  
ATOM    705  N   ASN   208     -20.858  36.016  42.622  1.00                 N  
ATOM    706  CA  ASN   208     -20.146  37.198  43.111  1.00                 C  
ATOM    707  C   ASN   208     -20.988  38.044  44.049  1.00                 C  
ATOM    708  O   ASN   208     -20.500  38.616  45.027  1.00                 O  
ATOM    709  CB  ASN   208     -19.660  38.054  41.939  1.00                 C  
ATOM    710  CG  ASN   208     -18.770  39.198  42.383  1.00                 C  
ATOM    711  OD1 ASN   208     -17.688  38.980  42.928  1.00                 O  
ATOM    712  ND2 ASN   208     -19.225  40.424  42.152  1.00                 N  
ATOM    713  N   LYS   209     -22.278  38.133  43.756  1.00                 N  
ATOM    714  CA  LYS   209     -22.999  38.875  44.745  1.00                 C  
ATOM    715  C   LYS   209     -23.026  38.279  46.162  1.00                 C  
ATOM    716  O   LYS   209     -23.093  38.982  47.174  1.00                 O  
ATOM    717  CB  LYS   209     -24.453  39.074  44.311  1.00                 C  
ATOM    718  CD  LYS   209     -26.090  40.177  42.762  1.00                 C  
ATOM    719  CE  LYS   209     -26.265  41.142  41.601  1.00                 C  
ATOM    720  CG  LYS   209     -24.626  40.030  43.142  1.00                 C  
ATOM    721  NZ  LYS   209     -27.691  41.265  41.190  1.00                 N  
ATOM    722  N   THR   210     -22.970  36.917  46.220  1.00                 N  
ATOM    723  CA  THR   210     -22.953  36.391  47.609  1.00                 C  
ATOM    724  C   THR   210     -21.585  36.128  48.316  1.00                 C  
ATOM    725  O   THR   210     -21.447  35.525  49.383  1.00                 O  
ATOM    726  CB  THR   210     -23.708  35.053  47.715  1.00                 C  
ATOM    727  OG1 THR   210     -23.097  34.086  46.852  1.00                 O  
ATOM    728  CG2 THR   210     -25.161  35.227  47.299  1.00                 C  
ATOM    729  N   ILE   211     -20.599  36.643  47.607  1.00                 N  
ATOM    730  CA  ILE   211     -19.244  36.441  47.975  1.00                 C  
ATOM    731  C   ILE   211     -18.811  34.990  48.136  1.00                 C  
ATOM    732  O   ILE   211     -18.091  34.617  49.067  1.00                 O  
ATOM    733  CB  ILE   211     -18.902  37.167  49.289  1.00                 C  
ATOM    734  CD1 ILE   211     -19.305  37.095  51.805  1.00                 C  
ATOM    735  CG1 ILE   211     -19.742  36.610  50.440  1.00                 C  
ATOM    736  CG2 ILE   211     -19.082  38.669  49.131  1.00                 C  
ATOM    737  N   ASP   212     -19.268  34.140  47.193  1.00                 N  
ATOM    738  CA  ASP   212     -18.850  32.733  47.359  1.00                 C  
ATOM    739  C   ASP   212     -17.293  32.573  47.266  1.00                 C  
ATOM    740  O   ASP   212     -16.625  33.224  46.458  1.00                 O  
ATOM    741  CB  ASP   212     -19.523  31.847  46.309  1.00                 C  
ATOM    742  CG  ASP   212     -21.008  31.671  46.560  1.00                 C  
ATOM    743  OD1 ASP   212     -21.474  32.050  47.656  1.00                 O  
ATOM    744  OD2 ASP   212     -21.706  31.156  45.662  1.00                 O  
ATOM    745  N   ILE   213     -16.697  31.665  48.137  1.00                 N  
ATOM    746  CA  ILE   213     -15.193  31.513  48.057  1.00                 C  
ATOM    747  C   ILE   213     -14.877  30.365  47.047  1.00                 C  
ATOM    748  O   ILE   213     -15.396  29.248  47.130  1.00                 O  
ATOM    749  CB  ILE   213     -14.580  31.233  49.442  1.00                 C  
ATOM    750  CD1 ILE   213     -14.498  32.116  51.832  1.00                 C  
ATOM    751  CG1 ILE   213     -14.838  32.408  50.387  1.00                 C  
ATOM    752  CG2 ILE   213     -13.096  30.924  49.314  1.00                 C  
ATOM    753  N   LEU   214     -14.014  30.679  46.100  1.00                 N  
ATOM    754  CA  LEU   214     -13.410  29.654  45.150  1.00                 C  
ATOM    755  C   LEU   214     -11.927  29.299  45.528  1.00                 C  
ATOM    756  O   LEU   214     -11.001  30.113  45.482  1.00                 O  
ATOM    757  CB  LEU   214     -13.463  30.163  43.708  1.00                 C  
ATOM    758  CG  LEU   214     -14.804  30.020  42.987  1.00                 C  
ATOM    759  CD1 LEU   214     -15.870  30.870  43.661  1.00                 C  
ATOM    760  CD2 LEU   214     -14.670  30.403  41.521  1.00                 C  
ATOM    761  N   LYS   215     -11.769  28.021  45.906  1.00                 N  
ATOM    762  CA  LYS   215     -10.461  27.473  46.310  1.00                 C  
ATOM    763  C   LYS   215      -9.675  26.942  45.106  1.00                 C  
ATOM    764  O   LYS   215      -9.757  25.764  44.748  1.00                 O  
ATOM    765  CB  LYS   215     -10.643  26.359  47.343  1.00                 C  
ATOM    766  CD  LYS   215     -11.382  25.673  49.641  1.00                 C  
ATOM    767  CE  LYS   215     -11.948  26.145  50.970  1.00                 C  
ATOM    768  CG  LYS   215     -11.222  26.829  48.667  1.00                 C  
ATOM    769  NZ  LYS   215     -12.084  25.027  51.945  1.00                 N  
ATOM    770  N   VAL   216      -8.859  27.859  44.432  1.00                 N  
ATOM    771  CA  VAL   216      -8.352  27.444  43.080  1.00                 C  
ATOM    772  C   VAL   216      -6.929  26.820  43.230  1.00                 C  
ATOM    773  O   VAL   216      -6.151  27.203  44.107  1.00                 O  
ATOM    774  CB  VAL   216      -8.326  28.630  42.098  1.00                 C  
ATOM    775  CG1 VAL   216      -7.737  28.204  40.763  1.00                 C  
ATOM    776  CG2 VAL   216      -9.725  29.197  41.910  1.00                 C  
ATOM    777  N   ASP   217      -6.525  25.827  42.343  1.00                 N  
ATOM    778  CA  ASP   217      -5.280  25.102  42.464  1.00                 C  
ATOM    779  C   ASP   217      -5.240  24.096  41.315  1.00                 C  
ATOM    780  O   ASP   217      -5.741  22.984  41.462  1.00                 O  
ATOM    781  CB  ASP   217      -5.185  24.425  43.833  1.00                 C  
ATOM    782  CG  ASP   217      -3.839  23.766  44.065  1.00                 C  
ATOM    783  OD1 ASP   217      -3.011  23.762  43.130  1.00                 O  
ATOM    784  OD2 ASP   217      -3.614  23.253  45.181  1.00                 O  
ATOM    785  N   ILE   218      -4.619  24.482  40.198  1.00                 N  
ATOM    786  CA  ILE   218      -4.593  23.626  38.995  1.00                 C  
ATOM    787  C   ILE   218      -3.210  23.327  38.457  1.00                 C  
ATOM    788  O   ILE   218      -2.254  24.029  38.762  1.00                 O  
ATOM    789  CB  ILE   218      -5.420  24.238  37.849  1.00                 C  
ATOM    790  CD1 ILE   218      -6.602  23.619  35.677  1.00                 C  
ATOM    791  CG1 ILE   218      -5.543  23.245  36.691  1.00                 C  
ATOM    792  CG2 ILE   218      -4.814  25.559  37.401  1.00                 C  
ATOM    793  N   GLU   219      -3.095  22.251  37.680  1.00                 N  
ATOM    794  CA  GLU   219      -1.783  21.894  37.067  1.00                 C  
ATOM    795  C   GLU   219      -1.399  22.833  35.886  1.00                 C  
ATOM    796  O   GLU   219      -0.218  23.184  35.689  1.00                 O  
ATOM    797  CB  GLU   219      -1.798  20.445  36.576  1.00                 C  
ATOM    798  CD  GLU   219      -1.887  17.991  37.165  1.00                 C  
ATOM    799  CG  GLU   219      -1.852  19.413  37.690  1.00                 C  
ATOM    800  OE1 GLU   219      -2.039  17.814  35.938  1.00                 O  
ATOM    801  OE2 GLU   219      -1.763  17.053  37.981  1.00                 O  
ATOM    802  N   GLY   220      -2.418  23.267  35.149  1.00                 N  
ATOM    803  CA  GLY   220      -2.260  24.136  33.993  1.00                 C  
ATOM    804  C   GLY   220      -2.055  25.587  34.380  1.00                 C  
ATOM    805  O   GLY   220      -1.860  25.892  35.538  1.00                 O  
ATOM    806  N   ASP   221      -2.078  26.470  33.392  1.00                 N  
ATOM    807  CA  ASP   221      -1.832  27.876  33.602  1.00                 C  
ATOM    808  C   ASP   221      -2.943  28.509  34.414  1.00                 C  
ATOM    809  O   ASP   221      -4.102  28.490  33.999  1.00                 O  
ATOM    810  CB  ASP   221      -1.683  28.600  32.262  1.00                 C  
ATOM    811  CG  ASP   221      -1.312  30.061  32.427  1.00                 C  
ATOM    812  OD1 ASP   221      -1.327  30.551  33.576  1.00                 O  
ATOM    813  OD2 ASP   221      -1.007  30.715  31.408  1.00                 O  
ATOM    814  N   GLU   222      -2.601  29.023  35.588  1.00                 N  
ATOM    815  CA  GLU   222      -3.594  29.733  36.429  1.00                 C  
ATOM    816  C   GLU   222      -3.901  31.098  35.874  1.00                 C  
ATOM    817  O   GLU   222      -4.957  31.638  36.148  1.00                 O  
ATOM    818  CB  GLU   222      -3.089  29.854  37.868  1.00                 C  
ATOM    819  CD  GLU   222      -2.492  28.688  40.028  1.00                 C  
ATOM    820  CG  GLU   222      -2.998  28.529  38.607  1.00                 C  
ATOM    821  OE1 GLU   222      -1.680  29.606  40.270  1.00                 O  
ATOM    822  OE2 GLU   222      -2.907  27.895  40.898  1.00                 O  
ATOM    823  N   TRP   223      -3.001  31.649  35.075  1.00                 N  
ATOM    824  CA  TRP   223      -3.257  32.922  34.420  1.00                 C  
ATOM    825  C   TRP   223      -4.321  32.710  33.342  1.00                 C  
ATOM    826  O   TRP   223      -5.245  33.493  33.283  1.00                 O  
ATOM    827  CB  TRP   223      -1.965  33.489  33.827  1.00                 C  
ATOM    828  CG  TRP   223      -2.147  34.813  33.150  1.00                 C  
ATOM    829  CD1 TRP   223      -2.093  36.046  33.733  1.00                 C  
ATOM    830  NE1 TRP   223      -2.308  37.025  32.794  1.00                 N  
ATOM    831  CD2 TRP   223      -2.411  35.037  31.760  1.00                 C  
ATOM    832  CE2 TRP   223      -2.506  36.428  31.573  1.00                 C  
ATOM    833  CH2 TRP   223      -2.916  36.154  29.264  1.00                 C  
ATOM    834  CZ2 TRP   223      -2.759  36.999  30.327  1.00                 C  
ATOM    835  CE3 TRP   223      -2.577  34.196  30.655  1.00                 C  
ATOM    836  CZ3 TRP   223      -2.828  34.766  29.421  1.00                 C  
ATOM    837  N   GLY   224      -4.212  31.654  32.516  1.00                 N  
ATOM    838  CA  GLY   224      -5.250  31.371  31.514  1.00                 C  
ATOM    839  C   GLY   224      -6.614  31.072  32.153  1.00                 C  
ATOM    840  O   GLY   224      -7.679  31.469  31.640  1.00                 O  
ATOM    841  N   SER   225      -6.579  30.368  33.267  1.00                 N  
ATOM    842  CA  SER   225      -7.784  30.036  33.973  1.00                 C  
ATOM    843  C   SER   225      -8.499  31.242  34.523  1.00                 C  
ATOM    844  O   SER   225      -9.702  31.286  34.476  1.00                 O  
ATOM    845  CB  SER   225      -7.484  29.069  35.120  1.00                 C  
ATOM    846  OG  SER   225      -7.039  27.817  34.629  1.00                 O  
ATOM    847  N   LEU   226      -7.753  32.216  35.046  1.00                 N  
ATOM    848  CA  LEU   226      -8.302  33.444  35.546  1.00                 C  
ATOM    849  C   LEU   226      -8.882  34.313  34.434  1.00                 C  
ATOM    850  O   LEU   226      -9.907  34.969  34.630  1.00                 O  
ATOM    851  CB  LEU   226      -7.238  34.235  36.309  1.00                 C  
ATOM    852  CG  LEU   226      -6.760  33.631  37.630  1.00                 C  
ATOM    853  CD1 LEU   226      -5.588  34.421  38.191  1.00                 C  
ATOM    854  CD2 LEU   226      -7.897  33.581  38.640  1.00                 C  
ATOM    855  N   LEU   227      -8.248  34.307  33.271  1.00                 N  
ATOM    856  CA  LEU   227      -8.752  35.061  32.126  1.00                 C  
ATOM    857  C   LEU   227     -10.068  34.461  31.676  1.00                 C  
ATOM    858  O   LEU   227     -10.936  35.174  31.234  1.00                 O  
ATOM    859  CB  LEU   227      -7.727  35.058  30.990  1.00                 C  
ATOM    860  CG  LEU   227      -8.098  35.861  29.741  1.00                 C  
ATOM    861  CD1 LEU   227      -8.312  37.327  30.088  1.00                 C  
ATOM    862  CD2 LEU   227      -7.023  35.722  28.674  1.00                 C  
ATOM    863  N   GLN   228     -10.208  33.149  31.801  1.00                 N  
ATOM    864  CA  GLN   228     -11.481  32.475  31.507  1.00                 C  
ATOM    865  C   GLN   228     -12.587  32.724  32.544  1.00                 C  
ATOM    866  O   GLN   228     -13.722  32.298  32.349  1.00                 O  
ATOM    867  CB  GLN   228     -11.271  30.964  31.383  1.00                 C  
ATOM    868  CD  GLN   228     -10.236  29.049  30.103  1.00                 C  
ATOM    869  CG  GLN   228     -10.441  30.549  30.180  1.00                 C  
ATOM    870  OE1 GLN   228     -10.713  28.303  30.958  1.00                 O  
ATOM    871  NE2 GLN   228      -9.525  28.603  29.074  1.00                 N  
ATOM    872  N   MET   229     -12.265  33.358  33.659  1.00                 N  
ATOM    873  CA  MET   229     -13.257  33.685  34.652  1.00                 C  
ATOM    874  C   MET   229     -14.070  34.878  34.143  1.00                 C  
ATOM    875  O   MET   229     -15.222  35.117  34.516  1.00                 O  
ATOM    876  CB  MET   229     -12.591  33.989  35.995  1.00                 C  
ATOM    877  SD  MET   229     -11.159  33.186  38.227  1.00                 S  
ATOM    878  CE  MET   229     -10.407  31.615  38.645  1.00                 C  
ATOM    879  CG  MET   229     -11.916  32.789  36.640  1.00                 C  
ATOM    880  N   ALA   230     -13.422  35.629  33.267  1.00                 N  
ATOM    881  CA  ALA   230     -13.970  36.810  32.643  1.00                 C  
ATOM    882  C   ALA   230     -14.686  36.596  31.332  1.00                 C  
ATOM    883  O   ALA   230     -15.484  37.444  30.925  1.00                 O  
ATOM    884  CB  ALA   230     -12.876  37.838  32.401  1.00                 C  
ATOM    885  N   PRO   231     -14.461  35.491  30.607  1.00                 N  
ATOM    886  CA  PRO   231     -15.175  35.204  29.358  1.00                 C  
ATOM    887  C   PRO   231     -16.665  35.541  29.428  1.00                 C  
ATOM    888  O   PRO   231     -17.269  36.023  28.466  1.00                 O  
ATOM    889  CB  PRO   231     -14.970  33.702  29.152  1.00                 C  
ATOM    890  CD  PRO   231     -13.606  34.253  31.040  1.00                 C  
ATOM    891  CG  PRO   231     -13.656  33.412  29.795  1.00                 C  
ATOM    892  N   ALA   232     -17.273  35.287  30.580  1.00                 N  
ATOM    893  CA  ALA   232     -18.644  35.624  30.883  1.00                 C  
ATOM    894  C   ALA   232     -18.686  36.711  31.957  1.00                 C  
ATOM    895  O   ALA   232     -19.742  37.283  32.244  1.00                 O  
ATOM    896  CB  ALA   232     -19.406  34.388  31.335  1.00                 C  
ATOM    897  N   GLY   233     -17.547  37.022  32.573  1.00                 N  
ATOM    898  CA  GLY   233     -17.446  38.104  33.535  1.00                 C  
ATOM    899  C   GLY   233     -17.701  37.749  34.990  1.00                 C  
ATOM    900  O   GLY   233     -18.699  38.193  35.564  1.00                 O  
ATOM    901  N   SER   234     -16.759  36.905  35.669  1.00                 N  
ATOM    902  CA  SER   234     -17.153  36.626  37.043  1.00                 C  
ATOM    903  C   SER   234     -16.364  37.515  38.032  1.00                 C  
ATOM    904  O   SER   234     -16.924  38.091  38.976  1.00                 O  
ATOM    905  CB  SER   234     -16.938  35.147  37.372  1.00                 C  
ATOM    906  OG  SER   234     -15.562  34.811  37.333  1.00                 O  
ATOM    907  N   LEU   235     -15.059  37.588  37.818  1.00                 N  
ATOM    908  CA  LEU   235     -14.166  38.347  38.694  1.00                 C  
ATOM    909  C   LEU   235     -14.460  39.836  38.577  1.00                 C  
ATOM    910  O   LEU   235     -14.734  40.487  39.584  1.00                 O  
ATOM    911  CB  LEU   235     -12.704  38.057  38.349  1.00                 C  
ATOM    912  CG  LEU   235     -12.198  36.650  38.670  1.00                 C  
ATOM    913  CD1 LEU   235     -10.799  36.441  38.111  1.00                 C  
ATOM    914  CD2 LEU   235     -12.209  36.403  40.171  1.00                 C  
ATOM    915  N   ARG   236     -14.447  40.369  37.360  1.00                 N  
ATOM    916  CA  ARG   236     -14.660  41.809  37.142  1.00                 C  
ATOM    917  C   ARG   236     -16.056  42.285  37.497  1.00                 C  
ATOM    918  O   ARG   236     -16.213  43.331  38.076  1.00                 O  
ATOM    919  CB  ARG   236     -14.376  42.178  35.685  1.00                 C  
ATOM    920  CD  ARG   236     -13.965  43.977  33.984  1.00                 C  
ATOM    921  NE  ARG   236     -14.928  43.500  32.994  1.00                 N  
ATOM    922  CG  ARG   236     -14.410  43.672  35.405  1.00                 C  
ATOM    923  CZ  ARG   236     -14.710  43.489  31.683  1.00                 C  
ATOM    924  NH1 ARG   236     -15.644  43.036  30.859  1.00                 N  
ATOM    925  NH2 ARG   236     -13.557  43.930  31.200  1.00                 N  
ATOM    926  N   ASN   237     -16.292  42.726  38.755  1.00                 N  
ATOM    927  CA  ASN   237     -15.372  42.814  39.908  1.00                 C  
ATOM    928  C   ASN   237     -15.337  41.527  40.689  1.00                 C  
ATOM    929  O   ASN   237     -16.362  41.026  41.159  1.00                 O  
ATOM    930  CB  ASN   237     -15.764  43.979  40.819  1.00                 C  
ATOM    931  CG  ASN   237     -15.591  45.327  40.148  1.00                 C  
ATOM    932  OD1 ASN   237     -14.542  45.614  39.571  1.00                 O  
ATOM    933  ND2 ASN   237     -16.623  46.160  40.222  1.00                 N  
ATOM    934  N   VAL   238     -14.132  40.952  40.850  1.00                 N  
ATOM    935  CA  VAL   238     -14.014  39.768  41.668  1.00                 C  
ATOM    936  C   VAL   238     -13.958  40.292  43.109  1.00                 C  
ATOM    937  O   VAL   238     -13.243  41.245  43.429  1.00                 O  
ATOM    938  CB  VAL   238     -12.780  38.933  41.278  1.00                 C  
ATOM    939  CG1 VAL   238     -12.622  37.746  42.215  1.00                 C  
ATOM    940  CG2 VAL   238     -12.888  38.466  39.834  1.00                 C  
ATOM    941  N   LYS   239     -14.719  39.666  43.984  1.00                 N  
ATOM    942  CA  LYS   239     -14.818  40.021  45.389  1.00                 C  
ATOM    943  C   LYS   239     -13.788  39.225  46.182  1.00                 C  
ATOM    944  O   LYS   239     -13.210  39.695  47.166  1.00                 O  
ATOM    945  CB  LYS   239     -16.233  39.761  45.909  1.00                 C  
ATOM    946  CD  LYS   239     -18.665  40.385  45.896  1.00                 C  
ATOM    947  CE  LYS   239     -19.717  41.321  45.324  1.00                 C  
ATOM    948  CG  LYS   239     -17.289  40.686  45.324  1.00                 C  
ATOM    949  NZ  LYS   239     -21.076  41.017  45.851  1.00                 N  
ATOM    950  N   GLN   240     -13.554  37.995  45.747  1.00                 N  
ATOM    951  CA  GLN   240     -12.605  37.136  46.440  1.00                 C  
ATOM    952  C   GLN   240     -12.109  36.005  45.570  1.00                 C  
ATOM    953  O   GLN   240     -12.794  35.478  44.690  1.00                 O  
ATOM    954  CB  GLN   240     -13.232  36.560  47.711  1.00                 C  
ATOM    955  CD  GLN   240     -15.686  36.376  47.139  1.00                 C  
ATOM    956  CG  GLN   240     -14.406  35.628  47.457  1.00                 C  
ATOM    957  OE1 GLN   240     -16.107  37.253  47.892  1.00                 O  
ATOM    958  NE2 GLN   240     -16.308  36.030  46.018  1.00                 N  
ATOM    959  N   ILE   241     -10.868  35.632  45.843  1.00                 N  
ATOM    960  CA  ILE   241     -10.241  34.505  45.215  1.00                 C  
ATOM    961  C   ILE   241      -9.195  33.928  46.183  1.00                 C  
ATOM    962  O   ILE   241      -8.387  34.635  46.792  1.00                 O  
ATOM    963  CB  ILE   241      -9.603  34.892  43.868  1.00                 C  
ATOM    964  CD1 ILE   241      -8.705  33.882  41.707  1.00                 C  
ATOM    965  CG1 ILE   241      -9.058  33.650  43.159  1.00                 C  
ATOM    966  CG2 ILE   241      -8.527  35.947  44.072  1.00                 C  
ATOM    967  N   ALA   242      -9.233  32.532  46.374  1.00                 N  
ATOM    968  CA  ALA   242      -8.112  31.833  47.029  1.00                 C  
ATOM    969  C   ALA   242      -7.364  31.188  45.882  1.00                 C  
ATOM    970  O   ALA   242      -7.835  30.183  45.311  1.00                 O  
ATOM    971  CB  ALA   242      -8.634  30.842  48.058  1.00                 C  
ATOM    972  N   MET   243      -6.207  31.765  45.525  1.00                 N  
ATOM    973  CA  MET   243      -5.468  31.342  44.318  1.00                 C  
ATOM    974  C   MET   243      -4.111  30.765  44.703  1.00                 C  
ATOM    975  O   MET   243      -3.273  31.485  45.271  1.00                 O  
ATOM    976  CB  MET   243      -5.296  32.519  43.355  1.00                 C  
ATOM    977  SD  MET   243      -5.431  31.006  41.038  1.00                 S  
ATOM    978  CE  MET   243      -6.712  32.062  40.365  1.00                 C  
ATOM    979  CG  MET   243      -4.540  32.174  42.083  1.00                 C  
ATOM    980  N   GLU   244      -3.894  29.476  44.443  1.00                 N  
ATOM    981  CA  GLU   244      -2.639  28.837  44.843  1.00                 C  
ATOM    982  C   GLU   244      -1.530  29.542  44.068  1.00                 C  
ATOM    983  O   GLU   244      -1.680  29.813  42.873  1.00                 O  
ATOM    984  CB  GLU   244      -2.689  27.334  44.560  1.00                 C  
ATOM    985  CD  GLU   244      -1.253  26.548  46.484  1.00                 C  
ATOM    986  CG  GLU   244      -1.436  26.582  44.979  1.00                 C  
ATOM    987  OE1 GLU   244      -2.227  26.843  47.208  1.00                 O  
ATOM    988  OE2 GLU   244      -0.135  26.227  46.939  1.00                 O  
ATOM    989  N   THR   245      -0.452  29.900  44.758  1.00                 N  
ATOM    990  CA  THR   245       0.572  30.788  44.191  1.00                 C  
ATOM    991  C   THR   245       1.967  30.235  44.111  1.00                 C  
ATOM    992  O   THR   245       2.892  30.996  43.894  1.00                 O  
ATOM    993  CB  THR   245       0.673  32.108  44.978  1.00                 C  
ATOM    994  OG1 THR   245       0.978  31.828  46.349  1.00                 O  
ATOM    995  CG2 THR   245      -0.645  32.866  44.917  1.00                 C  
ATOM    996  N   HIS   246       2.114  28.925  44.242  1.00                 N  
ATOM    997  CA  HIS   246       3.419  28.282  44.312  1.00                 C  
ATOM    998  C   HIS   246       3.846  27.480  43.088  1.00                 C  
ATOM    999  O   HIS   246       4.867  26.811  43.164  1.00                 O  
ATOM   1000  CB  HIS   246       3.488  27.340  45.516  1.00                 C  
ATOM   1001  CG  HIS   246       3.343  28.033  46.834  1.00                 C  
ATOM   1002  ND1 HIS   246       4.309  28.874  47.344  1.00                 N  
ATOM   1003  CE1 HIS   246       3.897  29.343  48.535  1.00                 C  
ATOM   1004  CD2 HIS   246       2.329  28.078  47.878  1.00                 C  
ATOM   1005  NE2 HIS   246       2.710  28.869  48.862  1.00                 N  
ATOM   1006  N   PHE   247       3.092  27.519  41.984  1.00                 N  
ATOM   1007  CA  PHE   247       3.392  26.661  40.809  1.00                 C  
ATOM   1008  C   PHE   247       4.519  27.176  39.924  1.00                 C  
ATOM   1009  O   PHE   247       5.245  26.383  39.317  1.00                 O  
ATOM   1010  CB  PHE   247       2.144  26.485  39.942  1.00                 C  
ATOM   1011  CG  PHE   247       1.093  25.610  40.563  1.00                 C  
ATOM   1012  CZ  PHE   247      -0.849  23.985  41.711  1.00                 C  
ATOM   1013  CD1 PHE   247      -0.057  26.161  41.102  1.00                 C  
ATOM   1014  CE1 PHE   247      -1.024  25.356  41.673  1.00                 C  
ATOM   1015  CD2 PHE   247       1.253  24.236  40.608  1.00                 C  
ATOM   1016  CE2 PHE   247       0.286  23.432  41.180  1.00                 C  
ATOM   1017  N   LEU   248       4.675  28.492  39.857  1.00                 N  
ATOM   1018  CA  LEU   248       5.730  29.101  39.065  1.00                 C  
ATOM   1019  C   LEU   248       6.376  30.194  39.873  1.00                 C  
ATOM   1020  O   LEU   248       5.719  30.801  40.740  1.00                 O  
ATOM   1021  CB  LEU   248       5.168  29.642  37.749  1.00                 C  
ATOM   1022  CG  LEU   248       4.576  28.608  36.789  1.00                 C  
ATOM   1023  CD1 LEU   248       3.872  29.293  35.628  1.00                 C  
ATOM   1024  CD2 LEU   248       5.658  27.672  36.273  1.00                 C  
ATOM   1025  N   SER   249       7.661  30.439  39.606  1.00                 N  
ATOM   1026  CA  SER   249       8.423  31.476  40.305  1.00                 C  
ATOM   1027  C   SER   249       7.815  32.882  40.094  1.00                 C  
ATOM   1028  O   SER   249       7.997  33.790  40.898  1.00                 O  
ATOM   1029  CB  SER   249       9.882  31.472  39.843  1.00                 C  
ATOM   1030  OG  SER   249       9.989  31.882  38.491  1.00                 O  
ATOM   1031  N   LYS   250       7.099  33.014  38.990  1.00                 N  
ATOM   1032  CA  LYS   250       6.467  34.252  38.515  1.00                 C  
ATOM   1033  C   LYS   250       4.991  34.448  38.946  1.00                 C  
ATOM   1034  O   LYS   250       4.441  35.547  38.830  1.00                 O  
ATOM   1035  CB  LYS   250       6.523  34.331  36.988  1.00                 C  
ATOM   1036  CD  LYS   250       7.912  34.512  34.905  1.00                 C  
ATOM   1037  CE  LYS   250       9.319  34.622  34.341  1.00                 C  
ATOM   1038  CG  LYS   250       7.930  34.448  36.424  1.00                 C  
ATOM   1039  NZ  LYS   250       9.319  34.654  32.852  1.00                 N  
ATOM   1040  N   HIS   251       4.353  33.397  39.447  1.00                 N  
ATOM   1041  CA  HIS   251       2.941  33.493  39.760  1.00                 C  
ATOM   1042  C   HIS   251       2.494  34.547  40.791  1.00                 C  
ATOM   1043  O   HIS   251       1.464  35.135  40.583  1.00                 O  
ATOM   1044  CB  HIS   251       2.412  32.150  40.268  1.00                 C  
ATOM   1045  CG  HIS   251       2.313  31.100  39.206  1.00                 C  
ATOM   1046  ND1 HIS   251       1.965  29.795  39.480  1.00                 N  
ATOM   1047  CE1 HIS   251       1.960  29.093  38.333  1.00                 C  
ATOM   1048  CD2 HIS   251       2.506  31.059  37.764  1.00                 C  
ATOM   1049  NE2 HIS   251       2.284  29.845  37.299  1.00                 N  
ATOM   1050  N   GLN   268       3.273  34.822  41.826  1.00                 N  
ATOM   1051  CA  GLN   268       2.894  35.826  42.812  1.00                 C  
ATOM   1052  C   GLN   268       2.707  37.179  42.152  1.00                 C  
ATOM   1053  O   GLN   268       1.760  37.911  42.464  1.00                 O  
ATOM   1054  CB  GLN   268       3.947  35.915  43.918  1.00                 C  
ATOM   1055  CD  GLN   268       5.117  34.774  45.845  1.00                 C  
ATOM   1056  CG  GLN   268       3.988  34.703  44.835  1.00                 C  
ATOM   1057  OE1 GLN   268       6.156  35.380  45.586  1.00                 O  
ATOM   1058  NE2 GLN   268       4.915  34.152  47.001  1.00                 N  
ATOM   1059  N   LEU   269       3.568  37.493  41.190  1.00                 N  
ATOM   1060  CA  LEU   269       3.462  38.761  40.487  1.00                 C  
ATOM   1061  C   LEU   269       2.454  38.684  39.359  1.00                 C  
ATOM   1062  O   LEU   269       1.574  39.506  39.261  1.00                 O  
ATOM   1063  CB  LEU   269       4.826  39.186  39.940  1.00                 C  
ATOM   1064  CG  LEU   269       5.884  39.568  40.977  1.00                 C  
ATOM   1065  CD1 LEU   269       7.231  39.800  40.311  1.00                 C  
ATOM   1066  CD2 LEU   269       5.456  40.805  41.751  1.00                 C  
ATOM   1067  N   SER   270       2.559  37.669  38.522  1.00                 N  
ATOM   1068  CA  SER   270       1.696  37.555  37.335  1.00                 C  
ATOM   1069  C   SER   270       0.202  37.424  37.588  1.00                 C  
ATOM   1070  O   SER   270      -0.585  38.061  36.933  1.00                 O  
ATOM   1071  CB  SER   270       2.113  36.355  36.483  1.00                 C  
ATOM   1072  OG  SER   270       1.275  36.220  35.348  1.00                 O  
ATOM   1073  N   ALA   271      -0.169  36.577  38.530  1.00                 N  
ATOM   1074  CA  ALA   271      -1.555  36.369  38.861  1.00                 C  
ATOM   1075  C   ALA   271      -2.144  37.606  39.526  1.00                 C  
ATOM   1076  O   ALA   271      -3.231  38.014  39.178  1.00                 O  
ATOM   1077  CB  ALA   271      -1.707  35.159  39.769  1.00                 C  
ATOM   1078  N   LEU   272      -1.420  38.205  40.470  1.00                 N  
ATOM   1079  CA  LEU   272      -1.875  39.412  41.165  1.00                 C  
ATOM   1080  C   LEU   272      -2.064  40.562  40.169  1.00                 C  
ATOM   1081  O   LEU   272      -3.111  41.244  40.177  1.00                 O  
ATOM   1082  CB  LEU   272      -0.880  39.808  42.258  1.00                 C  
ATOM   1083  CG  LEU   272      -1.205  41.082  43.040  1.00                 C  
ATOM   1084  CD1 LEU   272      -2.527  40.939  43.778  1.00                 C  
ATOM   1085  CD2 LEU   272      -0.087  41.412  44.018  1.00                 C  
ATOM   1086  N   ARG   273      -1.074  40.752  39.301  1.00                 N  
ATOM   1087  CA  ARG   273      -1.130  41.816  38.317  1.00                 C  
ATOM   1088  C   ARG   273      -2.330  41.645  37.403  1.00                 C  
ATOM   1089  O   ARG   273      -2.977  42.619  37.043  1.00                 O  
ATOM   1090  CB  ARG   273       0.160  41.854  37.495  1.00                 C  
ATOM   1091  CD  ARG   273       2.630  42.292  37.412  1.00                 C  
ATOM   1092  NE  ARG   273       3.805  42.770  38.136  1.00                 N  
ATOM   1093  CG  ARG   273       1.374  42.345  38.266  1.00                 C  
ATOM   1094  CZ  ARG   273       5.051  42.670  37.686  1.00                 C  
ATOM   1095  NH1 ARG   273       6.058  43.133  38.414  1.00                 N  
ATOM   1096  NH2 ARG   273       5.288  42.108  36.508  1.00                 N  
ATOM   1097  N   GLN   274      -2.618  40.395  37.017  1.00                 N  
ATOM   1098  CA  GLN   274      -3.754  40.139  36.146  1.00                 C  
ATOM   1099  C   GLN   274      -5.079  40.470  36.844  1.00                 C  
ATOM   1100  O   GLN   274      -5.929  41.162  36.277  1.00                 O  
ATOM   1101  CB  GLN   274      -3.757  38.680  35.685  1.00                 C  
ATOM   1102  CD  GLN   274      -4.686  39.082  33.370  1.00                 C  
ATOM   1103  CG  GLN   274      -4.854  38.348  34.686  1.00                 C  
ATOM   1104  OE1 GLN   274      -3.570  39.410  32.970  1.00                 O  
ATOM   1105  NE2 GLN   274      -5.799  39.343  32.694  1.00                 N  
ATOM   1106  N   LEU   275      -5.272  39.927  38.038  1.00                 N  
ATOM   1107  CA  LEU   275      -6.511  40.132  38.774  1.00                 C  
ATOM   1108  C   LEU   275      -6.798  41.598  39.027  1.00                 C  
ATOM   1109  O   LEU   275      -7.931  42.022  38.878  1.00                 O  
ATOM   1110  CB  LEU   275      -6.471  39.385  40.109  1.00                 C  
ATOM   1111  CG  LEU   275      -6.509  37.858  40.033  1.00                 C  
ATOM   1112  CD1 LEU   275      -6.281  37.245  41.406  1.00                 C  
ATOM   1113  CD2 LEU   275      -7.833  37.382  39.454  1.00                 C  
ATOM   1114  N   TYR   276      -5.782  42.366  39.419  1.00                 N  
ATOM   1115  CA  TYR   276      -5.971  43.794  39.706  1.00                 C  
ATOM   1116  C   TYR   276      -6.264  44.631  38.472  1.00                 C  
ATOM   1117  O   TYR   276      -6.882  45.673  38.563  1.00                 O  
ATOM   1118  CB  TYR   276      -4.737  44.368  40.406  1.00                 C  
ATOM   1119  CG  TYR   276      -4.875  45.822  40.796  1.00                 C  
ATOM   1120  OH  TYR   276      -5.263  49.817  41.881  1.00                 O  
ATOM   1121  CZ  TYR   276      -5.134  48.496  41.520  1.00                 C  
ATOM   1122  CD1 TYR   276      -5.612  46.192  41.913  1.00                 C  
ATOM   1123  CE1 TYR   276      -5.743  47.519  42.277  1.00                 C  
ATOM   1124  CD2 TYR   276      -4.268  46.820  40.045  1.00                 C  
ATOM   1125  CE2 TYR   276      -4.389  48.152  40.393  1.00                 C  
ATOM   1126  N   GLU   277      -7.265  44.207  37.700  1.00                 N  
ATOM   1127  CA  GLU   277      -7.809  45.045  36.634  1.00                 C  
ATOM   1128  C   GLU   277      -8.333  46.359  37.228  1.00                 C  
ATOM   1129  O   GLU   277      -8.229  47.431  36.626  1.00                 O  
ATOM   1130  CB  GLU   277      -8.918  44.305  35.884  1.00                 C  
ATOM   1131  CD  GLU   277     -10.545  44.289  33.952  1.00                 C  
ATOM   1132  CG  GLU   277      -9.504  45.083  34.717  1.00                 C  
ATOM   1133  OE1 GLU   277     -10.821  43.137  34.346  1.00                 O  
ATOM   1134  OE2 GLU   277     -11.084  44.820  32.957  1.00                 O  
ATOM   1135  N   ALA   278      -8.903  46.284  38.424  1.00                 N  
ATOM   1136  CA  ALA   278      -9.455  47.471  39.058  1.00                 C  
ATOM   1137  C   ALA   278      -8.948  47.623  40.490  1.00                 C  
ATOM   1138  O   ALA   278      -8.128  48.494  40.794  1.00                 O  
ATOM   1139  CB  ALA   278     -10.975  47.420  39.047  1.00                 C  
ATOM   1140  N   GLY   279      -9.426  46.778  41.392  1.00                 N  
ATOM   1141  CA  GLY   279      -9.066  46.924  42.787  1.00                 C  
ATOM   1142  C   GLY   279      -9.589  45.801  43.650  1.00                 C  
ATOM   1143  O   GLY   279     -10.574  45.125  43.340  1.00                 O  
ATOM   1144  N   PHE   280      -8.900  45.597  44.777  1.00                 N  
ATOM   1145  CA  PHE   280      -9.297  44.625  45.785  1.00                 C  
ATOM   1146  C   PHE   280      -8.309  44.653  46.948  1.00                 C  
ATOM   1147  O   PHE   280      -7.325  45.398  46.946  1.00                 O  
ATOM   1148  CB  PHE   280      -9.379  43.224  45.176  1.00                 C  
ATOM   1149  CG  PHE   280      -8.071  42.722  44.632  1.00                 C  
ATOM   1150  CZ  PHE   280      -5.653  41.797  43.620  1.00                 C  
ATOM   1151  CD1 PHE   280      -7.218  41.974  45.423  1.00                 C  
ATOM   1152  CE1 PHE   280      -6.015  41.512  44.923  1.00                 C  
ATOM   1153  CD2 PHE   280      -7.695  42.999  43.330  1.00                 C  
ATOM   1154  CE2 PHE   280      -6.492  42.538  42.830  1.00                 C  
ATOM   1155  N   ARG   281      -8.599  43.762  48.000  1.00                 N  
ATOM   1156  CA  ARG   281      -7.561  43.755  49.018  1.00                 C  
ATOM   1157  C   ARG   281      -6.851  42.407  48.797  1.00                 C  
ATOM   1158  O   ARG   281      -7.477  41.457  48.319  1.00                 O  
ATOM   1159  CB  ARG   281      -8.175  43.916  50.410  1.00                 C  
ATOM   1160  CD  ARG   281      -9.435  45.351  52.038  1.00                 C  
ATOM   1161  NE  ARG   281     -10.154  46.605  52.251  1.00                 N  
ATOM   1162  CG  ARG   281      -8.885  45.243  50.626  1.00                 C  
ATOM   1163  CZ  ARG   281     -10.645  46.995  53.423  1.00                 C  
ATOM   1164  NH1 ARG   281     -11.285  48.153  53.521  1.00                 N  
ATOM   1165  NH2 ARG   281     -10.496  46.227  54.493  1.00                 N  
ATOM   1166  N   ILE   282      -5.568  42.323  49.150  1.00                 N  
ATOM   1167  CA  ILE   282      -4.784  41.135  48.895  1.00                 C  
ATOM   1168  C   ILE   282      -4.047  40.659  50.156  1.00                 C  
ATOM   1169  O   ILE   282      -3.478  41.457  50.916  1.00                 O  
ATOM   1170  CB  ILE   282      -3.768  41.362  47.760  1.00                 C  
ATOM   1171  CD1 ILE   282      -2.277  40.105  46.118  1.00                 C  
ATOM   1172  CG1 ILE   282      -3.048  40.056  47.419  1.00                 C  
ATOM   1173  CG2 ILE   282      -2.791  42.466  48.133  1.00                 C  
ATOM   1174  N   PHE   283      -4.068  39.352  50.369  1.00                 N  
ATOM   1175  CA  PHE   283      -3.320  38.723  51.472  1.00                 C  
ATOM   1176  C   PHE   283      -2.563  37.527  50.934  1.00                 C  
ATOM   1177  O   PHE   283      -2.750  37.138  49.765  1.00                 O  
ATOM   1178  CB  PHE   283      -4.270  38.316  52.600  1.00                 C  
ATOM   1179  CG  PHE   283      -5.016  39.468  53.210  1.00                 C  
ATOM   1180  CZ  PHE   283      -6.391  41.602  54.343  1.00                 C  
ATOM   1181  CD1 PHE   283      -6.269  39.826  52.743  1.00                 C  
ATOM   1182  CE1 PHE   283      -6.955  40.886  53.304  1.00                 C  
ATOM   1183  CD2 PHE   283      -4.465  40.194  54.251  1.00                 C  
ATOM   1184  CE2 PHE   283      -5.151  41.255  54.812  1.00                 C  
ATOM   1185  N   MET   284      -1.716  36.931  51.787  1.00                 N  
ATOM   1186  CA  MET   284      -0.947  35.773  51.395  1.00                 C  
ATOM   1187  C   MET   284      -0.647  34.929  52.614  1.00                 C  
ATOM   1188  O   MET   284      -0.178  35.445  53.606  1.00                 O  
ATOM   1189  CB  MET   284       0.344  36.200  50.694  1.00                 C  
ATOM   1190  SD  MET   284       2.699  35.585  49.370  1.00                 S  
ATOM   1191  CE  MET   284       3.670  36.188  50.749  1.00                 C  
ATOM   1192  CG  MET   284       1.204  35.040  50.218  1.00                 C  
ATOM   1193  N   ARG   285      -0.921  33.636  52.539  1.00                 N  
ATOM   1194  CA  ARG   285      -0.551  32.700  53.622  1.00                 C  
ATOM   1195  C   ARG   285       0.159  31.498  53.005  1.00                 C  
ATOM   1196  O   ARG   285      -0.098  31.156  51.862  1.00                 O  
ATOM   1197  CB  ARG   285      -1.792  32.273  54.408  1.00                 C  
ATOM   1198  CD  ARG   285      -1.654  33.907  56.308  1.00                 C  
ATOM   1199  NE  ARG   285      -2.334  34.963  57.056  1.00                 N  
ATOM   1200  CG  ARG   285      -2.487  33.411  55.138  1.00                 C  
ATOM   1201  CZ  ARG   285      -2.241  36.258  56.772  1.00                 C  
ATOM   1202  NH1 ARG   285      -2.895  37.146  57.507  1.00                 N  
ATOM   1203  NH2 ARG   285      -1.494  36.661  55.753  1.00                 N  
ATOM   1204  N   GLU   286       1.020  30.851  53.796  1.00                 N  
ATOM   1205  CA  GLU   286       1.707  29.656  53.379  1.00                 C  
ATOM   1206  C   GLU   286       1.187  28.522  54.248  1.00                 C  
ATOM   1207  O   GLU   286       1.303  28.599  55.452  1.00                 O  
ATOM   1208  CB  GLU   286       3.221  29.837  53.504  1.00                 C  
ATOM   1209  CD  GLU   286       5.525  28.867  53.143  1.00                 C  
ATOM   1210  CG  GLU   286       4.030  28.637  53.041  1.00                 C  
ATOM   1211  OE1 GLU   286       5.931  30.014  53.425  1.00                 O  
ATOM   1212  OE2 GLU   286       6.290  27.901  52.941  1.00                 O  
ATOM   1213  N   ARG   287       0.658  27.457  53.640  1.00                 N  
ATOM   1214  CA  ARG   287      -0.046  26.410  54.395  1.00                 C  
ATOM   1215  C   ARG   287       0.516  24.965  54.514  1.00                 C  
ATOM   1216  O   ARG   287      -0.255  24.047  54.817  1.00                 O  
ATOM   1217  CB  ARG   287      -1.461  26.214  53.847  1.00                 C  
ATOM   1218  CD  ARG   287      -3.793  27.108  53.596  1.00                 C  
ATOM   1219  NE  ARG   287      -3.873  26.764  52.178  1.00                 N  
ATOM   1220  CG  ARG   287      -2.369  27.420  54.027  1.00                 C  
ATOM   1221  CZ  ARG   287      -3.930  27.657  51.196  1.00                 C  
ATOM   1222  NH1 ARG   287      -4.002  27.252  49.935  1.00                 N  
ATOM   1223  NH2 ARG   287      -3.916  28.953  51.476  1.00                 N  
ATOM   1224  N   ASN   288       1.801  24.749  54.271  1.00                 N  
ATOM   1225  CA  ASN   288       2.418  23.452  54.542  1.00                 C  
ATOM   1226  C   ASN   288       3.785  23.702  55.189  1.00                 C  
ATOM   1227  O   ASN   288       4.281  24.821  55.160  1.00                 O  
ATOM   1228  CB  ASN   288       2.527  22.631  53.255  1.00                 C  
ATOM   1229  CG  ASN   288       1.172  22.247  52.693  1.00                 C  
ATOM   1230  OD1 ASN   288       0.538  21.304  53.165  1.00                 O  
ATOM   1231  ND2 ASN   288       0.724  22.980  51.680  1.00                 N  
ATOM   1232  N   LEU   289       4.379  22.667  55.806  1.00                 N  
ATOM   1233  CA  LEU   289       5.774  22.767  56.246  1.00                 C  
ATOM   1234  C   LEU   289       6.774  22.677  55.075  1.00                 C  
ATOM   1235  O   LEU   289       7.958  22.714  55.317  1.00                 O  
ATOM   1236  CB  LEU   289       6.093  21.673  57.267  1.00                 C  
ATOM   1237  CG  LEU   289       5.355  21.758  58.605  1.00                 C  
ATOM   1238  CD1 LEU   289       5.666  20.546  59.468  1.00                 C  
ATOM   1239  CD2 LEU   289       5.719  23.039  59.340  1.00                 C  
ATOM   1240  N   VAL   290       6.308  22.563  53.826  1.00                 N  
ATOM   1241  CA  VAL   290       7.204  22.426  52.689  1.00                 C  
ATOM   1242  C   VAL   290       6.920  23.582  51.729  1.00                 C  
ATOM   1243  O   VAL   290       6.368  24.597  52.146  1.00                 O  
ATOM   1244  CB  VAL   290       7.034  21.060  51.998  1.00                 C  
ATOM   1245  CG1 VAL   290       7.988  20.937  50.819  1.00                 C  
ATOM   1246  CG2 VAL   290       7.259  19.930  52.990  1.00                 C  
TER
