# Supplementary material for: Comparative Single-Cell Transcriptomics Reveals Novel Genes Involved in Bivalve Embryonic Shell Formation and Questions Ontogenetic Homology of Molluscan Shell Types
Source: Front Cell Dev Biol. 2022 Jun 9;10:883755. doi: 10.3389/fcell.2022.883755 (PMC9261976; doi:10.3389/fcell.2022.883755)
Supplement: Supplementary file 1 [file DataSheet1.ZIP › Supplementary_File1/s_f_2/22871d8e27da6933.final.pdb]

SSBOND   1 CYS    108    CYS    140
ATOM      1  N   PRO    29      26.800 -22.416 -24.820  1.00                 N  
ATOM      2  CA  PRO    29      25.709 -22.062 -25.700  1.00                 C  
ATOM      3  C   PRO    29      24.563 -23.038 -25.538  1.00                 C  
ATOM      4  O   PRO    29      24.764 -24.175 -25.097  1.00                 O  
ATOM      5  CB  PRO    29      26.324 -22.134 -27.099  1.00                 C  
ATOM      6  CD  PRO    29      28.080 -22.650 -25.556  1.00                 C  
ATOM      7  CG  PRO    29      27.790 -21.981 -26.871  1.00                 C  
ATOM      8  N   ALA    30      23.371 -22.577 -25.916  1.00                 N  
ATOM      9  CA  ALA    30      22.136 -23.346 -25.807  1.00                 C  
ATOM     10  C   ALA    30      22.110 -24.633 -26.635  1.00                 C  
ATOM     11  O   ALA    30      22.698 -24.719 -27.717  1.00                 O  
ATOM     12  CB  ALA    30      20.944 -22.495 -26.215  1.00                 C  
ATOM     13  N   LEU    31      21.432 -25.631 -26.089  1.00                 N  
ATOM     14  CA  LEU    31      21.281 -26.922 -26.717  1.00                 C  
ATOM     15  C   LEU    31      20.283 -26.867 -27.862  1.00                 C  
ATOM     16  O   LEU    31      20.431 -27.585 -28.849  1.00                 O  
ATOM     17  CB  LEU    31      20.842 -27.969 -25.691  1.00                 C  
ATOM     18  CG  LEU    31      21.855 -28.314 -24.598  1.00                 C  
ATOM     19  CD1 LEU    31      21.240 -29.253 -23.572  1.00                 C  
ATOM     20  CD2 LEU    31      23.106 -28.935 -25.201  1.00                 C  
ATOM     21  N   VAL    32      19.259 -26.025 -27.699  1.00                 N  
ATOM     22  CA  VAL    32      18.180 -25.841 -28.676  1.00                 C  
ATOM     23  C   VAL    32      17.912 -24.352 -28.887  1.00                 C  
ATOM     24  O   VAL    32      17.798 -23.587 -27.934  1.00                 O  
ATOM     25  CB  VAL    32      16.891 -26.560 -28.236  1.00                 C  
ATOM     26  CG1 VAL    32      15.778 -26.324 -29.245  1.00                 C  
ATOM     27  CG2 VAL    32      17.146 -28.048 -28.057  1.00                 C  
ATOM     28  N   ARG    33      17.803 -23.948 -30.139  1.00                 N  
ATOM     29  CA  ARG    33      17.504 -22.568 -30.465  1.00                 C  
ATOM     30  C   ARG    33      16.024 -22.255 -30.357  1.00                 C  
ATOM     31  O   ARG    33      15.189 -23.153 -30.375  1.00                 O  
ATOM     32  CB  ARG    33      17.991 -22.233 -31.876  1.00                 C  
ATOM     33  CD  ARG    33      19.911 -21.996 -33.475  1.00                 C  
ATOM     34  NE  ARG    33      19.654 -20.603 -33.833  1.00                 N  
ATOM     35  CG  ARG    33      19.501 -22.301 -32.044  1.00                 C  
ATOM     36  CZ  ARG    33      19.799 -20.108 -35.058  1.00                 C  
ATOM     37  NH1 ARG    33      19.541 -18.828 -35.290  1.00                 N  
ATOM     38  NH2 ARG    33      20.201 -20.893 -36.048  1.00                 N  
ATOM     39  N   LYS    34      15.702 -20.969 -30.300  1.00                 N  
ATOM     40  CA  LYS    34      14.330 -20.535 -30.078  1.00                 C  
ATOM     41  C   LYS    34      13.386 -20.990 -31.173  1.00                 C  
ATOM     42  O   LYS    34      12.178 -21.050 -30.959  1.00                 O  
ATOM     43  CB  LYS    34      14.263 -19.011 -29.958  1.00                 C  
ATOM     44  CD  LYS    34      14.803 -16.944 -28.642  1.00                 C  
ATOM     45  CE  LYS    34      15.418 -16.394 -27.365  1.00                 C  
ATOM     46  CG  LYS    34      14.899 -18.460 -28.692  1.00                 C  
ATOM     47  NZ  LYS    34      15.365 -14.907 -27.319  1.00                 N  
ATOM     48  N   GLY    35      13.938 -21.327 -32.336  1.00                 N  
ATOM     49  CA  GLY    35      13.126 -21.789 -33.463  1.00                 C  
ATOM     50  C   GLY    35      12.999 -23.295 -33.473  1.00                 C  
ATOM     51  O   GLY    35      12.247 -23.837 -34.270  1.00                 O  
ATOM     52  N   GLY    36      13.769 -23.965 -32.623  1.00                 N  
ATOM     53  CA  GLY    36      13.646 -25.398 -32.473  1.00                 C  
ATOM     54  C   GLY    36      14.776 -26.265 -32.994  1.00                 C  
ATOM     55  O   GLY    36      14.838 -27.454 -32.654  1.00                 O  
ATOM     56  N   GLN    37      15.666 -25.708 -33.813  1.00                 N  
ATOM     57  CA  GLN    37      16.796 -26.486 -34.311  1.00                 C  
ATOM     58  C   GLN    37      17.774 -26.722 -33.190  1.00                 C  
ATOM     59  O   GLN    37      17.914 -25.880 -32.311  1.00                 O  
ATOM     60  CB  GLN    37      17.468 -25.766 -35.482  1.00                 C  
ATOM     61  CD  GLN    37      16.201 -26.925 -37.335  1.00                 C  
ATOM     62  CG  GLN    37      16.576 -25.600 -36.702  1.00                 C  
ATOM     63  OE1 GLN    37      17.070 -27.727 -37.679  1.00                 O  
ATOM     64  NE2 GLN    37      14.904 -27.160 -37.490  1.00                 N  
ATOM     65  N   TYR    38      18.443 -27.870 -33.223  1.00                 N  
ATOM     66  CA  TYR    38      19.373 -28.268 -32.171  1.00                 C  
ATOM     67  C   TYR    38      20.815 -28.013 -32.581  1.00                 C  
ATOM     68  O   TYR    38      21.225 -28.351 -33.689  1.00                 O  
ATOM     69  CB  TYR    38      19.184 -29.745 -31.819  1.00                 C  
ATOM     70  CG  TYR    38      17.858 -30.053 -31.159  1.00                 C  
ATOM     71  OH  TYR    38      14.206 -30.896 -29.360  1.00                 O  
ATOM     72  CZ  TYR    38      15.415 -30.617 -29.954  1.00                 C  
ATOM     73  CD1 TYR    38      16.677 -30.020 -31.889  1.00                 C  
ATOM     74  CE1 TYR    38      15.461 -30.300 -31.294  1.00                 C  
ATOM     75  CD2 TYR    38      17.793 -30.374 -29.810  1.00                 C  
ATOM     76  CE2 TYR    38      16.587 -30.657 -29.198  1.00                 C  
ATOM     77  N   ARG    39      21.588 -27.415 -31.685  1.00                 N  
ATOM     78  CA  ARG    39      22.982 -27.143 -31.959  1.00                 C  
ATOM     79  C   ARG    39      23.855 -28.357 -31.716  1.00                 C  
ATOM     80  O   ARG    39      24.709 -28.348 -30.834  1.00                 O  
ATOM     81  CB  ARG    39      23.478 -25.975 -31.105  1.00                 C  
ATOM     82  CD  ARG    39      23.014 -24.228 -32.846  1.00                 C  
ATOM     83  NE  ARG    39      24.434 -24.153 -33.181  1.00                 N  
ATOM     84  CG  ARG    39      22.791 -24.652 -31.404  1.00                 C  
ATOM     85  CZ  ARG    39      25.209 -23.106 -32.919  1.00                 C  
ATOM     86  NH1 ARG    39      26.490 -23.127 -33.261  1.00                 N  
ATOM     87  NH2 ARG    39      24.702 -22.039 -32.316  1.00                 N  
ATOM     88  N   ILE    40      23.644 -29.403 -32.501  1.00                 N  
ATOM     89  CA  ILE    40      24.399 -30.639 -32.323  1.00                 C  
ATOM     90  C   ILE    40      24.924 -31.189 -33.648  1.00                 C  
ATOM     91  O   ILE    40      24.204 -31.265 -34.641  1.00                 O  
ATOM     92  CB  ILE    40      23.555 -31.720 -31.623  1.00                 C  
ATOM     93  CD1 ILE    40      22.099 -32.146 -29.574  1.00                 C  
ATOM     94  CG1 ILE    40      23.103 -31.234 -30.244  1.00                 C  
ATOM     95  CG2 ILE    40      24.328 -33.027 -31.537  1.00                 C  
ATOM     96  N   SER    41      26.198 -31.556 -33.655  1.00                 N  
ATOM     97  CA  SER    41      26.783 -32.231 -34.804  1.00                 C  
ATOM     98  C   SER    41      27.233 -33.652 -34.462  1.00                 C  
ATOM     99  O   SER    41      27.941 -33.873 -33.474  1.00                 O  
ATOM    100  CB  SER    41      27.969 -31.432 -35.348  1.00                 C  
ATOM    101  OG  SER    41      28.601 -32.119 -36.414  1.00                 O  
ATOM    102  N   TYR    42      26.797 -34.604 -35.286  1.00                 N  
ATOM    103  CA  TYR    42      27.195 -36.004 -35.175  1.00                 C  
ATOM    104  C   TYR    42      28.485 -36.249 -35.940  1.00                 C  
ATOM    105  O   TYR    42      28.499 -36.204 -37.165  1.00                 O  
ATOM    106  CB  TYR    42      26.084 -36.920 -35.692  1.00                 C  
ATOM    107  CG  TYR    42      24.837 -36.913 -34.836  1.00                 C  
ATOM    108  OH  TYR    42      21.403 -36.883 -32.492  1.00                 O  
ATOM    109  CZ  TYR    42      22.540 -36.894 -33.267  1.00                 C  
ATOM    110  CD1 TYR    42      23.829 -35.983 -35.056  1.00                 C  
ATOM    111  CE1 TYR    42      22.686 -35.970 -34.279  1.00                 C  
ATOM    112  CD2 TYR    42      24.673 -37.837 -33.812  1.00                 C  
ATOM    113  CE2 TYR    42      23.537 -37.839 -33.025  1.00                 C  
ATOM    114  N   LYS    43      29.567 -36.499 -35.210  1.00                 N  
ATOM    115  CA  LYS    43      30.876 -36.731 -35.819  1.00                 C  
ATOM    116  C   LYS    43      31.381 -38.150 -35.656  1.00                 C  
ATOM    117  O   LYS    43      30.919 -38.888 -34.789  1.00                 O  
ATOM    118  CB  LYS    43      31.916 -35.771 -35.236  1.00                 C  
ATOM    119  CD  LYS    43      34.260 -34.876 -35.283  1.00                 C  
ATOM    120  CE  LYS    43      35.649 -35.027 -35.881  1.00                 C  
ATOM    121  CG  LYS    43      33.300 -35.910 -35.849  1.00                 C  
ATOM    122  NZ  LYS    43      36.601 -34.021 -35.334  1.00                 N  
ATOM    123  N   GLY    44      31.874 -38.475 -34.462  1.00                 N  
ATOM    124  CA  GLY    44      32.397 -39.809 -34.184  1.00                 C  
ATOM    125  C   GLY    44      31.296 -40.850 -34.369  1.00                 C  
ATOM    126  O   GLY    44      31.430 -41.824 -35.114  1.00                 O  
ATOM    127  N   MET    45      30.184 -40.638 -33.674  1.00                 N  
ATOM    128  CA  MET    45      29.036 -41.533 -33.730  1.00                 C  
ATOM    129  C   MET    45      28.250 -41.457 -35.043  1.00                 C  
ATOM    130  O   MET    45      27.202 -42.089 -35.199  1.00                 O  
ATOM    131  CB  MET    45      28.077 -41.247 -32.573  1.00                 C  
ATOM    132  SD  MET    45      27.470 -41.258 -29.869  1.00                 S  
ATOM    133  CE  MET    45      28.460 -41.684 -28.438  1.00                 C  
ATOM    134  CG  MET    45      28.638 -41.590 -31.202  1.00                 C  
ATOM    135  N   GLY    46      28.741 -40.683 -36.011  1.00                 N  
ATOM    136  CA  GLY    46      28.059 -40.518 -37.306  1.00                 C  
ATOM    137  C   GLY    46      28.857 -41.079 -38.486  1.00                 C  
ATOM    138  O   GLY    46      28.371 -41.155 -39.618  1.00                 O  
ATOM    139  N   GLY    47      30.098 -41.481 -38.233  1.00                 N  
ATOM    140  CA  GLY    47      30.966 -42.000 -39.293  1.00                 C  
ATOM    141  C   GLY    47      30.496 -43.308 -39.943  1.00                 C  
ATOM    142  O   GLY    47      31.026 -43.749 -40.966  1.00                 O  
ATOM    143  N   LYS    48      29.491 -43.942 -39.350  1.00                 N  
ATOM    144  CA  LYS    48      28.938 -45.193 -39.869  1.00                 C  
ATOM    145  C   LYS    48      28.095 -44.856 -41.112  1.00                 C  
ATOM    146  O   LYS    48      26.912 -44.520 -41.016  1.00                 O  
ATOM    147  CB  LYS    48      28.109 -45.899 -38.794  1.00                 C  
ATOM    148  CD  LYS    48      26.816 -47.929 -38.082  1.00                 C  
ATOM    149  CE  LYS    48      26.286 -49.290 -38.501  1.00                 C  
ATOM    150  CG  LYS    48      27.580 -47.261 -39.213  1.00                 C  
ATOM    151  NZ  LYS    48      25.535 -49.957 -37.402  1.00                 N  
ATOM    152  N   GLY    49      28.701 -44.944 -42.297  1.00                 N  
ATOM    153  CA  GLY    49      28.006 -44.614 -43.547  1.00                 C  
ATOM    154  C   GLY    49      27.225 -45.762 -44.161  1.00                 C  
ATOM    155  O   GLY    49      26.283 -45.570 -44.935  1.00                 O  
ATOM    156  N   ARG    50      27.621 -47.034 -43.726  1.00                 N  
ATOM    157  CA  ARG    50      26.938 -48.137 -44.387  1.00                 C  
ATOM    158  C   ARG    50      25.446 -48.119 -44.052  1.00                 C  
ATOM    159  O   ARG    50      24.623 -48.602 -44.829  1.00                 O  
ATOM    160  CB  ARG    50      27.561 -49.474 -43.980  1.00                 C  
ATOM    161  CD  ARG    50      29.529 -51.030 -44.065  1.00                 C  
ATOM    162  NE  ARG    50      30.855 -51.283 -44.622  1.00                 N  
ATOM    163  CG  ARG    50      28.950 -49.710 -44.549  1.00                 C  
ATOM    164  CZ  ARG    50      31.644 -52.285 -44.247  1.00                 C  
ATOM    165  NH1 ARG    50      32.835 -52.438 -44.810  1.00                 N  
ATOM    166  NH2 ARG    50      31.239 -53.133 -43.311  1.00                 N  
ATOM    167  N   ARG    51      25.110 -47.530 -42.904  1.00                 N  
ATOM    168  CA  ARG    51      23.747 -47.540 -42.378  1.00                 C  
ATOM    169  C   ARG    51      22.806 -46.594 -43.114  1.00                 C  
ATOM    170  O   ARG    51      21.614 -46.889 -43.256  1.00                 O  
ATOM    171  CB  ARG    51      23.744 -47.180 -40.891  1.00                 C  
ATOM    172  CD  ARG    51      24.276 -45.505 -39.099  1.00                 C  
ATOM    173  NE  ARG    51      24.666 -44.130 -38.798  1.00                 N  
ATOM    174  CG  ARG    51      24.185 -45.756 -40.596  1.00                 C  
ATOM    175  CZ  ARG    51      24.873 -43.664 -37.570  1.00                 C  
ATOM    176  NH1 ARG    51      25.225 -42.398 -37.392  1.00                 N  
ATOM    177  NH2 ARG    51      24.728 -44.465 -36.524  1.00                 N  
ATOM    178  N   PHE    52      23.344 -45.462 -43.570  1.00                 N  
ATOM    179  CA  PHE    52      22.564 -44.446 -44.285  1.00                 C  
ATOM    180  C   PHE    52      22.011 -44.950 -45.615  1.00                 C  
ATOM    181  O   PHE    52      20.955 -44.501 -46.073  1.00                 O  
ATOM    182  CB  PHE    52      23.412 -43.198 -44.536  1.00                 C  
ATOM    183  CG  PHE    52      23.651 -42.370 -43.305  1.00                 C  
ATOM    184  CZ  PHE    52      24.086 -40.836 -41.029  1.00                 C  
ATOM    185  CD1 PHE    52      24.896 -42.344 -42.702  1.00                 C  
ATOM    186  CE1 PHE    52      25.116 -41.582 -41.570  1.00                 C  
ATOM    187  CD2 PHE    52      22.631 -41.617 -42.751  1.00                 C  
ATOM    188  CE2 PHE    52      22.850 -40.855 -41.619  1.00                 C  
ATOM    189  N   PHE    53      22.731 -45.884 -46.227  1.00                 N  
ATOM    190  CA  PHE    53      22.252 -46.534 -47.436  1.00                 C  
ATOM    191  C   PHE    53      21.311 -47.704 -47.138  1.00                 C  
ATOM    192  O   PHE    53      20.487 -48.050 -47.984  1.00                 O  
ATOM    193  CB  PHE    53      23.428 -47.032 -48.279  1.00                 C  
ATOM    194  CG  PHE    53      24.222 -45.931 -48.921  1.00                 C  
ATOM    195  CZ  PHE    53      25.687 -43.892 -50.115  1.00                 C  
ATOM    196  CD1 PHE    53      25.467 -45.578 -48.431  1.00                 C  
ATOM    197  CE1 PHE    53      26.198 -44.565 -49.022  1.00                 C  
ATOM    198  CD2 PHE    53      23.724 -45.247 -50.016  1.00                 C  
ATOM    199  CE2 PHE    53      24.455 -44.234 -50.607  1.00                 C  
ATOM    200  N   ALA    54      21.422 -48.301 -45.946  1.00                 N  
ATOM    201  CA  ALA    54      20.525 -49.403 -45.543  1.00                 C  
ATOM    202  C   ALA    54      19.063 -48.949 -45.416  1.00                 C  
ATOM    203  O   ALA    54      18.149 -49.705 -45.757  1.00                 O  
ATOM    204  CB  ALA    54      20.985 -50.006 -44.225  1.00                 C  
ATOM    205  N   ASP    55      18.847 -47.732 -44.915  1.00                 N  
ATOM    206  CA  ASP    55      17.594 -47.018 -45.183  1.00                 C  
ATOM    207  C   ASP    55      17.841 -45.792 -46.067  1.00                 C  
ATOM    208  O   ASP    55      17.875 -44.649 -45.588  1.00                 O  
ATOM    209  CB  ASP    55      16.926 -46.598 -43.872  1.00                 C  
ATOM    210  CG  ASP    55      15.576 -45.942 -44.090  1.00                 C  
ATOM    211  OD1 ASP    55      15.225 -45.680 -45.260  1.00                 O  
ATOM    212  OD2 ASP    55      14.870 -45.690 -43.091  1.00                 O  
ATOM    213  N   ILE    56      18.017 -46.049 -47.363  1.00                 N  
ATOM    214  CA  ILE    56      18.215 -44.988 -48.340  1.00                 C  
ATOM    215  C   ILE    56      16.992 -44.067 -48.408  1.00                 C  
ATOM    216  O   ILE    56      17.142 -42.843 -48.490  1.00                 O  
ATOM    217  CB  ILE    56      18.520 -45.558 -49.738  1.00                 C  
ATOM    218  CD1 ILE    56      20.150 -47.066 -50.989  1.00                 C  
ATOM    219  CG1 ILE    56      19.890 -46.238 -49.749  1.00                 C  
ATOM    220  CG2 ILE    56      18.421 -44.465 -50.791  1.00                 C  
ATOM    221  N   TYR    57      15.790 -44.649 -48.337  1.00                 N  
ATOM    222  CA  TYR    57      14.561 -43.858 -48.387  1.00                 C  
ATOM    223  C   TYR    57      14.716 -42.674 -47.470  1.00                 C  
ATOM    224  O   TYR    57      14.593 -41.529 -47.905  1.00                 O  
ATOM    225  CB  TYR    57      13.356 -44.715 -47.995  1.00                 C  
ATOM    226  CG  TYR    57      12.951 -45.721 -49.049  1.00                 C  
ATOM    227  OH  TYR    57      11.855 -48.489 -51.952  1.00                 O  
ATOM    228  CZ  TYR    57      12.216 -47.573 -50.991  1.00                 C  
ATOM    229  CD1 TYR    57      13.875 -46.196 -49.971  1.00                 C  
ATOM    230  CE1 TYR    57      13.515 -47.116 -50.937  1.00                 C  
ATOM    231  CD2 TYR    57      11.647 -46.193 -49.118  1.00                 C  
ATOM    232  CE2 TYR    57      11.268 -47.113 -50.078  1.00                 C  
ATOM    233  N   GLN    58      15.048 -42.962 -46.215  1.00                 N  
ATOM    234  CA  GLN    58      15.100 -41.933 -45.190  1.00                 C  
ATOM    235  C   GLN    58      16.143 -40.864 -45.498  1.00                 C  
ATOM    236  O   GLN    58      15.839 -39.680 -45.375  1.00                 O  
ATOM    237  CB  GLN    58      15.394 -42.553 -43.823  1.00                 C  
ATOM    238  CD  GLN    58      13.980 -40.974 -42.448  1.00                 C  
ATOM    239  CG  GLN    58      15.360 -41.562 -42.671  1.00                 C  
ATOM    240  OE1 GLN    58      13.003 -41.705 -42.282  1.00                 O  
ATOM    241  NE2 GLN    58      13.896 -39.649 -42.445  1.00                 N  
ATOM    242  N   THR    59      17.341 -41.258 -45.931  1.00                 N  
ATOM    243  CA  THR    59      18.347 -40.248 -46.314  1.00                 C  
ATOM    244  C   THR    59      17.867 -39.361 -47.453  1.00                 C  
ATOM    245  O   THR    59      18.112 -38.164 -47.438  1.00                 O  
ATOM    246  CB  THR    59      19.678 -40.905 -46.725  1.00                 C  
ATOM    247  OG1 THR    59      20.218 -41.632 -45.614  1.00                 O  
ATOM    248  CG2 THR    59      20.685 -39.847 -47.150  1.00                 C  
ATOM    249  N   LEU    60      17.177 -39.949 -48.428  1.00                 N  
ATOM    250  CA  LEU    60      16.670 -39.198 -49.575  1.00                 C  
ATOM    251  C   LEU    60      15.676 -38.114 -49.185  1.00                 C  
ATOM    252  O   LEU    60      15.871 -36.952 -49.516  1.00                 O  
ATOM    253  CB  LEU    60      16.010 -40.141 -50.583  1.00                 C  
ATOM    254  CG  LEU    60      15.490 -39.499 -51.871  1.00                 C  
ATOM    255  CD1 LEU    60      14.221 -38.704 -51.602  1.00                 C  
ATOM    256  CD2 LEU    60      16.552 -38.606 -52.494  1.00                 C  
ATOM    257  N   ILE    61      14.611 -38.495 -48.485  1.00                 N  
ATOM    258  CA  ILE    61      13.559 -37.545 -48.107  1.00                 C  
ATOM    259  C   ILE    61      14.035 -36.519 -47.081  1.00                 C  
ATOM    260  O   ILE    61      13.418 -35.466 -46.926  1.00                 O  
ATOM    261  CB  ILE    61      12.317 -38.269 -47.553  1.00                 C  
ATOM    262  CD1 ILE    61      11.453 -39.552 -45.528  1.00                 C  
ATOM    263  CG1 ILE    61      12.659 -38.992 -46.249  1.00                 C  
ATOM    264  CG2 ILE    61      11.746 -39.218 -48.595  1.00                 C  
ATOM    265  N   ASP    62      15.122 -36.843 -46.379  1.00                 N  
ATOM    266  CA  ASP    62      15.754 -35.922 -45.425  1.00                 C  
ATOM    267  C   ASP    62      16.579 -34.857 -46.133  1.00                 C  
ATOM    268  O   ASP    62      16.803 -33.782 -45.572  1.00                 O  
ATOM    269  CB  ASP    62      16.638 -36.692 -44.442  1.00                 C  
ATOM    270  CG  ASP    62      15.835 -37.565 -43.497  1.00                 C  
ATOM    271  OD1 ASP    62      14.611 -37.345 -43.381  1.00                 O  
ATOM    272  OD2 ASP    62      16.430 -38.468 -42.872  1.00                 O  
ATOM    273  N   LEU    63      17.028 -35.169 -47.354  1.00                 N  
ATOM    274  CA  LEU    63      17.869 -34.275 -48.154  1.00                 C  
ATOM    275  C   LEU    63      17.160 -32.989 -48.533  1.00                 C  
ATOM    276  O   LEU    63      15.941 -32.894 -48.478  1.00                 O  
ATOM    277  CB  LEU    63      18.345 -34.982 -49.425  1.00                 C  
ATOM    278  CG  LEU    63      19.260 -36.192 -49.226  1.00                 C  
ATOM    279  CD1 LEU    63      19.547 -36.873 -50.555  1.00                 C  
ATOM    280  CD2 LEU    63      20.559 -35.778 -48.552  1.00                 C  
ATOM    281  N   LYS    64      17.948 -31.996 -48.916  1.00                 N  
ATOM    282  CA  LYS    64      17.423 -30.752 -49.457  1.00                 C  
ATOM    283  C   LYS    64      16.836 -30.985 -50.862  1.00                 C  
ATOM    284  O   LYS    64      17.366 -31.796 -51.630  1.00                 O  
ATOM    285  CB  LYS    64      18.518 -29.684 -49.504  1.00                 C  
ATOM    286  CD  LYS    64      20.050 -28.137 -48.256  1.00                 C  
ATOM    287  CE  LYS    64      20.535 -27.684 -46.889  1.00                 C  
ATOM    288  CG  LYS    64      18.994 -29.223 -48.136  1.00                 C  
ATOM    289  NZ  LYS    64      21.581 -26.630 -46.991  1.00                 N  
ATOM    290  N   TRP    65      15.751 -30.272 -51.184  1.00                 N  
ATOM    291  CA  TRP    65      15.082 -30.357 -52.495  1.00                 C  
ATOM    292  C   TRP    65      16.030 -30.338 -53.685  1.00                 C  
ATOM    293  O   TRP    65      15.801 -31.049 -54.669  1.00                 O  
ATOM    294  CB  TRP    65      14.080 -29.213 -52.660  1.00                 C  
ATOM    295  CG  TRP    65      13.350 -29.239 -53.968  1.00                 C  
ATOM    296  CD1 TRP    65      12.189 -29.902 -54.245  1.00                 C  
ATOM    297  NE1 TRP    65      11.823 -29.691 -55.553  1.00                 N  
ATOM    298  CD2 TRP    65      13.731 -28.574 -55.178  1.00                 C  
ATOM    299  CE2 TRP    65      12.756 -28.877 -56.145  1.00                 C  
ATOM    300  CH2 TRP    65      13.877 -27.585 -57.773  1.00                 C  
ATOM    301  CZ2 TRP    65      12.819 -28.387 -57.449  1.00                 C  
ATOM    302  CE3 TRP    65      14.803 -27.751 -55.537  1.00                 C  
ATOM    303  CZ3 TRP    65      14.861 -27.267 -56.831  1.00                 C  
ATOM    304  N   ARG    66      17.084 -29.524 -53.593  1.00                 N  
ATOM    305  CA  ARG    66      18.099 -29.436 -54.652  1.00                 C  
ATOM    306  C   ARG    66      18.674 -30.818 -54.953  1.00                 C  
ATOM    307  O   ARG    66      18.794 -31.211 -56.121  1.00                 O  
ATOM    308  CB  ARG    66      19.213 -28.469 -54.247  1.00                 C  
ATOM    309  CD  ARG    66      21.434 -27.428 -54.781  1.00                 C  
ATOM    310  NE  ARG    66      22.139 -28.048 -53.661  1.00                 N  
ATOM    311  CG  ARG    66      20.302 -28.303 -55.295  1.00                 C  
ATOM    312  CZ  ARG    66      22.947 -27.393 -52.833  1.00                 C  
ATOM    313  NH1 ARG    66      23.545 -28.039 -51.842  1.00                 N  
ATOM    314  NH2 ARG    66      23.154 -26.094 -52.998  1.00                 N  
ATOM    315  N   TYR    67      18.997 -31.549 -53.884  1.00                 N  
ATOM    316  CA  TYR    67      19.509 -32.916 -53.973  1.00                 C  
ATOM    317  C   TYR    67      18.450 -33.918 -54.464  1.00                 C  
ATOM    318  O   TYR    67      18.779 -34.858 -55.197  1.00                 O  
ATOM    319  CB  TYR    67      20.046 -33.377 -52.616  1.00                 C  
ATOM    320  CG  TYR    67      21.327 -32.691 -52.199  1.00                 C  
ATOM    321  OH  TYR    67      24.843 -30.797 -51.041  1.00                 O  
ATOM    322  CZ  TYR    67      23.681 -31.424 -51.426  1.00                 C  
ATOM    323  CD1 TYR    67      21.339 -31.785 -51.147  1.00                 C  
ATOM    324  CE1 TYR    67      22.506 -31.153 -50.759  1.00                 C  
ATOM    325  CD2 TYR    67      22.521 -32.952 -52.860  1.00                 C  
ATOM    326  CE2 TYR    67      23.697 -32.330 -52.486  1.00                 C  
ATOM    327  N   VAL    68      17.190 -33.720 -54.077  1.00                 N  
ATOM    328  CA  VAL    68      16.113 -34.568 -54.587  1.00                 C  
ATOM    329  C   VAL    68      15.831 -34.314 -56.069  1.00                 C  
ATOM    330  O   VAL    68      15.768 -35.262 -56.866  1.00                 O  
ATOM    331  CB  VAL    68      14.813 -34.374 -53.784  1.00                 C  
ATOM    332  CG1 VAL    68      13.664 -35.121 -54.442  1.00                 C  
ATOM    333  CG2 VAL    68      15.001 -34.836 -52.347  1.00                 C  
ATOM    334  N   ILE    69      15.687 -33.039 -56.437  1.00                 N  
ATOM    335  CA  ILE    69      15.452 -32.657 -57.827  1.00                 C  
ATOM    336  C   ILE    69      16.584 -33.110 -58.739  1.00                 C  
ATOM    337  O   ILE    69      16.359 -33.397 -59.914  1.00                 O  
ATOM    338  CB  ILE    69      15.258 -31.136 -57.969  1.00                 C  
ATOM    339  CD1 ILE    69      13.326 -31.359 -59.617  1.00                 C  
ATOM    340  CG1 ILE    69      14.705 -30.796 -59.355  1.00                 C  
ATOM    341  CG2 ILE    69      16.559 -30.403 -57.683  1.00                 C  
ATOM    342  N   LEU    70      17.799 -33.167 -58.195  1.00                 N  
ATOM    343  CA  LEU    70      18.954 -33.658 -58.944  1.00                 C  
ATOM    344  C   LEU    70      18.848 -35.163 -59.141  1.00                 C  
ATOM    345  O   LEU    70      18.781 -35.645 -60.272  1.00                 O  
ATOM    346  CB  LEU    70      20.254 -33.299 -58.221  1.00                 C  
ATOM    347  CG  LEU    70      21.550 -33.765 -58.886  1.00                 C  
ATOM    348  CD1 LEU    70      21.697 -33.148 -60.268  1.00                 C  
ATOM    349  CD2 LEU    70      22.753 -33.418 -58.021  1.00                 C  
ATOM    350  N   ILE    71      18.814 -35.890 -58.027  1.00                 N  
ATOM    351  CA  ILE    71      18.768 -37.347 -58.047  1.00                 C  
ATOM    352  C   ILE    71      17.632 -37.839 -58.951  1.00                 C  
ATOM    353  O   ILE    71      17.873 -38.629 -59.869  1.00                 O  
ATOM    354  CB  ILE    71      18.605 -37.926 -56.629  1.00                 C  
ATOM    355  CD1 ILE    71      19.692 -37.943 -54.323  1.00                 C  
ATOM    356  CG1 ILE    71      19.867 -37.673 -55.802  1.00                 C  
ATOM    357  CG2 ILE    71      18.258 -39.405 -56.695  1.00                 C  
ATOM    358  N   PHE    72      16.420 -37.330 -58.722  1.00                 N  
ATOM    359  CA  PHE    72      15.265 -37.650 -59.569  1.00                 C  
ATOM    360  C   PHE    72      15.597 -37.556 -61.069  1.00                 C  
ATOM    361  O   PHE    72      15.314 -38.483 -61.832  1.00                 O  
ATOM    362  CB  PHE    72      14.092 -36.722 -59.248  1.00                 C  
ATOM    363  CG  PHE    72      13.400 -37.045 -57.955  1.00                 C  
ATOM    364  CZ  PHE    72      12.116 -37.636 -55.561  1.00                 C  
ATOM    365  CD1 PHE    72      13.736 -38.180 -57.237  1.00                 C  
ATOM    366  CE1 PHE    72      13.099 -38.477 -56.047  1.00                 C  
ATOM    367  CD2 PHE    72      12.413 -36.213 -57.455  1.00                 C  
ATOM    368  CE2 PHE    72      11.777 -36.510 -56.264  1.00                 C  
ATOM    369  N   LEU    73      16.224 -36.452 -61.472  1.00                 N  
ATOM    370  CA  LEU    73      16.623 -36.247 -62.868  1.00                 C  
ATOM    371  C   LEU    73      17.667 -37.281 -63.315  1.00                 C  
ATOM    372  O   LEU    73      17.587 -37.811 -64.429  1.00                 O  
ATOM    373  CB  LEU    73      17.175 -34.834 -63.066  1.00                 C  
ATOM    374  CG  LEU    73      16.165 -33.690 -62.954  1.00                 C  
ATOM    375  CD1 LEU    73      16.871 -32.343 -62.989  1.00                 C  
ATOM    376  CD2 LEU    73      15.132 -33.774 -64.068  1.00                 C  
ATOM    377  N   VAL    74      18.631 -37.567 -62.440  1.00                 N  
ATOM    378  CA  VAL    74      19.703 -38.517 -62.743  1.00                 C  
ATOM    379  C   VAL    74      19.143 -39.920 -62.895  1.00                 C  
ATOM    380  O   VAL    74      19.433 -40.604 -63.876  1.00                 O  
ATOM    381  CB  VAL    74      20.797 -38.498 -61.659  1.00                 C  
ATOM    382  CG1 VAL    74      21.801 -39.616 -61.896  1.00                 C  
ATOM    383  CG2 VAL    74      21.495 -37.147 -61.630  1.00                 C  
ATOM    384  N   LEU    75      18.329 -40.329 -61.924  1.00                 N  
ATOM    385  CA  LEU    75      17.740 -41.667 -61.890  1.00                 C  
ATOM    386  C   LEU    75      16.912 -41.936 -63.146  1.00                 C  
ATOM    387  O   LEU    75      16.994 -43.016 -63.738  1.00                 O  
ATOM    388  CB  LEU    75      16.872 -41.839 -60.642  1.00                 C  
ATOM    389  CG  LEU    75      17.612 -41.889 -59.303  1.00                 C  
ATOM    390  CD1 LEU    75      16.627 -41.878 -58.144  1.00                 C  
ATOM    391  CD2 LEU    75      18.504 -43.118 -59.228  1.00                 C  
ATOM    392  N   PHE    76      16.134 -40.941 -63.554  1.00                 N  
ATOM    393  CA  PHE    76      15.360 -41.045 -64.776  1.00                 C  
ATOM    394  C   PHE    76      16.231 -41.178 -66.016  1.00                 C  
ATOM    395  O   PHE    76      15.970 -42.032 -66.863  1.00                 O  
ATOM    396  CB  PHE    76      14.443 -39.831 -64.934  1.00                 C  
ATOM    397  CG  PHE    76      13.251 -39.848 -64.021  1.00                 C  
ATOM    398  CZ  PHE    76      11.043 -39.888 -62.333  1.00                 C  
ATOM    399  CD1 PHE    76      12.834 -38.694 -63.381  1.00                 C  
ATOM    400  CE1 PHE    76      11.737 -38.711 -62.541  1.00                 C  
ATOM    401  CD2 PHE    76      12.545 -41.019 -63.803  1.00                 C  
ATOM    402  CE2 PHE    76      11.448 -41.035 -62.963  1.00                 C  
ATOM    403  N   MET    77      17.270 -40.351 -66.111  1.00                 N  
ATOM    404  CA  MET    77      18.157 -40.366 -67.281  1.00                 C  
ATOM    405  C   MET    77      18.941 -41.667 -67.432  1.00                 C  
ATOM    406  O   MET    77      19.106 -42.155 -68.547  1.00                 O  
ATOM    407  CB  MET    77      19.145 -39.199 -67.220  1.00                 C  
ATOM    408  SD  MET    77      19.725 -36.515 -67.589  1.00                 S  
ATOM    409  CE  MET    77      20.293 -36.369 -65.896  1.00                 C  
ATOM    410  CG  MET    77      18.507 -37.835 -67.427  1.00                 C  
ATOM    411  N   LEU    78      19.405 -42.226 -66.314  1.00                 N  
ATOM    412  CA  LEU    78      20.177 -43.476 -66.341  1.00                 C  
ATOM    413  C   LEU    78      19.324 -44.689 -66.703  1.00                 C  
ATOM    414  O   LEU    78      19.821 -45.634 -67.313  1.00                 O  
ATOM    415  CB  LEU    78      20.850 -43.720 -64.989  1.00                 C  
ATOM    416  CG  LEU    78      21.965 -42.747 -64.601  1.00                 C  
ATOM    417  CD1 LEU    78      22.438 -43.010 -63.180  1.00                 C  
ATOM    418  CD2 LEU    78      23.130 -42.851 -65.574  1.00                 C  
ATOM    419  N   VAL    79      18.046 -44.660 -66.332  1.00                 N  
ATOM    420  CA  VAL    79      17.128 -45.743 -66.683  1.00                 C  
ATOM    421  C   VAL    79      16.823 -45.725 -68.174  1.00                 C  
ATOM    422  O   VAL    79      16.779 -46.778 -68.814  1.00                 O  
ATOM    423  CB  VAL    79      15.819 -45.658 -65.876  1.00                 C  
ATOM    424  CG1 VAL    79      14.814 -46.682 -66.380  1.00                 C  
ATOM    425  CG2 VAL    79      16.094 -45.861 -64.393  1.00                 C  
ATOM    426  N   TYR    80      16.632 -44.530 -68.728  1.00                 N  
ATOM    427  CA  TYR    80      16.421 -44.393 -70.167  1.00                 C  
ATOM    428  C   TYR    80      17.648 -44.817 -70.966  1.00                 C  
ATOM    429  O   TYR    80      17.514 -45.438 -72.019  1.00                 O  
ATOM    430  CB  TYR    80      16.052 -42.951 -70.519  1.00                 C  
ATOM    431  CG  TYR    80      14.649 -42.560 -70.110  1.00                 C  
ATOM    432  OH  TYR    80      10.799 -41.470 -68.982  1.00                 O  
ATOM    433  CZ  TYR    80      12.072 -41.832 -69.356  1.00                 C  
ATOM    434  CD1 TYR    80      14.353 -41.253 -69.746  1.00                 C  
ATOM    435  CE1 TYR    80      13.074 -40.886 -69.371  1.00                 C  
ATOM    436  CD2 TYR    80      13.627 -43.500 -70.089  1.00                 C  
ATOM    437  CE2 TYR    80      12.342 -43.152 -69.716  1.00                 C  
ATOM    438  N   VAL    81      18.835 -44.484 -70.457  1.00                 N  
ATOM    439  CA  VAL    81      20.099 -44.889 -71.078  1.00                 C  
ATOM    440  C   VAL    81      20.296 -46.400 -70.983  1.00                 C  
ATOM    441  O   VAL    81      20.434 -47.080 -72.004  1.00                 O  
ATOM    442  CB  VAL    81      21.299 -44.165 -70.440  1.00                 C  
ATOM    443  CG1 VAL    81      22.607 -44.738 -70.963  1.00                 C  
ATOM    444  CG2 VAL    81      21.223 -42.670 -70.708  1.00                 C  
ATOM    445  N   LEU    82      20.291 -46.911 -69.749  1.00                 N  
ATOM    446  CA  LEU    82      20.526 -48.330 -69.458  1.00                 C  
ATOM    447  C   LEU    82      19.571 -49.251 -70.219  1.00                 C  
ATOM    448  O   LEU    82      19.914 -50.389 -70.525  1.00                 O  
ATOM    449  CB  LEU    82      20.398 -48.598 -67.957  1.00                 C  
ATOM    450  CG  LEU    82      21.484 -47.993 -67.065  1.00                 C  
ATOM    451  CD1 LEU    82      21.146 -48.192 -65.596  1.00                 C  
ATOM    452  CD2 LEU    82      22.841 -48.603 -67.383  1.00                 C  
ATOM    453  N   PHE    83      18.380 -48.750 -70.526  1.00                 N  
ATOM    454  CA  PHE    83      17.449 -49.477 -71.368  1.00                 C  
ATOM    455  C   PHE    83      17.610 -49.119 -72.834  1.00                 C  
ATOM    456  O   PHE    83      17.385 -49.956 -73.698  1.00                 O  
ATOM    457  CB  PHE    83      16.008 -49.209 -70.929  1.00                 C  
ATOM    458  CG  PHE    83      15.659 -49.806 -69.596  1.00                 C  
ATOM    459  CZ  PHE    83      15.014 -50.916 -67.131  1.00                 C  
ATOM    460  CD1 PHE    83      15.559 -49.008 -68.469  1.00                 C  
ATOM    461  CE1 PHE    83      15.238 -49.557 -67.242  1.00                 C  
ATOM    462  CD2 PHE    83      15.432 -51.165 -69.468  1.00                 C  
ATOM    463  CE2 PHE    83      15.111 -51.714 -68.241  1.00                 C  
ATOM    464  N   ALA    84      18.009 -47.879 -73.106  1.00                 N  
ATOM    465  CA  ALA    84      18.248 -47.414 -74.474  1.00                 C  
ATOM    466  C   ALA    84      19.392 -48.137 -75.170  1.00                 C  
ATOM    467  O   ALA    84      19.369 -48.332 -76.394  1.00                 O  
ATOM    468  CB  ALA    84      18.533 -45.920 -74.484  1.00                 C  
ATOM    469  N   THR    85      20.397 -48.533 -74.389  1.00                 N  
ATOM    470  CA  THR    85      21.515 -49.315 -74.910  1.00                 C  
ATOM    471  C   THR    85      21.133 -50.787 -75.079  1.00                 C  
ATOM    472  O   THR    85      21.541 -51.421 -76.049  1.00                 O  
ATOM    473  CB  THR    85      22.750 -49.212 -73.996  1.00                 C  
ATOM    474  OG1 THR    85      22.421 -49.694 -72.687  1.00                 O  
ATOM    475  CG2 THR    85      23.209 -47.767 -73.881  1.00                 C  
ATOM    476  N   LEU    86      20.347 -51.317 -74.138  1.00                 N  
ATOM    477  CA  LEU    86      19.816 -52.680 -74.233  1.00                 C  
ATOM    478  C   LEU    86      18.892 -52.792 -75.447  1.00                 C  
ATOM    479  O   LEU    86      18.907 -53.803 -76.144  1.00                 O  
ATOM    480  CB  LEU    86      19.074 -53.057 -72.949  1.00                 C  
ATOM    481  CG  LEU    86      19.935 -53.242 -71.698  1.00                 C  
ATOM    482  CD1 LEU    86      19.062 -53.433 -70.467  1.00                 C  
ATOM    483  CD2 LEU    86      20.879 -54.423 -71.865  1.00                 C  
ATOM    484  N   TRP    87      18.104 -51.746 -75.702  1.00                 N  
ATOM    485  CA  TRP    87      17.281 -51.676 -76.910  1.00                 C  
ATOM    486  C   TRP    87      18.135 -51.578 -78.165  1.00                 C  
ATOM    487  O   TRP    87      17.710 -52.007 -79.239  1.00                 O  
ATOM    488  CB  TRP    87      16.325 -50.483 -76.839  1.00                 C  
ATOM    489  CG  TRP    87      15.214 -50.663 -75.850  1.00                 C  
ATOM    490  CD1 TRP    87      15.084 -50.042 -74.642  1.00                 C  
ATOM    491  NE1 TRP    87      13.935 -50.460 -74.015  1.00                 N  
ATOM    492  CD2 TRP    87      14.076 -51.523 -75.985  1.00                 C  
ATOM    493  CE2 TRP    87      13.300 -51.371 -74.822  1.00                 C  
ATOM    494  CH2 TRP    87      11.706 -52.926 -75.606  1.00                 C  
ATOM    495  CZ2 TRP    87      12.110 -52.069 -74.621  1.00                 C  
ATOM    496  CE3 TRP    87      13.638 -52.407 -76.976  1.00                 C  
ATOM    497  CZ3 TRP    87      12.458 -53.097 -76.773  1.00                 C  
ATOM    498  N   TYR    88      19.328 -51.003 -78.033  1.00                 N  
ATOM    499  CA  TYR    88      20.248 -50.871 -79.166  1.00                 C  
ATOM    500  C   TYR    88      21.093 -52.140 -79.375  1.00                 C  
ATOM    501  O   TYR    88      21.399 -52.512 -80.513  1.00                 O  
ATOM    502  CB  TYR    88      21.171 -49.667 -78.969  1.00                 C  
ATOM    503  CG  TYR    88      22.132 -49.438 -80.114  1.00                 C  
ATOM    504  OH  TYR    88      24.760 -48.800 -83.273  1.00                 O  
ATOM    505  CZ  TYR    88      23.891 -49.011 -82.227  1.00                 C  
ATOM    506  CD1 TYR    88      21.704 -48.837 -81.291  1.00                 C  
ATOM    507  CE1 TYR    88      22.574 -48.623 -82.343  1.00                 C  
ATOM    508  CD2 TYR    88      23.462 -49.823 -80.015  1.00                 C  
ATOM    509  CE2 TYR    88      24.347 -49.617 -81.056  1.00                 C  
ATOM    510  N   LEU    89      21.445 -52.794 -78.267  1.00                 N  
ATOM    511  CA  LEU    89      22.226 -54.036 -78.269  1.00                 C  
ATOM    512  C   LEU    89      21.453 -55.186 -78.920  1.00                 C  
ATOM    513  O   LEU    89      21.982 -55.875 -79.792  1.00                 O  
ATOM    514  CB  LEU    89      22.625 -54.420 -76.843  1.00                 C  
ATOM    515  CG  LEU    89      23.435 -55.709 -76.690  1.00                 C  
ATOM    516  CD1 LEU    89      24.748 -55.612 -77.451  1.00                 C  
ATOM    517  CD2 LEU    89      23.696 -56.009 -75.221  1.00                 C  
ATOM    518  N   MET    90      20.205 -55.379 -78.491  1.00                 N  
ATOM    519  CA  MET    90      19.312 -56.382 -79.078  1.00                 C  
ATOM    520  C   MET    90      19.034 -56.036 -80.536  1.00                 C  
ATOM    521  O   MET    90      18.982 -56.924 -81.389  1.00                 O  
ATOM    522  CB  MET    90      18.008 -56.469 -78.283  1.00                 C  
ATOM    523  SD  MET    90      18.748 -58.783 -76.950  1.00                 S  
ATOM    524  CE  MET    90      17.332 -59.603 -77.680  1.00                 C  
ATOM    525  CG  MET    90      18.165 -57.078 -76.899  1.00                 C  
ATOM    526  N   ALA    91      18.872 -54.744 -80.814  1.00                 N  
ATOM    527  CA  ALA    91      18.716 -54.248 -82.182  1.00                 C  
ATOM    528  C   ALA    91      19.944 -54.544 -83.044  1.00                 C  
ATOM    529  O   ALA    91      19.827 -54.731 -84.258  1.00                 O  
ATOM    530  CB  ALA    91      18.445 -52.751 -82.176  1.00                 C  
ATOM    531  N   TYR    92      21.112 -54.585 -82.405  1.00                 N  
ATOM    532  CA  TYR    92      22.373 -54.880 -83.087  1.00                 C  
ATOM    533  C   TYR    92      22.608 -56.389 -83.244  1.00                 C  
ATOM    534  O   TYR    92      23.074 -56.843 -84.293  1.00                 O  
ATOM    535  CB  TYR    92      23.549 -54.256 -82.333  1.00                 C  
ATOM    536  CG  TYR    92      24.891 -54.494 -82.986  1.00                 C  
ATOM    537  OH  TYR    92      28.580 -55.137 -84.794  1.00                 O  
ATOM    538  CZ  TYR    92      27.360 -54.926 -84.195  1.00                 C  
ATOM    539  CD1 TYR    92      25.287 -53.750 -84.090  1.00                 C  
ATOM    540  CE1 TYR    92      26.512 -53.961 -84.694  1.00                 C  
ATOM    541  CD2 TYR    92      25.759 -55.462 -82.497  1.00                 C  
ATOM    542  CE2 TYR    92      26.988 -55.687 -83.087  1.00                 C  
ATOM    543  N   ALA    93      22.271 -57.151 -82.201  1.00                 N  
ATOM    544  CA  ALA    93      22.423 -58.613 -82.192  1.00                 C  
ATOM    545  C   ALA    93      21.471 -59.304 -83.183  1.00                 C  
ATOM    546  O   ALA    93      21.863 -60.258 -83.864  1.00                 O  
ATOM    547  CB  ALA    93      22.186 -59.162 -80.793  1.00                 C  
ATOM    548  N   HIS    94      20.237 -58.806 -83.272  1.00                 N  
ATOM    549  CA  HIS    94      19.240 -59.342 -84.204  1.00                 C  
ATOM    550  C   HIS    94      19.588 -59.059 -85.671  1.00                 C  
ATOM    551  O   HIS    94      19.208 -59.823 -86.564  1.00                 O  
ATOM    552  CB  HIS    94      17.855 -58.769 -83.895  1.00                 C  
ATOM    553  CG  HIS    94      16.759 -59.359 -84.726  1.00                 C  
ATOM    554  ND1 HIS    94      16.324 -60.657 -84.572  1.00                 N  
ATOM    555  CE1 HIS    94      15.336 -60.896 -85.453  1.00                 C  
ATOM    556  CD2 HIS    94      15.900 -58.883 -85.801  1.00                 C  
ATOM    557  NE2 HIS    94      15.077 -59.836 -86.194  1.00                 N  
ATOM    558  N   GLY    95      20.314 -57.968 -85.910  1.00                 N  
ATOM    559  CA  GLY    95      20.729 -57.583 -87.260  1.00                 C  
ATOM    560  C   GLY    95      19.762 -56.621 -87.925  1.00                 C  
ATOM    561  O   GLY    95      19.538 -56.690 -89.136  1.00                 O  
ATOM    562  N   ASP    96      19.188 -55.726 -87.123  1.00                 N  
ATOM    563  CA  ASP    96      18.223 -54.739 -87.606  1.00                 C  
ATOM    564  C   ASP    96      18.929 -53.510 -88.174  1.00                 C  
ATOM    565  O   ASP    96      18.441 -52.890 -89.122  1.00                 O  
ATOM    566  CB  ASP    96      17.272 -54.325 -86.481  1.00                 C  
ATOM    567  CG  ASP    96      16.336 -55.444 -86.068  1.00                 C  
ATOM    568  OD1 ASP    96      16.227 -56.435 -86.820  1.00                 O  
ATOM    569  OD2 ASP    96      15.712 -55.329 -84.992  1.00                 O  
ATOM    570  N   PHE    97      20.078 -53.172 -87.588  1.00                 N  
ATOM    571  CA  PHE    97      20.886 -52.029 -88.019  1.00                 C  
ATOM    572  C   PHE    97      21.334 -52.154 -89.479  1.00                 C  
ATOM    573  O   PHE    97      21.225 -51.195 -90.246  1.00                 O  
ATOM    574  CB  PHE    97      22.114 -51.872 -87.120  1.00                 C  
ATOM    575  CG  PHE    97      23.027 -50.752 -87.532  1.00                 C  
ATOM    576  CZ  PHE    97      24.721 -48.686 -88.297  1.00                 C  
ATOM    577  CD1 PHE    97      22.726 -49.440 -87.212  1.00                 C  
ATOM    578  CE1 PHE    97      23.566 -48.410 -87.591  1.00                 C  
ATOM    579  CD2 PHE    97      24.188 -51.012 -88.239  1.00                 C  
ATOM    580  CE2 PHE    97      25.028 -49.982 -88.618  1.00                 C  
ATOM    581  N   LYS    98      21.819 -53.344 -89.844  1.00                 N  
ATOM    582  CA  LYS    98      22.417 -53.618 -91.160  1.00                 C  
ATOM    583  C   LYS    98      21.569 -53.121 -92.336  1.00                 C  
ATOM    584  O   LYS    98      22.032 -52.309 -93.139  1.00                 O  
ATOM    585  CB  LYS    98      22.666 -55.118 -91.334  1.00                 C  
ATOM    586  CD  LYS    98      23.582 -56.984 -92.740  1.00                 C  
ATOM    587  CE  LYS    98      24.200 -57.361 -94.076  1.00                 C  
ATOM    588  CG  LYS    98      23.313 -55.490 -92.658  1.00                 C  
ATOM    589  NZ  LYS    98      24.469 -58.822 -94.171  1.00                 N  
ATOM    590  N   HIS    99      20.336 -53.615 -92.429  1.00                 N  
ATOM    591  CA  HIS    99      19.372 -53.139 -93.420  1.00                 C  
ATOM    592  C   HIS    99      18.333 -52.250 -92.737  1.00                 C  
ATOM    593  O   HIS    99      17.647 -52.689 -91.810  1.00                 O  
ATOM    594  CB  HIS    99      18.702 -54.320 -94.126  1.00                 C  
ATOM    595  CG  HIS    99      19.648 -55.164 -94.922  1.00                 C  
ATOM    596  ND1 HIS    99      20.146 -54.772 -96.145  1.00                 N  
ATOM    597  CE1 HIS    99      20.964 -55.732 -96.613  1.00                 C  
ATOM    598  CD2 HIS    99      20.279 -56.464 -94.745  1.00                 C  
ATOM    599  NE2 HIS    99      21.049 -56.749 -95.778  1.00                 N  
ATOM    600  N   PHE   100      18.231 -51.000 -93.183  1.00                 N  
ATOM    601  CA  PHE   100      17.259 -50.064 -92.613  1.00                 C  
ATOM    602  C   PHE   100      16.152 -49.701 -93.613  1.00                 C  
ATOM    603  O   PHE   100      15.240 -48.936 -93.285  1.00                 O  
ATOM    604  CB  PHE   100      17.958 -48.789 -92.138  1.00                 C  
ATOM    605  CG  PHE   100      18.677 -48.049 -93.230  1.00                 C  
ATOM    606  CZ  PHE   100      20.014 -46.683 -95.248  1.00                 C  
ATOM    607  CD1 PHE   100      17.999 -47.164 -94.049  1.00                 C  
ATOM    608  CE1 PHE   100      18.660 -46.484 -95.054  1.00                 C  
ATOM    609  CD2 PHE   100      20.032 -48.238 -93.437  1.00                 C  
ATOM    610  CE2 PHE   100      20.694 -47.558 -94.442  1.00                 C  
ATOM    611  N   GLY   101      16.230 -50.264 -94.819  1.00                 N  
ATOM    612  CA  GLY   101      15.203 -50.054 -95.839  1.00                 C  
ATOM    613  C   GLY   101      15.000 -51.284 -96.736  1.00                 C  
ATOM    614  O   GLY   101      15.463 -51.319 -97.879  1.00                 O  
ATOM    615  N   GLU   102      14.310 -52.291 -96.203  1.00                 N  
ATOM    616  CA  GLU   102      13.918 -53.472 -96.981  1.00                 C  
ATOM    617  C   GLU   102      12.503 -53.918 -96.611  1.00                 C  
ATOM    618  O   GLU   102      12.106 -53.838 -95.442  1.00                 O  
ATOM    619  CB  GLU   102      14.910 -54.615 -96.757  1.00                 C  
ATOM    620  CD  GLU   102      15.668 -56.939 -97.392  1.00                 C  
ATOM    621  CG  GLU   102      14.622 -55.858 -97.582  1.00                 C  
ATOM    622  OE1 GLU   102      16.670 -56.680 -96.693  1.00                 O  
ATOM    623  OE2 GLU   102      15.485 -58.045 -97.943  1.00                 O  
ATOM    624  N   LYS   103      11.743 -54.391 -97.614  1.00                 N  
ATOM    625  CA  LYS   103      10.334 -54.778 -97.533  1.00                 C  
ATOM    626  C   LYS   103      10.085 -56.003 -96.647  1.00                 C  
ATOM    627  O   LYS   103       9.259 -55.942 -95.731  1.00                 O  
ATOM    628  CB  LYS   103       9.774 -55.059 -98.929  1.00                 C  
ATOM    629  CD  LYS   103       7.793 -55.619-100.364  1.00                 C  
ATOM    630  CE  LYS   103       6.322 -56.004-100.378  1.00                 C  
ATOM    631  CG  LYS   103       8.301 -55.432 -98.943  1.00                 C  
ATOM    632  NZ  LYS   103       5.810 -56.190-101.764  1.00                 N  
ATOM    633  N   ASP   104      10.808 -57.090 -96.918  1.00                 N  
ATOM    634  CA  ASP   104      10.586 -58.380 -96.259  1.00                 C  
ATOM    635  C   ASP   104      10.779 -58.370 -94.735  1.00                 C  
ATOM    636  O   ASP   104       9.871 -58.749 -93.992  1.00                 O  
ATOM    637  CB  ASP   104      11.512 -59.448 -96.846  1.00                 C  
ATOM    638  CG  ASP   104      11.117 -59.852 -98.252  1.00                 C  
ATOM    639  OD1 ASP   104       9.988 -59.519 -98.671  1.00                 O  
ATOM    640  OD2 ASP   104      11.935 -60.503 -98.935  1.00                 O  
ATOM    641  N   TRP   105      11.954 -57.935 -94.281  1.00                 N  
ATOM    642  CA  TRP   105      12.299 -57.960 -92.858  1.00                 C  
ATOM    643  C   TRP   105      11.852 -56.702 -92.135  1.00                 C  
ATOM    644  O   TRP   105      12.053 -55.588 -92.618  1.00                 O  
ATOM    645  CB  TRP   105      13.807 -58.144 -92.675  1.00                 C  
ATOM    646  CG  TRP   105      14.297 -59.505 -93.065  1.00                 C  
ATOM    647  CD1 TRP   105      14.880 -59.858 -94.248  1.00                 C  
ATOM    648  NE1 TRP   105      15.196 -61.195 -94.240  1.00                 N  
ATOM    649  CD2 TRP   105      14.246 -60.696 -92.270  1.00                 C  
ATOM    650  CE2 TRP   105      14.816 -61.730 -93.034  1.00                 C  
ATOM    651  CH2 TRP   105      14.458 -63.293 -91.300  1.00                 C  
ATOM    652  CZ2 TRP   105      14.927 -63.036 -92.558  1.00                 C  
ATOM    653  CE3 TRP   105      13.775 -60.987 -90.987  1.00                 C  
ATOM    654  CZ3 TRP   105      13.887 -62.283 -90.519  1.00                 C  
ATOM    655  N   ALA   106      11.239 -56.902 -90.972  1.00                 N  
ATOM    656  CA  ALA   106      10.853 -55.811 -90.088  1.00                 C  
ATOM    657  C   ALA   106      11.688 -55.876 -88.808  1.00                 C  
ATOM    658  O   ALA   106      11.845 -56.956 -88.229  1.00                 O  
ATOM    659  CB  ALA   106       9.366 -55.883 -89.775  1.00                 C  
ATOM    660  N   PRO   107      12.237 -54.722 -88.369  1.00                 N  
ATOM    661  CA  PRO   107      13.027 -54.649 -87.132  1.00                 C  
ATOM    662  C   PRO   107      12.162 -54.850 -85.884  1.00                 C  
ATOM    663  O   PRO   107      10.935 -54.888 -85.996  1.00                 O  
ATOM    664  CB  PRO   107      13.633 -53.244 -87.162  1.00                 C  
ATOM    665  CD  PRO   107      12.109 -53.352 -89.005  1.00                 C  
ATOM    666  CG  PRO   107      12.658 -52.434 -87.949  1.00                 C  
ATOM    667  N   CYS   108      12.788 -54.986 -84.713  1.00                 N  
ATOM    668  CA  CYS   108      12.037 -55.039 -83.448  1.00                 C  
ATOM    669  C   CYS   108      11.265 -53.740 -83.236  1.00                 C  
ATOM    670  O   CYS   108      10.162 -53.752 -82.695  1.00                 O  
ATOM    671  CB  CYS   108      12.983 -55.299 -82.274  1.00                 C  
ATOM    672  SG  CYS   108      13.715 -56.951 -82.256  1.00                 S  
ATOM    673  N   ILE   109      11.855 -52.627 -83.671  1.00                 N  
ATOM    674  CA  ILE   109      11.215 -51.318 -83.600  1.00                 C  
ATOM    675  C   ILE   109      11.381 -50.574 -84.922  1.00                 C  
ATOM    676  O   ILE   109      12.505 -50.375 -85.392  1.00                 O  
ATOM    677  CB  ILE   109      11.778 -50.477 -82.440  1.00                 C  
ATOM    678  CD1 ILE   109      10.173 -51.442 -80.711  1.00                 C  
ATOM    679  CG1 ILE   109      11.615 -51.220 -81.113  1.00                 C  
ATOM    680  CG2 ILE   109      11.119 -49.106 -82.406  1.00                 C  
ATOM    681  N   HIS   110      10.258 -50.170 -85.515  1.00                 N  
ATOM    682  CA  HIS   110      10.276 -49.359 -86.732  1.00                 C  
ATOM    683  C   HIS   110      10.857 -47.985 -86.410  1.00                 C  
ATOM    684  O   HIS   110      10.621 -47.440 -85.327  1.00                 O  
ATOM    685  CB  HIS   110       8.867 -49.239 -87.317  1.00                 C  
ATOM    686  CG  HIS   110       8.828 -48.604 -88.672  1.00                 C  
ATOM    687  ND1 HIS   110       8.933 -47.243 -88.860  1.00                 N  
ATOM    688  CE1 HIS   110       8.865 -46.977 -90.177  1.00                 C  
ATOM    689  CD2 HIS   110       8.690 -49.084 -90.040  1.00                 C  
ATOM    690  NE2 HIS   110       8.719 -48.077 -90.890  1.00                 N  
ATOM    691  N   LYS   111      11.622 -47.447 -87.357  1.00                 N  
ATOM    692  CA  LYS   111      12.284 -46.148 -87.218  1.00                 C  
ATOM    693  C   LYS   111      13.238 -46.053 -86.019  1.00                 C  
ATOM    694  O   LYS   111      12.905 -45.502 -84.962  1.00                 O  
ATOM    695  CB  LYS   111      11.248 -45.028 -87.100  1.00                 C  
ATOM    696  CD  LYS   111      10.733 -42.573 -87.185  1.00                 C  
ATOM    697  CE  LYS   111      11.286 -41.184 -87.457  1.00                 C  
ATOM    698  CG  LYS   111      11.810 -43.636 -87.334  1.00                 C  
ATOM    699  NZ  LYS   111      10.238 -40.134 -87.329  1.00                 N  
ATOM    700  N   MET   112      14.419 -46.634 -86.207  1.00                 N  
ATOM    701  CA  MET   112      15.551 -46.466 -85.304  1.00                 C  
ATOM    702  C   MET   112      16.777 -46.099 -86.142  1.00                 C  
ATOM    703  O   MET   112      17.611 -46.953 -86.456  1.00                 O  
ATOM    704  CB  MET   112      15.783 -47.742 -84.492  1.00                 C  
ATOM    705  SD  MET   112      17.178 -49.168 -82.570  1.00                 S  
ATOM    706  CE  MET   112      15.671 -49.329 -81.616  1.00                 C  
ATOM    707  CG  MET   112      16.870 -47.617 -83.437  1.00                 C  
ATOM    708  N   ARG   113      16.873 -44.820 -86.502  1.00                 N  
ATOM    709  CA  ARG   113      17.855 -44.350 -87.486  1.00                 C  
ATOM    710  C   ARG   113      19.310 -44.250 -87.011  1.00                 C  
ATOM    711  O   ARG   113      20.221 -44.130 -87.837  1.00                 O  
ATOM    712  CB  ARG   113      17.462 -42.971 -88.019  1.00                 C  
ATOM    713  CD  ARG   113      15.769 -41.545 -89.203  1.00                 C  
ATOM    714  NE  ARG   113      15.421 -40.740 -88.035  1.00                 N  
ATOM    715  CG  ARG   113      16.170 -42.960 -88.820  1.00                 C  
ATOM    716  CZ  ARG   113      15.242 -39.423 -88.062  1.00                 C  
ATOM    717  NH1 ARG   113      14.927 -38.774 -86.949  1.00                 N  
ATOM    718  NH2 ARG   113      15.378 -38.759 -89.201  1.00                 N  
ATOM    719  N   THR   114      19.530 -44.294 -85.697  1.00                 N  
ATOM    720  CA  THR   114      20.887 -44.183 -85.162  1.00                 C  
ATOM    721  C   THR   114      21.033 -44.289 -83.657  1.00                 C  
ATOM    722  O   THR   114      20.203 -44.902 -82.982  1.00                 O  
ATOM    723  CB  THR   114      21.547 -42.852 -85.568  1.00                 C  
ATOM    724  OG1 THR   114      22.933 -42.872 -85.204  1.00                 O  
ATOM    725  CG2 THR   114      20.874 -41.686 -84.858  1.00                 C  
ATOM    726  N   PHE   115      22.098 -43.673 -83.144  1.00                 N  
ATOM    727  CA  PHE   115      22.493 -43.778 -81.737  1.00                 C  
ATOM    728  C   PHE   115      21.517 -43.114 -80.758  1.00                 C  
ATOM    729  O   PHE   115      21.521 -43.424 -79.561  1.00                 O  
ATOM    730  CB  PHE   115      23.880 -43.169 -81.523  1.00                 C  
ATOM    731  CG  PHE   115      24.999 -43.994 -82.092  1.00                 C  
ATOM    732  CZ  PHE   115      27.069 -45.525 -83.139  1.00                 C  
ATOM    733  CD1 PHE   115      25.655 -43.596 -83.243  1.00                 C  
ATOM    734  CE1 PHE   115      26.685 -44.355 -83.767  1.00                 C  
ATOM    735  CD2 PHE   115      25.395 -45.167 -81.476  1.00                 C  
ATOM    736  CE2 PHE   115      26.424 -45.927 -81.999  1.00                 C  
ATOM    737  N   ALA   116      20.681 -42.211 -81.267  1.00                 N  
ATOM    738  CA  ALA   116      19.779 -41.423 -80.419  1.00                 C  
ATOM    739  C   ALA   116      18.324 -41.902 -80.503  1.00                 C  
ATOM    740  O   ALA   116      17.595 -41.844 -79.514  1.00                 O  
ATOM    741  CB  ALA   116      19.848 -39.951 -80.796  1.00                 C  
ATOM    742  N   ASP   117      17.913 -42.383 -81.677  1.00                 N  
ATOM    743  CA  ASP   117      16.540 -42.865 -81.895  1.00                 C  
ATOM    744  C   ASP   117      16.059 -43.879 -80.844  1.00                 C  
ATOM    745  O   ASP   117      14.897 -43.844 -80.428  1.00                 O  
ATOM    746  CB  ASP   117      16.409 -43.502 -83.280  1.00                 C  
ATOM    747  CG  ASP   117      16.455 -42.480 -84.398  1.00                 C  
ATOM    748  OD1 ASP   117      17.560 -41.987 -84.708  1.00                 O  
ATOM    749  OD2 ASP   117      15.386 -42.171 -84.965  1.00                 O  
ATOM    750  N   ALA   118      16.960 -44.760 -80.409  1.00                 N  
ATOM    751  CA  ALA   118      16.663 -45.744 -79.366  1.00                 C  
ATOM    752  C   ALA   118      16.353 -45.082 -78.031  1.00                 C  
ATOM    753  O   ALA   118      15.610 -45.632 -77.221  1.00                 O  
ATOM    754  CB  ALA   118      17.827 -46.709 -79.201  1.00                 C  
ATOM    755  N   LEU   119      16.929 -43.900 -77.819  1.00                 N  
ATOM    756  CA  LEU   119      16.756 -43.130 -76.586  1.00                 C  
ATOM    757  C   LEU   119      15.345 -42.561 -76.484  1.00                 C  
ATOM    758  O   LEU   119      14.751 -42.541 -75.400  1.00                 O  
ATOM    759  CB  LEU   119      17.784 -41.999 -76.512  1.00                 C  
ATOM    760  CG  LEU   119      17.746 -41.130 -75.253  1.00                 C  
ATOM    761  CD1 LEU   119      17.975 -41.975 -74.010  1.00                 C  
ATOM    762  CD2 LEU   119      18.782 -40.019 -75.336  1.00                 C  
ATOM    763  N   LEU   120      14.820 -42.101 -77.621  1.00                 N  
ATOM    764  CA  LEU   120      13.457 -41.586 -77.704  1.00                 C  
ATOM    765  C   LEU   120      12.445 -42.697 -77.469  1.00                 C  
ATOM    766  O   LEU   120      11.484 -42.518 -76.716  1.00                 O  
ATOM    767  CB  LEU   120      13.215 -40.928 -79.064  1.00                 C  
ATOM    768  CG  LEU   120      13.978 -39.630 -79.334  1.00                 C  
ATOM    769  CD1 LEU   120      13.782 -39.180 -80.774  1.00                 C  
ATOM    770  CD2 LEU   120      13.537 -38.536 -78.374  1.00                 C  
ATOM    771  N   PHE   121      12.679 -43.841 -78.108  1.00                 N  
ATOM    772  CA  PHE   121      11.877 -45.036 -77.881  1.00                 C  
ATOM    773  C   PHE   121      11.919 -45.468 -76.406  1.00                 C  
ATOM    774  O   PHE   121      10.884 -45.805 -75.821  1.00                 O  
ATOM    775  CB  PHE   121      12.358 -46.182 -78.774  1.00                 C  
ATOM    776  CG  PHE   121      11.570 -47.450 -78.609  1.00                 C  
ATOM    777  CZ  PHE   121      10.118 -49.800 -78.304  1.00                 C  
ATOM    778  CD1 PHE   121      10.194 -47.451 -78.757  1.00                 C  
ATOM    779  CE1 PHE   121       9.469 -48.618 -78.606  1.00                 C  
ATOM    780  CD2 PHE   121      12.205 -48.642 -78.307  1.00                 C  
ATOM    781  CE2 PHE   121      11.480 -49.809 -78.156  1.00                 C  
ATOM    782  N   SER   122      13.114 -45.435 -75.813  1.00                 N  
ATOM    783  CA  SER   122      13.312 -45.790 -74.406  1.00                 C  
ATOM    784  C   SER   122      12.536 -44.860 -73.481  1.00                 C  
ATOM    785  O   SER   122      12.211 -45.225 -72.351  1.00                 O  
ATOM    786  CB  SER   122      14.799 -45.756 -74.049  1.00                 C  
ATOM    787  OG  SER   122      15.306 -44.434 -74.098  1.00                 O  
ATOM    788  N   ILE   123      12.246 -43.657 -73.969  1.00                 N  
ATOM    789  CA  ILE   123      11.422 -42.702 -73.237  1.00                 C  
ATOM    790  C   ILE   123       9.935 -42.921 -73.544  1.00                 C  
ATOM    791  O   ILE   123       9.114 -42.994 -72.625  1.00                 O  
ATOM    792  CB  ILE   123      11.820 -41.250 -73.560  1.00                 C  
ATOM    793  CD1 ILE   123      13.805 -39.651 -73.559  1.00                 C  
ATOM    794  CG1 ILE   123      13.237 -40.962 -73.061  1.00                 C  
ATOM    795  CG2 ILE   123      10.805 -40.278 -72.977  1.00                 C  
ATOM    796  N   GLU   124       9.608 -43.056 -74.829  1.00                 N  
ATOM    797  CA  GLU   124       8.246 -43.343 -75.286  1.00                 C  
ATOM    798  C   GLU   124       7.611 -44.548 -74.585  1.00                 C  
ATOM    799  O   GLU   124       6.396 -44.718 -74.608  1.00                 O  
ATOM    800  CB  GLU   124       8.227 -43.584 -76.797  1.00                 C  
ATOM    801  CD  GLU   124       8.530 -42.628 -79.115  1.00                 C  
ATOM    802  CG  GLU   124       8.507 -42.341 -77.627  1.00                 C  
ATOM    803  OE1 GLU   124       8.499 -43.819 -79.491  1.00                 O  
ATOM    804  OE2 GLU   124       8.580 -41.662 -79.906  1.00                 O  
ATOM    805  N   THR   125       8.436 -45.376 -73.956  1.00                 N  
ATOM    806  CA  THR   125       7.964 -46.620 -73.362  1.00                 C  
ATOM    807  C   THR   125       7.929 -46.597 -71.832  1.00                 C  
ATOM    808  O   THR   125       7.028 -47.175 -71.227  1.00                 O  
ATOM    809  CB  THR   125       8.828 -47.817 -73.798  1.00                 C  
ATOM    810  OG1 THR   125      10.183 -47.611 -73.379  1.00                 O  
ATOM    811  CG2 THR   125       8.805 -47.967 -75.312  1.00                 C  
ATOM    812  N   GLN   126       8.907 -45.935 -71.218  1.00                 N  
ATOM    813  CA  GLN   126       9.011 -45.878 -69.760  1.00                 C  
ATOM    814  C   GLN   126       8.094 -44.805 -69.162  1.00                 C  
ATOM    815  O   GLN   126       7.473 -45.017 -68.115  1.00                 O  
ATOM    816  CB  GLN   126      10.457 -45.613 -69.336  1.00                 C  
ATOM    817  CD  GLN   126      10.367 -44.406 -67.119  1.00                 C  
ATOM    818  CG  GLN   126      10.690 -45.702 -67.837  1.00                 C  
ATOM    819  OE1 GLN   126      10.505 -43.321 -67.684  1.00                 O  
ATOM    820  NE2 GLN   126       9.935 -44.515 -65.868  1.00                 N  
ATOM    821  N   THR   127       8.026 -43.655 -69.830  1.00                 N  
ATOM    822  CA  THR   127       7.042 -42.623 -69.511  1.00                 C  
ATOM    823  C   THR   127       5.735 -42.985 -70.191  1.00                 C  
ATOM    824  O   THR   127       4.703 -42.347 -69.983  1.00                 O  
ATOM    825  CB  THR   127       7.524 -41.228 -69.952  1.00                 C  
ATOM    826  OG1 THR   127       7.729 -41.217 -71.370  1.00                 O  
ATOM    827  CG2 THR   127       8.835 -40.877 -69.268  1.00                 C  
ATOM    828  N   THR   128       5.802 -44.028 -71.009  1.00                 N  
ATOM    829  CA  THR   128       4.652 -44.561 -71.714  1.00                 C  
ATOM    830  C   THR   128       3.964 -43.457 -72.523  1.00                 C  
ATOM    831  O   THR   128       2.732 -43.367 -72.549  1.00                 O  
ATOM    832  CB  THR   128       3.643 -45.202 -70.744  1.00                 C  
ATOM    833  OG1 THR   128       3.111 -44.199 -69.870  1.00                 O  
ATOM    834  CG2 THR   128       4.320 -46.272 -69.901  1.00                 C  
ATOM    835  N   ILE   129       4.760 -42.604 -73.165  1.00                 N  
ATOM    836  CA  ILE   129       4.215 -41.608 -74.090  1.00                 C  
ATOM    837  C   ILE   129       3.987 -42.225 -75.480  1.00                 C  
ATOM    838  O   ILE   129       2.964 -41.954 -76.115  1.00                 O  
ATOM    839  CB  ILE   129       5.135 -40.378 -74.202  1.00                 C  
ATOM    840  CD1 ILE   129       6.250 -38.557 -72.809  1.00                 C  
ATOM    841  CG1 ILE   129       5.174 -39.619 -72.874  1.00                 C  
ATOM    842  CG2 ILE   129       4.695 -39.486 -75.352  1.00                 C  
ATOM    843  N   GLY   130       4.922 -43.062 -75.925  1.00                 N  
ATOM    844  CA  GLY   130       4.731 -43.951 -77.072  1.00                 C  
ATOM    845  C   GLY   130       4.136 -43.328 -78.313  1.00                 C  
ATOM    846  O   GLY   130       3.087 -43.770 -78.795  1.00                 O  
ATOM    847  N   TYR   131       4.811 -42.311 -78.842  1.00                 N  
ATOM    848  CA  TYR   131       4.308 -41.549 -79.991  1.00                 C  
ATOM    849  C   TYR   131       3.902 -42.368 -81.218  1.00                 C  
ATOM    850  O   TYR   131       3.223 -41.847 -82.097  1.00                 O  
ATOM    851  CB  TYR   131       5.347 -40.525 -80.451  1.00                 C  
ATOM    852  CG  TYR   131       5.536 -39.371 -79.493  1.00                 C  
ATOM    853  OH  TYR   131       6.070 -36.202 -76.854  1.00                 O  
ATOM    854  CZ  TYR   131       5.892 -37.250 -77.727  1.00                 C  
ATOM    855  CD1 TYR   131       6.702 -39.248 -78.748  1.00                 C  
ATOM    856  CE1 TYR   131       6.883 -38.196 -77.870  1.00                 C  
ATOM    857  CD2 TYR   131       4.547 -38.408 -79.336  1.00                 C  
ATOM    858  CE2 TYR   131       4.711 -37.349 -78.463  1.00                 C  
ATOM    859  N   GLY   132       4.274 -43.643 -81.264  1.00                 N  
ATOM    860  CA  GLY   132       3.794 -44.530 -82.324  1.00                 C  
ATOM    861  C   GLY   132       4.421 -44.313 -83.693  1.00                 C  
ATOM    862  O   GLY   132       3.929 -44.819 -84.708  1.00                 O  
ATOM    863  N   THR   133       5.497 -43.534 -83.718  1.00                 N  
ATOM    864  CA  THR   133       6.391 -43.485 -84.859  1.00                 C  
ATOM    865  C   THR   133       7.375 -44.625 -84.628  1.00                 C  
ATOM    866  O   THR   133       7.702 -45.380 -85.543  1.00                 O  
ATOM    867  CB  THR   133       7.082 -42.114 -84.976  1.00                 C  
ATOM    868  OG1 THR   133       7.843 -41.856 -83.790  1.00                 O  
ATOM    869  CG2 THR   133       6.049 -41.009 -85.141  1.00                 C  
ATOM    870  N   ILE   134       7.819 -44.740 -83.375  1.00                 N  
ATOM    871  CA  ILE   134       8.627 -45.857 -82.895  1.00                 C  
ATOM    872  C   ILE   134       7.693 -46.911 -82.308  1.00                 C  
ATOM    873  O   ILE   134       7.188 -46.750 -81.190  1.00                 O  
ATOM    874  CB  ILE   134       9.671 -45.395 -81.861  1.00                 C  
ATOM    875  CD1 ILE   134      11.526 -43.690 -81.474  1.00                 C  
ATOM    876  CG1 ILE   134      10.608 -44.355 -82.477  1.00                 C  
ATOM    877  CG2 ILE   134      10.434 -46.588 -81.305  1.00                 C  
ATOM    878  N   TRP   135       7.466 -47.982 -83.067  1.00                 N  
ATOM    879  CA  TRP   135       6.522 -49.034 -82.681  1.00                 C  
ATOM    880  C   TRP   135       7.204 -50.404 -82.644  1.00                 C  
ATOM    881  O   TRP   135       8.009 -50.723 -83.529  1.00                 O  
ATOM    882  CB  TRP   135       5.333 -49.066 -83.643  1.00                 C  
ATOM    883  CG  TRP   135       4.304 -50.097 -83.291  1.00                 C  
ATOM    884  CD1 TRP   135       3.980 -51.210 -84.011  1.00                 C  
ATOM    885  NE1 TRP   135       2.990 -51.917 -83.371  1.00                 N  
ATOM    886  CD2 TRP   135       3.464 -50.109 -82.130  1.00                 C  
ATOM    887  CE2 TRP   135       2.657 -51.258 -82.213  1.00                 C  
ATOM    888  CH2 TRP   135       1.592 -50.734 -80.172  1.00                 C  
ATOM    889  CZ2 TRP   135       1.716 -51.582 -81.237  1.00                 C  
ATOM    890  CE3 TRP   135       3.317 -49.260 -81.029  1.00                 C  
ATOM    891  CZ3 TRP   135       2.382 -49.585 -80.064  1.00                 C  
ATOM    892  N   PRO   136       6.866 -51.210 -81.635  1.00                 N  
ATOM    893  CA  PRO   136       7.365 -52.588 -81.528  1.00                 C  
ATOM    894  C   PRO   136       6.709 -53.553 -82.544  1.00                 C  
ATOM    895  O   PRO   136       5.545 -53.376 -82.914  1.00                 O  
ATOM    896  CB  PRO   136       7.018 -52.997 -80.095  1.00                 C  
ATOM    897  CD  PRO   136       6.247 -50.749 -80.380  1.00                 C  
ATOM    898  CG  PRO   136       6.824 -51.705 -79.374  1.00                 C  
ATOM    899  N   ASP   137       7.467 -54.557 -82.998  1.00                 N  
ATOM    900  CA  ASP   137       6.943 -55.624 -83.876  1.00                 C  
ATOM    901  C   ASP   137       7.442 -57.033 -83.506  1.00                 C  
ATOM    902  O   ASP   137       8.360 -57.191 -82.701  1.00                 O  
ATOM    903  CB  ASP   137       7.307 -55.344 -85.335  1.00                 C  
ATOM    904  CG  ASP   137       6.388 -56.052 -86.311  1.00                 C  
ATOM    905  OD1 ASP   137       5.501 -56.803 -85.854  1.00                 O  
ATOM    906  OD2 ASP   137       6.555 -55.856 -87.534  1.00                 O  
ATOM    907  N   ALA   138       6.845 -58.042 -84.136  1.00                 N  
ATOM    908  CA  ALA   138       6.896 -59.438 -83.675  1.00                 C  
ATOM    909  C   ALA   138       8.232 -60.201 -83.789  1.00                 C  
ATOM    910  O   ALA   138       8.404 -61.233 -83.136  1.00                 O  
ATOM    911  CB  ALA   138       5.867 -60.279 -84.415  1.00                 C  
ATOM    912  N   ASN   139       9.168 -59.694 -84.591  1.00                 N  
ATOM    913  CA  ASN   139      10.340 -60.481 -85.028  1.00                 C  
ATOM    914  C   ASN   139      11.256 -61.059 -83.934  1.00                 C  
ATOM    915  O   ASN   139      11.822 -62.142 -84.119  1.00                 O  
ATOM    916  CB  ASN   139      11.224 -59.652 -85.962  1.00                 C  
ATOM    917  CG  ASN   139      11.763 -58.401 -85.296  1.00                 C  
ATOM    918  OD1 ASN   139      11.109 -57.814 -84.434  1.00                 O  
ATOM    919  ND2 ASN   139      12.962 -57.990 -85.693  1.00                 N  
ATOM    920  N   CYS   140      11.405 -60.354 -82.813  1.00                 N  
ATOM    921  CA  CYS   140      12.299 -60.818 -81.748  1.00                 C  
ATOM    922  C   CYS   140      11.593 -61.238 -80.450  1.00                 C  
ATOM    923  O   CYS   140      10.839 -60.452 -79.866  1.00                 O  
ATOM    924  CB  CYS   140      13.325 -59.737 -81.401  1.00                 C  
ATOM    925  SG  CYS   140      14.420 -59.282 -82.765  1.00                 S  
ATOM    926  N   PHE   141      11.837 -62.487 -79.998  1.00                 N  
ATOM    927  CA  PHE   141      11.384 -62.898 -78.666  1.00                 C  
ATOM    928  C   PHE   141      12.040 -62.035 -77.596  1.00                 C  
ATOM    929  O   PHE   141      11.404 -61.711 -76.595  1.00                 O  
ATOM    930  CB  PHE   141      11.694 -64.377 -78.427  1.00                 C  
ATOM    931  CG  PHE   141      11.247 -64.881 -77.085  1.00                 C  
ATOM    932  CZ  PHE   141      10.425 -65.814 -74.599  1.00                 C  
ATOM    933  CD1 PHE   141       9.918 -65.195 -76.855  1.00                 C  
ATOM    934  CE1 PHE   141       9.507 -65.659 -75.620  1.00                 C  
ATOM    935  CD2 PHE   141      12.154 -65.042 -76.053  1.00                 C  
ATOM    936  CE2 PHE   141      11.742 -65.506 -74.818  1.00                 C  
ATOM    937  N   GLY   142      13.295 -61.654 -77.840  1.00                 N  
ATOM    938  CA  GLY   142      14.096 -60.850 -76.913  1.00                 C  
ATOM    939  C   GLY   142      13.509 -59.464 -76.641  1.00                 C  
ATOM    940  O   GLY   142      13.753 -58.875 -75.583  1.00                 O  
ATOM    941  N   SER   143      12.739 -58.950 -77.598  1.00                 N  
ATOM    942  CA  SER   143      12.140 -57.624 -77.481  1.00                 C  
ATOM    943  C   SER   143      10.947 -57.562 -76.546  1.00                 C  
ATOM    944  O   SER   143      10.871 -56.677 -75.687  1.00                 O  
ATOM    945  CB  SER   143      11.705 -57.110 -78.855  1.00                 C  
ATOM    946  OG  SER   143      10.667 -57.910 -79.394  1.00                 O  
ATOM    947  N   ILE   144      10.020 -58.503 -76.722  1.00                 N  
ATOM    948  CA  ILE   144       8.770 -58.534 -75.965  1.00                 C  
ATOM    949  C   ILE   144       9.001 -58.603 -74.452  1.00                 C  
ATOM    950  O   ILE   144       8.405 -57.829 -73.688  1.00                 O  
ATOM    951  CB  ILE   144       7.881 -59.717 -76.392  1.00                 C  
ATOM    952  CD1 ILE   144       6.742 -60.748 -78.426  1.00                 C  
ATOM    953  CG1 ILE   144       7.372 -59.513 -77.820  1.00                 C  
ATOM    954  CG2 ILE   144       6.739 -59.908 -75.405  1.00                 C  
ATOM    955  N   PRO   145       9.875 -59.515 -74.028  1.00                 N  
ATOM    956  CA  PRO   145      10.193 -59.681 -72.605  1.00                 C  
ATOM    957  C   PRO   145      10.958 -58.488 -72.008  1.00                 C  
ATOM    958  O   PRO   145      10.957 -58.293 -70.789  1.00                 O  
ATOM    959  CB  PRO   145      11.053 -60.946 -72.563  1.00                 C  
ATOM    960  CD  PRO   145      10.426 -60.626 -74.851  1.00                 C  
ATOM    961  CG  PRO   145      10.701 -61.679 -73.814  1.00                 C  
ATOM    962  N   LEU   146      11.577 -57.680 -72.872  1.00                 N  
ATOM    963  CA  LEU   146      12.258 -56.450 -72.450  1.00                 C  
ATOM    964  C   LEU   146      11.261 -55.325 -72.170  1.00                 C  
ATOM    965  O   LEU   146      11.282 -54.725 -71.093  1.00                 O  
ATOM    966  CB  LEU   146      13.262 -56.002 -73.514  1.00                 C  
ATOM    967  CG  LEU   146      14.054 -54.729 -73.205  1.00                 C  
ATOM    968  CD1 LEU   146      14.874 -54.900 -71.936  1.00                 C  
ATOM    969  CD2 LEU   146      14.956 -54.361 -74.373  1.00                 C  
ATOM    970  N   VAL   147      10.398 -55.047 -73.148  1.00                 N  
ATOM    971  CA  VAL   147       9.315 -54.078 -72.997  1.00                 C  
ATOM    972  C   VAL   147       8.572 -54.360 -71.703  1.00                 C  
ATOM    973  O   VAL   147       8.242 -53.445 -70.953  1.00                 O  
ATOM    974  CB  VAL   147       8.354 -54.113 -74.200  1.00                 C  
ATOM    975  CG1 VAL   147       7.582 -55.423 -74.227  1.00                 C  
ATOM    976  CG2 VAL   147       7.400 -52.929 -74.155  1.00                 C  
ATOM    977  N   TYR   148       8.324 -55.644 -71.460  1.00                 N  
ATOM    978  CA  TYR   148       7.722 -56.114 -70.224  1.00                 C  
ATOM    979  C   TYR   148       8.585 -55.734 -69.023  1.00                 C  
ATOM    980  O   TYR   148       8.121 -55.021 -68.132  1.00                 O  
ATOM    981  CB  TYR   148       7.516 -57.629 -70.271  1.00                 C  
ATOM    982  CG  TYR   148       6.927 -58.207 -69.003  1.00                 C  
ATOM    983  OH  TYR   148       5.292 -59.790 -65.523  1.00                 O  
ATOM    984  CZ  TYR   148       5.835 -59.267 -66.674  1.00                 C  
ATOM    985  CD1 TYR   148       5.566 -58.109 -68.743  1.00                 C  
ATOM    986  CE1 TYR   148       5.019 -58.634 -67.587  1.00                 C  
ATOM    987  CD2 TYR   148       7.734 -58.848 -68.072  1.00                 C  
ATOM    988  CE2 TYR   148       7.204 -59.379 -66.911  1.00                 C  
ATOM    989  N   PHE   149       9.840 -56.190 -69.017  1.00                 N  
ATOM    990  CA  PHE   149      10.783 -55.882 -67.933  1.00                 C  
ATOM    991  C   PHE   149      10.890 -54.374 -67.689  1.00                 C  
ATOM    992  O   PHE   149      10.889 -53.923 -66.536  1.00                 O  
ATOM    993  CB  PHE   149      12.166 -56.455 -68.247  1.00                 C  
ATOM    994  CG  PHE   149      13.196 -56.166 -67.193  1.00                 C  
ATOM    995  CZ  PHE   149      15.104 -55.626 -65.245  1.00                 C  
ATOM    996  CD1 PHE   149      13.244 -56.913 -66.028  1.00                 C  
ATOM    997  CE1 PHE   149      14.192 -56.647 -65.058  1.00                 C  
ATOM    998  CD2 PHE   149      14.116 -55.147 -67.364  1.00                 C  
ATOM    999  CE2 PHE   149      15.064 -54.881 -66.394  1.00                 C  
ATOM   1000  N   GLN   150      10.958 -53.602 -68.772  1.00                 N  
ATOM   1001  CA  GLN   150      11.010 -52.154 -68.665  1.00                 C  
ATOM   1002  C   GLN   150       9.772 -51.639 -67.945  1.00                 C  
ATOM   1003  O   GLN   150       9.871 -51.176 -66.814  1.00                 O  
ATOM   1004  CB  GLN   150      11.131 -51.518 -70.051  1.00                 C  
ATOM   1005  CD  GLN   150      11.410 -49.413 -71.418  1.00                 C  
ATOM   1006  CG  GLN   150      11.250 -50.003 -70.031  1.00                 C  
ATOM   1007  OE1 GLN   150      10.962 -49.995 -72.406  1.00                 O  
ATOM   1008  NE2 GLN   150      12.050 -48.252 -71.496  1.00                 N  
ATOM   1009  N   VAL   151       8.612 -51.759 -68.589  1.00                 N  
ATOM   1010  CA  VAL   151       7.336 -51.305 -68.023  1.00                 C  
ATOM   1011  C   VAL   151       7.191 -51.666 -66.555  1.00                 C  
ATOM   1012  O   VAL   151       6.794 -50.827 -65.749  1.00                 O  
ATOM   1013  CB  VAL   151       6.137 -51.879 -68.801  1.00                 C  
ATOM   1014  CG1 VAL   151       4.836 -51.571 -68.077  1.00                 C  
ATOM   1015  CG2 VAL   151       6.107 -51.324 -70.217  1.00                 C  
ATOM   1016  N   THR   152       7.521 -52.911 -66.216  1.00                 N  
ATOM   1017  CA  THR   152       7.497 -53.370 -64.828  1.00                 C  
ATOM   1018  C   THR   152       8.433 -52.535 -63.960  1.00                 C  
ATOM   1019  O   THR   152       8.006 -51.981 -62.950  1.00                 O  
ATOM   1020  CB  THR   152       7.886 -54.856 -64.718  1.00                 C  
ATOM   1021  OG1 THR   152       6.935 -55.656 -65.433  1.00                 O  
ATOM   1022  CG2 THR   152       7.896 -55.298 -63.263  1.00                 C  
ATOM   1023  N   ALA   153       9.699 -52.436 -64.362  1.00                 N  
ATOM   1024  CA  ALA   153      10.683 -51.634 -63.622  1.00                 C  
ATOM   1025  C   ALA   153      10.463 -50.131 -63.804  1.00                 C  
ATOM   1026  O   ALA   153      10.853 -49.338 -62.945  1.00                 O  
ATOM   1027  CB  ALA   153      12.095 -51.996 -64.055  1.00                 C  
ATOM   1028  N   GLY   154       9.831 -49.758 -64.920  1.00                 N  
ATOM   1029  CA  GLY   154       9.414 -48.380 -65.191  1.00                 C  
ATOM   1030  C   GLY   154       8.367 -47.894 -64.203  1.00                 C  
ATOM   1031  O   GLY   154       8.281 -46.696 -63.912  1.00                 O  
ATOM   1032  N   PHE   155       7.568 -48.825 -63.688  1.00                 N  
ATOM   1033  CA  PHE   155       6.623 -48.520 -62.618  1.00                 C  
ATOM   1034  C   PHE   155       7.323 -48.426 -61.278  1.00                 C  
ATOM   1035  O   PHE   155       6.968 -47.585 -60.466  1.00                 O  
ATOM   1036  CB  PHE   155       5.520 -49.579 -62.559  1.00                 C  
ATOM   1037  CG  PHE   155       4.484 -49.317 -61.504  1.00                 C  
ATOM   1038  CZ  PHE   155       2.570 -48.837 -59.546  1.00                 C  
ATOM   1039  CD1 PHE   155       3.529 -48.331 -61.680  1.00                 C  
ATOM   1040  CE1 PHE   155       2.576 -48.090 -60.709  1.00                 C  
ATOM   1041  CD2 PHE   155       4.464 -50.056 -60.335  1.00                 C  
ATOM   1042  CE2 PHE   155       3.511 -49.815 -59.363  1.00                 C  
ATOM   1043  N   ILE   156       8.315 -49.284 -61.054  1.00                 N  
ATOM   1044  CA  ILE   156       9.041 -49.323 -59.777  1.00                 C  
ATOM   1045  C   ILE   156       9.925 -48.089 -59.571  1.00                 C  
ATOM   1046  O   ILE   156      10.120 -47.651 -58.440  1.00                 O  
ATOM   1047  CB  ILE   156       9.908 -50.590 -59.659  1.00                 C  
ATOM   1048  CD1 ILE   156       9.779 -53.136 -59.711  1.00                 C  
ATOM   1049  CG1 ILE   156       9.023 -51.834 -59.559  1.00                 C  
ATOM   1050  CG2 ILE   156      10.861 -50.476 -58.479  1.00                 C  
ATOM   1051  N   LEU   157      10.456 -47.530 -60.656  1.00                 N  
ATOM   1052  CA  LEU   157      11.242 -46.296 -60.561  1.00                 C  
ATOM   1053  C   LEU   157      10.332 -45.077 -60.372  1.00                 C  
ATOM   1054  O   LEU   157      10.523 -44.293 -59.439  1.00                 O  
ATOM   1055  CB  LEU   157      12.110 -46.116 -61.808  1.00                 C  
ATOM   1056  CG  LEU   157      12.992 -44.867 -61.846  1.00                 C  
ATOM   1057  CD1 LEU   157      13.971 -44.864 -60.681  1.00                 C  
ATOM   1058  CD2 LEU   157      13.742 -44.777 -63.166  1.00                 C  
ATOM   1059  N   GLU   158       9.345 -44.938 -61.257  1.00                 N  
ATOM   1060  CA  GLU   158       8.357 -43.867 -61.179  1.00                 C  
ATOM   1061  C   GLU   158       7.645 -43.814 -59.822  1.00                 C  
ATOM   1062  O   GLU   158       7.509 -42.741 -59.235  1.00                 O  
ATOM   1063  CB  GLU   158       7.314 -44.018 -62.288  1.00                 C  
ATOM   1064  CD  GLU   158       8.290 -42.308 -63.870  1.00                 C  
ATOM   1065  CG  GLU   158       7.849 -43.747 -63.685  1.00                 C  
ATOM   1066  OE1 GLU   158       7.817 -41.439 -63.108  1.00                 O  
ATOM   1067  OE2 GLU   158       9.108 -42.050 -64.778  1.00                 O  
ATOM   1068  N   THR   159       7.203 -44.963 -59.321  1.00                 N  
ATOM   1069  CA  THR   159       6.586 -45.012 -58.004  1.00                 C  
ATOM   1070  C   THR   159       7.549 -44.452 -56.963  1.00                 C  
ATOM   1071  O   THR   159       7.274 -43.430 -56.350  1.00                 O  
ATOM   1072  CB  THR   159       6.174 -46.447 -57.627  1.00                 C  
ATOM   1073  OG1 THR   159       5.204 -46.931 -58.565  1.00                 O  
ATOM   1074  CG2 THR   159       5.561 -46.477 -56.235  1.00                 C  
ATOM   1075  N   VAL   160       8.693 -45.102 -56.799  1.00                 N  
ATOM   1076  CA  VAL   160       9.693 -44.686 -55.828  1.00                 C  
ATOM   1077  C   VAL   160       9.916 -43.171 -55.779  1.00                 C  
ATOM   1078  O   VAL   160      10.039 -42.597 -54.696  1.00                 O  
ATOM   1079  CB  VAL   160      11.050 -45.365 -56.090  1.00                 C  
ATOM   1080  CG1 VAL   160      12.127 -44.762 -55.201  1.00                 C  
ATOM   1081  CG2 VAL   160      10.948 -46.865 -55.866  1.00                 C  
ATOM   1082  N   LEU   161       9.980 -42.530 -56.944  1.00                 N  
ATOM   1083  CA  LEU   161      10.289 -41.098 -57.005  1.00                 C  
ATOM   1084  C   LEU   161       9.081 -40.253 -56.652  1.00                 C  
ATOM   1085  O   LEU   161       9.204 -39.300 -55.892  1.00                 O  
ATOM   1086  CB  LEU   161      10.800 -40.719 -58.396  1.00                 C  
ATOM   1087  CG  LEU   161      12.160 -41.292 -58.799  1.00                 C  
ATOM   1088  CD1 LEU   161      12.471 -40.970 -60.252  1.00                 C  
ATOM   1089  CD2 LEU   161      13.258 -40.757 -57.892  1.00                 C  
ATOM   1090  N   LEU   162       7.921 -40.603 -57.200  1.00                 N  
ATOM   1091  CA  LEU   162       6.662 -40.006 -56.767  1.00                 C  
ATOM   1092  C   LEU   162       6.477 -40.189 -55.258  1.00                 C  
ATOM   1093  O   LEU   162       6.249 -39.219 -54.532  1.00                 O  
ATOM   1094  CB  LEU   162       5.487 -40.622 -57.529  1.00                 C  
ATOM   1095  CG  LEU   162       4.093 -40.121 -57.145  1.00                 C  
ATOM   1096  CD1 LEU   162       3.965 -38.629 -57.410  1.00                 C  
ATOM   1097  CD2 LEU   162       3.019 -40.887 -57.903  1.00                 C  
ATOM   1098  N   GLY   163       6.592 -41.430 -54.792  1.00                 N  
ATOM   1099  CA  GLY   163       6.462 -41.727 -53.377  1.00                 C  
ATOM   1100  C   GLY   163       7.367 -40.808 -52.595  1.00                 C  
ATOM   1101  O   GLY   163       6.936 -40.087 -51.700  1.00                 O  
ATOM   1102  N   PHE   164       8.628 -40.808 -52.979  1.00                 N  
ATOM   1103  CA  PHE   164       9.615 -39.981 -52.339  1.00                 C  
ATOM   1104  C   PHE   164       9.208 -38.511 -52.333  1.00                 C  
ATOM   1105  O   PHE   164       9.461 -37.797 -51.363  1.00                 O  
ATOM   1106  CB  PHE   164      10.972 -40.136 -53.028  1.00                 C  
ATOM   1107  CG  PHE   164      11.661 -41.437 -52.724  1.00                 C  
ATOM   1108  CZ  PHE   164      12.939 -43.841 -52.168  1.00                 C  
ATOM   1109  CD1 PHE   164      11.149 -42.301 -51.772  1.00                 C  
ATOM   1110  CE1 PHE   164      11.783 -43.498 -51.493  1.00                 C  
ATOM   1111  CD2 PHE   164      12.819 -41.795 -53.391  1.00                 C  
ATOM   1112  CE2 PHE   164      13.452 -42.991 -53.112  1.00                 C  
ATOM   1113  N   MET   165       8.573 -38.066 -53.416  1.00                 N  
ATOM   1114  CA  MET   165       8.160 -36.670 -53.545  1.00                 C  
ATOM   1115  C   MET   165       6.984 -36.355 -52.625  1.00                 C  
ATOM   1116  O   MET   165       7.049 -35.419 -51.830  1.00                 O  
ATOM   1117  CB  MET   165       7.790 -36.352 -54.995  1.00                 C  
ATOM   1118  SD  MET   165       6.884 -34.594 -56.935  1.00                 S  
ATOM   1119  CE  MET   165       5.330 -35.478 -57.034  1.00                 C  
ATOM   1120  CG  MET   165       7.352 -34.915 -55.224  1.00                 C  
ATOM   1121  N   LEU   166       5.925 -37.147 -52.714  1.00                 N  
ATOM   1122  CA  LEU   166       4.752 -36.936 -51.878  1.00                 C  
ATOM   1123  C   LEU   166       5.111 -36.812 -50.394  1.00                 C  
ATOM   1124  O   LEU   166       4.724 -35.847 -49.736  1.00                 O  
ATOM   1125  CB  LEU   166       3.748 -38.075 -52.066  1.00                 C  
ATOM   1126  CG  LEU   166       2.474 -38.002 -51.222  1.00                 C  
ATOM   1127  CD1 LEU   166       1.674 -36.754 -51.564  1.00                 C  
ATOM   1128  CD2 LEU   166       1.624 -39.247 -51.423  1.00                 C  
ATOM   1129  N   VAL   167       5.847 -37.794 -49.878  1.00                 N  
ATOM   1130  CA  VAL   167       6.328 -37.784 -48.498  1.00                 C  
ATOM   1131  C   VAL   167       6.978 -36.454 -48.160  1.00                 C  
ATOM   1132  O   VAL   167       6.532 -35.743 -47.272  1.00                 O  
ATOM   1133  CB  VAL   167       7.320 -38.933 -48.238  1.00                 C  
ATOM   1134  CG1 VAL   167       7.964 -38.781 -46.868  1.00                 C  
ATOM   1135  CG2 VAL   167       6.620 -40.278 -48.355  1.00                 C  
ATOM   1136  N   LYS   168       8.019 -36.119 -48.905  1.00                 N  
ATOM   1137  CA  LYS   168       8.772 -34.897 -48.693  1.00                 C  
ATOM   1138  C   LYS   168       7.898 -33.646 -48.798  1.00                 C  
ATOM   1139  O   LYS   168       8.155 -32.655 -48.122  1.00                 O  
ATOM   1140  CB  LYS   168       9.923 -34.796 -49.696  1.00                 C  
ATOM   1141  CD  LYS   168      11.993 -33.597 -50.456  1.00                 C  
ATOM   1142  CE  LYS   168      12.798 -32.311 -50.365  1.00                 C  
ATOM   1143  CG  LYS   168      10.808 -33.575 -49.505  1.00                 C  
ATOM   1144  NZ  LYS   168      13.421 -32.139 -49.024  1.00                 N  
ATOM   1145  N   MET   169       6.878 -33.698 -49.650  1.00                 N  
ATOM   1146  CA  MET   169       5.933 -32.603 -49.793  1.00                 C  
ATOM   1147  C   MET   169       4.986 -32.566 -48.605  1.00                 C  
ATOM   1148  O   MET   169       4.577 -31.493 -48.164  1.00                 O  
ATOM   1149  CB  MET   169       5.149 -32.739 -51.100  1.00                 C  
ATOM   1150  SD  MET   169       6.847 -30.955 -52.369  1.00                 S  
ATOM   1151  CE  MET   169       5.463 -29.822 -52.454  1.00                 C  
ATOM   1152  CG  MET   169       5.989 -32.540 -52.351  1.00                 C  
ATOM   1153  N   ALA   170       4.656 -33.738 -48.073  1.00                 N  
ATOM   1154  CA  ALA   170       3.594 -33.847 -47.080  1.00                 C  
ATOM   1155  C   ALA   170       4.073 -34.050 -45.650  1.00                 C  
ATOM   1156  O   ALA   170       3.265 -34.352 -44.780  1.00                 O  
ATOM   1157  CB  ALA   170       2.656 -34.992 -47.430  1.00                 C  
ATOM   1158  N   ARG   171       5.371 -33.892 -45.403  1.00                 N  
ATOM   1159  CA  ARG   171       5.936 -34.179 -44.080  1.00                 C  
ATOM   1160  C   ARG   171       5.476 -33.208 -42.982  1.00                 C  
ATOM   1161  O   ARG   171       5.392 -32.008 -43.209  1.00                 O  
ATOM   1162  CB  ARG   171       7.465 -34.162 -44.135  1.00                 C  
ATOM   1163  CD  ARG   171       9.583 -35.178 -45.019  1.00                 C  
ATOM   1164  NE  ARG   171      10.007 -34.000 -45.773  1.00                 N  
ATOM   1165  CG  ARG   171       8.069 -35.294 -44.949  1.00                 C  
ATOM   1166  CZ  ARG   171      11.274 -33.627 -45.924  1.00                 C  
ATOM   1167  NH1 ARG   171      11.565 -32.541 -46.627  1.00                 N  
ATOM   1168  NH2 ARG   171      12.246 -34.339 -45.372  1.00                 N  
ATOM   1169  N   PRO   172       5.147 -33.739 -41.792  1.00                 N  
ATOM   1170  CA  PRO   172       4.545 -32.959 -40.706  1.00                 C  
ATOM   1171  C   PRO   172       5.397 -31.837 -40.123  1.00                 C  
ATOM   1172  O   PRO   172       4.865 -30.773 -39.823  1.00                 O  
ATOM   1173  CB  PRO   172       4.266 -33.996 -39.616  1.00                 C  
ATOM   1174  CD  PRO   172       5.286 -35.151 -41.448  1.00                 C  
ATOM   1175  CG  PRO   172       5.165 -35.139 -39.949  1.00                 C  
ATOM   1176  N   LYS   173       6.696 -32.066 -39.961  1.00                 N  
ATOM   1177  CA  LYS   173       7.604 -31.058 -39.398  1.00                 C  
ATOM   1178  C   LYS   173       7.326 -29.643 -39.910  1.00                 C  
ATOM   1179  O   LYS   173       7.667 -28.652 -39.253  1.00                 O  
ATOM   1180  CB  LYS   173       9.060 -31.419 -39.701  1.00                 C  
ATOM   1181  CD  LYS   173      10.013 -30.488 -37.574  1.00                 C  
ATOM   1182  CE  LYS   173      10.501 -31.817 -37.021  1.00                 C  
ATOM   1183  CG  LYS   173      10.075 -30.466 -39.093  1.00                 C  
ATOM   1184  NZ  LYS   173      10.593 -31.800 -35.535  1.00                 N  
ATOM   1185  N   ASN   174       6.719 -29.555 -41.088  1.00                 N  
ATOM   1186  CA  ASN   174       6.342 -28.282 -41.653  1.00                 C  
ATOM   1187  C   ASN   174       5.250 -27.624 -40.828  1.00                 C  
ATOM   1188  O   ASN   174       5.304 -26.430 -40.599  1.00                 O  
ATOM   1189  CB  ASN   174       5.894 -28.452 -43.106  1.00                 C  
ATOM   1190  CG  ASN   174       7.053 -28.726 -44.044  1.00                 C  
ATOM   1191  OD1 ASN   174       7.787 -27.813 -44.424  1.00                 O  
ATOM   1192  ND2 ASN   174       7.222 -29.988 -44.422  1.00                 N  
ATOM   1193  N   ARG   175       4.270 -28.395 -40.368  1.00                 N  
ATOM   1194  CA  ARG   175       3.218 -27.853 -39.489  1.00                 C  
ATOM   1195  C   ARG   175       3.799 -27.095 -38.286  1.00                 C  
ATOM   1196  O   ARG   175       3.291 -26.053 -37.884  1.00                 O  
ATOM   1197  CB  ARG   175       2.304 -28.975 -38.992  1.00                 C  
ATOM   1198  CD  ARG   175       0.368 -28.673 -40.560  1.00                 C  
ATOM   1199  NE  ARG   175      -0.499 -29.300 -41.555  1.00                 N  
ATOM   1200  CG  ARG   175       1.460 -29.616 -40.081  1.00                 C  
ATOM   1201  CZ  ARG   175      -1.409 -28.646 -42.270  1.00                 C  
ATOM   1202  NH1 ARG   175      -2.152 -29.300 -43.153  1.00                 N  
ATOM   1203  NH2 ARG   175      -1.573 -27.342 -42.101  1.00                 N  
ATOM   1204  N   ARG   176       4.879 -27.623 -37.729  1.00                 N  
ATOM   1205  CA  ARG   176       5.590 -26.967 -36.643  1.00                 C  
ATOM   1206  C   ARG   176       5.845 -25.496 -36.938  1.00                 C  
ATOM   1207  O   ARG   176       5.936 -24.687 -36.010  1.00                 O  
ATOM   1208  CB  ARG   176       6.918 -27.674 -36.368  1.00                 C  
ATOM   1209  CD  ARG   176       9.024 -27.818 -35.009  1.00                 C  
ATOM   1210  NE  ARG   176       9.915 -27.667 -36.157  1.00                 N  
ATOM   1211  CG  ARG   176       7.708 -27.084 -35.211  1.00                 C  
ATOM   1212  CZ  ARG   176      10.668 -26.595 -36.383  1.00                 C  
ATOM   1213  NH1 ARG   176      11.449 -26.547 -37.454  1.00                 N  
ATOM   1214  NH2 ARG   176      10.638 -25.574 -35.538  1.00                 N  
ATOM   1215  N   LYS   177       5.969 -25.165 -38.223  1.00                 N  
ATOM   1216  CA  LYS   177       6.186 -23.798 -38.661  1.00                 C  
ATOM   1217  C   LYS   177       5.081 -22.877 -38.183  1.00                 C  
ATOM   1218  O   LYS   177       5.331 -21.706 -37.940  1.00                 O  
ATOM   1219  CB  LYS   177       6.291 -23.734 -40.186  1.00                 C  
ATOM   1220  CD  LYS   177       7.597 -24.261 -42.264  1.00                 C  
ATOM   1221  CE  LYS   177       8.871 -24.870 -42.824  1.00                 C  
ATOM   1222  CG  LYS   177       7.560 -24.355 -40.747  1.00                 C  
ATOM   1223  NZ  LYS   177       8.902 -24.822 -44.312  1.00                 N  
ATOM   1224  N   SER   178       3.864 -23.394 -38.054  1.00                 N  
ATOM   1225  CA  SER   178       2.749 -22.582 -37.575  1.00                 C  
ATOM   1226  C   SER   178       2.363 -22.884 -36.122  1.00                 C  
ATOM   1227  O   SER   178       1.245 -22.607 -35.680  1.00                 O  
ATOM   1228  CB  SER   178       1.521 -22.779 -38.467  1.00                 C  
ATOM   1229  OG  SER   178       1.073 -24.122 -38.429  1.00                 O  
ATOM   1230  N   LEU   179       3.299 -23.456 -35.379  1.00                 N  
ATOM   1231  CA  LEU   179       3.115 -23.639 -33.951  1.00                 C  
ATOM   1232  C   LEU   179       4.109 -22.773 -33.221  1.00                 C  
ATOM   1233  O   LEU   179       5.318 -22.866 -33.447  1.00                 O  
ATOM   1234  CB  LEU   179       3.277 -25.113 -33.574  1.00                 C  
ATOM   1235  CG  LEU   179       2.089 -26.026 -33.884  1.00                 C  
ATOM   1236  CD1 LEU   179       1.907 -26.182 -35.386  1.00                 C  
ATOM   1237  CD2 LEU   179       2.273 -27.387 -33.230  1.00                 C  
ATOM   1238  N   VAL   180       3.604 -21.906 -32.359  1.00                 N  
ATOM   1239  CA  VAL   180       4.468 -20.904 -31.771  1.00                 C  
ATOM   1240  C   VAL   180       4.570 -20.990 -30.257  1.00                 C  
ATOM   1241  O   VAL   180       3.628 -21.414 -29.581  1.00                 O  
ATOM   1242  CB  VAL   180       4.015 -19.480 -32.142  1.00                 C  
ATOM   1243  CG1 VAL   180       4.895 -18.445 -31.458  1.00                 C  
ATOM   1244  CG2 VAL   180       4.038 -19.290 -33.651  1.00                 C  
ATOM   1245  N   TYR   181       5.740 -20.589 -29.760  1.00                 N  
ATOM   1246  CA  TYR   181       6.052 -20.554 -28.347  1.00                 C  
ATOM   1247  C   TYR   181       6.380 -19.135 -27.948  1.00                 C  
ATOM   1248  O   TYR   181       7.095 -18.438 -28.667  1.00                 O  
ATOM   1249  CB  TYR   181       7.213 -21.499 -28.031  1.00                 C  
ATOM   1250  CG  TYR   181       6.903 -22.957 -28.284  1.00                 C  
ATOM   1251  OH  TYR   181       6.054 -26.965 -28.995  1.00                 O  
ATOM   1252  CZ  TYR   181       6.334 -25.639 -28.758  1.00                 C  
ATOM   1253  CD1 TYR   181       7.088 -23.515 -29.542  1.00                 C  
ATOM   1254  CE1 TYR   181       6.807 -24.847 -29.783  1.00                 C  
ATOM   1255  CD2 TYR   181       6.426 -23.770 -27.264  1.00                 C  
ATOM   1256  CE2 TYR   181       6.140 -25.104 -27.486  1.00                 C  
ATOM   1257  N   SER   182       5.885 -18.721 -26.788  1.00                 N  
ATOM   1258  CA  SER   182       6.168 -17.400 -26.281  1.00                 C  
ATOM   1259  C   SER   182       7.662 -17.249 -26.189  1.00                 C  
ATOM   1260  O   SER   182       8.385 -18.202 -25.892  1.00                 O  
ATOM   1261  CB  SER   182       5.492 -17.190 -24.925  1.00                 C  
ATOM   1262  OG  SER   182       6.062 -18.030 -23.935  1.00                 O  
ATOM   1263  N   SER   183       8.112 -16.034 -26.436  1.00                 N  
ATOM   1264  CA  SER   183       9.519 -15.695 -26.478  1.00                 C  
ATOM   1265  C   SER   183      10.241 -15.789 -25.103  1.00                 C  
ATOM   1266  O   SER   183      11.421 -16.149 -25.040  1.00                 O  
ATOM   1267  CB  SER   183       9.713 -14.281 -27.028  1.00                 C  
ATOM   1268  OG  SER   183       9.168 -13.312 -26.150  1.00                 O  
ATOM   1269  N   VAL   184       9.531 -15.468 -24.016  1.00                 N  
ATOM   1270  CA  VAL   184      10.053 -15.647 -22.661  1.00                 C  
ATOM   1271  C   VAL   184       9.226 -16.626 -21.830  1.00                 C  
ATOM   1272  O   VAL   184       8.118 -16.989 -22.202  1.00                 O  
ATOM   1273  CB  VAL   184      10.138 -14.307 -21.907  1.00                 C  
ATOM   1274  CG1 VAL   184      11.078 -13.351 -22.626  1.00                 C  
ATOM   1275  CG2 VAL   184       8.756 -13.690 -21.759  1.00                 C  
ATOM   1276  N   ALA   185       9.794 -17.088 -20.727  1.00                 N  
ATOM   1277  CA  ALA   185       9.033 -17.767 -19.704  1.00                 C  
ATOM   1278  C   ALA   185       8.945 -16.838 -18.492  1.00                 C  
ATOM   1279  O   ALA   185       9.803 -15.973 -18.302  1.00                 O  
ATOM   1280  CB  ALA   185       9.684 -19.096 -19.353  1.00                 C  
ATOM   1281  N   THR   186       7.915 -16.989 -17.673  1.00                 N  
ATOM   1282  CA  THR   186       7.788 -16.119 -16.515  1.00                 C  
ATOM   1283  C   THR   186       7.626 -16.899 -15.222  1.00                 C  
ATOM   1284  O   THR   186       7.149 -18.038 -15.230  1.00                 O  
ATOM   1285  CB  THR   186       6.597 -15.154 -16.662  1.00                 C  
ATOM   1286  OG1 THR   186       5.379 -15.904 -16.751  1.00                 O  
ATOM   1287  CG2 THR   186       6.744 -14.314 -17.921  1.00                 C  
ATOM   1288  N   ILE   187       8.026 -16.297 -14.110  1.00                 N  
ATOM   1289  CA  ILE   187       7.832 -16.906 -12.805  1.00                 C  
ATOM   1290  C   ILE   187       7.056 -15.906 -11.972  1.00                 C  
ATOM   1291  O   ILE   187       7.473 -14.770 -11.811  1.00                 O  
ATOM   1292  CB  ILE   187       9.175 -17.290 -12.156  1.00                 C  
ATOM   1293  CD1 ILE   187      11.345 -18.558 -12.584  1.00                 C  
ATOM   1294  CG1 ILE   187       9.928 -18.288 -13.039  1.00                 C  
ATOM   1295  CG2 ILE   187       8.952 -17.832 -10.752  1.00                 C  
ATOM   1296  N   VAL   188       5.916 -16.328 -11.453  1.00                 N  
ATOM   1297  CA  VAL   188       5.109 -15.482 -10.581  1.00                 C  
ATOM   1298  C   VAL   188       4.016 -16.283  -9.881  1.00                 C  
ATOM   1299  O   VAL   188       3.707 -17.417 -10.261  1.00                 O  
ATOM   1300  CB  VAL   188       4.474 -14.313 -11.358  1.00                 C  
ATOM   1301  CG1 VAL   188       3.496 -14.835 -12.399  1.00                 C  
ATOM   1302  CG2 VAL   188       3.781 -13.354 -10.403  1.00                 C  
ATOM   1303  N   LYS   189       3.425 -15.674  -8.860  1.00                 N  
ATOM   1304  CA  LYS   189       2.494 -16.376  -7.995  1.00                 C  
ATOM   1305  C   LYS   189       1.171 -16.632  -8.666  1.00                 C  
ATOM   1306  O   LYS   189       0.668 -15.813  -9.436  1.00                 O  
ATOM   1307  CB  LYS   189       2.265 -15.589  -6.703  1.00                 C  
ATOM   1308  CD  LYS   189       1.264 -15.497  -4.404  1.00                 C  
ATOM   1309  CE  LYS   189       2.563 -15.388  -3.623  1.00                 C  
ATOM   1310  CG  LYS   189       1.443 -16.331  -5.662  1.00                 C  
ATOM   1311  NZ  LYS   189       2.389 -14.621  -2.358  1.00                 N  
ATOM   1312  N   GLU   190       0.606 -17.787  -8.348  1.00                 N  
ATOM   1313  CA  GLU   190      -0.680 -18.176  -8.868  1.00                 C  
ATOM   1314  C   GLU   190      -1.372 -18.979  -7.795  1.00                 C  
ATOM   1315  O   GLU   190      -1.020 -20.145  -7.585  1.00                 O  
ATOM   1316  CB  GLU   190      -0.515 -18.969 -10.166  1.00                 C  
ATOM   1317  CD  GLU   190      -1.627 -20.076 -12.146  1.00                 C  
ATOM   1318  CG  GLU   190      -1.828 -19.362 -10.824  1.00                 C  
ATOM   1319  OE1 GLU   190      -0.459 -20.299 -12.529  1.00                 O  
ATOM   1320  OE2 GLU   190      -2.636 -20.413 -12.799  1.00                 O  
ATOM   1321  N   GLU   191      -2.330 -18.349  -7.106  1.00                 N  
ATOM   1322  CA  GLU   191      -3.127 -19.003  -6.066  1.00                 C  
ATOM   1323  C   GLU   191      -2.236 -19.612  -5.003  1.00                 C  
ATOM   1324  O   GLU   191      -2.446 -20.749  -4.580  1.00                 O  
ATOM   1325  CB  GLU   191      -4.028 -20.078  -6.678  1.00                 C  
ATOM   1326  CD  GLU   191      -5.945 -20.627  -8.228  1.00                 C  
ATOM   1327  CG  GLU   191      -5.028 -19.545  -7.691  1.00                 C  
ATOM   1328  OE1 GLU   191      -5.765 -21.802  -7.845  1.00                 O  
ATOM   1329  OE2 GLU   191      -6.842 -20.300  -9.033  1.00                 O  
ATOM   1330  N   GLY   192      -1.215 -18.866  -4.604  1.00                 N  
ATOM   1331  CA  GLY   192      -0.354 -19.283  -3.506  1.00                 C  
ATOM   1332  C   GLY   192       0.900 -20.042  -3.897  1.00                 C  
ATOM   1333  O   GLY   192       1.772 -20.291  -3.072  1.00                 O  
ATOM   1334  N   ASP   193       1.015 -20.411  -5.158  1.00                 N  
ATOM   1335  CA  ASP   193       2.158 -21.183  -5.564  1.00                 C  
ATOM   1336  C   ASP   193       2.965 -20.412  -6.590  1.00                 C  
ATOM   1337  O   ASP   193       2.415 -19.723  -7.454  1.00                 O  
ATOM   1338  CB  ASP   193       1.718 -22.536  -6.127  1.00                 C  
ATOM   1339  CG  ASP   193       1.088 -23.428  -5.076  1.00                 C  
ATOM   1340  OD1 ASP   193       1.338 -23.196  -3.874  1.00                 O  
ATOM   1341  OD2 ASP   193       0.346 -24.358  -5.453  1.00                 O  
ATOM   1342  N   LEU   194       4.277 -20.545  -6.499  1.00                 N  
ATOM   1343  CA  LEU   194       5.174 -19.939  -7.461  1.00                 C  
ATOM   1344  C   LEU   194       5.203 -20.797  -8.723  1.00                 C  
ATOM   1345  O   LEU   194       5.477 -21.989  -8.646  1.00                 O  
ATOM   1346  CB  LEU   194       6.574 -19.785  -6.864  1.00                 C  
ATOM   1347  CG  LEU   194       6.696 -18.862  -5.650  1.00                 C  
ATOM   1348  CD1 LEU   194       8.112 -18.888  -5.095  1.00                 C  
ATOM   1349  CD2 LEU   194       6.295 -17.441  -6.012  1.00                 C  
ATOM   1350  N   VAL   195       4.922 -20.214  -9.882  1.00                 N  
ATOM   1351  CA  VAL   195       4.856 -21.024 -11.104  1.00                 C  
ATOM   1352  C   VAL   195       5.773 -20.566 -12.195  1.00                 C  
ATOM   1353  O   VAL   195       5.917 -19.361 -12.396  1.00                 O  
ATOM   1354  CB  VAL   195       3.426 -21.072 -11.673  1.00                 C  
ATOM   1355  CG1 VAL   195       3.397 -21.854 -12.977  1.00                 C  
ATOM   1356  CG2 VAL   195       2.470 -21.682 -10.660  1.00                 C  
ATOM   1357  N   LEU   196       6.369 -21.525 -12.905  1.00                 N  
ATOM   1358  CA  LEU   196       7.104 -21.232 -14.123  1.00                 C  
ATOM   1359  C   LEU   196       6.149 -21.382 -15.288  1.00                 C  
ATOM   1360  O   LEU   196       5.589 -22.451 -15.494  1.00                 O  
ATOM   1361  CB  LEU   196       8.313 -22.160 -14.255  1.00                 C  
ATOM   1362  CG  LEU   196       9.174 -21.977 -15.507  1.00                 C  
ATOM   1363  CD1 LEU   196       9.830 -20.605 -15.513  1.00                 C  
ATOM   1364  CD2 LEU   196      10.229 -23.069 -15.598  1.00                 C  
ATOM   1365  N   GLN   197       5.962 -20.312 -16.053  1.00                 N  
ATOM   1366  CA  GLN   197       4.939 -20.291 -17.096  1.00                 C  
ATOM   1367  C   GLN   197       5.510 -19.900 -18.432  1.00                 C  
ATOM   1368  O   GLN   197       6.389 -19.031 -18.518  1.00                 O  
ATOM   1369  CB  GLN   197       3.808 -19.332 -16.718  1.00                 C  
ATOM   1370  CD  GLN   197       1.904 -18.788 -15.150  1.00                 C  
ATOM   1371  CG  GLN   197       3.043 -19.736 -15.468  1.00                 C  
ATOM   1372  OE1 GLN   197       2.033 -17.574 -15.307  1.00                 O  
ATOM   1373  NE2 GLN   197       0.784 -19.341 -14.701  1.00                 N  
ATOM   1374  N   VAL   198       5.026 -20.567 -19.471  1.00                 N  
ATOM   1375  CA  VAL   198       5.264 -20.141 -20.843  1.00                 C  
ATOM   1376  C   VAL   198       3.963 -20.318 -21.619  1.00                 C  
ATOM   1377  O   VAL   198       3.038 -21.018 -21.166  1.00                 O  
ATOM   1378  CB  VAL   198       6.419 -20.930 -21.487  1.00                 C  
ATOM   1379  CG1 VAL   198       7.715 -20.691 -20.728  1.00                 C  
ATOM   1380  CG2 VAL   198       6.090 -22.415 -21.532  1.00                 C  
ATOM   1381  N   ARG   199       3.889 -19.661 -22.772  1.00                 N  
ATOM   1382  CA  ARG   199       2.655 -19.571 -23.526  1.00                 C  
ATOM   1383  C   ARG   199       2.886 -20.199 -24.861  1.00                 C  
ATOM   1384  O   ARG   199       3.964 -20.072 -25.414  1.00                 O  
ATOM   1385  CB  ARG   199       2.210 -18.113 -23.654  1.00                 C  
ATOM   1386  CD  ARG   199       0.500 -16.461 -24.457  1.00                 C  
ATOM   1387  NE  ARG   199       0.284 -15.870 -23.138  1.00                 N  
ATOM   1388  CG  ARG   199       0.881 -17.929 -24.368  1.00                 C  
ATOM   1389  CZ  ARG   199      -0.872 -15.906 -22.484  1.00                 C  
ATOM   1390  NH1 ARG   199      -0.975 -15.341 -21.289  1.00                 N  
ATOM   1391  NH2 ARG   199      -1.923 -16.505 -23.027  1.00                 N  
ATOM   1392  N   LEU   200       1.870 -20.868 -25.386  1.00                 N  
ATOM   1393  CA  LEU   200       2.007 -21.628 -26.613  1.00                 C  
ATOM   1394  C   LEU   200       0.846 -21.287 -27.572  1.00                 C  
ATOM   1395  O   LEU   200      -0.231 -20.919 -27.115  1.00                 O  
ATOM   1396  CB  LEU   200       2.041 -23.128 -26.313  1.00                 C  
ATOM   1397  CG  LEU   200       3.263 -23.639 -25.548  1.00                 C  
ATOM   1398  CD1 LEU   200       3.086 -23.431 -24.051  1.00                 C  
ATOM   1399  CD2 LEU   200       3.512 -25.108 -25.851  1.00                 C  
ATOM   1400  N   HIS   201       1.060 -21.356 -28.885  1.00                 N  
ATOM   1401  CA  HIS   201       0.001 -20.988 -29.841  1.00                 C  
ATOM   1402  C   HIS   201      -0.089 -21.840 -31.105  1.00                 C  
ATOM   1403  O   HIS   201       0.899 -22.461 -31.499  1.00                 O  
ATOM   1404  CB  HIS   201       0.161 -19.532 -30.283  1.00                 C  
ATOM   1405  CG  HIS   201      -1.009 -19.002 -31.052  1.00                 C  
ATOM   1406  ND1 HIS   201      -2.277 -18.924 -30.518  1.00                 N  
ATOM   1407  CE1 HIS   201      -3.110 -18.411 -31.441  1.00                 C  
ATOM   1408  CD2 HIS   201      -1.218 -18.472 -32.392  1.00                 C  
ATOM   1409  NE2 HIS   201      -2.481 -18.137 -32.567  1.00                 N  
ATOM   1410  N   HIS   202      -0.458 -23.109 -30.962  1.00                 N  
ATOM   1411  CA  HIS   202      -0.395 -24.045 -32.090  1.00                 C  
ATOM   1412  C   HIS   202      -1.621 -23.909 -32.982  1.00                 C  
ATOM   1413  O   HIS   202      -2.686 -23.459 -32.551  1.00                 O  
ATOM   1414  CB  HIS   202      -0.268 -25.484 -31.586  1.00                 C  
ATOM   1415  CG  HIS   202       1.024 -25.766 -30.884  1.00                 C  
ATOM   1416  ND1 HIS   202       2.245 -25.710 -31.520  1.00                 N  
ATOM   1417  CE1 HIS   202       3.213 -26.010 -30.637  1.00                 C  
ATOM   1418  CD2 HIS   202       1.411 -26.135 -29.530  1.00                 C  
ATOM   1419  NE2 HIS   202       2.720 -26.267 -29.441  1.00                 N  
ATOM   1420  N   ARG   203      -1.490 -24.298 -34.249  1.00                 N  
ATOM   1421  CA  ARG   203      -2.633 -24.267 -35.159  1.00                 C  
ATOM   1422  C   ARG   203      -3.089 -25.664 -35.619  1.00                 C  
ATOM   1423  O   ARG   203      -4.153 -26.150 -35.225  1.00                 O  
ATOM   1424  CB  ARG   203      -2.312 -23.422 -36.394  1.00                 C  
ATOM   1425  CD  ARG   203      -1.829 -21.162 -37.371  1.00                 C  
ATOM   1426  NE  ARG   203      -1.659 -19.734 -37.109  1.00                 N  
ATOM   1427  CG  ARG   203      -2.170 -21.936 -36.109  1.00                 C  
ATOM   1428  CZ  ARG   203      -1.248 -18.852 -38.014  1.00                 C  
ATOM   1429  NH1 ARG   203      -1.123 -17.574 -37.685  1.00                 N  
ATOM   1430  NH2 ARG   203      -0.964 -19.251 -39.247  1.00                 N  
ATOM   1431  N   VAL   204      -2.297 -26.328 -36.454  1.00                 N  
ATOM   1432  CA  VAL   204      -2.755 -27.583 -37.030  1.00                 C  
ATOM   1433  C   VAL   204      -1.545 -28.422 -37.468  1.00                 C  
ATOM   1434  O   VAL   204      -0.415 -27.933 -37.552  1.00                 O  
ATOM   1435  CB  VAL   204      -3.707 -27.345 -38.217  1.00                 C  
ATOM   1436  CG1 VAL   204      -2.975 -26.652 -39.356  1.00                 C  
ATOM   1437  CG2 VAL   204      -4.310 -28.660 -38.688  1.00                 C  
ATOM   1438  N   THR   205      -1.774 -29.699 -37.751  1.00                 N  
ATOM   1439  CA  THR   205      -0.721 -30.626 -38.237  1.00                 C  
ATOM   1440  C   THR   205      -1.443 -31.947 -38.428  1.00                 C  
ATOM   1441  O   THR   205      -2.467 -32.221 -37.797  1.00                 O  
ATOM   1442  CB  THR   205       0.452 -30.719 -37.243  1.00                 C  
ATOM   1443  OG1 THR   205       1.486 -31.542 -37.796  1.00                 O  
ATOM   1444  CG2 THR   205      -0.010 -31.333 -35.931  1.00                 C  
ATOM   1445  N   GLY   206      -0.915 -32.801 -39.316  1.00                 N  
ATOM   1446  CA  GLY   206      -1.653 -33.957 -39.793  1.00                 C  
ATOM   1447  C   GLY   206      -1.155 -35.299 -39.238  1.00                 C  
ATOM   1448  O   GLY   206      -1.832 -35.942 -38.431  1.00                 O  
ATOM   1449  N   GLU   207       0.030 -35.752 -39.652  1.00                 N  
ATOM   1450  CA  GLU   207       0.630 -36.970 -39.100  1.00                 C  
ATOM   1451  C   GLU   207       1.059 -36.676 -37.635  1.00                 C  
ATOM   1452  O   GLU   207       0.336 -35.997 -36.901  1.00                 O  
ATOM   1453  CB  GLU   207       1.815 -37.419 -39.957  1.00                 C  
ATOM   1454  CD  GLU   207       2.632 -38.307 -42.176  1.00                 C  
ATOM   1455  CG  GLU   207       1.430 -37.893 -41.349  1.00                 C  
ATOM   1456  OE1 GLU   207       3.773 -38.069 -41.728  1.00                 O  
ATOM   1457  OE2 GLU   207       2.432 -38.869 -43.274  1.00                 O  
ATOM   1458  N   ILE   208       2.237 -37.252 -37.148  1.00                 N  
ATOM   1459  CA  ILE   208       2.695 -36.630 -35.927  1.00                 C  
ATOM   1460  C   ILE   208       3.835 -35.662 -36.163  1.00                 C  
ATOM   1461  O   ILE   208       4.828 -36.005 -36.804  1.00                 O  
ATOM   1462  CB  ILE   208       3.133 -37.680 -34.889  1.00                 C  
ATOM   1463  CD1 ILE   208       2.347 -39.791 -33.696  1.00                 C  
ATOM   1464  CG1 ILE   208       1.953 -38.576 -34.507  1.00                 C  
ATOM   1465  CG2 ILE   208       3.747 -37.002 -33.673  1.00                 C  
ATOM   1466  N   CYS   209       3.702 -34.461 -35.613  1.00                 N  
ATOM   1467  CA  CYS   209       4.773 -33.477 -35.662  1.00                 C  
ATOM   1468  C   CYS   209       5.268 -33.074 -34.286  1.00                 C  
ATOM   1469  O   CYS   209       4.563 -33.222 -33.297  1.00                 O  
ATOM   1470  CB  CYS   209       4.317 -32.226 -36.416  1.00                 C  
ATOM   1471  SG  CYS   209       2.995 -31.302 -35.600  1.00                 S  
ATOM   1472  N   GLN   210       6.474 -32.518 -34.248  1.00                 N  
ATOM   1473  CA  GLN   210       7.076 -32.037 -33.015  1.00                 C  
ATOM   1474  C   GLN   210       7.654 -30.639 -33.227  1.00                 C  
ATOM   1475  O   GLN   210       8.580 -30.450 -34.038  1.00                 O  
ATOM   1476  CB  GLN   210       8.161 -33.004 -32.536  1.00                 C  
ATOM   1477  CD  GLN   210       6.834 -34.389 -30.893  1.00                 C  
ATOM   1478  CG  GLN   210       7.644 -34.387 -32.174  1.00                 C  
ATOM   1479  OE1 GLN   210       7.196 -33.731 -29.917  1.00                 O  
ATOM   1480  NE2 GLN   210       5.733 -35.131 -30.892  1.00                 N  
ATOM   1481  N   ALA   211       7.080 -29.673 -32.505  1.00                 N  
ATOM   1482  CA  ALA   211       7.546 -28.292 -32.464  1.00                 C  
ATOM   1483  C   ALA   211       8.374 -28.075 -31.196  1.00                 C  
ATOM   1484  O   ALA   211       7.986 -28.500 -30.133  1.00                 O  
ATOM   1485  CB  ALA   211       6.367 -27.333 -32.519  1.00                 C  
ATOM   1486  N   ARG   212       9.527 -27.436 -31.301  1.00                 N  
ATOM   1487  CA  ARG   212      10.371 -27.238 -30.134  1.00                 C  
ATOM   1488  C   ARG   212      10.721 -25.780 -29.962  1.00                 C  
ATOM   1489  O   ARG   212      10.744 -25.007 -30.919  1.00                 O  
ATOM   1490  CB  ARG   212      11.646 -28.077 -30.246  1.00                 C  
ATOM   1491  CD  ARG   212      10.937 -30.077 -28.906  1.00                 C  
ATOM   1492  NE  ARG   212      10.754 -31.527 -28.891  1.00                 N  
ATOM   1493  CG  ARG   212      11.402 -29.577 -30.264  1.00                 C  
ATOM   1494  CZ  ARG   212       9.622 -32.141 -29.219  1.00                 C  
ATOM   1495  NH1 ARG   212       9.549 -33.464 -29.175  1.00                 N  
ATOM   1496  NH2 ARG   212       8.566 -31.430 -29.591  1.00                 N  
ATOM   1497  N   THR   213      10.985 -25.402 -28.723  1.00                 N  
ATOM   1498  CA  THR   213      11.627 -24.141 -28.436  1.00                 C  
ATOM   1499  C   THR   213      12.398 -24.291 -27.135  1.00                 C  
ATOM   1500  O   THR   213      12.411 -25.362 -26.533  1.00                 O  
ATOM   1501  CB  THR   213      10.603 -22.995 -28.343  1.00                 C  
ATOM   1502  OG1 THR   213      11.290 -21.737 -28.322  1.00                 O  
ATOM   1503  CG2 THR   213       9.777 -23.119 -27.072  1.00                 C  
ATOM   1504  N   SER   214      13.046 -23.224 -26.704  1.00                 N  
ATOM   1505  CA  SER   214      13.987 -23.327 -25.630  1.00                 C  
ATOM   1506  C   SER   214      14.010 -22.041 -24.853  1.00                 C  
ATOM   1507  O   SER   214      13.813 -20.969 -25.403  1.00                 O  
ATOM   1508  CB  SER   214      15.379 -23.664 -26.168  1.00                 C  
ATOM   1509  OG  SER   214      16.323 -23.762 -25.115  1.00                 O  
ATOM   1510  N   TYR   215      14.254 -22.160 -23.561  1.00                 N  
ATOM   1511  CA  TYR   215      14.437 -21.000 -22.711  1.00                 C  
ATOM   1512  C   TYR   215      15.739 -21.142 -21.954  1.00                 C  
ATOM   1513  O   TYR   215      15.893 -22.046 -21.118  1.00                 O  
ATOM   1514  CB  TYR   215      13.254 -20.846 -21.752  1.00                 C  
ATOM   1515  CG  TYR   215      11.927 -20.635 -22.446  1.00                 C  
ATOM   1516  OH  TYR   215       8.276 -20.072 -24.353  1.00                 O  
ATOM   1517  CZ  TYR   215       9.484 -20.257 -23.722  1.00                 C  
ATOM   1518  CD1 TYR   215      11.165 -21.718 -22.866  1.00                 C  
ATOM   1519  CE1 TYR   215       9.950 -21.534 -23.500  1.00                 C  
ATOM   1520  CD2 TYR   215      11.442 -19.355 -22.678  1.00                 C  
ATOM   1521  CE2 TYR   215      10.230 -19.153 -23.311  1.00                 C  
ATOM   1522  N   THR   216      16.690 -20.269 -22.249  1.00                 N  
ATOM   1523  CA  THR   216      17.895 -20.228 -21.427  1.00                 C  
ATOM   1524  C   THR   216      17.673 -19.290 -20.262  1.00                 C  
ATOM   1525  O   THR   216      16.709 -18.528 -20.240  1.00                 O  
ATOM   1526  CB  THR   216      19.122 -19.785 -22.246  1.00                 C  
ATOM   1527  OG1 THR   216      18.938 -18.438 -22.697  1.00                 O  
ATOM   1528  CG2 THR   216      19.305 -20.684 -23.459  1.00                 C  
ATOM   1529  N   SER   217      18.568 -19.362 -19.292  1.00                 N  
ATOM   1530  CA  SER   217      18.356 -18.741 -17.997  1.00                 C  
ATOM   1531  C   SER   217      17.973 -17.234 -18.105  1.00                 C  
ATOM   1532  O   SER   217      17.072 -16.752 -17.405  1.00                 O  
ATOM   1533  CB  SER   217      19.605 -18.880 -17.125  1.00                 C  
ATOM   1534  OG  SER   217      19.852 -20.237 -16.800  1.00                 O  
ATOM   1535  N   ALA   218      18.608 -16.518 -19.032  1.00                 N  
ATOM   1536  CA  ALA   218      18.290 -15.103 -19.293  1.00                 C  
ATOM   1537  C   ALA   218      16.963 -14.816 -20.026  1.00                 C  
ATOM   1538  O   ALA   218      16.618 -13.660 -20.269  1.00                 O  
ATOM   1539  CB  ALA   218      19.399 -14.451 -20.105  1.00                 C  
ATOM   1540  N   ASP   219      16.228 -15.864 -20.379  1.00                 N  
ATOM   1541  CA  ASP   219      14.910 -15.701 -20.992  1.00                 C  
ATOM   1542  C   ASP   219      13.770 -16.034 -20.024  1.00                 C  
ATOM   1543  O   ASP   219      12.608 -16.034 -20.401  1.00                 O  
ATOM   1544  CB  ASP   219      14.788 -16.577 -22.240  1.00                 C  
ATOM   1545  CG  ASP   219      15.725 -16.144 -23.350  1.00                 C  
ATOM   1546  OD1 ASP   219      15.896 -14.921 -23.540  1.00                 O  
ATOM   1547  OD2 ASP   219      16.289 -17.027 -24.030  1.00                 O  
ATOM   1548  N   ILE   220      14.106 -16.305 -18.766  1.00                 N  
ATOM   1549  CA  ILE   220      13.097 -16.517 -17.732  1.00                 C  
ATOM   1550  C   ILE   220      12.908 -15.238 -16.891  1.00                 C  
ATOM   1551  O   ILE   220      13.765 -14.890 -16.093  1.00                 O  
ATOM   1552  CB  ILE   220      13.464 -17.703 -16.820  1.00                 C  
ATOM   1553  CD1 ILE   220      14.155 -20.156 -16.865  1.00                 C  
ATOM   1554  CG1 ILE   220      13.587 -18.988 -17.641  1.00                 C  
ATOM   1555  CG2 ILE   220      12.449 -17.843 -15.696  1.00                 C  
ATOM   1556  N   LEU   221      11.798 -14.529 -17.070  1.00                 N  
ATOM   1557  CA  LEU   221      11.567 -13.286 -16.323  1.00                 C  
ATOM   1558  C   LEU   221      10.898 -13.517 -14.964  1.00                 C  
ATOM   1559  O   LEU   221       9.749 -13.962 -14.896  1.00                 O  
ATOM   1560  CB  LEU   221      10.709 -12.320 -17.143  1.00                 C  
ATOM   1561  CG  LEU   221      11.290 -11.870 -18.485  1.00                 C  
ATOM   1562  CD1 LEU   221      10.298 -10.991 -19.232  1.00                 C  
ATOM   1563  CD2 LEU   221      12.603 -11.131 -18.282  1.00                 C  
ATOM   1564  N   TRP   222      11.621 -13.219 -13.882  1.00                 N  
ATOM   1565  CA  TRP   222      11.091 -13.425 -12.536  1.00                 C  
ATOM   1566  C   TRP   222      10.211 -12.261 -12.134  1.00                 C  
ATOM   1567  O   TRP   222      10.688 -11.138 -12.045  1.00                 O  
ATOM   1568  CB  TRP   222      12.232 -13.606 -11.533  1.00                 C  
ATOM   1569  CG  TRP   222      11.765 -13.865 -10.133  1.00                 C  
ATOM   1570  CD1 TRP   222      11.354 -12.937  -9.221  1.00                 C  
ATOM   1571  NE1 TRP   222      10.999 -13.552  -8.045  1.00                 N  
ATOM   1572  CD2 TRP   222      11.660 -15.139  -9.486  1.00                 C  
ATOM   1573  CE2 TRP   222      11.179 -14.906  -8.184  1.00                 C  
ATOM   1574  CH2 TRP   222      11.226 -17.213  -7.685  1.00                 C  
ATOM   1575  CZ2 TRP   222      10.958 -15.938  -7.273  1.00                 C  
ATOM   1576  CE3 TRP   222      11.925 -16.454  -9.880  1.00                 C  
ATOM   1577  CZ3 TRP   222      11.705 -17.474  -8.973  1.00                 C  
ATOM   1578  N   GLY   223       8.946 -12.533 -11.854  1.00                 N  
ATOM   1579  CA  GLY   223       8.066 -11.520 -11.321  1.00                 C  
ATOM   1580  C   GLY   223       7.234 -10.900 -12.407  1.00                 C  
ATOM   1581  O   GLY   223       6.873  -9.733 -12.317  1.00                 O  
ATOM   1582  N   TYR   224       6.913 -11.691 -13.429  1.00                 N  
ATOM   1583  CA  TYR   224       6.116 -11.231 -14.568  1.00                 C  
ATOM   1584  C   TYR   224       4.896 -12.104 -14.844  1.00                 C  
ATOM   1585  O   TYR   224       4.740 -13.179 -14.285  1.00                 O  
ATOM   1586  CB  TYR   224       6.975 -11.168 -15.832  1.00                 C  
ATOM   1587  CG  TYR   224       8.129 -10.195 -15.741  1.00                 C  
ATOM   1588  OH  TYR   224      11.311  -7.530 -15.483  1.00                 O  
ATOM   1589  CZ  TYR   224      10.257  -8.411 -15.569  1.00                 C  
ATOM   1590  CD1 TYR   224       9.344 -10.582 -15.191  1.00                 C  
ATOM   1591  CE1 TYR   224      10.404  -9.699 -15.104  1.00                 C  
ATOM   1592  CD2 TYR   224       7.999  -8.892 -16.205  1.00                 C  
ATOM   1593  CE2 TYR   224       9.048  -7.996 -16.125  1.00                 C  
ATOM   1594  N   ARG   225       4.049 -11.625 -15.742  1.00                 N  
ATOM   1595  CA  ARG   225       2.832 -12.304 -16.133  1.00                 C  
ATOM   1596  C   ARG   225       2.599 -12.114 -17.605  1.00                 C  
ATOM   1597  O   ARG   225       2.968 -11.073 -18.151  1.00                 O  
ATOM   1598  CB  ARG   225       1.644 -11.784 -15.321  1.00                 C  
ATOM   1599  CD  ARG   225       0.544 -11.500 -13.083  1.00                 C  
ATOM   1600  NE  ARG   225       0.678 -11.663 -11.637  1.00                 N  
ATOM   1601  CG  ARG   225       1.729 -12.086 -13.834  1.00                 C  
ATOM   1602  CZ  ARG   225       0.238 -12.718 -10.960  1.00                 C  
ATOM   1603  NH1 ARG   225       0.404 -12.779  -9.646  1.00                 N  
ATOM   1604  NH2 ARG   225      -0.368 -13.710 -11.599  1.00                 N  
ATOM   1605  N   PHE   226       1.944 -13.083 -18.245  1.00                 N  
ATOM   1606  CA  PHE   226       1.584 -12.921 -19.646  1.00                 C  
ATOM   1607  C   PHE   226       0.380 -12.010 -19.860  1.00                 C  
ATOM   1608  O   PHE   226      -0.644 -12.138 -19.192  1.00                 O  
ATOM   1609  CB  PHE   226       1.295 -14.280 -20.286  1.00                 C  
ATOM   1610  CG  PHE   226       2.515 -15.137 -20.466  1.00                 C  
ATOM   1611  CZ  PHE   226       4.775 -16.720 -20.805  1.00                 C  
ATOM   1612  CD1 PHE   226       2.872 -16.069 -19.507  1.00                 C  
ATOM   1613  CE1 PHE   226       3.995 -16.857 -19.672  1.00                 C  
ATOM   1614  CD2 PHE   226       3.306 -15.012 -21.594  1.00                 C  
ATOM   1615  CE2 PHE   226       4.429 -15.801 -21.760  1.00                 C  
ATOM   1616  N   GLU   227       0.523 -11.078 -20.793  1.00                 N  
ATOM   1617  CA  GLU   227      -0.572 -10.202 -21.199  1.00                 C  
ATOM   1618  C   GLU   227      -1.683 -11.043 -21.804  1.00                 C  
ATOM   1619  O   GLU   227      -1.400 -11.908 -22.619  1.00                 O  
ATOM   1620  CB  GLU   227      -0.075  -9.147 -22.190  1.00                 C  
ATOM   1621  CD  GLU   227      -1.611  -7.258 -21.520  1.00                 C  
ATOM   1622  CG  GLU   227      -1.145  -8.166 -22.640  1.00                 C  
ATOM   1623  OE1 GLU   227      -0.749  -6.725 -20.790  1.00                 O  
ATOM   1624  OE2 GLU   227      -2.839  -7.079 -21.372  1.00                 O  
ATOM   1625  N   ASN   228      -2.947 -10.793 -21.414  1.00                 N  
ATOM   1626  CA  ASN   228      -4.090 -11.431 -22.071  1.00                 C  
ATOM   1627  C   ASN   228      -4.051 -11.257 -23.588  1.00                 C  
ATOM   1628  O   ASN   228      -3.570 -10.233 -24.087  1.00                 O  
ATOM   1629  CB  ASN   228      -5.404 -10.882 -21.512  1.00                 C  
ATOM   1630  CG  ASN   228      -5.658 -11.319 -20.083  1.00                 C  
ATOM   1631  OD1 ASN   228      -5.082 -12.300 -19.612  1.00                 O  
ATOM   1632  ND2 ASN   228      -6.523 -10.590 -19.388  1.00                 N  
ATOM   1633  N   ILE   229      -4.552 -12.251 -24.314  1.00                 N  
ATOM   1634  CA  ILE   229      -4.656 -12.138 -25.760  1.00                 C  
ATOM   1635  C   ILE   229      -6.087 -12.333 -26.232  1.00                 C  
ATOM   1636  O   ILE   229      -6.375 -12.182 -27.415  1.00                 O  
ATOM   1637  CB  ILE   229      -3.734 -13.145 -26.473  1.00                 C  
ATOM   1638  CD1 ILE   229      -3.459 -15.629 -26.977  1.00                 C  
ATOM   1639  CG1 ILE   229      -4.146 -14.579 -26.132  1.00                 C  
ATOM   1640  CG2 ILE   229      -2.279 -12.875 -26.123  1.00                 C  
ATOM   1641  N   VAL   230      -6.983 -12.671 -25.309  1.00                 N  
ATOM   1642  CA  VAL   230      -8.382 -12.936 -25.661  1.00                 C  
ATOM   1643  C   VAL   230      -9.304 -11.777 -25.375  1.00                 C  
ATOM   1644  O   VAL   230      -9.228 -11.154 -24.315  1.00                 O  
ATOM   1645  CB  VAL   230      -8.922 -14.179 -24.930  1.00                 C  
ATOM   1646  CG1 VAL   230      -8.151 -15.421 -25.351  1.00                 C  
ATOM   1647  CG2 VAL   230      -8.848 -13.986 -23.424  1.00                 C  
ATOM   1648  N   GLU   231     -10.180 -11.523 -26.346  1.00                 N  
ATOM   1649  CA  GLU   231     -11.275 -10.566 -26.241  1.00                 C  
ATOM   1650  C   GLU   231     -12.508 -11.192 -26.916  1.00                 C  
ATOM   1651  O   GLU   231     -12.372 -11.981 -27.862  1.00                 O  
ATOM   1652  CB  GLU   231     -10.886  -9.234 -26.885  1.00                 C  
ATOM   1653  CD  GLU   231     -11.502  -6.830 -27.354  1.00                 C  
ATOM   1654  CG  GLU   231     -11.951  -8.155 -26.773  1.00                 C  
ATOM   1655  OE1 GLU   231     -10.345  -6.745 -27.817  1.00                 O  
ATOM   1656  OE2 GLU   231     -12.307  -5.875 -27.348  1.00                 O  
ATOM   1657  N   PHE   232     -13.656 -11.100 -26.251  1.00                 N  
ATOM   1658  CA  PHE   232     -14.883 -11.663 -26.797  1.00                 C  
ATOM   1659  C   PHE   232     -15.806 -10.576 -27.361  1.00                 C  
ATOM   1660  O   PHE   232     -16.057  -9.548 -26.725  1.00                 O  
ATOM   1661  CB  PHE   232     -15.626 -12.467 -25.728  1.00                 C  
ATOM   1662  CG  PHE   232     -14.905 -13.713 -25.298  1.00                 C  
ATOM   1663  CZ  PHE   232     -13.577 -16.019 -24.496  1.00                 C  
ATOM   1664  CD1 PHE   232     -13.803 -14.170 -25.998  1.00                 C  
ATOM   1665  CE1 PHE   232     -13.140 -15.316 -25.602  1.00                 C  
ATOM   1666  CD2 PHE   232     -15.331 -14.428 -24.192  1.00                 C  
ATOM   1667  CE2 PHE   232     -14.668 -15.575 -23.796  1.00                 C  
ATOM   1668  N   ASP   233     -16.325 -10.793 -28.571  1.00                 N  
ATOM   1669  CA  ASP   233     -17.280  -9.861 -29.180  1.00                 C  
ATOM   1670  C   ASP   233     -18.578 -10.088 -28.398  1.00                 C  
ATOM   1671  O   ASP   233     -19.169 -11.170 -28.438  1.00                 O  
ATOM   1672  CB  ASP   233     -17.411 -10.132 -30.680  1.00                 C  
ATOM   1673  CG  ASP   233     -18.302  -9.124 -31.379  1.00                 C  
ATOM   1674  OD1 ASP   233     -19.292  -8.678 -30.761  1.00                 O  
ATOM   1675  OD2 ASP   233     -18.010  -8.780 -32.543  1.00                 O  
ATOM   1676  N   HIS   234     -19.044  -9.075 -27.674  1.00                 N  
ATOM   1677  CA  HIS   234     -20.226  -9.228 -26.847  1.00                 C  
ATOM   1678  C   HIS   234     -21.538  -9.539 -27.588  1.00                 C  
ATOM   1679  O   HIS   234     -22.529  -9.964 -26.986  1.00                 O  
ATOM   1680  CB  HIS   234     -20.463  -7.967 -26.013  1.00                 C  
ATOM   1681  CG  HIS   234     -20.860  -6.773 -26.823  1.00                 C  
ATOM   1682  ND1 HIS   234     -22.175  -6.424 -27.041  1.00                 N  
ATOM   1683  CE1 HIS   234     -22.214  -5.314 -27.799  1.00                 C  
ATOM   1684  CD2 HIS   234     -20.151  -5.728 -27.548  1.00                 C  
ATOM   1685  NE2 HIS   234     -21.003  -4.891 -28.107  1.00                 N  
ATOM   1686  N   GLU   235     -21.564  -9.335 -28.897  1.00                 N  
ATOM   1687  CA  GLU   235     -22.780  -9.624 -29.642  1.00                 C  
ATOM   1688  C   GLU   235     -22.768 -10.949 -30.394  1.00                 C  
ATOM   1689  O   GLU   235     -23.807 -11.587 -30.586  1.00                 O  
ATOM   1690  CB  GLU   235     -23.069  -8.509 -30.649  1.00                 C  
ATOM   1691  CD  GLU   235     -24.627  -7.155 -29.193  1.00                 C  
ATOM   1692  CG  GLU   235     -23.353  -7.157 -30.014  1.00                 C  
ATOM   1693  OE1 GLU   235     -25.651  -7.675 -29.685  1.00                 O  
ATOM   1694  OE2 GLU   235     -24.602  -6.634 -28.059  1.00                 O  
ATOM   1695  N   HIS   236     -21.596 -11.389 -30.833  1.00                 N  
ATOM   1696  CA  HIS   236     -21.490 -12.615 -31.614  1.00                 C  
ATOM   1697  C   HIS   236     -20.895 -13.823 -30.869  1.00                 C  
ATOM   1698  O   HIS   236     -21.140 -14.978 -31.227  1.00                 O  
ATOM   1699  CB  HIS   236     -20.646 -12.380 -32.869  1.00                 C  
ATOM   1700  CG  HIS   236     -21.237 -11.382 -33.815  1.00                 C  
ATOM   1701  ND1 HIS   236     -22.365 -11.642 -34.563  1.00                 N  
ATOM   1702  CE1 HIS   236     -22.651 -10.564 -35.314  1.00                 C  
ATOM   1703  CD2 HIS   236     -20.913 -10.024 -34.228  1.00                 C  
ATOM   1704  NE2 HIS   236     -21.784  -9.589 -35.118  1.00                 N  
ATOM   1705  N   GLY   237     -20.105 -13.577 -29.822  1.00                 N  
ATOM   1706  CA  GLY   237     -19.501 -14.676 -29.080  1.00                 C  
ATOM   1707  C   GLY   237     -18.184 -15.142 -29.686  1.00                 C  
ATOM   1708  O   GLY   237     -17.468 -15.970 -29.118  1.00                 O  
ATOM   1709  N   LYS   238     -17.845 -14.615 -30.853  1.00                 N  
ATOM   1710  CA  LYS   238     -16.593 -15.019 -31.496  1.00                 C  
ATOM   1711  C   LYS   238     -15.398 -14.517 -30.693  1.00                 C  
ATOM   1712  O   LYS   238     -15.247 -13.321 -30.430  1.00                 O  
ATOM   1713  CB  LYS   238     -16.533 -14.492 -32.931  1.00                 C  
ATOM   1714  CD  LYS   238     -15.353 -14.453 -35.146  1.00                 C  
ATOM   1715  CE  LYS   238     -14.132 -14.912 -35.925  1.00                 C  
ATOM   1716  CG  LYS   238     -15.311 -14.949 -33.710  1.00                 C  
ATOM   1717  NZ  LYS   238     -14.150 -14.417 -37.329  1.00                 N  
ATOM   1718  N   TRP   239     -14.452 -15.500 -30.335  1.00                 N  
ATOM   1719  CA  TRP   239     -13.372 -15.049 -29.474  1.00                 C  
ATOM   1720  C   TRP   239     -12.229 -14.596 -30.358  1.00                 C  
ATOM   1721  O   TRP   239     -11.794 -15.333 -31.241  1.00                 O  
ATOM   1722  CB  TRP   239     -12.944 -16.167 -28.521  1.00                 C  
ATOM   1723  CG  TRP   239     -13.967 -16.488 -27.475  1.00                 C  
ATOM   1724  CD1 TRP   239     -15.004 -15.696 -27.073  1.00                 C  
ATOM   1725  NE1 TRP   239     -15.730 -16.328 -26.092  1.00                 N  
ATOM   1726  CD2 TRP   239     -14.052 -17.688 -26.697  1.00                 C  
ATOM   1727  CE2 TRP   239     -15.163 -17.554 -25.845  1.00                 C  
ATOM   1728  CH2 TRP   239     -14.782 -19.688 -24.908  1.00                 C  
ATOM   1729  CZ2 TRP   239     -15.539 -18.550 -24.945  1.00                 C  
ATOM   1730  CE3 TRP   239     -13.296 -18.863 -26.639  1.00                 C  
ATOM   1731  CZ3 TRP   239     -13.672 -19.847 -25.744  1.00                 C  
ATOM   1732  N   ARG   240     -11.771 -13.369 -30.144  1.00                 N  
ATOM   1733  CA  ARG   240     -10.701 -12.816 -30.967  1.00                 C  
ATOM   1734  C   ARG   240      -9.362 -12.833 -30.231  1.00                 C  
ATOM   1735  O   ARG   240      -9.220 -12.287 -29.132  1.00                 O  
ATOM   1736  CB  ARG   240     -11.040 -11.387 -31.397  1.00                 C  
ATOM   1737  CD  ARG   240     -12.502  -9.846 -32.734  1.00                 C  
ATOM   1738  NE  ARG   240     -13.711  -9.718 -33.543  1.00                 N  
ATOM   1739  CG  ARG   240     -12.242 -11.286 -32.322  1.00                 C  
ATOM   1740  CZ  ARG   240     -13.740  -9.829 -34.867  1.00                 C  
ATOM   1741  NH1 ARG   240     -14.887  -9.698 -35.519  1.00                 N  
ATOM   1742  NH2 ARG   240     -12.621 -10.072 -35.536  1.00                 N  
ATOM   1743  N   ALA   241      -8.390 -13.485 -30.856  1.00                 N  
ATOM   1744  CA  ALA   241      -7.034 -13.543 -30.348  1.00                 C  
ATOM   1745  C   ALA   241      -6.231 -12.419 -30.981  1.00                 C  
ATOM   1746  O   ALA   241      -6.121 -12.338 -32.204  1.00                 O  
ATOM   1747  CB  ALA   241      -6.416 -14.902 -30.640  1.00                 C  
ATOM   1748  N   ASN   242      -5.685 -11.546 -30.143  1.00                 N  
ATOM   1749  CA  ASN   242      -4.815 -10.478 -30.600  1.00                 C  
ATOM   1750  C   ASN   242      -3.347 -10.877 -30.457  1.00                 C  
ATOM   1751  O   ASN   242      -2.697 -10.549 -29.466  1.00                 O  
ATOM   1752  CB  ASN   242      -5.105  -9.186 -29.834  1.00                 C  
ATOM   1753  CG  ASN   242      -4.291  -8.012 -30.341  1.00                 C  
ATOM   1754  OD1 ASN   242      -3.430  -8.170 -31.207  1.00                 O  
ATOM   1755  ND2 ASN   242      -4.561  -6.829 -29.803  1.00                 N  
ATOM   1756  N   PHE   243      -2.832 -11.575 -31.462  1.00                 N  
ATOM   1757  CA  PHE   243      -1.455 -12.044 -31.471  1.00                 C  
ATOM   1758  C   PHE   243      -0.379 -10.979 -31.296  1.00                 C  
ATOM   1759  O   PHE   243       0.793 -11.316 -31.143  1.00                 O  
ATOM   1760  CB  PHE   243      -1.150 -12.787 -32.773  1.00                 C  
ATOM   1761  CG  PHE   243      -1.166 -11.907 -33.991  1.00                 C  
ATOM   1762  CZ  PHE   243      -1.201 -10.281 -36.245  1.00                 C  
ATOM   1763  CD1 PHE   243      -0.065 -11.136 -34.319  1.00                 C  
ATOM   1764  CE1 PHE   243      -0.079 -10.326 -35.439  1.00                 C  
ATOM   1765  CD2 PHE   243      -2.281 -11.851 -34.808  1.00                 C  
ATOM   1766  CE2 PHE   243      -2.295 -11.041 -35.928  1.00                 C  
ATOM   1767  N   GLU   244      -0.761  -9.704 -31.315  1.00                 N  
ATOM   1768  CA  GLU   244       0.178  -8.630 -30.959  1.00                 C  
ATOM   1769  C   GLU   244       0.621  -8.719 -29.501  1.00                 C  
ATOM   1770  O   GLU   244       1.692  -8.236 -29.146  1.00                 O  
ATOM   1771  CB  GLU   244      -0.450  -7.260 -31.222  1.00                 C  
ATOM   1772  CD  GLU   244      -1.297  -5.588 -32.916  1.00                 C  
ATOM   1773  CG  GLU   244      -0.651  -6.942 -32.695  1.00                 C  
ATOM   1774  OE1 GLU   244      -1.640  -4.923 -31.916  1.00                 O  
ATOM   1775  OE2 GLU   244      -1.461  -5.193 -34.089  1.00                 O  
ATOM   1776  N   LEU   245      -0.213  -9.338 -28.668  1.00                 N  
ATOM   1777  CA  LEU   245       0.071  -9.481 -27.245  1.00                 C  
ATOM   1778  C   LEU   245       0.594 -10.868 -26.903  1.00                 C  
ATOM   1779  O   LEU   245       0.800 -11.178 -25.732  1.00                 O  
ATOM   1780  CB  LEU   245      -1.181  -9.187 -26.417  1.00                 C  
ATOM   1781  CG  LEU   245      -1.759  -7.776 -26.538  1.00                 C  
ATOM   1782  CD1 LEU   245      -3.042  -7.648 -25.732  1.00                 C  
ATOM   1783  CD2 LEU   245      -0.743  -6.738 -26.084  1.00                 C  
ATOM   1784  N   PHE   246       0.814 -11.700 -27.916  1.00                 N  
ATOM   1785  CA  PHE   246       1.141 -13.100 -27.667  1.00                 C  
ATOM   1786  C   PHE   246       2.411 -13.253 -26.839  1.00                 C  
ATOM   1787  O   PHE   246       2.433 -14.024 -25.893  1.00                 O  
ATOM   1788  CB  PHE   246       1.296 -13.857 -28.987  1.00                 C  
ATOM   1789  CG  PHE   246       1.690 -15.297 -28.818  1.00                 C  
ATOM   1790  CZ  PHE   246       2.426 -17.959 -28.506  1.00                 C  
ATOM   1791  CD1 PHE   246       0.749 -16.251 -28.476  1.00                 C  
ATOM   1792  CE1 PHE   246       1.111 -17.576 -28.320  1.00                 C  
ATOM   1793  CD2 PHE   246       3.002 -15.696 -29.002  1.00                 C  
ATOM   1794  CE2 PHE   246       3.365 -17.021 -28.846  1.00                 C  
ATOM   1795  N   ASP   247       3.455 -12.514 -27.198  1.00                 N  
ATOM   1796  CA  ASP   247       4.741 -12.648 -26.546  1.00                 C  
ATOM   1797  C   ASP   247       4.844 -11.714 -25.358  1.00                 C  
ATOM   1798  O   ASP   247       5.754 -11.837 -24.544  1.00                 O  
ATOM   1799  CB  ASP   247       5.875 -12.371 -27.535  1.00                 C  
ATOM   1800  CG  ASP   247       5.972 -13.427 -28.620  1.00                 C  
ATOM   1801  OD1 ASP   247       6.027 -14.627 -28.277  1.00                 O  
ATOM   1802  OD2 ASP   247       5.994 -13.054 -29.811  1.00                 O  
ATOM   1803  N   ASP   248       3.898 -10.792 -25.243  1.00                 N  
ATOM   1804  CA  ASP   248       4.038  -9.674 -24.311  1.00                 C  
ATOM   1805  C   ASP   248       3.792 -10.074 -22.864  1.00                 C  
ATOM   1806  O   ASP   248       2.885 -10.835 -22.571  1.00                 O  
ATOM   1807  CB  ASP   248       3.081  -8.541 -24.686  1.00                 C  
ATOM   1808  CG  ASP   248       3.478  -7.845 -25.974  1.00                 C  
ATOM   1809  OD1 ASP   248       4.645  -7.994 -26.394  1.00                 O  
ATOM   1810  OD2 ASP   248       2.623  -7.151 -26.562  1.00                 O  
ATOM   1811  N   VAL   249       4.624  -9.555 -21.972  1.00                 N  
ATOM   1812  CA  VAL   249       4.494  -9.802 -20.540  1.00                 C  
ATOM   1813  C   VAL   249       4.473  -8.487 -19.786  1.00                 C  
ATOM   1814  O   VAL   249       4.826  -7.449 -20.332  1.00                 O  
ATOM   1815  CB  VAL   249       5.629 -10.701 -20.017  1.00                 C  
ATOM   1816  CG1 VAL   249       5.596 -12.056 -20.707  1.00                 C  
ATOM   1817  CG2 VAL   249       6.978 -10.029 -20.220  1.00                 C  
ATOM   1818  N   THR   250       4.049  -8.530 -18.533  1.00                 N  
ATOM   1819  CA  THR   250       4.069  -7.346 -17.700  1.00                 C  
ATOM   1820  C   THR   250       4.449  -7.695 -16.271  1.00                 C  
ATOM   1821  O   THR   250       4.198  -8.815 -15.818  1.00                 O  
ATOM   1822  CB  THR   250       2.707  -6.627 -17.709  1.00                 C  
ATOM   1823  OG1 THR   250       1.705  -7.488 -17.155  1.00                 O  
ATOM   1824  CG2 THR   250       2.305  -6.264 -19.130  1.00                 C  
ATOM   1825  N   PRO   251       5.049  -6.737 -15.564  1.00                 N  
ATOM   1826  CA  PRO   251       5.580  -6.986 -14.237  1.00                 C  
ATOM   1827  C   PRO   251       4.471  -6.944 -13.187  1.00                 C  
ATOM   1828  O   PRO   251       3.597  -6.094 -13.269  1.00                 O  
ATOM   1829  CB  PRO   251       6.596  -5.861 -14.028  1.00                 C  
ATOM   1830  CD  PRO   251       5.432  -5.354 -16.057  1.00                 C  
ATOM   1831  CG  PRO   251       6.075  -4.730 -14.850  1.00                 C  
ATOM   1832  N   SER   252       4.480  -7.874 -12.234  1.00                 N  
ATOM   1833  CA  SER   252       3.578  -7.800 -11.066  1.00                 C  
ATOM   1834  C   SER   252       4.300  -8.059  -9.778  1.00                 C  
ATOM   1835  O   SER   252       5.365  -8.697  -9.769  1.00                 O  
ATOM   1836  CB  SER   252       2.425  -8.795 -11.215  1.00                 C  
ATOM   1837  OG  SER   252       2.901 -10.130 -11.217  1.00                 O  
ATOM   1838  N   SER   253       3.689  -7.577  -8.691  1.00                 N  
ATOM   1839  CA  SER   253       4.228  -7.749  -7.358  1.00                 C  
ATOM   1840  C   SER   253       4.453  -9.227  -7.146  1.00                 C  
ATOM   1841  O   SER   253       3.543 -10.034  -7.365  1.00                 O  
ATOM   1842  CB  SER   253       3.277  -7.159  -6.315  1.00                 C  
ATOM   1843  OG  SER   253       3.748  -7.399  -5.001  1.00                 O  
ATOM   1844  N   THR   254       5.675  -9.580  -6.757  1.00                 N  
ATOM   1845  CA  THR   254       6.063 -10.975  -6.650  1.00                 C  
ATOM   1846  C   THR   254       7.179 -11.131  -5.633  1.00                 C  
ATOM   1847  O   THR   254       8.147 -10.348  -5.637  1.00                 O  
ATOM   1848  CB  THR   254       6.510 -11.542  -8.010  1.00                 C  
ATOM   1849  OG1 THR   254       6.818 -12.935  -7.872  1.00                 O  
ATOM   1850  CG2 THR   254       7.750 -10.817  -8.508  1.00                 C  
ATOM   1851  N   PRO   255       7.053 -12.146  -4.760  1.00                 N  
ATOM   1852  CA  PRO   255       8.107 -12.443  -3.813  1.00                 C  
ATOM   1853  C   PRO   255       9.433 -12.688  -4.523  1.00                 C  
ATOM   1854  O   PRO   255       9.455 -13.184  -5.657  1.00                 O  
ATOM   1855  CB  PRO   255       7.615 -13.701  -3.095  1.00                 C  
ATOM   1856  CD  PRO   255       5.881 -13.083  -4.624  1.00                 C  
ATOM   1857  CG  PRO   255       6.133 -13.674  -3.265  1.00                 C  
ATOM   1858  N   LYS   256      10.521 -12.318  -3.855  1.00                 N  
ATOM   1859  CA  LYS   256      11.864 -12.550  -4.365  1.00                 C  
ATOM   1860  C   LYS   256      12.456 -13.847  -3.832  1.00                 C  
ATOM   1861  O   LYS   256      13.578 -14.214  -4.196  1.00                 O  
ATOM   1862  CB  LYS   256      12.782 -11.379  -4.008  1.00                 C  
ATOM   1863  CD  LYS   256      13.359  -8.952  -4.283  1.00                 C  
ATOM   1864  CE  LYS   256      12.985  -7.642  -4.957  1.00                 C  
ATOM   1865  CG  LYS   256      12.404 -10.068  -4.677  1.00                 C  
ATOM   1866  NZ  LYS   256      13.890  -6.531  -4.553  1.00                 N  
ATOM   1867  N   CYS   257      11.711 -14.537  -2.974  1.00                 N  
ATOM   1868  CA  CYS   257      12.219 -15.725  -2.307  1.00                 C  
ATOM   1869  C   CYS   257      12.014 -16.952  -3.169  1.00                 C  
ATOM   1870  O   CYS   257      11.072 -17.005  -3.964  1.00                 O  
ATOM   1871  CB  CYS   257      11.538 -15.910  -0.950  1.00                 C  
ATOM   1872  SG  CYS   257      11.878 -14.594   0.242  1.00                 S  
ATOM   1873  N   SER   258      12.884 -17.945  -2.990  1.00                 N  
ATOM   1874  CA  SER   258      12.700 -19.266  -3.591  1.00                 C  
ATOM   1875  C   SER   258      11.417 -19.898  -3.093  1.00                 C  
ATOM   1876  O   SER   258      11.011 -19.666  -1.951  1.00                 O  
ATOM   1877  CB  SER   258      13.896 -20.167  -3.280  1.00                 C  
ATOM   1878  OG  SER   258      13.966 -20.464  -1.896  1.00                 O  
ATOM   1879  N   ALA   259      10.778 -20.710  -3.931  1.00                 N  
ATOM   1880  CA  ALA   259       9.532 -21.350  -3.508  1.00                 C  
ATOM   1881  C   ALA   259       9.702 -22.125  -2.197  1.00                 C  
ATOM   1882  O   ALA   259       8.795 -22.136  -1.369  1.00                 O  
ATOM   1883  CB  ALA   259       9.021 -22.285  -4.593  1.00                 C  
ATOM   1884  N   LYS   260      10.864 -22.745  -2.011  1.00                 N  
ATOM   1885  CA  LYS   260      11.141 -23.494  -0.804  1.00                 C  
ATOM   1886  C   LYS   260      11.035 -22.625   0.447  1.00                 C  
ATOM   1887  O   LYS   260      10.400 -23.004   1.423  1.00                 O  
ATOM   1888  CB  LYS   260      12.533 -24.126  -0.873  1.00                 C  
ATOM   1889  CD  LYS   260      14.274 -25.585   0.195  1.00                 C  
ATOM   1890  CE  LYS   260      14.658 -26.379   1.432  1.00                 C  
ATOM   1891  CG  LYS   260      12.902 -24.948   0.351  1.00                 C  
ATOM   1892  NZ  LYS   260      16.000 -27.009   1.293  1.00                 N  
ATOM   1893  N   GLN   261      11.644 -21.451   0.411  1.00                 N  
ATOM   1894  CA  GLN   261      11.583 -20.550   1.544  1.00                 C  
ATOM   1895  C   GLN   261      10.166 -19.984   1.682  1.00                 C  
ATOM   1896  O   GLN   261       9.698 -19.734   2.790  1.00                 O  
ATOM   1897  CB  GLN   261      12.605 -19.422   1.387  1.00                 C  
ATOM   1898  CD  GLN   261      15.035 -18.740   1.296  1.00                 C  
ATOM   1899  CG  GLN   261      14.051 -19.875   1.500  1.00                 C  
ATOM   1900  OE1 GLN   261      15.466 -18.100   2.255  1.00                 O  
ATOM   1901  NE2 GLN   261      15.394 -18.487   0.043  1.00                 N  
ATOM   1902  N   TYR   262       9.466 -19.818   0.564  1.00                 N  
ATOM   1903  CA  TYR   262       8.117 -19.302   0.619  1.00                 C  
ATOM   1904  C   TYR   262       7.246 -20.266   1.390  1.00                 C  
ATOM   1905  O   TYR   262       6.497 -19.879   2.283  1.00                 O  
ATOM   1906  CB  TYR   262       7.572 -19.076  -0.793  1.00                 C  
ATOM   1907  CG  TYR   262       6.142 -18.585  -0.826  1.00                 C  
ATOM   1908  OH  TYR   262       2.216 -17.219  -0.913  1.00                 O  
ATOM   1909  CZ  TYR   262       3.514 -17.672  -0.885  1.00                 C  
ATOM   1910  CD1 TYR   262       5.843 -17.250  -0.585  1.00                 C  
ATOM   1911  CE1 TYR   262       4.539 -16.792  -0.613  1.00                 C  
ATOM   1912  CD2 TYR   262       5.096 -19.458  -1.097  1.00                 C  
ATOM   1913  CE2 TYR   262       3.787 -19.018  -1.130  1.00                 C  
ATOM   1914  N   ASP   263       7.359 -21.536   1.036  1.00                 N  
ATOM   1915  CA  ASP   263       6.624 -22.578   1.701  1.00                 C  
ATOM   1916  C   ASP   263       6.956 -22.562   3.183  1.00                 C  
ATOM   1917  O   ASP   263       6.061 -22.454   4.008  1.00                 O  
ATOM   1918  CB  ASP   263       6.945 -23.940   1.082  1.00                 C  
ATOM   1919  CG  ASP   263       6.346 -24.107  -0.301  1.00                 C  
ATOM   1920  OD1 ASP   263       5.470 -23.297  -0.670  1.00                 O  
ATOM   1921  OD2 ASP   263       6.753 -25.047  -1.015  1.00                 O  
ATOM   1922  N   ASN   264       8.245 -22.618   3.512  1.00                 N  
ATOM   1923  CA  ASN   264       8.692 -22.667   4.902  1.00                 C  
ATOM   1924  C   ASN   264       8.114 -21.543   5.734  1.00                 C  
ATOM   1925  O   ASN   264       7.742 -21.743   6.887  1.00                 O  
ATOM   1926  CB  ASN   264      10.220 -22.637   4.975  1.00                 C  
ATOM   1927  CG  ASN   264      10.850 -23.945   4.540  1.00                 C  
ATOM   1928  OD1 ASN   264      10.188 -24.983   4.506  1.00                 O  
ATOM   1929  ND2 ASN   264      12.134 -23.900   4.206  1.00                 N  
ATOM   1930  N   LEU   265       8.052 -20.357   5.144  1.00                 N  
ATOM   1931  CA  LEU   265       7.557 -19.180   5.833  1.00                 C  
ATOM   1932  C   LEU   265       6.053 -19.245   6.004  1.00                 C  
ATOM   1933  O   LEU   265       5.523 -18.787   7.016  1.00                 O  
ATOM   1934  CB  LEU   265       7.947 -17.911   5.073  1.00                 C  
ATOM   1935  CG  LEU   265       9.438 -17.566   5.050  1.00                 C  
ATOM   1936  CD1 LEU   265       9.703 -16.389   4.123  1.00                 C  
ATOM   1937  CD2 LEU   265       9.940 -17.258   6.452  1.00                 C  
ATOM   1938  N   THR   266       5.374 -19.810   5.009  1.00                 N  
ATOM   1939  CA  THR   266       3.934 -20.026   5.073  1.00                 C  
ATOM   1940  C   THR   266       3.536 -21.123   6.086  1.00                 C  
ATOM   1941  O   THR   266       2.583 -20.953   6.850  1.00                 O  
ATOM   1942  CB  THR   266       3.358 -20.404   3.696  1.00                 C  
ATOM   1943  OG1 THR   266       3.593 -19.338   2.767  1.00                 O  
ATOM   1944  CG2 THR   266       1.859 -20.643   3.792  1.00                 C  
ATOM   1945  N   LYS   267       4.275 -22.233   6.101  1.00                 N  
ATOM   1946  CA  LYS   267       4.014 -23.326   7.039  1.00                 C  
ATOM   1947  C   LYS   267       4.184 -22.891   8.484  1.00                 C  
ATOM   1948  O   LYS   267       3.499 -23.401   9.364  1.00                 O  
ATOM   1949  CB  LYS   267       4.936 -24.512   6.749  1.00                 C  
ATOM   1950  CD  LYS   267       5.572 -26.405   5.229  1.00                 C  
ATOM   1951  CE  LYS   267       5.246 -27.145   3.942  1.00                 C  
ATOM   1952  CG  LYS   267       4.617 -25.245   5.456  1.00                 C  
ATOM   1953  NZ  LYS   267       6.199 -28.260   3.686  1.00                 N  
ATOM   1954  N   GLY   268       5.102 -21.957   8.724  1.00                 N  
ATOM   1955  CA  GLY   268       5.287 -21.367  10.054  1.00                 C  
ATOM   1956  C   GLY   268       4.210 -20.338  10.409  1.00                 C  
ATOM   1957  O   GLY   268       3.878 -20.173  11.586  1.00                 O  
ATOM   1958  N   THR   269       3.684 -19.647   9.392  1.00                 N  
ATOM   1959  CA  THR   269       2.580 -18.690   9.554  1.00                 C  
ATOM   1960  C   THR   269       1.314 -19.409  10.016  1.00                 C  
ATOM   1961  O   THR   269       0.680 -19.001  10.997  1.00                 O  
ATOM   1962  CB  THR   269       2.297 -17.928   8.246  1.00                 C  
ATOM   1963  OG1 THR   269       3.452 -17.165   7.875  1.00                 O  
ATOM   1964  CG2 THR   269       1.124 -16.977   8.427  1.00                 C  
ATOM   1965  N   GLY   270       0.966 -20.476   9.292  1.00                 N  
ATOM   1966  CA  GLY   270      -0.079 -21.427   9.679  1.00                 C  
ATOM   1967  C   GLY   270       0.164 -21.999  11.090  1.00                 C  
ATOM   1968  O   GLY   270      -0.754 -22.054  11.913  1.00                 O  
ATOM   1969  N   ASN   271       1.408 -22.394  11.365  1.00                 N  
ATOM   1970  CA  ASN   271       1.787 -23.028  12.632  1.00                 C  
ATOM   1971  C   ASN   271       1.822 -22.091  13.863  1.00                 C  
ATOM   1972  O   ASN   271       2.037 -22.553  14.993  1.00                 O  
ATOM   1973  CB  ASN   271       3.155 -23.701  12.506  1.00                 C  
ATOM   1974  CG  ASN   271       3.487 -24.575  13.700  1.00                 C  
ATOM   1975  OD1 ASN   271       2.598 -25.158  14.320  1.00                 O  
ATOM   1976  ND2 ASN   271       4.771 -24.667  14.025  1.00                 N  
TER
