# Supplementary material for: Comparative Single-Cell Transcriptomics Reveals Novel Genes Involved in Bivalve Embryonic Shell Formation and Questions Ontogenetic Homology of Molluscan Shell Types
Source: Front Cell Dev Biol. 2022 Jun 9;10:883755. doi: 10.3389/fcell.2022.883755 (PMC9261976; doi:10.3389/fcell.2022.883755)
Supplement: Supplementary file 1 [file DataSheet1.ZIP › Supplementary_File1/s_f_2/24e3dd8a4d7d0130.final.pdb]

ATOM      1  N   LEU     6      -3.834  -2.472  -0.174  1.00                 N  
ATOM      2  CA  LEU     6      -4.316  -3.747  -0.691  1.00                 C  
ATOM      3  C   LEU     6      -3.250  -4.426  -1.545  1.00                 C  
ATOM      4  O   LEU     6      -3.158  -5.654  -1.584  1.00                 O  
ATOM      5  CB  LEU     6      -5.596  -3.546  -1.505  1.00                 C  
ATOM      6  CG  LEU     6      -6.840  -3.127  -0.720  1.00                 C  
ATOM      7  CD1 LEU     6      -7.988  -2.802  -1.663  1.00                 C  
ATOM      8  CD2 LEU     6      -7.252  -4.218   0.257  1.00                 C  
ATOM      9  N   PHE     7      -2.446  -3.619  -2.229  1.00                 N  
ATOM     10  CA  PHE     7      -1.386  -4.141  -3.084  1.00                 C  
ATOM     11  C   PHE     7      -0.378  -4.947  -2.271  1.00                 C  
ATOM     12  O   PHE     7      -0.056  -6.086  -2.612  1.00                 O  
ATOM     13  CB  PHE     7      -0.680  -3.000  -3.819  1.00                 C  
ATOM     14  CG  PHE     7       0.466  -3.451  -4.680  1.00                 C  
ATOM     15  CZ  PHE     7       2.590  -4.283  -6.267  1.00                 C  
ATOM     16  CD1 PHE     7       0.237  -4.004  -5.927  1.00                 C  
ATOM     17  CE1 PHE     7       1.291  -4.419  -6.719  1.00                 C  
ATOM     18  CD2 PHE     7       1.772  -3.321  -4.242  1.00                 C  
ATOM     19  CE2 PHE     7       2.826  -3.736  -5.033  1.00                 C  
ATOM     20  N   VAL     8       0.118  -4.348  -1.194  1.00                 N  
ATOM     21  CA  VAL     8       1.091  -5.008  -0.330  1.00                 C  
ATOM     22  C   VAL     8       0.484  -6.241   0.331  1.00                 C  
ATOM     23  O   VAL     8       1.071  -7.323   0.309  1.00                 O  
ATOM     24  CB  VAL     8       1.631  -4.049   0.747  1.00                 C  
ATOM     25  CG1 VAL     8       2.472  -4.808   1.762  1.00                 C  
ATOM     26  CG2 VAL     8       2.441  -2.932   0.108  1.00                 C  
ATOM     27  N   PHE     9      -0.697  -6.072   0.916  1.00                 N  
ATOM     28  CA  PHE     9      -1.385  -7.171   1.582  1.00                 C  
ATOM     29  C   PHE     9      -1.698  -8.293   0.597  1.00                 C  
ATOM     30  O   PHE     9      -1.642  -9.473   0.945  1.00                 O  
ATOM     31  CB  PHE     9      -2.672  -6.675   2.244  1.00                 C  
ATOM     32  CG  PHE     9      -3.435  -7.748   2.967  1.00                 C  
ATOM     33  CZ  PHE     9      -4.851  -9.735   4.298  1.00                 C  
ATOM     34  CD1 PHE     9      -3.037  -8.175   4.221  1.00                 C  
ATOM     35  CE1 PHE     9      -3.739  -9.163   4.886  1.00                 C  
ATOM     36  CD2 PHE     9      -4.550  -8.331   2.391  1.00                 C  
ATOM     37  CE2 PHE     9      -5.252  -9.319   3.056  1.00                 C  
ATOM     38  N   LEU    10      -2.029  -7.917  -0.634  1.00                 N  
ATOM     39  CA  LEU    10      -2.350  -8.891  -1.670  1.00                 C  
ATOM     40  C   LEU    10      -1.097  -9.608  -2.158  1.00                 C  
ATOM     41  O   LEU    10      -1.137 -10.792  -2.495  1.00                 O  
ATOM     42  CB  LEU    10      -3.056  -8.211  -2.844  1.00                 C  
ATOM     43  CG  LEU    10      -3.506  -9.125  -3.986  1.00                 C  
ATOM     44  CD1 LEU    10      -4.483 -10.175  -3.481  1.00                 C  
ATOM     45  CD2 LEU    10      -4.135  -8.313  -5.109  1.00                 C  
ATOM     46  N   LEU    11       0.017  -8.884  -2.193  1.00                 N  
ATOM     47  CA  LEU    11       1.285  -9.452  -2.638  1.00                 C  
ATOM     48  C   LEU    11       1.728 -10.584  -1.717  1.00                 C  
ATOM     49  O   LEU    11       2.116 -11.657  -2.178  1.00                 O  
ATOM     50  CB  LEU    11       2.364  -8.369  -2.701  1.00                 C  
ATOM     51  CG  LEU    11       3.764  -8.831  -3.111  1.00                 C  
ATOM     52  CD1 LEU    11       3.747  -9.419  -4.513  1.00                 C  
ATOM     53  CD2 LEU    11       4.755  -7.679  -3.032  1.00                 C  
ATOM     54  N   GLY    12       1.667 -10.337  -0.413  1.00                 N  
ATOM     55  CA  GLY    12       2.059 -11.336   0.574  1.00                 C  
ATOM     56  C   GLY    12       0.995 -12.419   0.712  1.00                 C  
ATOM     57  O   GLY    12       1.311 -13.596   0.884  1.00                 O  
ATOM     58  N   VAL    13      -0.269 -12.013   0.636  1.00                 N  
ATOM     59  CA  VAL    13      -1.381 -12.949   0.750  1.00                 C  
ATOM     60  C   VAL    13      -1.460 -13.860  -0.469  1.00                 C  
ATOM     61  O   VAL    13      -1.470 -15.084  -0.343  1.00                 O  
ATOM     62  CB  VAL    13      -2.721 -12.213   0.938  1.00                 C  
ATOM     63  CG1 VAL    13      -3.881 -13.194   0.869  1.00                 C  
ATOM     64  CG2 VAL    13      -2.734 -11.459   2.258  1.00                 C  
ATOM     65  N   GLY    14      -1.515 -13.254  -1.651  1.00                 N  
ATOM     66  CA  GLY    14      -1.591 -14.011  -2.894  1.00                 C  
ATOM     67  C   GLY    14      -0.369 -14.908  -3.067  1.00                 C  
ATOM     68  O   GLY    14      -0.490 -16.068  -3.458  1.00                 O  
TER
