# Supplementary material for: Comparative Single-Cell Transcriptomics Reveals Novel Genes Involved in Bivalve Embryonic Shell Formation and Questions Ontogenetic Homology of Molluscan Shell Types
Source: Front Cell Dev Biol. 2022 Jun 9;10:883755. doi: 10.3389/fcell.2022.883755 (PMC9261976; doi:10.3389/fcell.2022.883755)
Supplement: Supplementary file 1 [file DataSheet1.ZIP › Supplementary_File1/s_f_2/2c84275f33eb4df2.final.pdb]

SSBOND   1 CYS     99    CYS    161
ATOM      1  N   GLY    46      11.689  19.898  28.346  1.00                 N  
ATOM      2  CA  GLY    46      12.857  19.019  28.673  1.00                 C  
ATOM      3  C   GLY    46      13.833  19.652  29.655  1.00                 C  
ATOM      4  O   GLY    46      13.648  19.562  30.880  1.00                 O  
ATOM      5  N   GLN    47      14.568  18.811  30.377  1.00                 N  
ATOM      6  CA  GLN    47      15.499  19.285  31.398  1.00                 C  
ATOM      7  C   GLN    47      16.836  19.848  30.926  1.00                 C  
ATOM      8  O   GLN    47      17.585  20.451  31.699  1.00                 O  
ATOM      9  CB  GLN    47      15.824  18.165  32.389  1.00                 C  
ATOM     10  CD  GLN    47      13.971  18.736  34.008  1.00                 C  
ATOM     11  CG  GLN    47      14.621  17.656  33.166  1.00                 C  
ATOM     12  OE1 GLN    47      14.627  19.371  34.834  1.00                 O  
ATOM     13  NE2 GLN    47      12.677  18.948  33.800  1.00                 N  
ATOM     14  N   CYS    48      17.166  19.665  29.648  1.00                 N  
ATOM     15  CA  CYS    48      18.436  20.170  29.132  1.00                 C  
ATOM     16  C   CYS    48      18.287  21.213  28.041  1.00                 C  
ATOM     17  O   CYS    48      19.235  21.929  27.705  1.00                 O  
ATOM     18  CB  CYS    48      19.290  19.021  28.592  1.00                 C  
ATOM     19  SG  CYS    48      19.728  17.773  29.825  1.00                 S  
ATOM     20  N   ASN    49      17.097  21.327  27.461  1.00                 N  
ATOM     21  CA  ASN    49      16.898  22.298  26.394  1.00                 C  
ATOM     22  C   ASN    49      15.657  23.164  26.567  1.00                 C  
ATOM     23  O   ASN    49      15.708  24.394  26.485  1.00                 O  
ATOM     24  CB  ASN    49      16.831  21.596  25.036  1.00                 C  
ATOM     25  CG  ASN    49      18.164  21.008  24.618  1.00                 C  
ATOM     26  OD1 ASN    49      19.217  21.434  25.090  1.00                 O  
ATOM     27  ND2 ASN    49      18.121  20.023  23.728  1.00                 N  
ATOM     28  N   LEU    50      14.517  22.529  26.810  1.00                 N  
ATOM     29  CA  LEU    50      13.266  23.261  26.959  1.00                 C  
ATOM     30  C   LEU    50      13.302  24.402  27.974  1.00                 C  
ATOM     31  O   LEU    50      12.774  25.491  27.734  1.00                 O  
ATOM     32  CB  LEU    50      12.134  22.312  27.357  1.00                 C  
ATOM     33  CG  LEU    50      10.754  22.945  27.548  1.00                 C  
ATOM     34  CD1 LEU    50      10.272  23.583  26.254  1.00                 C  
ATOM     35  CD2 LEU    50       9.750  21.910  28.033  1.00                 C  
ATOM     36  N   MET    51      13.925  24.175  29.123  1.00                 N  
ATOM     37  CA  MET    51      13.962  25.214  30.144  1.00                 C  
ATOM     38  C   MET    51      14.993  26.313  29.923  1.00                 C  
ATOM     39  O   MET    51      15.209  27.176  30.779  1.00                 O  
ATOM     40  CB  MET    51      14.223  24.602  31.522  1.00                 C  
ATOM     41  SD  MET    51      11.513  24.442  32.078  1.00                 S  
ATOM     42  CE  MET    51      11.754  25.573  33.445  1.00                 C  
ATOM     43  CG  MET    51      13.133  23.655  31.997  1.00                 C  
ATOM     44  N   TYR    52      15.630  26.322  28.783  1.00                 N  
ATOM     45  CA  TYR    52      16.626  27.377  28.536  1.00                 C  
ATOM     46  C   TYR    52      16.215  28.182  27.288  1.00                 C  
ATOM     47  O   TYR    52      16.096  29.422  27.293  1.00                 O  
ATOM     48  CB  TYR    52      18.019  26.769  28.364  1.00                 C  
ATOM     49  CG  TYR    52      18.523  26.036  29.587  1.00                 C  
ATOM     50  OH  TYR    52      19.903  24.008  32.944  1.00                 O  
ATOM     51  CZ  TYR    52      19.447  24.680  31.834  1.00                 C  
ATOM     52  CD1 TYR    52      18.343  24.665  29.719  1.00                 C  
ATOM     53  CE1 TYR    52      18.800  23.988  30.834  1.00                 C  
ATOM     54  CD2 TYR    52      19.177  26.718  30.605  1.00                 C  
ATOM     55  CE2 TYR    52      19.641  26.057  31.727  1.00                 C  
ATOM     56  N   PRO    53      15.965  27.433  26.215  1.00                 N  
ATOM     57  CA  PRO    53      15.590  28.024  24.940  1.00                 C  
ATOM     58  C   PRO    53      14.299  28.840  24.976  1.00                 C  
ATOM     59  O   PRO    53      14.090  29.668  24.098  1.00                 O  
ATOM     60  CB  PRO    53      15.424  26.821  24.009  1.00                 C  
ATOM     61  CD  PRO    53      16.156  25.939  26.110  1.00                 C  
ATOM     62  CG  PRO    53      16.268  25.755  24.623  1.00                 C  
ATOM     63  N   GLY    54      13.430  28.605  25.963  1.00                 N  
ATOM     64  CA  GLY    54      12.122  29.254  25.969  1.00                 C  
ATOM     65  C   GLY    54      11.981  30.269  27.058  1.00                 C  
ATOM     66  O   GLY    54      10.862  30.781  27.284  1.00                 O  
ATOM     67  N   HIS    55      13.100  30.559  27.733  1.00                 N  
ATOM     68  CA  HIS    55      13.046  31.335  28.971  1.00                 C  
ATOM     69  C   HIS    55      12.460  32.731  28.737  1.00                 C  
ATOM     70  O   HIS    55      11.692  33.229  29.533  1.00                 O  
ATOM     71  CB  HIS    55      14.440  31.455  29.589  1.00                 C  
ATOM     72  CG  HIS    55      14.464  32.202  30.887  1.00                 C  
ATOM     73  ND1 HIS    55      13.951  31.681  32.055  1.00                 N  
ATOM     74  CE1 HIS    55      14.115  32.578  33.043  1.00                 C  
ATOM     75  CD2 HIS    55      14.941  33.505  31.326  1.00                 C  
ATOM     76  NE2 HIS    55      14.709  33.675  32.613  1.00                 N  
ATOM     77  N   GLY    56      12.804  33.317  27.594  1.00                 N  
ATOM     78  CA  GLY    56      12.386  34.675  27.269  1.00                 C  
ATOM     79  C   GLY    56      11.360  34.661  26.130  1.00                 C  
ATOM     80  O   GLY    56      11.166  35.682  25.468  1.00                 O  
ATOM     81  N   VAL    57      10.751  33.499  25.881  1.00                 N  
ATOM     82  CA  VAL    57      10.074  33.262  24.630  1.00                 C  
ATOM     83  C   VAL    57       8.632  33.754  24.594  1.00                 C  
ATOM     84  O   VAL    57       7.974  33.838  25.623  1.00                 O  
ATOM     85  CB  VAL    57      10.075  31.767  24.262  1.00                 C  
ATOM     86  CG1 VAL    57       9.274  31.530  22.991  1.00                 C  
ATOM     87  CG2 VAL    57      11.500  31.259  24.101  1.00                 C  
ATOM     88  N   PRO    58       8.196  34.122  23.397  1.00                 N  
ATOM     89  CA  PRO    58       6.796  34.408  23.105  1.00                 C  
ATOM     90  C   PRO    58       6.259  33.265  22.244  1.00                 C  
ATOM     91  O   PRO    58       6.709  33.075  21.123  1.00                 O  
ATOM     92  CB  PRO    58       6.838  35.745  22.363  1.00                 C  
ATOM     93  CD  PRO    58       9.102  35.239  22.953  1.00                 C  
ATOM     94  CG  PRO    58       8.124  36.369  22.791  1.00                 C  
ATOM     95  N   ALA    59       5.237  32.559  22.741  1.00                 N  
ATOM     96  CA  ALA    59       4.604  31.506  21.944  1.00                 C  
ATOM     97  C   ALA    59       3.817  32.134  20.783  1.00                 C  
ATOM     98  O   ALA    59       2.916  32.982  20.982  1.00                 O  
ATOM     99  CB  ALA    59       3.694  30.655  22.817  1.00                 C  
ATOM    100  N   GLN    60       4.163  31.726  19.562  1.00                 N  
ATOM    101  CA  GLN    60       3.337  32.062  18.404  1.00                 C  
ATOM    102  C   GLN    60       3.105  30.776  17.573  1.00                 C  
ATOM    103  O   GLN    60       3.975  30.399  16.757  1.00                 O  
ATOM    104  CB  GLN    60       4.006  33.155  17.568  1.00                 C  
ATOM    105  CD  GLN    60       1.878  34.179  16.672  1.00                 C  
ATOM    106  CG  GLN    60       3.219  33.560  16.332  1.00                 C  
ATOM    107  OE1 GLN    60       1.812  35.223  17.320  1.00                 O  
ATOM    108  NE2 GLN    60       0.802  33.534  16.235  1.00                 N  
ATOM    109  N   GLN    61       1.978  30.078  17.803  1.00                 N  
ATOM    110  CA  GLN    61       1.722  28.823  17.032  1.00                 C  
ATOM    111  C   GLN    61       1.289  29.103  15.597  1.00                 C  
ATOM    112  O   GLN    61       0.750  30.178  15.315  1.00                 O  
ATOM    113  CB  GLN    61       0.657  27.974  17.729  1.00                 C  
ATOM    114  CD  GLN    61      -0.995  29.527  18.843  1.00                 C  
ATOM    115  CG  GLN    61      -0.739  28.576  17.690  1.00                 C  
ATOM    116  OE1 GLN    61      -0.124  30.312  19.217  1.00                 O  
ATOM    117  NE2 GLN    61      -2.194  29.458  19.409  1.00                 N  
ATOM    118  N   GLY    62       1.475  28.128  14.702  1.00                 N  
ATOM    119  CA  GLY    62       0.896  28.219  13.364  1.00                 C  
ATOM    120  C   GLY    62       1.950  28.714  12.382  1.00                 C  
ATOM    121  O   GLY    62       3.154  28.655  12.646  1.00                 O  
ATOM    122  N   PRO    63       1.474  29.226  11.257  1.00                 N  
ATOM    123  CA  PRO    63       2.323  29.566  10.127  1.00                 C  
ATOM    124  C   PRO    63       2.638  31.045  10.134  1.00                 C  
ATOM    125  O   PRO    63       1.789  31.884  10.231  1.00                 O  
ATOM    126  CB  PRO    63       1.492  29.166   8.906  1.00                 C  
ATOM    127  CD  PRO    63       0.057  28.955  10.810  1.00                 C  
ATOM    128  CG  PRO    63       0.076  29.318   9.352  1.00                 C  
ATOM    129  N   ALA    64       3.920  31.342  10.051  1.00                 N  
ATOM    130  CA  ALA    64       4.392  32.629  10.363  1.00                 C  
ATOM    131  C   ALA    64       5.367  33.030   9.232  1.00                 C  
ATOM    132  O   ALA    64       5.551  32.264   8.310  1.00                 O  
ATOM    133  CB  ALA    64       5.055  32.633  11.732  1.00                 C  
ATOM    134  N   PRO    65       6.005  34.200   9.327  1.00                 N  
ATOM    135  CA  PRO    65       6.934  34.655   8.259  1.00                 C  
ATOM    136  C   PRO    65       8.310  33.929   8.277  1.00                 C  
ATOM    137  O   PRO    65       9.147  34.134   7.388  1.00                 O  
ATOM    138  CB  PRO    65       7.115  36.148   8.538  1.00                 C  
ATOM    139  CD  PRO    65       5.908  35.280  10.413  1.00                 C  
ATOM    140  CG  PRO    65       6.964  36.273  10.017  1.00                 C  
ATOM    141  N   TYR    66       8.524  33.105   9.309  1.00                 N  
ATOM    142  CA  TYR    66       9.733  32.304   9.487  1.00                 C  
ATOM    143  C   TYR    66       9.438  30.826   9.331  1.00                 C  
ATOM    144  O   TYR    66       8.455  30.328   9.913  1.00                 O  
ATOM    145  CB  TYR    66      10.357  32.573  10.858  1.00                 C  
ATOM    146  CG  TYR    66      10.908  33.972  11.017  1.00                 C  
ATOM    147  OH  TYR    66      12.409  37.824  11.459  1.00                 O  
ATOM    148  CZ  TYR    66      11.914  36.549  11.312  1.00                 C  
ATOM    149  CD1 TYR    66      10.108  35.001  11.496  1.00                 C  
ATOM    150  CE1 TYR    66      10.603  36.283  11.645  1.00                 C  
ATOM    151  CD2 TYR    66      12.226  34.258  10.687  1.00                 C  
ATOM    152  CE2 TYR    66      12.739  35.534  10.829  1.00                 C  
ATOM    153  N   LYS    67      10.226  30.131   8.498  1.00                 N  
ATOM    154  CA  LYS    67       9.881  28.768   8.075  1.00                 C  
ATOM    155  C   LYS    67      11.050  27.812   8.289  1.00                 C  
ATOM    156  O   LYS    67      12.141  28.058   7.785  1.00                 O  
ATOM    157  CB  LYS    67       9.455  28.755   6.606  1.00                 C  
ATOM    158  CD  LYS    67       8.563  27.459   4.650  1.00                 C  
ATOM    159  CE  LYS    67       8.155  26.089   4.134  1.00                 C  
ATOM    160  CG  LYS    67       9.026  27.388   6.096  1.00                 C  
ATOM    161  NZ  LYS    67       7.749  26.133   2.702  1.00                 N  
ATOM    162  N   ILE    68      10.786  26.675   8.917  1.00                 N  
ATOM    163  CA  ILE    68      11.788  25.616   9.009  1.00                 C  
ATOM    164  C   ILE    68      11.394  24.555   7.983  1.00                 C  
ATOM    165  O   ILE    68      10.251  24.098   7.959  1.00                 O  
ATOM    166  CB  ILE    68      11.877  25.046  10.437  1.00                 C  
ATOM    167  CD1 ILE    68      13.396  23.672  11.954  1.00                 C  
ATOM    168  CG1 ILE    68      13.014  24.027  10.534  1.00                 C  
ATOM    169  CG2 ILE    68      10.543  24.448  10.856  1.00                 C  
ATOM    170  N   GLU    69      12.323  24.203   7.102  1.00                 N  
ATOM    171  CA  GLU    69      12.024  23.265   6.012  1.00                 C  
ATOM    172  C   GLU    69      13.164  22.286   5.814  1.00                 C  
ATOM    173  O   GLU    69      14.256  22.520   6.304  1.00                 O  
ATOM    174  CB  GLU    69      11.747  24.024   4.713  1.00                 C  
ATOM    175  CD  GLU    69      12.592  25.639   2.964  1.00                 C  
ATOM    176  CG  GLU    69      12.930  24.831   4.202  1.00                 C  
ATOM    177  OE1 GLU    69      11.391  25.771   2.650  1.00                 O  
ATOM    178  OE2 GLU    69      13.530  26.140   2.308  1.00                 O  
ATOM    179  N   VAL    70      12.881  21.162   5.145  1.00                 N  
ATOM    180  CA  VAL    70      13.926  20.208   4.749  1.00                 C  
ATOM    181  C   VAL    70      13.952  20.210   3.226  1.00                 C  
ATOM    182  O   VAL    70      12.914  20.000   2.590  1.00                 O  
ATOM    183  CB  VAL    70      13.660  18.806   5.329  1.00                 C  
ATOM    184  CG1 VAL    70      14.739  17.832   4.884  1.00                 C  
ATOM    185  CG2 VAL    70      13.583  18.864   6.847  1.00                 C  
ATOM    186  N   SER    71      15.117  20.482   2.636  1.00                 N  
ATOM    187  CA  SER    71      15.207  20.521   1.168  1.00                 C  
ATOM    188  C   SER    71      14.815  19.192   0.608  1.00                 C  
ATOM    189  O   SER    71      15.250  18.153   1.084  1.00                 O  
ATOM    190  CB  SER    71      16.621  20.904   0.728  1.00                 C  
ATOM    191  OG  SER    71      16.728  20.923  -0.685  1.00                 O  
ATOM    192  N   ASP    72      15.333  18.124   1.200  1.00                 N  
ATOM    193  CA  ASP    72      15.048  16.771   0.740  1.00                 C  
ATOM    194  C   ASP    72      14.740  15.889   1.950  1.00                 C  
ATOM    195  O   ASP    72      15.482  14.955   2.268  1.00                 O  
ATOM    196  CB  ASP    72      16.228  16.218  -0.062  1.00                 C  
ATOM    197  CG  ASP    72      15.920  14.879  -0.703  1.00                 C  
ATOM    198  OD1 ASP    72      14.823  14.338  -0.451  1.00                 O  
ATOM    199  OD2 ASP    72      16.776  14.371  -1.457  1.00                 O  
ATOM    200  N   ASN    73      13.627  16.170   2.657  1.00                 N  
ATOM    201  CA  ASN    73      13.230  15.401   3.844  1.00                 C  
ATOM    202  C   ASN    73      13.141  13.886   3.679  1.00                 C  
ATOM    203  O   ASN    73      13.305  13.127   4.638  1.00                 O  
ATOM    204  CB  ASN    73      11.879  15.888   4.371  1.00                 C  
ATOM    205  CG  ASN    73      10.764  15.720   3.357  1.00                 C  
ATOM    206  OD1 ASN    73      10.829  16.260   2.253  1.00                 O  
ATOM    207  ND2 ASN    73       9.734  14.969   3.731  1.00                 N  
ATOM    208  N   SER    74      12.879  13.416   2.465  1.00                 N  
ATOM    209  CA  SER    74      12.803  11.976   2.262  1.00                 C  
ATOM    210  C   SER    74      14.155  11.342   2.622  1.00                 C  
ATOM    211  O   SER    74      14.245  10.165   2.982  1.00                 O  
ATOM    212  CB  SER    74      12.414  11.658   0.817  1.00                 C  
ATOM    213  OG  SER    74      13.433  12.052  -0.085  1.00                 O  
ATOM    214  N   PHE    75      15.225  12.126   2.526  1.00                 N  
ATOM    215  CA  PHE    75      16.570  11.640   2.842  1.00                 C  
ATOM    216  C   PHE    75      16.888  11.638   4.339  1.00                 C  
ATOM    217  O   PHE    75      17.845  11.006   4.792  1.00                 O  
ATOM    218  CB  PHE    75      17.626  12.478   2.118  1.00                 C  
ATOM    219  CG  PHE    75      17.658  12.261   0.632  1.00                 C  
ATOM    220  CZ  PHE    75      17.723  11.864  -2.118  1.00                 C  
ATOM    221  CD1 PHE    75      16.663  11.534   0.003  1.00                 C  
ATOM    222  CE1 PHE    75      16.692  11.335  -1.364  1.00                 C  
ATOM    223  CD2 PHE    75      18.683  12.785  -0.136  1.00                 C  
ATOM    224  CE2 PHE    75      18.712  12.586  -1.503  1.00                 C  
ATOM    225  N   GLY    76      16.086  12.346   5.131  1.00                 N  
ATOM    226  CA  GLY    76      16.326  12.411   6.574  1.00                 C  
ATOM    227  C   GLY    76      15.802  11.177   7.289  1.00                 C  
ATOM    228  O   GLY    76      14.629  11.074   7.658  1.00                 O  
ATOM    229  N   CYS    77      16.698  10.215   7.490  1.00                 N  
ATOM    230  CA  CYS    77      16.381   8.948   8.132  1.00                 C  
ATOM    231  C   CYS    77      17.405   8.674   9.224  1.00                 C  
ATOM    232  O   CYS    77      18.170   9.558   9.618  1.00                 O  
ATOM    233  CB  CYS    77      16.355   7.817   7.102  1.00                 C  
ATOM    234  SG  CYS    77      15.133   8.031   5.787  1.00                 S  
ATOM    235  N   PRO    78      17.447   7.436   9.742  1.00                 N  
ATOM    236  CA  PRO    78      18.425   7.139  10.792  1.00                 C  
ATOM    237  C   PRO    78      19.870   7.327  10.331  1.00                 C  
ATOM    238  O   PRO    78      20.785   7.512  11.139  1.00                 O  
ATOM    239  CB  PRO    78      18.156   5.675  11.145  1.00                 C  
ATOM    240  CD  PRO    78      16.516   6.276   9.508  1.00                 C  
ATOM    241  CG  PRO    78      16.737   5.449  10.744  1.00                 C  
ATOM    242  N   THR    79      20.045   7.238   8.955  1.00                 N  
ATOM    243  CA  THR    79      21.415   7.501   8.508  1.00                 C  
ATOM    244  C   THR    79      21.603   8.399   7.280  1.00                 C  
ATOM    245  O   THR    79      22.740   8.662   6.870  1.00                 O  
ATOM    246  CB  THR    79      22.164   6.195   8.187  1.00                 C  
ATOM    247  OG1 THR    79      21.480   5.492   7.142  1.00                 O  
ATOM    248  CG2 THR    79      22.226   5.300   9.415  1.00                 C  
ATOM    249  N   ASP    80      20.518   8.852   6.665  1.00                 N  
ATOM    250  CA  ASP    80      20.616   9.767   5.531  1.00                 C  
ATOM    251  C   ASP    80      20.828  11.187   6.039  1.00                 C  
ATOM    252  O   ASP    80      20.235  11.568   7.069  1.00                 O  
ATOM    253  CB  ASP    80      19.360   9.679   4.662  1.00                 C  
ATOM    254  CG  ASP    80      19.259   8.364   3.915  1.00                 C  
ATOM    255  OD1 ASP    80      20.290   7.670   3.792  1.00                 O  
ATOM    256  OD2 ASP    80      18.149   8.027   3.452  1.00                 O  
ATOM    257  N   ASN    81      21.648  11.991   5.349  1.00                 N  
ATOM    258  CA  ASN    81      21.691  13.427   5.701  1.00                 C  
ATOM    259  C   ASN    81      20.720  14.298   4.909  1.00                 C  
ATOM    260  O   ASN    81      20.538  14.116   3.705  1.00                 O  
ATOM    261  CB  ASN    81      23.107  13.980   5.525  1.00                 C  
ATOM    262  CG  ASN    81      24.091  13.384   6.512  1.00                 C  
ATOM    263  OD1 ASN    81      23.760  12.458   7.252  1.00                 O  
ATOM    264  ND2 ASN    81      25.308  13.916   6.526  1.00                 N  
ATOM    265  N   ILE    82      20.072  15.227   5.614  1.00                 N  
ATOM    266  CA  ILE    82      19.050  16.086   5.049  1.00                 C  
ATOM    267  C   ILE    82      19.528  17.489   5.255  1.00                 C  
ATOM    268  O   ILE    82      20.136  17.799   6.282  1.00                 O  
ATOM    269  CB  ILE    82      17.676  15.828   5.695  1.00                 C  
ATOM    270  CD1 ILE    82      16.387  16.052   7.883  1.00                 C  
ATOM    271  CG1 ILE    82      17.738  16.087   7.201  1.00                 C  
ATOM    272  CG2 ILE    82      17.195  14.420   5.380  1.00                 C  
ATOM    273  N   THR    83      19.253  18.359   4.284  1.00                 N  
ATOM    274  CA  THR    83      19.605  19.770   4.462  1.00                 C  
ATOM    275  C   THR    83      18.407  20.509   5.038  1.00                 C  
ATOM    276  O   THR    83      17.357  20.629   4.408  1.00                 O  
ATOM    277  CB  THR    83      20.050  20.412   3.135  1.00                 C  
ATOM    278  OG1 THR    83      21.208  19.731   2.636  1.00                 O  
ATOM    279  CG2 THR    83      20.400  21.878   3.344  1.00                 C  
ATOM    280  N   VAL    84      18.562  20.974   6.272  1.00                 N  
ATOM    281  CA  VAL    84      17.500  21.676   6.971  1.00                 C  
ATOM    282  C   VAL    84      17.754  23.183   6.818  1.00                 C  
ATOM    283  O   VAL    84      18.884  23.629   6.999  1.00                 O  
ATOM    284  CB  VAL    84      17.429  21.261   8.452  1.00                 C  
ATOM    285  CG1 VAL    84      16.354  22.057   9.177  1.00                 C  
ATOM    286  CG2 VAL    84      17.165  19.768   8.575  1.00                 C  
ATOM    287  N   SER    85      16.715  23.948   6.489  1.00                 N  
ATOM    288  CA  SER    85      16.856  25.404   6.291  1.00                 C  
ATOM    289  C   SER    85      15.893  26.149   7.222  1.00                 C  
ATOM    290  O   SER    85      14.807  25.660   7.519  1.00                 O  
ATOM    291  CB  SER    85      16.594  25.774   4.830  1.00                 C  
ATOM    292  OG  SER    85      17.554  25.179   3.973  1.00                 O  
ATOM    293  N   LEU    86      16.286  27.341   7.623  1.00                 N  
ATOM    294  CA  LEU    86      15.440  28.229   8.431  1.00                 C  
ATOM    295  C   LEU    86      15.473  29.578   7.746  1.00                 C  
ATOM    296  O   LEU    86      16.551  30.138   7.610  1.00                 O  
ATOM    297  CB  LEU    86      15.947  28.286   9.873  1.00                 C  
ATOM    298  CG  LEU    86      15.187  29.214  10.823  1.00                 C  
ATOM    299  CD1 LEU    86      13.749  28.749  10.992  1.00                 C  
ATOM    300  CD2 LEU    86      15.881  29.286  12.174  1.00                 C  
ATOM    301  N   VAL    87      14.338  30.041   7.227  1.00                 N  
ATOM    302  CA  VAL    87      14.341  31.310   6.498  1.00                 C  
ATOM    303  C   VAL    87      13.193  32.256   6.790  1.00                 C  
ATOM    304  O   VAL    87      12.151  31.845   7.330  1.00                 O  
ATOM    305  CB  VAL    87      14.357  31.086   4.975  1.00                 C  
ATOM    306  CG1 VAL    87      15.618  30.344   4.558  1.00                 C  
ATOM    307  CG2 VAL    87      13.116  30.323   4.536  1.00                 C  
ATOM    308  N   GLY    88      13.411  33.530   6.463  1.00                 N  
ATOM    309  CA  GLY    88      12.428  34.620   6.631  1.00                 C  
ATOM    310  C   GLY    88      11.844  35.001   5.281  1.00                 C  
ATOM    311  O   GLY    88      12.594  35.161   4.312  1.00                 O  
ATOM    312  N   GLN    89      10.520  35.114   5.185  1.00                 N  
ATOM    313  CA  GLN    89       9.889  35.640   3.980  1.00                 C  
ATOM    314  C   GLN    89      10.246  37.127   3.859  1.00                 C  
ATOM    315  O   GLN    89      10.242  37.837   4.867  1.00                 O  
ATOM    316  CB  GLN    89       8.375  35.427   4.032  1.00                 C  
ATOM    317  CD  GLN    89       7.922  35.154   1.562  1.00                 C  
ATOM    318  CG  GLN    89       7.632  35.956   2.815  1.00                 C  
ATOM    319  OE1 GLN    89       7.803  33.929   1.555  1.00                 O  
ATOM    320  NE2 GLN    89       8.305  35.846   0.494  1.00                 N  
ATOM    321  N   GLY    90      10.559  37.597   2.632  1.00                 N  
ATOM    322  CA  GLY    90      10.906  39.002   2.374  1.00                 C  
ATOM    323  C   GLY    90       9.705  39.898   2.673  1.00                 C  
ATOM    324  O   GLY    90       8.579  39.517   2.312  1.00                 O  
ATOM    325  N   PRO    91       9.920  41.093   3.273  1.00                 N  
ATOM    326  CA  PRO    91      11.211  41.699   3.609  1.00                 C  
ATOM    327  C   PRO    91      11.704  41.412   5.035  1.00                 C  
ATOM    328  O   PRO    91      12.483  42.196   5.588  1.00                 O  
ATOM    329  CB  PRO    91      10.973  43.200   3.432  1.00                 C  
ATOM    330  CD  PRO    91       8.798  42.200   3.430  1.00                 C  
ATOM    331  CG  PRO    91       9.566  43.410   3.882  1.00                 C  
ATOM    332  N   ALA    92      11.269  40.302   5.629  1.00                 N  
ATOM    333  CA  ALA    92      11.659  39.992   7.007  1.00                 C  
ATOM    334  C   ALA    92      13.090  39.451   7.133  1.00                 C  
ATOM    335  O   ALA    92      13.713  39.129   6.144  1.00                 O  
ATOM    336  CB  ALA    92      10.698  38.982   7.616  1.00                 C  
ATOM    337  N   VAL    93      13.575  39.331   8.367  1.00                 N  
ATOM    338  CA  VAL    93      14.915  38.783   8.666  1.00                 C  
ATOM    339  C   VAL    93      14.938  38.351  10.125  1.00                 C  
ATOM    340  O   VAL    93      14.028  38.676  10.884  1.00                 O  
ATOM    341  CB  VAL    93      16.024  39.809   8.368  1.00                 C  
ATOM    342  CG1 VAL    93      16.027  40.175   6.891  1.00                 C  
ATOM    343  CG2 VAL    93      15.846  41.051   9.228  1.00                 C  
ATOM    344  N   PHE    94      15.972  37.621  10.514  1.00                 N  
ATOM    345  CA  PHE    94      16.190  37.301  11.908  1.00                 C  
ATOM    346  C   PHE    94      17.648  37.541  12.240  1.00                 C  
ATOM    347  O   PHE    94      18.524  37.596  11.349  1.00                 O  
ATOM    348  CB  PHE    94      15.784  35.854  12.195  1.00                 C  
ATOM    349  CG  PHE    94      16.624  34.835  11.480  1.00                 C  
ATOM    350  CZ  PHE    94      18.174  32.950  10.149  1.00                 C  
ATOM    351  CD1 PHE    94      17.758  34.310  12.075  1.00                 C  
ATOM    352  CE1 PHE    94      18.531  33.372  11.416  1.00                 C  
ATOM    353  CD2 PHE    94      16.281  34.402  10.211  1.00                 C  
ATOM    354  CE2 PHE    94      17.054  33.465   9.552  1.00                 C  
ATOM    355  N   ARG    95      17.901  37.728  13.527  1.00                 N  
ATOM    356  CA  ARG    95      19.263  37.986  13.985  1.00                 C  
ATOM    357  C   ARG    95      19.831  36.834  14.775  1.00                 C  
ATOM    358  O   ARG    95      21.037  36.758  14.942  1.00                 O  
ATOM    359  CB  ARG    95      19.311  39.257  14.835  1.00                 C  
ATOM    360  CD  ARG    95      18.734  40.413  16.987  1.00                 C  
ATOM    361  NE  ARG    95      18.002  40.337  18.249  1.00                 N  
ATOM    362  CG  ARG    95      18.601  39.136  16.174  1.00                 C  
ATOM    363  CZ  ARG    95      18.505  39.840  19.375  1.00                 C  
ATOM    364  NH1 ARG    95      17.765  39.812  20.475  1.00                 N  
ATOM    365  NH2 ARG    95      19.745  39.373  19.398  1.00                 N  
ATOM    366  N   GLY    96      18.960  35.970  15.283  1.00                 N  
ATOM    367  CA  GLY    96      19.359  34.875  16.140  1.00                 C  
ATOM    368  C   GLY    96      18.313  33.788  15.981  1.00                 C  
ATOM    369  O   GLY    96      17.193  34.047  15.538  1.00                 O  
ATOM    370  N   PHE    97      18.698  32.556  16.295  1.00                 N  
ATOM    371  CA  PHE    97      17.785  31.415  16.246  1.00                 C  
ATOM    372  C   PHE    97      18.340  30.310  17.123  1.00                 C  
ATOM    373  O   PHE    97      19.519  30.339  17.519  1.00                 O  
ATOM    374  CB  PHE    97      17.597  30.941  14.804  1.00                 C  
ATOM    375  CG  PHE    97      18.863  30.460  14.154  1.00                 C  
ATOM    376  CZ  PHE    97      21.208  29.578  12.949  1.00                 C  
ATOM    377  CD1 PHE    97      19.217  29.123  14.199  1.00                 C  
ATOM    378  CE1 PHE    97      20.382  28.681  13.601  1.00                 C  
ATOM    379  CD2 PHE    97      19.700  31.345  13.498  1.00                 C  
ATOM    380  CE2 PHE    97      20.865  30.903  12.900  1.00                 C  
ATOM    381  N   PHE    98      17.494  29.311  17.379  1.00                 N  
ATOM    382  CA  PHE    98      17.977  28.029  17.874  1.00                 C  
ATOM    383  C   PHE    98      17.271  26.927  17.074  1.00                 C  
ATOM    384  O   PHE    98      16.153  27.128  16.549  1.00                 O  
ATOM    385  CB  PHE    98      17.716  27.902  19.376  1.00                 C  
ATOM    386  CG  PHE    98      18.403  28.952  20.202  1.00                 C  
ATOM    387  CZ  PHE    98      19.680  30.891  21.730  1.00                 C  
ATOM    388  CD1 PHE    98      17.754  30.129  20.529  1.00                 C  
ATOM    389  CE1 PHE    98      18.386  31.096  21.289  1.00                 C  
ATOM    390  CD2 PHE    98      19.698  28.762  20.651  1.00                 C  
ATOM    391  CE2 PHE    98      20.330  29.728  21.411  1.00                 C  
ATOM    392  N   CYS    99      17.884  25.749  17.035  1.00                 N  
ATOM    393  CA  CYS    99      17.291  24.613  16.336  1.00                 C  
ATOM    394  C   CYS    99      17.668  23.356  17.086  1.00                 C  
ATOM    395  O   CYS    99      18.846  23.111  17.368  1.00                 O  
ATOM    396  CB  CYS    99      17.767  24.571  14.882  1.00                 C  
ATOM    397  SG  CYS    99      17.312  26.022  13.905  1.00                 S  
ATOM    398  N   GLN   100      16.675  22.532  17.361  1.00                 N  
ATOM    399  CA  GLN   100      16.870  21.322  18.148  1.00                 C  
ATOM    400  C   GLN   100      16.028  20.203  17.500  1.00                 C  
ATOM    401  O   GLN   100      15.031  20.492  16.845  1.00                 O  
ATOM    402  CB  GLN   100      16.476  21.562  19.607  1.00                 C  
ATOM    403  CD  GLN   100      16.923  22.798  21.764  1.00                 C  
ATOM    404  CG  GLN   100      17.324  22.606  20.315  1.00                 C  
ATOM    405  OE1 GLN   100      15.862  22.341  22.190  1.00                 O  
ATOM    406  NE2 GLN   100      17.772  23.476  22.528  1.00                 N  
ATOM    407  N   PRO   101      16.467  18.952  17.624  1.00                 N  
ATOM    408  CA  PRO   101      15.673  17.828  17.196  1.00                 C  
ATOM    409  C   PRO   101      15.297  17.020  18.425  1.00                 C  
ATOM    410  O   PRO   101      16.154  16.723  19.273  1.00                 O  
ATOM    411  CB  PRO   101      16.596  17.064  16.244  1.00                 C  
ATOM    412  CD  PRO   101      17.927  18.779  17.251  1.00                 C  
ATOM    413  CG  PRO   101      17.972  17.369  16.733  1.00                 C  
ATOM    414  N   ARG   102      14.030  16.659  18.558  1.00                 N  
ATOM    415  CA  ARG   102      13.716  15.677  19.599  1.00                 C  
ATOM    416  C   ARG   102      12.803  14.542  19.199  1.00                 C  
ATOM    417  O   ARG   102      12.023  14.643  18.243  1.00                 O  
ATOM    418  CB  ARG   102      13.079  16.364  20.809  1.00                 C  
ATOM    419  CD  ARG   102      13.316  17.964  22.727  1.00                 C  
ATOM    420  NE  ARG   102      12.159  18.791  22.390  1.00                 N  
ATOM    421  CG  ARG   102      13.979  17.381  21.490  1.00                 C  
ATOM    422  CZ  ARG   102      11.301  19.275  23.282  1.00                 C  
ATOM    423  NH1 ARG   102      10.278  20.018  22.883  1.00                 N  
ATOM    424  NH2 ARG   102      11.468  19.015  24.572  1.00                 N  
ATOM    425  N   PRO   103      12.938  13.451  19.939  1.00                 N  
ATOM    426  CA  PRO   103      12.077  12.285  19.801  1.00                 C  
ATOM    427  C   PRO   103      10.679  12.649  20.276  1.00                 C  
ATOM    428  O   PRO   103      10.529  13.335  21.278  1.00                 O  
ATOM    429  CB  PRO   103      12.740  11.228  20.687  1.00                 C  
ATOM    430  CD  PRO   103      13.955  13.259  21.046  1.00                 C  
ATOM    431  CG  PRO   103      13.461  12.015  21.730  1.00                 C  
ATOM    432  N   ASN   104       9.714  11.813  19.906  1.00                 N  
ATOM    433  CA  ASN   104       8.333  11.974  20.345  1.00                 C  
ATOM    434  C   ASN   104       8.153  11.760  21.821  1.00                 C  
ATOM    435  O   ASN   104       7.128  12.119  22.405  1.00                 O  
ATOM    436  CB  ASN   104       7.412  11.025  19.576  1.00                 C  
ATOM    437  CG  ASN   104       5.944  11.338  19.788  1.00                 C  
ATOM    438  OD1 ASN   104       5.484  12.438  19.485  1.00                 O  
ATOM    439  ND2 ASN   104       5.203  10.368  20.312  1.00                 N  
ATOM    440  N   PRO   105       9.145  11.170  22.465  1.00                 N  
ATOM    441  CA  PRO   105       9.137  11.052  23.927  1.00                 C  
ATOM    442  C   PRO   105       9.798  12.192  24.676  1.00                 C  
ATOM    443  O   PRO   105       9.893  12.178  25.906  1.00                 O  
ATOM    444  CB  PRO   105       9.896   9.752  24.198  1.00                 C  
ATOM    445  CD  PRO   105       9.810  10.001  21.819  1.00                 C  
ATOM    446  CG  PRO   105       9.786   8.983  22.924  1.00                 C  
ATOM    447  N   ASN   106      10.274  13.211  23.962  1.00                 N  
ATOM    448  CA  ASN   106      10.806  14.400  24.568  1.00                 C  
ATOM    449  C   ASN   106      12.244  14.328  25.094  1.00                 C  
ATOM    450  O   ASN   106      12.611  14.994  26.066  1.00                 O  
ATOM    451  CB  ASN   106       9.918  14.854  25.728  1.00                 C  
ATOM    452  CG  ASN   106       8.527  15.254  25.275  1.00                 C  
ATOM    453  OD1 ASN   106       8.371  16.069  24.367  1.00                 O  
ATOM    454  ND2 ASN   106       7.512  14.679  25.909  1.00                 N  
ATOM    455  N   VAL   107      13.029  13.477  24.361  1.00                 N  
ATOM    456  CA  VAL   107      14.446  13.502  24.774  1.00                 C  
ATOM    457  C   VAL   107      15.365  13.707  23.551  1.00                 C  
ATOM    458  O   VAL   107      14.932  14.296  22.550  1.00                 O  
ATOM    459  CB  VAL   107      14.839  12.213  25.520  1.00                 C  
ATOM    460  CG1 VAL   107      14.016  12.060  26.790  1.00                 C  
ATOM    461  CG2 VAL   107      14.664  11.001  24.618  1.00                 C  
ATOM    462  N   PHE   108      16.606  13.194  23.610  1.00                 N  
ATOM    463  CA  PHE   108      17.629  13.544  22.604  1.00                 C  
ATOM    464  C   PHE   108      18.553  12.475  21.959  1.00                 C  
ATOM    465  O   PHE   108      19.752  12.718  21.771  1.00                 O  
ATOM    466  CB  PHE   108      18.604  14.579  23.169  1.00                 C  
ATOM    467  CG  PHE   108      19.570  15.120  22.153  1.00                 C  
ATOM    468  CZ  PHE   108      21.362  16.116  20.277  1.00                 C  
ATOM    469  CD1 PHE   108      19.157  16.041  21.206  1.00                 C  
ATOM    470  CE1 PHE   108      20.046  16.538  20.272  1.00                 C  
ATOM    471  CD2 PHE   108      20.890  14.707  22.145  1.00                 C  
ATOM    472  CE2 PHE   108      21.779  15.205  21.211  1.00                 C  
ATOM    473  N   TYR   109      18.013  11.324  21.581  1.00                 N  
ATOM    474  CA  TYR   109      18.731  10.459  20.634  1.00                 C  
ATOM    475  C   TYR   109      18.047  10.650  19.277  1.00                 C  
ATOM    476  O   TYR   109      17.505   9.710  18.684  1.00                 O  
ATOM    477  CB  TYR   109      18.703   9.005  21.109  1.00                 C  
ATOM    478  CG  TYR   109      19.397   8.780  22.433  1.00                 C  
ATOM    479  OH  TYR   109      21.292   8.160  26.082  1.00                 O  
ATOM    480  CZ  TYR   109      20.666   8.365  24.874  1.00                 C  
ATOM    481  CD1 TYR   109      18.667   8.672  23.610  1.00                 C  
ATOM    482  CE1 TYR   109      19.293   8.466  24.825  1.00                 C  
ATOM    483  CD2 TYR   109      20.780   8.675  22.502  1.00                 C  
ATOM    484  CE2 TYR   109      21.424   8.469  23.708  1.00                 C  
ATOM    485  N   VAL   110      18.078  11.895  18.805  1.00                 N  
ATOM    486  CA  VAL   110      17.166  12.370  17.787  1.00                 C  
ATOM    487  C   VAL   110      17.917  12.777  16.532  1.00                 C  
ATOM    488  O   VAL   110      17.610  13.812  15.948  1.00                 O  
ATOM    489  CB  VAL   110      16.318  13.551  18.295  1.00                 C  
ATOM    490  CG1 VAL   110      15.411  14.070  17.190  1.00                 C  
ATOM    491  CG2 VAL   110      15.502  13.137  19.510  1.00                 C  
ATOM    492  N   SER   111      18.884  11.963  16.128  1.00                 N  
ATOM    493  CA  SER   111      19.786  12.318  15.029  1.00                 C  
ATOM    494  C   SER   111      20.877  13.301  15.448  1.00                 C  
ATOM    495  O   SER   111      21.027  13.641  16.638  1.00                 O  
ATOM    496  CB  SER   111      18.998  12.913  13.860  1.00                 C  
ATOM    497  OG  SER   111      18.101  11.963  13.313  1.00                 O  
ATOM    498  N   GLY   112      21.637  13.760  14.461  1.00                 N  
ATOM    499  CA  GLY   112      22.825  14.564  14.680  1.00                 C  
ATOM    500  C   GLY   112      22.826  15.710  13.695  1.00                 C  
ATOM    501  O   GLY   112      22.690  15.485  12.486  1.00                 O  
ATOM    502  N   VAL   113      23.011  16.930  14.183  1.00                 N  
ATOM    503  CA  VAL   113      23.229  18.033  13.275  1.00                 C  
ATOM    504  C   VAL   113      24.696  18.090  12.893  1.00                 C  
ATOM    505  O   VAL   113      25.560  17.670  13.667  1.00                 O  
ATOM    506  CB  VAL   113      22.775  19.369  13.891  1.00                 C  
ATOM    507  CG1 VAL   113      23.120  20.527  12.966  1.00                 C  
ATOM    508  CG2 VAL   113      21.282  19.342  14.182  1.00                 C  
ATOM    509  N   ILE   114      24.958  18.622  11.706  1.00                 N  
ATOM    510  CA  ILE   114      26.306  18.831  11.227  1.00                 C  
ATOM    511  C   ILE   114      26.336  20.255  10.654  1.00                 C  
ATOM    512  O   ILE   114      25.479  20.616   9.835  1.00                 O  
ATOM    513  CB  ILE   114      26.708  17.766  10.189  1.00                 C  
ATOM    514  CD1 ILE   114      26.806  15.249   9.799  1.00                 C  
ATOM    515  CG1 ILE   114      26.630  16.367  10.803  1.00                 C  
ATOM    516  CG2 ILE   114      28.090  18.064   9.629  1.00                 C  
ATOM    517  N   SER   115      27.302  21.064  11.102  1.00                 N  
ATOM    518  CA  SER   115      27.408  22.469  10.674  1.00                 C  
ATOM    519  C   SER   115      27.861  22.552   9.212  1.00                 C  
ATOM    520  O   SER   115      28.803  21.862   8.796  1.00                 O  
ATOM    521  CB  SER   115      28.378  23.233  11.577  1.00                 C  
ATOM    522  OG  SER   115      28.557  24.563  11.125  1.00                 O  
ATOM    523  N   ALA   116      27.193  23.400   8.437  1.00                 N  
ATOM    524  CA  ALA   116      27.623  23.676   7.051  1.00                 C  
ATOM    525  C   ALA   116      28.393  24.980   7.093  1.00                 C  
ATOM    526  O   ALA   116      29.534  25.032   6.652  1.00                 O  
ATOM    527  CB  ALA   116      26.418  23.738   6.125  1.00                 C  
ATOM    528  N   PRO   117      27.808  26.010   7.698  1.00                 N  
ATOM    529  CA  PRO   117      28.460  27.349   7.633  1.00                 C  
ATOM    530  C   PRO   117      28.931  27.808   8.986  1.00                 C  
ATOM    531  O   PRO   117      28.145  28.277   9.781  1.00                 O  
ATOM    532  CB  PRO   117      27.365  28.268   7.087  1.00                 C  
ATOM    533  CD  PRO   117      26.329  26.154   7.519  1.00                 C  
ATOM    534  CG  PRO   117      26.090  27.637   7.537  1.00                 C  
ATOM    535  N   PRO   118      30.219  27.653   9.247  1.00                 N  
ATOM    536  CA  PRO   118      30.779  27.987  10.534  1.00                 C  
ATOM    537  C   PRO   118      30.780  29.488  10.813  1.00                 C  
ATOM    538  O   PRO   118      30.748  29.879  11.966  1.00                 O  
ATOM    539  CB  PRO   118      32.210  27.449  10.466  1.00                 C  
ATOM    540  CD  PRO   118      31.246  27.085   8.305  1.00                 C  
ATOM    541  CG  PRO   118      32.530  27.423   9.009  1.00                 C  
ATOM    542  N   SER   119      30.775  30.325   9.771  1.00                 N  
ATOM    543  CA  SER   119      30.681  31.775   9.918  1.00                 C  
ATOM    544  C   SER   119      29.307  32.218  10.505  1.00                 C  
ATOM    545  O   SER   119      29.191  33.280  11.129  1.00                 O  
ATOM    546  CB  SER   119      30.909  32.466   8.572  1.00                 C  
ATOM    547  OG  SER   119      29.844  32.200   7.676  1.00                 O  
ATOM    548  N   ALA   120      28.289  31.390  10.337  1.00                 N  
ATOM    549  CA  ALA   120      26.924  31.802  10.639  1.00                 C  
ATOM    550  C   ALA   120      26.277  30.984  11.767  1.00                 C  
ATOM    551  O   ALA   120      25.313  31.445  12.428  1.00                 O  
ATOM    552  CB  ALA   120      26.053  31.703   9.396  1.00                 C  
ATOM    553  N   SER   121      26.795  29.775  12.014  1.00                 N  
ATOM    554  CA  SER   121      26.082  28.843  12.910  1.00                 C  
ATOM    555  C   SER   121      27.062  28.033  13.744  1.00                 C  
ATOM    556  O   SER   121      28.218  27.901  13.378  1.00                 O  
ATOM    557  CB  SER   121      25.179  27.909  12.102  1.00                 C  
ATOM    558  OG  SER   121      25.943  27.065  11.258  1.00                 O  
ATOM    559  N   ASP   122      26.600  27.469  14.860  1.00                 N  
ATOM    560  CA  ASP   122      27.526  26.669  15.673  1.00                 C  
ATOM    561  C   ASP   122      26.657  25.849  16.598  1.00                 C  
ATOM    562  O   ASP   122      25.483  26.138  16.732  1.00                 O  
ATOM    563  CB  ASP   122      28.502  27.577  16.423  1.00                 C  
ATOM    564  CG  ASP   122      27.801  28.531  17.370  1.00                 C  
ATOM    565  OD1 ASP   122      27.125  28.051  18.304  1.00                 O  
ATOM    566  OD2 ASP   122      27.927  29.759  17.178  1.00                 O  
ATOM    567  N   MET   123      27.239  24.842  17.237  1.00                 N  
ATOM    568  CA  MET   123      26.543  24.186  18.333  1.00                 C  
ATOM    569  C   MET   123      26.484  25.146  19.510  1.00                 C  
ATOM    570  O   MET   123      27.436  25.877  19.782  1.00                 O  
ATOM    571  CB  MET   123      27.246  22.881  18.709  1.00                 C  
ATOM    572  SD  MET   123      25.603  21.319  17.116  1.00                 S  
ATOM    573  CE  MET   123      25.073  20.460  18.595  1.00                 C  
ATOM    574  CG  MET   123      27.260  21.841  17.601  1.00                 C  
ATOM    575  N   LYS   124      25.378  25.124  20.236  1.00                 N  
ATOM    576  CA  LYS   124      25.267  25.955  21.405  1.00                 C  
ATOM    577  C   LYS   124      25.993  25.284  22.576  1.00                 C  
ATOM    578  O   LYS   124      25.754  24.107  22.866  1.00                 O  
ATOM    579  CB  LYS   124      23.797  26.209  21.744  1.00                 C  
ATOM    580  CD  LYS   124      22.106  27.420  23.149  1.00                 C  
ATOM    581  CE  LYS   124      21.893  28.369  24.317  1.00                 C  
ATOM    582  CG  LYS   124      23.584  27.161  22.910  1.00                 C  
ATOM    583  NZ  LYS   124      20.449  28.634  24.561  1.00                 N  
ATOM    584  N   ASP   125      27.286  25.029  22.390  1.00                 N  
ATOM    585  CA  ASP   125      28.026  24.264  23.356  1.00                 C  
ATOM    586  C   ASP   125      28.056  24.833  24.750  1.00                 C  
ATOM    587  O   ASP   125      28.128  24.096  25.738  1.00                 O  
ATOM    588  CB  ASP   125      29.475  24.081  22.899  1.00                 C  
ATOM    589  CG  ASP   125      29.601  23.117  21.736  1.00                 C  
ATOM    590  OD1 ASP   125      28.624  22.389  21.459  1.00                 O  
ATOM    591  OD2 ASP   125      30.676  23.089  21.101  1.00                 O  
ATOM    592  N   PRO   126      28.003  26.140  24.881  1.00                 N  
ATOM    593  CA  PRO   126      28.058  26.783  26.181  1.00                 C  
ATOM    594  C   PRO   126      26.736  26.743  26.914  1.00                 C  
ATOM    595  O   PRO   126      26.606  27.313  28.001  1.00                 O  
ATOM    596  CB  PRO   126      28.458  28.225  25.864  1.00                 C  
ATOM    597  CD  PRO   126      28.359  27.068  23.771  1.00                 C  
ATOM    598  CG  PRO   126      29.091  28.150  24.515  1.00                 C  
ATOM    599  N   CYS   127      25.716  26.084  26.373  1.00                 N  
ATOM    600  CA  CYS   127      24.425  26.042  27.052  1.00                 C  
ATOM    601  C   CYS   127      23.944  24.607  27.043  1.00                 C  
ATOM    602  O   CYS   127      23.391  24.101  26.064  1.00                 O  
ATOM    603  CB  CYS   127      23.429  26.981  26.368  1.00                 C  
ATOM    604  SG  CYS   127      21.800  27.039  27.149  1.00                 S  
ATOM    605  N   GLY   128      24.161  23.936  28.161  1.00                 N  
ATOM    606  CA  GLY   128      23.853  22.506  28.324  1.00                 C  
ATOM    607  C   GLY   128      24.639  21.598  27.394  1.00                 C  
ATOM    608  O   GLY   128      24.232  20.476  27.082  1.00                 O  
ATOM    609  N   GLU   129      25.781  22.075  26.939  1.00                 N  
ATOM    610  CA  GLU   129      26.576  21.262  26.027  1.00                 C  
ATOM    611  C   GLU   129      26.095  21.385  24.586  1.00                 C  
ATOM    612  O   GLU   129      25.359  22.299  24.203  1.00                 O  
ATOM    613  CB  GLU   129      26.547  19.793  26.454  1.00                 C  
ATOM    614  CD  GLU   129      28.700  19.749  27.775  1.00                 C  
ATOM    615  CG  GLU   129      27.200  19.525  27.800  1.00                 C  
ATOM    616  OE1 GLU   129      29.273  19.805  26.666  1.00                 O  
ATOM    617  OE2 GLU   129      29.301  19.870  28.863  1.00                 O  
ATOM    618  N   GLY   130      26.532  20.432  23.780  1.00                 N  
ATOM    619  CA  GLY   130      26.261  20.448  22.342  1.00                 C  
ATOM    620  C   GLY   130      24.910  19.802  22.138  1.00                 C  
ATOM    621  O   GLY   130      24.752  18.647  21.733  1.00                 O  
ATOM    622  N   ARG   131      23.915  20.620  22.444  1.00                 N  
ATOM    623  CA  ARG   131      22.526  20.187  22.456  1.00                 C  
ATOM    624  C   ARG   131      21.629  21.147  21.689  1.00                 C  
ATOM    625  O   ARG   131      20.651  21.683  22.218  1.00                 O  
ATOM    626  CB  ARG   131      22.021  20.046  23.893  1.00                 C  
ATOM    627  CD  ARG   131      22.340  17.565  24.100  1.00                 C  
ATOM    628  NE  ARG   131      20.898  17.337  24.064  1.00                 N  
ATOM    629  CG  ARG   131      22.687  18.927  24.678  1.00                 C  
ATOM    630  CZ  ARG   131      20.186  16.895  25.096  1.00                 C  
ATOM    631  NH1 ARG   131      18.877  16.718  24.971  1.00                 N  
ATOM    632  NH2 ARG   131      20.783  16.632  26.250  1.00                 N  
ATOM    633  N   SER   132      21.930  21.310  20.350  1.00                 N  
ATOM    634  CA  SER   132      21.216  22.346  19.621  1.00                 C  
ATOM    635  C   SER   132      22.146  23.179  18.749  1.00                 C  
ATOM    636  O   SER   132      23.330  23.335  19.063  1.00                 O  
ATOM    637  CB  SER   132      20.466  23.263  20.590  1.00                 C  
ATOM    638  OG  SER   132      19.778  24.287  19.893  1.00                 O  
ATOM    639  N   LEU   133      21.595  23.711  17.661  1.00                 N  
ATOM    640  CA  LEU   133      22.315  24.613  16.756  1.00                 C  
ATOM    641  C   LEU   133      21.821  26.041  16.944  1.00                 C  
ATOM    642  O   LEU   133      20.680  26.263  17.259  1.00                 O  
ATOM    643  CB  LEU   133      22.139  24.167  15.303  1.00                 C  
ATOM    644  CG  LEU   133      22.812  25.038  14.240  1.00                 C  
ATOM    645  CD1 LEU   133      24.325  24.983  14.378  1.00                 C  
ATOM    646  CD2 LEU   133      22.391  24.604  12.844  1.00                 C  
ATOM    647  N   THR   134      22.691  27.020  16.762  1.00                 N  
ATOM    648  CA  THR   134      22.336  28.396  17.115  1.00                 C  
ATOM    649  C   THR   134      23.240  29.310  16.294  1.00                 C  
ATOM    650  O   THR   134      24.114  28.801  15.618  1.00                 O  
ATOM    651  CB  THR   134      22.492  28.649  18.626  1.00                 C  
ATOM    652  OG1 THR   134      21.910  29.915  18.964  1.00                 O  
ATOM    653  CG2 THR   134      23.962  28.671  19.014  1.00                 C  
ATOM    654  N   HIS   135      22.973  30.615  16.270  1.00                 N  
ATOM    655  CA  HIS   135      23.809  31.546  15.507  1.00                 C  
ATOM    656  C   HIS   135      25.207  31.749  16.104  1.00                 C  
ATOM    657  O   HIS   135      25.401  31.714  17.343  1.00                 O  
ATOM    658  CB  HIS   135      23.124  32.909  15.390  1.00                 C  
ATOM    659  CG  HIS   135      23.015  33.644  16.689  1.00                 C  
ATOM    660  ND1 HIS   135      22.091  33.314  17.656  1.00                 N  
ATOM    661  CE1 HIS   135      22.235  34.147  18.702  1.00                 C  
ATOM    662  CD2 HIS   135      23.705  34.767  17.307  1.00                 C  
ATOM    663  NE2 HIS   135      23.202  35.022  18.500  1.00                 N  
ATOM    664  N   THR   136      26.176  32.008  15.233  1.00                 N  
ATOM    665  CA  THR   136      27.531  32.247  15.704  1.00                 C  
ATOM    666  C   THR   136      27.683  33.677  16.239  1.00                 C  
ATOM    667  O   THR   136      28.507  33.935  17.112  1.00                 O  
ATOM    668  CB  THR   136      28.567  32.004  14.591  1.00                 C  
ATOM    669  OG1 THR   136      28.495  30.639  14.158  1.00                 O  
ATOM    670  CG2 THR   136      29.973  32.279  15.102  1.00                 C  
ATOM    671  N   GLN   137      26.679  34.556  15.845  1.00                 N  
ATOM    672  CA  GLN   137      26.735  35.957  16.240  1.00                 C  
ATOM    673  C   GLN   137      27.509  36.824  15.253  1.00                 C  
ATOM    674  O   GLN   137      27.569  38.050  15.374  1.00                 O  
ATOM    675  CB  GLN   137      27.363  36.098  17.628  1.00                 C  
ATOM    676  CD  GLN   137      27.209  35.613  20.102  1.00                 C  
ATOM    677  CG  GLN   137      26.559  35.449  18.742  1.00                 C  
ATOM    678  OE1 GLN   137      28.426  35.770  20.204  1.00                 O  
ATOM    679  NE2 GLN   137      26.398  35.577  21.153  1.00                 N  
ATOM    680  N   GLY   138      28.118  36.187  14.252  1.00                 N  
ATOM    681  CA  GLY   138      28.895  36.891  13.231  1.00                 C  
ATOM    682  C   GLY   138      28.089  37.869  12.376  1.00                 C  
ATOM    683  O   GLY   138      28.612  38.866  11.870  1.00                 O  
ATOM    684  N   ARG   139      26.799  37.597  12.201  1.00                 N  
ATOM    685  CA  ARG   139      25.929  38.469  11.416  1.00                 C  
ATOM    686  C   ARG   139      24.696  38.816  12.230  1.00                 C  
ATOM    687  O   ARG   139      24.133  37.981  12.944  1.00                 O  
ATOM    688  CB  ARG   139      25.544  37.795  10.097  1.00                 C  
ATOM    689  CD  ARG   139      26.254  36.924   7.853  1.00                 C  
ATOM    690  NE  ARG   139      27.344  36.799   6.888  1.00                 N  
ATOM    691  CG  ARG   139      26.708  37.592   9.141  1.00                 C  
ATOM    692  CZ  ARG   139      28.170  35.760   6.825  1.00                 C  
ATOM    693  NH1 ARG   139      29.132  35.733   5.913  1.00                 N  
ATOM    694  NH2 ARG   139      28.032  34.750   7.673  1.00                 N  
ATOM    695  N   ILE   140      24.255  40.066  12.134  1.00                 N  
ATOM    696  CA  ILE   140      23.098  40.533  12.891  1.00                 C  
ATOM    697  C   ILE   140      21.784  40.490  12.128  1.00                 C  
ATOM    698  O   ILE   140      20.703  40.660  12.699  1.00                 O  
ATOM    699  CB  ILE   140      23.301  41.971  13.402  1.00                 C  
ATOM    700  CD1 ILE   140      23.378  44.400  12.633  1.00                 C  
ATOM    701  CG1 ILE   140      23.421  42.943  12.227  1.00                 C  
ATOM    702  CG2 ILE   140      24.510  42.044  14.323  1.00                 C  
ATOM    703  N   ASN   141      21.839  40.361  10.773  1.00                 N  
ATOM    704  CA  ASN   141      20.602  40.151  10.019  1.00                 C  
ATOM    705  C   ASN   141      20.873  39.088   8.977  1.00                 C  
ATOM    706  O   ASN   141      21.895  39.147   8.266  1.00                 O  
ATOM    707  CB  ASN   141      20.121  41.466   9.402  1.00                 C  
ATOM    708  CG  ASN   141      19.736  42.494  10.447  1.00                 C  
ATOM    709  OD1 ASN   141      18.632  42.457  10.990  1.00                 O  
ATOM    710  ND2 ASN   141      20.647  43.416  10.732  1.00                 N  
ATOM    711  N   LYS   142      19.992  38.087   8.954  1.00                 N  
ATOM    712  CA  LYS   142      20.073  36.950   8.064  1.00                 C  
ATOM    713  C   LYS   142      18.694  36.671   7.566  1.00                 C  
ATOM    714  O   LYS   142      17.701  36.950   8.230  1.00                 O  
ATOM    715  CB  LYS   142      20.676  35.745   8.788  1.00                 C  
ATOM    716  CD  LYS   142      22.665  34.696   9.904  1.00                 C  
ATOM    717  CE  LYS   142      24.094  34.906  10.377  1.00                 C  
ATOM    718  CG  LYS   142      22.112  35.949   9.244  1.00                 C  
ATOM    719  NZ  LYS   142      24.662  33.675  10.992  1.00                 N  
ATOM    720  N   GLN   143      18.654  36.024   6.425  1.00                 N  
ATOM    721  CA  GLN   143      17.405  35.732   5.794  1.00                 C  
ATOM    722  C   GLN   143      17.280  34.206   5.667  1.00                 C  
ATOM    723  O   GLN   143      16.173  33.643   5.478  1.00                 O  
ATOM    724  CB  GLN   143      17.319  36.422   4.431  1.00                 C  
ATOM    725  CD  GLN   143      17.243  38.588   3.135  1.00                 C  
ATOM    726  CG  GLN   143      17.315  37.940   4.503  1.00                 C  
ATOM    727  OE1 GLN   143      18.129  38.399   2.301  1.00                 O  
ATOM    728  NE2 GLN   143      16.186  39.356   2.899  1.00                 N  
ATOM    729  N   ARG   144      18.414  33.527   5.849  1.00                 N  
ATOM    730  CA  ARG   144      18.466  32.057   5.702  1.00                 C  
ATOM    731  C   ARG   144      19.639  31.506   6.468  1.00                 C  
ATOM    732  O   ARG   144      20.747  32.078   6.372  1.00                 O  
ATOM    733  CB  ARG   144      18.554  31.669   4.225  1.00                 C  
ATOM    734  CD  ARG   144      18.508  29.861   2.484  1.00                 C  
ATOM    735  NE  ARG   144      18.516  28.423   2.225  1.00                 N  
ATOM    736  CG  ARG   144      18.505  30.171   3.972  1.00                 C  
ATOM    737  CZ  ARG   144      18.559  27.884   1.011  1.00                 C  
ATOM    738  NH1 ARG   144      18.563  26.565   0.871  1.00                 N  
ATOM    739  NH2 ARG   144      18.597  28.664  -0.061  1.00                 N  
ATOM    740  N   VAL   145      19.435  30.411   7.191  1.00                 N  
ATOM    741  CA  VAL   145      20.605  29.602   7.612  1.00                 C  
ATOM    742  C   VAL   145      20.315  28.160   7.157  1.00                 C  
ATOM    743  O   VAL   145      19.156  27.807   6.916  1.00                 O  
ATOM    744  CB  VAL   145      20.844  29.703   9.130  1.00                 C  
ATOM    745  CG1 VAL   145      21.131  31.143   9.529  1.00                 C  
ATOM    746  CG2 VAL   145      19.646  29.163   9.895  1.00                 C  
ATOM    747  N   THR   146      21.360  27.343   7.086  1.00                 N  
ATOM    748  CA  THR   146      21.165  25.917   6.774  1.00                 C  
ATOM    749  C   THR   146      22.126  25.061   7.584  1.00                 C  
ATOM    750  O   THR   146      23.225  25.513   7.964  1.00                 O  
ATOM    751  CB  THR   146      21.357  25.636   5.272  1.00                 C  
ATOM    752  OG1 THR   146      22.703  25.948   4.893  1.00                 O  
ATOM    753  CG2 THR   146      20.409  26.491   4.445  1.00                 C  
ATOM    754  N   PHE   147      21.709  23.820   7.837  1.00                 N  
ATOM    755  CA  PHE   147      22.562  22.820   8.476  1.00                 C  
ATOM    756  C   PHE   147      22.201  21.463   7.929  1.00                 C  
ATOM    757  O   PHE   147      21.121  21.312   7.309  1.00                 O  
ATOM    758  CB  PHE   147      22.401  22.872   9.997  1.00                 C  
ATOM    759  CG  PHE   147      21.025  22.505  10.474  1.00                 C  
ATOM    760  CZ  PHE   147      18.476  21.833  11.355  1.00                 C  
ATOM    761  CD1 PHE   147      20.721  21.199  10.817  1.00                 C  
ATOM    762  CE1 PHE   147      19.454  20.862  11.255  1.00                 C  
ATOM    763  CD2 PHE   147      20.035  23.466  10.579  1.00                 C  
ATOM    764  CE2 PHE   147      18.769  23.128  11.018  1.00                 C  
ATOM    765  N   SER   148      23.080  20.474   8.126  1.00                 N  
ATOM    766  CA  SER   148      22.706  19.062   7.881  1.00                 C  
ATOM    767  C   SER   148      22.108  18.444   9.138  1.00                 C  
ATOM    768  O   SER   148      22.515  18.783  10.256  1.00                 O  
ATOM    769  CB  SER   148      23.922  18.258   7.417  1.00                 C  
ATOM    770  OG  SER   148      24.393  18.723   6.164  1.00                 O  
ATOM    771  N   TRP   149      21.139  17.547   8.943  1.00                 N  
ATOM    772  CA  TRP   149      20.651  16.677  10.026  1.00                 C  
ATOM    773  C   TRP   149      20.764  15.219   9.563  1.00                 C  
ATOM    774  O   TRP   149      20.168  14.822   8.526  1.00                 O  
ATOM    775  CB  TRP   149      19.211  17.039  10.396  1.00                 C  
ATOM    776  CG  TRP   149      18.658  16.220  11.523  1.00                 C  
ATOM    777  CD1 TRP   149      19.369  15.566  12.486  1.00                 C  
ATOM    778  NE1 TRP   149      18.516  14.922  13.350  1.00                 N  
ATOM    779  CD2 TRP   149      17.275  15.969  11.802  1.00                 C  
ATOM    780  CE2 TRP   149      17.224  15.156  12.949  1.00                 C  
ATOM    781  CH2 TRP   149      14.864  15.108  12.887  1.00                 C  
ATOM    782  CZ2 TRP   149      16.021  14.718  13.501  1.00                 C  
ATOM    783  CE3 TRP   149      16.076  16.353  11.195  1.00                 C  
ATOM    784  CZ3 TRP   149      14.886  15.917  11.746  1.00                 C  
ATOM    785  N   THR   150      21.553  14.433  10.296  1.00                 N  
ATOM    786  CA  THR   150      21.690  13.012   9.991  1.00                 C  
ATOM    787  C   THR   150      20.640  12.202  10.762  1.00                 C  
ATOM    788  O   THR   150      20.659  12.162  12.000  1.00                 O  
ATOM    789  CB  THR   150      23.101  12.496  10.328  1.00                 C  
ATOM    790  OG1 THR   150      24.072  13.212   9.555  1.00                 O  
ATOM    791  CG2 THR   150      23.218  11.014  10.004  1.00                 C  
ATOM    792  N   PRO   151      19.544  11.855  10.095  1.00                 N  
ATOM    793  CA  PRO   151      18.452  11.106  10.730  1.00                 C  
ATOM    794  C   PRO   151      19.034   9.882  11.435  1.00                 C  
ATOM    795  O   PRO   151      18.839   8.734  11.026  1.00                 O  
ATOM    796  CB  PRO   151      17.536  10.728   9.564  1.00                 C  
ATOM    797  CD  PRO   151      19.285  12.056   8.614  1.00                 C  
ATOM    798  CG  PRO   151      17.816  11.756   8.520  1.00                 C  
ATOM    799  N   THR   152      19.764  10.134  12.518  1.00                 N  
ATOM    800  CA  THR   152      20.455   9.080  13.253  1.00                 C  
ATOM    801  C   THR   152      19.672   8.320  14.299  1.00                 C  
ATOM    802  O   THR   152      20.132   7.313  14.843  1.00                 O  
ATOM    803  CB  THR   152      21.700   9.622  13.980  1.00                 C  
ATOM    804  OG1 THR   152      21.304  10.611  14.939  1.00                 O  
ATOM    805  CG2 THR   152      22.659  10.262  12.989  1.00                 C  
ATOM    806  N   ILE   153      18.461   8.788  14.606  1.00                 N  
ATOM    807  CA  ILE   153      17.629   8.130  15.620  1.00                 C  
ATOM    808  C   ILE   153      16.312   7.571  15.067  1.00                 C  
ATOM    809  O   ILE   153      15.883   7.911  13.962  1.00                 O  
ATOM    810  CB  ILE   153      17.302   9.081  16.786  1.00                 C  
ATOM    811  CD1 ILE   153      15.006  10.060  16.267  1.00                 C  
ATOM    812  CG1 ILE   153      16.502  10.285  16.284  1.00                 C  
ATOM    813  CG2 ILE   153      18.576   9.506  17.500  1.00                 C  
ATOM    814  N   ALA   154      15.647   6.697  15.838  1.00                 N  
ATOM    815  CA  ALA   154      14.382   6.091  15.421  1.00                 C  
ATOM    816  C   ALA   154      13.148   6.835  15.946  1.00                 C  
ATOM    817  O   ALA   154      13.244   7.812  16.693  1.00                 O  
ATOM    818  CB  ALA   154      14.313   4.641  15.876  1.00                 C  
ATOM    819  N   GLN   155      11.967   6.366  15.551  1.00                 N  
ATOM    820  CA  GLN   155      10.735   6.994  16.001  1.00                 C  
ATOM    821  C   GLN   155      10.513   8.329  15.321  1.00                 C  
ATOM    822  O   GLN   155      11.378   8.837  14.602  1.00                 O  
ATOM    823  CB  GLN   155      10.752   7.180  17.520  1.00                 C  
ATOM    824  CD  GLN   155       9.577   5.033  18.145  1.00                 C  
ATOM    825  CG  GLN   155      10.825   5.879  18.303  1.00                 C  
ATOM    826  OE1 GLN   155       8.474   5.467  18.479  1.00                 O  
ATOM    827  NE2 GLN   155       9.747   3.820  17.633  1.00                 N  
ATOM    828  N   PRO   156       9.258   8.877  15.535  1.00                 N  
ATOM    829  CA  PRO   156       9.156  10.233  14.981  1.00                 C  
ATOM    830  C   PRO   156      10.082  11.249  15.646  1.00                 C  
ATOM    831  O   PRO   156      10.287  11.250  16.863  1.00                 O  
ATOM    832  CB  PRO   156       7.694  10.619  15.213  1.00                 C  
ATOM    833  CD  PRO   156       7.908   8.365  15.991  1.00                 C  
ATOM    834  CG  PRO   156       6.972   9.316  15.297  1.00                 C  
ATOM    835  N   VAL   157      10.639  12.122  14.824  1.00                 N  
ATOM    836  CA  VAL   157      11.498  13.184  15.295  1.00                 C  
ATOM    837  C   VAL   157      10.824  14.501  14.963  1.00                 C  
ATOM    838  O   VAL   157      10.200  14.646  13.900  1.00                 O  
ATOM    839  CB  VAL   157      12.903  13.091  14.672  1.00                 C  
ATOM    840  CG1 VAL   157      13.588  11.800  15.093  1.00                 C  
ATOM    841  CG2 VAL   157      12.822  13.186  13.156  1.00                 C  
ATOM    842  N   PHE   158      10.908  15.447  15.896  1.00                 N  
ATOM    843  CA  PHE   158      10.420  16.780  15.655  1.00                 C  
ATOM    844  C   PHE   158      11.564  17.749  15.641  1.00                 C  
ATOM    845  O   PHE   158      12.302  17.863  16.639  1.00                 O  
ATOM    846  CB  PHE   158       9.391  17.174  16.716  1.00                 C  
ATOM    847  CG  PHE   158       8.132  16.356  16.673  1.00                 C  
ATOM    848  CZ  PHE   158       5.799  14.846  16.588  1.00                 C  
ATOM    849  CD1 PHE   158       8.063  15.130  17.313  1.00                 C  
ATOM    850  CE1 PHE   158       6.905  14.378  17.273  1.00                 C  
ATOM    851  CD2 PHE   158       7.017  16.811  15.992  1.00                 C  
ATOM    852  CE2 PHE   158       5.858  16.058  15.951  1.00                 C  
ATOM    853  N   ILE   159      11.694  18.484  14.540  1.00                 N  
ATOM    854  CA  ILE   159      12.674  19.552  14.438  1.00                 C  
ATOM    855  C   ILE   159      11.994  20.834  14.791  1.00                 C  
ATOM    856  O   ILE   159      10.920  21.099  14.273  1.00                 O  
ATOM    857  CB  ILE   159      13.301  19.611  13.033  1.00                 C  
ATOM    858  CD1 ILE   159      15.009  17.817  13.634  1.00                 C  
ATOM    859  CG1 ILE   159      13.930  18.263  12.672  1.00                 C  
ATOM    860  CG2 ILE   159      14.307  20.747  12.945  1.00                 C  
ATOM    861  N   VAL   160      12.615  21.630  15.663  1.00                 N  
ATOM    862  CA  VAL   160      11.985  22.822  16.221  1.00                 C  
ATOM    863  C   VAL   160      12.967  23.969  16.247  1.00                 C  
ATOM    864  O   VAL   160      14.083  23.839  16.776  1.00                 O  
ATOM    865  CB  VAL   160      11.434  22.560  17.635  1.00                 C  
ATOM    866  CG1 VAL   160      10.803  23.822  18.203  1.00                 C  
ATOM    867  CG2 VAL   160      10.428  21.420  17.612  1.00                 C  
ATOM    868  N   CYS   161      12.519  25.119  15.756  1.00                 N  
ATOM    869  CA  CYS   161      13.356  26.302  15.689  1.00                 C  
ATOM    870  C   CYS   161      12.741  27.452  16.477  1.00                 C  
ATOM    871  O   CYS   161      11.511  27.613  16.502  1.00                 O  
ATOM    872  CB  CYS   161      13.578  26.720  14.234  1.00                 C  
ATOM    873  SG  CYS   161      14.410  25.477  13.219  1.00                 S  
ATOM    874  N   SER   162      13.576  28.260  17.116  1.00                 N  
ATOM    875  CA  SER   162      13.066  29.505  17.700  1.00                 C  
ATOM    876  C   SER   162      13.799  30.630  16.977  1.00                 C  
ATOM    877  O   SER   162      14.891  30.406  16.433  1.00                 O  
ATOM    878  CB  SER   162      13.294  29.520  19.213  1.00                 C  
ATOM    879  OG  SER   162      14.677  29.523  19.520  1.00                 O  
ATOM    880  N   VAL   163      13.216  31.829  16.987  1.00                 N  
ATOM    881  CA  VAL   163      13.680  32.930  16.155  1.00                 C  
ATOM    882  C   VAL   163      13.679  34.254  16.984  1.00                 C  
ATOM    883  O   VAL   163      12.709  34.515  17.723  1.00                 O  
ATOM    884  CB  VAL   163      12.816  33.084  14.890  1.00                 C  
ATOM    885  CG1 VAL   163      13.297  34.262  14.056  1.00                 C  
ATOM    886  CG2 VAL   163      12.838  31.803  14.070  1.00                 C  
ATOM    887  N   VAL   164      14.731  35.060  16.864  1.00                 N  
ATOM    888  CA  VAL   164      14.712  36.441  17.399  1.00                 C  
ATOM    889  C   VAL   164      15.082  37.425  16.302  1.00                 C  
ATOM    890  O   VAL   164      16.114  37.287  15.638  1.00                 O  
ATOM    891  CB  VAL   164      15.662  36.594  18.602  1.00                 C  
ATOM    892  CG1 VAL   164      17.087  36.243  18.202  1.00                 C  
ATOM    893  CG2 VAL   164      15.593  38.007  19.158  1.00                 C  
ATOM    894  N   GLY   165      14.236  38.425  16.114  1.00                 N  
ATOM    895  CA  GLY   165      14.478  39.406  15.079  1.00                 C  
ATOM    896  C   GLY   165      15.088  40.664  15.673  1.00                 C  
ATOM    897  O   GLY   165      16.058  41.197  15.136  1.00                 O  
ATOM    898  N   THR   166      14.535  41.128  16.797  1.00                 N  
ATOM    899  CA  THR   166      15.034  42.304  17.475  1.00                 C  
ATOM    900  C   THR   166      15.131  42.006  18.969  1.00                 C  
ATOM    901  O   THR   166      16.225  41.757  19.455  1.00                 O  
ATOM    902  CB  THR   166      14.132  43.526  17.222  1.00                 C  
ATOM    903  OG1 THR   166      12.788  43.222  17.617  1.00                 O  
ATOM    904  CG2 THR   166      14.134  43.894  15.747  1.00                 C  
ATOM    905  N   TYR   167      13.995  41.984  19.680  1.00                 N  
ATOM    906  CA  TYR   167      13.983  41.662  21.128  1.00                 C  
ATOM    907  C   TYR   167      13.161  40.366  21.377  1.00                 C  
ATOM    908  O   TYR   167      13.543  39.503  22.144  1.00                 O  
ATOM    909  CB  TYR   167      13.408  42.830  21.932  1.00                 C  
ATOM    910  CG  TYR   167      14.214  44.104  21.823  1.00                 C  
ATOM    911  OH  TYR   167      16.422  47.614  21.512  1.00                 O  
ATOM    912  CZ  TYR   167      15.692  46.452  21.616  1.00                 C  
ATOM    913  CD1 TYR   167      13.890  45.073  20.881  1.00                 C  
ATOM    914  CE1 TYR   167      14.622  46.240  20.775  1.00                 C  
ATOM    915  CD2 TYR   167      15.297  44.335  22.662  1.00                 C  
ATOM    916  CE2 TYR   167      16.039  45.497  22.570  1.00                 C  
ATOM    917  N   ASN   168      11.987  40.286  20.775  1.00                 N  
ATOM    918  CA  ASN   168      11.083  39.165  21.030  1.00                 C  
ATOM    919  C   ASN   168      11.635  37.850  20.435  1.00                 C  
ATOM    920  O   ASN   168      12.065  37.839  19.276  1.00                 O  
ATOM    921  CB  ASN   168       9.690  39.462  20.472  1.00                 C  
ATOM    922  CG  ASN   168       8.987  40.577  21.221  1.00                 C  
ATOM    923  OD1 ASN   168       9.319  40.870  22.370  1.00                 O  
ATOM    924  ND2 ASN   168       8.012  41.202  20.572  1.00                 N  
ATOM    925  N   THR   169      11.642  36.783  21.247  1.00                 N  
ATOM    926  CA  THR   169      12.060  35.414  20.823  1.00                 C  
ATOM    927  C   THR   169      10.795  34.560  20.681  1.00                 C  
ATOM    928  O   THR   169      10.048  34.382  21.670  1.00                 O  
ATOM    929  CB  THR   169      13.044  34.788  21.829  1.00                 C  
ATOM    930  OG1 THR   169      14.222  35.598  21.917  1.00                 O  
ATOM    931  CG2 THR   169      13.447  33.391  21.380  1.00                 C  
ATOM    932  N   PHE   170      10.560  34.077  19.467  1.00                 N  
ATOM    933  CA  PHE   170       9.363  33.319  19.063  1.00                 C  
ATOM    934  C   PHE   170       9.645  31.832  19.070  1.00                 C  
ATOM    935  O   PHE   170      10.675  31.396  18.564  1.00                 O  
ATOM    936  CB  PHE   170       8.890  33.764  17.678  1.00                 C  
ATOM    937  CG  PHE   170       8.351  35.165  17.642  1.00                 C  
ATOM    938  CZ  PHE   170       7.349  37.757  17.578  1.00                 C  
ATOM    939  CD1 PHE   170       9.186  36.236  17.373  1.00                 C  
ATOM    940  CE1 PHE   170       8.690  37.526  17.340  1.00                 C  
ATOM    941  CD2 PHE   170       7.011  35.413  17.878  1.00                 C  
ATOM    942  CE2 PHE   170       6.515  36.703  17.845  1.00                 C  
ATOM    943  N   TRP   171       8.685  31.058  19.574  1.00                 N  
ATOM    944  CA  TRP   171       8.769  29.596  19.557  1.00                 C  
ATOM    945  C   TRP   171       7.353  29.079  19.438  1.00                 C  
ATOM    946  O   TRP   171       6.380  29.862  19.587  1.00                 O  
ATOM    947  CB  TRP   171       9.472  29.085  20.816  1.00                 C  
ATOM    948  CG  TRP   171       9.766  27.616  20.785  1.00                 C  
ATOM    949  CD1 TRP   171      10.894  27.016  20.306  1.00                 C  
ATOM    950  NE1 TRP   171      10.802  25.652  20.446  1.00                 N  
ATOM    951  CD2 TRP   171       8.916  26.561  21.253  1.00                 C  
ATOM    952  CE2 TRP   171       9.595  25.350  21.025  1.00                 C  
ATOM    953  CH2 TRP   171       7.809  24.105  21.940  1.00                 C  
ATOM    954  CZ2 TRP   171       9.049  24.113  21.366  1.00                 C  
ATOM    955  CE3 TRP   171       7.649  26.523  21.842  1.00                 C  
ATOM    956  CZ3 TRP   171       7.112  25.295  22.177  1.00                 C  
ATOM    957  N   VAL   172       7.220  27.773  19.197  1.00                 N  
ATOM    958  CA  VAL   172       5.883  27.175  19.148  1.00                 C  
ATOM    959  C   VAL   172       6.038  25.667  19.326  1.00                 C  
ATOM    960  O   VAL   172       7.148  25.124  19.219  1.00                 O  
ATOM    961  CB  VAL   172       5.159  27.518  17.833  1.00                 C  
ATOM    962  CG1 VAL   172       5.890  26.906  16.647  1.00                 C  
ATOM    963  CG2 VAL   172       3.716  27.039  17.878  1.00                 C  
ATOM    964  N   LYS   173       4.927  24.983  19.481  1.00                 N  
ATOM    965  CA  LYS   173       4.916  23.523  19.383  1.00                 C  
ATOM    966  C   LYS   173       4.464  23.014  18.007  1.00                 C  
ATOM    967  O   LYS   173       4.762  21.867  17.627  1.00                 O  
ATOM    968  CB  LYS   173       4.010  22.921  20.459  1.00                 C  
ATOM    969  CD  LYS   173       3.560  22.513  22.894  1.00                 C  
ATOM    970  CE  LYS   173       4.058  22.723  24.314  1.00                 C  
ATOM    971  CG  LYS   173       4.501  23.142  21.880  1.00                 C  
ATOM    972  NZ  LYS   173       3.139  22.122  25.320  1.00                 N  
ATOM    973  N   LEU   174       3.759  23.854  17.254  1.00                 N  
ATOM    974  CA  LEU   174       3.302  23.463  15.912  1.00                 C  
ATOM    975  C   LEU   174       3.204  24.659  14.999  1.00                 C  
ATOM    976  O   LEU   174       2.891  25.747  15.454  1.00                 O  
ATOM    977  CB  LEU   174       1.949  22.753  15.992  1.00                 C  
ATOM    978  CG  LEU   174       1.923  21.429  16.759  1.00                 C  
ATOM    979  CD1 LEU   174       0.494  20.939  16.936  1.00                 C  
ATOM    980  CD2 LEU   174       2.759  20.378  16.046  1.00                 C  
ATOM    981  N   THR   175       3.405  24.449  13.701  1.00                 N  
ATOM    982  CA  THR   175       3.395  25.545  12.729  1.00                 C  
ATOM    983  C   THR   175       4.629  25.579  11.820  1.00                 C  
ATOM    984  O   THR   175       5.290  24.550  11.585  1.00                 O  
ATOM    985  CB  THR   175       3.283  26.915  13.424  1.00                 C  
ATOM    986  OG1 THR   175       4.426  27.124  14.262  1.00                 O  
ATOM    987  CG2 THR   175       2.031  26.974  14.286  1.00                 C  
ATOM    988  N   SER   176       4.959  26.764  11.296  1.00                 N  
ATOM    989  CA  SER   176       6.004  26.875  10.253  1.00                 C  
ATOM    990  C   SER   176       7.433  26.760  10.823  1.00                 C  
ATOM    991  O   SER   176       8.364  26.564  10.052  1.00                 O  
ATOM    992  CB  SER   176       5.870  28.199   9.499  1.00                 C  
ATOM    993  OG  SER   176       6.172  29.299  10.340  1.00                 O  
ATOM    994  N   GLU   177       7.608  26.855  12.151  1.00                 N  
ATOM    995  CA  GLU   177       8.955  26.639  12.784  1.00                 C  
ATOM    996  C   GLU   177       9.147  25.193  13.285  1.00                 C  
ATOM    997  O   GLU   177      10.042  24.902  14.083  1.00                 O  
ATOM    998  CB  GLU   177       9.162  27.610  13.948  1.00                 C  
ATOM    999  CD  GLU   177       9.421  30.003  14.714  1.00                 C  
ATOM   1000  CG  GLU   177       9.196  29.073  13.538  1.00                 C  
ATOM   1001  OE1 GLU   177       9.479  29.508  15.860  1.00                 O  
ATOM   1002  OE2 GLU   177       9.540  31.226  14.490  1.00                 O  
ATOM   1003  N   VAL   178       8.260  24.300  12.843  1.00                 N  
ATOM   1004  CA  VAL   178       8.153  22.954  13.369  1.00                 C  
ATOM   1005  C   VAL   178       8.097  21.971  12.162  1.00                 C  
ATOM   1006  O   VAL   178       7.365  22.193  11.190  1.00                 O  
ATOM   1007  CB  VAL   178       6.921  22.800  14.280  1.00                 C  
ATOM   1008  CG1 VAL   178       6.810  21.372  14.790  1.00                 C  
ATOM   1009  CG2 VAL   178       6.992  23.780  15.442  1.00                 C  
ATOM   1010  N   ILE   179       8.923  20.937  12.181  1.00                 N  
ATOM   1011  CA  ILE   179       8.875  19.916  11.134  1.00                 C  
ATOM   1012  C   ILE   179       8.991  18.537  11.773  1.00                 C  
ATOM   1013  O   ILE   179      10.038  18.203  12.354  1.00                 O  
ATOM   1014  CB  ILE   179       9.982  20.130  10.085  1.00                 C  
ATOM   1015  CD1 ILE   179       8.593  21.734   8.672  1.00                 C  
ATOM   1016  CG1 ILE   179       9.865  21.524   9.464  1.00                 C  
ATOM   1017  CG2 ILE   179       9.938  19.034   9.032  1.00                 C  
ATOM   1018  N   ASN   180       7.946  17.747  11.633  1.00                 N  
ATOM   1019  CA  ASN   180       7.975  16.365  12.074  1.00                 C  
ATOM   1020  C   ASN   180       8.267  15.401  10.929  1.00                 C  
ATOM   1021  O   ASN   180       7.675  15.510   9.852  1.00                 O  
ATOM   1022  CB  ASN   180       6.655  15.991  12.751  1.00                 C  
ATOM   1023  CG  ASN   180       6.677  14.593  13.338  1.00                 C  
ATOM   1024  OD1 ASN   180       7.637  14.204  14.002  1.00                 O  
ATOM   1025  ND2 ASN   180       5.615  13.833  13.094  1.00                 N  
ATOM   1026  N   TYR   181       9.178  14.467  11.174  1.00                 N  
ATOM   1027  CA  TYR   181       9.469  13.398  10.221  1.00                 C  
ATOM   1028  C   TYR   181       9.479  12.034  10.924  1.00                 C  
ATOM   1029  O   TYR   181      10.143  11.869  11.940  1.00                 O  
ATOM   1030  CB  TYR   181      10.810  13.648   9.528  1.00                 C  
ATOM   1031  CG  TYR   181      11.189  12.583   8.524  1.00                 C  
ATOM   1032  OH  TYR   181      12.220   9.661   5.752  1.00                 O  
ATOM   1033  CZ  TYR   181      11.880  10.627   6.670  1.00                 C  
ATOM   1034  CD1 TYR   181      10.601  12.551   7.265  1.00                 C  
ATOM   1035  CE1 TYR   181      10.941  11.581   6.341  1.00                 C  
ATOM   1036  CD2 TYR   181      12.132  11.614   8.837  1.00                 C  
ATOM   1037  CE2 TYR   181      12.485  10.636   7.926  1.00                 C  
ATOM   1038  N   VAL   182       8.776  11.054  10.360  1.00                 N  
ATOM   1039  CA  VAL   182       8.730   9.716  10.943  1.00                 C  
ATOM   1040  C   VAL   182       9.465   8.747  10.024  1.00                 C  
ATOM   1041  O   VAL   182       9.835   9.118   8.911  1.00                 O  
ATOM   1042  CB  VAL   182       7.281   9.254  11.182  1.00                 C  
ATOM   1043  CG1 VAL   182       6.576  10.191  12.151  1.00                 C  
ATOM   1044  CG2 VAL   182       6.523   9.175   9.866  1.00                 C  
ATOM   1045  N   GLN   183       9.729   7.535  10.495  1.00                 N  
ATOM   1046  CA  GLN   183      10.232   6.482   9.599  1.00                 C  
ATOM   1047  C   GLN   183       9.116   6.059   8.631  1.00                 C  
ATOM   1048  O   GLN   183       7.935   6.268   8.911  1.00                 O  
ATOM   1049  CB  GLN   183      10.738   5.286  10.408  1.00                 C  
ATOM   1050  CD  GLN   183      13.152   6.015  10.548  1.00                 C  
ATOM   1051  CG  GLN   183      11.913   5.605  11.318  1.00                 C  
ATOM   1052  OE1 GLN   183      13.594   5.308   9.642  1.00                 O  
ATOM   1053  NE2 GLN   183      13.718   7.162  10.906  1.00                 N  
ATOM   1054  N   LYS   184       9.480   5.476   7.493  1.00                 N  
ATOM   1055  CA  LYS   184       8.483   5.068   6.491  1.00                 C  
ATOM   1056  C   LYS   184       7.456   4.084   7.051  1.00                 C  
ATOM   1057  O   LYS   184       7.814   3.039   7.604  1.00                 O  
ATOM   1058  CB  LYS   184       9.170   4.443   5.275  1.00                 C  
ATOM   1059  CD  LYS   184       8.973   3.516   2.951  1.00                 C  
ATOM   1060  CE  LYS   184       8.022   3.138   1.827  1.00                 C  
ATOM   1061  CG  LYS   184       8.219   4.063   4.152  1.00                 C  
ATOM   1062  NZ  LYS   184       8.745   2.571   0.655  1.00                 N  
ATOM   1063  N   ASP   185       6.183   4.436   6.867  1.00                 N  
ATOM   1064  CA  ASP   185       5.039   3.812   7.550  1.00                 C  
ATOM   1065  C   ASP   185       5.293   2.431   8.170  1.00                 C  
ATOM   1066  O   ASP   185       5.263   2.277   9.397  1.00                 O  
ATOM   1067  CB  ASP   185       3.855   3.670   6.591  1.00                 C  
ATOM   1068  CG  ASP   185       3.237   5.005   6.227  1.00                 C  
ATOM   1069  OD1 ASP   185       3.530   6.004   6.917  1.00                 O  
ATOM   1070  OD2 ASP   185       2.459   5.053   5.251  1.00                 O  
TER
