# Supplementary material for: Comparative Single-Cell Transcriptomics Reveals Novel Genes Involved in Bivalve Embryonic Shell Formation and Questions Ontogenetic Homology of Molluscan Shell Types
Source: Front Cell Dev Biol. 2022 Jun 9;10:883755. doi: 10.3389/fcell.2022.883755 (PMC9261976; doi:10.3389/fcell.2022.883755)
Supplement: Supplementary file 1 [file DataSheet1.ZIP › Supplementary_File1/s_f_2/2ce464e069c34e0c.final.pdb]

ATOM      1  N   PHE    22     164.351 234.185 214.319  1.00                 N  
ATOM      2  CA  PHE    22     165.401 234.433 213.334  1.00                 C  
ATOM      3  C   PHE    22     164.729 234.875 212.042  1.00                 C  
ATOM      4  O   PHE    22     164.159 234.048 211.322  1.00                 O  
ATOM      5  CB  PHE    22     166.254 233.179 213.133  1.00                 C  
ATOM      6  CG  PHE    22     167.401 233.372 212.182  1.00                 C  
ATOM      7  CZ  PHE    22     169.518 233.725 210.417  1.00                 C  
ATOM      8  CD1 PHE    22     168.546 234.038 212.581  1.00                 C  
ATOM      9  CE1 PHE    22     169.601 234.215 211.706  1.00                 C  
ATOM     10  CD2 PHE    22     167.334 232.887 210.888  1.00                 C  
ATOM     11  CE2 PHE    22     168.388 233.064 210.012  1.00                 C  
ATOM     12  N   GLY    23     164.794 236.169 211.750  1.00                 N  
ATOM     13  CA  GLY    23     164.196 236.730 210.557  1.00                 C  
ATOM     14  C   GLY    23     165.182 236.850 209.415  1.00                 C  
ATOM     15  O   GLY    23     166.197 236.152 209.352  1.00                 O  
ATOM     16  N   GLU    31     154.196 230.797 234.992  1.00                 N  
ATOM     17  CA  GLU    31     155.191 230.713 236.064  1.00                 C  
ATOM     18  C   GLU    31     156.490 230.122 235.529  1.00                 C  
ATOM     19  O   GLU    31     156.471 229.197 234.719  1.00                 O  
ATOM     20  CB  GLU    31     154.656 229.874 237.227  1.00                 C  
ATOM     21  CD  GLU    31     155.004 229.014 239.576  1.00                 C  
ATOM     22  CG  GLU    31     155.588 229.811 238.426  1.00                 C  
ATOM     23  OE1 GLU    31     153.892 228.469 239.416  1.00                 O  
ATOM     24  OE2 GLU    31     155.658 228.936 240.637  1.00                 O  
ATOM     25  N   GLN    32     157.619 230.662 235.986  1.00                 N  
ATOM     26  CA  GLN    32     158.918 230.205 235.506  1.00                 C  
ATOM     27  C   GLN    32     159.908 230.029 236.650  1.00                 C  
ATOM     28  O   GLN    32     161.056 229.632 236.426  1.00                 O  
ATOM     29  CB  GLN    32     159.484 231.185 234.476  1.00                 C  
ATOM     30  CD  GLN    32     158.573 230.045 232.414  1.00                 C  
ATOM     31  CG  GLN    32     158.636 231.326 233.223  1.00                 C  
ATOM     32  OE1 GLN    32     159.593 229.398 232.179  1.00                 O  
ATOM     33  NE2 GLN    32     157.372 229.675 231.987  1.00                 N  
ATOM     34  N   THR    33     159.480 230.324 237.874  1.00                 N  
ATOM     35  CA  THR    33     160.355 230.190 239.019  1.00                 C  
ATOM     36  C   THR    33     160.832 231.521 239.563  1.00                 C  
ATOM     37  O   THR    33     161.988 231.644 239.984  1.00                 O  
ATOM     38  CB  THR    33     161.591 229.334 238.687  1.00                 C  
ATOM     39  OG1 THR    33     161.174 228.026 238.277  1.00                 O  
ATOM     40  CG2 THR    33     162.488 229.198 239.908  1.00                 C  
ATOM     41  N   GLY    34     171.522 230.951 251.739  1.00                 N  
ATOM     42  CA  GLY    34     172.526 231.721 252.462  1.00                 C  
ATOM     43  C   GLY    34     172.510 231.470 253.964  1.00                 C  
ATOM     44  O   GLY    34     173.457 231.871 254.649  1.00                 O  
ATOM     45  N   SER    35     171.468 230.822 254.492  1.00                 N  
ATOM     46  CA  SER    35     171.385 230.560 255.925  1.00                 C  
ATOM     47  C   SER    35     172.259 229.400 256.372  1.00                 C  
ATOM     48  O   SER    35     172.489 229.240 257.576  1.00                 O  
ATOM     49  CB  SER    35     169.938 230.279 256.335  1.00                 C  
ATOM     50  OG  SER    35     169.845 230.007 257.723  1.00                 O  
ATOM     51  N   SER    36     171.978 228.192 255.833  1.00                 N  
ATOM     52  CA  SER    36     172.751 227.000 256.176  1.00                 C  
ATOM     53  C   SER    36     174.185 227.022 255.650  1.00                 C  
ATOM     54  O   SER    36     175.081 226.360 256.180  1.00                 O  
ATOM     55  CB  SER    36     172.057 225.742 255.650  1.00                 C  
ATOM     56  OG  SER    36     172.082 225.700 254.234  1.00                 O  
ATOM     57  N   PHE    37     174.417 227.792 254.589  1.00                 N  
ATOM     58  CA  PHE    37     175.739 227.869 253.993  1.00                 C  
ATOM     59  C   PHE    37     176.707 228.687 254.826  1.00                 C  
ATOM     60  O   PHE    37     177.929 228.570 254.703  1.00                 O  
ATOM     61  CB  PHE    37     175.658 228.462 252.585  1.00                 C  
ATOM     62  CG  PHE    37     175.051 227.535 251.571  1.00                 C  
ATOM     63  CZ  PHE    37     173.934 225.817 249.694  1.00                 C  
ATOM     64  CD1 PHE    37     173.771 227.753 251.092  1.00                 C  
ATOM     65  CE1 PHE    37     173.212 226.900 250.159  1.00                 C  
ATOM     66  CD2 PHE    37     175.760 226.446 251.096  1.00                 C  
ATOM     67  CE2 PHE    37     175.201 225.594 250.162  1.00                 C  
ATOM     68  N   GLY    38     176.169 229.536 255.696  1.00                 N  
ATOM     69  CA  GLY    38     176.992 230.378 256.554  1.00                 C  
ATOM     70  C   GLY    38     178.155 231.027 255.806  1.00                 C  
ATOM     71  O   GLY    38     179.330 230.820 256.122  1.00                 O  
ATOM     72  N   ASN    39     177.829 231.826 254.796  1.00                 N  
ATOM     73  CA  ASN    39     178.842 232.492 253.987  1.00                 C  
ATOM     74  C   ASN    39     179.489 233.699 254.661  1.00                 C  
ATOM     75  O   ASN    39     178.842 234.477 255.367  1.00                 O  
ATOM     76  CB  ASN    39     178.253 232.931 252.645  1.00                 C  
ATOM     77  CG  ASN    39     177.887 231.758 251.758  1.00                 C  
ATOM     78  OD1 ASN    39     178.686 230.842 251.562  1.00                 O  
ATOM     79  ND2 ASN    39     176.675 231.782 251.216  1.00                 N  
ATOM     80  N   GLY    40     180.791 233.863 254.444  1.00                 N  
ATOM     81  CA  GLY    40     181.509 235.003 254.997  1.00                 C  
ATOM     82  C   GLY    40     181.748 236.011 253.874  1.00                 C  
ATOM     83  O   GLY    40     181.409 235.768 252.712  1.00                 O  
ATOM     84  N   GLY    41     182.335 237.162 254.194  1.00                 N  
ATOM     85  CA  GLY    41     182.568 238.190 253.182  1.00                 C  
ATOM     86  C   GLY    41     183.405 237.720 252.001  1.00                 C  
ATOM     87  O   GLY    41     183.253 238.189 250.870  1.00                 O  
ATOM     88  N   VAL    42     184.254 236.757 252.276  1.00                 N  
ATOM     89  CA  VAL    42     185.100 236.240 251.204  1.00                 C  
ATOM     90  C   VAL    42     184.265 235.848 249.991  1.00                 C  
ATOM     91  O   VAL    42     184.715 235.964 248.846  1.00                 O  
ATOM     92  CB  VAL    42     185.935 235.035 251.675  1.00                 C  
ATOM     93  CG1 VAL    42     185.038 233.833 251.931  1.00                 C  
ATOM     94  CG2 VAL    42     187.007 234.696 250.651  1.00                 C  
ATOM     95  N   LEU    43     183.039 235.377 250.229  1.00                 N  
ATOM     96  CA  LEU    43     182.135 235.074 249.125  1.00                 C  
ATOM     97  C   LEU    43     181.592 236.354 248.501  1.00                 C  
ATOM     98  O   LEU    43     181.260 236.388 247.311  1.00                 O  
ATOM     99  CB  LEU    43     180.982 234.189 249.604  1.00                 C  
ATOM    100  CG  LEU    43     179.982 233.743 248.536  1.00                 C  
ATOM    101  CD1 LEU    43     180.679 232.942 247.447  1.00                 C  
ATOM    102  CD2 LEU    43     178.861 232.924 249.158  1.00                 C  
ATOM    103  N   MET    44     181.491 237.420 249.298  1.00                 N  
ATOM    104  CA  MET    44     181.061 238.706 248.760  1.00                 C  
ATOM    105  C   MET    44     182.184 239.377 247.981  1.00                 C  
ATOM    106  O   MET    44     181.930 240.129 247.032  1.00                 O  
ATOM    107  CB  MET    44     180.581 239.624 249.886  1.00                 C  
ATOM    108  SD  MET    44     177.930 238.973 249.409  1.00                 S  
ATOM    109  CE  MET    44     177.655 240.678 248.934  1.00                 C  
ATOM    110  CG  MET    44     179.303 239.158 250.564  1.00                 C  
ATOM    111  N   LEU    45     183.435 239.122 248.370  1.00                 N  
ATOM    112  CA  LEU    45     184.570 239.686 247.647  1.00                 C  
ATOM    113  C   LEU    45     184.833 238.913 246.359  1.00                 C  
ATOM    114  O   LEU    45     185.087 239.504 245.303  1.00                 O  
ATOM    115  CB  LEU    45     185.821 239.685 248.528  1.00                 C  
ATOM    116  CG  LEU    45     185.798 240.620 249.739  1.00                 C  
ATOM    117  CD1 LEU    45     187.026 240.403 250.610  1.00                 C  
ATOM    118  CD2 LEU    45     185.714 242.073 249.295  1.00                 C  
ATOM    119  N   VAL    46     184.779 237.580 246.434  1.00                 N  
ATOM    120  CA  VAL    46     184.982 236.760 245.244  1.00                 C  
ATOM    121  C   VAL    46     183.796 236.865 244.293  1.00                 C  
ATOM    122  O   VAL    46     183.955 236.750 243.072  1.00                 O  
ATOM    123  CB  VAL    46     185.225 235.284 245.610  1.00                 C  
ATOM    124  CG1 VAL    46     185.252 234.422 244.358  1.00                 C  
ATOM    125  CG2 VAL    46     186.521 235.135 246.392  1.00                 C  
ATOM    126  N   GLY    47     182.596 237.082 244.836  1.00                 N  
ATOM    127  CA  GLY    47     181.435 237.331 243.989  1.00                 C  
ATOM    128  C   GLY    47     181.469 238.747 243.426  1.00                 C  
ATOM    129  O   GLY    47     180.968 239.002 242.325  1.00                 O  
ATOM    130  N   LEU    48     182.060 239.683 244.173  1.00                 N  
ATOM    131  CA  LEU    48     182.197 241.051 243.687  1.00                 C  
ATOM    132  C   LEU    48     183.286 241.179 242.632  1.00                 C  
ATOM    133  O   LEU    48     183.249 242.119 241.830  1.00                 O  
ATOM    134  CB  LEU    48     182.494 242.004 244.846  1.00                 C  
ATOM    135  CG  LEU    48     182.619 243.487 244.490  1.00                 C  
ATOM    136  CD1 LEU    48     181.328 244.002 243.872  1.00                 C  
ATOM    137  CD2 LEU    48     182.982 244.307 245.719  1.00                 C  
ATOM    138  N   LEU    49     184.255 240.260 242.615  1.00                 N  
ATOM    139  CA  LEU    49     185.265 240.270 241.562  1.00                 C  
ATOM    140  C   LEU    49     184.689 239.769 240.244  1.00                 C  
ATOM    141  O   LEU    49     185.176 240.128 239.164  1.00                 O  
ATOM    142  CB  LEU    49     186.469 239.417 241.967  1.00                 C  
ATOM    143  CG  LEU    49     187.315 239.946 243.127  1.00                 C  
ATOM    144  CD1 LEU    49     188.380 238.934 243.521  1.00                 C  
ATOM    145  CD2 LEU    49     187.958 241.275 242.761  1.00                 C  
ATOM    146  N   PHE    50     183.647 238.942 240.312  1.00                 N  
ATOM    147  CA  PHE    50     182.995 238.409 239.124  1.00                 C  
ATOM    148  C   PHE    50     182.109 239.425 238.415  1.00                 C  
ATOM    149  O   PHE    50     181.684 239.167 237.283  1.00                 O  
ATOM    150  CB  PHE    50     182.154 237.182 239.480  1.00                 C  
ATOM    151  CG  PHE    50     182.968 235.980 239.865  1.00                 C  
ATOM    152  CZ  PHE    50     184.478 233.755 240.571  1.00                 C  
ATOM    153  CD1 PHE    50     182.773 235.356 241.085  1.00                 C  
ATOM    154  CE1 PHE    50     183.522 234.250 241.439  1.00                 C  
ATOM    155  CD2 PHE    50     183.928 235.472 239.007  1.00                 C  
ATOM    156  CE2 PHE    50     184.677 234.366 239.361  1.00                 C  
ATOM    157  N   LEU    51     181.815 240.561 239.045  1.00                 N  
ATOM    158  CA  LEU    51     181.039 241.621 238.410  1.00                 C  
ATOM    159  C   LEU    51     181.931 242.337 237.404  1.00                 C  
ATOM    160  O   LEU    51     181.530 242.578 236.260  1.00                 O  
ATOM    161  CB  LEU    51     180.492 242.588 239.462  1.00                 C  
ATOM    162  CG  LEU    51     179.666 243.764 238.937  1.00                 C  
ATOM    163  CD1 LEU    51     178.440 243.268 238.186  1.00                 C  
ATOM    164  CD2 LEU    51     179.253 244.682 240.077  1.00                 C  
ATOM    165  N   LEU    52     183.146 242.688 237.832  1.00                 N  
ATOM    166  CA  LEU    52     184.107 243.312 236.930  1.00                 C  
ATOM    167  C   LEU    52     184.688 242.286 235.962  1.00                 C  
ATOM    168  O   LEU    52     185.009 242.604 234.812  1.00                 O  
ATOM    169  CB  LEU    52     185.229 243.985 237.724  1.00                 C  
ATOM    170  CG  LEU    52     184.807 245.109 238.673  1.00                 C  
ATOM    171  CD1 LEU    52     186.003 245.625 239.459  1.00                 C  
ATOM    172  CD2 LEU    52     184.150 246.244 237.903  1.00                 C  
TER
