# Supplementary material for: Comparative Single-Cell Transcriptomics Reveals Novel Genes Involved in Bivalve Embryonic Shell Formation and Questions Ontogenetic Homology of Molluscan Shell Types
Source: Front Cell Dev Biol. 2022 Jun 9;10:883755. doi: 10.3389/fcell.2022.883755 (PMC9261976; doi:10.3389/fcell.2022.883755)
Supplement: Supplementary file 1 [file DataSheet1.ZIP › Supplementary_File1/s_f_2/32fa21eb76f45ceb.final.pdb]

ATOM      1  N   LEU    81     142.016 159.359 228.894  1.00                 N  
ATOM      2  CA  LEU    81     141.684 160.056 230.128  1.00                 C  
ATOM      3  C   LEU    81     141.460 161.524 229.796  1.00                 C  
ATOM      4  O   LEU    81     142.375 162.173 229.275  1.00                 O  
ATOM      5  CB  LEU    81     142.796 159.873 231.162  1.00                 C  
ATOM      6  CG  LEU    81     142.552 160.497 232.538  1.00                 C  
ATOM      7  CD1 LEU    81     141.390 159.812 233.240  1.00                 C  
ATOM      8  CD2 LEU    81     143.807 160.420 233.394  1.00                 C  
ATOM      9  N   PRO    82     140.272 162.082 230.052  1.00                 N  
ATOM     10  CA  PRO    82     140.055 163.509 229.761  1.00                 C  
ATOM     11  C   PRO    82     140.900 164.445 230.607  1.00                 C  
ATOM     12  O   PRO    82     141.125 165.588 230.192  1.00                 O  
ATOM     13  CB  PRO    82     138.569 163.725 230.054  1.00                 C  
ATOM     14  CD  PRO    82     139.056 161.460 230.657  1.00                 C  
ATOM     15  CG  PRO    82     138.222 162.653 231.032  1.00                 C  
ATOM     16  N   GLU    83     141.374 164.004 231.770  1.00                 N  
ATOM     17  CA  GLU    83     142.225 164.832 232.625  1.00                 C  
ATOM     18  C   GLU    83     143.702 164.607 232.322  1.00                 C  
ATOM     19  O   GLU    83     144.521 164.377 233.208  1.00                 O  
ATOM     20  CB  GLU    83     141.945 164.543 234.101  1.00                 C  
ATOM     21  CD  GLU    83     140.303 164.622 236.019  1.00                 C  
ATOM     22  CG  GLU    83     140.538 164.905 234.548  1.00                 C  
ATOM     23  OE1 GLU    83     141.190 164.018 236.657  1.00                 O  
ATOM     24  OE2 GLU    83     139.232 165.006 236.534  1.00                 O  
ATOM     25  N   PHE    84     144.044 164.690 231.041  1.00                 N  
ATOM     26  CA  PHE    84     145.414 164.582 230.572  1.00                 C  
ATOM     27  C   PHE    84     145.644 165.715 229.587  1.00                 C  
ATOM     28  O   PHE    84     144.698 166.225 228.984  1.00                 O  
ATOM     29  CB  PHE    84     145.657 163.210 229.939  1.00                 C  
ATOM     30  CG  PHE    84     147.067 163.003 229.464  1.00                 C  
ATOM     31  CZ  PHE    84     149.674 162.622 228.577  1.00                 C  
ATOM     32  CD1 PHE    84     148.071 162.668 230.355  1.00                 C  
ATOM     33  CE1 PHE    84     149.368 162.477 229.917  1.00                 C  
ATOM     34  CD2 PHE    84     147.389 163.145 228.126  1.00                 C  
ATOM     35  CE2 PHE    84     148.686 162.954 227.688  1.00                 C  
ATOM     36  N   ASN    85     146.899 166.118 229.426  1.00                 N  
ATOM     37  CA  ASN    85     147.149 167.319 228.647  1.00                 C  
ATOM     38  C   ASN    85     147.740 167.039 227.271  1.00                 C  
ATOM     39  O   ASN    85     147.761 167.941 226.430  1.00                 O  
ATOM     40  CB  ASN    85     148.073 168.270 229.410  1.00                 C  
ATOM     41  CG  ASN    85     147.428 168.827 230.664  1.00                 C  
ATOM     42  OD1 ASN    85     146.258 169.207 230.656  1.00                 O  
ATOM     43  ND2 ASN    85     148.193 168.877 231.749  1.00                 N  
ATOM     44  N   THR    86     148.212 165.821 227.010  1.00                 N  
ATOM     45  CA  THR    86     148.552 165.420 225.650  1.00                 C  
ATOM     46  C   THR    86     147.441 164.653 224.955  1.00                 C  
ATOM     47  O   THR    86     147.664 164.153 223.850  1.00                 O  
ATOM     48  CB  THR    86     149.826 164.555 225.618  1.00                 C  
ATOM     49  OG1 THR    86     149.625 163.375 226.407  1.00                 O  
ATOM     50  CG2 THR    86     151.007 165.325 226.188  1.00                 C  
ATOM     51  N   LYS    87     146.274 164.524 225.562  1.00                 N  
ATOM     52  CA  LYS    87     145.157 163.935 224.843  1.00                 C  
ATOM     53  C   LYS    87     144.634 164.972 223.866  1.00                 C  
ATOM     54  O   LYS    87     144.190 166.043 224.296  1.00                 O  
ATOM     55  CB  LYS    87     144.073 163.476 225.820  1.00                 C  
ATOM     56  CD  LYS    87     141.902 162.274 226.194  1.00                 C  
ATOM     57  CE  LYS    87     140.728 161.568 225.534  1.00                 C  
ATOM     58  CG  LYS    87     142.913 162.747 225.163  1.00                 C  
ATOM     59  NZ  LYS    87     139.724 161.109 226.533  1.00                 N  
ATOM     60  N   ARG    88     144.674 164.713 222.565  1.00                 N  
ATOM     61  CA  ARG    88     144.324 165.754 221.602  1.00                 C  
ATOM     62  C   ARG    88     142.830 166.009 221.578  1.00                 C  
ATOM     63  O   ARG    88     142.029 165.216 222.078  1.00                 O  
ATOM     64  CB  ARG    88     144.809 165.374 220.202  1.00                 C  
ATOM     65  CD  ARG    88     146.733 164.977 218.639  1.00                 C  
ATOM     66  NE  ARG    88     148.185 164.929 218.485  1.00                 N  
ATOM     67  CG  ARG    88     146.322 165.350 220.054  1.00                 C  
ATOM     68  CZ  ARG    88     148.807 164.642 217.346  1.00                 C  
ATOM     69  NH1 ARG    88     150.132 164.622 217.301  1.00                 N  
ATOM     70  NH2 ARG    88     148.102 164.375 216.255  1.00                 N  
ATOM     71  N   LYS    89     142.460 167.140 220.987  1.00                 N  
ATOM     72  CA  LYS    89     141.086 167.614 220.987  1.00                 C  
ATOM     73  C   LYS    89     140.179 166.842 220.034  1.00                 C  
ATOM     74  O   LYS    89     138.983 167.144 219.973  1.00                 O  
ATOM     75  CB  LYS    89     141.032 169.100 220.626  1.00                 C  
ATOM     76  CD  LYS    89     141.552 171.474 221.253  1.00                 C  
ATOM     77  CE  LYS    89     142.158 172.390 222.303  1.00                 C  
ATOM     78  CG  LYS    89     141.642 170.016 221.674  1.00                 C  
ATOM     79  NZ  LYS    89     142.102 173.820 221.891  1.00                 N  
ATOM     80  N   TYR    90     140.696 165.865 219.290  1.00                 N  
ATOM     81  CA  TYR    90     139.840 165.033 218.459  1.00                 C  
ATOM     82  C   TYR    90     139.442 163.730 219.132  1.00                 C  
ATOM     83  O   TYR    90     138.353 163.218 218.854  1.00                 O  
ATOM     84  CB  TYR    90     140.527 164.718 217.129  1.00                 C  
ATOM     85  CG  TYR    90     140.792 165.935 216.273  1.00                 C  
ATOM     86  OH  TYR    90     141.537 169.283 213.921  1.00                 O  
ATOM     87  CZ  TYR    90     141.289 168.175 214.699  1.00                 C  
ATOM     88  CD1 TYR    90     142.083 166.421 216.107  1.00                 C  
ATOM     89  CE1 TYR    90     142.335 167.533 215.326  1.00                 C  
ATOM     90  CD2 TYR    90     139.751 166.595 215.632  1.00                 C  
ATOM     91  CE2 TYR    90     139.984 167.708 214.848  1.00                 C  
ATOM     92  N   PHE    91     140.288 163.185 220.007  1.00                 N  
ATOM     93  CA  PHE    91     139.898 162.034 220.811  1.00                 C  
ATOM     94  C   PHE    91     138.848 162.385 221.851  1.00                 C  
ATOM     95  O   PHE    91     138.171 161.487 222.358  1.00                 O  
ATOM     96  CB  PHE    91     141.119 161.427 221.506  1.00                 C  
ATOM     97  CG  PHE    91     142.046 160.698 220.575  1.00                 C  
ATOM     98  CZ  PHE    91     143.756 159.344 218.853  1.00                 C  
ATOM     99  CD1 PHE    91     143.265 161.248 220.218  1.00                 C  
ATOM    100  CE1 PHE    91     144.117 160.577 219.362  1.00                 C  
ATOM    101  CD2 PHE    91     141.699 159.463 220.057  1.00                 C  
ATOM    102  CE2 PHE    91     142.551 158.792 219.201  1.00                 C  
ATOM    103  N   ASN    92     138.701 163.663 222.179  1.00                 N  
ATOM    104  CA  ASN    92     137.968 164.088 223.358  1.00                 C  
ATOM    105  C   ASN    92     136.543 164.533 223.048  1.00                 C  
ATOM    106  O   ASN    92     135.705 164.561 223.956  1.00                 O  
ATOM    107  CB  ASN    92     138.712 165.217 224.074  1.00                 C  
ATOM    108  CG  ASN    92     138.118 165.538 225.431  1.00                 C  
ATOM    109  OD1 ASN    92     137.873 164.644 226.240  1.00                 O  
ATOM    110  ND2 ASN    92     137.883 166.821 225.684  1.00                 N  
ATOM    111  N   SER    93     136.229 164.826 221.788  1.00                 N  
ATOM    112  CA  SER    93     134.941 165.373 221.430  1.00                 C  
ATOM    113  C   SER    93     133.819 164.352 221.424  1.00                 C  
ATOM    114  O   SER    93     133.948 163.245 221.956  1.00                 O  
ATOM    115  CB  SER    93     135.004 166.035 220.052  1.00                 C  
ATOM    116  OG  SER    93     135.182 165.069 219.030  1.00                 O  
ATOM    117  N   ARG    94     132.675 164.723 220.837  1.00                 N  
ATOM    118  CA  ARG    94     131.547 163.787 220.760  1.00                 C  
ATOM    119  C   ARG    94     131.518 163.001 219.458  1.00                 C  
ATOM    120  O   ARG    94     130.698 162.093 219.294  1.00                 O  
ATOM    121  CB  ARG    94     130.221 164.532 220.925  1.00                 C  
ATOM    122  CD  ARG    94     129.950 164.247 223.404  1.00                 C  
ATOM    123  NE  ARG    94     129.741 164.912 224.688  1.00                 N  
ATOM    124  CG  ARG    94     130.070 165.242 222.261  1.00                 C  
ATOM    125  CZ  ARG    94     129.625 164.276 225.849  1.00                 C  
ATOM    126  NH1 ARG    94     129.436 164.964 226.967  1.00                 N  
ATOM    127  NH2 ARG    94     129.698 162.953 225.890  1.00                 N  
ATOM    128  N   ALA    95     132.399 163.354 218.520  1.00                 N  
ATOM    129  CA  ALA    95     132.470 162.625 217.259  1.00                 C  
ATOM    130  C   ALA    95     133.303 161.362 217.404  1.00                 C  
ATOM    131  O   ALA    95     133.032 160.347 216.747  1.00                 O  
ATOM    132  CB  ALA    95     133.048 163.511 216.166  1.00                 C  
ATOM    133  N   PHE    96     134.327 161.408 218.259  1.00                 N  
ATOM    134  CA  PHE    96     135.128 160.222 218.533  1.00                 C  
ATOM    135  C   PHE    96     134.288 159.133 219.183  1.00                 C  
ATOM    136  O   PHE    96     134.478 157.943 218.903  1.00                 O  
ATOM    137  CB  PHE    96     136.317 160.574 219.429  1.00                 C  
ATOM    138  CG  PHE    96     137.204 159.404 219.747  1.00                 C  
ATOM    139  CZ  PHE    96     138.843 157.240 220.343  1.00                 C  
ATOM    140  CD1 PHE    96     137.750 158.635 218.734  1.00                 C  
ATOM    141  CE1 PHE    96     138.565 157.558 219.027  1.00                 C  
ATOM    142  CD2 PHE    96     137.491 159.072 221.059  1.00                 C  
ATOM    143  CE2 PHE    96     138.307 157.995 221.352  1.00                 C  
ATOM    144  N   GLN    97     133.352 159.521 220.052  1.00                 N  
ATOM    145  CA  GLN    97     132.465 158.546 220.676  1.00                 C  
ATOM    146  C   GLN    97     131.575 157.871 219.644  1.00                 C  
ATOM    147  O   GLN    97     131.357 156.655 219.701  1.00                 O  
ATOM    148  CB  GLN    97     131.606 159.214 221.751  1.00                 C  
ATOM    149  CD  GLN    97     131.521 160.399 223.980  1.00                 C  
ATOM    150  CG  GLN    97     132.380 159.639 222.989  1.00                 C  
ATOM    151  OE1 GLN    97     130.562 161.070 223.599  1.00                 O  
ATOM    152  NE2 GLN    97     131.865 160.297 225.259  1.00                 N  
ATOM    153  N   ARG    98     131.063 158.644 218.685  1.00                 N  
ATOM    154  CA  ARG    98     130.235 158.073 217.631  1.00                 C  
ATOM    155  C   ARG    98     131.036 157.125 216.750  1.00                 C  
ATOM    156  O   ARG    98     130.547 156.049 216.381  1.00                 O  
ATOM    157  CB  ARG    98     129.615 159.181 216.777  1.00                 C  
ATOM    158  CD  ARG    98     128.016 161.108 216.609  1.00                 C  
ATOM    159  NE  ARG    98     126.973 161.885 217.275  1.00                 N  
ATOM    160  CG  ARG    98     128.547 159.992 217.493  1.00                 C  
ATOM    161  CZ  ARG    98     126.432 162.991 216.775  1.00                 C  
ATOM    162  NH1 ARG    98     125.489 163.632 217.453  1.00                 N  
ATOM    163  NH2 ARG    98     126.835 163.455 215.600  1.00                 N  
ATOM    164  N   LYS    99     132.269 157.508 216.404  1.00                 N  
ATOM    165  CA  LYS    99     133.123 156.633 215.605  1.00                 C  
ATOM    166  C   LYS    99     133.424 155.336 216.341  1.00                 C  
ATOM    167  O   LYS    99     133.397 154.253 215.743  1.00                 O  
ATOM    168  CB  LYS    99     134.428 157.344 215.241  1.00                 C  
ATOM    169  CD  LYS    99     135.591 159.139 213.929  1.00                 C  
ATOM    170  CE  LYS    99     135.424 160.270 212.927  1.00                 C  
ATOM    171  CG  LYS    99     134.262 158.465 214.229  1.00                 C  
ATOM    172  NZ  LYS    99     136.711 160.968 212.656  1.00                 N  
ATOM    173  N   LEU   100     133.699 155.428 217.643  1.00                 N  
ATOM    174  CA  LEU   100     133.992 154.236 218.428  1.00                 C  
ATOM    175  C   LEU   100     132.773 153.334 218.542  1.00                 C  
ATOM    176  O   LEU   100     132.900 152.104 218.513  1.00                 O  
ATOM    177  CB  LEU   100     134.488 154.622 219.823  1.00                 C  
ATOM    178  CG  LEU   100     135.859 155.297 219.892  1.00                 C  
ATOM    179  CD1 LEU   100     136.149 155.781 221.305  1.00                 C  
ATOM    180  CD2 LEU   100     136.951 154.348 219.423  1.00                 C  
ATOM    181  N   TYR   101     131.582 153.926 218.671  1.00                 N  
ATOM    182  CA  TYR   101     130.361 153.127 218.702  1.00                 C  
ATOM    183  C   TYR   101     130.141 152.411 217.378  1.00                 C  
ATOM    184  O   TYR   101     129.791 151.228 217.351  1.00                 O  
ATOM    185  CB  TYR   101     129.153 154.007 219.030  1.00                 C  
ATOM    186  CG  TYR   101     127.844 153.253 219.087  1.00                 C  
ATOM    187  OH  TYR   101     124.246 151.175 219.258  1.00                 O  
ATOM    188  CZ  TYR   101     125.436 151.863 219.200  1.00                 C  
ATOM    189  CD1 TYR   101     127.507 152.495 220.201  1.00                 C  
ATOM    190  CE1 TYR   101     126.312 151.803 220.262  1.00                 C  
ATOM    191  CD2 TYR   101     126.948 153.302 218.026  1.00                 C  
ATOM    192  CE2 TYR   101     125.749 152.617 218.069  1.00                 C  
ATOM    193  N   ALA   102     130.323 153.120 216.266  1.00                 N  
ATOM    194  CA  ALA   102     130.119 152.493 214.968  1.00                 C  
ATOM    195  C   ALA   102     131.185 151.464 214.639  1.00                 C  
ATOM    196  O   ALA   102     130.934 150.587 213.809  1.00                 O  
ATOM    197  CB  ALA   102     130.083 153.546 213.871  1.00                 C  
ATOM    198  N   ARG   103     132.360 151.546 215.260  1.00                 N  
ATOM    199  CA  ARG   103     133.401 150.573 214.963  1.00                 C  
ATOM    200  C   ARG   103     133.329 149.343 215.865  1.00                 C  
ATOM    201  O   ARG   103     133.543 148.222 215.396  1.00                 O  
ATOM    202  CB  ARG   103     134.785 151.213 215.091  1.00                 C  
ATOM    203  CD  ARG   103     137.264 151.015 214.754  1.00                 C  
ATOM    204  NE  ARG   103     138.386 150.121 214.481  1.00                 N  
ATOM    205  CG  ARG   103     135.935 150.279 214.751  1.00                 C  
ATOM    206  CZ  ARG   103     139.658 150.505 214.451  1.00                 C  
ATOM    207  NH1 ARG   103     140.612 149.621 214.195  1.00                 N  
ATOM    208  NH2 ARG   103     139.973 151.773 214.678  1.00                 N  
ATOM    209  N   TYR   104     133.020 149.516 217.152  1.00                 N  
ATOM    210  CA  TYR   104     133.031 148.399 218.091  1.00                 C  
ATOM    211  C   TYR   104     131.646 148.076 218.644  1.00                 C  
ATOM    212  O   TYR   104     131.527 147.352 219.633  1.00                 O  
ATOM    213  CB  TYR   104     133.981 148.687 219.255  1.00                 C  
ATOM    214  CG  TYR   104     135.428 148.839 218.842  1.00                 C  
ATOM    215  OH  TYR   104     139.404 149.274 217.707  1.00                 O  
ATOM    216  CZ  TYR   104     138.089 149.128 218.083  1.00                 C  
ATOM    217  CD1 TYR   104     136.010 150.096 218.742  1.00                 C  
ATOM    218  CE1 TYR   104     137.332 150.244 218.365  1.00                 C  
ATOM    219  CD2 TYR   104     136.206 147.725 218.553  1.00                 C  
ATOM    220  CE2 TYR   104     137.529 147.855 218.175  1.00                 C  
ATOM    221  N   GLY   105     130.595 148.593 218.021  1.00                 N  
ATOM    222  CA  GLY   105     129.251 148.226 218.421  1.00                 C  
ATOM    223  C   GLY   105     128.834 148.810 219.760  1.00                 C  
ATOM    224  O   GLY   105     129.374 149.800 220.251  1.00                 O  
ATOM    225  N   ALA   106     127.840 148.149 220.359  1.00                 N  
ATOM    226  CA  ALA   106     127.340 148.556 221.666  1.00                 C  
ATOM    227  C   ALA   106     128.305 148.211 222.792  1.00                 C  
ATOM    228  O   ALA   106     128.087 148.638 223.930  1.00                 O  
ATOM    229  CB  ALA   106     125.991 147.911 221.942  1.00                 C  
ATOM    230  N   ALA   107     129.363 147.450 222.504  1.00                 N  
ATOM    231  CA  ALA   107     130.364 147.154 223.522  1.00                 C  
ATOM    232  C   ALA   107     131.310 148.326 223.739  1.00                 C  
ATOM    233  O   ALA   107     132.182 148.263 224.611  1.00                 O  
ATOM    234  CB  ALA   107     131.158 145.914 223.140  1.00                 C  
ATOM    235  N   SER   108     131.171 149.390 222.946  1.00                 N  
ATOM    236  CA  SER   108     132.003 150.573 223.135  1.00                 C  
ATOM    237  C   SER   108     131.655 151.294 224.427  1.00                 C  
ATOM    238  O   SER   108     132.516 151.926 225.048  1.00                 O  
ATOM    239  CB  SER   108     131.855 151.527 221.948  1.00                 C  
ATOM    240  OG  SER   108     130.542 152.056 221.880  1.00                 O  
ATOM    241  N   GLY   109     130.397 151.212 224.847  1.00                 N  
ATOM    242  CA  GLY   109     129.929 151.927 226.011  1.00                 C  
ATOM    243  C   GLY   109     129.177 153.197 225.702  1.00                 C  
ATOM    244  O   GLY   109     128.823 153.930 226.632  1.00                 O  
ATOM    245  N   ILE   110     128.928 153.485 224.424  1.00                 N  
ATOM    246  CA  ILE   110     128.235 154.710 224.062  1.00                 C  
ATOM    247  C   ILE   110     126.745 154.440 223.939  1.00                 C  
ATOM    248  O   ILE   110     126.313 153.533 223.218  1.00                 O  
ATOM    249  CB  ILE   110     128.787 155.305 222.754  1.00                 C  
ATOM    250  CD1 ILE   110     130.646 156.534 223.992  1.00                 C  
ATOM    251  CG1 ILE   110     130.289 155.571 222.881  1.00                 C  
ATOM    252  CG2 ILE   110     128.019 156.562 222.374  1.00                 C  
ATOM    253  N   ASN   111     125.950 155.220 224.665  1.00                 N  
ATOM    254  CA  ASN   111     124.498 155.207 224.506  1.00                 C  
ATOM    255  C   ASN   111     124.174 155.733 223.110  1.00                 C  
ATOM    256  O   ASN   111     124.752 156.740 222.673  1.00                 O  
ATOM    257  CB  ASN   111     123.831 156.032 225.608  1.00                 C  
ATOM    258  CG  ASN   111     122.319 155.922 225.585  1.00                 C  
ATOM    259  OD1 ASN   111     121.697 156.005 224.525  1.00                 O  
ATOM    260  ND2 ASN   111     121.722 155.733 226.756  1.00                 N  
ATOM    261  N   PRO   112     123.336 155.034 222.340  1.00                 N  
ATOM    262  CA  PRO   112     123.041 155.489 220.971  1.00                 C  
ATOM    263  C   PRO   112     122.351 156.838 220.899  1.00                 C  
ATOM    264  O   PRO   112     122.600 157.592 219.949  1.00                 O  
ATOM    265  CB  PRO   112     122.127 154.399 220.407  1.00                 C  
ATOM    266  CD  PRO   112     122.778 153.650 222.586  1.00                 C  
ATOM    267  CG  PRO   112     122.475 153.178 221.191  1.00                 C  
ATOM    268  N   GLY   113     121.531 157.192 221.890  1.00                 N  
ATOM    269  CA  GLY   113     120.825 158.461 221.858  1.00                 C  
ATOM    270  C   GLY   113     121.727 159.677 221.876  1.00                 C  
ATOM    271  O   GLY   113     121.272 160.779 221.553  1.00                 O  
ATOM    272  N   ILE   114     122.994 159.501 222.237  1.00                 N  
ATOM    273  CA  ILE   114     123.969 160.575 222.172  1.00                 C  
ATOM    274  C   ILE   114     124.302 160.997 220.749  1.00                 C  
ATOM    275  O   ILE   114     124.665 162.159 220.542  1.00                 O  
ATOM    276  CB  ILE   114     125.276 160.195 222.892  1.00                 C  
ATOM    277  CD1 ILE   114     126.192 159.444 225.149  1.00                 C  
ATOM    278  CG1 ILE   114     125.039 160.073 224.399  1.00                 C  
ATOM    279  CG2 ILE   114     126.373 161.199 222.571  1.00                 C  
ATOM    280  N   MET   115     124.193 160.102 219.767  1.00                 N  
ATOM    281  CA  MET   115     124.679 160.407 218.427  1.00                 C  
ATOM    282  C   MET   115     123.579 160.803 217.452  1.00                 C  
ATOM    283  O   MET   115     123.860 160.996 216.267  1.00                 O  
ATOM    284  CB  MET   115     125.439 159.212 217.848  1.00                 C  
ATOM    285  SD  MET   115     125.487 156.630 216.846  1.00                 S  
ATOM    286  CE  MET   115     125.557 157.215 215.154  1.00                 C  
ATOM    287  CG  MET   115     124.582 157.975 217.634  1.00                 C  
ATOM    288  N   PHE   116     122.358 160.931 217.911  1.00                 N  
ATOM    289  CA  PHE   116     121.397 161.743 217.189  1.00                 C  
ATOM    290  C   PHE   116     121.513 163.183 217.655  1.00                 C  
ATOM    291  O   PHE   116     121.916 163.437 218.793  1.00                 O  
ATOM    292  CB  PHE   116     119.979 161.208 217.398  1.00                 C  
ATOM    293  CG  PHE   116     119.729 159.880 216.741  1.00                 C  
ATOM    294  CZ  PHE   116     119.267 157.426 215.521  1.00                 C  
ATOM    295  CD1 PHE   116     119.766 158.709 217.479  1.00                 C  
ATOM    296  CE1 PHE   116     119.537 157.488 216.875  1.00                 C  
ATOM    297  CD2 PHE   116     119.458 159.802 215.387  1.00                 C  
ATOM    298  CE2 PHE   116     119.228 158.580 214.783  1.00                 C  
ATOM    299  N   PRO   117     121.204 164.160 216.800  1.00                 N  
ATOM    300  CA  PRO   117     121.425 165.559 217.183  1.00                 C  
ATOM    301  C   PRO   117     120.519 166.009 218.322  1.00                 C  
ATOM    302  O   PRO   117     119.365 165.592 218.432  1.00                 O  
ATOM    303  CB  PRO   117     121.122 166.345 215.906  1.00                 C  
ATOM    304  CD  PRO   117     120.811 164.032 215.373  1.00                 C  
ATOM    305  CG  PRO   117     121.274 165.346 214.808  1.00                 C  
ATOM    306  N   SER   118     121.072 166.865 219.179  1.00                 N  
ATOM    307  CA  SER   118     120.352 167.419 220.311  1.00                 C  
ATOM    308  C   SER   118     119.292 168.402 219.818  1.00                 C  
ATOM    309  O   SER   118     119.406 168.937 218.714  1.00                 O  
ATOM    310  CB  SER   118     121.320 168.103 221.279  1.00                 C  
ATOM    311  OG  SER   118     121.881 169.269 220.700  1.00                 O  
ATOM    312  N   LYS   119     118.230 168.627 220.605  1.00                 N  
ATOM    313  CA  LYS   119     117.195 169.589 220.183  1.00                 C  
ATOM    314  C   LYS   119     117.700 171.001 219.936  1.00                 C  
ATOM    315  O   LYS   119     117.139 171.692 219.080  1.00                 O  
ATOM    316  CB  LYS   119     116.075 169.661 221.222  1.00                 C  
ATOM    317  CD  LYS   119     114.122 168.551 222.343  1.00                 C  
ATOM    318  CE  LYS   119     113.248 167.309 222.401  1.00                 C  
ATOM    319  CG  LYS   119     115.209 168.414 221.289  1.00                 C  
ATOM    320  NZ  LYS   119     112.204 167.413 223.457  1.00                 N  
ATOM    321  N   ALA   120     118.736 171.458 220.638  1.00                 N  
ATOM    322  CA  ALA   120     119.369 172.715 220.252  1.00                 C  
ATOM    323  C   ALA   120     120.109 172.567 218.930  1.00                 C  
ATOM    324  O   ALA   120     120.018 173.430 218.046  1.00                 O  
ATOM    325  CB  ALA   120     120.323 173.184 221.340  1.00                 C  
ATOM    326  N   GLU   121     120.846 171.462 218.777  1.00                 N  
ATOM    327  CA  GLU   121     121.522 171.185 217.515  1.00                 C  
ATOM    328  C   GLU   121     120.519 170.998 216.388  1.00                 C  
ATOM    329  O   GLU   121     120.714 171.520 215.285  1.00                 O  
ATOM    330  CB  GLU   121     122.408 169.944 217.643  1.00                 C  
ATOM    331  CD  GLU   121     124.447 168.875 218.680  1.00                 C  
ATOM    332  CG  GLU   121     123.636 170.145 218.514  1.00                 C  
ATOM    333  OE1 GLU   121     123.837 167.791 218.790  1.00                 O  
ATOM    334  OE2 GLU   121     125.693 168.964 218.701  1.00                 O  
ATOM    335  N   LEU   122     119.429 170.275 216.655  1.00                 N  
ATOM    336  CA  LEU   122     118.402 170.071 215.641  1.00                 C  
ATOM    337  C   LEU   122     117.729 171.389 215.280  1.00                 C  
ATOM    338  O   LEU   122     117.462 171.653 214.103  1.00                 O  
ATOM    339  CB  LEU   122     117.361 169.061 216.128  1.00                 C  
ATOM    340  CG  LEU   122     117.839 167.615 216.280  1.00                 C  
ATOM    341  CD1 LEU   122     116.763 166.760 216.932  1.00                 C  
ATOM    342  CD2 LEU   122     118.231 167.034 214.930  1.00                 C  
ATOM    343  N   ALA   123     117.477 172.238 216.280  1.00                 N  
ATOM    344  CA  ALA   123     116.847 173.531 216.040  1.00                 C  
ATOM    345  C   ALA   123     117.710 174.402 215.140  1.00                 C  
ATOM    346  O   ALA   123     117.242 174.905 214.109  1.00                 O  
ATOM    347  CB  ALA   123     116.579 174.243 217.357  1.00                 C  
ATOM    348  N   ASP   124     118.986 174.564 215.500  1.00                 N  
ATOM    349  CA  ASP   124     119.872 175.392 214.693  1.00                 C  
ATOM    350  C   ASP   124     120.106 174.800 213.308  1.00                 C  
ATOM    351  O   ASP   124     120.105 175.547 212.325  1.00                 O  
ATOM    352  CB  ASP   124     121.215 175.587 215.400  1.00                 C  
ATOM    353  CG  ASP   124     121.110 176.494 216.610  1.00                 C  
ATOM    354  OD1 ASP   124     120.078 177.185 216.747  1.00                 O  
ATOM    355  OD2 ASP   124     122.059 176.515 217.421  1.00                 O  
ATOM    356  N   MET   125     120.243 173.479 213.203  1.00                 N  
ATOM    357  CA  MET   125     120.545 172.855 211.923  1.00                 C  
ATOM    358  C   MET   125     119.352 172.946 210.977  1.00                 C  
ATOM    359  O   MET   125     119.512 173.241 209.786  1.00                 O  
ATOM    360  CB  MET   125     120.950 171.393 212.122  1.00                 C  
ATOM    361  SD  MET   125     122.874 171.466 210.129  1.00                 S  
ATOM    362  CE  MET   125     124.141 170.922 211.271  1.00                 C  
ATOM    363  CG  MET   125     121.411 170.698 210.851  1.00                 C  
ATOM    364  N   ASN   126     118.141 172.718 211.497  1.00                 N  
ATOM    365  CA  ASN   126     116.931 172.922 210.714  1.00                 C  
ATOM    366  C   ASN   126     116.756 174.375 210.297  1.00                 C  
ATOM    367  O   ASN   126     116.327 174.633 209.164  1.00                 O  
ATOM    368  CB  ASN   126     115.702 172.448 211.493  1.00                 C  
ATOM    369  CG  ASN   126     115.609 170.937 211.569  1.00                 C  
ATOM    370  OD1 ASN   126     116.223 170.226 210.774  1.00                 O  
ATOM    371  ND2 ASN   126     114.837 170.441 212.530  1.00                 N  
ATOM    372  N   GLU   127     117.100 175.324 211.174  1.00                 N  
ATOM    373  CA  GLU   127     117.013 176.736 210.817  1.00                 C  
ATOM    374  C   GLU   127     117.943 177.076 209.657  1.00                 C  
ATOM    375  O   GLU   127     117.543 177.755 208.701  1.00                 O  
ATOM    376  CB  GLU   127     117.344 177.615 212.025  1.00                 C  
ATOM    377  CD  GLU   127     117.546 179.945 212.979  1.00                 C  
ATOM    378  CG  GLU   127     117.242 179.107 211.752  1.00                 C  
ATOM    379  OE1 GLU   127     117.858 179.359 214.036  1.00                 O  
ATOM    380  OE2 GLU   127     117.472 181.188 212.882  1.00                 O  
ATOM    381  N   ILE   128     119.187 176.594 209.712  1.00                 N  
ATOM    382  CA  ILE   128     120.125 176.894 208.631  1.00                 C  
ATOM    383  C   ILE   128     119.749 176.181 207.340  1.00                 C  
ATOM    384  O   ILE   128     119.966 176.729 206.248  1.00                 O  
ATOM    385  CB  ILE   128     121.569 176.525 209.018  1.00                 C  
ATOM    386  CD1 ILE   128     123.370 176.980 210.763  1.00                 C  
ATOM    387  CG1 ILE   128     122.072 177.439 210.137  1.00                 C  
ATOM    388  CG2 ILE   128     122.476 176.571 207.798  1.00                 C  
ATOM    389  N   ASP   129     119.179 174.976 207.439  1.00                 N  
ATOM    390  CA  ASP   129     118.692 174.298 206.242  1.00                 C  
ATOM    391  C   ASP   129     117.575 175.094 205.585  1.00                 C  
ATOM    392  O   ASP   129     117.578 175.299 204.366  1.00                 O  
ATOM    393  CB  ASP   129     118.206 172.889 206.585  1.00                 C  
ATOM    394  CG  ASP   129     119.344 171.944 206.915  1.00                 C  
ATOM    395  OD1 ASP   129     120.508 172.290 206.623  1.00                 O  
ATOM    396  OD2 ASP   129     119.073 170.856 207.467  1.00                 O  
ATOM    397  N   ARG   130     116.618 175.577 206.383  1.00                 N  
ATOM    398  CA  ARG   130     115.504 176.307 205.793  1.00                 C  
ATOM    399  C   ARG   130     115.902 177.706 205.345  1.00                 C  
ATOM    400  O   ARG   130     115.188 178.305 204.535  1.00                 O  
ATOM    401  CB  ARG   130     114.341 176.401 206.783  1.00                 C  
ATOM    402  CD  ARG   130     112.606 175.219 208.158  1.00                 C  
ATOM    403  NE  ARG   130     113.157 175.638 209.444  1.00                 N  
ATOM    404  CG  ARG   130     113.685 175.067 207.098  1.00                 C  
ATOM    405  CZ  ARG   130     112.421 175.970 210.500  1.00                 C  
ATOM    406  NH1 ARG   130     113.010 176.339 211.629  1.00                 N  
ATOM    407  NH2 ARG   130     111.098 175.933 210.424  1.00                 N  
ATOM    408  N   ASP   131     117.020 178.239 205.833  1.00                 N  
ATOM    409  CA  ASP   131     117.481 179.537 205.364  1.00                 C  
ATOM    410  C   ASP   131     118.461 179.442 204.199  1.00                 C  
ATOM    411  O   ASP   131     118.735 180.460 203.558  1.00                 O  
ATOM    412  CB  ASP   131     118.140 180.316 206.504  1.00                 C  
ATOM    413  CG  ASP   131     117.152 180.716 207.583  1.00                 C  
ATOM    414  OD1 ASP   131     115.949 180.840 207.271  1.00                 O  
ATOM    415  OD2 ASP   131     117.581 180.904 208.741  1.00                 O  
ATOM    416  N   TRP   132     118.995 178.257 203.901  1.00                 N  
ATOM    417  CA  TRP   132     119.921 178.168 202.774  1.00                 C  
ATOM    418  C   TRP   132     119.442 177.272 201.640  1.00                 C  
ATOM    419  O   TRP   132     119.879 177.442 200.498  1.00                 O  
ATOM    420  CB  TRP   132     121.288 177.664 203.242  1.00                 C  
ATOM    421  CG  TRP   132     121.988 178.606 204.173  1.00                 C  
ATOM    422  CD1 TRP   132     122.074 178.504 205.531  1.00                 C  
ATOM    423  NE1 TRP   132     122.796 179.555 206.041  1.00                 N  
ATOM    424  CD2 TRP   132     122.702 179.795 203.813  1.00                 C  
ATOM    425  CE2 TRP   132     123.193 180.362 205.003  1.00                 C  
ATOM    426  CH2 TRP   132     124.190 182.144 203.819  1.00                 C  
ATOM    427  CZ2 TRP   132     123.940 181.538 205.018  1.00                 C  
ATOM    428  CE3 TRP   132     122.973 180.436 202.600  1.00                 C  
ATOM    429  CZ3 TRP   132     123.714 181.602 202.620  1.00                 C  
ATOM    430  N   THR   133     118.564 176.316 201.923  1.00                 N  
ATOM    431  CA  THR   133     118.119 175.395 200.886  1.00                 C  
ATOM    432  C   THR   133     116.614 175.483 200.695  1.00                 C  
ATOM    433  O   THR   133     115.857 174.986 201.542  1.00                 O  
ATOM    434  CB  THR   133     118.512 173.943 201.214  1.00                 C  
ATOM    435  OG1 THR   133     119.937 173.846 201.334  1.00                 O  
ATOM    436  CG2 THR   133     118.053 173.004 200.110  1.00                 C  
ATOM    437  N   PRO   134     116.133 176.092 199.612  1.00                 N  
ATOM    438  CA  PRO   134     114.687 176.293 199.455  1.00                 C  
ATOM    439  C   PRO   134     113.937 175.027 199.076  1.00                 C  
ATOM    440  O   PRO   134     114.534 173.956 198.936  1.00                 O  
ATOM    441  CB  PRO   134     114.577 177.334 198.340  1.00                 C  
ATOM    442  CD  PRO   134     116.877 176.674 198.378  1.00                 C  
ATOM    443  CG  PRO   134     115.753 177.067 197.461  1.00                 C  
ATOM    444  N   SER   135     112.623 175.147 198.910  1.00                 N  
ATOM    445  CA  SER   135     111.739 174.038 198.588  1.00                 C  
ATOM    446  C   SER   135     111.484 173.994 197.088  1.00                 C  
ATOM    447  O   SER   135     111.917 174.873 196.341  1.00                 O  
ATOM    448  CB  SER   135     110.422 174.162 199.357  1.00                 C  
ATOM    449  OG  SER   135     109.670 175.275 198.904  1.00                 O  
ATOM    450  N   PHE   136     110.779 172.946 196.649  1.00                 N  
ATOM    451  CA  PHE   136     110.402 172.861 195.241  1.00                 C  
ATOM    452  C   PHE   136     109.436 173.964 194.850  1.00                 C  
ATOM    453  O   PHE   136     109.485 174.459 193.719  1.00                 O  
ATOM    454  CB  PHE   136     109.780 171.497 194.934  1.00                 C  
ATOM    455  CG  PHE   136     110.775 170.372 194.899  1.00                 C  
ATOM    456  CZ  PHE   136     112.617 168.292 194.829  1.00                 C  
ATOM    457  CD1 PHE   136     110.857 169.469 195.945  1.00                 C  
ATOM    458  CE1 PHE   136     111.772 168.434 195.913  1.00                 C  
ATOM    459  CD2 PHE   136     111.628 170.216 193.821  1.00                 C  
ATOM    460  CE2 PHE   136     112.542 169.181 193.789  1.00                 C  
ATOM    461  N   GLN   137     108.527 174.333 195.753  1.00                 N  
ATOM    462  CA  GLN   137     107.607 175.426 195.464  1.00                 C  
ATOM    463  C   GLN   137     108.367 176.724 195.241  1.00                 C  
ATOM    464  O   GLN   137     108.142 177.425 194.248  1.00                 O  
ATOM    465  CB  GLN   137     106.597 175.591 196.601  1.00                 C  
ATOM    466  CD  GLN   137     104.673 174.601 197.905  1.00                 C  
ATOM    467  CG  GLN   137     105.584 174.462 196.701  1.00                 C  
ATOM    468  OE1 GLN   137     104.969 175.349 198.836  1.00                 O  
ATOM    469  NE2 GLN   137     103.560 173.878 197.889  1.00                 N  
ATOM    470  N   ASP   138     109.315 177.027 196.131  1.00                 N  
ATOM    471  CA  ASP   138     110.095 178.254 196.012  1.00                 C  
ATOM    472  C   ASP   138     110.978 178.236 194.772  1.00                 C  
ATOM    473  O   ASP   138     111.074 179.242 194.060  1.00                 O  
ATOM    474  CB  ASP   138     110.955 178.465 197.260  1.00                 C  
ATOM    475  CG  ASP   138     110.134 178.846 198.476  1.00                 C  
ATOM    476  OD1 ASP   138     108.952 179.211 198.304  1.00                 O  
ATOM    477  OD2 ASP   138     110.672 178.779 199.601  1.00                 O  
ATOM    478  N   LEU   139     111.606 177.096 194.481  1.00                 N  
ATOM    479  CA  LEU   139     112.509 177.016 193.337  1.00                 C  
ATOM    480  C   LEU   139     111.745 177.115 192.023  1.00                 C  
ATOM    481  O   LEU   139     112.155 177.839 191.106  1.00                 O  
ATOM    482  CB  LEU   139     113.313 175.715 193.379  1.00                 C  
ATOM    483  CG  LEU   139     114.341 175.589 194.505  1.00                 C  
ATOM    484  CD1 LEU   139     114.938 174.190 194.533  1.00                 C  
ATOM    485  CD2 LEU   139     115.439 176.630 194.350  1.00                 C  
ATOM    486  N   MET   140     110.627 176.396 191.918  1.00                 N  
ATOM    487  CA  MET   140     109.811 176.456 190.713  1.00                 C  
ATOM    488  C   MET   140     109.216 177.843 190.519  1.00                 C  
ATOM    489  O   MET   140     109.139 178.337 189.390  1.00                 O  
ATOM    490  CB  MET   140     108.695 175.411 190.769  1.00                 C  
ATOM    491  SD  MET   140     107.862 172.771 190.890  1.00                 S  
ATOM    492  CE  MET   140     106.906 173.026 189.397  1.00                 C  
ATOM    493  CG  MET   140     109.183 173.975 190.659  1.00                 C  
ATOM    494  N   LYS   141     108.814 178.500 191.612  1.00                 N  
ATOM    495  CA  LYS   141     108.277 179.851 191.508  1.00                 C  
ATOM    496  C   LYS   141     109.348 180.844 191.076  1.00                 C  
ATOM    497  O   LYS   141     109.077 181.752 190.279  1.00                 O  
ATOM    498  CB  LYS   141     107.667 180.289 192.841  1.00                 C  
ATOM    499  CD  LYS   141     105.841 180.037 194.544  1.00                 C  
ATOM    500  CE  LYS   141     104.555 179.311 194.907  1.00                 C  
ATOM    501  CG  LYS   141     106.384 179.562 193.206  1.00                 C  
ATOM    502  NZ  LYS   141     104.035 179.735 196.236  1.00                 N  
ATOM    503  N   GLN   142     110.572 180.690 191.590  1.00                 N  
ATOM    504  CA  GLN   142     111.658 181.575 191.184  1.00                 C  
ATOM    505  C   GLN   142     112.018 181.375 189.718  1.00                 C  
ATOM    506  O   GLN   142     112.267 182.348 188.995  1.00                 O  
ATOM    507  CB  GLN   142     112.891 181.347 192.060  1.00                 C  
ATOM    508  CD  GLN   142     113.673 183.748 192.094  1.00                 C  
ATOM    509  CG  GLN   142     114.035 182.309 191.785  1.00                 C  
ATOM    510  OE1 GLN   142     112.822 184.016 192.942  1.00                 O  
ATOM    511  NE2 GLN   142     114.319 184.681 191.404  1.00                 N  
ATOM    512  N   ILE   143     112.033 180.121 189.256  1.00                 N  
ATOM    513  CA  ILE   143     112.251 179.869 187.835  1.00                 C  
ATOM    514  C   ILE   143     111.136 180.467 186.993  1.00                 C  
ATOM    515  O   ILE   143     111.386 181.009 185.913  1.00                 O  
ATOM    516  CB  ILE   143     112.375 178.362 187.542  1.00                 C  
ATOM    517  CD1 ILE   143     113.732 176.294 188.155  1.00                 C  
ATOM    518  CG1 ILE   143     113.664 177.805 188.149  1.00                 C  
ATOM    519  CG2 ILE   143     112.295 178.103 186.045  1.00                 C  
ATOM    520  N   GLN   144     109.895 180.365 187.473  1.00                 N  
ATOM    521  CA  GLN   144     108.760 180.892 186.727  1.00                 C  
ATOM    522  C   GLN   144     108.850 182.406 186.592  1.00                 C  
ATOM    523  O   GLN   144     108.630 182.951 185.504  1.00                 O  
ATOM    524  CB  GLN   144     107.445 180.501 187.405  1.00                 C  
ATOM    525  CD  GLN   144     105.865 178.652 188.086  1.00                 C  
ATOM    526  CG  GLN   144     107.112 179.022 187.306  1.00                 C  
ATOM    527  OE1 GLN   144     105.537 179.287 189.088  1.00                 O  
ATOM    528  NE2 GLN   144     105.166 177.620 187.627  1.00                 N  
ATOM    529  N   ASP   145     109.204 183.103 187.675  1.00                 N  
ATOM    530  CA  ASP   145     109.258 184.562 187.609  1.00                 C  
ATOM    531  C   ASP   145     110.464 185.026 186.793  1.00                 C  
ATOM    532  O   ASP   145     110.377 186.017 186.058  1.00                 O  
ATOM    533  CB  ASP   145     109.310 185.160 189.016  1.00                 C  
ATOM    534  CG  ASP   145     107.994 185.024 189.756  1.00                 C  
ATOM    535  OD1 ASP   145     106.973 184.723 189.103  1.00                 O  
ATOM    536  OD2 ASP   145     107.984 185.218 190.990  1.00                 O  
ATOM    537  N   GLU   146     111.591 184.301 186.859  1.00                 N  
ATOM    538  CA  GLU   146     112.723 184.680 186.015  1.00                 C  
ATOM    539  C   GLU   146     112.448 184.406 184.541  1.00                 C  
ATOM    540  O   GLU   146     112.848 185.200 183.678  1.00                 O  
ATOM    541  CB  GLU   146     113.988 183.937 186.450  1.00                 C  
ATOM    542  CD  GLU   146     115.746 183.575 188.227  1.00                 C  
ATOM    543  CG  GLU   146     114.529 184.373 187.802  1.00                 C  
ATOM    544  OE1 GLU   146     116.355 182.913 187.360  1.00                 O  
ATOM    545  OE2 GLU   146     116.091 183.611 189.427  1.00                 O  
ATOM    546  N   LYS   147     111.763 183.301 184.235  1.00                 N  
ATOM    547  CA  LYS   147     111.386 183.009 182.858  1.00                 C  
ATOM    548  C   LYS   147     110.414 184.051 182.326  1.00                 C  
ATOM    549  O   LYS   147     110.530 184.490 181.178  1.00                 O  
ATOM    550  CB  LYS   147     110.769 181.613 182.756  1.00                 C  
ATOM    551  CD  LYS   147     109.858 179.780 181.303  1.00                 C  
ATOM    552  CE  LYS   147     109.460 179.378 179.893  1.00                 C  
ATOM    553  CG  LYS   147     110.391 181.203 181.342  1.00                 C  
ATOM    554  NZ  LYS   147     108.933 177.986 179.840  1.00                 N  
ATOM    555  N   GLN   148     109.449 184.463 183.154  1.00                 N  
ATOM    556  CA  GLN   148     108.528 185.518 182.746  1.00                 C  
ATOM    557  C   GLN   148     109.257 186.835 182.525  1.00                 C  
ATOM    558  O   GLN   148     108.937 187.573 181.589  1.00                 O  
ATOM    559  CB  GLN   148     107.426 185.701 183.791  1.00                 C  
ATOM    560  CD  GLN   148     105.428 184.710 184.978  1.00                 C  
ATOM    561  CG  GLN   148     106.435 184.550 183.856  1.00                 C  
ATOM    562  OE1 GLN   148     105.720 185.324 186.004  1.00                 O  
ATOM    563  NE2 GLN   148     104.236 184.157 184.785  1.00                 N  
ATOM    564  N   ALA   149     110.246 187.142 183.369  1.00                 N  
ATOM    565  CA  ALA   149     110.997 188.383 183.206  1.00                 C  
ATOM    566  C   ALA   149     111.792 188.390 181.906  1.00                 C  
ATOM    567  O   ALA   149     111.754 189.373 181.152  1.00                 O  
ATOM    568  CB  ALA   149     111.933 188.595 184.386  1.00                 C  
ATOM    569  N   HIS   150     112.503 187.296 181.615  1.00                 N  
ATOM    570  CA  HIS   150     113.300 187.252 180.392  1.00                 C  
ATOM    571  C   HIS   150     112.403 187.200 179.160  1.00                 C  
ATOM    572  O   HIS   150     112.730 187.780 178.118  1.00                 O  
ATOM    573  CB  HIS   150     114.243 186.047 180.410  1.00                 C  
ATOM    574  CG  HIS   150     115.357 186.167 181.403  1.00                 C  
ATOM    575  ND1 HIS   150     116.403 187.050 181.245  1.00                 N  
ATOM    576  CE1 HIS   150     117.240 186.928 182.291  1.00                 C  
ATOM    577  CD2 HIS   150     115.696 185.526 182.665  1.00                 C  
ATOM    578  NE2 HIS   150     116.822 186.016 183.147  1.00                 N  
ATOM    579  N   SER   151     111.250 186.533 179.270  1.00                 N  
ATOM    580  CA  SER   151     110.306 186.494 178.161  1.00                 C  
ATOM    581  C   SER   151     109.711 187.866 177.884  1.00                 C  
ATOM    582  O   SER   151     109.581 188.257 176.720  1.00                 O  
ATOM    583  CB  SER   151     109.186 185.491 178.445  1.00                 C  
ATOM    584  OG  SER   151     108.402 185.902 179.551  1.00                 O  
ATOM    585  N   LYS   152     109.352 188.610 178.935  1.00                 N  
ATOM    586  CA  LYS   152     108.831 189.959 178.752  1.00                 C  
ATOM    587  C   LYS   152     109.883 190.884 178.159  1.00                 C  
ATOM    588  O   LYS   152     109.572 191.695 177.280  1.00                 O  
ATOM    589  CB  LYS   152     108.329 190.525 180.082  1.00                 C  
ATOM    590  CD  LYS   152     106.626 190.466 181.925  1.00                 C  
ATOM    591  CE  LYS   152     105.361 189.802 182.443  1.00                 C  
ATOM    592  CG  LYS   152     107.056 189.871 180.594  1.00                 C  
ATOM    593  NZ  LYS   152     104.951 190.345 183.768  1.00                 N  
ATOM    594  N   ALA   153     111.133 190.768 178.620  1.00                 N  
ATOM    595  CA  ALA   153     112.205 191.586 178.058  1.00                 C  
ATOM    596  C   ALA   153     112.435 191.266 176.586  1.00                 C  
ATOM    597  O   ALA   153     112.576 192.178 175.759  1.00                 O  
ATOM    598  CB  ALA   153     113.493 191.383 178.841  1.00                 C  
ATOM    599  N   GLU   154     112.443 189.977 176.236  1.00                 N  
ATOM    600  CA  GLU   154     112.688 189.579 174.855  1.00                 C  
ATOM    601  C   GLU   154     111.537 190.011 173.951  1.00                 C  
ATOM    602  O   GLU   154     111.761 190.484 172.832  1.00                 O  
ATOM    603  CB  GLU   154     112.893 188.066 174.762  1.00                 C  
ATOM    604  CD  GLU   154     114.533 188.094 172.841  1.00                 C  
ATOM    605  CG  GLU   154     113.210 187.567 173.361  1.00                 C  
ATOM    606  OE1 GLU   154     115.369 188.520 173.666  1.00                 O  
ATOM    607  OE2 GLU   154     114.734 188.081 171.609  1.00                 O  
ATOM    608  N   LYS   155     110.295 189.878 174.429  1.00                 N  
ATOM    609  CA  LYS   155     109.148 190.299 173.629  1.00                 C  
ATOM    610  C   LYS   155     109.101 191.811 173.458  1.00                 C  
ATOM    611  O   LYS   155     108.742 192.301 172.382  1.00                 O  
ATOM    612  CB  LYS   155     107.844 189.811 174.264  1.00                 C  
ATOM    613  CD  LYS   155     106.333 187.892 174.841  1.00                 C  
ATOM    614  CE  LYS   155     106.126 186.389 174.757  1.00                 C  
ATOM    615  CG  LYS   155     107.638 188.308 174.182  1.00                 C  
ATOM    616  NZ  LYS   155     104.872 185.962 175.436  1.00                 N  
ATOM    617  N   GLU   156     109.442 192.568 174.506  1.00                 N  
ATOM    618  CA  GLU   156     109.462 194.023 174.386  1.00                 C  
ATOM    619  C   GLU   156     110.538 194.477 173.410  1.00                 C  
ATOM    620  O   GLU   156     110.297 195.361 172.574  1.00                 O  
ATOM    621  CB  GLU   156     109.686 194.670 175.754  1.00                 C  
ATOM    622  CD  GLU   156     108.313 196.750 175.340  1.00                 C  
ATOM    623  CG  GLU   156     109.666 196.190 175.732  1.00                 C  
ATOM    624  OE1 GLU   156     107.311 196.013 175.451  1.00                 O  
ATOM    625  OE2 GLU   156     108.255 197.925 174.922  1.00                 O  
ATOM    626  N   ARG   157     111.718 193.855 173.477  1.00                 N  
ATOM    627  CA  ARG   157     112.767 194.158 172.511  1.00                 C  
ATOM    628  C   ARG   157     112.326 193.809 171.094  1.00                 C  
ATOM    629  O   ARG   157     112.502 194.612 170.171  1.00                 O  
ATOM    630  CB  ARG   157     114.052 193.405 172.862  1.00                 C  
ATOM    631  CD  ARG   157     116.162 193.354 174.220  1.00                 C  
ATOM    632  NE  ARG   157     116.145 191.903 174.388  1.00                 N  
ATOM    633  CG  ARG   157     114.761 193.930 174.100  1.00                 C  
ATOM    634  CZ  ARG   157     116.054 191.288 175.563  1.00                 C  
ATOM    635  NH1 ARG   157     116.046 189.963 175.619  1.00                 N  
ATOM    636  NH2 ARG   157     115.973 191.999 176.679  1.00                 N  
ATOM    637  N   ILE   158     111.702 192.640 170.919  1.00                 N  
ATOM    638  CA  ILE   158     111.290 192.187 169.593  1.00                 C  
ATOM    639  C   ILE   158     110.210 193.084 169.003  1.00                 C  
ATOM    640  O   ILE   158     110.225 193.370 167.800  1.00                 O  
ATOM    641  CB  ILE   158     110.790 190.731 169.624  1.00                 C  
ATOM    642  CD1 ILE   158     111.497 188.366 170.260  1.00                 C  
ATOM    643  CG1 ILE   158     111.942 189.778 169.948  1.00                 C  
ATOM    644  CG2 ILE   158     110.110 190.373 168.311  1.00                 C  
ATOM    645  N   GLU   159     109.262 193.539 169.824  1.00                 N  
ATOM    646  CA  GLU   159     108.227 194.421 169.296  1.00                 C  
ATOM    647  C   GLU   159     108.787 195.807 169.005  1.00                 C  
ATOM    648  O   GLU   159     108.309 196.492 168.091  1.00                 O  
ATOM    649  CB  GLU   159     107.057 194.521 170.277  1.00                 C  
ATOM    650  CD  GLU   159     105.119 193.368 171.414  1.00                 C  
ATOM    651  CG  GLU   159     106.255 193.237 170.419  1.00                 C  
ATOM    652  OE1 GLU   159     105.058 194.400 172.115  1.00                 O  
ATOM    653  OE2 GLU   159     104.289 192.438 171.493  1.00                 O  
ATOM    654  N   ARG   160     109.817 196.229 169.748  1.00                 N  
ATOM    655  CA  ARG   160     110.512 197.463 169.391  1.00                 C  
ATOM    656  C   ARG   160     111.182 197.332 168.028  1.00                 C  
ATOM    657  O   ARG   160     111.116 198.251 167.198  1.00                 O  
ATOM    658  CB  ARG   160     111.548 197.822 170.458  1.00                 C  
ATOM    659  CD  ARG   160     112.028 198.566 172.807  1.00                 C  
ATOM    660  NE  ARG   160     111.467 199.028 174.074  1.00                 N  
ATOM    661  CG  ARG   160     110.947 198.292 171.773  1.00                 C  
ATOM    662  CZ  ARG   160     112.170 199.174 175.193  1.00                 C  
ATOM    663  NH1 ARG   160     111.576 199.600 176.299  1.00                 N  
ATOM    664  NH2 ARG   160     113.466 198.893 175.203  1.00                 N  
ATOM    665  N   VAL   161     111.808 196.176 167.773  1.00                 N  
ATOM    666  CA  VAL   161     112.408 195.909 166.466  1.00                 C  
ATOM    667  C   VAL   161     111.345 195.930 165.378  1.00                 C  
ATOM    668  O   VAL   161     111.549 196.505 164.302  1.00                 O  
ATOM    669  CB  VAL   161     113.154 194.562 166.452  1.00                 C  
ATOM    670  CG1 VAL   161     113.585 194.207 165.037  1.00                 C  
ATOM    671  CG2 VAL   161     114.355 194.608 167.384  1.00                 C  
ATOM    672  N   GLU   162     110.198 195.302 165.644  1.00                 N  
ATOM    673  CA  GLU   162     109.136 195.216 164.648  1.00                 C  
ATOM    674  C   GLU   162     108.575 196.588 164.303  1.00                 C  
ATOM    675  O   GLU   162     108.375 196.900 163.125  1.00                 O  
ATOM    676  CB  GLU   162     108.010 194.306 165.143  1.00                 C  
ATOM    677  CD  GLU   162     107.269 191.974 165.767  1.00                 C  
ATOM    678  CG  GLU   162     108.381 192.834 165.200  1.00                 C  
ATOM    679  OE1 GLU   162     106.286 192.542 166.289  1.00                 O  
ATOM    680  OE2 GLU   162     107.379 190.732 165.690  1.00                 O  
ATOM    681  N   LYS   163     108.343 197.437 165.309  1.00                 N  
ATOM    682  CA  LYS   163     107.774 198.750 165.017  1.00                 C  
ATOM    683  C   LYS   163     108.798 199.664 164.348  1.00                 C  
ATOM    684  O   LYS   163     108.445 200.458 163.460  1.00                 O  
ATOM    685  CB  LYS   163     107.249 199.403 166.297  1.00                 C  
ATOM    686  CD  LYS   163     105.548 199.430 168.143  1.00                 C  
ATOM    687  CE  LYS   163     104.305 198.767 168.713  1.00                 C  
ATOM    688  CG  LYS   163     106.007 198.739 166.868  1.00                 C  
ATOM    689  NZ  LYS   163     103.869 199.406 169.985  1.00                 N  
ATOM    690  N   ASN   164     110.075 199.547 164.731  1.00                 N  
ATOM    691  CA  ASN   164     111.111 200.340 164.077  1.00                 C  
ATOM    692  C   ASN   164     111.265 199.938 162.615  1.00                 C  
ATOM    693  O   ASN   164     111.329 200.797 161.727  1.00                 O  
ATOM    694  CB  ASN   164     112.442 200.200 164.819  1.00                 C  
ATOM    695  CG  ASN   164     112.454 200.946 166.139  1.00                 C  
ATOM    696  OD1 ASN   164     111.658 201.861 166.353  1.00                 O  
ATOM    697  ND2 ASN   164     113.359 200.557 167.029  1.00                 N  
ATOM    698  N   MET   165     111.281 198.631 162.339  1.00                 N  
ATOM    699  CA  MET   165     111.330 198.152 160.963  1.00                 C  
ATOM    700  C   MET   165     110.082 198.519 160.174  1.00                 C  
ATOM    701  O   MET   165     110.177 198.741 158.963  1.00                 O  
ATOM    702  CB  MET   165     111.522 196.634 160.930  1.00                 C  
ATOM    703  SD  MET   165     114.234 196.862 160.413  1.00                 S  
ATOM    704  CE  MET   165     113.929 196.079 158.831  1.00                 C  
ATOM    705  CG  MET   165     112.892 196.172 161.399  1.00                 C  
ATOM    706  N   ALA   166     108.917 198.569 160.827  1.00                 N  
ATOM    707  CA  ALA   166     107.701 198.994 160.145  1.00                 C  
ATOM    708  C   ALA   166     107.784 200.451 159.712  1.00                 C  
ATOM    709  O   ALA   166     107.431 200.785 158.576  1.00                 O  
ATOM    710  CB  ALA   166     106.490 198.788 161.042  1.00                 C  
ATOM    711  N   LYS   167     108.256 201.335 160.595  1.00                 N  
ATOM    712  CA  LYS   167     108.336 202.741 160.206  1.00                 C  
ATOM    713  C   LYS   167     109.587 203.050 159.391  1.00                 C  
ATOM    714  O   LYS   167     109.732 204.177 158.906  1.00                 O  
ATOM    715  CB  LYS   167     108.301 203.642 161.442  1.00                 C  
ATOM    716  CD  LYS   167     107.015 204.531 163.405  1.00                 C  
ATOM    717  CE  LYS   167     105.696 204.498 164.161  1.00                 C  
ATOM    718  CG  LYS   167     106.980 203.614 162.193  1.00                 C  
ATOM    719  NZ  LYS   167     105.725 205.372 165.366  1.00                 N  
ATOM    720  N   MET   168     110.486 202.080 159.239  1.00                 N  
ATOM    721  CA  MET   168     111.830 202.341 158.724  1.00                 C  
ATOM    722  C   MET   168     111.929 202.803 157.263  1.00                 C  
ATOM    723  O   MET   168     112.695 203.748 157.004  1.00                 O  
ATOM    724  CB  MET   168     112.708 201.095 158.861  1.00                 C  
ATOM    725  SD  MET   168     115.011 202.504 159.481  1.00                 S  
ATOM    726  CE  MET   168     115.248 201.548 160.977  1.00                 C  
ATOM    727  CG  MET   168     114.154 201.305 158.442  1.00                 C  
ATOM    728  N   PRO   169     111.265 202.183 156.267  1.00                 N  
ATOM    729  CA  PRO   169     111.514 202.617 154.875  1.00                 C  
ATOM    730  C   PRO   169     111.120 204.057 154.578  1.00                 C  
ATOM    731  O   PRO   169     111.705 204.674 153.677  1.00                 O  
ATOM    732  CB  PRO   169     110.669 201.660 154.032  1.00                 C  
ATOM    733  CD  PRO   169     110.439 200.920 156.297  1.00                 C  
ATOM    734  CG  PRO   169     110.535 200.437 154.876  1.00                 C  
ATOM    735  N   ALA   170     110.169 204.620 155.326  1.00                 N  
ATOM    736  CA  ALA   170     109.817 206.023 155.140  1.00                 C  
ATOM    737  C   ALA   170     110.985 206.938 155.495  1.00                 C  
ATOM    738  O   ALA   170     111.308 207.867 154.745  1.00                 O  
ATOM    739  CB  ALA   170     108.600 206.380 155.980  1.00                 C  
ATOM    740  N   MET   171     111.656 206.677 156.622  1.00                 N  
ATOM    741  CA  MET   171     112.807 207.511 156.952  1.00                 C  
ATOM    742  C   MET   171     114.015 207.161 156.092  1.00                 C  
ATOM    743  O   MET   171     114.906 208.001 155.926  1.00                 O  
ATOM    744  CB  MET   171     113.164 207.369 158.433  1.00                 C  
ATOM    745  SD  MET   171     111.779 209.676 159.096  1.00                 S  
ATOM    746  CE  MET   171     113.341 210.404 159.581  1.00                 C  
ATOM    747  CG  MET   171     112.115 207.927 159.381  1.00                 C  
ATOM    748  N   ILE   172     114.041 205.967 155.486  1.00                 N  
ATOM    749  CA  ILE   172     115.033 205.715 154.438  1.00                 C  
ATOM    750  C   ILE   172     114.819 206.657 153.255  1.00                 C  
ATOM    751  O   ILE   172     115.770 207.270 152.746  1.00                 O  
ATOM    752  CB  ILE   172     114.992 204.251 153.962  1.00                 C  
ATOM    753  CD1 ILE   172     115.189 201.853 154.806  1.00                 C  
ATOM    754  CG1 ILE   172     115.472 203.315 155.074  1.00                 C  
ATOM    755  CG2 ILE   172     115.805 204.082 152.688  1.00                 C  
ATOM    756  N   GLU   173     113.567 206.792 152.808  1.00                 N  
ATOM    757  CA  GLU   173     113.252 207.683 151.691  1.00                 C  
ATOM    758  C   GLU   173     113.559 209.133 152.055  1.00                 C  
ATOM    759  O   GLU   173     114.104 209.892 151.243  1.00                 O  
ATOM    760  CB  GLU   173     111.784 207.536 151.286  1.00                 C  
ATOM    761  CD  GLU   173     109.978 206.072 150.299  1.00                 C  
ATOM    762  CG  GLU   173     111.454 206.213 150.615  1.00                 C  
ATOM    763  OE1 GLU   173     109.187 206.916 150.769  1.00                 O  
ATOM    764  OE2 GLU   173     109.613 205.117 149.581  1.00                 O  
ATOM    765  N   ASP   174     113.230 209.535 153.287  1.00                 N  
ATOM    766  CA  ASP   174     113.580 210.880 153.745  1.00                 C  
ATOM    767  C   ASP   174     115.088 211.098 153.803  1.00                 C  
ATOM    768  O   ASP   174     115.559 212.211 153.543  1.00                 O  
ATOM    769  CB  ASP   174     112.973 211.152 155.123  1.00                 C  
ATOM    770  CG  ASP   174     111.470 211.339 155.071  1.00                 C  
ATOM    771  OD1 ASP   174     110.933 211.530 153.959  1.00                 O  
ATOM    772  OD2 ASP   174     110.828 211.296 156.142  1.00                 O  
ATOM    773  N   PHE   175     115.863 210.059 154.125  1.00                 N  
ATOM    774  CA  PHE   175     117.315 210.192 154.071  1.00                 C  
ATOM    775  C   PHE   175     117.794 210.381 152.636  1.00                 C  
ATOM    776  O   PHE   175     118.737 211.139 152.380  1.00                 O  
ATOM    777  CB  PHE   175     117.989 208.968 154.694  1.00                 C  
ATOM    778  CG  PHE   175     119.488 209.052 154.727  1.00                 C  
ATOM    779  CZ  PHE   175     122.263 209.203 154.782  1.00                 C  
ATOM    780  CD1 PHE   175     120.130 209.880 155.632  1.00                 C  
ATOM    781  CE1 PHE   175     121.509 209.957 155.662  1.00                 C  
ATOM    782  CD2 PHE   175     120.257 208.304 153.853  1.00                 C  
ATOM    783  CE2 PHE   175     121.636 208.381 153.883  1.00                 C  
ATOM    784  N   GLN   176     117.158 209.686 151.686  1.00                 N  
ATOM    785  CA  GLN   176     117.477 209.904 150.273  1.00                 C  
ATOM    786  C   GLN   176     117.182 211.342 149.853  1.00                 C  
ATOM    787  O   GLN   176     117.969 211.964 149.121  1.00                 O  
ATOM    788  CB  GLN   176     116.693 208.931 149.390  1.00                 C  
ATOM    789  CD  GLN   176     116.278 206.535 148.706  1.00                 C  
ATOM    790  CG  GLN   176     117.150 207.485 149.504  1.00                 C  
ATOM    791  OE1 GLN   176     115.090 206.787 148.506  1.00                 O  
ATOM    792  NE2 GLN   176     116.867 205.436 148.248  1.00                 N  
ATOM    793  N   LYS   177     116.048 211.882 150.308  1.00                 N  
ATOM    794  CA  LYS   177     115.712 213.277 150.031  1.00                 C  
ATOM    795  C   LYS   177     116.734 214.225 150.645  1.00                 C  
ATOM    796  O   LYS   177     117.095 215.242 150.043  1.00                 O  
ATOM    797  CB  LYS   177     114.313 213.606 150.556  1.00                 C  
ATOM    798  CD  LYS   177     111.829 213.306 150.357  1.00                 C  
ATOM    799  CE  LYS   177     110.703 212.642 149.580  1.00                 C  
ATOM    800  CG  LYS   177     113.186 212.954 149.771  1.00                 C  
ATOM    801  NZ  LYS   177     109.369 212.944 150.169  1.00                 N  
ATOM    802  N   LYS   178     117.206 213.907 151.854  1.00                 N  
ATOM    803  CA  LYS   178     118.233 214.725 152.495  1.00                 C  
ATOM    804  C   LYS   178     119.538 214.703 151.709  1.00                 C  
ATOM    805  O   LYS   178     120.212 215.735 151.583  1.00                 O  
ATOM    806  CB  LYS   178     118.482 214.248 153.927  1.00                 C  
ATOM    807  CD  LYS   178     117.646 214.027 156.284  1.00                 C  
ATOM    808  CE  LYS   178     116.499 214.311 157.240  1.00                 C  
ATOM    809  CG  LYS   178     117.341 214.545 154.887  1.00                 C  
ATOM    810  NZ  LYS   178     116.765 213.772 158.602  1.00                 N  
ATOM    811  N   GLN   179     119.919 213.530 151.189  1.00                 N  
ATOM    812  CA  GLN   179     121.128 213.438 150.372  1.00                 C  
ATOM    813  C   GLN   179     121.002 214.249 149.088  1.00                 C  
ATOM    814  O   GLN   179     121.934 214.972 148.715  1.00                 O  
ATOM    815  CB  GLN   179     121.437 211.978 150.034  1.00                 C  
ATOM    816  CD  GLN   179     122.088 209.687 150.876  1.00                 C  
ATOM    817  CG  GLN   179     121.904 211.152 151.221  1.00                 C  
ATOM    818  OE1 GLN   179     121.416 209.159 149.990  1.00                 O  
ATOM    819  NE2 GLN   179     123.003 209.026 151.576  1.00                 N  
ATOM    820  N   GLN   180     119.852 214.171 148.417  1.00                 N  
ATOM    821  CA  GLN   180     119.653 215.007 147.233  1.00                 C  
ATOM    822  C   GLN   180     119.646 216.494 147.575  1.00                 C  
ATOM    823  O   GLN   180     120.179 217.309 146.807  1.00                 O  
ATOM    824  CB  GLN   180     118.346 214.637 146.530  1.00                 C  
ATOM    825  CD  GLN   180     117.026 212.898 145.260  1.00                 C  
ATOM    826  CG  GLN   180     118.371 213.280 145.845  1.00                 C  
ATOM    827  OE1 GLN   180     115.980 213.310 145.761  1.00                 O  
ATOM    828  NE2 GLN   180     117.050 212.105 144.194  1.00                 N  
ATOM    829  N   ILE   181     119.089 216.857 148.734  1.00                 N  
ATOM    830  CA  ILE   181     118.998 218.262 149.109  1.00                 C  
ATOM    831  C   ILE   181     120.365 218.853 149.437  1.00                 C  
ATOM    832  O   ILE   181     120.683 219.952 148.971  1.00                 O  
ATOM    833  CB  ILE   181     118.052 218.466 150.307  1.00                 C  
ATOM    834  CD1 ILE   181     115.662 218.041 151.084  1.00                 C  
ATOM    835  CG1 ILE   181     116.611 218.136 149.910  1.00                 C  
ATOM    836  CG2 ILE   181     118.180 219.881 150.852  1.00                 C  
ATOM    837  N   VAL   182     121.203 218.158 150.212  1.00                 N  
ATOM    838  CA  VAL   182     122.508 218.757 150.487  1.00                 C  
ATOM    839  C   VAL   182     123.440 218.579 149.294  1.00                 C  
ATOM    840  O   VAL   182     124.420 219.319 149.154  1.00                 O  
ATOM    841  CB  VAL   182     123.149 218.158 151.753  1.00                 C  
ATOM    842  CG1 VAL   182     122.258 218.392 152.963  1.00                 C  
ATOM    843  CG2 VAL   182     123.415 216.672 151.563  1.00                 C  
ATOM    844  N   VAL   183     123.115 217.650 148.385  1.00                 N  
ATOM    845  CA  VAL   183     123.823 217.589 147.109  1.00                 C  
ATOM    846  C   VAL   183     123.591 218.858 146.293  1.00                 C  
ATOM    847  O   VAL   183     124.551 219.540 145.900  1.00                 O  
ATOM    848  CB  VAL   183     123.402 216.356 146.288  1.00                 C  
ATOM    849  CG1 VAL   183     124.058 216.380 144.916  1.00                 C  
ATOM    850  CG2 VAL   183     123.755 215.076 147.030  1.00                 C  
ATOM    851  N   ALA   184     123.363 219.985 146.943  1.00                 N  
ATOM    852  CA  ALA   184     123.300 221.193 146.163  1.00                 C  
ATOM    853  C   ALA   184     124.431 222.090 146.638  1.00                 C  
ATOM    854  O   ALA   184     124.297 223.297 146.857  1.00                 O  
ATOM    855  CB  ALA   184     121.938 221.852 146.316  1.00                 C  
ATOM    856  N   GLU   185     125.585 221.436 146.791  1.00                 N  
ATOM    857  CA  GLU   185     126.822 222.110 147.162  1.00                 C  
ATOM    858  C   GLU   185     127.202 222.762 145.837  1.00                 C  
ATOM    859  O   GLU   185     127.962 223.732 145.772  1.00                 O  
ATOM    860  CB  GLU   185     127.836 221.105 147.712  1.00                 C  
ATOM    861  CD  GLU   185     127.314 221.460 150.158  1.00                 C  
ATOM    862  CG  GLU   185     127.420 220.459 149.024  1.00                 C  
ATOM    863  OE1 GLU   185     128.242 222.281 150.315  1.00                 O  
ATOM    864  OE2 GLU   185     126.302 221.423 150.890  1.00                 O  
ATOM    865  N   SER   186     126.652 222.206 144.746  1.00                 N  
ATOM    866  CA  SER   186     126.842 222.720 143.390  1.00                 C  
ATOM    867  C   SER   186     126.549 224.207 143.467  1.00                 C  
ATOM    868  O   SER   186     127.312 225.059 143.005  1.00                 O  
ATOM    869  CB  SER   186     125.931 221.984 142.405  1.00                 C  
ATOM    870  OG  SER   186     126.298 220.620 142.293  1.00                 O  
ATOM    871  N   ARG   187     125.403 224.522 144.070  1.00                 N  
ATOM    872  CA  ARG   187     124.947 225.896 144.257  1.00                 C  
ATOM    873  C   ARG   187     126.035 226.706 144.921  1.00                 C  
ATOM    874  O   ARG   187     126.562 227.679 144.375  1.00                 O  
ATOM    875  CB  ARG   187     123.662 225.926 145.087  1.00                 C  
ATOM    876  CD  ARG   187     121.886 227.286 146.225  1.00                 C  
ATOM    877  NE  ARG   187     122.228 226.835 147.572  1.00                 N  
ATOM    878  CG  ARG   187     123.100 227.320 145.311  1.00                 C  
ATOM    879  CZ  ARG   187     121.339 226.419 148.469  1.00                 C  
ATOM    880  NH1 ARG   187     121.743 226.027 149.670  1.00                 N  
ATOM    881  NH2 ARG   187     120.050 226.395 148.162  1.00                 N  
ATOM    882  N   ARG   188     126.381 226.297 146.131  1.00                 N  
ATOM    883  CA  ARG   188     127.415 226.978 146.882  1.00                 C  
ATOM    884  C   ARG   188     128.724 227.063 146.128  1.00                 C  
ATOM    885  O   ARG   188     129.426 228.077 146.177  1.00                 O  
ATOM    886  CB  ARG   188     127.651 226.281 148.223  1.00                 C  
ATOM    887  CD  ARG   188     126.786 225.682 150.502  1.00                 C  
ATOM    888  NE  ARG   188     125.709 225.846 151.476  1.00                 N  
ATOM    889  CG  ARG   188     126.517 226.455 149.221  1.00                 C  
ATOM    890  CZ  ARG   188     125.608 225.148 152.603  1.00                 C  
ATOM    891  NH1 ARG   188     124.594 225.366 153.429  1.00                 N  
ATOM    892  NH2 ARG   188     126.522 224.235 152.901  1.00                 N  
ATOM    893  N   LYS   189     129.091 226.002 145.407  1.00                 N  
ATOM    894  CA  LYS   189     130.326 226.001 144.618  1.00                 C  
ATOM    895  C   LYS   189     130.174 227.024 143.501  1.00                 C  
ATOM    896  O   LYS   189     131.070 227.822 143.213  1.00                 O  
ATOM    897  CB  LYS   189     130.610 224.602 144.069  1.00                 C  
ATOM    898  CD  LYS   189     132.157 223.069 142.821  1.00                 C  
ATOM    899  CE  LYS   189     133.438 222.968 142.008  1.00                 C  
ATOM    900  CG  LYS   189     131.897 224.499 143.267  1.00                 C  
ATOM    901  NZ  LYS   189     133.705 221.573 141.565  1.00                 N  
ATOM    902  N   GLU   190     128.935 226.922 142.813  1.00                 N  
ATOM    903  CA  GLU   190     128.760 227.946 141.784  1.00                 C  
ATOM    904  C   GLU   190     128.346 229.296 142.364  1.00                 C  
ATOM    905  O   GLU   190     128.246 230.276 141.617  1.00                 O  
ATOM    906  CB  GLU   190     127.721 227.499 140.754  1.00                 C  
ATOM    907  CD  GLU   190     127.071 225.854 138.951  1.00                 C  
ATOM    908  CG  GLU   190     128.138 226.287 139.937  1.00                 C  
ATOM    909  OE1 GLU   190     125.967 226.437 138.976  1.00                 O  
ATOM    910  OE2 GLU   190     127.340 224.932 138.152  1.00                 O  
ATOM    911  N   ARG   191     128.106 229.383 143.676  1.00                 N  
ATOM    912  CA  ARG   191     128.165 230.692 144.320  1.00                 C  
ATOM    913  C   ARG   191     129.607 231.150 144.499  1.00                 C  
ATOM    914  O   ARG   191     129.926 232.319 144.252  1.00                 O  
ATOM    915  CB  ARG   191     127.453 230.656 145.674  1.00                 C  
ATOM    916  CD  ARG   191     125.307 230.426 146.955  1.00                 C  
ATOM    917  NE  ARG   191     123.854 230.291 146.880  1.00                 N  
ATOM    918  CG  ARG   191     125.943 230.506 145.577  1.00                 C  
ATOM    919  CZ  ARG   191     123.068 230.090 147.932  1.00                 C  
ATOM    920  NH1 ARG   191     121.756 229.979 147.768  1.00                 N  
ATOM    921  NH2 ARG   191     123.594 229.999 149.146  1.00                 N  
ATOM    922  N   THR   192     130.490 230.245 144.930  1.00                 N  
ATOM    923  CA  THR   192     131.894 230.610 145.112  1.00                 C  
ATOM    924  C   THR   192     132.589 230.842 143.776  1.00                 C  
ATOM    925  O   THR   192     133.621 231.522 143.719  1.00                 O  
ATOM    926  CB  THR   192     132.660 229.531 145.899  1.00                 C  
ATOM    927  OG1 THR   192     132.607 228.288 145.188  1.00                 O  
ATOM    928  CG2 THR   192     132.039 229.332 147.273  1.00                 C  
ATOM    929  N   GLU   193     132.051 230.270 142.695  1.00                 N  
ATOM    930  CA  GLU   193     132.586 230.547 141.365  1.00                 C  
ATOM    931  C   GLU   193     132.378 232.006 140.975  1.00                 C  
ATOM    932  O   GLU   193     133.269 232.634 140.391  1.00                 O  
ATOM    933  CB  GLU   193     131.937 229.631 140.325  1.00                 C  
ATOM    934  CD  GLU   193     131.625 227.285 139.445  1.00                 C  
ATOM    935  CG  GLU   193     132.333 228.169 140.452  1.00                 C  
ATOM    936  OE1 GLU   193     130.689 227.774 138.779  1.00                 O  
ATOM    937  OE2 GLU   193     132.006 226.101 139.322  1.00                 O  
ATOM    938  N   GLN   194     131.206 232.562 141.289  1.00                 N  
ATOM    939  CA  GLN   194     130.900 233.963 140.995  1.00                 C  
ATOM    940  C   GLN   194     131.252 234.797 142.223  1.00                 C  
ATOM    941  O   GLN   194     130.405 235.141 143.050  1.00                 O  
ATOM    942  CB  GLN   194     129.428 234.120 140.610  1.00                 C  
ATOM    943  CD  GLN   194     129.752 233.822 138.123  1.00                 C  
ATOM    944  CG  GLN   194     129.025 233.346 139.366  1.00                 C  
ATOM    945  OE1 GLN   194     129.576 234.959 137.686  1.00                 O  
ATOM    946  NE2 GLN   194     130.573 232.950 137.549  1.00                 N  
ATOM    947  N   TYR   195     132.537 235.125 142.339  1.00                 N  
ATOM    948  CA  TYR   195     133.047 235.818 143.513  1.00                 C  
ATOM    949  C   TYR   195     133.535 237.227 143.196  1.00                 C  
ATOM    950  O   TYR   195     132.987 238.199 143.723  1.00                 O  
ATOM    951  CB  TYR   195     134.186 235.021 144.153  1.00                 C  
ATOM    952  CG  TYR   195     134.768 235.669 145.389  1.00                 C  
ATOM    953  OH  TYR   195     136.359 237.442 148.797  1.00                 O  
ATOM    954  CZ  TYR   195     135.834 236.856 147.668  1.00                 C  
ATOM    955  CD1 TYR   195     134.388 235.250 146.657  1.00                 C  
ATOM    956  CE1 TYR   195     134.915 235.837 147.793  1.00                 C  
ATOM    957  CD2 TYR   195     135.695 236.698 145.283  1.00                 C  
ATOM    958  CE2 TYR   195     136.232 237.297 146.407  1.00                 C  
ATOM    959  N   LEU   196     134.523 237.369 142.313  1.00                 N  
ATOM    960  CA  LEU   196     135.066 238.673 141.954  1.00                 C  
ATOM    961  C   LEU   196     135.589 238.619 140.527  1.00                 C  
ATOM    962  O   LEU   196     136.089 237.586 140.073  1.00                 O  
ATOM    963  CB  LEU   196     136.170 239.081 142.932  1.00                 C  
ATOM    964  CG  LEU   196     136.839 240.432 142.672  1.00                 C  
ATOM    965  CD1 LEU   196     135.853 241.571 142.882  1.00                 C  
ATOM    966  CD2 LEU   196     138.053 240.612 143.571  1.00                 C  
ATOM    967  N   ASP   197     135.470 239.744 139.824  1.00                 N  
ATOM    968  CA  ASP   197     135.947 239.857 138.450  1.00                 C  
ATOM    969  C   ASP   197     136.603 241.212 138.214  1.00                 C  
ATOM    970  O   ASP   197     136.374 241.857 137.185  1.00                 O  
ATOM    971  CB  ASP   197     134.796 239.647 137.464  1.00                 C  
ATOM    972  CG  ASP   197     135.278 239.410 136.047  1.00                 C  
ATOM    973  OD1 ASP   197     136.390 238.866 135.881  1.00                 O  
ATOM    974  OD2 ASP   197     134.545 239.768 135.102  1.00                 O  
ATOM    975  N   GLU   198     137.428 241.669 139.156  1.00                 N  
ATOM    976  CA  GLU   198     138.076 242.967 138.999  1.00                 C  
ATOM    977  C   GLU   198     139.597 242.910 139.004  1.00                 C  
ATOM    978  O   GLU   198     140.225 243.545 138.152  1.00                 O  
ATOM    979  CB  GLU   198     137.625 243.928 140.101  1.00                 C  
ATOM    980  CD  GLU   198     135.733 245.213 141.173  1.00                 C  
ATOM    981  CG  GLU   198     136.148 244.279 140.052  1.00                 C  
ATOM    982  OE1 GLU   198     136.588 245.534 142.025  1.00                 O  
ATOM    983  OE2 GLU   198     134.554 245.624 141.198  1.00                 O  
ATOM    984  N   PHE   199     140.214 242.161 139.918  1.00                 N  
ATOM    985  CA  PHE   199     141.668 242.154 140.040  1.00                 C  
ATOM    986  C   PHE   199     142.109 240.887 140.766  1.00                 C  
ATOM    987  O   PHE   199     141.290 240.119 141.281  1.00                 O  
ATOM    988  CB  PHE   199     142.150 243.405 140.778  1.00                 C  
ATOM    989  CG  PHE   199     143.645 243.518 140.866  1.00                 C  
ATOM    990  CZ  PHE   199     146.412 243.726 141.035  1.00                 C  
ATOM    991  CD1 PHE   199     144.383 243.981 139.790  1.00                 C  
ATOM    992  CE1 PHE   199     145.759 244.086 139.871  1.00                 C  
ATOM    993  CD2 PHE   199     144.313 243.162 142.024  1.00                 C  
ATOM    994  CE2 PHE   199     145.689 243.267 142.105  1.00                 C  
ATOM    995  N   ARG   200     143.424 240.676 140.796  1.00                 N  
ATOM    996  CA  ARG   200     144.023 239.506 141.437  1.00                 C  
ATOM    997  C   ARG   200     144.499 239.864 142.848  1.00                 C  
ATOM    998  O   ARG   200     145.675 239.772 143.209  1.00                 O  
ATOM    999  CB  ARG   200     145.184 238.970 140.597  1.00                 C  
ATOM   1000  CD  ARG   200     143.813 237.228 139.421  1.00                 C  
ATOM   1001  NE  ARG   200     144.396 236.162 140.233  1.00                 N  
ATOM   1002  CG  ARG   200     144.765 238.400 139.251  1.00                 C  
ATOM   1003  CZ  ARG   200     145.195 235.212 139.757  1.00                 C  
ATOM   1004  NH1 ARG   200     145.678 234.284 140.570  1.00                 N  
ATOM   1005  NH2 ARG   200     145.508 235.194 138.469  1.00                 N  
ATOM   1006  N   GLU   201     143.523 240.253 143.670  1.00                 N  
ATOM   1007  CA  GLU   201     143.794 240.635 145.052  1.00                 C  
ATOM   1008  C   GLU   201     144.230 239.416 145.857  1.00                 C  
ATOM   1009  O   GLU   201     143.531 238.396 145.885  1.00                 O  
ATOM   1010  CB  GLU   201     142.559 241.282 145.681  1.00                 C  
ATOM   1011  CD  GLU   201     143.214 243.706 145.403  1.00                 C  
ATOM   1012  CG  GLU   201     142.193 242.632 145.084  1.00                 C  
ATOM   1013  OE1 GLU   201     143.932 243.561 146.415  1.00                 O  
ATOM   1014  OE2 GLU   201     143.296 244.692 144.642  1.00                 O  
ATOM   1015  N   LYS   202     145.391 239.519 146.504  1.00                 N  
ATOM   1016  CA  LYS   202     145.894 238.402 147.295  1.00                 C  
ATOM   1017  C   LYS   202     145.046 238.172 148.541  1.00                 C  
ATOM   1018  O   LYS   202     144.830 237.024 148.947  1.00                 O  
ATOM   1019  CB  LYS   202     147.351 238.642 147.695  1.00                 C  
ATOM   1020  CD  LYS   202     149.757 238.822 147.004  1.00                 C  
ATOM   1021  CE  LYS   202     150.740 238.739 145.847  1.00                 C  
ATOM   1022  CG  LYS   202     148.334 238.562 146.538  1.00                 C  
ATOM   1023  NZ  LYS   202     152.134 239.034 146.281  1.00                 N  
ATOM   1024  N   PHE   203     144.557 239.246 149.164  1.00                 N  
ATOM   1025  CA  PHE   203     143.726 239.123 150.355  1.00                 C  
ATOM   1026  C   PHE   203     142.402 239.870 150.233  1.00                 C  
ATOM   1027  O   PHE   203     141.659 239.950 151.218  1.00                 O  
ATOM   1028  CB  PHE   203     144.477 239.631 151.587  1.00                 C  
ATOM   1029  CG  PHE   203     145.715 238.845 151.910  1.00                 C  
ATOM   1030  CZ  PHE   203     148.003 237.385 152.510  1.00                 C  
ATOM   1031  CD1 PHE   203     146.955 239.263 151.460  1.00                 C  
ATOM   1032  CE1 PHE   203     148.095 238.540 151.757  1.00                 C  
ATOM   1033  CD2 PHE   203     145.640 237.686 152.663  1.00                 C  
ATOM   1034  CE2 PHE   203     146.780 236.963 152.959  1.00                 C  
ATOM   1035  N   GLY   204     142.085 240.420 149.064  1.00                 N  
ATOM   1036  CA  GLY   204     140.865 241.174 148.867  1.00                 C  
ATOM   1037  C   GLY   204     139.748 240.476 148.119  1.00                 C  
ATOM   1038  O   GLY   204     138.812 241.151 147.676  1.00                 O  
ATOM   1039  N   PHE   205     139.808 239.152 147.956  1.00                 N  
ATOM   1040  CA  PHE   205     138.706 238.432 147.319  1.00                 C  
ATOM   1041  C   PHE   205     137.458 238.343 148.190  1.00                 C  
ATOM   1042  O   PHE   205     136.385 238.009 147.677  1.00                 O  
ATOM   1043  CB  PHE   205     139.142 237.017 146.934  1.00                 C  
ATOM   1044  CG  PHE   205     140.091 236.970 145.771  1.00                 C  
ATOM   1045  CZ  PHE   205     141.843 236.889 143.615  1.00                 C  
ATOM   1046  CD1 PHE   205     141.227 236.182 145.817  1.00                 C  
ATOM   1047  CE1 PHE   205     142.101 236.139 144.747  1.00                 C  
ATOM   1048  CD2 PHE   205     139.848 237.715 144.630  1.00                 C  
ATOM   1049  CE2 PHE   205     140.721 237.672 143.560  1.00                 C  
ATOM   1050  N   THR   206     137.557 238.618 149.489  1.00                 N  
ATOM   1051  CA  THR   206     136.455 238.281 150.381  1.00                 C  
ATOM   1052  C   THR   206     135.638 239.472 150.867  1.00                 C  
ATOM   1053  O   THR   206     134.545 239.259 151.399  1.00                 O  
ATOM   1054  CB  THR   206     136.949 237.525 151.628  1.00                 C  
ATOM   1055  OG1 THR   206     137.867 238.350 152.357  1.00                 O  
ATOM   1056  CG2 THR   206     137.661 236.243 151.227  1.00                 C  
ATOM   1057  N   VAL   207     136.122 240.707 150.711  1.00                 N  
ATOM   1058  CA  VAL   207     135.479 241.836 151.386  1.00                 C  
ATOM   1059  C   VAL   207     134.126 242.181 150.755  1.00                 C  
ATOM   1060  O   VAL   207     133.152 242.451 151.468  1.00                 O  
ATOM   1061  CB  VAL   207     136.380 243.085 151.379  1.00                 C  
ATOM   1062  CG1 VAL   207     135.626 244.288 151.924  1.00                 C  
ATOM   1063  CG2 VAL   207     137.645 242.834 152.185  1.00                 C  
ATOM   1064  N   THR   208     134.033 242.175 149.424  1.00                 N  
ATOM   1065  CA  THR   208     132.779 242.478 148.731  1.00                 C  
ATOM   1066  C   THR   208     131.804 241.297 148.615  1.00                 C  
ATOM   1067  O   THR   208     130.594 241.508 148.810  1.00                 O  
ATOM   1068  CB  THR   208     133.034 243.002 147.306  1.00                 C  
ATOM   1069  OG1 THR   208     133.800 244.212 147.368  1.00                 O  
ATOM   1070  CG2 THR   208     131.718 243.295 146.602  1.00                 C  
ATOM   1071  N   TRP   209     132.236 240.067 148.269  1.00                 N  
ATOM   1072  CA  TRP   209     131.266 238.957 148.279  1.00                 C  
ATOM   1073  C   TRP   209     130.689 238.651 149.648  1.00                 C  
ATOM   1074  O   TRP   209     129.546 238.193 149.719  1.00                 O  
ATOM   1075  CB  TRP   209     131.906 237.681 147.727  1.00                 C  
ATOM   1076  CG  TRP   209     130.967 236.516 147.671  1.00                 C  
ATOM   1077  CD1 TRP   209     131.099 235.324 148.323  1.00                 C  
ATOM   1078  NE1 TRP   209     130.040 234.500 148.026  1.00                 N  
ATOM   1079  CD2 TRP   209     129.750 236.430 146.919  1.00                 C  
ATOM   1080  CE2 TRP   209     129.198 235.159 147.165  1.00                 C  
ATOM   1081  CH2 TRP   209     127.361 235.613 145.753  1.00                 C  
ATOM   1082  CZ2 TRP   209     128.002 234.739 146.585  1.00                 C  
ATOM   1083  CE3 TRP   209     129.073 237.303 146.063  1.00                 C  
ATOM   1084  CZ3 TRP   209     127.887 236.883 145.491  1.00                 C  
ATOM   1085  N   ASN   210     131.430 238.883 150.735  1.00                 N  
ATOM   1086  CA  ASN   210     130.852 238.691 152.062  1.00                 C  
ATOM   1087  C   ASN   210     129.686 239.644 152.288  1.00                 C  
ATOM   1088  O   ASN   210     128.631 239.239 152.782  1.00                 O  
ATOM   1089  CB  ASN   210     131.919 238.873 153.143  1.00                 C  
ATOM   1090  CG  ASN   210     132.890 237.711 153.205  1.00                 C  
ATOM   1091  OD1 ASN   210     132.597 236.618 152.719  1.00                 O  
ATOM   1092  ND2 ASN   210     134.052 237.943 153.805  1.00                 N  
ATOM   1093  N   ASN   211     129.850 240.906 151.884  1.00                 N  
ATOM   1094  CA  ASN   211     128.772 241.885 151.993  1.00                 C  
ATOM   1095  C   ASN   211     127.583 241.498 151.119  1.00                 C  
ATOM   1096  O   ASN   211     126.424 241.613 151.537  1.00                 O  
ATOM   1097  CB  ASN   211     129.277 243.281 151.625  1.00                 C  
ATOM   1098  CG  ASN   211     130.166 243.881 152.697  1.00                 C  
ATOM   1099  OD1 ASN   211     130.140 243.451 153.850  1.00                 O  
ATOM   1100  ND2 ASN   211     130.958 244.877 152.318  1.00                 N  
ATOM   1101  N   PRO   212     127.859 241.017 149.902  1.00                 N  
ATOM   1102  CA  PRO   212     126.781 240.623 148.994  1.00                 C  
ATOM   1103  C   PRO   212     125.992 239.433 149.539  1.00                 C  
ATOM   1104  O   PRO   212     124.753 239.437 149.543  1.00                 O  
ATOM   1105  CB  PRO   212     127.504 240.262 147.695  1.00                 C  
ATOM   1106  CD  PRO   212     129.210 241.120 149.138  1.00                 C  
ATOM   1107  CG  PRO   212     128.740 241.098 147.711  1.00                 C  
ATOM   1108  N   LYS   213     126.697 238.411 150.028  1.00                 N  
ATOM   1109  CA  LYS   213     126.029 237.223 150.551  1.00                 C  
ATOM   1110  C   LYS   213     125.334 237.512 151.875  1.00                 C  
ATOM   1111  O   LYS   213     124.311 236.900 152.193  1.00                 O  
ATOM   1112  CB  LYS   213     127.030 236.079 150.727  1.00                 C  
ATOM   1113  CD  LYS   213     127.430 233.651 151.221  1.00                 C  
ATOM   1114  CE  LYS   213     126.807 232.348 151.693  1.00                 C  
ATOM   1115  CG  LYS   213     126.405 234.773 151.190  1.00                 C  
ATOM   1116  NZ  LYS   213     127.801 231.239 151.732  1.00                 N  
ATOM   1117  N   PHE   214     125.853 238.465 152.655  1.00                 N  
ATOM   1118  CA  PHE   214     125.162 238.854 153.880  1.00                 C  
ATOM   1119  C   PHE   214     123.900 239.648 153.565  1.00                 C  
ATOM   1120  O   PHE   214     122.896 239.546 154.277  1.00                 O  
ATOM   1121  CB  PHE   214     126.089 239.672 154.781  1.00                 C  
ATOM   1122  CG  PHE   214     127.166 238.859 155.441  1.00                 C  
ATOM   1123  CZ  PHE   214     129.154 237.349 156.663  1.00                 C  
ATOM   1124  CD1 PHE   214     128.440 239.374 155.604  1.00                 C  
ATOM   1125  CE1 PHE   214     129.431 238.625 156.211  1.00                 C  
ATOM   1126  CD2 PHE   214     126.904 237.580 155.899  1.00                 C  
ATOM   1127  CE2 PHE   214     127.895 236.832 156.506  1.00                 C  
ATOM   1128  N   LYS   215     123.930 240.436 152.487  1.00                 N  
ATOM   1129  CA  LYS   215     122.713 241.088 152.010  1.00                 C  
ATOM   1130  C   LYS   215     121.683 240.056 151.560  1.00                 C  
ATOM   1131  O   LYS   215     120.485 240.188 151.840  1.00                 O  
ATOM   1132  CB  LYS   215     123.034 242.049 150.863  1.00                 C  
ATOM   1133  CD  LYS   215     124.093 244.193 150.103  1.00                 C  
ATOM   1134  CE  LYS   215     124.863 245.432 150.528  1.00                 C  
ATOM   1135  CG  LYS   215     123.791 243.295 151.291  1.00                 C  
ATOM   1136  NZ  LYS   215     125.204 246.301 149.368  1.00                 N  
ATOM   1137  N   VAL   216     122.145 239.009 150.870  1.00                 N  
ATOM   1138  CA  VAL   216     121.255 237.919 150.473  1.00                 C  
ATOM   1139  C   VAL   216     120.676 237.197 151.689  1.00                 C  
ATOM   1140  O   VAL   216     119.494 236.831 151.707  1.00                 O  
ATOM   1141  CB  VAL   216     121.975 236.904 149.566  1.00                 C  
ATOM   1142  CG1 VAL   216     121.103 235.679 149.340  1.00                 C  
ATOM   1143  CG2 VAL   216     122.351 237.547 148.240  1.00                 C  
ATOM   1144  N   PHE   217     121.503 236.983 152.716  1.00                 N  
ATOM   1145  CA  PHE   217     121.033 236.346 153.944  1.00                 C  
ATOM   1146  C   PHE   217     120.019 237.221 154.670  1.00                 C  
ATOM   1147  O   PHE   217     119.061 236.715 155.262  1.00                 O  
ATOM   1148  CB  PHE   217     122.210 236.033 154.870  1.00                 C  
ATOM   1149  CG  PHE   217     121.815 235.326 156.135  1.00                 C  
ATOM   1150  CZ  PHE   217     121.086 234.022 158.478  1.00                 C  
ATOM   1151  CD1 PHE   217     121.461 233.988 156.115  1.00                 C  
ATOM   1152  CE1 PHE   217     121.098 233.337 157.278  1.00                 C  
ATOM   1153  CD2 PHE   217     121.798 235.997 157.344  1.00                 C  
ATOM   1154  CE2 PHE   217     121.435 235.346 158.508  1.00                 C  
ATOM   1155  N   MET   218     120.220 238.541 154.644  1.00                 N  
ATOM   1156  CA  MET   218     119.243 239.459 155.225  1.00                 C  
ATOM   1157  C   MET   218     117.925 239.413 154.460  1.00                 C  
ATOM   1158  O   MET   218     116.843 239.478 155.057  1.00                 O  
ATOM   1159  CB  MET   218     119.792 240.887 155.240  1.00                 C  
ATOM   1160  SD  MET   218     121.387 242.840 156.389  1.00                 S  
ATOM   1161  CE  MET   218     122.229 243.117 154.833  1.00                 C  
ATOM   1162  CG  MET   218     120.930 241.103 156.225  1.00                 C  
ATOM   1163  N   LYS   219     118.003 239.306 153.130  1.00                 N  
ATOM   1164  CA  LYS   219     116.799 239.149 152.316  1.00                 C  
ATOM   1165  C   LYS   219     116.060 237.860 152.661  1.00                 C  
ATOM   1166  O   LYS   219     114.829 237.847 152.783  1.00                 O  
ATOM   1167  CB  LYS   219     117.153 239.166 150.828  1.00                 C  
ATOM   1168  CD  LYS   219     117.941 240.467 148.831  1.00                 C  
ATOM   1169  CE  LYS   219     118.389 241.825 148.315  1.00                 C  
ATOM   1170  CG  LYS   219     117.587 240.527 150.308  1.00                 C  
ATOM   1171  NZ  LYS   219     118.780 241.772 146.880  1.00                 N  
ATOM   1172  N   SER   220     116.807 236.764 152.828  1.00                 N  
ATOM   1173  CA  SER   220     116.198 235.491 153.208  1.00                 C  
ATOM   1174  C   SER   220     115.582 235.567 154.602  1.00                 C  
ATOM   1175  O   SER   220     114.509 235.005 154.848  1.00                 O  
ATOM   1176  CB  SER   220     117.232 234.365 153.153  1.00                 C  
ATOM   1177  OG  SER   220     117.665 234.134 151.824  1.00                 O  
ATOM   1178  N   ARG   221     116.254 236.263 155.525  1.00                 N  
ATOM   1179  CA  ARG   221     115.721 236.451 156.872  1.00                 C  
ATOM   1180  C   ARG   221     114.416 237.233 156.850  1.00                 C  
ATOM   1181  O   ARG   221     113.457 236.867 157.538  1.00                 O  
ATOM   1182  CB  ARG   221     116.743 237.168 157.757  1.00                 C  
ATOM   1183  CD  ARG   221     116.071 236.131 159.942  1.00                 C  
ATOM   1184  NE  ARG   221     115.581 236.364 161.299  1.00                 N  
ATOM   1185  CG  ARG   221     116.260 237.430 159.175  1.00                 C  
ATOM   1186  CZ  ARG   221     116.364 236.583 162.349  1.00                 C  
ATOM   1187  NH1 ARG   221     115.829 236.785 163.545  1.00                 N  
ATOM   1188  NH2 ARG   221     117.682 236.600 162.201  1.00                 N  
ATOM   1189  N   ILE   222     114.358 238.307 156.058  1.00                 N  
ATOM   1190  CA  ILE   222     113.130 239.093 155.963  1.00                 C  
ATOM   1191  C   ILE   222     112.005 238.294 155.313  1.00                 C  
ATOM   1192  O   ILE   222     110.854 238.350 155.766  1.00                 O  
ATOM   1193  CB  ILE   222     113.356 240.400 155.181  1.00                 C  
ATOM   1194  CD1 ILE   222     114.767 242.523 155.159  1.00                 C  
ATOM   1195  CG1 ILE   222     114.280 241.337 155.962  1.00                 C  
ATOM   1196  CG2 ILE   222     112.026 241.061 154.852  1.00                 C  
ATOM   1197  N   ASP   223     112.323 237.533 154.260  1.00                 N  
ATOM   1198  CA  ASP   223     111.310 236.721 153.590  1.00                 C  
ATOM   1199  C   ASP   223     110.775 235.628 154.507  1.00                 C  
ATOM   1200  O   ASP   223     109.573 235.337 154.503  1.00                 O  
ATOM   1201  CB  ASP   223     111.881 236.097 152.315  1.00                 C  
ATOM   1202  CG  ASP   223     112.104 237.118 151.216  1.00                 C  
ATOM   1203  OD1 ASP   223     111.573 238.243 151.334  1.00                 O  
ATOM   1204  OD2 ASP   223     112.810 236.793 150.238  1.00                 O  
ATOM   1205  N   GLU   224     111.651 235.011 155.303  1.00                 N  
ATOM   1206  CA  GLU   224     111.210 233.948 156.197  1.00                 C  
ATOM   1207  C   GLU   224     110.497 234.500 157.425  1.00                 C  
ATOM   1208  O   GLU   224     109.646 233.815 158.006  1.00                 O  
ATOM   1209  CB  GLU   224     112.398 233.088 156.634  1.00                 C  
ATOM   1210  CD  GLU   224     114.204 231.449 155.977  1.00                 C  
ATOM   1211  CG  GLU   224     113.015 232.267 155.513  1.00                 C  
ATOM   1212  OE1 GLU   224     114.641 231.638 157.131  1.00                 O  
ATOM   1213  OE2 GLU   224     114.699 230.619 155.185  1.00                 O  
ATOM   1214  N   ASP   225     110.825 235.727 157.841  1.00                 N  
ATOM   1215  CA  ASP   225     110.047 236.385 158.883  1.00                 C  
ATOM   1216  C   ASP   225     108.667 236.787 158.384  1.00                 C  
ATOM   1217  O   ASP   225     107.716 236.826 159.173  1.00                 O  
ATOM   1218  CB  ASP   225     110.787 237.617 159.407  1.00                 C  
ATOM   1219  CG  ASP   225     112.004 237.256 160.237  1.00                 C  
ATOM   1220  OD1 ASP   225     112.122 236.079 160.637  1.00                 O  
ATOM   1221  OD2 ASP   225     112.838 238.151 160.488  1.00                 O  
ATOM   1222  N   LYS   226     108.541 237.104 157.091  1.00                 N  
ATOM   1223  CA  LYS   226     107.218 237.307 156.508  1.00                 C  
ATOM   1224  C   LYS   226     106.403 236.019 156.516  1.00                 C  
ATOM   1225  O   LYS   226     105.188 236.052 156.740  1.00                 O  
ATOM   1226  CB  LYS   226     107.338 237.839 155.079  1.00                 C  
ATOM   1227  CD  LYS   226     107.954 239.727 153.544  1.00                 C  
ATOM   1228  CE  LYS   226     108.461 241.157 153.454  1.00                 C  
ATOM   1229  CG  LYS   226     107.848 239.268 154.989  1.00                 C  
ATOM   1230  NZ  LYS   226     108.611 241.606 152.042  1.00                 N  
ATOM   1231  N   VAL   227     107.049 234.882 156.274  1.00                 N  
ATOM   1232  CA  VAL   227     106.373 233.591 156.308  1.00                 C  
ATOM   1233  C   VAL   227     106.084 233.164 157.743  1.00                 C  
ATOM   1234  O   VAL   227     104.930 233.109 158.166  1.00                 O  
ATOM   1235  CB  VAL   227     107.197 232.503 155.595  1.00                 C  
ATOM   1236  CG1 VAL   227     106.498 231.156 155.691  1.00                 C  
ATOM   1237  CG2 VAL   227     107.435 232.882 154.141  1.00                 C  
TER
