# Supplementary material for: Comparative Single-Cell Transcriptomics Reveals Novel Genes Involved in Bivalve Embryonic Shell Formation and Questions Ontogenetic Homology of Molluscan Shell Types
Source: Front Cell Dev Biol. 2022 Jun 9;10:883755. doi: 10.3389/fcell.2022.883755 (PMC9261976; doi:10.3389/fcell.2022.883755)
Supplement: Supplementary file 1 [file DataSheet1.ZIP › Supplementary_File1/s_f_2/3372f95b2ba46d55.final.pdb]

SSBOND   1 CYS    102    CYS    118
SSBOND   2 CYS    120    CYS    129
ATOM      1  N   ASP    87       1.574  -2.267  -1.924  1.00                 N  
ATOM      2  CA  ASP    87       1.069  -3.311  -2.809  1.00                 C  
ATOM      3  C   ASP    87      -0.423  -3.127  -3.070  1.00                 C  
ATOM      4  O   ASP    87      -1.052  -2.223  -2.520  1.00                 O  
ATOM      5  CB  ASP    87       1.335  -4.694  -2.212  1.00                 C  
ATOM      6  CG  ASP    87       2.806  -5.061  -2.223  1.00                 C  
ATOM      7  OD1 ASP    87       3.588  -4.360  -2.899  1.00                 O  
ATOM      8  OD2 ASP    87       3.177  -6.049  -1.556  1.00                 O  
ATOM      9  N   THR    88      -0.981  -3.990  -3.913  1.00                 N  
ATOM     10  CA  THR    88      -2.398  -3.923  -4.246  1.00                 C  
ATOM     11  C   THR    88      -3.104  -5.234  -3.916  1.00                 C  
ATOM     12  O   THR    88      -4.262  -5.239  -3.500  1.00                 O  
ATOM     13  CB  THR    88      -2.613  -3.588  -5.734  1.00                 C  
ATOM     14  OG1 THR    88      -2.017  -4.607  -6.547  1.00                 O  
ATOM     15  CG2 THR    88      -1.970  -2.254  -6.078  1.00                 C  
ATOM     16  N   CYS    89      -2.396  -6.343  -4.101  1.00                 N  
ATOM     17  CA  CYS    89      -2.954  -7.661  -3.825  1.00                 C  
ATOM     18  C   CYS    89      -3.534  -7.721  -2.415  1.00                 C  
ATOM     19  O   CYS    89      -4.554  -8.367  -2.178  1.00                 O  
ATOM     20  CB  CYS    89      -1.887  -8.743  -4.004  1.00                 C  
ATOM     21  SG  CYS    89      -1.365  -9.000  -5.716  1.00                 S  
ATOM     22  N   ASP    90      -2.874  -7.042  -1.482  1.00                 N  
ATOM     23  CA  ASP    90      -3.323  -7.016  -0.095  1.00                 C  
ATOM     24  C   ASP    90      -4.668  -6.307   0.028  1.00                 C  
ATOM     25  O   ASP    90      -5.491  -6.656   0.875  1.00                 O  
ATOM     26  CB  ASP    90      -2.282  -6.331   0.793  1.00                 C  
ATOM     27  CG  ASP    90      -1.035  -7.172   0.982  1.00                 C  
ATOM     28  OD1 ASP    90      -1.078  -8.380   0.666  1.00                 O  
ATOM     29  OD2 ASP    90      -0.013  -6.624   1.448  1.00                 O  
ATOM     30  N   SER    91      -4.885  -5.310  -0.822  1.00                 N  
ATOM     31  CA  SER    91      -6.128  -4.549  -0.807  1.00                 C  
ATOM     32  C   SER    91      -7.203  -5.243  -1.638  1.00                 C  
ATOM     33  O   SER    91      -8.396  -5.100  -1.375  1.00                 O  
ATOM     34  CB  SER    91      -5.894  -3.130  -1.328  1.00                 C  
ATOM     35  OG  SER    91      -5.519  -3.143  -2.694  1.00                 O  
ATOM     36  N   ASN    92      -6.791  -5.803  -2.769  1.00                 N  
ATOM     37  CA  ASN    92      -7.689  -6.479  -3.689  1.00                 C  
ATOM     38  C   ASN    92      -7.542  -7.986  -3.602  1.00                 C  
ATOM     39  O   ASN    92      -6.489  -8.514  -3.235  1.00                 O  
ATOM     40  CB  ASN    92      -7.447  -6.001  -5.122  1.00                 C  
ATOM     41  CG  ASN    92      -6.062  -6.352  -5.628  1.00                 C  
ATOM     42  OD1 ASN    92      -5.670  -7.519  -5.633  1.00                 O  
ATOM     43  ND2 ASN    92      -5.316  -5.340  -6.055  1.00                 N  
ATOM     44  N   ASN    93      -8.603  -8.710  -3.941  1.00                 N  
ATOM     45  CA  ASN    93      -8.488 -10.152  -4.015  1.00                 C  
ATOM     46  C   ASN    93      -8.054 -10.230  -5.482  1.00                 C  
ATOM     47  O   ASN    93      -8.250  -9.282  -6.248  1.00                 O  
ATOM     48  CB  ASN    93      -9.811 -10.816  -3.626  1.00                 C  
ATOM     49  CG  ASN    93     -10.150 -10.623  -2.161  1.00                 C  
ATOM     50  OD1 ASN    93      -9.271 -10.365  -1.339  1.00                 O  
ATOM     51  ND2 ASN    93     -11.430 -10.749  -1.830  1.00                 N  
ATOM     52  N   MET    94      -7.463 -11.337  -5.911  1.00                 N  
ATOM     53  CA  MET    94      -7.098 -11.420  -7.311  1.00                 C  
ATOM     54  C   MET    94      -8.301 -12.010  -8.053  1.00                 C  
ATOM     55  O   MET    94      -9.337 -12.301  -7.450  1.00                 O  
ATOM     56  CB  MET    94      -5.836 -12.267  -7.486  1.00                 C  
ATOM     57  SD  MET    94      -4.095 -10.127  -7.238  1.00                 S  
ATOM     58  CE  MET    94      -3.332 -10.519  -8.810  1.00                 C  
ATOM     59  CG  MET    94      -4.635 -11.762  -6.704  1.00                 C  
ATOM     60  N   CYS    95      -8.197 -12.201  -9.365  1.00                 N  
ATOM     61  CA  CYS    95      -9.316 -12.735 -10.135  1.00                 C  
ATOM     62  C   CYS    95      -8.993 -14.033 -10.873  1.00                 C  
ATOM     63  O   CYS    95      -7.938 -14.179 -11.496  1.00                 O  
ATOM     64  CB  CYS    95      -9.807 -11.704 -11.153  1.00                 C  
ATOM     65  SG  CYS    95     -10.409 -10.163 -10.424  1.00                 S  
ATOM     66  N   GLN    96      -9.906 -14.998 -10.810  1.00                 N  
ATOM     67  CA  GLN    96      -9.721 -16.260 -11.510  1.00                 C  
ATOM     68  C   GLN    96      -9.890 -16.038 -13.015  1.00                 C  
ATOM     69  O   GLN    96      -9.282 -16.725 -13.840  1.00                 O  
ATOM     70  CB  GLN    96     -10.711 -17.308 -10.997  1.00                 C  
ATOM     71  CD  GLN    96     -11.471 -18.770  -9.083  1.00                 C  
ATOM     72  CG  GLN    96     -10.446 -17.766  -9.572  1.00                 C  
ATOM     73  OE1 GLN    96     -12.607 -18.793  -9.557  1.00                 O  
ATOM     74  NE2 GLN    96     -11.072 -19.605  -8.130  1.00                 N  
ATOM     75  N   THR    97     -10.726 -15.068 -13.396  1.00                 N  
ATOM     76  CA  THR    97     -10.926 -14.739 -14.807  1.00                 C  
ATOM     77  C   THR    97     -10.478 -13.287 -14.953  1.00                 C  
ATOM     78  O   THR    97     -10.995 -12.392 -14.279  1.00                 O  
ATOM     79  CB  THR    97     -12.391 -14.948 -15.233  1.00                 C  
ATOM     80  OG1 THR    97     -12.757 -16.320 -15.041  1.00                 O  
ATOM     81  CG2 THR    97     -12.574 -14.597 -16.702  1.00                 C  
ATOM     82  N   MET    98      -9.499 -13.014 -15.940  1.00                 N  
ATOM     83  CA  MET    98      -9.014 -11.639 -15.942  1.00                 C  
ATOM     84  C   MET    98      -7.520 -11.589 -16.247  1.00                 C  
ATOM     85  O   MET    98      -7.007 -10.579 -16.730  1.00                 O  
ATOM     86  CB  MET    98      -9.301 -10.968 -14.598  1.00                 C  
ATOM     87  SD  MET    98     -11.079 -10.044 -12.684  1.00                 S  
ATOM     88  CE  MET    98     -10.452  -8.382 -12.913  1.00                 C  
ATOM     89  CG  MET    98     -10.779 -10.749 -14.316  1.00                 C  
ATOM     90  N   SER    99      -6.827 -12.687 -15.964  1.00                 N  
ATOM     91  CA  SER    99      -5.392 -12.771 -16.211  1.00                 C  
ATOM     92  C   SER    99      -5.060 -12.351 -17.639  1.00                 C  
ATOM     93  O   SER    99      -3.988 -11.805 -17.902  1.00                 O  
ATOM     94  CB  SER    99      -4.885 -14.190 -15.947  1.00                 C  
ATOM     95  OG  SER    99      -5.433 -15.109 -16.876  1.00                 O  
ATOM     96  N   GLY   100      -5.986 -12.606 -18.557  1.00                 N  
ATOM     97  CA  GLY   100      -5.792 -12.252 -19.958  1.00                 C  
ATOM     98  C   GLY   100      -6.795 -11.188 -20.393  1.00                 C  
ATOM     99  O   GLY   100      -7.214 -11.151 -21.550  1.00                 O  
ATOM    100  N   LEU   101      -7.178 -10.325 -19.458  1.00                 N  
ATOM    101  CA  LEU   101      -8.134  -9.263 -19.744  1.00                 C  
ATOM    102  C   LEU   101      -7.486  -8.151 -20.562  1.00                 C  
ATOM    103  O   LEU   101      -8.070  -7.649 -21.523  1.00                 O  
ATOM    104  CB  LEU   101      -8.709  -8.695 -18.445  1.00                 C  
ATOM    105  CG  LEU   101      -9.759  -7.593 -18.593  1.00                 C  
ATOM    106  CD1 LEU   101     -10.956  -8.094 -19.387  1.00                 C  
ATOM    107  CD2 LEU   101     -10.204  -7.087 -17.229  1.00                 C  
ATOM    108  N   CYS   102      -6.273  -7.771 -20.174  1.00                 N  
ATOM    109  CA  CYS   102      -5.542  -6.718 -20.870  1.00                 C  
ATOM    110  C   CYS   102      -4.261  -7.267 -21.494  1.00                 C  
ATOM    111  O   CYS   102      -3.648  -8.194 -20.964  1.00                 O  
ATOM    112  CB  CYS   102      -5.214  -5.570 -19.913  1.00                 C  
ATOM    113  SG  CYS   102      -6.662  -4.768 -19.185  1.00                 S  
ATOM    114  N   HIS   103      -3.865  -6.687 -22.622  1.00                 N  
ATOM    115  CA  HIS   103      -2.657  -7.117 -23.317  1.00                 C  
ATOM    116  C   HIS   103      -1.405  -6.701 -22.552  1.00                 C  
ATOM    117  O   HIS   103      -0.493  -7.503 -22.349  1.00                 O  
ATOM    118  CB  HIS   103      -2.621  -6.543 -24.735  1.00                 C  
ATOM    119  CG  HIS   103      -1.427  -6.970 -25.530  1.00                 C  
ATOM    120  ND1 HIS   103      -1.270  -8.253 -26.006  1.00                 N  
ATOM    121  CE1 HIS   103      -0.108  -8.332 -26.678  1.00                 C  
ATOM    122  CD2 HIS   103      -0.214  -6.324 -26.009  1.00                 C  
ATOM    123  NE2 HIS   103       0.532  -7.178 -26.684  1.00                 N  
ATOM    124  N   ARG   104      -1.369  -5.441 -22.128  1.00                 N  
ATOM    125  CA  ARG   104      -0.229  -4.918 -21.382  1.00                 C  
ATOM    126  C   ARG   104      -0.691  -4.200 -20.118  1.00                 C  
ATOM    127  O   ARG   104      -0.106  -3.196 -19.714  1.00                 O  
ATOM    128  CB  ARG   104       0.595  -3.971 -22.257  1.00                 C  
ATOM    129  CD  ARG   104       2.375  -5.591 -22.970  1.00                 C  
ATOM    130  NE  ARG   104       3.098  -6.184 -24.092  1.00                 N  
ATOM    131  CG  ARG   104       1.276  -4.649 -23.435  1.00                 C  
ATOM    132  CZ  ARG   104       2.746  -7.315 -24.695  1.00                 C  
ATOM    133  NH1 ARG   104       3.465  -7.778 -25.708  1.00                 N  
ATOM    134  NH2 ARG   104       1.676  -7.980 -24.282  1.00                 N  
ATOM    135  N   GLY   105      -1.745  -4.721 -19.497  1.00                 N  
ATOM    136  CA  GLY   105      -2.267  -4.116 -18.286  1.00                 C  
ATOM    137  C   GLY   105      -2.193  -5.049 -17.094  1.00                 C  
ATOM    138  O   GLY   105      -1.958  -6.247 -17.248  1.00                 O  
ATOM    139  N   THR   106      -2.392  -4.498 -15.901  1.00                 N  
ATOM    140  CA  THR   106      -2.345  -5.289 -14.677  1.00                 C  
ATOM    141  C   THR   106      -3.752  -5.574 -14.160  1.00                 C  
ATOM    142  O   THR   106      -4.538  -4.654 -13.928  1.00                 O  
ATOM    143  CB  THR   106      -1.527  -4.583 -13.580  1.00                 C  
ATOM    144  OG1 THR   106      -0.177  -4.406 -14.026  1.00                 O  
ATOM    145  CG2 THR   106      -1.513  -5.415 -12.307  1.00                 C  
ATOM    146  N   CYS   107      -4.065  -6.853 -13.984  1.00                 N  
ATOM    147  CA  CYS   107      -5.377  -7.260 -13.497  1.00                 C  
ATOM    148  C   CYS   107      -5.386  -7.358 -11.974  1.00                 C  
ATOM    149  O   CYS   107      -4.497  -7.965 -11.375  1.00                 O  
ATOM    150  CB  CYS   107      -5.786  -8.598 -14.115  1.00                 C  
ATOM    151  SG  CYS   107      -5.994  -8.560 -15.911  1.00                 S  
ATOM    152  N   MET   108      -6.396  -6.757 -11.354  1.00                 N  
ATOM    153  CA  MET   108      -6.520  -6.776  -9.901  1.00                 C  
ATOM    154  C   MET   108      -7.987  -6.769  -9.481  1.00                 C  
ATOM    155  O   MET   108      -8.729  -5.837  -9.790  1.00                 O  
ATOM    156  CB  MET   108      -5.788  -5.582  -9.285  1.00                 C  
ATOM    157  SD  MET   108      -3.468  -4.139  -8.826  1.00                 S  
ATOM    158  CE  MET   108      -3.949  -2.900 -10.026  1.00                 C  
ATOM    159  CG  MET   108      -4.283  -5.600  -9.498  1.00                 C  
ATOM    160  N   SER   109      -8.399  -7.817  -8.774  1.00                 N  
ATOM    161  CA  SER   109      -9.777  -7.934  -8.312  1.00                 C  
ATOM    162  C   SER   109      -9.912  -7.444  -6.873  1.00                 C  
ATOM    163  O   SER   109      -9.494  -8.122  -5.933  1.00                 O  
ATOM    164  CB  SER   109     -10.259  -9.382  -8.424  1.00                 C  
ATOM    165  OG  SER   109     -11.566  -9.527  -7.898  1.00                 O  
ATOM    166  N   LYS   110     -10.497  -6.263  -6.709  1.00                 N  
ATOM    167  CA  LYS   110     -10.687  -5.681  -5.385  1.00                 C  
ATOM    168  C   LYS   110     -11.921  -6.265  -4.705  1.00                 C  
ATOM    169  O   LYS   110     -13.042  -6.114  -5.193  1.00                 O  
ATOM    170  CB  LYS   110     -10.808  -4.159  -5.481  1.00                 C  
ATOM    171  CD  LYS   110     -10.962  -1.948  -4.303  1.00                 C  
ATOM    172  CE  LYS   110     -11.079  -1.247  -2.960  1.00                 C  
ATOM    173  CG  LYS   110     -10.898  -3.457  -4.136  1.00                 C  
ATOM    174  NZ  LYS   110     -11.155   0.232  -3.109  1.00                 N  
ATOM    175  N   PRO   111     -11.709  -6.930  -3.575  1.00                 N  
ATOM    176  CA  PRO   111     -12.804  -7.534  -2.825  1.00                 C  
ATOM    177  C   PRO   111     -13.910  -6.517  -2.563  1.00                 C  
ATOM    178  O   PRO   111     -15.078  -6.766  -2.862  1.00                 O  
ATOM    179  CB  PRO   111     -12.148  -8.001  -1.524  1.00                 C  
ATOM    180  CD  PRO   111     -10.440  -6.947  -2.828  1.00                 C  
ATOM    181  CG  PRO   111     -10.904  -7.184  -1.418  1.00                 C  
ATOM    182  N   CYS   112     -13.534  -5.371  -2.004  1.00                 N  
ATOM    183  CA  CYS   112     -14.495  -4.317  -1.703  1.00                 C  
ATOM    184  C   CYS   112     -15.337  -3.981  -2.930  1.00                 C  
ATOM    185  O   CYS   112     -16.516  -3.641  -2.815  1.00                 O  
ATOM    186  CB  CYS   112     -13.776  -3.065  -1.197  1.00                 C  
ATOM    187  SG  CYS   112     -13.014  -3.248   0.432  1.00                 S  
ATOM    188  N   SER   113     -14.725  -4.079  -4.105  1.00                 N  
ATOM    189  CA  SER   113     -15.416  -3.786  -5.356  1.00                 C  
ATOM    190  C   SER   113     -16.231  -4.988  -5.822  1.00                 C  
ATOM    191  O   SER   113     -17.250  -4.837  -6.494  1.00                 O  
ATOM    192  CB  SER   113     -14.415  -3.375  -6.438  1.00                 C  
ATOM    193  OG  SER   113     -13.783  -2.150  -6.109  1.00                 O  
ATOM    194  N   PRO   114     -15.774  -6.182  -5.459  1.00                 N  
ATOM    195  CA  PRO   114     -16.461  -7.411  -5.840  1.00                 C  
ATOM    196  C   PRO   114     -16.714  -7.450  -7.344  1.00                 C  
ATOM    197  O   PRO   114     -17.745  -7.946  -7.797  1.00                 O  
ATOM    198  CB  PRO   114     -17.770  -7.363  -5.050  1.00                 C  
ATOM    199  CD  PRO   114     -16.682  -5.264  -4.681  1.00                 C  
ATOM    200  CG  PRO   114     -18.030  -5.909  -4.844  1.00                 C  
ATOM    201  N   ASP   115     -15.765  -6.924  -8.111  1.00                 N  
ATOM    202  CA  ASP   115     -15.885  -6.898  -9.564  1.00                 C  
ATOM    203  C   ASP   115     -14.518  -6.737 -10.221  1.00                 C  
ATOM    204  O   ASP   115     -13.553  -6.292  -9.600  1.00                 O  
ATOM    205  CB  ASP   115     -16.818  -5.769 -10.004  1.00                 C  
ATOM    206  CG  ASP   115     -17.367  -5.977 -11.402  1.00                 C  
ATOM    207  OD1 ASP   115     -16.995  -6.984 -12.042  1.00                 O  
ATOM    208  OD2 ASP   115     -18.167  -5.134 -11.859  1.00                 O  
ATOM    209  N   ILE   116     -14.431  -7.106 -11.507  1.00                 N  
ATOM    210  CA  ILE   116     -13.187  -7.011 -12.276  1.00                 C  
ATOM    211  C   ILE   116     -12.792  -5.567 -12.563  1.00                 C  
ATOM    212  O   ILE   116     -13.649  -4.700 -12.729  1.00                 O  
ATOM    213  CB  ILE   116     -13.285  -7.782 -13.606  1.00                 C  
ATOM    214  CD1 ILE   116     -14.371  -7.704 -15.911  1.00                 C  
ATOM    215  CG1 ILE   116     -14.379  -7.181 -14.491  1.00                 C  
ATOM    216  CG2 ILE   116     -13.515  -9.263 -13.347  1.00                 C  
ATOM    217  N   THR   117     -11.488  -5.315 -12.620  1.00                 N  
ATOM    218  CA  THR   117     -10.980  -3.976 -12.889  1.00                 C  
ATOM    219  C   THR   117      -9.506  -4.016 -13.278  1.00                 C  
ATOM    220  O   THR   117      -8.658  -4.450 -12.498  1.00                 O  
ATOM    221  CB  THR   117     -11.163  -3.048 -11.674  1.00                 C  
ATOM    222  OG1 THR   117     -12.554  -2.963 -11.338  1.00                 O  
ATOM    223  CG2 THR   117     -10.653  -1.650 -11.989  1.00                 C  
ATOM    224  N   CYS   118      -9.206  -3.561 -14.490  1.00                 N  
ATOM    225  CA  CYS   118      -7.835  -3.546 -14.984  1.00                 C  
ATOM    226  C   CYS   118      -7.344  -2.114 -15.183  1.00                 C  
ATOM    227  O   CYS   118      -8.111  -1.232 -15.567  1.00                 O  
ATOM    228  CB  CYS   118      -7.729  -4.328 -16.295  1.00                 C  
ATOM    229  SG  CYS   118      -6.066  -4.377 -17.003  1.00                 S  
ATOM    230  N   LEU   119      -6.060  -1.893 -14.918  1.00                 N  
ATOM    231  CA  LEU   119      -5.467  -0.570 -15.066  1.00                 C  
ATOM    232  C   LEU   119      -4.355  -0.586 -16.111  1.00                 C  
ATOM    233  O   LEU   119      -3.537  -1.506 -16.148  1.00                 O  
ATOM    234  CB  LEU   119      -4.924  -0.073 -13.725  1.00                 C  
ATOM    235  CG  LEU   119      -5.943   0.071 -12.592  1.00                 C  
ATOM    236  CD1 LEU   119      -5.252   0.447 -11.291  1.00                 C  
ATOM    237  CD2 LEU   119      -7.000   1.105 -12.948  1.00                 C  
ATOM    238  N   CYS   120      -4.331   0.437 -16.958  1.00                 N  
ATOM    239  CA  CYS   120      -3.321   0.540 -18.005  1.00                 C  
ATOM    240  C   CYS   120      -2.111   1.332 -17.516  1.00                 C  
ATOM    241  O   CYS   120      -2.224   2.509 -17.173  1.00                 O  
ATOM    242  CB  CYS   120      -3.911   1.194 -19.256  1.00                 C  
ATOM    243  SG  CYS   120      -5.240   0.249 -20.037  1.00                 S  
ATOM    244  N   GLU   121      -0.956   0.678 -17.488  1.00                 N  
ATOM    245  CA  GLU   121       0.275   1.319 -17.040  1.00                 C  
ATOM    246  C   GLU   121       0.684   2.438 -17.992  1.00                 C  
ATOM    247  O   GLU   121       0.177   2.536 -19.110  1.00                 O  
ATOM    248  CB  GLU   121       1.401   0.291 -16.919  1.00                 C  
ATOM    249  CD  GLU   121       1.170  -0.204 -14.453  1.00                 C  
ATOM    250  CG  GLU   121       1.161  -0.772 -15.859  1.00                 C  
ATOM    251  OE1 GLU   121       1.936   0.750 -14.203  1.00                 O  
ATOM    252  OE2 GLU   121       0.412  -0.714 -13.602  1.00                 O  
ATOM    253  N   PRO   122       1.607   3.282 -17.541  1.00                 N  
ATOM    254  CA  PRO   122       2.085   4.396 -18.351  1.00                 C  
ATOM    255  C   PRO   122       3.054   3.917 -19.426  1.00                 C  
ATOM    256  O   PRO   122       3.878   3.036 -19.186  1.00                 O  
ATOM    257  CB  PRO   122       2.775   5.317 -17.343  1.00                 C  
ATOM    258  CD  PRO   122       2.238   3.305 -16.164  1.00                 C  
ATOM    259  CG  PRO   122       3.262   4.400 -16.271  1.00                 C  
ATOM    260  N   ASN   123       2.949   4.504 -20.615  1.00                 N  
ATOM    261  CA  ASN   123       3.822   4.125 -21.710  1.00                 C  
ATOM    262  C   ASN   123       3.115   3.275 -22.747  1.00                 C  
ATOM    263  O   ASN   123       3.510   3.251 -23.913  1.00                 O  
ATOM    264  CB  ASN   123       5.053   3.385 -21.182  1.00                 C  
ATOM    265  CG  ASN   123       5.932   4.263 -20.313  1.00                 C  
ATOM    266  OD1 ASN   123       6.154   5.434 -20.621  1.00                 O  
ATOM    267  ND2 ASN   123       6.436   3.698 -19.222  1.00                 N  
ATOM    268  N   TYR   124       2.069   2.576 -22.324  1.00                 N  
ATOM    269  CA  TYR   124       1.308   1.718 -23.224  1.00                 C  
ATOM    270  C   TYR   124       0.005   2.390 -23.646  1.00                 C  
ATOM    271  O   TYR   124      -0.465   3.324 -22.994  1.00                 O  
ATOM    272  CB  TYR   124       1.016   0.371 -22.561  1.00                 C  
ATOM    273  CG  TYR   124       2.247  -0.476 -22.325  1.00                 C  
ATOM    274  OH  TYR   124       5.633  -2.797 -21.664  1.00                 O  
ATOM    275  CZ  TYR   124       4.512  -2.029 -21.885  1.00                 C  
ATOM    276  CD1 TYR   124       2.971  -0.366 -21.145  1.00                 C  
ATOM    277  CE1 TYR   124       4.097  -1.135 -20.922  1.00                 C  
ATOM    278  CD2 TYR   124       2.680  -1.382 -23.285  1.00                 C  
ATOM    279  CE2 TYR   124       3.804  -2.160 -23.078  1.00                 C  
ATOM    280  N   THR   125      -0.575   1.909 -24.740  1.00                 N  
ATOM    281  CA  THR   125      -1.823   2.463 -25.251  1.00                 C  
ATOM    282  C   THR   125      -2.690   1.372 -25.871  1.00                 C  
ATOM    283  O   THR   125      -2.331   0.195 -25.857  1.00                 O  
ATOM    284  CB  THR   125      -1.565   3.568 -26.292  1.00                 C  
ATOM    285  OG1 THR   125      -0.966   2.996 -27.462  1.00                 O  
ATOM    286  CG2 THR   125      -0.624   4.622 -25.729  1.00                 C  
ATOM    287  N   GLY   126      -3.835   1.772 -26.415  1.00                 N  
ATOM    288  CA  GLY   126      -4.737   0.818 -27.033  1.00                 C  
ATOM    289  C   GLY   126      -5.980   0.572 -26.201  1.00                 C  
ATOM    290  O   GLY   126      -5.994   0.841 -25.000  1.00                 O  
ATOM    291  N   THR   127      -7.026   0.059 -26.840  1.00                 N  
ATOM    292  CA  THR   127      -8.281  -0.219 -26.152  1.00                 C  
ATOM    293  C   THR   127      -8.043  -1.072 -24.910  1.00                 C  
ATOM    294  O   THR   127      -8.577  -0.789 -23.837  1.00                 O  
ATOM    295  CB  THR   127      -9.287  -0.928 -27.078  1.00                 C  
ATOM    296  OG1 THR   127      -9.594  -0.081 -28.192  1.00                 O  
ATOM    297  CG2 THR   127     -10.576  -1.233 -26.329  1.00                 C  
ATOM    298  N   PHE   128      -7.238  -2.118 -25.065  1.00                 N  
ATOM    299  CA  PHE   128      -6.929  -3.015 -23.957  1.00                 C  
ATOM    300  C   PHE   128      -5.428  -3.048 -23.687  1.00                 C  
ATOM    301  O   PHE   128      -4.881  -4.075 -23.282  1.00                 O  
ATOM    302  CB  PHE   128      -7.445  -4.425 -24.250  1.00                 C  
ATOM    303  CG  PHE   128      -8.938  -4.508 -24.388  1.00                 C  
ATOM    304  CZ  PHE   128     -11.702  -4.661 -24.636  1.00                 C  
ATOM    305  CD1 PHE   128      -9.525  -4.663 -25.631  1.00                 C  
ATOM    306  CE1 PHE   128     -10.899  -4.739 -25.758  1.00                 C  
ATOM    307  CD2 PHE   128      -9.756  -4.432 -23.274  1.00                 C  
ATOM    308  CE2 PHE   128     -11.130  -4.509 -23.401  1.00                 C  
ATOM    309  N   CYS   129      -4.766  -1.919 -23.914  1.00                 N  
ATOM    310  CA  CYS   129      -3.328  -1.817 -23.697  1.00                 C  
ATOM    311  C   CYS   129      -2.569  -2.756 -24.631  1.00                 C  
ATOM    312  O   CYS   129      -1.631  -3.436 -24.215  1.00                 O  
ATOM    313  CB  CYS   129      -2.983  -2.128 -22.239  1.00                 C  
ATOM    314  SG  CYS   129      -3.755  -1.022 -21.036  1.00                 S  
ATOM    315  N   ASP   130      -2.983  -2.787 -25.894  1.00                 N  
ATOM    316  CA  ASP   130      -2.342  -3.643 -26.886  1.00                 C  
ATOM    317  C   ASP   130      -1.187  -2.915 -27.568  1.00                 C  
ATOM    318  O   ASP   130      -0.161  -3.517 -27.887  1.00                 O  
ATOM    319  CB  ASP   130      -3.360  -4.111 -27.928  1.00                 C  
ATOM    320  CG  ASP   130      -2.799  -5.171 -28.855  1.00                 C  
ATOM    321  OD1 ASP   130      -2.353  -6.224 -28.353  1.00                 O  
ATOM    322  OD2 ASP   130      -2.806  -4.949 -30.084  1.00                 O  
ATOM    323  N   LYS   131      -1.362  -1.616 -27.788  1.00                 N  
ATOM    324  CA  LYS   131      -0.334  -0.805 -28.432  1.00                 C  
ATOM    325  C   LYS   131       0.705  -0.339 -27.417  1.00                 C  
ATOM    326  O   LYS   131       0.413  -0.215 -26.227  1.00                 O  
ATOM    327  CB  LYS   131      -0.964   0.399 -29.135  1.00                 C  
ATOM    328  CD  LYS   131      -2.409   1.278 -30.989  1.00                 C  
ATOM    329  CE  LYS   131      -3.299   0.914 -32.167  1.00                 C  
ATOM    330  CG  LYS   131      -1.847   0.036 -30.317  1.00                 C  
ATOM    331  NZ  LYS   131      -3.872   2.121 -32.823  1.00                 N  
ATOM    332  N   LYS   132       1.918  -0.082 -27.895  1.00                 N  
ATOM    333  CA  LYS   132       3.000   0.371 -27.029  1.00                 C  
ATOM    334  C   LYS   132       3.692   1.598 -27.611  1.00                 C  
ATOM    335  O   LYS   132       3.836   1.724 -28.827  1.00                 O  
ATOM    336  CB  LYS   132       4.017  -0.751 -26.810  1.00                 C  
ATOM    337  CD  LYS   132       6.099  -1.556 -25.663  1.00                 C  
ATOM    338  CE  LYS   132       7.242  -1.185 -24.732  1.00                 C  
ATOM    339  CG  LYS   132       5.157  -0.382 -25.876  1.00                 C  
ATOM    340  NZ  LYS   132       8.201  -2.310 -24.555  1.00                 N  
ATOM    341  N   MET   133       4.121   2.500 -26.734  1.00                 N  
ATOM    342  CA  MET   133       4.802   3.717 -27.160  1.00                 C  
ATOM    343  C   MET   133       6.128   3.388 -27.839  1.00                 C  
ATOM    344  O   MET   133       7.074   2.938 -27.192  1.00                 O  
ATOM    345  CB  MET   133       5.035   4.646 -25.967  1.00                 C  
ATOM    346  SD  MET   133       4.570   6.972 -27.399  1.00                 S  
ATOM    347  CE  MET   133       3.293   7.453 -26.239  1.00                 C  
ATOM    348  CG  MET   133       5.644   5.989 -26.336  1.00                 C  
TER
