# Supplementary material for: Comparative Single-Cell Transcriptomics Reveals Novel Genes Involved in Bivalve Embryonic Shell Formation and Questions Ontogenetic Homology of Molluscan Shell Types
Source: Front Cell Dev Biol. 2022 Jun 9;10:883755. doi: 10.3389/fcell.2022.883755 (PMC9261976; doi:10.3389/fcell.2022.883755)
Supplement: Supplementary file 1 [file DataSheet1.ZIP › Supplementary_File1/s_f_2/33bfe8e9068f51a5.final.pdb]

SSBOND   1 CYS    181    CYS    213
ATOM      1  N   LYS   102      26.800 -22.416 -24.820  1.00                 N  
ATOM      2  CA  LYS   102      25.709 -22.062 -25.700  1.00                 C  
ATOM      3  C   LYS   102      24.563 -23.038 -25.538  1.00                 C  
ATOM      4  O   LYS   102      24.764 -24.175 -25.097  1.00                 O  
ATOM      5  CB  LYS   102      26.183 -22.029 -27.154  1.00                 C  
ATOM      6  CD  LYS   102      27.581 -20.928 -28.924  1.00                 C  
ATOM      7  CE  LYS   102      28.578 -19.821 -29.227  1.00                 C  
ATOM      8  CG  LYS   102      27.180 -20.923 -27.458  1.00                 C  
ATOM      9  NZ  LYS   102      28.992 -19.824 -30.657  1.00                 N  
ATOM     10  N   GLY   103      23.371 -22.577 -25.916  1.00                 N  
ATOM     11  CA  GLY   103      22.136 -23.346 -25.807  1.00                 C  
ATOM     12  C   GLY   103      22.110 -24.633 -26.635  1.00                 C  
ATOM     13  O   GLY   103      22.698 -24.719 -27.717  1.00                 O  
ATOM     14  N   VAL   104      21.432 -25.631 -26.089  1.00                 N  
ATOM     15  CA  VAL   104      21.281 -26.922 -26.717  1.00                 C  
ATOM     16  C   VAL   104      20.283 -26.867 -27.862  1.00                 C  
ATOM     17  O   VAL   104      20.431 -27.585 -28.849  1.00                 O  
ATOM     18  CB  VAL   104      20.846 -27.996 -25.702  1.00                 C  
ATOM     19  CG1 VAL   104      20.530 -29.303 -26.413  1.00                 C  
ATOM     20  CG2 VAL   104      21.925 -28.204 -24.651  1.00                 C  
ATOM     21  N   ILE   105      19.259 -26.025 -27.699  1.00                 N  
ATOM     22  CA  ILE   105      18.180 -25.841 -28.676  1.00                 C  
ATOM     23  C   ILE   105      17.912 -24.352 -28.887  1.00                 C  
ATOM     24  O   ILE   105      17.798 -23.587 -27.934  1.00                 O  
ATOM     25  CB  ILE   105      16.892 -26.562 -28.237  1.00                 C  
ATOM     26  CD1 ILE   105      14.638 -27.361 -29.119  1.00                 C  
ATOM     27  CG1 ILE   105      15.812 -26.427 -29.312  1.00                 C  
ATOM     28  CG2 ILE   105      16.420 -26.035 -26.890  1.00                 C  
ATOM     29  N   THR   106      17.803 -23.948 -30.139  1.00                 N  
ATOM     30  CA  THR   106      17.504 -22.568 -30.465  1.00                 C  
ATOM     31  C   THR   106      16.024 -22.255 -30.357  1.00                 C  
ATOM     32  O   THR   106      15.189 -23.153 -30.375  1.00                 O  
ATOM     33  CB  THR   106      17.981 -22.207 -31.884  1.00                 C  
ATOM     34  OG1 THR   106      17.283 -23.009 -32.844  1.00                 O  
ATOM     35  CG2 THR   106      19.473 -22.467 -32.027  1.00                 C  
ATOM     36  N   LYS   107      15.702 -20.969 -30.300  1.00                 N  
ATOM     37  CA  LYS   107      14.330 -20.535 -30.078  1.00                 C  
ATOM     38  C   LYS   107      13.386 -20.990 -31.173  1.00                 C  
ATOM     39  O   LYS   107      12.178 -21.050 -30.959  1.00                 O  
ATOM     40  CB  LYS   107      14.263 -19.011 -29.958  1.00                 C  
ATOM     41  CD  LYS   107      14.484 -16.767 -31.060  1.00                 C  
ATOM     42  CE  LYS   107      14.883 -16.027 -32.326  1.00                 C  
ATOM     43  CG  LYS   107      14.569 -18.273 -31.251  1.00                 C  
ATOM     44  NZ  LYS   107      13.988 -16.358 -33.468  1.00                 N  
ATOM     45  N   ASN   108      13.938 -21.327 -32.336  1.00                 N  
ATOM     46  CA  ASN   108      13.126 -21.789 -33.463  1.00                 C  
ATOM     47  C   ASN   108      12.999 -23.295 -33.473  1.00                 C  
ATOM     48  O   ASN   108      12.247 -23.837 -34.270  1.00                 O  
ATOM     49  CB  ASN   108      13.714 -21.294 -34.786  1.00                 C  
ATOM     50  CG  ASN   108      13.577 -19.794 -34.959  1.00                 C  
ATOM     51  OD1 ASN   108      12.678 -19.174 -34.392  1.00                 O  
ATOM     52  ND2 ASN   108      14.471 -19.206 -35.746  1.00                 N  
ATOM     53  N   GLY   109      13.769 -23.965 -32.623  1.00                 N  
ATOM     54  CA  GLY   109      13.646 -25.398 -32.473  1.00                 C  
ATOM     55  C   GLY   109      14.776 -26.265 -32.994  1.00                 C  
ATOM     56  O   GLY   109      14.838 -27.454 -32.654  1.00                 O  
ATOM     57  N   LYS   110      15.666 -25.708 -33.813  1.00                 N  
ATOM     58  CA  LYS   110      16.796 -26.486 -34.311  1.00                 C  
ATOM     59  C   LYS   110      17.774 -26.722 -33.190  1.00                 C  
ATOM     60  O   LYS   110      17.914 -25.880 -32.311  1.00                 O  
ATOM     61  CB  LYS   110      17.468 -25.766 -35.482  1.00                 C  
ATOM     62  CD  LYS   110      17.345 -24.979 -37.862  1.00                 C  
ATOM     63  CE  LYS   110      16.479 -24.876 -39.107  1.00                 C  
ATOM     64  CG  LYS   110      16.604 -25.670 -36.729  1.00                 C  
ATOM     65  NZ  LYS   110      17.188 -24.189 -40.222  1.00                 N  
ATOM     66  N   TYR   111      18.443 -27.870 -33.223  1.00                 N  
ATOM     67  CA  TYR   111      19.373 -28.268 -32.171  1.00                 C  
ATOM     68  C   TYR   111      20.815 -28.013 -32.581  1.00                 C  
ATOM     69  O   TYR   111      21.225 -28.351 -33.689  1.00                 O  
ATOM     70  CB  TYR   111      19.184 -29.745 -31.819  1.00                 C  
ATOM     71  CG  TYR   111      17.858 -30.053 -31.159  1.00                 C  
ATOM     72  OH  TYR   111      14.207 -30.901 -29.360  1.00                 O  
ATOM     73  CZ  TYR   111      15.416 -30.620 -29.954  1.00                 C  
ATOM     74  CD1 TYR   111      16.750 -30.404 -31.920  1.00                 C  
ATOM     75  CE1 TYR   111      15.535 -30.687 -31.325  1.00                 C  
ATOM     76  CD2 TYR   111      17.720 -29.990 -29.779  1.00                 C  
ATOM     77  CE2 TYR   111      16.512 -30.270 -29.167  1.00                 C  
ATOM     78  N   ARG   112      21.588 -27.415 -31.685  1.00                 N  
ATOM     79  CA  ARG   112      22.982 -27.143 -31.959  1.00                 C  
ATOM     80  C   ARG   112      23.855 -28.357 -31.716  1.00                 C  
ATOM     81  O   ARG   112      24.709 -28.348 -30.834  1.00                 O  
ATOM     82  CB  ARG   112      23.478 -25.975 -31.105  1.00                 C  
ATOM     83  CD  ARG   112      23.014 -24.228 -32.846  1.00                 C  
ATOM     84  NE  ARG   112      24.434 -24.153 -33.181  1.00                 N  
ATOM     85  CG  ARG   112      22.791 -24.652 -31.404  1.00                 C  
ATOM     86  CZ  ARG   112      25.209 -23.106 -32.919  1.00                 C  
ATOM     87  NH1 ARG   112      26.490 -23.127 -33.261  1.00                 N  
ATOM     88  NH2 ARG   112      24.702 -22.039 -32.316  1.00                 N  
ATOM     89  N   VAL   113      23.644 -29.403 -32.501  1.00                 N  
ATOM     90  CA  VAL   113      24.399 -30.639 -32.323  1.00                 C  
ATOM     91  C   VAL   113      24.924 -31.189 -33.648  1.00                 C  
ATOM     92  O   VAL   113      24.204 -31.265 -34.641  1.00                 O  
ATOM     93  CB  VAL   113      23.554 -31.721 -31.625  1.00                 C  
ATOM     94  CG1 VAL   113      24.350 -33.010 -31.484  1.00                 C  
ATOM     95  CG2 VAL   113      23.080 -31.232 -30.265  1.00                 C  
ATOM     96  N   ARG   114      26.198 -31.556 -33.655  1.00                 N  
ATOM     97  CA  ARG   114      26.783 -32.231 -34.804  1.00                 C  
ATOM     98  C   ARG   114      27.233 -33.652 -34.462  1.00                 C  
ATOM     99  O   ARG   114      27.941 -33.873 -33.474  1.00                 O  
ATOM    100  CB  ARG   114      27.969 -31.432 -35.348  1.00                 C  
ATOM    101  CD  ARG   114      29.747 -31.173 -37.101  1.00                 C  
ATOM    102  NE  ARG   114      30.424 -31.779 -38.245  1.00                 N  
ATOM    103  CG  ARG   114      28.633 -32.058 -36.564  1.00                 C  
ATOM    104  CZ  ARG   114      31.421 -31.208 -38.911  1.00                 C  
ATOM    105  NH1 ARG   114      31.977 -31.835 -39.940  1.00                 N  
ATOM    106  NH2 ARG   114      31.862 -30.011 -38.548  1.00                 N  
ATOM    107  N   TYR   115      26.797 -34.604 -35.286  1.00                 N  
ATOM    108  CA  TYR   115      27.195 -36.004 -35.175  1.00                 C  
ATOM    109  C   TYR   115      28.485 -36.249 -35.940  1.00                 C  
ATOM    110  O   TYR   115      28.499 -36.204 -37.165  1.00                 O  
ATOM    111  CB  TYR   115      26.084 -36.920 -35.692  1.00                 C  
ATOM    112  CG  TYR   115      24.837 -36.913 -34.836  1.00                 C  
ATOM    113  OH  TYR   115      21.403 -36.883 -32.492  1.00                 O  
ATOM    114  CZ  TYR   115      22.540 -36.894 -33.267  1.00                 C  
ATOM    115  CD1 TYR   115      23.829 -35.983 -35.056  1.00                 C  
ATOM    116  CE1 TYR   115      22.686 -35.970 -34.279  1.00                 C  
ATOM    117  CD2 TYR   115      24.673 -37.837 -33.812  1.00                 C  
ATOM    118  CE2 TYR   115      23.537 -37.839 -33.025  1.00                 C  
ATOM    119  N   THR   116      29.567 -36.499 -35.210  1.00                 N  
ATOM    120  CA  THR   116      30.876 -36.731 -35.819  1.00                 C  
ATOM    121  C   THR   116      31.381 -38.150 -35.656  1.00                 C  
ATOM    122  O   THR   116      30.919 -38.888 -34.789  1.00                 O  
ATOM    123  CB  THR   116      31.942 -35.780 -35.245  1.00                 C  
ATOM    124  OG1 THR   116      32.109 -36.033 -33.844  1.00                 O  
ATOM    125  CG2 THR   116      31.518 -34.331 -35.430  1.00                 C  
ATOM    126  N   GLY   117      32.338 -38.524 -36.500  1.00                 N  
ATOM    127  CA  GLY   117      32.976 -39.851 -36.464  1.00                 C  
ATOM    128  C   GLY   117      31.993 -41.033 -36.483  1.00                 C  
ATOM    129  O   GLY   117      32.305 -42.116 -35.968  1.00                 O  
ATOM    130  N   LEU   118      30.811 -40.812 -37.065  1.00                 N  
ATOM    131  CA  LEU   118      29.883 -41.891 -37.401  1.00                 C  
ATOM    132  C   LEU   118      30.566 -42.800 -38.433  1.00                 C  
ATOM    133  O   LEU   118      30.566 -42.507 -39.637  1.00                 O  
ATOM    134  CB  LEU   118      28.567 -41.320 -37.932  1.00                 C  
ATOM    135  CG  LEU   118      27.767 -40.446 -36.963  1.00                 C  
ATOM    136  CD1 LEU   118      26.547 -39.856 -37.653  1.00                 C  
ATOM    137  CD2 LEU   118      27.348 -41.246 -35.739  1.00                 C  
ATOM    138  N   ASN   119      31.175 -43.885 -37.955  1.00                 N  
ATOM    139  CA  ASN   119      31.995 -44.747 -38.814  1.00                 C  
ATOM    140  C   ASN   119      31.150 -45.696 -39.666  1.00                 C  
ATOM    141  O   ASN   119      31.556 -46.070 -40.769  1.00                 O  
ATOM    142  CB  ASN   119      32.991 -45.549 -37.974  1.00                 C  
ATOM    143  CG  ASN   119      34.112 -44.690 -37.422  1.00                 C  
ATOM    144  OD1 ASN   119      34.422 -43.631 -37.968  1.00                 O  
ATOM    145  ND2 ASN   119      34.724 -45.145 -36.335  1.00                 N  
ATOM    146  N   GLY   120      29.982 -46.080 -39.147  1.00                 N  
ATOM    147  CA  GLY   120      29.037 -46.913 -39.894  1.00                 C  
ATOM    148  C   GLY   120      28.106 -46.048 -40.738  1.00                 C  
ATOM    149  O   GLY   120      26.955 -45.791 -40.376  1.00                 O  
ATOM    150  N   TYR   121      28.648 -45.583 -41.861  1.00                 N  
ATOM    151  CA  TYR   121      27.905 -44.806 -42.849  1.00                 C  
ATOM    152  C   TYR   121      27.219 -45.765 -43.811  1.00                 C  
ATOM    153  O   TYR   121      26.362 -45.367 -44.606  1.00                 O  
ATOM    154  CB  TYR   121      28.840 -43.848 -43.590  1.00                 C  
ATOM    155  CG  TYR   121      29.909 -44.542 -44.403  1.00                 C  
ATOM    156  OH  TYR   121      32.839 -46.452 -46.652  1.00                 O  
ATOM    157  CZ  TYR   121      31.871 -45.820 -45.906  1.00                 C  
ATOM    158  CD1 TYR   121      29.635 -45.021 -45.678  1.00                 C  
ATOM    159  CE1 TYR   121      30.606 -45.656 -46.428  1.00                 C  
ATOM    160  CD2 TYR   121      31.189 -44.715 -43.894  1.00                 C  
ATOM    161  CE2 TYR   121      32.173 -45.348 -44.630  1.00                 C  
ATOM    162  N   ARG   122      27.621 -47.034 -43.726  1.00                 N  
ATOM    163  CA  ARG   122      26.938 -48.137 -44.387  1.00                 C  
ATOM    164  C   ARG   122      25.446 -48.119 -44.052  1.00                 C  
ATOM    165  O   ARG   122      24.623 -48.602 -44.829  1.00                 O  
ATOM    166  CB  ARG   122      27.561 -49.474 -43.980  1.00                 C  
ATOM    167  CD  ARG   122      27.685 -51.959 -44.306  1.00                 C  
ATOM    168  NE  ARG   122      27.092 -53.134 -44.941  1.00                 N  
ATOM    169  CG  ARG   122      26.957 -50.679 -44.682  1.00                 C  
ATOM    170  CZ  ARG   122      27.541 -54.374 -44.786  1.00                 C  
ATOM    171  NH1 ARG   122      26.937 -55.381 -45.403  1.00                 N  
ATOM    172  NH2 ARG   122      28.594 -54.606 -44.013  1.00                 N  
ATOM    173  N   ARG   123      25.110 -47.530 -42.904  1.00                 N  
ATOM    174  CA  ARG   123      23.747 -47.540 -42.378  1.00                 C  
ATOM    175  C   ARG   123      22.806 -46.594 -43.114  1.00                 C  
ATOM    176  O   ARG   123      21.614 -46.889 -43.256  1.00                 O  
ATOM    177  CB  ARG   123      23.744 -47.180 -40.891  1.00                 C  
ATOM    178  CD  ARG   123      24.325 -47.821 -38.535  1.00                 C  
ATOM    179  NE  ARG   123      25.246 -46.716 -38.279  1.00                 N  
ATOM    180  CG  ARG   123      24.342 -48.251 -39.992  1.00                 C  
ATOM    181  CZ  ARG   123      25.260 -45.999 -37.160  1.00                 C  
ATOM    182  NH1 ARG   123      26.135 -45.012 -37.016  1.00                 N  
ATOM    183  NH2 ARG   123      24.399 -46.269 -36.189  1.00                 N  
ATOM    184  N   GLN   124      23.172 -45.308 -43.168  1.00                 N  
ATOM    185  CA  GLN   124      22.315 -44.294 -43.809  1.00                 C  
ATOM    186  C   GLN   124      22.313 -44.494 -45.318  1.00                 C  
ATOM    187  O   GLN   124      21.335 -44.227 -46.021  1.00                 O  
ATOM    188  CB  GLN   124      22.792 -42.885 -43.451  1.00                 C  
ATOM    189  CD  GLN   124      21.168 -42.540 -41.547  1.00                 C  
ATOM    190  CG  GLN   124      22.620 -42.526 -41.984  1.00                 C  
ATOM    191  OE1 GLN   124      20.303 -41.978 -42.218  1.00                 O  
ATOM    192  NE2 GLN   124      20.898 -43.185 -40.418  1.00                 N  
ATOM    193  N   TYR   125      23.447 -44.978 -45.823  1.00                 N  
ATOM    194  CA  TYR   125      23.606 -45.149 -47.241  1.00                 C  
ATOM    195  C   TYR   125      22.729 -46.281 -47.673  1.00                 C  
ATOM    196  O   TYR   125      21.929 -46.170 -48.607  1.00                 O  
ATOM    197  CB  TYR   125      25.074 -45.406 -47.588  1.00                 C  
ATOM    198  CG  TYR   125      25.327 -45.607 -49.065  1.00                 C  
ATOM    199  OH  TYR   125      26.024 -46.144 -53.130  1.00                 O  
ATOM    200  CZ  TYR   125      25.794 -45.968 -51.784  1.00                 C  
ATOM    201  CD1 TYR   125      25.378 -44.523 -49.933  1.00                 C  
ATOM    202  CE1 TYR   125      25.609 -44.697 -51.284  1.00                 C  
ATOM    203  CD2 TYR   125      25.516 -46.880 -49.588  1.00                 C  
ATOM    204  CE2 TYR   125      25.748 -47.074 -50.936  1.00                 C  
ATOM    205  N   LEU   126      22.864 -47.418 -46.987  1.00                 N  
ATOM    206  CA  LEU   126      22.076 -48.614 -47.323  1.00                 C  
ATOM    207  C   LEU   126      20.606 -48.299 -47.325  1.00                 C  
ATOM    208  O   LEU   126      19.840 -48.777 -48.167  1.00                 O  
ATOM    209  CB  LEU   126      22.375 -49.746 -46.339  1.00                 C  
ATOM    210  CG  LEU   126      21.624 -51.060 -46.568  1.00                 C  
ATOM    211  CD1 LEU   126      21.968 -51.644 -47.930  1.00                 C  
ATOM    212  CD2 LEU   126      21.942 -52.060 -45.468  1.00                 C  
ATOM    213  N   GLN   127      20.169 -47.471 -46.361  1.00                 N  
ATOM    214  CA  GLN   127      18.743 -47.254 -46.168  1.00                 C  
ATOM    215  C   GLN   127      18.269 -45.889 -46.624  1.00                 C  
ATOM    216  O   GLN   127      17.093 -45.545 -46.481  1.00                 O  
ATOM    217  CB  GLN   127      18.368 -47.437 -44.696  1.00                 C  
ATOM    218  CD  GLN   127      18.197 -48.992 -42.713  1.00                 C  
ATOM    219  CG  GLN   127      18.575 -48.850 -44.174  1.00                 C  
ATOM    220  OE1 GLN   127      17.114 -49.478 -42.386  1.00                 O  
ATOM    221  NE2 GLN   127      19.091 -48.566 -41.828  1.00                 N  
ATOM    222  N   ASP   128      19.152 -45.077 -47.181  1.00                 N  
ATOM    223  CA  ASP   128      18.727 -43.703 -47.364  1.00                 C  
ATOM    224  C   ASP   128      17.693 -43.496 -48.475  1.00                 C  
ATOM    225  O   ASP   128      17.131 -42.408 -48.629  1.00                 O  
ATOM    226  CB  ASP   128      19.930 -42.805 -47.660  1.00                 C  
ATOM    227  CG  ASP   128      20.640 -43.186 -48.944  1.00                 C  
ATOM    228  OD1 ASP   128      20.158 -44.106 -49.638  1.00                 O  
ATOM    229  OD2 ASP   128      21.678 -42.565 -49.256  1.00                 O  
ATOM    230  N   LEU   129      17.422 -44.527 -49.266  1.00                 N  
ATOM    231  CA  LEU   129      16.363 -44.436 -50.277  1.00                 C  
ATOM    232  C   LEU   129      14.995 -44.306 -49.615  1.00                 C  
ATOM    233  O   LEU   129      14.006 -43.909 -50.237  1.00                 O  
ATOM    234  CB  LEU   129      16.394 -45.658 -51.197  1.00                 C  
ATOM    235  CG  LEU   129      17.619 -45.795 -52.103  1.00                 C  
ATOM    236  CD1 LEU   129      17.586 -47.115 -52.857  1.00                 C  
ATOM    237  CD2 LEU   129      17.699 -44.630 -53.078  1.00                 C  
ATOM    238  N   TYR   130      14.927 -44.643 -48.332  1.00                 N  
ATOM    239  CA  TYR   130      13.692 -44.480 -47.587  1.00                 C  
ATOM    240  C   TYR   130      13.907 -43.709 -46.309  1.00                 C  
ATOM    241  O   TYR   130      13.132 -43.817 -45.356  1.00                 O  
ATOM    242  CB  TYR   130      13.074 -45.843 -47.270  1.00                 C  
ATOM    243  CG  TYR   130      12.687 -46.640 -48.495  1.00                 C  
ATOM    244  OH  TYR   130      11.638 -48.841 -51.864  1.00                 O  
ATOM    245  CZ  TYR   130      11.984 -48.112 -50.749  1.00                 C  
ATOM    246  CD1 TYR   130      13.557 -47.577 -49.038  1.00                 C  
ATOM    247  CE1 TYR   130      13.213 -48.310 -50.157  1.00                 C  
ATOM    248  CD2 TYR   130      11.453 -46.454 -49.104  1.00                 C  
ATOM    249  CE2 TYR   130      11.091 -47.178 -50.224  1.00                 C  
ATOM    250  N   VAL   131      15.048 -42.962 -46.215  1.00                 N  
ATOM    251  CA  VAL   131      15.100 -41.933 -45.190  1.00                 C  
ATOM    252  C   VAL   131      16.143 -40.864 -45.498  1.00                 C  
ATOM    253  O   VAL   131      15.839 -39.680 -45.375  1.00                 O  
ATOM    254  CB  VAL   131      15.387 -42.534 -43.801  1.00                 C  
ATOM    255  CG1 VAL   131      15.583 -41.430 -42.774  1.00                 C  
ATOM    256  CG2 VAL   131      14.261 -43.465 -43.380  1.00                 C  
ATOM    257  N   THR   132      17.341 -41.258 -45.931  1.00                 N  
ATOM    258  CA  THR   132      18.347 -40.248 -46.314  1.00                 C  
ATOM    259  C   THR   132      17.867 -39.361 -47.453  1.00                 C  
ATOM    260  O   THR   132      18.112 -38.164 -47.438  1.00                 O  
ATOM    261  CB  THR   132      19.678 -40.905 -46.725  1.00                 C  
ATOM    262  OG1 THR   132      20.218 -41.632 -45.614  1.00                 O  
ATOM    263  CG2 THR   132      20.685 -39.847 -47.150  1.00                 C  
ATOM    264  N   LEU   133      17.177 -39.949 -48.428  1.00                 N  
ATOM    265  CA  LEU   133      16.670 -39.198 -49.575  1.00                 C  
ATOM    266  C   LEU   133      15.676 -38.114 -49.185  1.00                 C  
ATOM    267  O   LEU   133      15.871 -36.952 -49.516  1.00                 O  
ATOM    268  CB  LEU   133      16.010 -40.141 -50.583  1.00                 C  
ATOM    269  CG  LEU   133      16.943 -41.095 -51.331  1.00                 C  
ATOM    270  CD1 LEU   133      16.144 -42.092 -52.156  1.00                 C  
ATOM    271  CD2 LEU   133      17.903 -40.320 -52.221  1.00                 C  
ATOM    272  N   ILE   134      14.611 -38.495 -48.485  1.00                 N  
ATOM    273  CA  ILE   134      13.559 -37.545 -48.107  1.00                 C  
ATOM    274  C   ILE   134      14.035 -36.519 -47.081  1.00                 C  
ATOM    275  O   ILE   134      13.418 -35.466 -46.926  1.00                 O  
ATOM    276  CB  ILE   134      12.317 -38.269 -47.553  1.00                 C  
ATOM    277  CD1 ILE   134      11.453 -39.552 -45.528  1.00                 C  
ATOM    278  CG1 ILE   134      12.659 -38.992 -46.249  1.00                 C  
ATOM    279  CG2 ILE   134      11.746 -39.218 -48.595  1.00                 C  
ATOM    280  N   ASP   135      15.122 -36.843 -46.379  1.00                 N  
ATOM    281  CA  ASP   135      15.754 -35.922 -45.425  1.00                 C  
ATOM    282  C   ASP   135      16.579 -34.857 -46.133  1.00                 C  
ATOM    283  O   ASP   135      16.803 -33.782 -45.572  1.00                 O  
ATOM    284  CB  ASP   135      16.638 -36.692 -44.442  1.00                 C  
ATOM    285  CG  ASP   135      15.835 -37.565 -43.497  1.00                 C  
ATOM    286  OD1 ASP   135      14.611 -37.345 -43.381  1.00                 O  
ATOM    287  OD2 ASP   135      16.430 -38.468 -42.872  1.00                 O  
ATOM    288  N   LEU   136      17.028 -35.169 -47.354  1.00                 N  
ATOM    289  CA  LEU   136      17.869 -34.275 -48.154  1.00                 C  
ATOM    290  C   LEU   136      17.160 -32.989 -48.533  1.00                 C  
ATOM    291  O   LEU   136      15.941 -32.894 -48.478  1.00                 O  
ATOM    292  CB  LEU   136      18.345 -34.982 -49.425  1.00                 C  
ATOM    293  CG  LEU   136      19.260 -36.192 -49.226  1.00                 C  
ATOM    294  CD1 LEU   136      19.547 -36.873 -50.555  1.00                 C  
ATOM    295  CD2 LEU   136      20.559 -35.778 -48.552  1.00                 C  
ATOM    296  N   LYS   137      17.948 -31.996 -48.916  1.00                 N  
ATOM    297  CA  LYS   137      17.423 -30.752 -49.457  1.00                 C  
ATOM    298  C   LYS   137      16.836 -30.985 -50.862  1.00                 C  
ATOM    299  O   LYS   137      17.366 -31.796 -51.630  1.00                 O  
ATOM    300  CB  LYS   137      18.518 -29.684 -49.504  1.00                 C  
ATOM    301  CD  LYS   137      20.050 -28.137 -48.256  1.00                 C  
ATOM    302  CE  LYS   137      20.535 -27.684 -46.889  1.00                 C  
ATOM    303  CG  LYS   137      18.994 -29.223 -48.136  1.00                 C  
ATOM    304  NZ  LYS   137      21.581 -26.630 -46.991  1.00                 N  
ATOM    305  N   TRP   138      15.751 -30.272 -51.184  1.00                 N  
ATOM    306  CA  TRP   138      15.082 -30.357 -52.495  1.00                 C  
ATOM    307  C   TRP   138      16.030 -30.338 -53.685  1.00                 C  
ATOM    308  O   TRP   138      15.801 -31.049 -54.669  1.00                 O  
ATOM    309  CB  TRP   138      14.080 -29.213 -52.660  1.00                 C  
ATOM    310  CG  TRP   138      12.846 -29.371 -51.826  1.00                 C  
ATOM    311  CD1 TRP   138      12.495 -28.633 -50.733  1.00                 C  
ATOM    312  NE1 TRP   138      11.293 -29.071 -50.231  1.00                 N  
ATOM    313  CD2 TRP   138      11.797 -30.330 -52.018  1.00                 C  
ATOM    314  CE2 TRP   138      10.846 -30.113 -51.005  1.00                 C  
ATOM    315  CH2 TRP   138       9.490 -31.868 -51.817  1.00                 C  
ATOM    316  CZ2 TRP   138       9.686 -30.878 -50.894  1.00                 C  
ATOM    317  CE3 TRP   138      11.571 -31.349 -52.948  1.00                 C  
ATOM    318  CZ3 TRP   138      10.420 -32.104 -52.835  1.00                 C  
ATOM    319  N   ARG   139      17.084 -29.524 -53.593  1.00                 N  
ATOM    320  CA  ARG   139      18.099 -29.436 -54.652  1.00                 C  
ATOM    321  C   ARG   139      18.674 -30.818 -54.953  1.00                 C  
ATOM    322  O   ARG   139      18.794 -31.211 -56.121  1.00                 O  
ATOM    323  CB  ARG   139      19.213 -28.469 -54.247  1.00                 C  
ATOM    324  CD  ARG   139      21.434 -27.428 -54.781  1.00                 C  
ATOM    325  NE  ARG   139      22.139 -28.048 -53.661  1.00                 N  
ATOM    326  CG  ARG   139      20.302 -28.303 -55.295  1.00                 C  
ATOM    327  CZ  ARG   139      22.947 -27.393 -52.833  1.00                 C  
ATOM    328  NH1 ARG   139      23.545 -28.039 -51.842  1.00                 N  
ATOM    329  NH2 ARG   139      23.154 -26.094 -52.998  1.00                 N  
ATOM    330  N   TYR   140      18.997 -31.549 -53.884  1.00                 N  
ATOM    331  CA  TYR   140      19.509 -32.916 -53.973  1.00                 C  
ATOM    332  C   TYR   140      18.450 -33.918 -54.464  1.00                 C  
ATOM    333  O   TYR   140      18.779 -34.858 -55.197  1.00                 O  
ATOM    334  CB  TYR   140      20.046 -33.377 -52.616  1.00                 C  
ATOM    335  CG  TYR   140      21.327 -32.691 -52.199  1.00                 C  
ATOM    336  OH  TYR   140      24.843 -30.797 -51.041  1.00                 O  
ATOM    337  CZ  TYR   140      23.681 -31.424 -51.426  1.00                 C  
ATOM    338  CD1 TYR   140      21.339 -31.785 -51.147  1.00                 C  
ATOM    339  CE1 TYR   140      22.506 -31.153 -50.759  1.00                 C  
ATOM    340  CD2 TYR   140      22.521 -32.952 -52.860  1.00                 C  
ATOM    341  CE2 TYR   140      23.697 -32.330 -52.486  1.00                 C  
ATOM    342  N   ALA   141      17.190 -33.720 -54.077  1.00                 N  
ATOM    343  CA  ALA   141      16.113 -34.568 -54.587  1.00                 C  
ATOM    344  C   ALA   141      15.831 -34.314 -56.069  1.00                 C  
ATOM    345  O   ALA   141      15.768 -35.262 -56.866  1.00                 O  
ATOM    346  CB  ALA   141      14.841 -34.351 -53.782  1.00                 C  
ATOM    347  N   LEU   142      15.687 -33.039 -56.437  1.00                 N  
ATOM    348  CA  LEU   142      15.452 -32.657 -57.827  1.00                 C  
ATOM    349  C   LEU   142      16.584 -33.110 -58.739  1.00                 C  
ATOM    350  O   LEU   142      16.359 -33.397 -59.914  1.00                 O  
ATOM    351  CB  LEU   142      15.272 -31.142 -57.943  1.00                 C  
ATOM    352  CG  LEU   142      14.000 -30.561 -57.323  1.00                 C  
ATOM    353  CD1 LEU   142      14.029 -29.041 -57.362  1.00                 C  
ATOM    354  CD2 LEU   142      12.765 -31.085 -58.040  1.00                 C  
ATOM    355  N   ALA   143      17.799 -33.167 -58.195  1.00                 N  
ATOM    356  CA  ALA   143      18.954 -33.658 -58.944  1.00                 C  
ATOM    357  C   ALA   143      18.848 -35.163 -59.141  1.00                 C  
ATOM    358  O   ALA   143      18.781 -35.645 -60.272  1.00                 O  
ATOM    359  CB  ALA   143      20.245 -33.300 -58.223  1.00                 C  
ATOM    360  N   ILE   144      18.814 -35.890 -58.027  1.00                 N  
ATOM    361  CA  ILE   144      18.768 -37.347 -58.047  1.00                 C  
ATOM    362  C   ILE   144      17.632 -37.839 -58.951  1.00                 C  
ATOM    363  O   ILE   144      17.873 -38.629 -59.869  1.00                 O  
ATOM    364  CB  ILE   144      18.605 -37.926 -56.629  1.00                 C  
ATOM    365  CD1 ILE   144      19.692 -37.943 -54.323  1.00                 C  
ATOM    366  CG1 ILE   144      19.867 -37.673 -55.802  1.00                 C  
ATOM    367  CG2 ILE   144      18.258 -39.405 -56.695  1.00                 C  
ATOM    368  N   PHE   145      16.420 -37.330 -58.722  1.00                 N  
ATOM    369  CA  PHE   145      15.265 -37.650 -59.569  1.00                 C  
ATOM    370  C   PHE   145      15.597 -37.556 -61.069  1.00                 C  
ATOM    371  O   PHE   145      15.314 -38.483 -61.832  1.00                 O  
ATOM    372  CB  PHE   145      14.092 -36.722 -59.248  1.00                 C  
ATOM    373  CG  PHE   145      12.886 -36.946 -60.116  1.00                 C  
ATOM    374  CZ  PHE   145      10.658 -37.356 -61.725  1.00                 C  
ATOM    375  CD1 PHE   145      12.011 -37.986 -59.854  1.00                 C  
ATOM    376  CE1 PHE   145      10.902 -38.192 -60.652  1.00                 C  
ATOM    377  CD2 PHE   145      12.628 -36.119 -61.194  1.00                 C  
ATOM    378  CE2 PHE   145      11.519 -36.325 -61.992  1.00                 C  
ATOM    379  N   PHE   146      16.224 -36.452 -61.472  1.00                 N  
ATOM    380  CA  PHE   146      16.623 -36.247 -62.868  1.00                 C  
ATOM    381  C   PHE   146      17.667 -37.281 -63.315  1.00                 C  
ATOM    382  O   PHE   146      17.587 -37.811 -64.429  1.00                 O  
ATOM    383  CB  PHE   146      17.175 -34.834 -63.066  1.00                 C  
ATOM    384  CG  PHE   146      17.594 -34.539 -64.477  1.00                 C  
ATOM    385  CZ  PHE   146      18.377 -33.993 -67.088  1.00                 C  
ATOM    386  CD1 PHE   146      16.653 -34.231 -65.444  1.00                 C  
ATOM    387  CE1 PHE   146      17.039 -33.959 -66.743  1.00                 C  
ATOM    388  CD2 PHE   146      18.929 -34.569 -64.839  1.00                 C  
ATOM    389  CE2 PHE   146      19.315 -34.297 -66.138  1.00                 C  
ATOM    390  N   ASN   147      18.631 -37.567 -62.440  1.00                 N  
ATOM    391  CA  ASN   147      19.703 -38.517 -62.743  1.00                 C  
ATOM    392  C   ASN   147      19.143 -39.920 -62.895  1.00                 C  
ATOM    393  O   ASN   147      19.433 -40.604 -63.876  1.00                 O  
ATOM    394  CB  ASN   147      20.781 -38.472 -61.658  1.00                 C  
ATOM    395  CG  ASN   147      21.627 -37.216 -61.728  1.00                 C  
ATOM    396  OD1 ASN   147      21.673 -36.544 -62.759  1.00                 O  
ATOM    397  ND2 ASN   147      22.300 -36.895 -60.629  1.00                 N  
ATOM    398  N   ILE   148      18.329 -40.329 -61.924  1.00                 N  
ATOM    399  CA  ILE   148      17.740 -41.667 -61.890  1.00                 C  
ATOM    400  C   ILE   148      16.912 -41.936 -63.146  1.00                 C  
ATOM    401  O   ILE   148      16.994 -43.016 -63.738  1.00                 O  
ATOM    402  CB  ILE   148      16.869 -41.868 -60.636  1.00                 C  
ATOM    403  CD1 ILE   148      18.798 -42.868 -59.304  1.00                 C  
ATOM    404  CG1 ILE   148      17.728 -41.801 -59.373  1.00                 C  
ATOM    405  CG2 ILE   148      16.098 -43.176 -60.728  1.00                 C  
ATOM    406  N   TYR   149      16.134 -40.941 -63.554  1.00                 N  
ATOM    407  CA  TYR   149      15.360 -41.045 -64.776  1.00                 C  
ATOM    408  C   TYR   149      16.231 -41.178 -66.016  1.00                 C  
ATOM    409  O   TYR   149      15.970 -42.032 -66.863  1.00                 O  
ATOM    410  CB  TYR   149      14.443 -39.831 -64.934  1.00                 C  
ATOM    411  CG  TYR   149      13.260 -39.830 -63.993  1.00                 C  
ATOM    412  OH  TYR   149      10.010 -39.842 -61.399  1.00                 O  
ATOM    413  CZ  TYR   149      11.085 -39.836 -62.258  1.00                 C  
ATOM    414  CD1 TYR   149      13.013 -40.913 -63.160  1.00                 C  
ATOM    415  CE1 TYR   149      11.934 -40.921 -62.296  1.00                 C  
ATOM    416  CD2 TYR   149      12.394 -38.745 -63.941  1.00                 C  
ATOM    417  CE2 TYR   149      11.310 -38.735 -63.083  1.00                 C  
ATOM    418  N   LEU   150      17.270 -40.351 -66.111  1.00                 N  
ATOM    419  CA  LEU   150      18.157 -40.366 -67.281  1.00                 C  
ATOM    420  C   LEU   150      18.941 -41.667 -67.432  1.00                 C  
ATOM    421  O   LEU   150      19.106 -42.155 -68.547  1.00                 O  
ATOM    422  CB  LEU   150      19.145 -39.199 -67.220  1.00                 C  
ATOM    423  CG  LEU   150      20.111 -39.066 -68.398  1.00                 C  
ATOM    424  CD1 LEU   150      19.347 -38.890 -69.702  1.00                 C  
ATOM    425  CD2 LEU   150      21.065 -37.901 -68.183  1.00                 C  
ATOM    426  N   ILE   151      19.405 -42.226 -66.314  1.00                 N  
ATOM    427  CA  ILE   151      20.177 -43.476 -66.341  1.00                 C  
ATOM    428  C   ILE   151      19.324 -44.689 -66.703  1.00                 C  
ATOM    429  O   ILE   151      19.821 -45.634 -67.313  1.00                 O  
ATOM    430  CB  ILE   151      20.873 -43.739 -64.992  1.00                 C  
ATOM    431  CD1 ILE   151      23.069 -44.460 -66.066  1.00                 C  
ATOM    432  CG1 ILE   151      21.930 -44.834 -65.143  1.00                 C  
ATOM    433  CG2 ILE   151      19.848 -44.084 -63.923  1.00                 C  
ATOM    434  N   CYS   152      18.046 -44.660 -66.332  1.00                 N  
ATOM    435  CA  CYS   152      17.128 -45.743 -66.683  1.00                 C  
ATOM    436  C   CYS   152      16.823 -45.725 -68.174  1.00                 C  
ATOM    437  O   CYS   152      16.779 -46.778 -68.814  1.00                 O  
ATOM    438  CB  CYS   152      15.834 -45.632 -65.874  1.00                 C  
ATOM    439  SG  CYS   152      16.022 -45.993 -64.112  1.00                 S  
ATOM    440  N   TYR   153      16.632 -44.530 -68.728  1.00                 N  
ATOM    441  CA  TYR   153      16.421 -44.393 -70.167  1.00                 C  
ATOM    442  C   TYR   153      17.648 -44.817 -70.966  1.00                 C  
ATOM    443  O   TYR   153      17.514 -45.438 -72.019  1.00                 O  
ATOM    444  CB  TYR   153      16.052 -42.951 -70.519  1.00                 C  
ATOM    445  CG  TYR   153      14.649 -42.560 -70.110  1.00                 C  
ATOM    446  OH  TYR   153      10.799 -41.470 -68.982  1.00                 O  
ATOM    447  CZ  TYR   153      12.072 -41.832 -69.356  1.00                 C  
ATOM    448  CD1 TYR   153      14.353 -41.253 -69.746  1.00                 C  
ATOM    449  CE1 TYR   153      13.074 -40.886 -69.371  1.00                 C  
ATOM    450  CD2 TYR   153      13.627 -43.500 -70.089  1.00                 C  
ATOM    451  CE2 TYR   153      12.342 -43.152 -69.716  1.00                 C  
ATOM    452  N   PHE   154      18.835 -44.484 -70.457  1.00                 N  
ATOM    453  CA  PHE   154      20.099 -44.889 -71.078  1.00                 C  
ATOM    454  C   PHE   154      20.296 -46.400 -70.983  1.00                 C  
ATOM    455  O   PHE   154      20.434 -47.080 -72.004  1.00                 O  
ATOM    456  CB  PHE   154      21.275 -44.162 -70.423  1.00                 C  
ATOM    457  CG  PHE   154      22.613 -44.540 -70.990  1.00                 C  
ATOM    458  CZ  PHE   154      25.091 -45.243 -72.036  1.00                 C  
ATOM    459  CD1 PHE   154      23.047 -44.007 -72.192  1.00                 C  
ATOM    460  CE1 PHE   154      24.278 -44.354 -72.714  1.00                 C  
ATOM    461  CD2 PHE   154      23.439 -45.428 -70.323  1.00                 C  
ATOM    462  CE2 PHE   154      24.670 -45.775 -70.846  1.00                 C  
ATOM    463  N   PHE   155      20.291 -46.911 -69.749  1.00                 N  
ATOM    464  CA  PHE   155      20.526 -48.330 -69.458  1.00                 C  
ATOM    465  C   PHE   155      19.571 -49.251 -70.219  1.00                 C  
ATOM    466  O   PHE   155      19.914 -50.389 -70.525  1.00                 O  
ATOM    467  CB  PHE   155      20.398 -48.598 -67.957  1.00                 C  
ATOM    468  CG  PHE   155      20.672 -50.023 -67.570  1.00                 C  
ATOM    469  CZ  PHE   155      21.172 -52.661 -66.853  1.00                 C  
ATOM    470  CD1 PHE   155      21.970 -50.493 -67.479  1.00                 C  
ATOM    471  CE1 PHE   155      22.222 -51.805 -67.123  1.00                 C  
ATOM    472  CD2 PHE   155      19.631 -50.893 -67.296  1.00                 C  
ATOM    473  CE2 PHE   155      19.883 -52.204 -66.940  1.00                 C  
ATOM    474  N   PHE   156      18.380 -48.750 -70.526  1.00                 N  
ATOM    475  CA  PHE   156      17.449 -49.477 -71.368  1.00                 C  
ATOM    476  C   PHE   156      17.610 -49.119 -72.834  1.00                 C  
ATOM    477  O   PHE   156      17.385 -49.956 -73.698  1.00                 O  
ATOM    478  CB  PHE   156      16.008 -49.209 -70.929  1.00                 C  
ATOM    479  CG  PHE   156      15.659 -49.806 -69.596  1.00                 C  
ATOM    480  CZ  PHE   156      15.014 -50.916 -67.131  1.00                 C  
ATOM    481  CD1 PHE   156      15.559 -49.008 -68.469  1.00                 C  
ATOM    482  CE1 PHE   156      15.238 -49.557 -67.242  1.00                 C  
ATOM    483  CD2 PHE   156      15.432 -51.165 -69.468  1.00                 C  
ATOM    484  CE2 PHE   156      15.111 -51.714 -68.241  1.00                 C  
ATOM    485  N   GLY   157      18.009 -47.879 -73.106  1.00                 N  
ATOM    486  CA  GLY   157      18.248 -47.414 -74.474  1.00                 C  
ATOM    487  C   GLY   157      19.392 -48.137 -75.170  1.00                 C  
ATOM    488  O   GLY   157      19.369 -48.332 -76.394  1.00                 O  
ATOM    489  N   VAL   158      20.397 -48.533 -74.389  1.00                 N  
ATOM    490  CA  VAL   158      21.515 -49.315 -74.910  1.00                 C  
ATOM    491  C   VAL   158      21.133 -50.787 -75.079  1.00                 C  
ATOM    492  O   VAL   158      21.541 -51.421 -76.049  1.00                 O  
ATOM    493  CB  VAL   158      22.754 -49.202 -74.002  1.00                 C  
ATOM    494  CG1 VAL   158      23.848 -50.148 -74.474  1.00                 C  
ATOM    495  CG2 VAL   158      23.262 -47.769 -73.970  1.00                 C  
ATOM    496  N   CYS   159      20.347 -51.317 -74.138  1.00                 N  
ATOM    497  CA  CYS   159      19.816 -52.680 -74.233  1.00                 C  
ATOM    498  C   CYS   159      18.892 -52.792 -75.447  1.00                 C  
ATOM    499  O   CYS   159      18.907 -53.803 -76.144  1.00                 O  
ATOM    500  CB  CYS   159      19.074 -53.057 -72.949  1.00                 C  
ATOM    501  SG  CYS   159      20.143 -53.290 -71.510  1.00                 S  
ATOM    502  N   TRP   160      18.104 -51.746 -75.702  1.00                 N  
ATOM    503  CA  TRP   160      17.281 -51.676 -76.910  1.00                 C  
ATOM    504  C   TRP   160      18.135 -51.578 -78.165  1.00                 C  
ATOM    505  O   TRP   160      17.710 -52.007 -79.239  1.00                 O  
ATOM    506  CB  TRP   160      16.325 -50.483 -76.839  1.00                 C  
ATOM    507  CG  TRP   160      15.214 -50.663 -75.850  1.00                 C  
ATOM    508  CD1 TRP   160      15.084 -50.042 -74.642  1.00                 C  
ATOM    509  NE1 TRP   160      13.935 -50.460 -74.015  1.00                 N  
ATOM    510  CD2 TRP   160      14.076 -51.523 -75.985  1.00                 C  
ATOM    511  CE2 TRP   160      13.300 -51.371 -74.822  1.00                 C  
ATOM    512  CH2 TRP   160      11.706 -52.926 -75.606  1.00                 C  
ATOM    513  CZ2 TRP   160      12.110 -52.069 -74.621  1.00                 C  
ATOM    514  CE3 TRP   160      13.638 -52.407 -76.976  1.00                 C  
ATOM    515  CZ3 TRP   160      12.458 -53.097 -76.773  1.00                 C  
ATOM    516  N   TRP   161      19.328 -51.003 -78.033  1.00                 N  
ATOM    517  CA  TRP   161      20.248 -50.871 -79.166  1.00                 C  
ATOM    518  C   TRP   161      21.093 -52.140 -79.375  1.00                 C  
ATOM    519  O   TRP   161      21.399 -52.512 -80.513  1.00                 O  
ATOM    520  CB  TRP   161      21.171 -49.667 -78.969  1.00                 C  
ATOM    521  CG  TRP   161      22.113 -49.440 -80.112  1.00                 C  
ATOM    522  CD1 TRP   161      21.863 -48.732 -81.251  1.00                 C  
ATOM    523  NE1 TRP   161      22.968 -48.744 -82.069  1.00                 N  
ATOM    524  CD2 TRP   161      23.457 -49.925 -80.226  1.00                 C  
ATOM    525  CE2 TRP   161      23.959 -49.471 -81.459  1.00                 C  
ATOM    526  CH2 TRP   161      26.038 -50.522 -81.070  1.00                 C  
ATOM    527  CZ2 TRP   161      25.251 -49.765 -81.892  1.00                 C  
ATOM    528  CE3 TRP   161      24.284 -50.697 -79.405  1.00                 C  
ATOM    529  CZ3 TRP   161      25.564 -50.986 -79.838  1.00                 C  
ATOM    530  N   ILE   162      21.445 -52.794 -78.267  1.00                 N  
ATOM    531  CA  ILE   162      22.226 -54.036 -78.269  1.00                 C  
ATOM    532  C   ILE   162      21.453 -55.186 -78.920  1.00                 C  
ATOM    533  O   ILE   162      21.982 -55.875 -79.792  1.00                 O  
ATOM    534  CB  ILE   162      22.648 -54.439 -76.844  1.00                 C  
ATOM    535  CD1 ILE   162      23.898 -53.585 -74.793  1.00                 C  
ATOM    536  CG1 ILE   162      23.643 -53.425 -76.275  1.00                 C  
ATOM    537  CG2 ILE   162      23.212 -55.852 -76.835  1.00                 C  
ATOM    538  N   LEU   163      20.205 -55.379 -78.491  1.00                 N  
ATOM    539  CA  LEU   163      19.312 -56.382 -79.078  1.00                 C  
ATOM    540  C   LEU   163      19.034 -56.036 -80.536  1.00                 C  
ATOM    541  O   LEU   163      18.982 -56.924 -81.389  1.00                 O  
ATOM    542  CB  LEU   163      18.008 -56.469 -78.283  1.00                 C  
ATOM    543  CG  LEU   163      18.110 -57.061 -76.876  1.00                 C  
ATOM    544  CD1 LEU   163      16.789 -56.922 -76.136  1.00                 C  
ATOM    545  CD2 LEU   163      18.531 -58.522 -76.936  1.00                 C  
ATOM    546  N   GLY   164      18.872 -54.744 -80.814  1.00                 N  
ATOM    547  CA  GLY   164      18.716 -54.248 -82.182  1.00                 C  
ATOM    548  C   GLY   164      19.944 -54.544 -83.044  1.00                 C  
ATOM    549  O   GLY   164      19.827 -54.731 -84.258  1.00                 O  
ATOM    550  N   TYR   165      21.112 -54.585 -82.405  1.00                 N  
ATOM    551  CA  TYR   165      22.373 -54.880 -83.087  1.00                 C  
ATOM    552  C   TYR   165      22.608 -56.389 -83.244  1.00                 C  
ATOM    553  O   TYR   165      23.074 -56.843 -84.293  1.00                 O  
ATOM    554  CB  TYR   165      23.549 -54.256 -82.333  1.00                 C  
ATOM    555  CG  TYR   165      24.891 -54.494 -82.986  1.00                 C  
ATOM    556  OH  TYR   165      28.580 -55.137 -84.794  1.00                 O  
ATOM    557  CZ  TYR   165      27.360 -54.926 -84.195  1.00                 C  
ATOM    558  CD1 TYR   165      25.287 -53.750 -84.090  1.00                 C  
ATOM    559  CE1 TYR   165      26.512 -53.961 -84.694  1.00                 C  
ATOM    560  CD2 TYR   165      25.759 -55.462 -82.497  1.00                 C  
ATOM    561  CE2 TYR   165      26.988 -55.687 -83.087  1.00                 C  
ATOM    562  N   ASN   166      22.271 -57.151 -82.201  1.00                 N  
ATOM    563  CA  ASN   166      22.423 -58.613 -82.192  1.00                 C  
ATOM    564  C   ASN   166      21.471 -59.304 -83.183  1.00                 C  
ATOM    565  O   ASN   166      21.863 -60.258 -83.864  1.00                 O  
ATOM    566  CB  ASN   166      22.203 -59.166 -80.783  1.00                 C  
ATOM    567  CG  ASN   166      23.359 -58.862 -79.850  1.00                 C  
ATOM    568  OD1 ASN   166      24.472 -58.584 -80.296  1.00                 O  
ATOM    569  ND2 ASN   166      23.097 -58.914 -78.549  1.00                 N  
ATOM    570  N   HIS   167      20.237 -58.806 -83.272  1.00                 N  
ATOM    571  CA  HIS   167      19.240 -59.342 -84.204  1.00                 C  
ATOM    572  C   HIS   167      19.588 -59.059 -85.671  1.00                 C  
ATOM    573  O   HIS   167      19.208 -59.823 -86.564  1.00                 O  
ATOM    574  CB  HIS   167      17.855 -58.769 -83.895  1.00                 C  
ATOM    575  CG  HIS   167      16.759 -59.359 -84.726  1.00                 C  
ATOM    576  ND1 HIS   167      16.324 -60.657 -84.572  1.00                 N  
ATOM    577  CE1 HIS   167      15.336 -60.896 -85.453  1.00                 C  
ATOM    578  CD2 HIS   167      15.900 -58.883 -85.801  1.00                 C  
ATOM    579  NE2 HIS   167      15.077 -59.836 -86.194  1.00                 N  
ATOM    580  N   GLY   168      20.314 -57.968 -85.910  1.00                 N  
ATOM    581  CA  GLY   168      20.729 -57.583 -87.260  1.00                 C  
ATOM    582  C   GLY   168      19.762 -56.621 -87.925  1.00                 C  
ATOM    583  O   GLY   168      19.538 -56.690 -89.136  1.00                 O  
ATOM    584  N   ASP   169      19.188 -55.726 -87.123  1.00                 N  
ATOM    585  CA  ASP   169      18.223 -54.739 -87.606  1.00                 C  
ATOM    586  C   ASP   169      18.929 -53.510 -88.174  1.00                 C  
ATOM    587  O   ASP   169      18.441 -52.890 -89.122  1.00                 O  
ATOM    588  CB  ASP   169      17.272 -54.325 -86.481  1.00                 C  
ATOM    589  CG  ASP   169      16.336 -55.444 -86.068  1.00                 C  
ATOM    590  OD1 ASP   169      16.227 -56.435 -86.820  1.00                 O  
ATOM    591  OD2 ASP   169      15.712 -55.329 -84.992  1.00                 O  
ATOM    592  N   PHE   170      20.078 -53.172 -87.588  1.00                 N  
ATOM    593  CA  PHE   170      20.886 -52.029 -88.019  1.00                 C  
ATOM    594  C   PHE   170      21.334 -52.154 -89.479  1.00                 C  
ATOM    595  O   PHE   170      21.225 -51.195 -90.246  1.00                 O  
ATOM    596  CB  PHE   170      22.114 -51.872 -87.120  1.00                 C  
ATOM    597  CG  PHE   170      23.027 -50.752 -87.532  1.00                 C  
ATOM    598  CZ  PHE   170      24.721 -48.686 -88.297  1.00                 C  
ATOM    599  CD1 PHE   170      22.726 -49.440 -87.212  1.00                 C  
ATOM    600  CE1 PHE   170      23.566 -48.410 -87.591  1.00                 C  
ATOM    601  CD2 PHE   170      24.188 -51.012 -88.239  1.00                 C  
ATOM    602  CE2 PHE   170      25.028 -49.982 -88.618  1.00                 C  
ATOM    603  N   ASP   171      21.819 -53.344 -89.844  1.00                 N  
ATOM    604  CA  ASP   171      22.417 -53.618 -91.160  1.00                 C  
ATOM    605  C   ASP   171      21.569 -53.121 -92.336  1.00                 C  
ATOM    606  O   ASP   171      22.032 -52.309 -93.139  1.00                 O  
ATOM    607  CB  ASP   171      22.666 -55.118 -91.334  1.00                 C  
ATOM    608  CG  ASP   171      23.805 -55.623 -90.471  1.00                 C  
ATOM    609  OD1 ASP   171      24.573 -54.786 -89.951  1.00                 O  
ATOM    610  OD2 ASP   171      23.931 -56.856 -90.316  1.00                 O  
ATOM    611  N   HIS   172      20.336 -53.615 -92.429  1.00                 N  
ATOM    612  CA  HIS   172      19.372 -53.139 -93.420  1.00                 C  
ATOM    613  C   HIS   172      18.333 -52.250 -92.737  1.00                 C  
ATOM    614  O   HIS   172      17.647 -52.689 -91.810  1.00                 O  
ATOM    615  CB  HIS   172      18.702 -54.320 -94.126  1.00                 C  
ATOM    616  CG  HIS   172      19.648 -55.164 -94.922  1.00                 C  
ATOM    617  ND1 HIS   172      20.146 -54.772 -96.145  1.00                 N  
ATOM    618  CE1 HIS   172      20.964 -55.732 -96.613  1.00                 C  
ATOM    619  CD2 HIS   172      20.279 -56.464 -94.745  1.00                 C  
ATOM    620  NE2 HIS   172      21.049 -56.749 -95.778  1.00                 N  
ATOM    621  N   VAL   173      18.231 -51.000 -93.183  1.00                 N  
ATOM    622  CA  VAL   173      17.259 -50.064 -92.613  1.00                 C  
ATOM    623  C   VAL   173      16.152 -49.701 -93.613  1.00                 C  
ATOM    624  O   VAL   173      15.240 -48.936 -93.285  1.00                 O  
ATOM    625  CB  VAL   173      17.940 -48.774 -92.120  1.00                 C  
ATOM    626  CG1 VAL   173      18.955 -49.089 -91.032  1.00                 C  
ATOM    627  CG2 VAL   173      18.605 -48.046 -93.279  1.00                 C  
ATOM    628  N   HIS   174      16.230 -50.264 -94.819  1.00                 N  
ATOM    629  CA  HIS   174      15.203 -50.054 -95.839  1.00                 C  
ATOM    630  C   HIS   174      15.000 -51.284 -96.736  1.00                 C  
ATOM    631  O   HIS   174      15.463 -51.319 -97.879  1.00                 O  
ATOM    632  CB  HIS   174      15.553 -48.846 -96.711  1.00                 C  
ATOM    633  CG  HIS   174      14.454 -48.433 -97.640  1.00                 C  
ATOM    634  ND1 HIS   174      13.228 -47.991 -97.192  1.00                 N  
ATOM    635  CE1 HIS   174      12.455 -47.696 -98.253  1.00                 C  
ATOM    636  CD2 HIS   174      14.290 -48.355 -99.084  1.00                 C  
ATOM    637  NE2 HIS   174      13.086 -47.912 -99.391  1.00                 N  
ATOM    638  N   ASP   175      14.310 -52.291 -96.203  1.00                 N  
ATOM    639  CA  ASP   175      13.918 -53.472 -96.981  1.00                 C  
ATOM    640  C   ASP   175      12.503 -53.918 -96.611  1.00                 C  
ATOM    641  O   ASP   175      12.106 -53.838 -95.442  1.00                 O  
ATOM    642  CB  ASP   175      14.910 -54.615 -96.757  1.00                 C  
ATOM    643  CG  ASP   175      14.691 -55.772 -97.711  1.00                 C  
ATOM    644  OD1 ASP   175      13.712 -56.523 -97.519  1.00                 O  
ATOM    645  OD2 ASP   175      15.499 -55.928 -98.651  1.00                 O  
ATOM    646  N   PRO   176      11.743 -54.391 -97.614  1.00                 N  
ATOM    647  CA  PRO   176      10.334 -54.778 -97.533  1.00                 C  
ATOM    648  C   PRO   176      10.085 -56.003 -96.647  1.00                 C  
ATOM    649  O   PRO   176       9.259 -55.942 -95.731  1.00                 O  
ATOM    650  CB  PRO   176       9.949 -55.080 -98.983  1.00                 C  
ATOM    651  CD  PRO   176      12.194 -54.256 -99.081  1.00                 C  
ATOM    652  CG  PRO   176      10.873 -54.238 -99.798  1.00                 C  
ATOM    653  N   SER   177      10.808 -57.090 -96.918  1.00                 N  
ATOM    654  CA  SER   177      10.586 -58.380 -96.259  1.00                 C  
ATOM    655  C   SER   177      10.779 -58.370 -94.735  1.00                 C  
ATOM    656  O   SER   177       9.871 -58.749 -93.992  1.00                 O  
ATOM    657  CB  SER   177      11.512 -59.448 -96.846  1.00                 C  
ATOM    658  OG  SER   177      12.871 -59.146 -96.581  1.00                 O  
ATOM    659  N   TRP   178      11.954 -57.935 -94.281  1.00                 N  
ATOM    660  CA  TRP   178      12.299 -57.960 -92.858  1.00                 C  
ATOM    661  C   TRP   178      11.852 -56.702 -92.135  1.00                 C  
ATOM    662  O   TRP   178      12.053 -55.588 -92.618  1.00                 O  
ATOM    663  CB  TRP   178      13.807 -58.144 -92.675  1.00                 C  
ATOM    664  CG  TRP   178      14.297 -59.505 -93.065  1.00                 C  
ATOM    665  CD1 TRP   178      14.880 -59.858 -94.248  1.00                 C  
ATOM    666  NE1 TRP   178      15.196 -61.195 -94.240  1.00                 N  
ATOM    667  CD2 TRP   178      14.246 -60.696 -92.270  1.00                 C  
ATOM    668  CE2 TRP   178      14.816 -61.730 -93.034  1.00                 C  
ATOM    669  CH2 TRP   178      14.458 -63.293 -91.300  1.00                 C  
ATOM    670  CZ2 TRP   178      14.927 -63.036 -92.558  1.00                 C  
ATOM    671  CE3 TRP   178      13.775 -60.987 -90.987  1.00                 C  
ATOM    672  CZ3 TRP   178      13.887 -62.283 -90.519  1.00                 C  
ATOM    673  N   GLY   179      11.239 -56.902 -90.972  1.00                 N  
ATOM    674  CA  GLY   179      10.853 -55.811 -90.088  1.00                 C  
ATOM    675  C   GLY   179      11.688 -55.876 -88.808  1.00                 C  
ATOM    676  O   GLY   179      11.845 -56.956 -88.229  1.00                 O  
ATOM    677  N   LEU   180      12.237 -54.722 -88.369  1.00                 N  
ATOM    678  CA  LEU   180      13.027 -54.649 -87.132  1.00                 C  
ATOM    679  C   LEU   180      12.162 -54.850 -85.884  1.00                 C  
ATOM    680  O   LEU   180      10.935 -54.888 -85.996  1.00                 O  
ATOM    681  CB  LEU   180      13.755 -53.307 -87.040  1.00                 C  
ATOM    682  CG  LEU   180      15.091 -53.208 -87.779  1.00                 C  
ATOM    683  CD1 LEU   180      14.900 -53.449 -89.269  1.00                 C  
ATOM    684  CD2 LEU   180      15.739 -51.852 -87.541  1.00                 C  
ATOM    685  N   CYS   181      12.788 -54.986 -84.713  1.00                 N  
ATOM    686  CA  CYS   181      12.037 -55.039 -83.448  1.00                 C  
ATOM    687  C   CYS   181      11.265 -53.740 -83.236  1.00                 C  
ATOM    688  O   CYS   181      10.162 -53.752 -82.695  1.00                 O  
ATOM    689  CB  CYS   181      12.983 -55.299 -82.274  1.00                 C  
ATOM    690  SG  CYS   181      13.715 -56.951 -82.256  1.00                 S  
ATOM    691  N   VAL   182      11.855 -52.627 -83.671  1.00                 N  
ATOM    692  CA  VAL   182      11.215 -51.318 -83.600  1.00                 C  
ATOM    693  C   VAL   182      11.381 -50.574 -84.922  1.00                 C  
ATOM    694  O   VAL   182      12.505 -50.375 -85.392  1.00                 O  
ATOM    695  CB  VAL   182      11.780 -50.476 -82.441  1.00                 C  
ATOM    696  CG1 VAL   182      11.110 -49.111 -82.399  1.00                 C  
ATOM    697  CG2 VAL   182      11.601 -51.203 -81.117  1.00                 C  
ATOM    698  N   SER   183      10.258 -50.170 -85.515  1.00                 N  
ATOM    699  CA  SER   183      10.276 -49.359 -86.732  1.00                 C  
ATOM    700  C   SER   183      10.857 -47.985 -86.410  1.00                 C  
ATOM    701  O   SER   183      10.621 -47.440 -85.327  1.00                 O  
ATOM    702  CB  SER   183       8.867 -49.239 -87.317  1.00                 C  
ATOM    703  OG  SER   183       8.858 -48.397 -88.457  1.00                 O  
ATOM    704  N   GLY   184      11.622 -47.447 -87.357  1.00                 N  
ATOM    705  CA  GLY   184      12.284 -46.148 -87.218  1.00                 C  
ATOM    706  C   GLY   184      13.238 -46.053 -86.019  1.00                 C  
ATOM    707  O   GLY   184      12.905 -45.502 -84.962  1.00                 O  
ATOM    708  N   VAL   185      14.419 -46.634 -86.207  1.00                 N  
ATOM    709  CA  VAL   185      15.551 -46.466 -85.304  1.00                 C  
ATOM    710  C   VAL   185      16.777 -46.099 -86.142  1.00                 C  
ATOM    711  O   VAL   185      17.611 -46.953 -86.456  1.00                 O  
ATOM    712  CB  VAL   185      15.800 -47.736 -84.469  1.00                 C  
ATOM    713  CG1 VAL   185      16.963 -47.524 -83.511  1.00                 C  
ATOM    714  CG2 VAL   185      14.543 -48.128 -83.708  1.00                 C  
ATOM    715  N   THR   186      16.873 -44.820 -86.502  1.00                 N  
ATOM    716  CA  THR   186      17.855 -44.350 -87.486  1.00                 C  
ATOM    717  C   THR   186      19.310 -44.250 -87.011  1.00                 C  
ATOM    718  O   THR   186      20.221 -44.130 -87.837  1.00                 O  
ATOM    719  CB  THR   186      17.483 -42.960 -88.034  1.00                 C  
ATOM    720  OG1 THR   186      17.449 -42.013 -86.960  1.00                 O  
ATOM    721  CG2 THR   186      16.114 -42.996 -88.695  1.00                 C  
ATOM    722  N   ASN   187      19.530 -44.294 -85.697  1.00                 N  
ATOM    723  CA  ASN   187      20.887 -44.183 -85.162  1.00                 C  
ATOM    724  C   ASN   187      21.033 -44.289 -83.657  1.00                 C  
ATOM    725  O   ASN   187      20.203 -44.902 -82.982  1.00                 O  
ATOM    726  CB  ASN   187      21.528 -42.864 -85.597  1.00                 C  
ATOM    727  CG  ASN   187      23.030 -42.849 -85.388  1.00                 C  
ATOM    728  OD1 ASN   187      23.700 -43.868 -85.557  1.00                 O  
ATOM    729  ND2 ASN   187      23.563 -41.690 -85.018  1.00                 N  
ATOM    730  N   PHE   188      22.098 -43.673 -83.144  1.00                 N  
ATOM    731  CA  PHE   188      22.493 -43.778 -81.737  1.00                 C  
ATOM    732  C   PHE   188      21.517 -43.114 -80.758  1.00                 C  
ATOM    733  O   PHE   188      21.521 -43.424 -79.561  1.00                 O  
ATOM    734  CB  PHE   188      23.880 -43.169 -81.523  1.00                 C  
ATOM    735  CG  PHE   188      24.999 -43.994 -82.092  1.00                 C  
ATOM    736  CZ  PHE   188      27.069 -45.525 -83.139  1.00                 C  
ATOM    737  CD1 PHE   188      25.655 -43.596 -83.243  1.00                 C  
ATOM    738  CE1 PHE   188      26.685 -44.355 -83.767  1.00                 C  
ATOM    739  CD2 PHE   188      25.395 -45.167 -81.476  1.00                 C  
ATOM    740  CE2 PHE   188      26.424 -45.927 -81.999  1.00                 C  
ATOM    741  N   PRO   189      20.681 -42.211 -81.267  1.00                 N  
ATOM    742  CA  PRO   189      19.779 -41.423 -80.419  1.00                 C  
ATOM    743  C   PRO   189      18.324 -41.902 -80.503  1.00                 C  
ATOM    744  O   PRO   189      17.595 -41.844 -79.514  1.00                 O  
ATOM    745  CB  PRO   189      19.916 -39.997 -80.957  1.00                 C  
ATOM    746  CD  PRO   189      21.482 -41.312 -82.201  1.00                 C  
ATOM    747  CG  PRO   189      21.273 -39.961 -81.577  1.00                 C  
ATOM    748  N   ARG   190      17.913 -42.383 -81.677  1.00                 N  
ATOM    749  CA  ARG   190      16.540 -42.865 -81.895  1.00                 C  
ATOM    750  C   ARG   190      16.059 -43.879 -80.844  1.00                 C  
ATOM    751  O   ARG   190      14.897 -43.844 -80.428  1.00                 O  
ATOM    752  CB  ARG   190      16.409 -43.502 -83.280  1.00                 C  
ATOM    753  CD  ARG   190      15.403 -41.497 -84.405  1.00                 C  
ATOM    754  NE  ARG   190      14.100 -42.116 -84.638  1.00                 N  
ATOM    755  CG  ARG   190      16.530 -42.516 -84.431  1.00                 C  
ATOM    756  CZ  ARG   190      12.944 -41.594 -84.241  1.00                 C  
ATOM    757  NH1 ARG   190      11.808 -42.228 -84.497  1.00                 N  
ATOM    758  NH2 ARG   190      12.926 -40.440 -83.589  1.00                 N  
ATOM    759  N   ALA   191      16.960 -44.760 -80.409  1.00                 N  
ATOM    760  CA  ALA   191      16.663 -45.744 -79.366  1.00                 C  
ATOM    761  C   ALA   191      16.353 -45.082 -78.031  1.00                 C  
ATOM    762  O   ALA   191      15.610 -45.632 -77.221  1.00                 O  
ATOM    763  CB  ALA   191      17.827 -46.709 -79.201  1.00                 C  
ATOM    764  N   LEU   192      16.929 -43.900 -77.819  1.00                 N  
ATOM    765  CA  LEU   192      16.756 -43.130 -76.586  1.00                 C  
ATOM    766  C   LEU   192      15.345 -42.561 -76.484  1.00                 C  
ATOM    767  O   LEU   192      14.751 -42.541 -75.400  1.00                 O  
ATOM    768  CB  LEU   192      17.784 -41.999 -76.512  1.00                 C  
ATOM    769  CG  LEU   192      19.243 -42.420 -76.329  1.00                 C  
ATOM    770  CD1 LEU   192      20.168 -41.218 -76.447  1.00                 C  
ATOM    771  CD2 LEU   192      19.440 -43.109 -74.988  1.00                 C  
ATOM    772  N   LEU   193      14.820 -42.101 -77.621  1.00                 N  
ATOM    773  CA  LEU   193      13.457 -41.586 -77.704  1.00                 C  
ATOM    774  C   LEU   193      12.445 -42.697 -77.469  1.00                 C  
ATOM    775  O   LEU   193      11.484 -42.518 -76.716  1.00                 O  
ATOM    776  CB  LEU   193      13.215 -40.928 -79.064  1.00                 C  
ATOM    777  CG  LEU   193      13.978 -39.630 -79.334  1.00                 C  
ATOM    778  CD1 LEU   193      13.782 -39.180 -80.774  1.00                 C  
ATOM    779  CD2 LEU   193      13.537 -38.536 -78.374  1.00                 C  
ATOM    780  N   PHE   194      12.679 -43.841 -78.108  1.00                 N  
ATOM    781  CA  PHE   194      11.877 -45.036 -77.881  1.00                 C  
ATOM    782  C   PHE   194      11.919 -45.468 -76.406  1.00                 C  
ATOM    783  O   PHE   194      10.884 -45.805 -75.821  1.00                 O  
ATOM    784  CB  PHE   194      12.358 -46.182 -78.774  1.00                 C  
ATOM    785  CG  PHE   194      11.570 -47.450 -78.609  1.00                 C  
ATOM    786  CZ  PHE   194      10.118 -49.800 -78.301  1.00                 C  
ATOM    787  CD1 PHE   194      10.332 -47.595 -79.210  1.00                 C  
ATOM    788  CE1 PHE   194       9.607 -48.762 -79.058  1.00                 C  
ATOM    789  CD2 PHE   194      12.067 -48.497 -77.854  1.00                 C  
ATOM    790  CE2 PHE   194      11.343 -49.664 -77.703  1.00                 C  
ATOM    791  N   SER   195      13.114 -45.435 -75.813  1.00                 N  
ATOM    792  CA  SER   195      13.312 -45.790 -74.406  1.00                 C  
ATOM    793  C   SER   195      12.536 -44.860 -73.481  1.00                 C  
ATOM    794  O   SER   195      12.211 -45.225 -72.351  1.00                 O  
ATOM    795  CB  SER   195      14.799 -45.756 -74.049  1.00                 C  
ATOM    796  OG  SER   195      15.306 -44.434 -74.098  1.00                 O  
ATOM    797  N   ILE   196      12.246 -43.657 -73.969  1.00                 N  
ATOM    798  CA  ILE   196      11.422 -42.702 -73.237  1.00                 C  
ATOM    799  C   ILE   196       9.935 -42.921 -73.544  1.00                 C  
ATOM    800  O   ILE   196       9.114 -42.994 -72.625  1.00                 O  
ATOM    801  CB  ILE   196      11.820 -41.250 -73.560  1.00                 C  
ATOM    802  CD1 ILE   196      13.805 -39.651 -73.559  1.00                 C  
ATOM    803  CG1 ILE   196      13.237 -40.962 -73.061  1.00                 C  
ATOM    804  CG2 ILE   196      10.805 -40.278 -72.977  1.00                 C  
ATOM    805  N   GLU   197       9.608 -43.056 -74.829  1.00                 N  
ATOM    806  CA  GLU   197       8.246 -43.343 -75.286  1.00                 C  
ATOM    807  C   GLU   197       7.611 -44.548 -74.585  1.00                 C  
ATOM    808  O   GLU   197       6.396 -44.718 -74.608  1.00                 O  
ATOM    809  CB  GLU   197       8.227 -43.584 -76.797  1.00                 C  
ATOM    810  CD  GLU   197       8.530 -42.628 -79.115  1.00                 C  
ATOM    811  CG  GLU   197       8.507 -42.341 -77.627  1.00                 C  
ATOM    812  OE1 GLU   197       8.499 -43.819 -79.491  1.00                 O  
ATOM    813  OE2 GLU   197       8.580 -41.662 -79.906  1.00                 O  
ATOM    814  N   THR   198       8.436 -45.376 -73.956  1.00                 N  
ATOM    815  CA  THR   198       7.964 -46.620 -73.362  1.00                 C  
ATOM    816  C   THR   198       7.929 -46.597 -71.832  1.00                 C  
ATOM    817  O   THR   198       7.028 -47.175 -71.227  1.00                 O  
ATOM    818  CB  THR   198       8.828 -47.817 -73.798  1.00                 C  
ATOM    819  OG1 THR   198      10.183 -47.611 -73.379  1.00                 O  
ATOM    820  CG2 THR   198       8.805 -47.967 -75.312  1.00                 C  
ATOM    821  N   GLN   199       8.907 -45.935 -71.218  1.00                 N  
ATOM    822  CA  GLN   199       9.011 -45.878 -69.760  1.00                 C  
ATOM    823  C   GLN   199       8.094 -44.805 -69.162  1.00                 C  
ATOM    824  O   GLN   199       7.473 -45.017 -68.115  1.00                 O  
ATOM    825  CB  GLN   199      10.457 -45.613 -69.336  1.00                 C  
ATOM    826  CD  GLN   199      10.367 -44.406 -67.119  1.00                 C  
ATOM    827  CG  GLN   199      10.690 -45.702 -67.837  1.00                 C  
ATOM    828  OE1 GLN   199      10.505 -43.321 -67.684  1.00                 O  
ATOM    829  NE2 GLN   199       9.935 -44.515 -65.868  1.00                 N  
ATOM    830  N   SER   200       8.026 -43.655 -69.830  1.00                 N  
ATOM    831  CA  SER   200       7.042 -42.623 -69.511  1.00                 C  
ATOM    832  C   SER   200       5.735 -42.985 -70.191  1.00                 C  
ATOM    833  O   SER   200       4.703 -42.347 -69.983  1.00                 O  
ATOM    834  CB  SER   200       7.545 -41.248 -69.954  1.00                 C  
ATOM    835  OG  SER   200       7.618 -41.162 -71.367  1.00                 O  
ATOM    836  N   THR   201       5.802 -44.028 -71.009  1.00                 N  
ATOM    837  CA  THR   201       4.652 -44.561 -71.714  1.00                 C  
ATOM    838  C   THR   201       3.964 -43.457 -72.523  1.00                 C  
ATOM    839  O   THR   201       2.732 -43.367 -72.549  1.00                 O  
ATOM    840  CB  THR   201       3.643 -45.202 -70.744  1.00                 C  
ATOM    841  OG1 THR   201       3.111 -44.199 -69.870  1.00                 O  
ATOM    842  CG2 THR   201       4.320 -46.272 -69.901  1.00                 C  
ATOM    843  N   ILE   202       4.760 -42.604 -73.165  1.00                 N  
ATOM    844  CA  ILE   202       4.215 -41.608 -74.090  1.00                 C  
ATOM    845  C   ILE   202       3.987 -42.225 -75.480  1.00                 C  
ATOM    846  O   ILE   202       2.964 -41.954 -76.115  1.00                 O  
ATOM    847  CB  ILE   202       5.135 -40.378 -74.202  1.00                 C  
ATOM    848  CD1 ILE   202       6.250 -38.557 -72.809  1.00                 C  
ATOM    849  CG1 ILE   202       5.174 -39.619 -72.874  1.00                 C  
ATOM    850  CG2 ILE   202       4.695 -39.486 -75.352  1.00                 C  
ATOM    851  N   GLY   203       4.922 -43.062 -75.925  1.00                 N  
ATOM    852  CA  GLY   203       4.731 -43.951 -77.072  1.00                 C  
ATOM    853  C   GLY   203       4.136 -43.328 -78.313  1.00                 C  
ATOM    854  O   GLY   203       3.087 -43.770 -78.795  1.00                 O  
ATOM    855  N   TRP   204       4.811 -42.311 -78.842  1.00                 N  
ATOM    856  CA  TRP   204       4.308 -41.549 -79.991  1.00                 C  
ATOM    857  C   TRP   204       3.902 -42.368 -81.218  1.00                 C  
ATOM    858  O   TRP   204       3.223 -41.847 -82.097  1.00                 O  
ATOM    859  CB  TRP   204       5.347 -40.525 -80.451  1.00                 C  
ATOM    860  CG  TRP   204       5.525 -39.382 -79.499  1.00                 C  
ATOM    861  CD1 TRP   204       6.593 -39.157 -78.679  1.00                 C  
ATOM    862  NE1 TRP   204       6.399 -38.008 -77.951  1.00                 N  
ATOM    863  CD2 TRP   204       4.608 -38.306 -79.269  1.00                 C  
ATOM    864  CE2 TRP   204       5.185 -37.468 -78.297  1.00                 C  
ATOM    865  CH2 TRP   204       3.329 -36.010 -78.361  1.00                 C  
ATOM    866  CZ2 TRP   204       4.553 -36.315 -77.835  1.00                 C  
ATOM    867  CE3 TRP   204       3.355 -37.970 -79.790  1.00                 C  
ATOM    868  CZ3 TRP   204       2.732 -36.826 -79.328  1.00                 C  
ATOM    869  N   GLY   205       4.274 -43.643 -81.264  1.00                 N  
ATOM    870  CA  GLY   205       3.794 -44.530 -82.324  1.00                 C  
ATOM    871  C   GLY   205       4.421 -44.313 -83.693  1.00                 C  
ATOM    872  O   GLY   205       3.929 -44.819 -84.708  1.00                 O  
ATOM    873  N   VAL   206       5.497 -43.534 -83.718  1.00                 N  
ATOM    874  CA  VAL   206       6.391 -43.485 -84.859  1.00                 C  
ATOM    875  C   VAL   206       7.375 -44.625 -84.628  1.00                 C  
ATOM    876  O   VAL   206       7.702 -45.380 -85.543  1.00                 O  
ATOM    877  CB  VAL   206       7.073 -42.110 -84.983  1.00                 C  
ATOM    878  CG1 VAL   206       8.107 -42.127 -86.098  1.00                 C  
ATOM    879  CG2 VAL   206       6.038 -41.022 -85.228  1.00                 C  
ATOM    880  N   GLY   207       7.819 -44.740 -83.375  1.00                 N  
ATOM    881  CA  GLY   207       8.627 -45.857 -82.895  1.00                 C  
ATOM    882  C   GLY   207       7.693 -46.911 -82.308  1.00                 C  
ATOM    883  O   GLY   207       7.188 -46.750 -81.190  1.00                 O  
ATOM    884  N   TYR   208       7.466 -47.982 -83.067  1.00                 N  
ATOM    885  CA  TYR   208       6.522 -49.034 -82.681  1.00                 C  
ATOM    886  C   TYR   208       7.204 -50.404 -82.644  1.00                 C  
ATOM    887  O   TYR   208       8.009 -50.723 -83.529  1.00                 O  
ATOM    888  CB  TYR   208       5.333 -49.066 -83.643  1.00                 C  
ATOM    889  CG  TYR   208       4.322 -50.147 -83.332  1.00                 C  
ATOM    890  OH  TYR   208       1.536 -53.109 -82.462  1.00                 O  
ATOM    891  CZ  TYR   208       2.459 -52.129 -82.751  1.00                 C  
ATOM    892  CD1 TYR   208       3.430 -50.003 -82.276  1.00                 C  
ATOM    893  CE1 TYR   208       2.503 -50.985 -81.984  1.00                 C  
ATOM    894  CD2 TYR   208       4.263 -51.306 -84.094  1.00                 C  
ATOM    895  CE2 TYR   208       3.342 -52.299 -83.816  1.00                 C  
ATOM    896  N   PRO   209       6.866 -51.210 -81.635  1.00                 N  
ATOM    897  CA  PRO   209       7.365 -52.588 -81.528  1.00                 C  
ATOM    898  C   PRO   209       6.709 -53.553 -82.544  1.00                 C  
ATOM    899  O   PRO   209       5.545 -53.376 -82.914  1.00                 O  
ATOM    900  CB  PRO   209       7.018 -52.997 -80.095  1.00                 C  
ATOM    901  CD  PRO   209       6.049 -50.836 -80.442  1.00                 C  
ATOM    902  CG  PRO   209       5.844 -52.149 -79.738  1.00                 C  
ATOM    903  N   ASN   210       7.467 -54.557 -82.998  1.00                 N  
ATOM    904  CA  ASN   210       6.943 -55.624 -83.876  1.00                 C  
ATOM    905  C   ASN   210       7.442 -57.033 -83.506  1.00                 C  
ATOM    906  O   ASN   210       8.360 -57.191 -82.701  1.00                 O  
ATOM    907  CB  ASN   210       7.292 -55.335 -85.337  1.00                 C  
ATOM    908  CG  ASN   210       6.580 -54.110 -85.875  1.00                 C  
ATOM    909  OD1 ASN   210       5.394 -54.163 -86.202  1.00                 O  
ATOM    910  ND2 ASN   210       7.303 -53.000 -85.970  1.00                 N  
ATOM    911  N   THR   211       6.845 -58.042 -84.136  1.00                 N  
ATOM    912  CA  THR   211       6.896 -59.438 -83.675  1.00                 C  
ATOM    913  C   THR   211       8.232 -60.201 -83.789  1.00                 C  
ATOM    914  O   THR   211       8.404 -61.233 -83.136  1.00                 O  
ATOM    915  CB  THR   211       5.866 -60.314 -84.412  1.00                 C  
ATOM    916  OG1 THR   211       6.137 -60.294 -85.819  1.00                 O  
ATOM    917  CG2 THR   211       4.457 -59.788 -84.181  1.00                 C  
ATOM    918  N   ASP   212       9.168 -59.694 -84.591  1.00                 N  
ATOM    919  CA  ASP   212      10.340 -60.481 -85.028  1.00                 C  
ATOM    920  C   ASP   212      11.256 -61.059 -83.934  1.00                 C  
ATOM    921  O   ASP   212      11.822 -62.142 -84.119  1.00                 O  
ATOM    922  CB  ASP   212      11.233 -59.646 -85.948  1.00                 C  
ATOM    923  CG  ASP   212      11.747 -58.388 -85.276  1.00                 C  
ATOM    924  OD1 ASP   212      10.966 -57.744 -84.545  1.00                 O  
ATOM    925  OD2 ASP   212      12.931 -58.046 -85.481  1.00                 O  
ATOM    926  N   CYS   213      11.405 -60.354 -82.813  1.00                 N  
ATOM    927  CA  CYS   213      12.299 -60.818 -81.748  1.00                 C  
ATOM    928  C   CYS   213      11.593 -61.238 -80.450  1.00                 C  
ATOM    929  O   CYS   213      10.839 -60.452 -79.866  1.00                 O  
ATOM    930  CB  CYS   213      13.325 -59.737 -81.401  1.00                 C  
ATOM    931  SG  CYS   213      14.420 -59.282 -82.765  1.00                 S  
ATOM    932  N   ASP   214      11.837 -62.487 -79.998  1.00                 N  
ATOM    933  CA  ASP   214      11.384 -62.898 -78.666  1.00                 C  
ATOM    934  C   ASP   214      12.040 -62.035 -77.596  1.00                 C  
ATOM    935  O   ASP   214      11.404 -61.711 -76.595  1.00                 O  
ATOM    936  CB  ASP   214      11.694 -64.377 -78.427  1.00                 C  
ATOM    937  CG  ASP   214      10.806 -65.297 -79.242  1.00                 C  
ATOM    938  OD1 ASP   214       9.783 -64.818 -79.773  1.00                 O  
ATOM    939  OD2 ASP   214      11.134 -66.498 -79.348  1.00                 O  
ATOM    940  N   GLY   215      13.295 -61.654 -77.840  1.00                 N  
ATOM    941  CA  GLY   215      14.096 -60.850 -76.913  1.00                 C  
ATOM    942  C   GLY   215      13.509 -59.464 -76.641  1.00                 C  
ATOM    943  O   GLY   215      13.753 -58.875 -75.583  1.00                 O  
ATOM    944  N   THR   216      12.739 -58.950 -77.598  1.00                 N  
ATOM    945  CA  THR   216      12.140 -57.624 -77.481  1.00                 C  
ATOM    946  C   THR   216      10.947 -57.562 -76.546  1.00                 C  
ATOM    947  O   THR   216      10.871 -56.677 -75.687  1.00                 O  
ATOM    948  CB  THR   216      11.689 -57.086 -78.851  1.00                 C  
ATOM    949  OG1 THR   216      12.822 -56.971 -79.720  1.00                 O  
ATOM    950  CG2 THR   216      11.051 -55.713 -78.701  1.00                 C  
ATOM    951  N   LEU   217      10.020 -58.503 -76.722  1.00                 N  
ATOM    952  CA  LEU   217       8.770 -58.534 -75.965  1.00                 C  
ATOM    953  C   LEU   217       9.001 -58.603 -74.452  1.00                 C  
ATOM    954  O   LEU   217       8.405 -57.829 -73.688  1.00                 O  
ATOM    955  CB  LEU   217       7.910 -59.722 -76.400  1.00                 C  
ATOM    956  CG  LEU   217       6.585 -59.907 -75.657  1.00                 C  
ATOM    957  CD1 LEU   217       5.681 -58.701 -75.861  1.00                 C  
ATOM    958  CD2 LEU   217       5.884 -61.177 -76.116  1.00                 C  
ATOM    959  N   PHE   218       9.875 -59.515 -74.028  1.00                 N  
ATOM    960  CA  PHE   218      10.193 -59.681 -72.605  1.00                 C  
ATOM    961  C   PHE   218      10.958 -58.488 -72.008  1.00                 C  
ATOM    962  O   PHE   218      10.957 -58.293 -70.789  1.00                 O  
ATOM    963  CB  PHE   218      11.012 -60.954 -72.384  1.00                 C  
ATOM    964  CG  PHE   218      10.220 -62.220 -72.546  1.00                 C  
ATOM    965  CZ  PHE   218       8.752 -64.562 -72.840  1.00                 C  
ATOM    966  CD1 PHE   218      10.386 -63.019 -73.664  1.00                 C  
ATOM    967  CE1 PHE   218       9.658 -64.184 -73.813  1.00                 C  
ATOM    968  CD2 PHE   218       9.309 -62.612 -71.581  1.00                 C  
ATOM    969  CE2 PHE   218       8.581 -63.777 -71.730  1.00                 C  
ATOM    970  N   LEU   219      11.577 -57.680 -72.872  1.00                 N  
ATOM    971  CA  LEU   219      12.258 -56.450 -72.450  1.00                 C  
ATOM    972  C   LEU   219      11.261 -55.325 -72.170  1.00                 C  
ATOM    973  O   LEU   219      11.282 -54.725 -71.093  1.00                 O  
ATOM    974  CB  LEU   219      13.262 -56.002 -73.514  1.00                 C  
ATOM    975  CG  LEU   219      14.054 -54.729 -73.205  1.00                 C  
ATOM    976  CD1 LEU   219      14.874 -54.900 -71.936  1.00                 C  
ATOM    977  CD2 LEU   219      14.956 -54.361 -74.373  1.00                 C  
ATOM    978  N   LEU   220      10.398 -55.047 -73.148  1.00                 N  
ATOM    979  CA  LEU   220       9.315 -54.078 -72.997  1.00                 C  
ATOM    980  C   LEU   220       8.572 -54.360 -71.703  1.00                 C  
ATOM    981  O   LEU   220       8.242 -53.445 -70.953  1.00                 O  
ATOM    982  CB  LEU   220       8.371 -54.138 -74.200  1.00                 C  
ATOM    983  CG  LEU   220       7.185 -53.171 -74.179  1.00                 C  
ATOM    984  CD1 LEU   220       7.667 -51.729 -74.150  1.00                 C  
ATOM    985  CD2 LEU   220       6.282 -53.403 -75.381  1.00                 C  
ATOM    986  N   PHE   221       8.324 -55.644 -71.460  1.00                 N  
ATOM    987  CA  PHE   221       7.722 -56.114 -70.224  1.00                 C  
ATOM    988  C   PHE   221       8.585 -55.734 -69.023  1.00                 C  
ATOM    989  O   PHE   221       8.121 -55.021 -68.132  1.00                 O  
ATOM    990  CB  PHE   221       7.516 -57.629 -70.271  1.00                 C  
ATOM    991  CG  PHE   221       6.931 -58.201 -69.011  1.00                 C  
ATOM    992  CZ  PHE   221       5.854 -59.260 -66.677  1.00                 C  
ATOM    993  CD1 PHE   221       5.575 -58.102 -68.754  1.00                 C  
ATOM    994  CE1 PHE   221       5.036 -58.628 -67.595  1.00                 C  
ATOM    995  CD2 PHE   221       7.737 -58.836 -68.083  1.00                 C  
ATOM    996  CE2 PHE   221       7.198 -59.362 -66.923  1.00                 C  
ATOM    997  N   VAL   222       9.840 -56.190 -69.017  1.00                 N  
ATOM    998  CA  VAL   222      10.783 -55.882 -67.933  1.00                 C  
ATOM    999  C   VAL   222      10.890 -54.374 -67.689  1.00                 C  
ATOM   1000  O   VAL   222      10.889 -53.923 -66.536  1.00                 O  
ATOM   1001  CB  VAL   222      12.183 -56.456 -68.222  1.00                 C  
ATOM   1002  CG1 VAL   222      13.189 -55.945 -67.203  1.00                 C  
ATOM   1003  CG2 VAL   222      12.145 -57.976 -68.224  1.00                 C  
ATOM   1004  N   GLN   223      10.958 -53.602 -68.772  1.00                 N  
ATOM   1005  CA  GLN   223      11.010 -52.154 -68.665  1.00                 C  
ATOM   1006  C   GLN   223       9.772 -51.639 -67.945  1.00                 C  
ATOM   1007  O   GLN   223       9.871 -51.176 -66.814  1.00                 O  
ATOM   1008  CB  GLN   223      11.131 -51.518 -70.051  1.00                 C  
ATOM   1009  CD  GLN   223      11.410 -49.413 -71.418  1.00                 C  
ATOM   1010  CG  GLN   223      11.250 -50.003 -70.031  1.00                 C  
ATOM   1011  OE1 GLN   223      10.962 -49.995 -72.406  1.00                 O  
ATOM   1012  NE2 GLN   223      12.050 -48.252 -71.496  1.00                 N  
ATOM   1013  N   ILE   224       8.612 -51.759 -68.589  1.00                 N  
ATOM   1014  CA  ILE   224       7.336 -51.305 -68.023  1.00                 C  
ATOM   1015  C   ILE   224       7.191 -51.666 -66.555  1.00                 C  
ATOM   1016  O   ILE   224       6.794 -50.827 -65.749  1.00                 O  
ATOM   1017  CB  ILE   224       6.137 -51.877 -68.803  1.00                 C  
ATOM   1018  CD1 ILE   224       5.118 -51.984 -71.137  1.00                 C  
ATOM   1019  CG1 ILE   224       6.080 -51.276 -70.209  1.00                 C  
ATOM   1020  CG2 ILE   224       4.844 -51.647 -68.035  1.00                 C  
ATOM   1021  N   THR   225       7.521 -52.911 -66.216  1.00                 N  
ATOM   1022  CA  THR   225       7.497 -53.370 -64.828  1.00                 C  
ATOM   1023  C   THR   225       8.433 -52.535 -63.960  1.00                 C  
ATOM   1024  O   THR   225       8.006 -51.981 -62.950  1.00                 O  
ATOM   1025  CB  THR   225       7.886 -54.856 -64.718  1.00                 C  
ATOM   1026  OG1 THR   225       6.935 -55.656 -65.433  1.00                 O  
ATOM   1027  CG2 THR   225       7.896 -55.298 -63.263  1.00                 C  
ATOM   1028  N   VAL   226       9.699 -52.436 -64.362  1.00                 N  
ATOM   1029  CA  VAL   226      10.683 -51.634 -63.622  1.00                 C  
ATOM   1030  C   VAL   226      10.463 -50.131 -63.804  1.00                 C  
ATOM   1031  O   VAL   226      10.853 -49.338 -62.945  1.00                 O  
ATOM   1032  CB  VAL   226      12.124 -51.986 -64.036  1.00                 C  
ATOM   1033  CG1 VAL   226      13.112 -51.022 -63.398  1.00                 C  
ATOM   1034  CG2 VAL   226      12.453 -53.421 -63.655  1.00                 C  
ATOM   1035  N   GLY   227       9.831 -49.758 -64.920  1.00                 N  
ATOM   1036  CA  GLY   227       9.414 -48.380 -65.191  1.00                 C  
ATOM   1037  C   GLY   227       8.367 -47.894 -64.203  1.00                 C  
ATOM   1038  O   GLY   227       8.281 -46.696 -63.912  1.00                 O  
ATOM   1039  N   ILE   228       7.568 -48.825 -63.688  1.00                 N  
ATOM   1040  CA  ILE   228       6.623 -48.520 -62.618  1.00                 C  
ATOM   1041  C   ILE   228       7.323 -48.426 -61.278  1.00                 C  
ATOM   1042  O   ILE   228       6.968 -47.585 -60.466  1.00                 O  
ATOM   1043  CB  ILE   228       5.496 -49.567 -62.545  1.00                 C  
ATOM   1044  CD1 ILE   228       3.657 -50.655 -63.935  1.00                 C  
ATOM   1045  CG1 ILE   228       4.620 -49.497 -63.797  1.00                 C  
ATOM   1046  CG2 ILE   228       4.682 -49.385 -61.273  1.00                 C  
ATOM   1047  N   MET   229       8.315 -49.284 -61.054  1.00                 N  
ATOM   1048  CA  MET   229       9.041 -49.323 -59.777  1.00                 C  
ATOM   1049  C   MET   229       9.925 -48.089 -59.571  1.00                 C  
ATOM   1050  O   MET   229      10.120 -47.651 -58.440  1.00                 O  
ATOM   1051  CB  MET   229       9.901 -50.585 -59.688  1.00                 C  
ATOM   1052  SD  MET   229       7.953 -51.876 -58.200  1.00                 S  
ATOM   1053  CE  MET   229       9.092 -51.829 -56.818  1.00                 C  
ATOM   1054  CG  MET   229       9.103 -51.875 -59.589  1.00                 C  
ATOM   1055  N   ILE   230      10.456 -47.530 -60.656  1.00                 N  
ATOM   1056  CA  ILE   230      11.242 -46.296 -60.561  1.00                 C  
ATOM   1057  C   ILE   230      10.332 -45.077 -60.372  1.00                 C  
ATOM   1058  O   ILE   230      10.523 -44.293 -59.439  1.00                 O  
ATOM   1059  CB  ILE   230      12.133 -46.097 -61.801  1.00                 C  
ATOM   1060  CD1 ILE   230      14.065 -47.376 -60.737  1.00                 C  
ATOM   1061  CG1 ILE   230      13.137 -47.245 -61.926  1.00                 C  
ATOM   1062  CG2 ILE   230      12.823 -44.743 -61.750  1.00                 C  
ATOM   1063  N   ASP   231       9.345 -44.938 -61.257  1.00                 N  
ATOM   1064  CA  ASP   231       8.357 -43.867 -61.179  1.00                 C  
ATOM   1065  C   ASP   231       7.645 -43.814 -59.822  1.00                 C  
ATOM   1066  O   ASP   231       7.509 -42.741 -59.235  1.00                 O  
ATOM   1067  CB  ASP   231       7.314 -44.018 -62.288  1.00                 C  
ATOM   1068  CG  ASP   231       7.872 -43.695 -63.660  1.00                 C  
ATOM   1069  OD1 ASP   231       8.970 -43.104 -63.731  1.00                 O  
ATOM   1070  OD2 ASP   231       7.211 -44.034 -64.665  1.00                 O  
ATOM   1071  N   ASN   232       7.203 -44.963 -59.321  1.00                 N  
ATOM   1072  CA  ASN   232       6.586 -45.012 -58.004  1.00                 C  
ATOM   1073  C   ASN   232       7.549 -44.452 -56.963  1.00                 C  
ATOM   1074  O   ASN   232       7.274 -43.430 -56.350  1.00                 O  
ATOM   1075  CB  ASN   232       6.166 -46.443 -57.662  1.00                 C  
ATOM   1076  CG  ASN   232       4.950 -46.896 -58.447  1.00                 C  
ATOM   1077  OD1 ASN   232       4.206 -46.077 -58.986  1.00                 O  
ATOM   1078  ND2 ASN   232       4.745 -48.207 -58.513  1.00                 N  
ATOM   1079  N   LEU   233       8.693 -45.102 -56.799  1.00                 N  
ATOM   1080  CA  LEU   233       9.693 -44.686 -55.828  1.00                 C  
ATOM   1081  C   LEU   233       9.916 -43.171 -55.779  1.00                 C  
ATOM   1082  O   LEU   233      10.039 -42.597 -54.696  1.00                 O  
ATOM   1083  CB  LEU   233      11.033 -45.367 -56.113  1.00                 C  
ATOM   1084  CG  LEU   233      12.184 -45.022 -55.167  1.00                 C  
ATOM   1085  CD1 LEU   233      11.849 -45.433 -53.741  1.00                 C  
ATOM   1086  CD2 LEU   233      13.473 -45.690 -55.621  1.00                 C  
ATOM   1087  N   LEU   234       9.980 -42.530 -56.944  1.00                 N  
ATOM   1088  CA  LEU   234      10.289 -41.098 -57.005  1.00                 C  
ATOM   1089  C   LEU   234       9.081 -40.253 -56.652  1.00                 C  
ATOM   1090  O   LEU   234       9.204 -39.300 -55.892  1.00                 O  
ATOM   1091  CB  LEU   234      10.800 -40.719 -58.396  1.00                 C  
ATOM   1092  CG  LEU   234      12.160 -41.292 -58.799  1.00                 C  
ATOM   1093  CD1 LEU   234      12.471 -40.970 -60.252  1.00                 C  
ATOM   1094  CD2 LEU   234      13.258 -40.757 -57.892  1.00                 C  
ATOM   1095  N   LEU   235       7.921 -40.603 -57.200  1.00                 N  
ATOM   1096  CA  LEU   235       6.662 -40.006 -56.767  1.00                 C  
ATOM   1097  C   LEU   235       6.477 -40.189 -55.258  1.00                 C  
ATOM   1098  O   LEU   235       6.249 -39.219 -54.532  1.00                 O  
ATOM   1099  CB  LEU   235       5.487 -40.622 -57.529  1.00                 C  
ATOM   1100  CG  LEU   235       4.093 -40.121 -57.145  1.00                 C  
ATOM   1101  CD1 LEU   235       3.965 -38.629 -57.410  1.00                 C  
ATOM   1102  CD2 LEU   235       3.019 -40.887 -57.903  1.00                 C  
ATOM   1103  N   GLY   236       6.592 -41.430 -54.792  1.00                 N  
ATOM   1104  CA  GLY   236       6.462 -41.727 -53.377  1.00                 C  
ATOM   1105  C   GLY   236       7.367 -40.808 -52.595  1.00                 C  
ATOM   1106  O   GLY   236       6.936 -40.087 -51.700  1.00                 O  
ATOM   1107  N   PHE   237       8.628 -40.808 -52.979  1.00                 N  
ATOM   1108  CA  PHE   237       9.615 -39.981 -52.339  1.00                 C  
ATOM   1109  C   PHE   237       9.208 -38.511 -52.333  1.00                 C  
ATOM   1110  O   PHE   237       9.461 -37.797 -51.363  1.00                 O  
ATOM   1111  CB  PHE   237      10.972 -40.136 -53.028  1.00                 C  
ATOM   1112  CG  PHE   237      12.057 -39.288 -52.428  1.00                 C  
ATOM   1113  CZ  PHE   237      14.067 -37.717 -51.325  1.00                 C  
ATOM   1114  CD1 PHE   237      11.968 -38.849 -51.118  1.00                 C  
ATOM   1115  CE1 PHE   237      12.966 -38.068 -50.567  1.00                 C  
ATOM   1116  CD2 PHE   237      13.166 -38.928 -53.174  1.00                 C  
ATOM   1117  CE2 PHE   237      14.163 -38.147 -52.622  1.00                 C  
ATOM   1118  N   ILE   238       8.573 -38.066 -53.416  1.00                 N  
ATOM   1119  CA  ILE   238       8.160 -36.670 -53.545  1.00                 C  
ATOM   1120  C   ILE   238       6.984 -36.355 -52.625  1.00                 C  
ATOM   1121  O   ILE   238       7.049 -35.419 -51.830  1.00                 O  
ATOM   1122  CB  ILE   238       7.792 -36.322 -54.999  1.00                 C  
ATOM   1123  CD1 ILE   238       8.723 -36.330 -57.373  1.00                 C  
ATOM   1124  CG1 ILE   238       9.033 -36.384 -55.893  1.00                 C  
ATOM   1125  CG2 ILE   238       7.112 -34.964 -55.066  1.00                 C  
ATOM   1126  N   PHE   239       5.925 -37.147 -52.714  1.00                 N  
ATOM   1127  CA  PHE   239       4.752 -36.936 -51.878  1.00                 C  
ATOM   1128  C   PHE   239       5.111 -36.812 -50.394  1.00                 C  
ATOM   1129  O   PHE   239       4.724 -35.847 -49.736  1.00                 O  
ATOM   1130  CB  PHE   239       3.748 -38.075 -52.066  1.00                 C  
ATOM   1131  CG  PHE   239       2.533 -37.962 -51.191  1.00                 C  
ATOM   1132  CZ  PHE   239       0.286 -37.758 -49.568  1.00                 C  
ATOM   1133  CD1 PHE   239       1.491 -37.118 -51.534  1.00                 C  
ATOM   1134  CE1 PHE   239       0.373 -37.014 -50.729  1.00                 C  
ATOM   1135  CD2 PHE   239       2.430 -38.701 -50.025  1.00                 C  
ATOM   1136  CE2 PHE   239       1.312 -38.597 -49.220  1.00                 C  
ATOM   1137  N   VAL   240       5.847 -37.794 -49.878  1.00                 N  
ATOM   1138  CA  VAL   240       6.328 -37.784 -48.498  1.00                 C  
ATOM   1139  C   VAL   240       6.978 -36.454 -48.160  1.00                 C  
ATOM   1140  O   VAL   240       6.532 -35.743 -47.272  1.00                 O  
ATOM   1141  CB  VAL   240       7.320 -38.933 -48.238  1.00                 C  
ATOM   1142  CG1 VAL   240       7.964 -38.781 -46.868  1.00                 C  
ATOM   1143  CG2 VAL   240       6.620 -40.278 -48.355  1.00                 C  
ATOM   1144  N   LYS   241       8.019 -36.119 -48.905  1.00                 N  
ATOM   1145  CA  LYS   241       8.772 -34.897 -48.693  1.00                 C  
ATOM   1146  C   LYS   241       7.898 -33.646 -48.798  1.00                 C  
ATOM   1147  O   LYS   241       8.155 -32.655 -48.122  1.00                 O  
ATOM   1148  CB  LYS   241       9.923 -34.796 -49.696  1.00                 C  
ATOM   1149  CD  LYS   241      11.997 -33.602 -50.452  1.00                 C  
ATOM   1150  CE  LYS   241      12.877 -32.377 -50.267  1.00                 C  
ATOM   1151  CG  LYS   241      10.815 -33.581 -49.497  1.00                 C  
ATOM   1152  NZ  LYS   241      14.038 -32.381 -51.201  1.00                 N  
ATOM   1153  N   PHE   242       6.878 -33.698 -49.650  1.00                 N  
ATOM   1154  CA  PHE   242       5.933 -32.603 -49.793  1.00                 C  
ATOM   1155  C   PHE   242       4.986 -32.566 -48.605  1.00                 C  
ATOM   1156  O   PHE   242       4.577 -31.493 -48.164  1.00                 O  
ATOM   1157  CB  PHE   242       5.149 -32.739 -51.100  1.00                 C  
ATOM   1158  CG  PHE   242       4.199 -31.605 -51.358  1.00                 C  
ATOM   1159  CZ  PHE   242       2.435 -29.509 -51.833  1.00                 C  
ATOM   1160  CD1 PHE   242       4.669 -30.368 -51.765  1.00                 C  
ATOM   1161  CE1 PHE   242       3.794 -29.324 -52.002  1.00                 C  
ATOM   1162  CD2 PHE   242       2.836 -31.774 -51.192  1.00                 C  
ATOM   1163  CE2 PHE   242       1.962 -30.730 -51.430  1.00                 C  
ATOM   1164  N   ALA   243       4.656 -33.738 -48.073  1.00                 N  
ATOM   1165  CA  ALA   243       3.594 -33.847 -47.080  1.00                 C  
ATOM   1166  C   ALA   243       4.073 -34.050 -45.650  1.00                 C  
ATOM   1167  O   ALA   243       3.265 -34.352 -44.780  1.00                 O  
ATOM   1168  CB  ALA   243       2.656 -34.992 -47.430  1.00                 C  
ATOM   1169  N   GLN   244       5.371 -33.892 -45.403  1.00                 N  
ATOM   1170  CA  GLN   244       5.936 -34.179 -44.080  1.00                 C  
ATOM   1171  C   GLN   244       5.476 -33.208 -42.982  1.00                 C  
ATOM   1172  O   GLN   244       5.392 -32.008 -43.209  1.00                 O  
ATOM   1173  CB  GLN   244       7.465 -34.162 -44.135  1.00                 C  
ATOM   1174  CD  GLN   244       9.648 -34.641 -42.958  1.00                 C  
ATOM   1175  CG  GLN   244       8.137 -34.582 -42.838  1.00                 C  
ATOM   1176  OE1 GLN   244      10.192 -34.656 -44.062  1.00                 O  
ATOM   1177  NE2 GLN   244      10.329 -34.675 -41.819  1.00                 N  
ATOM   1178  N   PRO   245       5.147 -33.739 -41.792  1.00                 N  
ATOM   1179  CA  PRO   245       4.545 -32.959 -40.706  1.00                 C  
ATOM   1180  C   PRO   245       5.397 -31.837 -40.123  1.00                 C  
ATOM   1181  O   PRO   245       4.865 -30.773 -39.823  1.00                 O  
ATOM   1182  CB  PRO   245       4.266 -33.996 -39.616  1.00                 C  
ATOM   1183  CD  PRO   245       5.286 -35.151 -41.448  1.00                 C  
ATOM   1184  CG  PRO   245       5.165 -35.139 -39.949  1.00                 C  
ATOM   1185  N   LYS   246       6.696 -32.066 -39.961  1.00                 N  
ATOM   1186  CA  LYS   246       7.604 -31.058 -39.398  1.00                 C  
ATOM   1187  C   LYS   246       7.326 -29.643 -39.910  1.00                 C  
ATOM   1188  O   LYS   246       7.667 -28.652 -39.253  1.00                 O  
ATOM   1189  CB  LYS   246       9.060 -31.419 -39.701  1.00                 C  
ATOM   1190  CD  LYS   246      10.013 -30.488 -37.574  1.00                 C  
ATOM   1191  CE  LYS   246      10.501 -31.817 -37.021  1.00                 C  
ATOM   1192  CG  LYS   246      10.075 -30.466 -39.093  1.00                 C  
ATOM   1193  NZ  LYS   246      10.593 -31.800 -35.535  1.00                 N  
ATOM   1194  N   ARG   247       6.719 -29.555 -41.088  1.00                 N  
ATOM   1195  CA  ARG   247       6.342 -28.282 -41.653  1.00                 C  
ATOM   1196  C   ARG   247       5.250 -27.624 -40.828  1.00                 C  
ATOM   1197  O   ARG   247       5.304 -26.430 -40.599  1.00                 O  
ATOM   1198  CB  ARG   247       5.878 -28.455 -43.101  1.00                 C  
ATOM   1199  CD  ARG   247       6.453 -29.026 -45.476  1.00                 C  
ATOM   1200  NE  ARG   247       7.514 -29.353 -46.426  1.00                 N  
ATOM   1201  CG  ARG   247       6.991 -28.815 -44.071  1.00                 C  
ATOM   1202  CZ  ARG   247       7.302 -29.710 -47.688  1.00                 C  
ATOM   1203  NH1 ARG   247       8.329 -29.989 -48.479  1.00                 N  
ATOM   1204  NH2 ARG   247       6.064 -29.786 -48.157  1.00                 N  
ATOM   1205  N   ARG   248       4.270 -28.395 -40.368  1.00                 N  
ATOM   1206  CA  ARG   248       3.218 -27.853 -39.489  1.00                 C  
ATOM   1207  C   ARG   248       3.799 -27.095 -38.286  1.00                 C  
ATOM   1208  O   ARG   248       3.291 -26.053 -37.884  1.00                 O  
ATOM   1209  CB  ARG   248       2.304 -28.975 -38.992  1.00                 C  
ATOM   1210  CD  ARG   248       0.220 -27.599 -38.743  1.00                 C  
ATOM   1211  NE  ARG   248      -0.821 -27.122 -37.836  1.00                 N  
ATOM   1212  CG  ARG   248       1.213 -28.511 -38.041  1.00                 C  
ATOM   1213  CZ  ARG   248      -1.949 -27.777 -37.583  1.00                 C  
ATOM   1214  NH1 ARG   248      -2.838 -27.265 -36.743  1.00                 N  
ATOM   1215  NH2 ARG   248      -2.185 -28.942 -38.169  1.00                 N  
ATOM   1216  N   GLN   249       4.879 -27.623 -37.729  1.00                 N  
ATOM   1217  CA  GLN   249       5.590 -26.967 -36.643  1.00                 C  
ATOM   1218  C   GLN   249       5.845 -25.496 -36.938  1.00                 C  
ATOM   1219  O   GLN   249       5.936 -24.687 -36.010  1.00                 O  
ATOM   1220  CB  GLN   249       6.918 -27.674 -36.368  1.00                 C  
ATOM   1221  CD  GLN   249       8.499 -25.931 -35.449  1.00                 C  
ATOM   1222  CG  GLN   249       7.657 -27.155 -35.145  1.00                 C  
ATOM   1223  OE1 GLN   249       9.010 -25.778 -36.558  1.00                 O  
ATOM   1224  NE2 GLN   249       8.646 -25.056 -34.462  1.00                 N  
ATOM   1225  N   ASN   250       5.969 -25.165 -38.223  1.00                 N  
ATOM   1226  CA  ASN   250       6.186 -23.798 -38.661  1.00                 C  
ATOM   1227  C   ASN   250       5.081 -22.877 -38.183  1.00                 C  
ATOM   1228  O   ASN   250       5.331 -21.706 -37.940  1.00                 O  
ATOM   1229  CB  ASN   250       6.308 -23.737 -40.185  1.00                 C  
ATOM   1230  CG  ASN   250       7.630 -24.286 -40.686  1.00                 C  
ATOM   1231  OD1 ASN   250       8.598 -24.382 -39.932  1.00                 O  
ATOM   1232  ND2 ASN   250       7.673 -24.648 -41.963  1.00                 N  
ATOM   1233  N   THR   251       3.864 -23.394 -38.054  1.00                 N  
ATOM   1234  CA  THR   251       2.749 -22.582 -37.575  1.00                 C  
ATOM   1235  C   THR   251       2.363 -22.884 -36.122  1.00                 C  
ATOM   1236  O   THR   251       1.245 -22.607 -35.680  1.00                 O  
ATOM   1237  CB  THR   251       1.498 -22.766 -38.454  1.00                 C  
ATOM   1238  OG1 THR   251       1.113 -24.146 -38.458  1.00                 O  
ATOM   1239  CG2 THR   251       1.784 -22.337 -39.885  1.00                 C  
ATOM   1240  N   MET   252       3.299 -23.456 -35.379  1.00                 N  
ATOM   1241  CA  MET   252       3.115 -23.639 -33.951  1.00                 C  
ATOM   1242  C   MET   252       4.109 -22.773 -33.221  1.00                 C  
ATOM   1243  O   MET   252       5.318 -22.866 -33.447  1.00                 O  
ATOM   1244  CB  MET   252       3.277 -25.113 -33.574  1.00                 C  
ATOM   1245  SD  MET   252       0.583 -25.676 -33.894  1.00                 S  
ATOM   1246  CE  MET   252       0.512 -26.159 -32.171  1.00                 C  
ATOM   1247  CG  MET   252       2.306 -26.045 -34.280  1.00                 C  
ATOM   1248  N   MET   253       3.604 -21.906 -32.359  1.00                 N  
ATOM   1249  CA  MET   253       4.468 -20.904 -31.771  1.00                 C  
ATOM   1250  C   MET   253       4.570 -20.990 -30.257  1.00                 C  
ATOM   1251  O   MET   253       3.628 -21.414 -29.581  1.00                 O  
ATOM   1252  CB  MET   253       3.993 -19.499 -32.148  1.00                 C  
ATOM   1253  SD  MET   253       5.574 -19.275 -34.412  1.00                 S  
ATOM   1254  CE  MET   253       6.319 -17.817 -33.686  1.00                 C  
ATOM   1255  CG  MET   253       3.943 -19.242 -33.645  1.00                 C  
ATOM   1256  N   PHE   254       5.740 -20.589 -29.760  1.00                 N  
ATOM   1257  CA  PHE   254       6.052 -20.554 -28.347  1.00                 C  
ATOM   1258  C   PHE   254       6.380 -19.135 -27.948  1.00                 C  
ATOM   1259  O   PHE   254       7.095 -18.438 -28.667  1.00                 O  
ATOM   1260  CB  PHE   254       7.213 -21.499 -28.031  1.00                 C  
ATOM   1261  CG  PHE   254       6.900 -22.947 -28.276  1.00                 C  
ATOM   1262  CZ  PHE   254       6.319 -25.628 -28.724  1.00                 C  
ATOM   1263  CD1 PHE   254       7.066 -23.503 -29.533  1.00                 C  
ATOM   1264  CE1 PHE   254       6.777 -24.836 -29.759  1.00                 C  
ATOM   1265  CD2 PHE   254       6.440 -23.754 -27.251  1.00                 C  
ATOM   1266  CE2 PHE   254       6.152 -25.087 -27.476  1.00                 C  
ATOM   1267  N   SER   255       5.885 -18.721 -26.788  1.00                 N  
ATOM   1268  CA  SER   255       6.168 -17.400 -26.281  1.00                 C  
ATOM   1269  C   SER   255       7.662 -17.249 -26.189  1.00                 C  
ATOM   1270  O   SER   255       8.385 -18.202 -25.892  1.00                 O  
ATOM   1271  CB  SER   255       5.492 -17.190 -24.925  1.00                 C  
ATOM   1272  OG  SER   255       6.062 -18.030 -23.935  1.00                 O  
ATOM   1273  N   LYS   256       8.112 -16.034 -26.436  1.00                 N  
ATOM   1274  CA  LYS   256       9.519 -15.695 -26.478  1.00                 C  
ATOM   1275  C   LYS   256      10.241 -15.789 -25.103  1.00                 C  
ATOM   1276  O   LYS   256      11.421 -16.149 -25.040  1.00                 O  
ATOM   1277  CB  LYS   256       9.713 -14.281 -27.028  1.00                 C  
ATOM   1278  CD  LYS   256       9.614 -12.716 -28.988  1.00                 C  
ATOM   1279  CE  LYS   256       9.317 -12.581 -30.472  1.00                 C  
ATOM   1280  CG  LYS   256       9.395 -14.141 -28.508  1.00                 C  
ATOM   1281  NZ  LYS   256       9.478 -11.179 -30.946  1.00                 N  
ATOM   1282  N   ASN   257       9.531 -15.468 -24.016  1.00                 N  
ATOM   1283  CA  ASN   257      10.053 -15.647 -22.661  1.00                 C  
ATOM   1284  C   ASN   257       9.226 -16.626 -21.830  1.00                 C  
ATOM   1285  O   ASN   257       8.118 -16.989 -22.202  1.00                 O  
ATOM   1286  CB  ASN   257      10.138 -14.302 -21.937  1.00                 C  
ATOM   1287  CG  ASN   257      11.140 -13.359 -22.575  1.00                 C  
ATOM   1288  OD1 ASN   257      10.770 -12.474 -23.346  1.00                 O  
ATOM   1289  ND2 ASN   257      12.414 -13.547 -22.253  1.00                 N  
ATOM   1290  N   VAL   258       9.794 -17.088 -20.727  1.00                 N  
ATOM   1291  CA  VAL   258       9.033 -17.767 -19.704  1.00                 C  
ATOM   1292  C   VAL   258       8.945 -16.838 -18.492  1.00                 C  
ATOM   1293  O   VAL   258       9.803 -15.973 -18.302  1.00                 O  
ATOM   1294  CB  VAL   258       9.666 -19.121 -19.335  1.00                 C  
ATOM   1295  CG1 VAL   258       8.890 -19.782 -18.206  1.00                 C  
ATOM   1296  CG2 VAL   258       9.723 -20.032 -20.551  1.00                 C  
ATOM   1297  N   CYS   259       7.915 -16.989 -17.673  1.00                 N  
ATOM   1298  CA  CYS   259       7.788 -16.119 -16.515  1.00                 C  
ATOM   1299  C   CYS   259       7.626 -16.899 -15.222  1.00                 C  
ATOM   1300  O   CYS   259       7.149 -18.038 -15.230  1.00                 O  
ATOM   1301  CB  CYS   259       6.602 -15.168 -16.687  1.00                 C  
ATOM   1302  SG  CYS   259       6.733 -14.061 -18.111  1.00                 S  
ATOM   1303  N   VAL   260       8.026 -16.297 -14.110  1.00                 N  
ATOM   1304  CA  VAL   260       7.832 -16.906 -12.805  1.00                 C  
ATOM   1305  C   VAL   260       7.056 -15.906 -11.972  1.00                 C  
ATOM   1306  O   VAL   260       7.473 -14.770 -11.811  1.00                 O  
ATOM   1307  CB  VAL   260       9.175 -17.288 -12.155  1.00                 C  
ATOM   1308  CG1 VAL   260       8.947 -17.898 -10.781  1.00                 C  
ATOM   1309  CG2 VAL   260       9.944 -18.250 -13.048  1.00                 C  
ATOM   1310  N   THR   261       5.916 -16.328 -11.453  1.00                 N  
ATOM   1311  CA  THR   261       5.109 -15.482 -10.581  1.00                 C  
ATOM   1312  C   THR   261       4.016 -16.283  -9.881  1.00                 C  
ATOM   1313  O   THR   261       3.707 -17.417 -10.261  1.00                 O  
ATOM   1314  CB  THR   261       4.464 -14.321 -11.360  1.00                 C  
ATOM   1315  OG1 THR   261       3.861 -13.401 -10.441  1.00                 O  
ATOM   1316  CG2 THR   261       3.390 -14.842 -12.302  1.00                 C  
ATOM   1317  N   HIS   262       3.425 -15.674  -8.860  1.00                 N  
ATOM   1318  CA  HIS   262       2.494 -16.376  -7.995  1.00                 C  
ATOM   1319  C   HIS   262       1.171 -16.632  -8.666  1.00                 C  
ATOM   1320  O   HIS   262       0.668 -15.813  -9.436  1.00                 O  
ATOM   1321  CB  HIS   262       2.265 -15.589  -6.703  1.00                 C  
ATOM   1322  CG  HIS   262       3.468 -15.521  -5.815  1.00                 C  
ATOM   1323  ND1 HIS   262       3.961 -16.620  -5.145  1.00                 N  
ATOM   1324  CE1 HIS   262       5.041 -16.250  -4.433  1.00                 C  
ATOM   1325  CD2 HIS   262       4.396 -14.479  -5.401  1.00                 C  
ATOM   1326  NE2 HIS   262       5.307 -14.967  -4.582  1.00                 N  
ATOM   1327  N   HIS   263       0.606 -17.787  -8.348  1.00                 N  
ATOM   1328  CA  HIS   263      -0.680 -18.176  -8.868  1.00                 C  
ATOM   1329  C   HIS   263      -1.372 -18.979  -7.795  1.00                 C  
ATOM   1330  O   HIS   263      -1.020 -20.145  -7.585  1.00                 O  
ATOM   1331  CB  HIS   263      -0.515 -18.969 -10.166  1.00                 C  
ATOM   1332  CG  HIS   263      -1.811 -19.314 -10.832  1.00                 C  
ATOM   1333  ND1 HIS   263      -2.603 -18.372 -11.452  1.00                 N  
ATOM   1334  CE1 HIS   263      -3.694 -18.979 -11.954  1.00                 C  
ATOM   1335  CD2 HIS   263      -2.580 -20.533 -11.038  1.00                 C  
ATOM   1336  NE2 HIS   263      -3.687 -20.275 -11.709  1.00                 N  
ATOM   1337  N   GLU   264      -2.330 -18.349  -7.106  1.00                 N  
ATOM   1338  CA  GLU   264      -3.127 -19.003  -6.066  1.00                 C  
ATOM   1339  C   GLU   264      -2.236 -19.612  -5.003  1.00                 C  
ATOM   1340  O   GLU   264      -2.446 -20.749  -4.580  1.00                 O  
ATOM   1341  CB  GLU   264      -4.028 -20.078  -6.678  1.00                 C  
ATOM   1342  CD  GLU   264      -5.945 -20.627  -8.228  1.00                 C  
ATOM   1343  CG  GLU   264      -5.028 -19.545  -7.691  1.00                 C  
ATOM   1344  OE1 GLU   264      -5.765 -21.802  -7.845  1.00                 O  
ATOM   1345  OE2 GLU   264      -6.842 -20.300  -9.033  1.00                 O  
ATOM   1346  N   GLY   265      -1.215 -18.866  -4.604  1.00                 N  
ATOM   1347  CA  GLY   265      -0.354 -19.283  -3.506  1.00                 C  
ATOM   1348  C   GLY   265       0.900 -20.042  -3.897  1.00                 C  
ATOM   1349  O   GLY   265       1.772 -20.291  -3.072  1.00                 O  
ATOM   1350  N   GLU   266       1.015 -20.411  -5.158  1.00                 N  
ATOM   1351  CA  GLU   266       2.158 -21.183  -5.564  1.00                 C  
ATOM   1352  C   GLU   266       2.965 -20.412  -6.590  1.00                 C  
ATOM   1353  O   GLU   266       2.415 -19.723  -7.454  1.00                 O  
ATOM   1354  CB  GLU   266       1.718 -22.536  -6.127  1.00                 C  
ATOM   1355  CD  GLU   266       0.611 -24.767  -5.707  1.00                 C  
ATOM   1356  CG  GLU   266       1.023 -23.433  -5.116  1.00                 C  
ATOM   1357  OE1 GLU   266      -0.247 -24.775  -6.614  1.00                 O  
ATOM   1358  OE2 GLU   266       1.146 -25.804  -5.262  1.00                 O  
ATOM   1359  N   LEU   267       4.277 -20.545  -6.499  1.00                 N  
ATOM   1360  CA  LEU   267       5.174 -19.939  -7.461  1.00                 C  
ATOM   1361  C   LEU   267       5.203 -20.797  -8.723  1.00                 C  
ATOM   1362  O   LEU   267       5.477 -21.989  -8.646  1.00                 O  
ATOM   1363  CB  LEU   267       6.574 -19.785  -6.864  1.00                 C  
ATOM   1364  CG  LEU   267       7.627 -19.133  -7.765  1.00                 C  
ATOM   1365  CD1 LEU   267       7.268 -17.683  -8.049  1.00                 C  
ATOM   1366  CD2 LEU   267       9.006 -19.223  -7.130  1.00                 C  
ATOM   1367  N   CYS   268       4.922 -20.214  -9.882  1.00                 N  
ATOM   1368  CA  CYS   268       4.856 -21.024 -11.104  1.00                 C  
ATOM   1369  C   CYS   268       5.773 -20.566 -12.195  1.00                 C  
ATOM   1370  O   CYS   268       5.917 -19.361 -12.396  1.00                 O  
ATOM   1371  CB  CYS   268       3.428 -21.050 -11.653  1.00                 C  
ATOM   1372  SG  CYS   268       2.208 -21.767 -10.528  1.00                 S  
ATOM   1373  N   LEU   269       6.369 -21.525 -12.905  1.00                 N  
ATOM   1374  CA  LEU   269       7.104 -21.232 -14.123  1.00                 C  
ATOM   1375  C   LEU   269       6.149 -21.382 -15.288  1.00                 C  
ATOM   1376  O   LEU   269       5.589 -22.451 -15.494  1.00                 O  
ATOM   1377  CB  LEU   269       8.313 -22.160 -14.255  1.00                 C  
ATOM   1378  CG  LEU   269       9.174 -21.977 -15.507  1.00                 C  
ATOM   1379  CD1 LEU   269       9.830 -20.605 -15.513  1.00                 C  
ATOM   1380  CD2 LEU   269      10.229 -23.069 -15.598  1.00                 C  
ATOM   1381  N   GLN   270       5.962 -20.312 -16.053  1.00                 N  
ATOM   1382  CA  GLN   270       4.939 -20.291 -17.096  1.00                 C  
ATOM   1383  C   GLN   270       5.510 -19.900 -18.432  1.00                 C  
ATOM   1384  O   GLN   270       6.389 -19.031 -18.518  1.00                 O  
ATOM   1385  CB  GLN   270       3.808 -19.332 -16.718  1.00                 C  
ATOM   1386  CD  GLN   270       1.904 -18.788 -15.150  1.00                 C  
ATOM   1387  CG  GLN   270       3.043 -19.736 -15.468  1.00                 C  
ATOM   1388  OE1 GLN   270       2.128 -17.622 -14.823  1.00                 O  
ATOM   1389  NE2 GLN   270       0.677 -19.286 -15.245  1.00                 N  
ATOM   1390  N   ILE   271       5.026 -20.567 -19.471  1.00                 N  
ATOM   1391  CA  ILE   271       5.264 -20.141 -20.843  1.00                 C  
ATOM   1392  C   ILE   271       3.963 -20.318 -21.619  1.00                 C  
ATOM   1393  O   ILE   271       3.038 -21.018 -21.166  1.00                 O  
ATOM   1394  CB  ILE   271       6.421 -20.929 -21.486  1.00                 C  
ATOM   1395  CD1 ILE   271       5.348 -22.824 -22.811  1.00                 C  
ATOM   1396  CG1 ILE   271       6.080 -22.419 -21.550  1.00                 C  
ATOM   1397  CG2 ILE   271       7.719 -20.676 -20.735  1.00                 C  
ATOM   1398  N   ARG   272       3.889 -19.661 -22.772  1.00                 N  
ATOM   1399  CA  ARG   272       2.655 -19.571 -23.526  1.00                 C  
ATOM   1400  C   ARG   272       2.886 -20.199 -24.861  1.00                 C  
ATOM   1401  O   ARG   272       3.964 -20.072 -25.414  1.00                 O  
ATOM   1402  CB  ARG   272       2.210 -18.113 -23.654  1.00                 C  
ATOM   1403  CD  ARG   272       0.500 -16.461 -24.457  1.00                 C  
ATOM   1404  NE  ARG   272       0.284 -15.870 -23.138  1.00                 N  
ATOM   1405  CG  ARG   272       0.881 -17.929 -24.368  1.00                 C  
ATOM   1406  CZ  ARG   272      -0.872 -15.906 -22.484  1.00                 C  
ATOM   1407  NH1 ARG   272      -0.975 -15.341 -21.289  1.00                 N  
ATOM   1408  NH2 ARG   272      -1.923 -16.505 -23.027  1.00                 N  
ATOM   1409  N   VAL   273       1.870 -20.868 -25.386  1.00                 N  
ATOM   1410  CA  VAL   273       2.007 -21.628 -26.613  1.00                 C  
ATOM   1411  C   VAL   273       0.846 -21.287 -27.572  1.00                 C  
ATOM   1412  O   VAL   273      -0.231 -20.919 -27.115  1.00                 O  
ATOM   1413  CB  VAL   273       2.051 -23.142 -26.337  1.00                 C  
ATOM   1414  CG1 VAL   273       3.261 -23.494 -25.485  1.00                 C  
ATOM   1415  CG2 VAL   273       0.767 -23.598 -25.660  1.00                 C  
ATOM   1416  N   GLY   274       1.060 -21.356 -28.885  1.00                 N  
ATOM   1417  CA  GLY   274       0.001 -20.988 -29.841  1.00                 C  
ATOM   1418  C   GLY   274      -0.089 -21.840 -31.105  1.00                 C  
ATOM   1419  O   GLY   274       0.899 -22.461 -31.499  1.00                 O  
ATOM   1420  N   ASP   275      -1.263 -21.880 -31.743  1.00                 N  
ATOM   1421  CA  ASP   275      -1.413 -22.524 -33.051  1.00                 C  
ATOM   1422  C   ASP   275      -2.062 -21.536 -33.990  1.00                 C  
ATOM   1423  O   ASP   275      -3.234 -21.194 -33.819  1.00                 O  
ATOM   1424  CB  ASP   275      -2.236 -23.808 -32.925  1.00                 C  
ATOM   1425  CG  ASP   275      -2.364 -24.549 -34.241  1.00                 C  
ATOM   1426  OD1 ASP   275      -2.124 -23.929 -35.298  1.00                 O  
ATOM   1427  OD2 ASP   275      -2.703 -25.751 -34.215  1.00                 O  
ATOM   1428  N   ILE   276      -1.311 -21.099 -34.998  1.00                 N  
ATOM   1429  CA  ILE   276      -1.756 -20.037 -35.907  1.00                 C  
ATOM   1430  C   ILE   276      -2.819 -20.464 -36.904  1.00                 C  
ATOM   1431  O   ILE   276      -3.480 -19.622 -37.485  1.00                 O  
ATOM   1432  CB  ILE   276      -0.577 -19.441 -36.698  1.00                 C  
ATOM   1433  CD1 ILE   276       1.682 -18.298 -36.399  1.00                 C  
ATOM   1434  CG1 ILE   276       0.365 -18.682 -35.761  1.00                 C  
ATOM   1435  CG2 ILE   276      -1.086 -18.557 -37.827  1.00                 C  
ATOM   1436  N   ARG   277      -2.981 -21.766 -37.102  1.00                 N  
ATOM   1437  CA  ARG   277      -3.962 -22.296 -38.039  1.00                 C  
ATOM   1438  C   ARG   277      -5.308 -22.549 -37.381  1.00                 C  
ATOM   1439  O   ARG   277      -5.376 -22.938 -36.212  1.00                 O  
ATOM   1440  CB  ARG   277      -3.452 -23.592 -38.672  1.00                 C  
ATOM   1441  CD  ARG   277      -1.787 -24.734 -40.163  1.00                 C  
ATOM   1442  NE  ARG   277      -0.575 -24.589 -40.966  1.00                 N  
ATOM   1443  CG  ARG   277      -2.237 -23.410 -39.567  1.00                 C  
ATOM   1444  CZ  ARG   277      -0.566 -24.247 -42.250  1.00                 C  
ATOM   1445  NH1 ARG   277       0.585 -24.139 -42.900  1.00                 N  
ATOM   1446  NH2 ARG   277      -1.709 -24.014 -42.882  1.00                 N  
ATOM   1447  N   LYS   278      -6.371 -22.354 -38.157  1.00                 N  
ATOM   1448  CA  LYS   278      -7.733 -22.664 -37.738  1.00                 C  
ATOM   1449  C   LYS   278      -8.016 -24.158 -37.594  1.00                 C  
ATOM   1450  O   LYS   278      -9.025 -24.548 -37.001  1.00                 O  
ATOM   1451  CB  LYS   278      -8.744 -22.072 -38.722  1.00                 C  
ATOM   1452  CD  LYS   278      -9.835 -20.035 -39.701  1.00                 C  
ATOM   1453  CE  LYS   278      -9.920 -18.518 -39.666  1.00                 C  
ATOM   1454  CG  LYS   278      -8.812 -20.554 -38.704  1.00                 C  
ATOM   1455  NZ  LYS   278     -10.902 -17.994 -40.655  1.00                 N  
ATOM   1456  N   SER   279      -7.134 -24.989 -38.149  1.00                 N  
ATOM   1457  CA  SER   279      -7.198 -26.442 -37.958  1.00                 C  
ATOM   1458  C   SER   279      -6.602 -26.852 -36.610  1.00                 C  
ATOM   1459  O   SER   279      -5.971 -26.036 -35.907  1.00                 O  
ATOM   1460  CB  SER   279      -6.469 -27.164 -39.093  1.00                 C  
ATOM   1461  OG  SER   279      -5.073 -26.932 -39.032  1.00                 O  
ATOM   1462  N   HIS   280      -6.811 -28.121 -36.262  1.00                 N  
ATOM   1463  CA  HIS   280      -6.469 -28.636 -34.934  1.00                 C  
ATOM   1464  C   HIS   280      -5.241 -29.524 -34.945  1.00                 C  
ATOM   1465  O   HIS   280      -5.030 -30.266 -35.899  1.00                 O  
ATOM   1466  CB  HIS   280      -7.645 -29.415 -34.342  1.00                 C  
ATOM   1467  CG  HIS   280      -8.846 -28.568 -34.054  1.00                 C  
ATOM   1468  ND1 HIS   280      -9.076 -27.998 -32.821  1.00                 N  
ATOM   1469  CE1 HIS   280     -10.225 -27.300 -32.868  1.00                 C  
ATOM   1470  CD2 HIS   280     -10.002 -28.113 -34.812  1.00                 C  
ATOM   1471  NE2 HIS   280     -10.786 -27.365 -34.060  1.00                 N  
ATOM   1472  N   LEU   281      -4.433 -29.441 -33.891  1.00                 N  
ATOM   1473  CA  LEU   281      -3.409 -30.443 -33.640  1.00                 C  
ATOM   1474  C   LEU   281      -4.073 -31.517 -32.785  1.00                 C  
ATOM   1475  O   LEU   281      -4.524 -31.255 -31.673  1.00                 O  
ATOM   1476  CB  LEU   281      -2.195 -29.809 -32.958  1.00                 C  
ATOM   1477  CG  LEU   281      -1.041 -30.753 -32.615  1.00                 C  
ATOM   1478  CD1 LEU   281      -0.424 -31.330 -33.879  1.00                 C  
ATOM   1479  CD2 LEU   281       0.016 -30.033 -31.791  1.00                 C  
ATOM   1480  N   LEU   282      -4.158 -32.725 -33.307  1.00                 N  
ATOM   1481  CA  LEU   282      -4.942 -33.781 -32.666  1.00                 C  
ATOM   1482  C   LEU   282      -4.074 -34.588 -31.707  1.00                 C  
ATOM   1483  O   LEU   282      -2.960 -34.957 -32.056  1.00                 O  
ATOM   1484  CB  LEU   282      -5.566 -34.699 -33.719  1.00                 C  
ATOM   1485  CG  LEU   282      -6.538 -34.042 -34.701  1.00                 C  
ATOM   1486  CD1 LEU   282      -7.009 -35.044 -35.744  1.00                 C  
ATOM   1487  CD2 LEU   282      -7.729 -33.449 -33.963  1.00                 C  
ATOM   1488  N   ALA   283      -4.574 -34.871 -30.509  1.00                 N  
ATOM   1489  CA  ALA   283      -3.779 -35.560 -29.483  1.00                 C  
ATOM   1490  C   ALA   283      -2.532 -34.772 -29.144  1.00                 C  
ATOM   1491  O   ALA   283      -1.481 -35.345 -28.824  1.00                 O  
ATOM   1492  CB  ALA   283      -3.406 -36.958 -29.952  1.00                 C  
ATOM   1493  N   ALA   284      -2.681 -33.446 -29.222  1.00                 N  
ATOM   1494  CA  ALA   284      -1.653 -32.498 -28.840  1.00                 C  
ATOM   1495  C   ALA   284      -1.235 -32.752 -27.418  1.00                 C  
ATOM   1496  O   ALA   284      -2.055 -33.141 -26.586  1.00                 O  
ATOM   1497  CB  ALA   284      -2.156 -31.073 -29.012  1.00                 C  
ATOM   1498  N   LYS   285       0.039 -32.528 -27.136  1.00                 N  
ATOM   1499  CA  LYS   285       0.532 -32.654 -25.777  1.00                 C  
ATOM   1500  C   LYS   285       1.800 -31.855 -25.560  1.00                 C  
ATOM   1501  O   LYS   285       2.561 -31.591 -26.499  1.00                 O  
ATOM   1502  CB  LYS   285       0.784 -34.123 -25.433  1.00                 C  
ATOM   1503  CD  LYS   285       2.047 -36.242 -25.896  1.00                 C  
ATOM   1504  CE  LYS   285       3.110 -36.907 -26.755  1.00                 C  
ATOM   1505  CG  LYS   285       1.868 -34.780 -26.272  1.00                 C  
ATOM   1506  NZ  LYS   285       3.314 -38.334 -26.382  1.00                 N  
ATOM   1507  N   VAL   286       2.035 -31.480 -24.310  1.00                 N  
ATOM   1508  CA  VAL   286       3.191 -30.668 -23.987  1.00                 C  
ATOM   1509  C   VAL   286       4.075 -31.358 -22.955  1.00                 C  
ATOM   1510  O   VAL   286       3.584 -31.832 -21.938  1.00                 O  
ATOM   1511  CB  VAL   286       2.777 -29.277 -23.472  1.00                 C  
ATOM   1512  CG1 VAL   286       4.005 -28.463 -23.091  1.00                 C  
ATOM   1513  CG2 VAL   286       1.952 -28.545 -24.519  1.00                 C  
ATOM   1514  N   HIS   287       5.362 -31.481 -23.253  1.00                 N  
ATOM   1515  CA  HIS   287       6.349 -31.900 -22.245  1.00                 C  
ATOM   1516  C   HIS   287       7.541 -30.949 -22.246  1.00                 C  
ATOM   1517  O   HIS   287       7.701 -30.162 -23.176  1.00                 O  
ATOM   1518  CB  HIS   287       6.807 -33.336 -22.508  1.00                 C  
ATOM   1519  CG  HIS   287       5.713 -34.350 -22.394  1.00                 C  
ATOM   1520  ND1 HIS   287       5.354 -34.926 -21.194  1.00                 N  
ATOM   1521  CE1 HIS   287       4.347 -35.792 -21.408  1.00                 C  
ATOM   1522  CD2 HIS   287       4.790 -34.991 -23.319  1.00                 C  
ATOM   1523  NE2 HIS   287       4.004 -35.836 -22.681  1.00                 N  
ATOM   1524  N   GLY   288       8.358 -30.991 -21.204  1.00                 N  
ATOM   1525  CA  GLY   288       9.449 -30.034 -21.091  1.00                 C  
ATOM   1526  C   GLY   288      10.584 -30.667 -20.320  1.00                 C  
ATOM   1527  O   GLY   288      10.372 -31.396 -19.348  1.00                 O  
ATOM   1528  N   VAL   289      11.800 -30.398 -20.756  1.00                 N  
ATOM   1529  CA  VAL   289      12.936 -31.024 -20.149  1.00                 C  
ATOM   1530  C   VAL   289      13.806 -29.920 -19.605  1.00                 C  
ATOM   1531  O   VAL   289      13.968 -28.887 -20.242  1.00                 O  
ATOM   1532  CB  VAL   289      13.692 -31.916 -21.152  1.00                 C  
ATOM   1533  CG1 VAL   289      12.805 -33.057 -21.623  1.00                 C  
ATOM   1534  CG2 VAL   289      14.180 -31.092 -22.334  1.00                 C  
ATOM   1535  N   LEU   290      14.345 -30.117 -18.413  1.00                 N  
ATOM   1536  CA  LEU   290      15.369 -29.221 -17.913  1.00                 C  
ATOM   1537  C   LEU   290      16.694 -29.787 -18.330  1.00                 C  
ATOM   1538  O   LEU   290      16.977 -30.947 -18.037  1.00                 O  
ATOM   1539  CB  LEU   290      15.256 -29.073 -16.394  1.00                 C  
ATOM   1540  CG  LEU   290      16.286 -28.161 -15.724  1.00                 C  
ATOM   1541  CD1 LEU   290      16.103 -26.720 -16.175  1.00                 C  
ATOM   1542  CD2 LEU   290      16.184 -28.258 -14.209  1.00                 C  
ATOM   1543  N   LEU   291      17.505 -28.977 -19.003  1.00                 N  
ATOM   1544  CA  LEU   291      18.866 -29.366 -19.352  1.00                 C  
ATOM   1545  C   LEU   291      19.871 -28.554 -18.547  1.00                 C  
ATOM   1546  O   LEU   291      19.946 -27.341 -18.733  1.00                 O  
ATOM   1547  CB  LEU   291      19.108 -29.183 -20.852  1.00                 C  
ATOM   1548  CG  LEU   291      18.190 -29.972 -21.787  1.00                 C  
ATOM   1549  CD1 LEU   291      18.474 -29.623 -23.240  1.00                 C  
ATOM   1550  CD2 LEU   291      18.350 -31.468 -21.562  1.00                 C  
ATOM   1551  N   ARG   292      20.629 -29.198 -17.660  1.00                 N  
ATOM   1552  CA  ARG   292      21.765 -28.548 -17.017  1.00                 C  
ATOM   1553  C   ARG   292      22.803 -29.533 -16.544  1.00                 C  
ATOM   1554  O   ARG   292      22.460 -30.627 -16.126  1.00                 O  
ATOM   1555  CB  ARG   292      21.297 -27.699 -15.833  1.00                 C  
ATOM   1556  CD  ARG   292      20.023 -27.565 -13.675  1.00                 C  
ATOM   1557  NE  ARG   292      21.093 -26.990 -12.862  1.00                 N  
ATOM   1558  CG  ARG   292      20.563 -28.484 -14.759  1.00                 C  
ATOM   1559  CZ  ARG   292      20.892 -26.176 -11.831  1.00                 C  
ATOM   1560  NH1 ARG   292      21.926 -25.702 -11.150  1.00                 N  
ATOM   1561  NH2 ARG   292      19.658 -25.839 -11.483  1.00                 N  
ATOM   1562  N   ARG   293      24.077 -29.155 -16.628  1.00                 N  
ATOM   1563  CA  ARG   293      25.146 -30.060 -16.238  1.00                 C  
ATOM   1564  C   ARG   293      25.092 -30.280 -14.762  1.00                 C  
ATOM   1565  O   ARG   293      24.645 -29.409 -14.003  1.00                 O  
ATOM   1566  CB  ARG   293      26.505 -29.498 -16.661  1.00                 C  
ATOM   1567  CD  ARG   293      28.260 -27.724 -16.394  1.00                 C  
ATOM   1568  NE  ARG   293      28.715 -26.570 -15.623  1.00                 N  
ATOM   1569  CG  ARG   293      26.942 -28.274 -15.873  1.00                 C  
ATOM   1570  CZ  ARG   293      29.470 -26.652 -14.532  1.00                 C  
ATOM   1571  NH1 ARG   293      29.836 -25.548 -13.895  1.00                 N  
ATOM   1572  NH2 ARG   293      29.858 -27.837 -14.081  1.00                 N  
ATOM   1573  N   HIS   294      25.560 -31.449 -14.360  1.00                 N  
ATOM   1574  CA  HIS   294      25.623 -31.779 -12.963  1.00                 C  
ATOM   1575  C   HIS   294      26.785 -32.701 -12.670  1.00                 C  
ATOM   1576  O   HIS   294      27.437 -33.228 -13.581  1.00                 O  
ATOM   1577  CB  HIS   294      24.314 -32.425 -12.505  1.00                 C  
ATOM   1578  CG  HIS   294      23.123 -31.526 -12.625  1.00                 C  
ATOM   1579  ND1 HIS   294      22.884 -30.486 -11.753  1.00                 N  
ATOM   1580  CE1 HIS   294      21.747 -29.864 -12.113  1.00                 C  
ATOM   1581  CD2 HIS   294      21.985 -31.424 -13.528  1.00                 C  
ATOM   1582  NE2 HIS   294      21.202 -30.422 -13.177  1.00                 N  
ATOM   1583  N   VAL   295      27.022 -32.917 -11.386  1.00                 N  
ATOM   1584  CA  VAL   295      28.025 -33.854 -10.979  1.00                 C  
ATOM   1585  C   VAL   295      27.460 -34.701  -9.855  1.00                 C  
ATOM   1586  O   VAL   295      26.958 -34.187  -8.870  1.00                 O  
ATOM   1587  CB  VAL   295      29.320 -33.142 -10.545  1.00                 C  
ATOM   1588  CG1 VAL   295      29.047 -32.202  -9.381  1.00                 C  
ATOM   1589  CG2 VAL   295      30.388 -34.159 -10.174  1.00                 C  
ATOM   1590  N   THR   296      27.511 -36.008  -9.999  1.00                 N  
ATOM   1591  CA  THR   296      26.982 -36.842  -8.949  1.00                 C  
ATOM   1592  C   THR   296      27.958 -36.862  -7.769  1.00                 C  
ATOM   1593  O   THR   296      29.121 -36.501  -7.924  1.00                 O  
ATOM   1594  CB  THR   296      26.718 -38.276  -9.446  1.00                 C  
ATOM   1595  OG1 THR   296      27.952 -38.877  -9.856  1.00                 O  
ATOM   1596  CG2 THR   296      25.766 -38.261 -10.632  1.00                 C  
ATOM   1597  N   SER   297      27.477 -37.246  -6.588  1.00                 N  
ATOM   1598  CA  SER   297      28.314 -37.311  -5.402  1.00                 C  
ATOM   1599  C   SER   297      29.582 -38.055  -5.713  1.00                 C  
ATOM   1600  O   SER   297      30.629 -37.764  -5.157  1.00                 O  
ATOM   1601  CB  SER   297      27.561 -37.980  -4.251  1.00                 C  
ATOM   1602  OG  SER   297      27.293 -39.341  -4.539  1.00                 O  
ATOM   1603  N   GLU   298      29.479 -39.016  -6.620  1.00                 N  
ATOM   1604  CA  GLU   298      30.554 -39.960  -6.876  1.00                 C  
ATOM   1605  C   GLU   298      31.629 -39.370  -7.784  1.00                 C  
ATOM   1606  O   GLU   298      32.697 -39.961  -7.974  1.00                 O  
ATOM   1607  CB  GLU   298      30.003 -41.243  -7.500  1.00                 C  
ATOM   1608  CD  GLU   298      28.553 -43.295  -7.238  1.00                 C  
ATOM   1609  CG  GLU   298      29.097 -42.043  -6.578  1.00                 C  
ATOM   1610  OE1 GLU   298      28.831 -43.503  -8.437  1.00                 O  
ATOM   1611  OE2 GLU   298      27.848 -44.068  -6.555  1.00                 O  
ATOM   1612  N   GLY   299      31.341 -38.191  -8.327  1.00                 N  
ATOM   1613  CA  GLY   299      32.289 -37.472  -9.163  1.00                 C  
ATOM   1614  C   GLY   299      31.861 -37.357 -10.611  1.00                 C  
ATOM   1615  O   GLY   299      32.335 -36.482 -11.318  1.00                 O  
ATOM   1616  N   VAL   300      30.958 -38.230 -11.050  1.00                 N  
ATOM   1617  CA  VAL   300      30.586 -38.326 -12.455  1.00                 C  
ATOM   1618  C   VAL   300      29.967 -37.033 -12.946  1.00                 C  
ATOM   1619  O   VAL   300      28.869 -36.673 -12.529  1.00                 O  
ATOM   1620  CB  VAL   300      29.615 -39.495 -12.703  1.00                 C  
ATOM   1621  CG1 VAL   300      29.169 -39.517 -14.157  1.00                 C  
ATOM   1622  CG2 VAL   300      30.263 -40.817 -12.321  1.00                 C  
ATOM   1623  N   LEU   301      30.686 -36.329 -13.821  1.00                 N  
ATOM   1624  CA  LEU   301      30.157 -35.132 -14.462  1.00                 C  
ATOM   1625  C   LEU   301      29.271 -35.537 -15.636  1.00                 C  
ATOM   1626  O   LEU   301      29.705 -36.261 -16.523  1.00                 O  
ATOM   1627  CB  LEU   301      31.298 -34.223 -14.923  1.00                 C  
ATOM   1628  CG  LEU   301      30.889 -32.916 -15.606  1.00                 C  
ATOM   1629  CD1 LEU   301      30.148 -32.010 -14.635  1.00                 C  
ATOM   1630  CD2 LEU   301      32.107 -32.201 -16.172  1.00                 C  
ATOM   1631  N   TYR   302      28.027 -35.078 -15.633  1.00                 N  
ATOM   1632  CA  TYR   302      27.099 -35.412 -16.699  1.00                 C  
ATOM   1633  C   TYR   302      26.812 -34.145 -17.541  1.00                 C  
ATOM   1634  O   TYR   302      26.032 -33.281 -17.118  1.00                 O  
ATOM   1635  CB  TYR   302      25.807 -35.994 -16.122  1.00                 C  
ATOM   1636  CG  TYR   302      24.820 -36.453 -17.171  1.00                 C  
ATOM   1637  OH  TYR   302      22.111 -37.733 -20.054  1.00                 O  
ATOM   1638  CZ  TYR   302      23.007 -37.308 -19.100  1.00                 C  
ATOM   1639  CD1 TYR   302      24.722 -37.795 -17.516  1.00                 C  
ATOM   1640  CE1 TYR   302      23.823 -38.225 -18.474  1.00                 C  
ATOM   1641  CD2 TYR   302      23.989 -35.544 -17.813  1.00                 C  
ATOM   1642  CE2 TYR   302      23.084 -35.955 -18.773  1.00                 C  
ATOM   1643  N   PRO   303      27.455 -34.022 -18.726  1.00                 N  
ATOM   1644  CA  PRO   303      27.409 -32.814 -19.544  1.00                 C  
ATOM   1645  C   PRO   303      26.057 -32.102 -19.680  1.00                 C  
ATOM   1646  O   PRO   303      25.922 -31.005 -19.157  1.00                 O  
ATOM   1647  CB  PRO   303      27.854 -33.288 -20.929  1.00                 C  
ATOM   1648  CD  PRO   303      28.130 -35.190 -19.502  1.00                 C  
ATOM   1649  CG  PRO   303      28.748 -34.451 -20.656  1.00                 C  
ATOM   1650  N   LEU   304      25.059 -32.658 -20.352  1.00                 N  
ATOM   1651  CA  LEU   304      23.836 -31.861 -20.478  1.00                 C  
ATOM   1652  C   LEU   304      22.655 -32.667 -20.030  1.00                 C  
ATOM   1653  O   LEU   304      21.836 -33.090 -20.833  1.00                 O  
ATOM   1654  CB  LEU   304      23.652 -31.386 -21.921  1.00                 C  
ATOM   1655  CG  LEU   304      24.749 -30.478 -22.480  1.00                 C  
ATOM   1656  CD1 LEU   304      24.539 -30.233 -23.966  1.00                 C  
ATOM   1657  CD2 LEU   304      24.790 -29.157 -21.727  1.00                 C  
ATOM   1658  N   PHE   305      22.590 -32.873 -18.722  1.00                 N  
ATOM   1659  CA  PHE   305      21.664 -33.802 -18.103  1.00                 C  
ATOM   1660  C   PHE   305      20.190 -33.428 -18.303  1.00                 C  
ATOM   1661  O   PHE   305      19.779 -32.321 -17.979  1.00                 O  
ATOM   1662  CB  PHE   305      21.941 -33.915 -16.603  1.00                 C  
ATOM   1663  CG  PHE   305      21.054 -34.899 -15.895  1.00                 C  
ATOM   1664  CZ  PHE   305      19.409 -36.715 -14.583  1.00                 C  
ATOM   1665  CD1 PHE   305      21.297 -36.259 -15.981  1.00                 C  
ATOM   1666  CE1 PHE   305      20.481 -37.164 -15.329  1.00                 C  
ATOM   1667  CD2 PHE   305      19.977 -34.465 -15.143  1.00                 C  
ATOM   1668  CE2 PHE   305      19.160 -35.370 -14.492  1.00                 C  
ATOM   1669  N   MET   306      19.392 -34.360 -18.816  1.00                 N  
ATOM   1670  CA  MET   306      17.971 -34.105 -19.029  1.00                 C  
ATOM   1671  C   MET   306      17.113 -34.622 -17.883  1.00                 C  
ATOM   1672  O   MET   306      17.224 -35.782 -17.497  1.00                 O  
ATOM   1673  CB  MET   306      17.504 -34.739 -20.341  1.00                 C  
ATOM   1674  SD  MET   306      15.541 -35.215 -22.237  1.00                 S  
ATOM   1675  CE  MET   306      16.393 -34.159 -23.406  1.00                 C  
ATOM   1676  CG  MET   306      16.045 -34.472 -20.674  1.00                 C  
ATOM   1677  N   ASN   307      16.271 -33.759 -17.328  1.00                 N  
ATOM   1678  CA  ASN   307      15.268 -34.173 -16.340  1.00                 C  
ATOM   1679  C   ASN   307      13.912 -33.529 -16.674  1.00                 C  
ATOM   1680  O   ASN   307      13.822 -32.318 -16.891  1.00                 O  
ATOM   1681  CB  ASN   307      15.725 -33.807 -14.927  1.00                 C  
ATOM   1682  CG  ASN   307      14.766 -34.296 -13.859  1.00                 C  
ATOM   1683  OD1 ASN   307      13.653 -33.786 -13.730  1.00                 O  
ATOM   1684  ND2 ASN   307      15.196 -35.289 -13.089  1.00                 N  
ATOM   1685  N   LYS   308      12.862 -34.347 -16.746  1.00                 N  
ATOM   1686  CA  LYS   308      11.538 -33.903 -17.200  1.00                 C  
ATOM   1687  C   LYS   308      10.942 -32.978 -16.152  1.00                 C  
ATOM   1688  O   LYS   308      11.192 -33.137 -14.981  1.00                 O  
ATOM   1689  CB  LYS   308      10.629 -35.106 -17.459  1.00                 C  
ATOM   1690  CD  LYS   308      10.094 -37.120 -18.858  1.00                 C  
ATOM   1691  CE  LYS   308      10.532 -37.989 -20.026  1.00                 C  
ATOM   1692  CG  LYS   308      11.060 -35.968 -18.634  1.00                 C  
ATOM   1693  NZ  LYS   308       9.602 -39.130 -20.248  1.00                 N  
ATOM   1694  N   ILE   309      10.215 -31.965 -16.598  1.00                 N  
ATOM   1695  CA  ILE   309       9.609 -30.925 -15.748  1.00                 C  
ATOM   1696  C   ILE   309       8.110 -31.171 -15.808  1.00                 C  
ATOM   1697  O   ILE   309       7.564 -31.349 -16.902  1.00                 O  
ATOM   1698  CB  ILE   309      10.003 -29.512 -16.218  1.00                 C  
ATOM   1699  CD1 ILE   309      12.190 -29.568 -14.910  1.00                 C  
ATOM   1700  CG1 ILE   309      11.525 -29.367 -16.254  1.00                 C  
ATOM   1701  CG2 ILE   309       9.354 -28.457 -15.335  1.00                 C  
ATOM   1702  N   ASP   310       7.440 -31.192 -14.660  1.00                 N  
ATOM   1703  CA  ASP   310       6.005 -31.466 -14.621  1.00                 C  
ATOM   1704  C   ASP   310       5.236 -30.318 -15.228  1.00                 C  
ATOM   1705  O   ASP   310       5.383 -29.186 -14.785  1.00                 O  
ATOM   1706  CB  ASP   310       5.546 -31.718 -13.183  1.00                 C  
ATOM   1707  CG  ASP   310       4.086 -32.117 -13.099  1.00                 C  
ATOM   1708  OD1 ASP   310       3.390 -32.044 -14.133  1.00                 O  
ATOM   1709  OD2 ASP   310       3.639 -32.502 -11.998  1.00                 O  
ATOM   1710  N   PHE   311       4.422 -30.597 -16.243  1.00                 N  
ATOM   1711  CA  PHE   311       3.566 -29.575 -16.831  1.00                 C  
ATOM   1712  C   PHE   311       2.188 -30.157 -17.094  1.00                 C  
ATOM   1713  O   PHE   311       1.464 -29.692 -17.978  1.00                 O  
ATOM   1714  CB  PHE   311       4.186 -29.034 -18.121  1.00                 C  
ATOM   1715  CG  PHE   311       5.507 -28.349 -17.917  1.00                 C  
ATOM   1716  CZ  PHE   311       7.949 -27.076 -17.538  1.00                 C  
ATOM   1717  CD1 PHE   311       6.689 -28.969 -18.284  1.00                 C  
ATOM   1718  CE1 PHE   311       7.904 -28.339 -18.097  1.00                 C  
ATOM   1719  CD2 PHE   311       5.569 -27.085 -17.359  1.00                 C  
ATOM   1720  CE2 PHE   311       6.785 -26.455 -17.171  1.00                 C  
ATOM   1721  N   THR   312       1.821 -31.187 -16.333  1.00                 N  
ATOM   1722  CA  THR   312       0.462 -31.711 -16.377  1.00                 C  
ATOM   1723  C   THR   312       0.293 -33.215 -16.478  1.00                 C  
ATOM   1724  O   THR   312      -0.830 -33.728 -16.501  1.00                 O  
ATOM   1725  CB  THR   312      -0.332 -31.121 -17.557  1.00                 C  
ATOM   1726  OG1 THR   312      -0.414 -29.697 -17.418  1.00                 O  
ATOM   1727  CG2 THR   312      -1.743 -31.688 -17.586  1.00                 C  
ATOM   1728  N   ALA   313       1.409 -33.924 -16.509  1.00                 N  
ATOM   1729  CA  ALA   313       1.430 -35.337 -16.845  1.00                 C  
ATOM   1730  C   ALA   313       0.722 -36.214 -15.837  1.00                 C  
ATOM   1731  O   ALA   313       0.105 -37.201 -16.230  1.00                 O  
ATOM   1732  CB  ALA   313       2.863 -35.825 -16.994  1.00                 C  
ATOM   1733  N   ASP   314       0.791 -35.861 -14.553  1.00                 N  
ATOM   1734  CA  ASP   314       0.101 -36.643 -13.531  1.00                 C  
ATOM   1735  C   ASP   314      -1.411 -36.463 -13.512  1.00                 C  
ATOM   1736  O   ASP   314      -2.110 -37.315 -12.996  1.00                 O  
ATOM   1737  CB  ASP   314       0.641 -36.303 -12.140  1.00                 C  
ATOM   1738  CG  ASP   314       2.049 -36.820 -11.920  1.00                 C  
ATOM   1739  OD1 ASP   314       2.499 -37.675 -12.711  1.00                 O  
ATOM   1740  OD2 ASP   314       2.702 -36.371 -10.954  1.00                 O  
ATOM   1741  N   ALA   315      -1.924 -35.380 -14.082  1.00                 N  
ATOM   1742  CA  ALA   315      -3.371 -35.143 -14.096  1.00                 C  
ATOM   1743  C   ALA   315      -3.936 -35.201 -15.489  1.00                 C  
ATOM   1744  O   ALA   315      -5.136 -35.097 -15.679  1.00                 O  
ATOM   1745  CB  ALA   315      -3.694 -33.796 -13.467  1.00                 C  
ATOM   1746  N   MET   316      -3.065 -35.350 -16.471  1.00                 N  
ATOM   1747  CA  MET   316      -3.503 -35.352 -17.856  1.00                 C  
ATOM   1748  C   MET   316      -3.809 -33.957 -18.351  1.00                 C  
ATOM   1749  O   MET   316      -4.444 -33.782 -19.388  1.00                 O  
ATOM   1750  CB  MET   316      -4.736 -36.242 -18.027  1.00                 C  
ATOM   1751  SD  MET   316      -3.265 -38.460 -18.793  1.00                 S  
ATOM   1752  CE  MET   316      -4.195 -38.592 -20.318  1.00                 C  
ATOM   1753  CG  MET   316      -4.493 -37.708 -17.709  1.00                 C  
ATOM   1754  N   GLY   317      -3.348 -32.964 -17.601  1.00                 N  
ATOM   1755  CA  GLY   317      -3.447 -31.581 -18.016  1.00                 C  
ATOM   1756  C   GLY   317      -2.402 -31.239 -19.057  1.00                 C  
ATOM   1757  O   GLY   317      -2.378 -30.138 -19.589  1.00                 O  
ATOM   1758  N   THR   318      -1.534 -32.192 -19.345  1.00                 N  
ATOM   1759  CA  THR   318      -0.491 -31.992 -20.322  1.00                 C  
ATOM   1760  C   THR   318      -1.012 -32.272 -21.731  1.00                 C  
ATOM   1761  O   THR   318      -0.373 -31.918 -22.718  1.00                 O  
ATOM   1762  CB  THR   318       0.730 -32.885 -20.035  1.00                 C  
ATOM   1763  OG1 THR   318       0.340 -34.263 -20.083  1.00                 O  
ATOM   1764  CG2 THR   318       1.295 -32.588 -18.654  1.00                 C  
ATOM   1765  N   THR   319      -2.182 -32.914 -21.793  1.00                 N  
ATOM   1766  CA  THR   319      -2.916 -33.219 -23.021  1.00                 C  
ATOM   1767  C   THR   319      -3.756 -32.004 -23.430  1.00                 C  
ATOM   1768  O   THR   319      -4.848 -31.788 -22.898  1.00                 O  
ATOM   1769  CB  THR   319      -3.817 -34.456 -22.848  1.00                 C  
ATOM   1770  OG1 THR   319      -3.012 -35.593 -22.513  1.00                 O  
ATOM   1771  CG2 THR   319      -4.566 -34.754 -24.137  1.00                 C  
ATOM   1772  N   CYS   320      -3.247 -31.210 -24.368  1.00                 N  
ATOM   1773  CA  CYS   320      -3.839 -29.909 -24.687  1.00                 C  
ATOM   1774  C   CYS   320      -5.082 -30.011 -25.553  1.00                 C  
ATOM   1775  O   CYS   320      -5.237 -30.967 -26.318  1.00                 O  
ATOM   1776  CB  CYS   320      -2.817 -29.013 -25.391  1.00                 C  
ATOM   1777  SG  CYS   320      -1.394 -28.561 -24.372  1.00                 S  
ATOM   1778  N   VAL   321      -5.972 -29.026 -25.397  1.00                 N  
ATOM   1779  CA  VAL   321      -7.020 -28.693 -26.368  1.00                 C  
ATOM   1780  C   VAL   321      -6.657 -27.274 -26.762  1.00                 C  
ATOM   1781  O   VAL   321      -7.056 -26.326 -26.092  1.00                 O  
ATOM   1782  CB  VAL   321      -8.425 -28.846 -25.757  1.00                 C  
ATOM   1783  CG1 VAL   321      -9.493 -28.509 -26.786  1.00                 C  
ATOM   1784  CG2 VAL   321      -8.622 -30.255 -25.220  1.00                 C  
ATOM   1785  N   LEU   322      -5.860 -27.134 -27.822  1.00                 N  
ATOM   1786  CA  LEU   322      -5.185 -25.874 -28.098  1.00                 C  
ATOM   1787  C   LEU   322      -5.825 -25.103 -29.216  1.00                 C  
ATOM   1788  O   LEU   322      -5.450 -25.275 -30.367  1.00                 O  
ATOM   1789  CB  LEU   322      -3.713 -26.118 -28.435  1.00                 C  
ATOM   1790  CG  LEU   322      -2.876 -24.877 -28.756  1.00                 C  
ATOM   1791  CD1 LEU   322      -2.804 -23.951 -27.551  1.00                 C  
ATOM   1792  CD2 LEU   322      -1.478 -25.273 -29.204  1.00                 C  
ATOM   1793  N   MET   323      -6.777 -24.240 -28.887  1.00                 N  
ATOM   1794  CA  MET   323      -7.333 -23.363 -29.901  1.00                 C  
ATOM   1795  C   MET   323      -6.683 -21.991 -29.793  1.00                 C  
ATOM   1796  O   MET   323      -5.683 -21.728 -30.475  1.00                 O  
ATOM   1797  CB  MET   323      -8.852 -23.264 -29.749  1.00                 C  
ATOM   1798  SD  MET   323     -11.363 -24.436 -29.747  1.00                 S  
ATOM   1799  CE  MET   323     -11.875 -23.308 -31.041  1.00                 C  
ATOM   1800  CG  MET   323      -9.594 -24.550 -30.075  1.00                 C  
ATOM   1801  N   TRP   324      -7.223 -21.127 -28.936  1.00                 N  
ATOM   1802  CA  TRP   324      -6.528 -19.891 -28.568  1.00                 C  
ATOM   1803  C   TRP   324      -5.331 -20.211 -27.659  1.00                 C  
ATOM   1804  O   TRP   324      -5.315 -21.274 -27.020  1.00                 O  
ATOM   1805  CB  TRP   324      -7.488 -18.922 -27.875  1.00                 C  
ATOM   1806  CG  TRP   324      -8.059 -19.455 -26.597  1.00                 C  
ATOM   1807  CD1 TRP   324      -7.499 -19.380 -25.355  1.00                 C  
ATOM   1808  NE1 TRP   324      -8.316 -19.981 -24.428  1.00                 N  
ATOM   1809  CD2 TRP   324      -9.304 -20.146 -26.435  1.00                 C  
ATOM   1810  CE2 TRP   324      -9.432 -20.459 -25.070  1.00                 C  
ATOM   1811  CH2 TRP   324     -11.518 -21.502 -25.439  1.00                 C  
ATOM   1812  CZ2 TRP   324     -10.537 -21.139 -24.559  1.00                 C  
ATOM   1813  CE3 TRP   324     -10.323 -20.531 -27.313  1.00                 C  
ATOM   1814  CZ3 TRP   324     -11.416 -21.204 -26.802  1.00                 C  
ATOM   1815  N   PRO   325      -4.328 -19.307 -27.597  1.00                 N  
ATOM   1816  CA  PRO   325      -3.064 -19.581 -26.884  1.00                 C  
ATOM   1817  C   PRO   325      -3.280 -19.947 -25.433  1.00                 C  
ATOM   1818  O   PRO   325      -4.179 -19.407 -24.799  1.00                 O  
ATOM   1819  CB  PRO   325      -2.280 -18.273 -27.004  1.00                 C  
ATOM   1820  CD  PRO   325      -4.302 -17.940 -28.242  1.00                 C  
ATOM   1821  CG  PRO   325      -2.834 -17.616 -28.224  1.00                 C  
ATOM   1822  N   MET   326      -2.469 -20.875 -24.941  1.00                 N  
ATOM   1823  CA  MET   326      -2.586 -21.401 -23.597  1.00                 C  
ATOM   1824  C   MET   326      -1.341 -21.043 -22.861  1.00                 C  
ATOM   1825  O   MET   326      -0.251 -21.177 -23.417  1.00                 O  
ATOM   1826  CB  MET   326      -2.814 -22.914 -23.632  1.00                 C  
ATOM   1827  SD  MET   326      -4.351 -25.118 -24.307  1.00                 S  
ATOM   1828  CE  MET   326      -4.588 -25.465 -22.566  1.00                 C  
ATOM   1829  CG  MET   326      -4.129 -23.329 -24.270  1.00                 C  
ATOM   1830  N   VAL   327      -1.475 -20.592 -21.619  1.00                 N  
ATOM   1831  CA  VAL   327      -0.294 -20.500 -20.756  1.00                 C  
ATOM   1832  C   VAL   327      -0.081 -21.855 -20.098  1.00                 C  
ATOM   1833  O   VAL   327      -0.938 -22.337 -19.374  1.00                 O  
ATOM   1834  CB  VAL   327      -0.448 -19.384 -19.706  1.00                 C  
ATOM   1835  CG1 VAL   327       0.764 -19.345 -18.788  1.00                 C  
ATOM   1836  CG2 VAL   327      -0.649 -18.038 -20.385  1.00                 C  
ATOM   1837  N   LEU   328       1.058 -22.464 -20.393  1.00                 N  
ATOM   1838  CA  LEU   328       1.457 -23.727 -19.793  1.00                 C  
ATOM   1839  C   LEU   328       2.192 -23.403 -18.498  1.00                 C  
ATOM   1840  O   LEU   328       3.073 -22.526 -18.460  1.00                 O  
ATOM   1841  CB  LEU   328       2.327 -24.530 -20.763  1.00                 C  
ATOM   1842  CG  LEU   328       1.674 -24.928 -22.088  1.00                 C  
ATOM   1843  CD1 LEU   328       2.675 -25.634 -22.989  1.00                 C  
ATOM   1844  CD2 LEU   328       0.463 -25.816 -21.845  1.00                 C  
ATOM   1845  N   THR   329       1.827 -24.100 -17.436  1.00                 N  
ATOM   1846  CA  THR   329       2.260 -23.684 -16.121  1.00                 C  
ATOM   1847  C   THR   329       2.905 -24.798 -15.343  1.00                 C  
ATOM   1848  O   THR   329       2.306 -25.845 -15.120  1.00                 O  
ATOM   1849  CB  THR   329       1.089 -23.123 -15.292  1.00                 C  
ATOM   1850  OG1 THR   329       0.512 -22.002 -15.973  1.00                 O  
ATOM   1851  CG2 THR   329       1.575 -22.666 -13.926  1.00                 C  
ATOM   1852  N   HIS   330       4.121 -24.573 -14.907  1.00                 N  
ATOM   1853  CA  HIS   330       4.789 -25.553 -14.071  1.00                 C  
ATOM   1854  C   HIS   330       4.859 -25.049 -12.634  1.00                 C  
ATOM   1855  O   HIS   330       5.502 -24.042 -12.356  1.00                 O  
ATOM   1856  CB  HIS   330       6.190 -25.850 -14.609  1.00                 C  
ATOM   1857  CG  HIS   330       6.925 -26.899 -13.834  1.00                 C  
ATOM   1858  ND1 HIS   330       6.613 -28.239 -13.913  1.00                 N  
ATOM   1859  CE1 HIS   330       7.441 -28.929 -13.108  1.00                 C  
ATOM   1860  CD2 HIS   330       8.031 -26.906 -12.887  1.00                 C  
ATOM   1861  NE2 HIS   330       8.294 -28.136 -12.490  1.00                 N  
ATOM   1862  N   LYS   331       4.157 -25.731 -11.734  1.00                 N  
ATOM   1863  CA  LYS   331       4.132 -25.357 -10.330  1.00                 C  
ATOM   1864  C   LYS   331       5.427 -25.815  -9.672  1.00                 C  
ATOM   1865  O   LYS   331       5.776 -26.998  -9.723  1.00                 O  
ATOM   1866  CB  LYS   331       2.912 -25.966  -9.635  1.00                 C  
ATOM   1867  CD  LYS   331       0.416 -26.071  -9.400  1.00                 C  
ATOM   1868  CE  LYS   331      -0.915 -25.520  -9.886  1.00                 C  
ATOM   1869  CG  LYS   331       1.581 -25.420 -10.126  1.00                 C  
ATOM   1870  NZ  LYS   331      -2.067 -26.160  -9.194  1.00                 N  
ATOM   1871  N   ILE   332       6.126 -24.855  -9.066  1.00                 N  
ATOM   1872  CA  ILE   332       7.403 -25.067  -8.425  1.00                 C  
ATOM   1873  C   ILE   332       7.186 -25.587  -7.025  1.00                 C  
ATOM   1874  O   ILE   332       7.061 -24.828  -6.085  1.00                 O  
ATOM   1875  CB  ILE   332       8.244 -23.777  -8.402  1.00                 C  
ATOM   1876  CD1 ILE   332       9.138 -21.913  -9.893  1.00                 C  
ATOM   1877  CG1 ILE   332       8.505 -23.285  -9.827  1.00                 C  
ATOM   1878  CG2 ILE   332       9.537 -23.998  -7.633  1.00                 C  
ATOM   1879  N   THR   333       7.135 -26.900  -6.909  1.00                 N  
ATOM   1880  CA  THR   333       6.969 -27.578  -5.635  1.00                 C  
ATOM   1881  C   THR   333       8.250 -28.269  -5.219  1.00                 C  
ATOM   1882  O   THR   333       9.281 -28.118  -5.861  1.00                 O  
ATOM   1883  CB  THR   333       5.825 -28.607  -5.688  1.00                 C  
ATOM   1884  OG1 THR   333       6.168 -29.662  -6.595  1.00                 O  
ATOM   1885  CG2 THR   333       4.540 -27.950  -6.170  1.00                 C  
ATOM   1886  N   ARG   334       8.179 -29.060  -4.161  1.00                 N  
ATOM   1887  CA  ARG   334       9.351 -29.779  -3.698  1.00                 C  
ATOM   1888  C   ARG   334      10.074 -30.512  -4.832  1.00                 C  
ATOM   1889  O   ARG   334      11.303 -30.510  -4.894  1.00                 O  
ATOM   1890  CB  ARG   334       8.968 -30.783  -2.609  1.00                 C  
ATOM   1891  CD  ARG   334       9.689 -32.561  -0.990  1.00                 C  
ATOM   1892  NE  ARG   334       8.832 -33.599  -1.559  1.00                 N  
ATOM   1893  CG  ARG   334      10.144 -31.560  -2.040  1.00                 C  
ATOM   1894  CZ  ARG   334       8.075 -34.420  -0.839  1.00                 C  
ATOM   1895  NH1 ARG   334       7.328 -35.334  -1.443  1.00                 N  
ATOM   1896  NH2 ARG   334       8.066 -34.325   0.484  1.00                 N  
ATOM   1897  N   ASP   335       9.317 -31.124  -5.733  1.00                 N  
ATOM   1898  CA  ASP   335       9.918 -31.919  -6.786  1.00                 C  
ATOM   1899  C   ASP   335      10.500 -31.104  -7.931  1.00                 C  
ATOM   1900  O   ASP   335      11.229 -31.644  -8.762  1.00                 O  
ATOM   1901  CB  ASP   335       8.898 -32.901  -7.364  1.00                 C  
ATOM   1902  CG  ASP   335       8.520 -33.994  -6.384  1.00                 C  
ATOM   1903  OD1 ASP   335       9.324 -34.277  -5.471  1.00                 O  
ATOM   1904  OD2 ASP   335       7.419 -34.567  -6.528  1.00                 O  
ATOM   1905  N   SER   336      10.198 -29.813  -7.972  1.00                 N  
ATOM   1906  CA  SER   336      10.627 -29.001  -9.083  1.00                 C  
ATOM   1907  C   SER   336      12.105 -28.754  -8.968  1.00                 C  
ATOM   1908  O   SER   336      12.627 -28.667  -7.851  1.00                 O  
ATOM   1909  CB  SER   336       9.847 -27.685  -9.117  1.00                 C  
ATOM   1910  OG  SER   336      10.319 -26.840 -10.152  1.00                 O  
ATOM   1911  N   PRO   337      12.799 -28.673 -10.118  1.00                 N  
ATOM   1912  CA  PRO   337      14.192 -28.279 -10.170  1.00                 C  
ATOM   1913  C   PRO   337      14.328 -26.865  -9.695  1.00                 C  
ATOM   1914  O   PRO   337      15.424 -26.454  -9.307  1.00                 O  
ATOM   1915  CB  PRO   337      14.565 -28.432 -11.646  1.00                 C  
ATOM   1916  CD  PRO   337      12.298 -29.176 -11.453  1.00                 C  
ATOM   1917  CG  PRO   337      13.591 -29.431 -12.176  1.00                 C  
ATOM   1918  N   PHE   338      13.222 -26.122  -9.736  1.00                 N  
ATOM   1919  CA  PHE   338      13.245 -24.697  -9.420  1.00                 C  
ATOM   1920  C   PHE   338      12.932 -24.361  -7.959  1.00                 C  
ATOM   1921  O   PHE   338      12.840 -23.176  -7.588  1.00                 O  
ATOM   1922  CB  PHE   338      12.257 -23.936 -10.306  1.00                 C  
ATOM   1923  CG  PHE   338      12.636 -23.915 -11.759  1.00                 C  
ATOM   1924  CZ  PHE   338      13.342 -23.871 -14.447  1.00                 C  
ATOM   1925  CD1 PHE   338      12.374 -25.003 -12.573  1.00                 C  
ATOM   1926  CE1 PHE   338      12.723 -24.984 -13.910  1.00                 C  
ATOM   1927  CD2 PHE   338      13.256 -22.809 -12.312  1.00                 C  
ATOM   1928  CE2 PHE   338      13.606 -22.790 -13.649  1.00                 C  
ATOM   1929  N   TRP   339      12.800 -25.406  -7.138  1.00                 N  
ATOM   1930  CA  TRP   339      12.402 -25.282  -5.738  1.00                 C  
ATOM   1931  C   TRP   339      13.324 -24.397  -4.926  1.00                 C  
ATOM   1932  O   TRP   339      12.848 -23.596  -4.121  1.00                 O  
ATOM   1933  CB  TRP   339      12.332 -26.660  -5.077  1.00                 C  
ATOM   1934  CG  TRP   339      11.908 -26.615  -3.641  1.00                 C  
ATOM   1935  CD1 TRP   339      11.124 -25.669  -3.047  1.00                 C  
ATOM   1936  NE1 TRP   339      10.952 -25.963  -1.716  1.00                 N  
ATOM   1937  CD2 TRP   339      12.245 -27.559  -2.616  1.00                 C  
ATOM   1938  CE2 TRP   339      11.632 -27.121  -1.429  1.00                 C  
ATOM   1939  CH2 TRP   339      12.504 -28.956  -0.226  1.00                 C  
ATOM   1940  CZ2 TRP   339      11.755 -27.813  -0.225  1.00                 C  
ATOM   1941  CE3 TRP   339      13.006 -28.731  -2.588  1.00                 C  
ATOM   1942  CZ3 TRP   339      13.125 -29.414  -1.393  1.00                 C  
ATOM   1943  N   ASP   340      14.629 -24.516  -5.128  1.00                 N  
ATOM   1944  CA  ASP   340      15.547 -23.746  -4.301  1.00                 C  
ATOM   1945  C   ASP   340      16.180 -22.609  -5.074  1.00                 C  
ATOM   1946  O   ASP   340      17.341 -22.287  -4.862  1.00                 O  
ATOM   1947  CB  ASP   340      16.639 -24.651  -3.727  1.00                 C  
ATOM   1948  CG  ASP   340      17.488 -25.295  -4.805  1.00                 C  
ATOM   1949  OD1 ASP   340      17.140 -25.158  -5.997  1.00                 O  
ATOM   1950  OD2 ASP   340      18.502 -25.936  -4.459  1.00                 O  
ATOM   1951  N   ILE   341      15.427 -21.995  -5.971  1.00                 N  
ATOM   1952  CA  ILE   341      15.957 -20.897  -6.761  1.00                 C  
ATOM   1953  C   ILE   341      15.181 -19.610  -6.482  1.00                 C  
ATOM   1954  O   ILE   341      13.998 -19.504  -6.820  1.00                 O  
ATOM   1955  CB  ILE   341      15.926 -21.219  -8.267  1.00                 C  
ATOM   1956  CD1 ILE   341      16.606 -22.979  -9.981  1.00                 C  
ATOM   1957  CG1 ILE   341      16.746 -22.476  -8.560  1.00                 C  
ATOM   1958  CG2 ILE   341      16.409 -20.025  -9.076  1.00                 C  
ATOM   1959  N   LYS   342      15.845 -18.652  -5.843  1.00                 N  
ATOM   1960  CA  LYS   342      15.270 -17.341  -5.579  1.00                 C  
ATOM   1961  C   LYS   342      15.533 -16.428  -6.748  1.00                 C  
ATOM   1962  O   LYS   342      16.425 -16.695  -7.551  1.00                 O  
ATOM   1963  CB  LYS   342      15.845 -16.754  -4.289  1.00                 C  
ATOM   1964  CD  LYS   342      17.847 -15.922  -3.023  1.00                 C  
ATOM   1965  CE  LYS   342      19.328 -15.590  -3.098  1.00                 C  
ATOM   1966  CG  LYS   342      17.341 -16.490  -4.339  1.00                 C  
ATOM   1967  NZ  LYS   342      19.845 -15.061  -1.805  1.00                 N  
ATOM   1968  N   PRO   343      14.768 -15.338  -6.821  1.00                 N  
ATOM   1969  CA  PRO   343      14.999 -14.241  -7.780  1.00                 C  
ATOM   1970  C   PRO   343      16.478 -13.901  -7.901  1.00                 C  
ATOM   1971  O   PRO   343      17.004 -13.770  -9.001  1.00                 O  
ATOM   1972  CB  PRO   343      14.206 -13.069  -7.199  1.00                 C  
ATOM   1973  CD  PRO   343      13.953 -14.898  -5.677  1.00                 C  
ATOM   1974  CG  PRO   343      14.054 -13.400  -5.753  1.00                 C  
ATOM   1975  N   ALA   344      17.138 -13.773  -6.758  1.00                 N  
ATOM   1976  CA  ALA   344      18.532 -13.403  -6.729  1.00                 C  
ATOM   1977  C   ALA   344      19.462 -14.484  -7.267  1.00                 C  
ATOM   1978  O   ALA   344      20.500 -14.159  -7.816  1.00                 O  
ATOM   1979  CB  ALA   344      18.958 -13.052  -5.312  1.00                 C  
ATOM   1980  N   ASP   345      19.110 -15.756  -7.112  1.00                 N  
ATOM   1981  CA  ASP   345      19.973 -16.830  -7.616  1.00                 C  
ATOM   1982  C   ASP   345      19.822 -17.052  -9.107  1.00                 C  
ATOM   1983  O   ASP   345      20.803 -17.359  -9.794  1.00                 O  
ATOM   1984  CB  ASP   345      19.683 -18.140  -6.881  1.00                 C  
ATOM   1985  CG  ASP   345      20.139 -18.110  -5.435  1.00                 C  
ATOM   1986  OD1 ASP   345      20.918 -17.202  -5.077  1.00                 O  
ATOM   1987  OD2 ASP   345      19.717 -18.994  -4.661  1.00                 O  
ATOM   1988  N   LEU   346      18.594 -16.901  -9.598  1.00                 N  
ATOM   1989  CA  LEU   346      18.256 -17.288 -10.967  1.00                 C  
ATOM   1990  C   LEU   346      19.285 -16.862 -12.013  1.00                 C  
ATOM   1991  O   LEU   346      19.674 -17.692 -12.837  1.00                 O  
ATOM   1992  CB  LEU   346      16.896 -16.711 -11.367  1.00                 C  
ATOM   1993  CG  LEU   346      16.418 -17.025 -12.786  1.00                 C  
ATOM   1994  CD1 LEU   346      16.255 -18.525 -12.979  1.00                 C  
ATOM   1995  CD2 LEU   346      15.109 -16.308 -13.082  1.00                 C  
ATOM   1996  N   THR   347      19.736 -15.584 -11.986  1.00                 N  
ATOM   1997  CA  THR   347      20.640 -15.133 -13.032  1.00                 C  
ATOM   1998  C   THR   347      21.961 -15.855 -12.972  1.00                 C  
ATOM   1999  O   THR   347      22.660 -15.922 -13.972  1.00                 O  
ATOM   2000  CB  THR   347      20.890 -13.616 -12.946  1.00                 C  
ATOM   2001  OG1 THR   347      21.475 -13.296 -11.678  1.00                 O  
ATOM   2002  CG2 THR   347      19.582 -12.852 -13.086  1.00                 C  
ATOM   2003  N   ASN   348      22.297 -16.401 -11.811  1.00                 N  
ATOM   2004  CA  ASN   348      23.577 -17.076 -11.636  1.00                 C  
ATOM   2005  C   ASN   348      23.454 -18.541 -12.054  1.00                 C  
ATOM   2006  O   ASN   348      24.449 -19.219 -12.278  1.00                 O  
ATOM   2007  CB  ASN   348      24.056 -16.950 -10.188  1.00                 C  
ATOM   2008  CG  ASN   348      24.456 -15.532  -9.829  1.00                 C  
ATOM   2009  OD1 ASN   348      24.822 -14.741 -10.698  1.00                 O  
ATOM   2010  ND2 ASN   348      24.388 -15.208  -8.543  1.00                 N  
ATOM   2011  N   GLU   349      22.225 -19.022 -12.184  1.00                 N  
ATOM   2012  CA  GLU   349      21.993 -20.396 -12.615  1.00                 C  
ATOM   2013  C   GLU   349      22.319 -20.549 -14.093  1.00                 C  
ATOM   2014  O   GLU   349      22.192 -19.591 -14.857  1.00                 O  
ATOM   2015  CB  GLU   349      20.545 -20.806 -12.341  1.00                 C  
ATOM   2016  CD  GLU   349      20.902 -21.953 -10.119  1.00                 C  
ATOM   2017  CG  GLU   349      20.181 -20.849 -10.866  1.00                 C  
ATOM   2018  OE1 GLU   349      20.868 -23.109 -10.590  1.00                 O  
ATOM   2019  OE2 GLU   349      21.502 -21.662  -9.062  1.00                 O  
ATOM   2020  N   LYS   350      22.772 -21.734 -14.493  1.00                 N  
ATOM   2021  CA  LYS   350      23.106 -21.984 -15.899  1.00                 C  
ATOM   2022  C   LYS   350      22.319 -23.189 -16.354  1.00                 C  
ATOM   2023  O   LYS   350      22.785 -24.317 -16.244  1.00                 O  
ATOM   2024  CB  LYS   350      24.613 -22.194 -16.063  1.00                 C  
ATOM   2025  CD  LYS   350      26.932 -21.245 -15.921  1.00                 C  
ATOM   2026  CE  LYS   350      27.771 -20.032 -15.554  1.00                 C  
ATOM   2027  CG  LYS   350      25.450 -20.973 -15.717  1.00                 C  
ATOM   2028  NZ  LYS   350      29.224 -20.275 -15.771  1.00                 N  
ATOM   2029  N   TYR   351      21.110 -22.945 -16.844  1.00                 N  
ATOM   2030  CA  TYR   351      20.194 -24.018 -17.181  1.00                 C  
ATOM   2031  C   TYR   351      19.368 -23.655 -18.400  1.00                 C  
ATOM   2032  O   TYR   351      19.292 -22.489 -18.777  1.00                 O  
ATOM   2033  CB  TYR   351      19.280 -24.334 -15.996  1.00                 C  
ATOM   2034  CG  TYR   351      18.335 -23.211 -15.634  1.00                 C  
ATOM   2035  OH  TYR   351      15.724 -20.128 -14.649  1.00                 O  
ATOM   2036  CZ  TYR   351      16.589 -21.147 -14.974  1.00                 C  
ATOM   2037  CD1 TYR   351      17.053 -23.161 -16.166  1.00                 C  
ATOM   2038  CE1 TYR   351      16.182 -22.138 -15.841  1.00                 C  
ATOM   2039  CD2 TYR   351      18.728 -22.204 -14.761  1.00                 C  
ATOM   2040  CE2 TYR   351      17.871 -21.173 -14.425  1.00                 C  
ATOM   2041  N   GLU   352      18.737 -24.650 -19.006  1.00                 N  
ATOM   2042  CA  GLU   352      17.933 -24.443 -20.187  1.00                 C  
ATOM   2043  C   GLU   352      16.726 -25.357 -20.086  1.00                 C  
ATOM   2044  O   GLU   352      16.856 -26.538 -19.753  1.00                 O  
ATOM   2045  CB  GLU   352      18.754 -24.717 -21.449  1.00                 C  
ATOM   2046  CD  GLU   352      18.866 -24.678 -23.972  1.00                 C  
ATOM   2047  CG  GLU   352      18.000 -24.469 -22.745  1.00                 C  
ATOM   2048  OE1 GLU   352      20.066 -24.985 -23.807  1.00                 O  
ATOM   2049  OE2 GLU   352      18.346 -24.535 -25.098  1.00                 O  
ATOM   2050  N   LEU   353      15.549 -24.797 -20.340  1.00                 N  
ATOM   2051  CA  LEU   353      14.302 -25.554 -20.382  1.00                 C  
ATOM   2052  C   LEU   353      13.963 -25.755 -21.831  1.00                 C  
ATOM   2053  O   LEU   353      13.783 -24.790 -22.553  1.00                 O  
ATOM   2054  CB  LEU   353      13.199 -24.812 -19.624  1.00                 C  
ATOM   2055  CG  LEU   353      11.817 -25.468 -19.625  1.00                 C  
ATOM   2056  CD1 LEU   353      11.856 -26.804 -18.897  1.00                 C  
ATOM   2057  CD2 LEU   353      10.785 -24.549 -18.989  1.00                 C  
ATOM   2058  N   VAL   354      13.888 -26.994 -22.266  1.00                 N  
ATOM   2059  CA  VAL   354      13.501 -27.270 -23.627  1.00                 C  
ATOM   2060  C   VAL   354      12.030 -27.594 -23.584  1.00                 C  
ATOM   2061  O   VAL   354      11.576 -28.412 -22.773  1.00                 O  
ATOM   2062  CB  VAL   354      14.339 -28.412 -24.232  1.00                 C  
ATOM   2063  CG1 VAL   354      13.868 -28.728 -25.643  1.00                 C  
ATOM   2064  CG2 VAL   354      15.816 -28.048 -24.228  1.00                 C  
ATOM   2065  N   VAL   355      11.279 -26.963 -24.466  1.00                 N  
ATOM   2066  CA  VAL   355       9.846 -27.078 -24.440  1.00                 C  
ATOM   2067  C   VAL   355       9.422 -27.791 -25.717  1.00                 C  
ATOM   2068  O   VAL   355       9.834 -27.401 -26.810  1.00                 O  
ATOM   2069  CB  VAL   355       9.172 -25.700 -24.304  1.00                 C  
ATOM   2070  CG1 VAL   355       7.658 -25.843 -24.336  1.00                 C  
ATOM   2071  CG2 VAL   355       9.619 -25.012 -23.023  1.00                 C  
ATOM   2072  N   PHE   356       8.643 -28.863 -25.587  1.00                 N  
ATOM   2073  CA  PHE   356       8.358 -29.732 -26.733  1.00                 C  
ATOM   2074  C   PHE   356       6.865 -29.979 -26.870  1.00                 C  
ATOM   2075  O   PHE   356       6.229 -30.473 -25.938  1.00                 O  
ATOM   2076  CB  PHE   356       9.102 -31.062 -26.595  1.00                 C  
ATOM   2077  CG  PHE   356       8.903 -31.991 -27.759  1.00                 C  
ATOM   2078  CZ  PHE   356       8.532 -33.714 -29.907  1.00                 C  
ATOM   2079  CD1 PHE   356       9.479 -31.718 -28.987  1.00                 C  
ATOM   2080  CE1 PHE   356       9.297 -32.573 -30.057  1.00                 C  
ATOM   2081  CD2 PHE   356       8.141 -33.137 -27.625  1.00                 C  
ATOM   2082  CE2 PHE   356       7.958 -33.992 -28.695  1.00                 C  
ATOM   2083  N   VAL   357       6.318 -29.651 -28.039  1.00                 N  
ATOM   2084  CA  VAL   357       4.892 -29.810 -28.337  1.00                 C  
ATOM   2085  C   VAL   357       4.706 -30.854 -29.428  1.00                 C  
ATOM   2086  O   VAL   357       5.296 -30.731 -30.492  1.00                 O  
ATOM   2087  CB  VAL   357       4.250 -28.474 -28.755  1.00                 C  
ATOM   2088  CG1 VAL   357       2.781 -28.672 -29.094  1.00                 C  
ATOM   2089  CG2 VAL   357       4.412 -27.438 -27.653  1.00                 C  
ATOM   2090  N   GLU   358       3.904 -31.884 -29.167  1.00                 N  
ATOM   2091  CA  GLU   358       3.719 -32.989 -30.115  1.00                 C  
ATOM   2092  C   GLU   358       2.243 -33.241 -30.351  1.00                 C  
ATOM   2093  O   GLU   358       1.436 -33.126 -29.426  1.00                 O  
ATOM   2094  CB  GLU   358       4.403 -34.257 -29.600  1.00                 C  
ATOM   2095  CD  GLU   358       5.060 -36.656 -30.038  1.00                 C  
ATOM   2096  CG  GLU   358       4.315 -35.440 -30.551  1.00                 C  
ATOM   2097  OE1 GLU   358       4.487 -37.401 -29.215  1.00                 O  
ATOM   2098  OE2 GLU   358       6.217 -36.865 -30.459  1.00                 O  
ATOM   2099  N   GLY   359       1.880 -33.592 -31.578  1.00                 N  
ATOM   2100  CA  GLY   359       0.488 -33.876 -31.896  1.00                 C  
ATOM   2101  C   GLY   359       0.393 -34.271 -33.338  1.00                 C  
ATOM   2102  O   GLY   359       1.407 -34.371 -34.009  1.00                 O  
ATOM   2103  N   ASN   360      -0.818 -34.491 -33.827  1.00                 N  
ATOM   2104  CA  ASN   360      -0.981 -34.907 -35.205  1.00                 C  
ATOM   2105  C   ASN   360      -1.648 -33.856 -36.046  1.00                 C  
ATOM   2106  O   ASN   360      -2.586 -33.209 -35.608  1.00                 O  
ATOM   2107  CB  ASN   360      -1.773 -36.214 -35.280  1.00                 C  
ATOM   2108  CG  ASN   360      -1.027 -37.383 -34.667  1.00                 C  
ATOM   2109  OD1 ASN   360      -0.056 -37.880 -35.238  1.00                 O  
ATOM   2110  ND2 ASN   360      -1.480 -37.826 -33.500  1.00                 N  
ATOM   2111  N   ILE   361      -1.138 -33.674 -37.253  1.00                 N  
ATOM   2112  CA  ILE   361      -1.702 -32.728 -38.175  1.00                 C  
ATOM   2113  C   ILE   361      -3.091 -33.219 -38.498  1.00                 C  
ATOM   2114  O   ILE   361      -3.263 -34.314 -38.992  1.00                 O  
ATOM   2115  CB  ILE   361      -0.827 -32.576 -39.433  1.00                 C  
ATOM   2116  CD1 ILE   361       1.543 -32.036 -40.200  1.00                 C  
ATOM   2117  CG1 ILE   361       0.544 -32.006 -39.064  1.00                 C  
ATOM   2118  CG2 ILE   361      -1.535 -31.722 -40.474  1.00                 C  
ATOM   2119  N   GLU   362      -4.098 -32.419 -38.207  1.00                 N  
ATOM   2120  CA  GLU   362      -5.451 -32.858 -38.459  1.00                 C  
ATOM   2121  C   GLU   362      -5.625 -33.547 -39.835  1.00                 C  
ATOM   2122  O   GLU   362      -6.214 -34.632 -39.907  1.00                 O  
ATOM   2123  CB  GLU   362      -6.422 -31.679 -38.369  1.00                 C  
ATOM   2124  CD  GLU   362      -8.817 -30.877 -38.418  1.00                 C  
ATOM   2125  CG  GLU   362      -7.880 -32.060 -38.567  1.00                 C  
ATOM   2126  OE1 GLU   362      -8.458 -29.923 -37.697  1.00                 O  
ATOM   2127  OE2 GLU   362      -9.909 -30.905 -39.023  1.00                 O  
ATOM   2128  N   THR   363      -5.097 -32.940 -40.904  1.00                 N  
ATOM   2129  CA  THR   363      -5.375 -33.395 -42.275  1.00                 C  
ATOM   2130  C   THR   363      -4.702 -34.702 -42.647  1.00                 C  
ATOM   2131  O   THR   363      -5.372 -35.637 -43.045  1.00                 O  
ATOM   2132  CB  THR   363      -4.953 -32.341 -43.316  1.00                 C  
ATOM   2133  OG1 THR   363      -5.701 -31.136 -43.110  1.00                 O  
ATOM   2134  CG2 THR   363      -5.223 -32.846 -44.725  1.00                 C  
ATOM   2135  N   THR   364      -3.378 -34.745 -42.556  1.00                 N  
ATOM   2136  CA  THR   364      -2.597 -35.977 -42.714  1.00                 C  
ATOM   2137  C   THR   364      -2.450 -36.508 -41.318  1.00                 C  
ATOM   2138  O   THR   364      -2.028 -35.765 -40.447  1.00                 O  
ATOM   2139  CB  THR   364      -1.245 -35.704 -43.399  1.00                 C  
ATOM   2140  OG1 THR   364      -1.469 -35.176 -44.712  1.00                 O  
ATOM   2141  CG2 THR   364      -0.441 -36.990 -43.522  1.00                 C  
ATOM   2142  N   GLY   365      -2.782 -37.757 -41.047  1.00                 N  
ATOM   2143  CA  GLY   365      -2.756 -38.197 -39.637  1.00                 C  
ATOM   2144  C   GLY   365      -1.413 -38.076 -38.902  1.00                 C  
ATOM   2145  O   GLY   365      -1.288 -38.495 -37.752  1.00                 O  
ATOM   2146  N   GLU   366      -0.427 -37.470 -39.560  1.00                 N  
ATOM   2147  CA  GLU   366       0.975 -37.548 -39.172  1.00                 C  
ATOM   2148  C   GLU   366       1.385 -36.680 -37.990  1.00                 C  
ATOM   2149  O   GLU   366       0.978 -35.529 -37.870  1.00                 O  
ATOM   2150  CB  GLU   366       1.878 -37.177 -40.350  1.00                 C  
ATOM   2151  CD  GLU   366       2.744 -37.772 -42.647  1.00                 C  
ATOM   2152  CG  GLU   366       1.814 -38.154 -41.513  1.00                 C  
ATOM   2153  OE1 GLU   366       2.875 -36.562 -42.926  1.00                 O  
ATOM   2154  OE2 GLU   366       3.343 -38.683 -43.257  1.00                 O  
ATOM   2155  N   LEU   367       2.237 -37.252 -37.148  1.00                 N  
ATOM   2156  CA  LEU   367       2.695 -36.630 -35.927  1.00                 C  
ATOM   2157  C   LEU   367       3.835 -35.662 -36.163  1.00                 C  
ATOM   2158  O   LEU   367       4.828 -36.005 -36.804  1.00                 O  
ATOM   2159  CB  LEU   367       3.133 -37.692 -34.916  1.00                 C  
ATOM   2160  CG  LEU   367       3.407 -37.201 -33.493  1.00                 C  
ATOM   2161  CD1 LEU   367       3.429 -38.368 -32.517  1.00                 C  
ATOM   2162  CD2 LEU   367       4.719 -36.435 -33.432  1.00                 C  
ATOM   2163  N   CYS   368       3.702 -34.461 -35.613  1.00                 N  
ATOM   2164  CA  CYS   368       4.773 -33.477 -35.662  1.00                 C  
ATOM   2165  C   CYS   368       5.268 -33.074 -34.286  1.00                 C  
ATOM   2166  O   CYS   368       4.563 -33.222 -33.297  1.00                 O  
ATOM   2167  CB  CYS   368       4.317 -32.226 -36.416  1.00                 C  
ATOM   2168  SG  CYS   368       2.995 -31.302 -35.600  1.00                 S  
ATOM   2169  N   GLN   369       6.474 -32.518 -34.248  1.00                 N  
ATOM   2170  CA  GLN   369       7.076 -32.037 -33.015  1.00                 C  
ATOM   2171  C   GLN   369       7.654 -30.639 -33.227  1.00                 C  
ATOM   2172  O   GLN   369       8.580 -30.450 -34.038  1.00                 O  
ATOM   2173  CB  GLN   369       8.161 -33.004 -32.536  1.00                 C  
ATOM   2174  CD  GLN   369      10.345 -34.174 -33.026  1.00                 C  
ATOM   2175  CG  GLN   369       9.327 -33.155 -33.499  1.00                 C  
ATOM   2176  OE1 GLN   369      10.257 -34.680 -31.908  1.00                 O  
ATOM   2177  NE2 GLN   369      11.317 -34.477 -33.879  1.00                 N  
ATOM   2178  N   VAL   370       7.080 -29.673 -32.505  1.00                 N  
ATOM   2179  CA  VAL   370       7.546 -28.292 -32.464  1.00                 C  
ATOM   2180  C   VAL   370       8.374 -28.075 -31.196  1.00                 C  
ATOM   2181  O   VAL   370       7.986 -28.500 -30.133  1.00                 O  
ATOM   2182  CB  VAL   370       6.371 -27.298 -32.526  1.00                 C  
ATOM   2183  CG1 VAL   370       5.420 -27.524 -31.361  1.00                 C  
ATOM   2184  CG2 VAL   370       6.885 -25.866 -32.529  1.00                 C  
ATOM   2185  N   ARG   371       9.527 -27.436 -31.301  1.00                 N  
ATOM   2186  CA  ARG   371      10.371 -27.238 -30.134  1.00                 C  
ATOM   2187  C   ARG   371      10.721 -25.780 -29.962  1.00                 C  
ATOM   2188  O   ARG   371      10.744 -25.007 -30.919  1.00                 O  
ATOM   2189  CB  ARG   371      11.646 -28.077 -30.246  1.00                 C  
ATOM   2190  CD  ARG   371      11.017 -30.080 -31.622  1.00                 C  
ATOM   2191  NE  ARG   371      12.088 -29.881 -32.596  1.00                 N  
ATOM   2192  CG  ARG   371      11.404 -29.577 -30.240  1.00                 C  
ATOM   2193  CZ  ARG   371      13.069 -30.750 -32.815  1.00                 C  
ATOM   2194  NH1 ARG   371      14.000 -30.485 -33.721  1.00                 N  
ATOM   2195  NH2 ARG   371      13.117 -31.883 -32.128  1.00                 N  
ATOM   2196  N   THR   372      10.985 -25.402 -28.723  1.00                 N  
ATOM   2197  CA  THR   372      11.627 -24.141 -28.436  1.00                 C  
ATOM   2198  C   THR   372      12.398 -24.291 -27.135  1.00                 C  
ATOM   2199  O   THR   372      12.411 -25.362 -26.533  1.00                 O  
ATOM   2200  CB  THR   372      10.603 -22.995 -28.343  1.00                 C  
ATOM   2201  OG1 THR   372      11.290 -21.737 -28.322  1.00                 O  
ATOM   2202  CG2 THR   372       9.777 -23.119 -27.072  1.00                 C  
ATOM   2203  N   SER   373      13.046 -23.224 -26.704  1.00                 N  
ATOM   2204  CA  SER   373      13.987 -23.327 -25.630  1.00                 C  
ATOM   2205  C   SER   373      14.010 -22.041 -24.853  1.00                 C  
ATOM   2206  O   SER   373      13.813 -20.969 -25.403  1.00                 O  
ATOM   2207  CB  SER   373      15.379 -23.664 -26.168  1.00                 C  
ATOM   2208  OG  SER   373      15.891 -22.604 -26.958  1.00                 O  
ATOM   2209  N   TYR   374      14.254 -22.160 -23.561  1.00                 N  
ATOM   2210  CA  TYR   374      14.437 -21.000 -22.711  1.00                 C  
ATOM   2211  C   TYR   374      15.739 -21.142 -21.954  1.00                 C  
ATOM   2212  O   TYR   374      15.893 -22.046 -21.118  1.00                 O  
ATOM   2213  CB  TYR   374      13.254 -20.846 -21.752  1.00                 C  
ATOM   2214  CG  TYR   374      11.927 -20.635 -22.446  1.00                 C  
ATOM   2215  OH  TYR   374       8.273 -20.071 -24.347  1.00                 O  
ATOM   2216  CZ  TYR   374       9.483 -20.256 -23.719  1.00                 C  
ATOM   2217  CD1 TYR   374      10.960 -21.633 -22.449  1.00                 C  
ATOM   2218  CE1 TYR   374       9.745 -21.449 -23.080  1.00                 C  
ATOM   2219  CD2 TYR   374      11.646 -19.440 -23.094  1.00                 C  
ATOM   2220  CE2 TYR   374      10.436 -19.238 -23.731  1.00                 C  
ATOM   2221  N   THR   375      16.690 -20.269 -22.249  1.00                 N  
ATOM   2222  CA  THR   375      17.895 -20.228 -21.427  1.00                 C  
ATOM   2223  C   THR   375      17.673 -19.290 -20.262  1.00                 C  
ATOM   2224  O   THR   375      16.709 -18.528 -20.240  1.00                 O  
ATOM   2225  CB  THR   375      19.122 -19.785 -22.246  1.00                 C  
ATOM   2226  OG1 THR   375      18.938 -18.438 -22.697  1.00                 O  
ATOM   2227  CG2 THR   375      19.305 -20.684 -23.459  1.00                 C  
ATOM   2228  N   PRO   376      18.568 -19.362 -19.292  1.00                 N  
ATOM   2229  CA  PRO   376      18.356 -18.741 -17.997  1.00                 C  
ATOM   2230  C   PRO   376      17.973 -17.234 -18.105  1.00                 C  
ATOM   2231  O   PRO   376      17.072 -16.752 -17.405  1.00                 O  
ATOM   2232  CB  PRO   376      19.698 -18.910 -17.281  1.00                 C  
ATOM   2233  CD  PRO   376      19.942 -19.877 -19.457  1.00                 C  
ATOM   2234  CG  PRO   376      20.682 -19.134 -18.380  1.00                 C  
ATOM   2235  N   ARG   377      18.608 -16.518 -19.032  1.00                 N  
ATOM   2236  CA  ARG   377      18.290 -15.103 -19.293  1.00                 C  
ATOM   2237  C   ARG   377      16.963 -14.816 -20.026  1.00                 C  
ATOM   2238  O   ARG   377      16.618 -13.660 -20.269  1.00                 O  
ATOM   2239  CB  ARG   377      19.404 -14.445 -20.110  1.00                 C  
ATOM   2240  CD  ARG   377      20.639 -13.369 -18.208  1.00                 C  
ATOM   2241  NE  ARG   377      21.943 -13.127 -17.594  1.00                 N  
ATOM   2242  CG  ARG   377      20.731 -14.338 -19.376  1.00                 C  
ATOM   2243  CZ  ARG   377      22.390 -13.760 -16.515  1.00                 C  
ATOM   2244  NH1 ARG   377      23.589 -13.474 -16.027  1.00                 N  
ATOM   2245  NH2 ARG   377      21.636 -14.678 -15.925  1.00                 N  
ATOM   2246  N   GLU   378      16.228 -15.864 -20.379  1.00                 N  
ATOM   2247  CA  GLU   378      14.910 -15.701 -20.992  1.00                 C  
ATOM   2248  C   GLU   378      13.770 -16.034 -20.024  1.00                 C  
ATOM   2249  O   GLU   378      12.608 -16.034 -20.401  1.00                 O  
ATOM   2250  CB  GLU   378      14.788 -16.577 -22.240  1.00                 C  
ATOM   2251  CD  GLU   378      15.582 -17.076 -24.585  1.00                 C  
ATOM   2252  CG  GLU   378      15.750 -16.205 -23.356  1.00                 C  
ATOM   2253  OE1 GLU   378      14.730 -16.745 -25.437  1.00                 O  
ATOM   2254  OE2 GLU   378      16.302 -18.091 -24.698  1.00                 O  
ATOM   2255  N   PHE   379      14.106 -16.305 -18.766  1.00                 N  
ATOM   2256  CA  PHE   379      13.097 -16.517 -17.732  1.00                 C  
ATOM   2257  C   PHE   379      12.908 -15.238 -16.891  1.00                 C  
ATOM   2258  O   PHE   379      13.765 -14.890 -16.093  1.00                 O  
ATOM   2259  CB  PHE   379      13.488 -17.693 -16.834  1.00                 C  
ATOM   2260  CG  PHE   379      13.476 -19.021 -17.535  1.00                 C  
ATOM   2261  CZ  PHE   379      13.446 -21.480 -18.831  1.00                 C  
ATOM   2262  CD1 PHE   379      14.588 -19.464 -18.231  1.00                 C  
ATOM   2263  CE1 PHE   379      14.576 -20.686 -18.876  1.00                 C  
ATOM   2264  CD2 PHE   379      12.352 -19.828 -17.500  1.00                 C  
ATOM   2265  CE2 PHE   379      12.341 -21.050 -18.145  1.00                 C  
ATOM   2266  N   LEU   380      11.798 -14.529 -17.070  1.00                 N  
ATOM   2267  CA  LEU   380      11.567 -13.286 -16.323  1.00                 C  
ATOM   2268  C   LEU   380      10.898 -13.517 -14.964  1.00                 C  
ATOM   2269  O   LEU   380       9.749 -13.962 -14.896  1.00                 O  
ATOM   2270  CB  LEU   380      10.709 -12.320 -17.143  1.00                 C  
ATOM   2271  CG  LEU   380      11.290 -11.870 -18.485  1.00                 C  
ATOM   2272  CD1 LEU   380      10.298 -10.991 -19.232  1.00                 C  
ATOM   2273  CD2 LEU   380      12.603 -11.131 -18.282  1.00                 C  
ATOM   2274  N   TRP   381      11.621 -13.219 -13.882  1.00                 N  
ATOM   2275  CA  TRP   381      11.091 -13.425 -12.536  1.00                 C  
ATOM   2276  C   TRP   381      10.211 -12.261 -12.134  1.00                 C  
ATOM   2277  O   TRP   381      10.688 -11.138 -12.045  1.00                 O  
ATOM   2278  CB  TRP   381      12.232 -13.606 -11.533  1.00                 C  
ATOM   2279  CG  TRP   381      11.765 -13.865 -10.133  1.00                 C  
ATOM   2280  CD1 TRP   381      11.354 -12.937  -9.221  1.00                 C  
ATOM   2281  NE1 TRP   381      10.999 -13.552  -8.045  1.00                 N  
ATOM   2282  CD2 TRP   381      11.660 -15.139  -9.486  1.00                 C  
ATOM   2283  CE2 TRP   381      11.179 -14.906  -8.184  1.00                 C  
ATOM   2284  CH2 TRP   381      11.226 -17.213  -7.685  1.00                 C  
ATOM   2285  CZ2 TRP   381      10.958 -15.938  -7.273  1.00                 C  
ATOM   2286  CE3 TRP   381      11.925 -16.454  -9.880  1.00                 C  
ATOM   2287  CZ3 TRP   381      11.705 -17.474  -8.973  1.00                 C  
ATOM   2288  N   GLY   382       8.946 -12.533 -11.854  1.00                 N  
ATOM   2289  CA  GLY   382       8.066 -11.520 -11.321  1.00                 C  
ATOM   2290  C   GLY   382       7.234 -10.900 -12.407  1.00                 C  
ATOM   2291  O   GLY   382       6.873  -9.733 -12.317  1.00                 O  
ATOM   2292  N   HIS   383       6.913 -11.691 -13.429  1.00                 N  
ATOM   2293  CA  HIS   383       6.116 -11.231 -14.568  1.00                 C  
ATOM   2294  C   HIS   383       4.896 -12.104 -14.844  1.00                 C  
ATOM   2295  O   HIS   383       4.740 -13.179 -14.285  1.00                 O  
ATOM   2296  CB  HIS   383       6.975 -11.168 -15.832  1.00                 C  
ATOM   2297  CG  HIS   383       8.094 -10.176 -15.754  1.00                 C  
ATOM   2298  ND1 HIS   383       9.257 -10.420 -15.055  1.00                 N  
ATOM   2299  CE1 HIS   383      10.067  -9.352 -15.167  1.00                 C  
ATOM   2300  CD2 HIS   383       8.337  -8.840 -16.279  1.00                 C  
ATOM   2301  NE2 HIS   383       9.521  -8.401 -15.900  1.00                 N  
ATOM   2302  N   ARG   384       4.049 -11.625 -15.742  1.00                 N  
ATOM   2303  CA  ARG   384       2.832 -12.304 -16.133  1.00                 C  
ATOM   2304  C   ARG   384       2.599 -12.114 -17.605  1.00                 C  
ATOM   2305  O   ARG   384       2.968 -11.073 -18.151  1.00                 O  
ATOM   2306  CB  ARG   384       1.644 -11.784 -15.321  1.00                 C  
ATOM   2307  CD  ARG   384       0.544 -11.500 -13.083  1.00                 C  
ATOM   2308  NE  ARG   384       0.678 -11.663 -11.637  1.00                 N  
ATOM   2309  CG  ARG   384       1.729 -12.086 -13.834  1.00                 C  
ATOM   2310  CZ  ARG   384       0.238 -12.718 -10.960  1.00                 C  
ATOM   2311  NH1 ARG   384       0.404 -12.779  -9.646  1.00                 N  
ATOM   2312  NH2 ARG   384      -0.368 -13.710 -11.599  1.00                 N  
ATOM   2313  N   PHE   385       1.944 -13.083 -18.245  1.00                 N  
ATOM   2314  CA  PHE   385       1.584 -12.921 -19.646  1.00                 C  
ATOM   2315  C   PHE   385       0.380 -12.010 -19.860  1.00                 C  
ATOM   2316  O   PHE   385      -0.644 -12.138 -19.192  1.00                 O  
ATOM   2317  CB  PHE   385       1.295 -14.280 -20.286  1.00                 C  
ATOM   2318  CG  PHE   385       2.515 -15.137 -20.466  1.00                 C  
ATOM   2319  CZ  PHE   385       4.775 -16.720 -20.805  1.00                 C  
ATOM   2320  CD1 PHE   385       2.872 -16.069 -19.507  1.00                 C  
ATOM   2321  CE1 PHE   385       3.995 -16.857 -19.672  1.00                 C  
ATOM   2322  CD2 PHE   385       3.306 -15.012 -21.594  1.00                 C  
ATOM   2323  CE2 PHE   385       4.429 -15.801 -21.760  1.00                 C  
ATOM   2324  N   ASP   386       0.523 -11.078 -20.793  1.00                 N  
ATOM   2325  CA  ASP   386      -0.572 -10.202 -21.199  1.00                 C  
ATOM   2326  C   ASP   386      -1.683 -11.043 -21.804  1.00                 C  
ATOM   2327  O   ASP   386      -1.400 -11.908 -22.619  1.00                 O  
ATOM   2328  CB  ASP   386      -0.075  -9.147 -22.190  1.00                 C  
ATOM   2329  CG  ASP   386       0.822  -8.113 -21.539  1.00                 C  
ATOM   2330  OD1 ASP   386       0.885  -8.082 -20.292  1.00                 O  
ATOM   2331  OD2 ASP   386       1.462  -7.334 -22.276  1.00                 O  
ATOM   2332  N   ARG   387      -2.947 -10.793 -21.414  1.00                 N  
ATOM   2333  CA  ARG   387      -4.090 -11.431 -22.071  1.00                 C  
ATOM   2334  C   ARG   387      -4.051 -11.257 -23.588  1.00                 C  
ATOM   2335  O   ARG   387      -3.570 -10.233 -24.087  1.00                 O  
ATOM   2336  CB  ARG   387      -5.404 -10.869 -21.525  1.00                 C  
ATOM   2337  CD  ARG   387      -6.938  -8.901 -21.258  1.00                 C  
ATOM   2338  NE  ARG   387      -7.213  -7.514 -21.628  1.00                 N  
ATOM   2339  CG  ARG   387      -5.671  -9.424 -21.914  1.00                 C  
ATOM   2340  CZ  ARG   387      -7.906  -7.151 -22.702  1.00                 C  
ATOM   2341  NH1 ARG   387      -8.106  -5.866 -22.959  1.00                 N  
ATOM   2342  NH2 ARG   387      -8.398  -8.075 -23.517  1.00                 N  
ATOM   2343  N   ILE   388      -4.552 -12.251 -24.314  1.00                 N  
ATOM   2344  CA  ILE   388      -4.656 -12.138 -25.760  1.00                 C  
ATOM   2345  C   ILE   388      -6.087 -12.333 -26.232  1.00                 C  
ATOM   2346  O   ILE   388      -6.375 -12.182 -27.415  1.00                 O  
ATOM   2347  CB  ILE   388      -3.734 -13.145 -26.473  1.00                 C  
ATOM   2348  CD1 ILE   388      -5.326 -15.128 -26.653  1.00                 C  
ATOM   2349  CG1 ILE   388      -4.063 -14.573 -26.032  1.00                 C  
ATOM   2350  CG2 ILE   388      -2.274 -12.798 -26.226  1.00                 C  
ATOM   2351  N   GLU   389      -6.983 -12.671 -25.309  1.00                 N  
ATOM   2352  CA  GLU   389      -8.382 -12.936 -25.661  1.00                 C  
ATOM   2353  C   GLU   389      -9.304 -11.777 -25.375  1.00                 C  
ATOM   2354  O   GLU   389      -9.228 -11.154 -24.315  1.00                 O  
ATOM   2355  CB  GLU   389      -8.897 -14.170 -24.918  1.00                 C  
ATOM   2356  CD  GLU   389      -8.749 -16.667 -24.564  1.00                 C  
ATOM   2357  CG  GLU   389      -8.198 -15.464 -25.304  1.00                 C  
ATOM   2358  OE1 GLU   389      -9.844 -17.142 -24.933  1.00                 O  
ATOM   2359  OE2 GLU   389      -8.087 -17.135 -23.614  1.00                 O  
ATOM   2360  N   GLU   390     -10.180 -11.523 -26.346  1.00                 N  
ATOM   2361  CA  GLU   390     -11.275 -10.566 -26.241  1.00                 C  
ATOM   2362  C   GLU   390     -12.508 -11.192 -26.916  1.00                 C  
ATOM   2363  O   GLU   390     -12.372 -11.981 -27.862  1.00                 O  
ATOM   2364  CB  GLU   390     -10.886  -9.234 -26.885  1.00                 C  
ATOM   2365  CD  GLU   390      -9.370  -7.214 -26.865  1.00                 C  
ATOM   2366  CG  GLU   390      -9.723  -8.531 -26.203  1.00                 C  
ATOM   2367  OE1 GLU   390      -9.431  -7.139 -28.110  1.00                 O  
ATOM   2368  OE2 GLU   390      -9.032  -6.256 -26.138  1.00                 O  
ATOM   2369  N   PHE   391     -13.613 -11.124 -26.147  1.00                 N  
ATOM   2370  CA  PHE   391     -14.877 -11.689 -26.600  1.00                 C  
ATOM   2371  C   PHE   391     -15.613 -10.709 -27.502  1.00                 C  
ATOM   2372  O   PHE   391     -15.813  -9.538 -27.167  1.00                 O  
ATOM   2373  CB  PHE   391     -15.753 -12.070 -25.405  1.00                 C  
ATOM   2374  CG  PHE   391     -17.061 -12.701 -25.788  1.00                 C  
ATOM   2375  CZ  PHE   391     -19.484 -13.864 -26.496  1.00                 C  
ATOM   2376  CD1 PHE   391     -17.106 -14.000 -26.263  1.00                 C  
ATOM   2377  CE1 PHE   391     -18.309 -14.581 -26.616  1.00                 C  
ATOM   2378  CD2 PHE   391     -18.246 -11.996 -25.673  1.00                 C  
ATOM   2379  CE2 PHE   391     -19.449 -12.577 -26.026  1.00                 C  
ATOM   2380  N   ASP   392     -16.027 -11.186 -28.670  1.00                 N  
ATOM   2381  CA  ASP   392     -16.788 -10.373 -29.611  1.00                 C  
ATOM   2382  C   ASP   392     -18.217 -10.905 -29.490  1.00                 C  
ATOM   2383  O   ASP   392     -18.614 -11.856 -30.169  1.00                 O  
ATOM   2384  CB  ASP   392     -16.202 -10.493 -31.019  1.00                 C  
ATOM   2385  CG  ASP   392     -16.917  -9.613 -32.025  1.00                 C  
ATOM   2386  OD1 ASP   392     -17.957  -9.023 -31.665  1.00                 O  
ATOM   2387  OD2 ASP   392     -16.437  -9.513 -33.174  1.00                 O  
ATOM   2388  N   SER   393     -19.009 -10.291 -28.616  1.00                 N  
ATOM   2389  CA  SER   393     -20.382 -10.733 -28.390  1.00                 C  
ATOM   2390  C   SER   393     -21.273 -10.643 -29.624  1.00                 C  
ATOM   2391  O   SER   393     -22.092 -11.525 -29.897  1.00                 O  
ATOM   2392  CB  SER   393     -21.028  -9.922 -27.265  1.00                 C  
ATOM   2393  OG  SER   393     -20.395 -10.179 -26.023  1.00                 O  
ATOM   2394  N   GLY   394     -21.126  -9.568 -30.391  1.00                 N  
ATOM   2395  CA  GLY   394     -21.932  -9.367 -31.591  1.00                 C  
ATOM   2396  C   GLY   394     -21.792 -10.480 -32.624  1.00                 C  
ATOM   2397  O   GLY   394     -22.760 -10.890 -33.270  1.00                 O  
ATOM   2398  N   ASN   395     -20.576 -10.988 -32.792  1.00                 N  
ATOM   2399  CA  ASN   395     -20.325 -12.032 -33.774  1.00                 C  
ATOM   2400  C   ASN   395     -20.164 -13.428 -33.178  1.00                 C  
ATOM   2401  O   ASN   395     -19.876 -14.403 -33.878  1.00                 O  
ATOM   2402  CB  ASN   395     -19.082 -11.701 -34.602  1.00                 C  
ATOM   2403  CG  ASN   395     -19.288 -10.503 -35.509  1.00                 C  
ATOM   2404  OD1 ASN   395     -20.013 -10.581 -36.501  1.00                 O  
ATOM   2405  ND2 ASN   395     -18.649  -9.390 -35.171  1.00                 N  
ATOM   2406  N   ALA   396     -20.349 -13.539 -31.865  1.00                 N  
ATOM   2407  CA  ALA   396     -20.224 -14.818 -31.166  1.00                 C  
ATOM   2408  C   ALA   396     -18.887 -15.479 -31.485  1.00                 C  
ATOM   2409  O   ALA   396     -18.808 -16.652 -31.859  1.00                 O  
ATOM   2410  CB  ALA   396     -21.373 -15.741 -31.541  1.00                 C  
ATOM   2411  N   ARG   397     -17.816 -14.711 -31.335  1.00                 N  
ATOM   2412  CA  ARG   397     -16.483 -15.217 -31.621  1.00                 C  
ATOM   2413  C   ARG   397     -15.505 -14.739 -30.565  1.00                 C  
ATOM   2414  O   ARG   397     -15.698 -13.704 -29.921  1.00                 O  
ATOM   2415  CB  ARG   397     -16.030 -14.775 -33.014  1.00                 C  
ATOM   2416  CD  ARG   397     -15.491 -12.897 -34.589  1.00                 C  
ATOM   2417  NE  ARG   397     -15.247 -11.464 -34.733  1.00                 N  
ATOM   2418  CG  ARG   397     -15.848 -13.273 -33.160  1.00                 C  
ATOM   2419  CZ  ARG   397     -15.034 -10.855 -35.895  1.00                 C  
ATOM   2420  NH1 ARG   397     -14.821  -9.547 -35.928  1.00                 N  
ATOM   2421  NH2 ARG   397     -15.035 -11.556 -37.020  1.00                 N  
ATOM   2422  N   TRP   398     -14.452 -15.500 -30.335  1.00                 N  
ATOM   2423  CA  TRP   398     -13.372 -15.049 -29.474  1.00                 C  
ATOM   2424  C   TRP   398     -12.229 -14.596 -30.358  1.00                 C  
ATOM   2425  O   TRP   398     -11.794 -15.333 -31.241  1.00                 O  
ATOM   2426  CB  TRP   398     -12.944 -16.167 -28.521  1.00                 C  
ATOM   2427  CG  TRP   398     -13.972 -16.496 -27.482  1.00                 C  
ATOM   2428  CD1 TRP   398     -14.847 -17.543 -27.499  1.00                 C  
ATOM   2429  NE1 TRP   398     -15.637 -17.519 -26.375  1.00                 N  
ATOM   2430  CD2 TRP   398     -14.232 -15.773 -26.273  1.00                 C  
ATOM   2431  CE2 TRP   398     -15.277 -16.439 -25.607  1.00                 C  
ATOM   2432  CH2 TRP   398     -15.230 -14.876 -23.838  1.00                 C  
ATOM   2433  CZ2 TRP   398     -15.785 -15.998 -24.386  1.00                 C  
ATOM   2434  CE3 TRP   398     -13.683 -14.627 -25.689  1.00                 C  
ATOM   2435  CZ3 TRP   398     -14.190 -14.194 -24.479  1.00                 C  
ATOM   2436  N   GLU   399     -11.771 -13.369 -30.144  1.00                 N  
ATOM   2437  CA  GLU   399     -10.701 -12.816 -30.967  1.00                 C  
ATOM   2438  C   GLU   399      -9.362 -12.833 -30.231  1.00                 C  
ATOM   2439  O   GLU   399      -9.220 -12.287 -29.132  1.00                 O  
ATOM   2440  CB  GLU   399     -11.040 -11.387 -31.397  1.00                 C  
ATOM   2441  CD  GLU   399     -12.547  -9.857 -32.726  1.00                 C  
ATOM   2442  CG  GLU   399     -12.245 -11.285 -32.318  1.00                 C  
ATOM   2443  OE1 GLU   399     -11.686  -8.980 -32.502  1.00                 O  
ATOM   2444  OE2 GLU   399     -13.644  -9.614 -33.271  1.00                 O  
ATOM   2445  N   ILE   400      -8.390 -13.485 -30.856  1.00                 N  
ATOM   2446  CA  ILE   400      -7.034 -13.543 -30.348  1.00                 C  
ATOM   2447  C   ILE   400      -6.231 -12.419 -30.981  1.00                 C  
ATOM   2448  O   ILE   400      -6.121 -12.338 -32.204  1.00                 O  
ATOM   2449  CB  ILE   400      -6.387 -14.913 -30.622  1.00                 C  
ATOM   2450  CD1 ILE   400      -8.422 -16.441 -30.467  1.00                 C  
ATOM   2451  CG1 ILE   400      -7.113 -16.011 -29.842  1.00                 C  
ATOM   2452  CG2 ILE   400      -4.901 -14.875 -30.297  1.00                 C  
ATOM   2453  N   ASP   401      -5.685 -11.546 -30.143  1.00                 N  
ATOM   2454  CA  ASP   401      -4.815 -10.478 -30.600  1.00                 C  
ATOM   2455  C   ASP   401      -3.347 -10.877 -30.457  1.00                 C  
ATOM   2456  O   ASP   401      -2.697 -10.549 -29.466  1.00                 O  
ATOM   2457  CB  ASP   401      -5.093  -9.190 -29.822  1.00                 C  
ATOM   2458  CG  ASP   401      -4.266  -8.020 -30.317  1.00                 C  
ATOM   2459  OD1 ASP   401      -3.370  -8.240 -31.158  1.00                 O  
ATOM   2460  OD2 ASP   401      -4.515  -6.883 -29.864  1.00                 O  
ATOM   2461  N   PHE   402      -2.832 -11.575 -31.462  1.00                 N  
ATOM   2462  CA  PHE   402      -1.455 -12.044 -31.471  1.00                 C  
ATOM   2463  C   PHE   402      -0.379 -10.979 -31.296  1.00                 C  
ATOM   2464  O   PHE   402       0.793 -11.316 -31.143  1.00                 O  
ATOM   2465  CB  PHE   402      -1.150 -12.787 -32.773  1.00                 C  
ATOM   2466  CG  PHE   402      -1.166 -11.907 -33.991  1.00                 C  
ATOM   2467  CZ  PHE   402      -1.201 -10.281 -36.245  1.00                 C  
ATOM   2468  CD1 PHE   402      -0.065 -11.136 -34.319  1.00                 C  
ATOM   2469  CE1 PHE   402      -0.079 -10.326 -35.439  1.00                 C  
ATOM   2470  CD2 PHE   402      -2.281 -11.851 -34.808  1.00                 C  
ATOM   2471  CE2 PHE   402      -2.295 -11.041 -35.928  1.00                 C  
ATOM   2472  N   ALA   403      -0.761  -9.704 -31.315  1.00                 N  
ATOM   2473  CA  ALA   403       0.178  -8.630 -30.959  1.00                 C  
ATOM   2474  C   ALA   403       0.621  -8.719 -29.501  1.00                 C  
ATOM   2475  O   ALA   403       1.692  -8.236 -29.146  1.00                 O  
ATOM   2476  CB  ALA   403      -0.449  -7.269 -31.222  1.00                 C  
ATOM   2477  N   ALA   404      -0.213  -9.338 -28.668  1.00                 N  
ATOM   2478  CA  ALA   404       0.071  -9.481 -27.245  1.00                 C  
ATOM   2479  C   ALA   404       0.594 -10.868 -26.903  1.00                 C  
ATOM   2480  O   ALA   404       0.800 -11.178 -25.732  1.00                 O  
ATOM   2481  CB  ALA   404      -1.175  -9.188 -26.424  1.00                 C  
ATOM   2482  N   PHE   405       0.814 -11.700 -27.916  1.00                 N  
ATOM   2483  CA  PHE   405       1.141 -13.100 -27.667  1.00                 C  
ATOM   2484  C   PHE   405       2.411 -13.253 -26.839  1.00                 C  
ATOM   2485  O   PHE   405       2.433 -14.024 -25.893  1.00                 O  
ATOM   2486  CB  PHE   405       1.296 -13.857 -28.987  1.00                 C  
ATOM   2487  CG  PHE   405       1.690 -15.297 -28.818  1.00                 C  
ATOM   2488  CZ  PHE   405       2.426 -17.959 -28.506  1.00                 C  
ATOM   2489  CD1 PHE   405       0.749 -16.251 -28.476  1.00                 C  
ATOM   2490  CE1 PHE   405       1.111 -17.576 -28.320  1.00                 C  
ATOM   2491  CD2 PHE   405       3.002 -15.696 -29.002  1.00                 C  
ATOM   2492  CE2 PHE   405       3.365 -17.021 -28.846  1.00                 C  
ATOM   2493  N   ASN   406       3.455 -12.514 -27.198  1.00                 N  
ATOM   2494  CA  ASN   406       4.741 -12.648 -26.546  1.00                 C  
ATOM   2495  C   ASN   406       4.844 -11.714 -25.358  1.00                 C  
ATOM   2496  O   ASN   406       5.754 -11.837 -24.544  1.00                 O  
ATOM   2497  CB  ASN   406       5.875 -12.388 -27.540  1.00                 C  
ATOM   2498  CG  ASN   406       5.995 -13.480 -28.585  1.00                 C  
ATOM   2499  OD1 ASN   406       6.074 -14.663 -28.255  1.00                 O  
ATOM   2500  ND2 ASN   406       6.008 -13.084 -29.853  1.00                 N  
ATOM   2501  N   ASP   407       3.898 -10.792 -25.243  1.00                 N  
ATOM   2502  CA  ASP   407       4.038  -9.674 -24.311  1.00                 C  
ATOM   2503  C   ASP   407       3.792 -10.074 -22.864  1.00                 C  
ATOM   2504  O   ASP   407       2.885 -10.835 -22.571  1.00                 O  
ATOM   2505  CB  ASP   407       3.081  -8.541 -24.686  1.00                 C  
ATOM   2506  CG  ASP   407       3.478  -7.845 -25.974  1.00                 C  
ATOM   2507  OD1 ASP   407       4.645  -7.994 -26.394  1.00                 O  
ATOM   2508  OD2 ASP   407       2.623  -7.151 -26.562  1.00                 O  
ATOM   2509  N   VAL   408       4.624  -9.555 -21.972  1.00                 N  
ATOM   2510  CA  VAL   408       4.494  -9.802 -20.540  1.00                 C  
ATOM   2511  C   VAL   408       4.473  -8.487 -19.786  1.00                 C  
ATOM   2512  O   VAL   408       4.826  -7.449 -20.332  1.00                 O  
ATOM   2513  CB  VAL   408       5.629 -10.701 -20.017  1.00                 C  
ATOM   2514  CG1 VAL   408       5.596 -12.056 -20.707  1.00                 C  
ATOM   2515  CG2 VAL   408       6.978 -10.029 -20.220  1.00                 C  
ATOM   2516  N   ILE   409       4.049  -8.530 -18.533  1.00                 N  
ATOM   2517  CA  ILE   409       4.069  -7.346 -17.700  1.00                 C  
ATOM   2518  C   ILE   409       4.449  -7.695 -16.271  1.00                 C  
ATOM   2519  O   ILE   409       4.198  -8.815 -15.818  1.00                 O  
ATOM   2520  CB  ILE   409       2.712  -6.619 -17.720  1.00                 C  
ATOM   2521  CD1 ILE   409       1.644  -4.351 -17.257  1.00                 C  
ATOM   2522  CG1 ILE   409       2.818  -5.271 -17.004  1.00                 C  
ATOM   2523  CG2 ILE   409       1.627  -7.497 -17.116  1.00                 C  
ATOM   2524  N   TYR   410       5.049  -6.737 -15.564  1.00                 N  
ATOM   2525  CA  TYR   410       5.580  -6.986 -14.237  1.00                 C  
ATOM   2526  C   TYR   410       4.471  -6.944 -13.187  1.00                 C  
ATOM   2527  O   TYR   410       3.597  -6.094 -13.269  1.00                 O  
ATOM   2528  CB  TYR   410       6.668  -5.966 -13.895  1.00                 C  
ATOM   2529  CG  TYR   410       7.303  -6.179 -12.540  1.00                 C  
ATOM   2530  OH  TYR   410       9.058  -6.776  -8.817  1.00                 O  
ATOM   2531  CZ  TYR   410       8.476  -6.577 -10.049  1.00                 C  
ATOM   2532  CD1 TYR   410       8.252  -7.175 -12.347  1.00                 C  
ATOM   2533  CE1 TYR   410       8.837  -7.377 -11.111  1.00                 C  
ATOM   2534  CD2 TYR   410       6.952  -5.383 -11.457  1.00                 C  
ATOM   2535  CE2 TYR   410       7.527  -5.570 -10.214  1.00                 C  
ATOM   2536  N   THR   411       4.480  -7.874 -12.234  1.00                 N  
ATOM   2537  CA  THR   411       3.578  -7.800 -11.066  1.00                 C  
ATOM   2538  C   THR   411       4.300  -8.059  -9.778  1.00                 C  
ATOM   2539  O   THR   411       5.365  -8.697  -9.769  1.00                 O  
ATOM   2540  CB  THR   411       2.411  -8.797 -11.190  1.00                 C  
ATOM   2541  OG1 THR   411       2.921 -10.136 -11.207  1.00                 O  
ATOM   2542  CG2 THR   411       1.638  -8.555 -12.478  1.00                 C  
ATOM   2543  N   SER   412       3.689  -7.577  -8.691  1.00                 N  
ATOM   2544  CA  SER   412       4.228  -7.749  -7.358  1.00                 C  
ATOM   2545  C   SER   412       4.453  -9.227  -7.146  1.00                 C  
ATOM   2546  O   SER   412       3.543 -10.034  -7.365  1.00                 O  
ATOM   2547  CB  SER   412       3.277  -7.159  -6.315  1.00                 C  
ATOM   2548  OG  SER   412       3.748  -7.399  -5.001  1.00                 O  
ATOM   2549  N   ASN   413       5.675  -9.580  -6.757  1.00                 N  
ATOM   2550  CA  ASN   413       6.063 -10.975  -6.650  1.00                 C  
ATOM   2551  C   ASN   413       7.179 -11.131  -5.633  1.00                 C  
ATOM   2552  O   ASN   413       8.147 -10.348  -5.637  1.00                 O  
ATOM   2553  CB  ASN   413       6.481 -11.521  -8.017  1.00                 C  
ATOM   2554  CG  ASN   413       6.729 -13.017  -7.995  1.00                 C  
ATOM   2555  OD1 ASN   413       5.798 -13.808  -7.845  1.00                 O  
ATOM   2556  ND2 ASN   413       7.989 -13.409  -8.146  1.00                 N  
ATOM   2557  N   ILE   414       7.053 -12.146  -4.760  1.00                 N  
ATOM   2558  CA  ILE   414       8.107 -12.443  -3.813  1.00                 C  
ATOM   2559  C   ILE   414       9.433 -12.688  -4.523  1.00                 C  
ATOM   2560  O   ILE   414       9.455 -13.184  -5.657  1.00                 O  
ATOM   2561  CB  ILE   414       7.752 -13.659  -2.937  1.00                 C  
ATOM   2562  CD1 ILE   414       6.586 -12.205  -1.197  1.00                 C  
ATOM   2563  CG1 ILE   414       6.477 -13.386  -2.137  1.00                 C  
ATOM   2564  CG2 ILE   414       8.921 -14.023  -2.033  1.00                 C  
ATOM   2565  N   ARG   415      10.521 -12.318  -3.855  1.00                 N  
ATOM   2566  CA  ARG   415      11.864 -12.550  -4.365  1.00                 C  
ATOM   2567  C   ARG   415      12.456 -13.847  -3.832  1.00                 C  
ATOM   2568  O   ARG   415      13.578 -14.214  -4.196  1.00                 O  
ATOM   2569  CB  ARG   415      12.782 -11.379  -4.008  1.00                 C  
ATOM   2570  CD  ARG   415      13.344  -8.947  -4.264  1.00                 C  
ATOM   2571  NE  ARG   415      14.708  -9.178  -4.733  1.00                 N  
ATOM   2572  CG  ARG   415      12.403 -10.067  -4.675  1.00                 C  
ATOM   2573  CZ  ARG   415      15.770  -8.503  -4.305  1.00                 C  
ATOM   2574  NH1 ARG   415      16.973  -8.783  -4.789  1.00                 N  
ATOM   2575  NH2 ARG   415      15.627  -7.550  -3.394  1.00                 N  
ATOM   2576  N   HIS   416      11.711 -14.537  -2.974  1.00                 N  
ATOM   2577  CA  HIS   416      12.219 -15.725  -2.307  1.00                 C  
ATOM   2578  C   HIS   416      12.014 -16.952  -3.169  1.00                 C  
ATOM   2579  O   HIS   416      11.072 -17.005  -3.964  1.00                 O  
ATOM   2580  CB  HIS   416      11.538 -15.910  -0.950  1.00                 C  
ATOM   2581  CG  HIS   416      11.866 -14.838   0.042  1.00                 C  
ATOM   2582  ND1 HIS   416      13.076 -14.776   0.698  1.00                 N  
ATOM   2583  CE1 HIS   416      13.075 -13.711   1.519  1.00                 C  
ATOM   2584  CD2 HIS   416      11.172 -13.680   0.588  1.00                 C  
ATOM   2585  NE2 HIS   416      11.936 -13.049   1.458  1.00                 N  
ATOM   2586  N   SER   417      12.884 -17.945  -2.990  1.00                 N  
ATOM   2587  CA  SER   417      12.700 -19.266  -3.591  1.00                 C  
ATOM   2588  C   SER   417      11.417 -19.898  -3.093  1.00                 C  
ATOM   2589  O   SER   417      11.011 -19.666  -1.951  1.00                 O  
ATOM   2590  CB  SER   417      13.896 -20.167  -3.280  1.00                 C  
ATOM   2591  OG  SER   417      13.966 -20.464  -1.896  1.00                 O  
ATOM   2592  N   GLY   418      10.778 -20.710  -3.931  1.00                 N  
ATOM   2593  CA  GLY   418       9.532 -21.350  -3.508  1.00                 C  
ATOM   2594  C   GLY   418       9.702 -22.125  -2.197  1.00                 C  
ATOM   2595  O   GLY   418       8.795 -22.136  -1.369  1.00                 O  
ATOM   2596  N   LYS   419      10.864 -22.745  -2.011  1.00                 N  
ATOM   2597  CA  LYS   419      11.141 -23.494  -0.804  1.00                 C  
ATOM   2598  C   LYS   419      11.035 -22.625   0.447  1.00                 C  
ATOM   2599  O   LYS   419      10.400 -23.004   1.423  1.00                 O  
ATOM   2600  CB  LYS   419      12.533 -24.126  -0.873  1.00                 C  
ATOM   2601  CD  LYS   419      14.274 -25.585   0.195  1.00                 C  
ATOM   2602  CE  LYS   419      14.658 -26.379   1.432  1.00                 C  
ATOM   2603  CG  LYS   419      12.902 -24.948   0.351  1.00                 C  
ATOM   2604  NZ  LYS   419      16.000 -27.009   1.293  1.00                 N  
ATOM   2605  N   GLU   420      11.644 -21.451   0.411  1.00                 N  
ATOM   2606  CA  GLU   420      11.583 -20.550   1.544  1.00                 C  
ATOM   2607  C   GLU   420      10.166 -19.984   1.682  1.00                 C  
ATOM   2608  O   GLU   420       9.698 -19.734   2.790  1.00                 O  
ATOM   2609  CB  GLU   420      12.605 -19.422   1.387  1.00                 C  
ATOM   2610  CD  GLU   420      15.035 -18.737   1.313  1.00                 C  
ATOM   2611  CG  GLU   420      14.052 -19.876   1.495  1.00                 C  
ATOM   2612  OE1 GLU   420      15.110 -18.190   0.193  1.00                 O  
ATOM   2613  OE2 GLU   420      15.730 -18.390   2.291  1.00                 O  
ATOM   2614  N   LEU   421       9.466 -19.818   0.564  1.00                 N  
ATOM   2615  CA  LEU   421       8.117 -19.302   0.619  1.00                 C  
ATOM   2616  C   LEU   421       7.246 -20.266   1.390  1.00                 C  
ATOM   2617  O   LEU   421       6.497 -19.879   2.283  1.00                 O  
ATOM   2618  CB  LEU   421       7.572 -19.076  -0.793  1.00                 C  
ATOM   2619  CG  LEU   421       6.131 -18.572  -0.890  1.00                 C  
ATOM   2620  CD1 LEU   421       5.989 -17.215  -0.217  1.00                 C  
ATOM   2621  CD2 LEU   421       5.687 -18.490  -2.342  1.00                 C  
ATOM   2622  N   ALA   422       7.359 -21.536   1.036  1.00                 N  
ATOM   2623  CA  ALA   422       6.624 -22.578   1.701  1.00                 C  
ATOM   2624  C   ALA   422       6.956 -22.562   3.183  1.00                 C  
ATOM   2625  O   ALA   422       6.061 -22.454   4.008  1.00                 O  
ATOM   2626  CB  ALA   422       6.945 -23.930   1.083  1.00                 C  
ATOM   2627  N   CYS   423       8.245 -22.618   3.512  1.00                 N  
ATOM   2628  CA  CYS   423       8.692 -22.667   4.902  1.00                 C  
ATOM   2629  C   CYS   423       8.114 -21.543   5.734  1.00                 C  
ATOM   2630  O   CYS   423       7.742 -21.743   6.887  1.00                 O  
ATOM   2631  CB  CYS   423      10.219 -22.619   4.976  1.00                 C  
ATOM   2632  SG  CYS   423      11.044 -24.103   4.352  1.00                 S  
ATOM   2633  N   PHE   424       8.052 -20.357   5.144  1.00                 N  
ATOM   2634  CA  PHE   424       7.557 -19.180   5.833  1.00                 C  
ATOM   2635  C   PHE   424       6.053 -19.245   6.004  1.00                 C  
ATOM   2636  O   PHE   424       5.523 -18.787   7.016  1.00                 O  
ATOM   2637  CB  PHE   424       7.947 -17.911   5.073  1.00                 C  
ATOM   2638  CG  PHE   424       7.518 -16.642   5.752  1.00                 C  
ATOM   2639  CZ  PHE   424       6.718 -14.292   7.004  1.00                 C  
ATOM   2640  CD1 PHE   424       8.179 -16.184   6.879  1.00                 C  
ATOM   2641  CE1 PHE   424       7.784 -15.017   7.503  1.00                 C  
ATOM   2642  CD2 PHE   424       6.453 -15.905   5.265  1.00                 C  
ATOM   2643  CE2 PHE   424       6.057 -14.738   5.889  1.00                 C  
ATOM   2644  N   LYS   425       5.374 -19.810   5.009  1.00                 N  
ATOM   2645  CA  LYS   425       3.934 -20.026   5.073  1.00                 C  
ATOM   2646  C   LYS   425       3.536 -21.123   6.086  1.00                 C  
ATOM   2647  O   LYS   425       2.583 -20.953   6.850  1.00                 O  
ATOM   2648  CB  LYS   425       3.386 -20.395   3.693  1.00                 C  
ATOM   2649  CD  LYS   425       2.854 -19.689   1.344  1.00                 C  
ATOM   2650  CE  LYS   425       2.866 -18.543   0.345  1.00                 C  
ATOM   2651  CG  LYS   425       3.399 -19.250   2.693  1.00                 C  
ATOM   2652  NZ  LYS   425       2.374 -18.970  -0.994  1.00                 N  
ATOM   2653  N   ALA   426       4.275 -22.233   6.101  1.00                 N  
ATOM   2654  CA  ALA   426       4.014 -23.326   7.039  1.00                 C  
ATOM   2655  C   ALA   426       4.184 -22.891   8.484  1.00                 C  
ATOM   2656  O   ALA   426       3.499 -23.401   9.364  1.00                 O  
ATOM   2657  CB  ALA   426       4.932 -24.504   6.749  1.00                 C  
ATOM   2658  N   LYS   427       5.102 -21.957   8.724  1.00                 N  
ATOM   2659  CA  LYS   427       5.287 -21.367  10.054  1.00                 C  
ATOM   2660  C   LYS   427       4.210 -20.338  10.409  1.00                 C  
ATOM   2661  O   LYS   427       3.878 -20.173  11.586  1.00                 O  
ATOM   2662  CB  LYS   427       6.663 -20.706  10.160  1.00                 C  
ATOM   2663  CD  LYS   427       9.156 -20.964  10.279  1.00                 C  
ATOM   2664  CE  LYS   427      10.317 -21.945  10.301  1.00                 C  
ATOM   2665  CG  LYS   427       7.824 -21.686  10.164  1.00                 C  
ATOM   2666  NZ  LYS   427      11.631 -21.249  10.370  1.00                 N  
ATOM   2667  N   ASN   428       3.684 -19.647   9.392  1.00                 N  
ATOM   2668  CA  ASN   428       2.580 -18.690   9.554  1.00                 C  
ATOM   2669  C   ASN   428       1.314 -19.409  10.016  1.00                 C  
ATOM   2670  O   ASN   428       0.680 -19.001  10.997  1.00                 O  
ATOM   2671  CB  ASN   428       2.334 -17.930   8.249  1.00                 C  
ATOM   2672  CG  ASN   428       3.415 -16.909   7.956  1.00                 C  
ATOM   2673  OD1 ASN   428       4.165 -16.512   8.848  1.00                 O  
ATOM   2674  ND2 ASN   428       3.497 -16.479   6.703  1.00                 N  
ATOM   2675  N   MET   429       0.966 -20.476   9.292  1.00                 N  
ATOM   2676  CA  MET   429      -0.079 -21.427   9.679  1.00                 C  
ATOM   2677  C   MET   429       0.164 -21.999  11.090  1.00                 C  
ATOM   2678  O   MET   429      -0.754 -22.054  11.913  1.00                 O  
ATOM   2679  CB  MET   429      -0.165 -22.570   8.666  1.00                 C  
ATOM   2680  SD  MET   429      -1.221 -24.993   7.834  1.00                 S  
ATOM   2681  CE  MET   429       0.299 -25.824   8.289  1.00                 C  
ATOM   2682  CG  MET   429      -1.218 -23.615   8.997  1.00                 C  
ATOM   2683  N   SER   430       1.408 -22.394  11.365  1.00                 N  
ATOM   2684  CA  SER   430       1.787 -23.028  12.632  1.00                 C  
ATOM   2685  C   SER   430       1.822 -22.091  13.863  1.00                 C  
ATOM   2686  O   SER   430       2.037 -22.553  14.993  1.00                 O  
ATOM   2687  CB  SER   430       3.163 -23.686  12.511  1.00                 C  
ATOM   2688  OG  SER   430       4.178 -22.716  12.322  1.00                 O  
ATOM   2689  N   PRO   431       1.607 -20.789  13.653  1.00                 N  
ATOM   2690  CA  PRO   431       1.615 -19.811  14.757  1.00                 C  
ATOM   2691  C   PRO   431       0.222 -19.588  15.358  1.00                 C  
ATOM   2692  O   PRO   431      -0.730 -20.317  15.052  1.00                 O  
ATOM   2693  CB  PRO   431       2.141 -18.528  14.111  1.00                 C  
ATOM   2694  CD  PRO   431       2.127 -20.191  12.390  1.00                 C  
ATOM   2695  CG  PRO   431       2.879 -18.994  12.901  1.00                 C  
TER
