# Supplementary material for: Comparative Single-Cell Transcriptomics Reveals Novel Genes Involved in Bivalve Embryonic Shell Formation and Questions Ontogenetic Homology of Molluscan Shell Types
Source: Front Cell Dev Biol. 2022 Jun 9;10:883755. doi: 10.3389/fcell.2022.883755 (PMC9261976; doi:10.3389/fcell.2022.883755)
Supplement: Supplementary file 1 [file DataSheet1.ZIP › Supplementary_File1/s_f_2/33e7a321046065fd.final.pdb]

SSBOND   1 CYS    385    CYS    407
ATOM      1  N   TYR    52       1.085  37.347  42.578  1.00                 N  
ATOM      2  CA  TYR    52       1.217  35.899  42.543  1.00                 C  
ATOM      3  C   TYR    52       2.607  35.564  43.058  1.00                 C  
ATOM      4  O   TYR    52       3.592  36.128  42.588  1.00                 O  
ATOM      5  CB  TYR    52       0.984  35.374  41.125  1.00                 C  
ATOM      6  CG  TYR    52      -0.455  35.462  40.668  1.00                 C  
ATOM      7  OH  TYR    52      -4.407  35.715  39.401  1.00                 O  
ATOM      8  CZ  TYR    52      -3.100  35.630  39.822  1.00                 C  
ATOM      9  CD1 TYR    52      -0.824  36.321  39.642  1.00                 C  
ATOM     10  CE1 TYR    52      -2.137  36.408  39.218  1.00                 C  
ATOM     11  CD2 TYR    52      -1.439  34.685  41.265  1.00                 C  
ATOM     12  CE2 TYR    52      -2.757  34.758  40.854  1.00                 C  
ATOM     13  N   ASP    53       2.692  34.652  44.034  1.00                 N  
ATOM     14  CA  ASP    53       3.922  34.449  44.805  1.00                 C  
ATOM     15  C   ASP    53       5.130  34.024  43.979  1.00                 C  
ATOM     16  O   ASP    53       6.230  34.445  44.329  1.00                 O  
ATOM     17  CB  ASP    53       3.702  33.402  45.899  1.00                 C  
ATOM     18  CG  ASP    53       2.835  33.915  47.031  1.00                 C  
ATOM     19  OD1 ASP    53       2.629  35.144  47.111  1.00                 O  
ATOM     20  OD2 ASP    53       2.361  33.088  47.839  1.00                 O  
ATOM     21  N   HIS    54       4.970  33.230  42.924  1.00                 N  
ATOM     22  CA  HIS    54       6.177  32.804  42.225  1.00                 C  
ATOM     23  C   HIS    54       6.354  33.590  40.935  1.00                 C  
ATOM     24  O   HIS    54       5.380  33.935  40.291  1.00                 O  
ATOM     25  CB  HIS    54       6.125  31.303  41.931  1.00                 C  
ATOM     26  CG  HIS    54       7.367  30.770  41.289  1.00                 C  
ATOM     27  ND1 HIS    54       7.450  29.495  40.773  1.00                 N  
ATOM     28  CE1 HIS    54       8.682  29.306  40.267  1.00                 C  
ATOM     29  CD2 HIS    54       8.700  31.288  41.017  1.00                 C  
ATOM     30  NE2 HIS    54       9.437  30.378  40.410  1.00                 N  
ATOM     31  N   TYR    55       7.593  33.918  40.583  1.00                 N  
ATOM     32  CA  TYR    55       7.843  34.626  39.331  1.00                 C  
ATOM     33  C   TYR    55       9.226  34.346  38.756  1.00                 C  
ATOM     34  O   TYR    55      10.190  34.153  39.491  1.00                 O  
ATOM     35  CB  TYR    55       7.679  36.135  39.526  1.00                 C  
ATOM     36  CG  TYR    55       8.674  36.739  40.491  1.00                 C  
ATOM     37  OH  TYR    55      11.421  38.406  43.130  1.00                 O  
ATOM     38  CZ  TYR    55      10.511  37.854  42.258  1.00                 C  
ATOM     39  CD1 TYR    55       9.869  37.279  40.034  1.00                 C  
ATOM     40  CE1 TYR    55      10.785  37.834  40.908  1.00                 C  
ATOM     41  CD2 TYR    55       8.415  36.769  41.855  1.00                 C  
ATOM     42  CE2 TYR    55       9.319  37.319  42.744  1.00                 C  
ATOM     43  N   ARG    56       9.304  34.331  37.430  1.00                 N  
ATOM     44  CA  ARG    56      10.558  34.203  36.699  1.00                 C  
ATOM     45  C   ARG    56      10.502  35.024  35.417  1.00                 C  
ATOM     46  O   ARG    56       9.428  35.231  34.857  1.00                 O  
ATOM     47  CB  ARG    56      10.848  32.734  36.386  1.00                 C  
ATOM     48  CD  ARG    56      12.366  32.205  38.314  1.00                 C  
ATOM     49  NE  ARG    56      12.636  31.309  39.436  1.00                 N  
ATOM     50  CG  ARG    56      11.058  31.867  37.617  1.00                 C  
ATOM     51  CZ  ARG    56      12.167  31.491  40.666  1.00                 C  
ATOM     52  NH1 ARG    56      12.464  30.623  41.624  1.00                 N  
ATOM     53  NH2 ARG    56      11.400  32.539  40.935  1.00                 N  
ATOM     54  N   ALA    57      11.662  35.506  34.955  1.00                 N  
ATOM     55  CA  ALA    57      11.762  36.040  33.596  1.00                 C  
ATOM     56  C   ALA    57      11.829  34.908  32.580  1.00                 C  
ATOM     57  O   ALA    57      12.274  33.813  32.919  1.00                 O  
ATOM     58  CB  ALA    57      12.981  36.941  33.469  1.00                 C  
ATOM     59  N   LEU    58      11.385  35.166  31.357  1.00                 N  
ATOM     60  CA  LEU    58      11.453  34.169  30.298  1.00                 C  
ATOM     61  C   LEU    58      12.547  34.524  29.300  1.00                 C  
ATOM     62  O   LEU    58      13.578  33.857  29.230  1.00                 O  
ATOM     63  CB  LEU    58      10.103  34.048  29.589  1.00                 C  
ATOM     64  CG  LEU    58       8.948  33.485  30.420  1.00                 C  
ATOM     65  CD1 LEU    58       7.642  33.559  29.645  1.00                 C  
ATOM     66  CD2 LEU    58       9.236  32.050  30.836  1.00                 C  
ATOM     67  N   ASP    59      12.314  35.575  28.524  1.00                 N  
ATOM     68  CA  ASP    59      13.310  36.059  27.581  1.00                 C  
ATOM     69  C   ASP    59      14.393  36.827  28.327  1.00                 C  
ATOM     70  O   ASP    59      14.130  37.406  29.381  1.00                 O  
ATOM     71  CB  ASP    59      12.655  36.939  26.515  1.00                 C  
ATOM     72  CG  ASP    59      12.010  38.181  27.099  1.00                 C  
ATOM     73  OD1 ASP    59      11.207  38.043  28.046  1.00                 O  
ATOM     74  OD2 ASP    59      12.309  39.291  26.611  1.00                 O  
ATOM     75  N   TYR    60      15.621  36.826  27.789  1.00                 N  
ATOM     76  CA  TYR    60      16.720  37.575  28.403  1.00                 C  
ATOM     77  C   TYR    60      16.432  39.070  28.470  1.00                 C  
ATOM     78  O   TYR    60      16.783  39.714  29.455  1.00                 O  
ATOM     79  CB  TYR    60      18.023  37.340  27.636  1.00                 C  
ATOM     80  CG  TYR    60      19.212  38.076  28.209  1.00                 C  
ATOM     81  OH  TYR    60      22.486  40.089  29.798  1.00                 O  
ATOM     82  CZ  TYR    60      21.402  39.425  29.271  1.00                 C  
ATOM     83  CD1 TYR    60      19.870  37.598  29.335  1.00                 C  
ATOM     84  CE1 TYR    60      20.958  38.264  29.866  1.00                 C  
ATOM     85  CD2 TYR    60      19.674  39.248  27.623  1.00                 C  
ATOM     86  CE2 TYR    60      20.761  39.927  28.140  1.00                 C  
ATOM     87  N   LEU    61      15.783  39.607  27.441  1.00                 N  
ATOM     88  CA  LEU    61      15.469  41.031  27.394  1.00                 C  
ATOM     89  C   LEU    61      14.495  41.411  28.498  1.00                 C  
ATOM     90  O   LEU    61      14.453  42.561  28.931  1.00                 O  
ATOM     91  CB  LEU    61      14.890  41.407  26.029  1.00                 C  
ATOM     92  CG  LEU    61      15.855  41.342  24.842  1.00                 C  
ATOM     93  CD1 LEU    61      15.114  41.575  23.534  1.00                 C  
ATOM     94  CD2 LEU    61      16.976  42.356  25.004  1.00                 C  
ATOM     95  N   GLY    62      13.716  40.437  28.952  1.00                 N  
ATOM     96  CA  GLY    62      12.760  40.666  30.017  1.00                 C  
ATOM     97  C   GLY    62      11.487  41.329  29.532  1.00                 C  
ATOM     98  O   GLY    62      10.772  41.955  30.311  1.00                 O  
ATOM     99  N   ASN    63      11.196  41.184  28.244  1.00                 N  
ATOM    100  CA  ASN    63       9.949  41.692  27.686  1.00                 C  
ATOM    101  C   ASN    63       8.813  40.745  28.046  1.00                 C  
ATOM    102  O   ASN    63       7.639  41.065  27.876  1.00                 O  
ATOM    103  CB  ASN    63      10.074  41.872  26.172  1.00                 C  
ATOM    104  CG  ASN    63      10.984  43.024  25.795  1.00                 C  
ATOM    105  OD1 ASN    63      11.177  43.956  26.575  1.00                 O  
ATOM    106  ND2 ASN    63      11.549  42.962  24.594  1.00                 N  
ATOM    107  N   PHE    64       9.185  39.575  28.548  1.00                 N  
ATOM    108  CA  PHE    64       8.232  38.565  28.980  1.00                 C  
ATOM    109  C   PHE    64       8.492  38.176  30.422  1.00                 C  
ATOM    110  O   PHE    64       9.610  37.811  30.781  1.00                 O  
ATOM    111  CB  PHE    64       8.306  37.335  28.072  1.00                 C  
ATOM    112  CG  PHE    64       7.905  37.607  26.651  1.00                 C  
ATOM    113  CZ  PHE    64       7.166  38.103  24.017  1.00                 C  
ATOM    114  CD1 PHE    64       7.252  38.779  26.312  1.00                 C  
ATOM    115  CE1 PHE    64       6.883  39.028  25.004  1.00                 C  
ATOM    116  CD2 PHE    64       8.181  36.690  25.652  1.00                 C  
ATOM    117  CE2 PHE    64       7.812  36.939  24.343  1.00                 C  
ATOM    118  N   VAL    65       7.461  38.257  31.251  1.00                 N  
ATOM    119  CA  VAL    65       7.601  37.871  32.646  1.00                 C  
ATOM    120  C   VAL    65       6.488  36.919  33.046  1.00                 C  
ATOM    121  O   VAL    65       5.318  37.207  32.834  1.00                 O  
ATOM    122  CB  VAL    65       7.607  39.100  33.574  1.00                 C  
ATOM    123  CG1 VAL    65       7.717  38.669  35.028  1.00                 C  
ATOM    124  CG2 VAL    65       8.745  40.040  33.205  1.00                 C  
ATOM    125  N   LEU    66       6.844  35.784  33.634  1.00                 N  
ATOM    126  CA  LEU    66       5.824  34.824  34.026  1.00                 C  
ATOM    127  C   LEU    66       5.728  34.756  35.533  1.00                 C  
ATOM    128  O   LEU    66       6.722  34.542  36.210  1.00                 O  
ATOM    129  CB  LEU    66       6.134  33.444  33.442  1.00                 C  
ATOM    130  CG  LEU    66       5.172  32.316  33.820  1.00                 C  
ATOM    131  CD1 LEU    66       3.789  32.574  33.244  1.00                 C  
ATOM    132  CD2 LEU    66       5.703  30.974  33.342  1.00                 C  
ATOM    133  N   GLY    67       4.527  34.922  36.063  1.00                 N  
ATOM    134  CA  GLY    67       4.328  34.712  37.486  1.00                 C  
ATOM    135  C   GLY    67       3.201  33.721  37.664  1.00                 C  
ATOM    136  O   GLY    67       2.294  33.678  36.855  1.00                 O  
ATOM    137  N   TRP    68       3.264  32.896  38.697  1.00                 N  
ATOM    138  CA  TRP    68       2.202  31.933  38.901  1.00                 C  
ATOM    139  C   TRP    68       1.970  31.593  40.360  1.00                 C  
ATOM    140  O   TRP    68       2.807  31.883  41.246  1.00                 O  
ATOM    141  CB  TRP    68       2.494  30.642  38.133  1.00                 C  
ATOM    142  CG  TRP    68       3.745  29.949  38.580  1.00                 C  
ATOM    143  CD1 TRP    68       3.833  28.744  39.214  1.00                 C  
ATOM    144  NE1 TRP    68       5.147  28.434  39.465  1.00                 N  
ATOM    145  CD2 TRP    68       5.090  30.421  38.426  1.00                 C  
ATOM    146  CE2 TRP    68       5.938  29.451  38.989  1.00                 C  
ATOM    147  CH2 TRP    68       7.853  30.724  38.457  1.00                 C  
ATOM    148  CZ2 TRP    68       7.325  29.592  39.010  1.00                 C  
ATOM    149  CE3 TRP    68       5.658  31.569  37.866  1.00                 C  
ATOM    150  CZ3 TRP    68       7.033  31.706  37.889  1.00                 C  
ATOM    151  N   SER    69       0.788  31.032  40.601  1.00                 N  
ATOM    152  CA  SER    69       0.425  30.573  41.933  1.00                 C  
ATOM    153  C   SER    69      -0.187  29.174  41.830  1.00                 C  
ATOM    154  O   SER    69      -0.799  28.820  40.817  1.00                 O  
ATOM    155  CB  SER    69      -0.547  31.554  42.592  1.00                 C  
ATOM    156  OG  SER    69      -1.769  31.618  41.878  1.00                 O  
ATOM    157  N   THR    70       0.041  28.365  42.857  1.00                 N  
ATOM    158  CA  THR    70      -0.406  26.981  42.859  1.00                 C  
ATOM    159  C   THR    70      -1.483  26.734  43.904  1.00                 C  
ATOM    160  O   THR    70      -1.397  27.225  45.028  1.00                 O  
ATOM    161  CB  THR    70       0.764  26.010  43.108  1.00                 C  
ATOM    162  OG1 THR    70       1.736  26.152  42.064  1.00                 O  
ATOM    163  CG2 THR    70       0.269  24.572  43.120  1.00                 C  
ATOM    164  N   ASN    71      -2.507  25.980  43.522  1.00                 N  
ATOM    165  CA  ASN    71      -3.516  25.551  44.479  1.00                 C  
ATOM    166  C   ASN    71      -3.646  24.039  44.454  1.00                 C  
ATOM    167  O   ASN    71      -4.024  23.466  43.440  1.00                 O  
ATOM    168  CB  ASN    71      -4.856  26.227  44.184  1.00                 C  
ATOM    169  CG  ASN    71      -4.825  27.721  44.443  1.00                 C  
ATOM    170  OD1 ASN    71      -4.848  28.161  45.592  1.00                 O  
ATOM    171  ND2 ASN    71      -4.773  28.505  43.373  1.00                 N  
ATOM    172  N   ALA    72      -2.577  23.362  44.046  1.00                 N  
ATOM    173  CA  ALA    72      -2.594  21.906  44.011  1.00                 C  
ATOM    174  C   ALA    72      -3.368  21.321  42.837  1.00                 C  
ATOM    175  O   ALA    72      -2.803  20.719  41.920  1.00                 O  
ATOM    176  CB  ALA    72      -3.181  21.351  45.300  1.00                 C  
ATOM    177  N   THR    73      -4.683  21.495  42.856  1.00                 N  
ATOM    178  CA  THR    73      -5.536  21.003  41.798  1.00                 C  
ATOM    179  C   THR    73      -5.385  21.814  40.501  1.00                 C  
ATOM    180  O   THR    73      -5.822  21.399  39.424  1.00                 O  
ATOM    181  CB  THR    73      -7.018  21.013  42.217  1.00                 C  
ATOM    182  OG1 THR    73      -7.417  22.351  42.539  1.00                 O  
ATOM    183  CG2 THR    73      -7.232  20.134  43.440  1.00                 C  
ATOM    184  N   ASP    74      -4.733  23.031  40.654  1.00                 N  
ATOM    185  CA  ASP    74      -4.567  23.818  39.445  1.00                 C  
ATOM    186  C   ASP    74      -3.541  24.934  39.621  1.00                 C  
ATOM    187  O   ASP    74      -3.259  25.385  40.737  1.00                 O  
ATOM    188  CB  ASP    74      -5.905  24.418  39.008  1.00                 C  
ATOM    189  CG  ASP    74      -6.492  25.351  40.049  1.00                 C  
ATOM    190  OD1 ASP    74      -7.232  24.867  40.931  1.00                 O  
ATOM    191  OD2 ASP    74      -6.213  26.567  39.982  1.00                 O  
ATOM    192  N   ILE    75      -3.005  25.370  38.487  1.00                 N  
ATOM    193  CA  ILE    75      -2.049  26.457  38.395  1.00                 C  
ATOM    194  C   ILE    75      -2.696  27.684  37.766  1.00                 C  
ATOM    195  O   ILE    75      -3.428  27.574  36.773  1.00                 O  
ATOM    196  CB  ILE    75      -0.801  26.044  37.593  1.00                 C  
ATOM    197  CD1 ILE    75       1.012  24.258  37.451  1.00                 C  
ATOM    198  CG1 ILE    75      -0.076  24.891  38.290  1.00                 C  
ATOM    199  CG2 ILE    75       0.114  27.241  37.378  1.00                 C  
ATOM    200  N   ASP    76      -2.436  28.847  38.357  1.00                 N  
ATOM    201  CA  ASP    76      -2.824  30.115  37.752  1.00                 C  
ATOM    202  C   ASP    76      -1.587  30.825  37.223  1.00                 C  
ATOM    203  O   ASP    76      -0.695  31.205  37.998  1.00                 O  
ATOM    204  CB  ASP    76      -3.564  30.989  38.767  1.00                 C  
ATOM    205  CG  ASP    76      -4.056  32.291  38.166  1.00                 C  
ATOM    206  OD1 ASP    76      -3.677  32.594  37.015  1.00                 O  
ATOM    207  OD2 ASP    76      -4.820  33.007  38.845  1.00                 O  
ATOM    208  N   ILE    77      -1.540  30.976  35.900  1.00                 N  
ATOM    209  CA  ILE    77      -0.471  31.691  35.218  1.00                 C  
ATOM    210  C   ILE    77      -0.872  33.135  34.961  1.00                 C  
ATOM    211  O   ILE    77      -2.007  33.419  34.592  1.00                 O  
ATOM    212  CB  ILE    77      -0.087  31.004  33.894  1.00                 C  
ATOM    213  CD1 ILE    77       1.501  29.403  35.081  1.00                 C  
ATOM    214  CG1 ILE    77       0.321  29.551  34.146  1.00                 C  
ATOM    215  CG2 ILE    77       1.008  31.786  33.186  1.00                 C  
ATOM    216  N   GLU    78       0.080  34.038  35.139  1.00                 N  
ATOM    217  CA  GLU    78      -0.054  35.417  34.710  1.00                 C  
ATOM    218  C   GLU    78       1.153  35.784  33.860  1.00                 C  
ATOM    219  O   GLU    78       2.299  35.732  34.321  1.00                 O  
ATOM    220  CB  GLU    78      -0.186  36.344  35.920  1.00                 C  
ATOM    221  CD  GLU    78      -0.566  38.687  36.783  1.00                 C  
ATOM    222  CG  GLU    78      -0.382  37.808  35.562  1.00                 C  
ATOM    223  OE1 GLU    78       0.448  39.179  37.320  1.00                 O  
ATOM    224  OE2 GLU    78      -1.726  38.885  37.203  1.00                 O  
ATOM    225  N   VAL    79       0.885  36.135  32.609  1.00                 N  
ATOM    226  CA  VAL    79       1.929  36.485  31.665  1.00                 C  
ATOM    227  C   VAL    79       1.949  37.984  31.421  1.00                 C  
ATOM    228  O   VAL    79       0.947  38.568  31.026  1.00                 O  
ATOM    229  CB  VAL    79       1.758  35.735  30.331  1.00                 C  
ATOM    230  CG1 VAL    79       2.842  36.147  29.346  1.00                 C  
ATOM    231  CG2 VAL    79       1.782  34.232  30.558  1.00                 C  
ATOM    232  N   THR    80       3.098  38.602  31.654  1.00                 N  
ATOM    233  CA  THR    80       3.265  40.026  31.421  1.00                 C  
ATOM    234  C   THR    80       4.115  40.267  30.186  1.00                 C  
ATOM    235  O   THR    80       5.270  39.841  30.121  1.00                 O  
ATOM    236  CB  THR    80       3.903  40.726  32.635  1.00                 C  
ATOM    237  OG1 THR    80       5.142  40.084  32.963  1.00                 O  
ATOM    238  CG2 THR    80       2.980  40.646  33.842  1.00                 C  
ATOM    239  N   ALA    81       3.501  40.357  29.009  1.00                 N  
ATOM    240  CA  ALA    81       4.267  40.507  27.783  1.00                 C  
ATOM    241  C   ALA    81       3.758  41.672  26.936  1.00                 C  
ATOM    242  O   ALA    81       2.561  41.831  26.683  1.00                 O  
ATOM    243  CB  ALA    81       4.224  39.222  26.970  1.00                 C  
ATOM    244  N   ARG    82       4.693  42.501  26.491  1.00                 N  
ATOM    245  CA  ARG    82       4.448  43.472  25.428  1.00                 C  
ATOM    246  C   ARG    82       5.321  43.116  24.257  1.00                 C  
ATOM    247  O   ARG    82       6.547  43.034  24.372  1.00                 O  
ATOM    248  CB  ARG    82       4.723  44.892  25.926  1.00                 C  
ATOM    249  CD  ARG    82       4.701  47.360  25.467  1.00                 C  
ATOM    250  NE  ARG    82       4.516  48.409  24.467  1.00                 N  
ATOM    251  CG  ARG    82       4.477  45.973  24.886  1.00                 C  
ATOM    252  CZ  ARG    82       4.685  49.705  24.704  1.00                 C  
ATOM    253  NH1 ARG    82       4.495  50.588  23.733  1.00                 N  
ATOM    254  NH2 ARG    82       5.045  50.117  25.912  1.00                 N  
ATOM    255  N   THR    83       4.724  42.893  23.100  1.00                 N  
ATOM    256  CA  THR    83       5.444  42.445  21.918  1.00                 C  
ATOM    257  C   THR    83       4.949  43.173  20.686  1.00                 C  
ATOM    258  O   THR    83       3.895  43.815  20.688  1.00                 O  
ATOM    259  CB  THR    83       5.303  40.925  21.714  1.00                 C  
ATOM    260  OG1 THR    83       6.206  40.492  20.689  1.00                 O  
ATOM    261  CG2 THR    83       3.885  40.573  21.293  1.00                 C  
ATOM    262  N   THR    84       5.717  43.081  19.597  1.00                 N  
ATOM    263  CA  THR    84       5.363  43.717  18.358  1.00                 C  
ATOM    264  C   THR    84       4.578  42.812  17.412  1.00                 C  
ATOM    265  O   THR    84       3.439  43.110  17.040  1.00                 O  
ATOM    266  CB  THR    84       6.609  44.225  17.608  1.00                 C  
ATOM    267  OG1 THR    84       7.491  43.128  17.343  1.00                 O  
ATOM    268  CG2 THR    84       7.351  45.255  18.446  1.00                 C  
ATOM    269  N   GLY    85       5.158  41.704  17.009  1.00                 N  
ATOM    270  CA  GLY    85       4.455  40.822  16.116  1.00                 C  
ATOM    271  C   GLY    85       3.568  39.817  16.848  1.00                 C  
ATOM    272  O   GLY    85       2.338  39.884  16.777  1.00                 O  
ATOM    273  N   TYR    86       4.170  38.820  17.471  1.00                 N  
ATOM    274  CA  TYR    86       3.400  38.003  18.402  1.00                 C  
ATOM    275  C   TYR    86       4.205  37.198  19.399  1.00                 C  
ATOM    276  O   TYR    86       5.428  37.181  19.334  1.00                 O  
ATOM    277  CB  TYR    86       2.503  37.024  17.641  1.00                 C  
ATOM    278  CG  TYR    86       3.263  36.027  16.797  1.00                 C  
ATOM    279  OH  TYR    86       5.354  33.272  14.487  1.00                 O  
ATOM    280  CZ  TYR    86       4.662  34.185  15.250  1.00                 C  
ATOM    281  CD1 TYR    86       3.590  34.773  17.298  1.00                 C  
ATOM    282  CE1 TYR    86       4.285  33.855  16.534  1.00                 C  
ATOM    283  CD2 TYR    86       3.652  36.341  15.501  1.00                 C  
ATOM    284  CE2 TYR    86       4.347  35.436  14.722  1.00                 C  
ATOM    285  N   ILE    87       3.524  36.565  20.353  1.00                 N  
ATOM    286  CA  ILE    87       4.230  35.844  21.421  1.00                 C  
ATOM    287  C   ILE    87       3.603  34.504  21.798  1.00                 C  
ATOM    288  O   ILE    87       2.385  34.393  21.914  1.00                 O  
ATOM    289  CB  ILE    87       4.339  36.695  22.700  1.00                 C  
ATOM    290  CD1 ILE    87       2.955  37.723  24.578  1.00                 C  
ATOM    291  CG1 ILE    87       2.946  37.060  23.218  1.00                 C  
ATOM    292  CG2 ILE    87       5.191  37.929  22.447  1.00                 C  
ATOM    293  N   GLY    88       4.439  33.484  21.995  1.00                 N  
ATOM    294  CA  GLY    88       3.924  32.190  22.439  1.00                 C  
ATOM    295  C   GLY    88       4.597  31.695  23.722  1.00                 C  
ATOM    296  O   GLY    88       5.760  31.984  23.983  1.00                 O  
ATOM    297  N   LEU    89       3.838  30.959  24.527  1.00                 N  
ATOM    298  CA  LEU    89       4.322  30.432  25.798  1.00                 C  
ATOM    299  C   LEU    89       3.677  29.089  26.065  1.00                 C  
ATOM    300  O   LEU    89       2.570  28.851  25.636  1.00                 O  
ATOM    301  CB  LEU    89       4.029  31.416  26.933  1.00                 C  
ATOM    302  CG  LEU    89       4.477  30.990  28.332  1.00                 C  
ATOM    303  CD1 LEU    89       5.994  30.921  28.413  1.00                 C  
ATOM    304  CD2 LEU    89       3.933  31.944  29.384  1.00                 C  
ATOM    305  N   GLY    90       4.352  28.213  26.791  1.00                 N  
ATOM    306  CA  GLY    90       3.783  26.911  27.070  1.00                 C  
ATOM    307  C   GLY    90       4.753  26.016  27.799  1.00                 C  
ATOM    308  O   GLY    90       5.685  26.493  28.433  1.00                 O  
ATOM    309  N   LEU    91       4.520  24.714  27.725  1.00                 N  
ATOM    310  CA  LEU    91       5.409  23.762  28.362  1.00                 C  
ATOM    311  C   LEU    91       5.600  22.532  27.488  1.00                 C  
ATOM    312  O   LEU    91       4.734  22.178  26.686  1.00                 O  
ATOM    313  CB  LEU    91       4.866  23.357  29.734  1.00                 C  
ATOM    314  CG  LEU    91       4.806  24.461  30.792  1.00                 C  
ATOM    315  CD1 LEU    91       3.509  25.247  30.675  1.00                 C  
ATOM    316  CD2 LEU    91       4.945  23.876  32.189  1.00                 C  
ATOM    317  N   SER    92       6.755  21.896  27.637  1.00                 N  
ATOM    318  CA  SER    92       7.085  20.722  26.839  1.00                 C  
ATOM    319  C   SER    92       8.011  19.802  27.614  1.00                 C  
ATOM    320  O   SER    92       8.545  20.190  28.650  1.00                 O  
ATOM    321  CB  SER    92       7.728  21.138  25.514  1.00                 C  
ATOM    322  OG  SER    92       8.995  21.736  25.727  1.00                 O  
ATOM    323  N   LEU    93       8.166  18.574  27.131  1.00                 N  
ATOM    324  CA  LEU    93       8.924  17.550  27.839  1.00                 C  
ATOM    325  C   LEU    93      10.315  18.004  28.283  1.00                 C  
ATOM    326  O   LEU    93      10.546  18.224  29.469  1.00                 O  
ATOM    327  CB  LEU    93       9.074  16.299  26.971  1.00                 C  
ATOM    328  CG  LEU    93       9.862  15.139  27.584  1.00                 C  
ATOM    329  CD1 LEU    93       9.186  14.641  28.853  1.00                 C  
ATOM    330  CD2 LEU    93      10.013  14.004  26.584  1.00                 C  
ATOM    331  N   SER    94      11.229  18.154  27.331  1.00                 N  
ATOM    332  CA  SER    94      12.591  18.598  27.618  1.00                 C  
ATOM    333  C   SER    94      12.823  20.089  27.360  1.00                 C  
ATOM    334  O   SER    94      13.936  20.582  27.529  1.00                 O  
ATOM    335  CB  SER    94      13.601  17.797  26.793  1.00                 C  
ATOM    336  OG  SER    94      13.442  18.050  25.408  1.00                 O  
ATOM    337  N   GLY    95      11.784  20.802  26.939  1.00                 N  
ATOM    338  CA  GLY    95      11.892  22.232  26.705  1.00                 C  
ATOM    339  C   GLY    95      12.006  22.587  25.234  1.00                 C  
ATOM    340  O   GLY    95      12.226  23.741  24.866  1.00                 O  
ATOM    341  N   ALA    96      11.851  21.576  24.389  1.00                 N  
ATOM    342  CA  ALA    96      11.863  21.752  22.946  1.00                 C  
ATOM    343  C   ALA    96      10.546  22.337  22.440  1.00                 C  
ATOM    344  O   ALA    96       9.519  22.245  23.109  1.00                 O  
ATOM    345  CB  ALA    96      12.140  20.427  22.253  1.00                 C  
ATOM    346  N   MET    97      10.586  22.961  21.267  1.00                 N  
ATOM    347  CA  MET    97       9.379  23.493  20.643  1.00                 C  
ATOM    348  C   MET    97       8.490  22.368  20.109  1.00                 C  
ATOM    349  O   MET    97       7.273  22.513  20.022  1.00                 O  
ATOM    350  CB  MET    97       9.741  24.457  19.511  1.00                 C  
ATOM    351  SD  MET    97       7.731  26.246  20.173  1.00                 S  
ATOM    352  CE  MET    97       8.908  27.586  20.338  1.00                 C  
ATOM    353  CG  MET    97       8.556  25.218  18.941  1.00                 C  
ATOM    354  N   THR    98       9.110  21.247  19.756  1.00                 N  
ATOM    355  CA  THR    98       8.393  20.092  19.226  1.00                 C  
ATOM    356  C   THR    98       7.549  19.417  20.303  1.00                 C  
ATOM    357  O   THR    98       7.940  19.382  21.465  1.00                 O  
ATOM    358  CB  THR    98       9.359  19.058  18.618  1.00                 C  
ATOM    359  OG1 THR    98      10.276  18.608  19.623  1.00                 O  
ATOM    360  CG2 THR    98      10.153  19.677  17.477  1.00                 C  
ATOM    361  N   PRO    99       6.393  18.889  19.905  1.00                 N  
ATOM    362  CA  PRO    99       5.475  18.207  20.817  1.00                 C  
ATOM    363  C   PRO    99       5.141  19.065  22.022  1.00                 C  
ATOM    364  O   PRO    99       5.275  18.619  23.159  1.00                 O  
ATOM    365  CB  PRO    99       6.233  16.943  21.229  1.00                 C  
ATOM    366  CD  PRO    99       7.628  18.049  19.628  1.00                 C  
ATOM    367  CG  PRO    99       7.183  16.695  20.105  1.00                 C  
ATOM    368  N   SER   100       4.698  20.293  21.779  1.00                 N  
ATOM    369  CA  SER   100       4.546  21.234  22.889  1.00                 C  
ATOM    370  C   SER   100       3.102  21.606  23.193  1.00                 C  
ATOM    371  O   SER   100       2.251  21.630  22.304  1.00                 O  
ATOM    372  CB  SER   100       5.330  22.519  22.614  1.00                 C  
ATOM    373  OG  SER   100       6.722  22.262  22.544  1.00                 O  
ATOM    374  N   ASP   101       2.843  21.904  24.463  1.00                 N  
ATOM    375  CA  ASP   101       1.527  22.350  24.900  1.00                 C  
ATOM    376  C   ASP   101       1.559  23.862  25.075  1.00                 C  
ATOM    377  O   ASP   101       2.219  24.369  25.977  1.00                 O  
ATOM    378  CB  ASP   101       1.126  21.646  26.198  1.00                 C  
ATOM    379  CG  ASP   101      -0.264  22.031  26.664  1.00                 C  
ATOM    380  OD1 ASP   101      -0.843  22.975  26.088  1.00                 O  
ATOM    381  OD2 ASP   101      -0.774  21.387  27.606  1.00                 O  
ATOM    382  N   MET   102       0.822  24.576  24.230  1.00                 N  
ATOM    383  CA  MET   102       1.059  26.005  24.042  1.00                 C  
ATOM    384  C   MET   102      -0.146  26.924  24.175  1.00                 C  
ATOM    385  O   MET   102      -1.300  26.500  24.154  1.00                 O  
ATOM    386  CB  MET   102       1.671  26.270  22.665  1.00                 C  
ATOM    387  SD  MET   102       3.706  25.940  20.814  1.00                 S  
ATOM    388  CE  MET   102       4.178  27.659  20.990  1.00                 C  
ATOM    389  CG  MET   102       3.021  25.606  22.448  1.00                 C  
ATOM    390  N   ALA   103       0.181  28.203  24.306  1.00                 N  
ATOM    391  CA  ALA   103      -0.743  29.320  24.273  1.00                 C  
ATOM    392  C   ALA   103      -0.081  30.405  23.417  1.00                 C  
ATOM    393  O   ALA   103       1.123  30.639  23.530  1.00                 O  
ATOM    394  CB  ALA   103      -1.051  29.796  25.685  1.00                 C  
ATOM    395  N   ILE   104      -0.853  31.044  22.540  1.00                 N  
ATOM    396  CA  ILE   104      -0.299  32.002  21.579  1.00                 C  
ATOM    397  C   ILE   104      -1.115  33.294  21.494  1.00                 C  
ATOM    398  O   ILE   104      -2.337  33.268  21.648  1.00                 O  
ATOM    399  CB  ILE   104      -0.187  31.388  20.171  1.00                 C  
ATOM    400  CD1 ILE   104       0.733  29.376  18.905  1.00                 C  
ATOM    401  CG1 ILE   104       0.743  30.174  20.191  1.00                 C  
ATOM    402  CG2 ILE   104       0.271  32.436  19.168  1.00                 C  
ATOM    403  N   GLY   105      -0.445  34.424  21.273  1.00                 N  
ATOM    404  CA  GLY   105      -1.155  35.655  20.946  1.00                 C  
ATOM    405  C   GLY   105      -0.584  36.360  19.716  1.00                 C  
ATOM    406  O   GLY   105       0.643  36.484  19.546  1.00                 O  
ATOM    407  N   TRP   106      -1.504  36.820  18.869  1.00                 N  
ATOM    408  CA  TRP   106      -1.174  37.557  17.653  1.00                 C  
ATOM    409  C   TRP   106      -1.548  39.036  17.737  1.00                 C  
ATOM    410  O   TRP   106      -2.575  39.381  18.317  1.00                 O  
ATOM    411  CB  TRP   106      -1.869  36.931  16.442  1.00                 C  
ATOM    412  CG  TRP   106      -1.344  35.575  16.084  1.00                 C  
ATOM    413  CD1 TRP   106      -0.426  35.281  15.117  1.00                 C  
ATOM    414  NE1 TRP   106      -0.193  33.927  15.081  1.00                 N  
ATOM    415  CD2 TRP   106      -1.705  34.327  16.689  1.00                 C  
ATOM    416  CE2 TRP   106      -0.968  33.321  16.038  1.00                 C  
ATOM    417  CH2 TRP   106      -1.940  31.647  17.390  1.00                 C  
ATOM    418  CZ2 TRP   106      -1.078  31.974  16.381  1.00                 C  
ATOM    419  CE3 TRP   106      -2.580  33.964  17.717  1.00                 C  
ATOM    420  CZ3 TRP   106      -2.686  32.627  18.054  1.00                 C  
ATOM    421  N   ILE   107      -0.722  39.895  17.136  1.00                 N  
ATOM    422  CA  ILE   107      -1.045  41.315  16.952  1.00                 C  
ATOM    423  C   ILE   107      -1.723  41.525  15.607  1.00                 C  
ATOM    424  O   ILE   107      -2.091  42.627  15.249  1.00                 O  
ATOM    425  CB  ILE   107       0.211  42.199  17.065  1.00                 C  
ATOM    426  CD1 ILE   107      -0.069  42.438  19.587  1.00                 C  
ATOM    427  CG1 ILE   107       0.847  42.048  18.448  1.00                 C  
ATOM    428  CG2 ILE   107      -0.128  43.648  16.752  1.00                 C  
ATOM    429  N   ALA   108      -1.071  41.163  14.511  1.00                 N  
ATOM    430  CA  ALA   108      -1.688  41.383  13.189  1.00                 C  
ATOM    431  C   ALA   108      -2.381  42.758  13.037  1.00                 C  
ATOM    432  O   ALA   108      -3.607  42.876  12.970  1.00                 O  
ATOM    433  CB  ALA   108      -2.706  40.293  12.891  1.00                 C  
ATOM    434  N   ASP   109      -1.560  43.805  12.985  1.00                 N  
ATOM    435  CA  ASP   109      -2.019  45.182  12.826  1.00                 C  
ATOM    436  C   ASP   109      -3.336  45.501  13.528  1.00                 C  
ATOM    437  O   ASP   109      -4.372  45.752  12.906  1.00                 O  
ATOM    438  CB  ASP   109      -2.175  45.527  11.344  1.00                 C  
ATOM    439  CG  ASP   109      -2.327  47.016  11.105  1.00                 C  
ATOM    440  OD1 ASP   109      -1.847  47.805  11.946  1.00                 O  
ATOM    441  OD2 ASP   109      -2.925  47.395  10.076  1.00                 O  
ATOM    442  N   GLY   110      -3.291  45.490  14.855  1.00                 N  
ATOM    443  CA  GLY   110      -4.459  45.815  15.648  1.00                 C  
ATOM    444  C   GLY   110      -5.378  44.706  16.103  1.00                 C  
ATOM    445  O   GLY   110      -6.131  44.867  17.068  1.00                 O  
ATOM    446  N   GLN   111      -5.358  43.556  15.443  1.00                 N  
ATOM    447  CA  GLN   111      -6.241  42.472  15.863  1.00                 C  
ATOM    448  C   GLN   111      -5.587  41.543  16.888  1.00                 C  
ATOM    449  O   GLN   111      -5.260  40.385  16.613  1.00                 O  
ATOM    450  CB  GLN   111      -6.693  41.650  14.654  1.00                 C  
ATOM    451  CD  GLN   111      -8.763  43.012  14.163  1.00                 C  
ATOM    452  CG  GLN   111      -7.467  42.448  13.616  1.00                 C  
ATOM    453  OE1 GLN   111      -9.677  42.267  14.514  1.00                 O  
ATOM    454  NE2 GLN   111      -8.846  44.336  14.237  1.00                 N  
ATOM    455  N   MET   112      -5.332  42.001  18.021  1.00                 N  
ATOM    456  CA  MET   112      -4.793  41.351  19.210  1.00                 C  
ATOM    457  C   MET   112      -5.688  40.200  19.664  1.00                 C  
ATOM    458  O   MET   112      -6.709  40.417  20.316  1.00                 O  
ATOM    459  CB  MET   112      -4.625  42.364  20.345  1.00                 C  
ATOM    460  SD  MET   112      -3.758  43.028  22.891  1.00                 S  
ATOM    461  CE  MET   112      -2.509  44.091  22.173  1.00                 C  
ATOM    462  CG  MET   112      -3.952  41.800  21.585  1.00                 C  
ATOM    463  N   TYR   113      -5.298  38.976  19.316  1.00                 N  
ATOM    464  CA  TYR   113      -6.101  37.791  19.624  1.00                 C  
ATOM    465  C   TYR   113      -5.301  36.694  20.339  1.00                 C  
ATOM    466  O   TYR   113      -4.105  36.539  20.108  1.00                 O  
ATOM    467  CB  TYR   113      -6.712  37.211  18.347  1.00                 C  
ATOM    468  CG  TYR   113      -7.657  38.155  17.637  1.00                 C  
ATOM    469  OH  TYR   113     -10.242  40.752  15.672  1.00                 O  
ATOM    470  CZ  TYR   113      -9.388  39.892  16.323  1.00                 C  
ATOM    471  CD1 TYR   113      -7.307  38.731  16.422  1.00                 C  
ATOM    472  CE1 TYR   113      -8.163  39.594  15.766  1.00                 C  
ATOM    473  CD2 TYR   113      -8.895  38.467  18.183  1.00                 C  
ATOM    474  CE2 TYR   113      -9.764  39.329  17.541  1.00                 C  
ATOM    475  N   LEU   114      -5.976  35.940  21.204  1.00                 N  
ATOM    476  CA  LEU   114      -5.339  34.956  22.080  1.00                 C  
ATOM    477  C   LEU   114      -5.987  33.582  21.912  1.00                 C  
ATOM    478  O   LEU   114      -7.210  33.461  21.939  1.00                 O  
ATOM    479  CB  LEU   114      -5.421  35.406  23.540  1.00                 C  
ATOM    480  CG  LEU   114      -4.710  36.716  23.887  1.00                 C  
ATOM    481  CD1 LEU   114      -5.006  37.125  25.321  1.00                 C  
ATOM    482  CD2 LEU   114      -3.210  36.586  23.672  1.00                 C  
ATOM    483  N   GLY   115      -5.162  32.549  21.753  1.00                 N  
ATOM    484  CA  GLY   115      -5.667  31.199  21.490  1.00                 C  
ATOM    485  C   GLY   115      -4.822  30.073  22.093  1.00                 C  
ATOM    486  O   GLY   115      -3.613  30.214  22.261  1.00                 O  
ATOM    487  N   ASP   116      -5.471  28.958  22.422  1.00                 N  
ATOM    488  CA  ASP   116      -4.768  27.760  22.876  1.00                 C  
ATOM    489  C   ASP   116      -4.237  26.979  21.685  1.00                 C  
ATOM    490  O   ASP   116      -4.949  26.781  20.702  1.00                 O  
ATOM    491  CB  ASP   116      -5.693  26.884  23.723  1.00                 C  
ATOM    492  CG  ASP   116      -6.018  27.509  25.066  1.00                 C  
ATOM    493  OD1 ASP   116      -5.285  28.428  25.487  1.00                 O  
ATOM    494  OD2 ASP   116      -7.006  27.079  25.698  1.00                 O  
ATOM    495  N   TYR   117      -2.993  26.523  21.778  1.00                 N  
ATOM    496  CA  TYR   117      -2.352  25.840  20.660  1.00                 C  
ATOM    497  C   TYR   117      -1.528  24.639  21.107  1.00                 C  
ATOM    498  O   TYR   117      -1.298  24.438  22.294  1.00                 O  
ATOM    499  CB  TYR   117      -1.457  26.808  19.883  1.00                 C  
ATOM    500  CG  TYR   117      -2.199  27.982  19.285  1.00                 C  
ATOM    501  OH  TYR   117      -4.241  31.217  17.654  1.00                 O  
ATOM    502  CZ  TYR   117      -3.565  30.145  18.192  1.00                 C  
ATOM    503  CD1 TYR   117      -2.656  29.018  20.088  1.00                 C  
ATOM    504  CE1 TYR   117      -3.335  30.095  19.550  1.00                 C  
ATOM    505  CD2 TYR   117      -2.440  28.049  17.918  1.00                 C  
ATOM    506  CE2 TYR   117      -3.117  29.118  17.363  1.00                 C  
ATOM    507  N   HIS   118      -1.114  23.828  20.141  1.00                 N  
ATOM    508  CA  HIS   118      -0.197  22.725  20.384  1.00                 C  
ATOM    509  C   HIS   118       0.738  22.559  19.193  1.00                 C  
ATOM    510  O   HIS   118       0.401  22.948  18.077  1.00                 O  
ATOM    511  CB  HIS   118      -0.972  21.433  20.650  1.00                 C  
ATOM    512  CG  HIS   118      -1.807  20.980  19.493  1.00                 C  
ATOM    513  ND1 HIS   118      -1.299  20.227  18.458  1.00                 N  
ATOM    514  CE1 HIS   118      -2.282  19.977  17.574  1.00                 C  
ATOM    515  CD2 HIS   118      -3.200  21.131  19.097  1.00                 C  
ATOM    516  NE2 HIS   118      -3.425  20.517  17.951  1.00                 N  
ATOM    517  N   THR   119       1.875  21.913  19.418  1.00                 N  
ATOM    518  CA  THR   119       2.855  21.720  18.349  1.00                 C  
ATOM    519  C   THR   119       2.783  20.280  17.864  1.00                 C  
ATOM    520  O   THR   119       2.404  19.366  18.601  1.00                 O  
ATOM    521  CB  THR   119       4.281  22.059  18.822  1.00                 C  
ATOM    522  OG1 THR   119       4.341  23.435  19.219  1.00                 O  
ATOM    523  CG2 THR   119       5.282  21.832  17.700  1.00                 C  
ATOM    524  N   MET   120       3.146  20.060  16.616  1.00                 N  
ATOM    525  CA  MET   120       3.079  18.706  16.057  1.00                 C  
ATOM    526  C   MET   120       4.218  18.495  15.077  1.00                 C  
ATOM    527  O   MET   120       4.600  19.387  14.314  1.00                 O  
ATOM    528  CB  MET   120       1.729  18.474  15.376  1.00                 C  
ATOM    529  SD  MET   120      -0.063  16.833  14.044  1.00                 S  
ATOM    530  CE  MET   120      -1.140  16.834  15.475  1.00                 C  
ATOM    531  CG  MET   120       1.544  17.068  14.827  1.00                 C  
ATOM    532  N   GLU   121       4.779  17.295  15.090  1.00                 N  
ATOM    533  CA  GLU   121       5.842  16.981  14.129  1.00                 C  
ATOM    534  C   GLU   121       7.258  17.372  14.502  1.00                 C  
ATOM    535  O   GLU   121       7.478  18.192  15.397  1.00                 O  
ATOM    536  CB  GLU   121       5.551  17.633  12.776  1.00                 C  
ATOM    537  CD  GLU   121       4.060  17.757  10.741  1.00                 C  
ATOM    538  CG  GLU   121       4.319  17.084  12.074  1.00                 C  
ATOM    539  OE1 GLU   121       4.978  17.770   9.894  1.00                 O  
ATOM    540  OE2 GLU   121       2.939  18.270  10.543  1.00                 O  
ATOM    541  N   GLY   122       8.275  16.790  13.819  1.00                 N  
ATOM    542  CA  GLY   122       9.700  17.061  14.056  1.00                 C  
ATOM    543  C   GLY   122       9.886  18.499  13.652  1.00                 C  
ATOM    544  O   GLY   122      10.787  19.217  14.091  1.00                 O  
ATOM    545  N   ASP   123       8.985  18.912  12.778  1.00                 N  
ATOM    546  CA  ASP   123       8.973  20.252  12.245  1.00                 C  
ATOM    547  C   ASP   123       8.358  21.283  13.251  1.00                 C  
ATOM    548  O   ASP   123       8.341  22.488  12.985  1.00                 O  
ATOM    549  CB  ASP   123       8.196  20.298  10.928  1.00                 C  
ATOM    550  CG  ASP   123       8.907  19.567   9.806  1.00                 C  
ATOM    551  OD1 ASP   123      10.148  19.441   9.872  1.00                 O  
ATOM    552  OD2 ASP   123       8.224  19.121   8.861  1.00                 O  
ATOM    553  N   ARG   124       7.857  20.835  14.392  1.00                 N  
ATOM    554  CA  ARG   124       7.252  21.774  15.368  1.00                 C  
ATOM    555  C   ARG   124       6.210  22.675  14.718  1.00                 C  
ATOM    556  O   ARG   124       6.262  23.904  14.811  1.00                 O  
ATOM    557  CB  ARG   124       8.334  22.631  16.028  1.00                 C  
ATOM    558  CD  ARG   124      10.337  22.756  17.536  1.00                 C  
ATOM    559  NE  ARG   124      11.309  22.009  18.330  1.00                 N  
ATOM    560  CG  ARG   124       9.345  21.838  16.840  1.00                 C  
ATOM    561  CZ  ARG   124      12.311  22.567  19.002  1.00                 C  
ATOM    562  NH1 ARG   124      13.147  21.808  19.698  1.00                 N  
ATOM    563  NH2 ARG   124      12.475  23.882  18.977  1.00                 N  
ATOM    564  N   THR   125       5.238  22.061  14.044  1.00                 N  
ATOM    565  CA  THR   125       4.176  22.830  13.420  1.00                 C  
ATOM    566  C   THR   125       3.291  23.417  14.522  1.00                 C  
ATOM    567  O   THR   125       3.072  22.799  15.567  1.00                 O  
ATOM    568  CB  THR   125       3.346  21.965  12.454  1.00                 C  
ATOM    569  OG1 THR   125       2.791  20.850  13.162  1.00                 O  
ATOM    570  CG2 THR   125       4.220  21.438  11.326  1.00                 C  
ATOM    571  N   PRO   126       2.794  24.678  14.252  1.00                 N  
ATOM    572  CA  PRO   126       1.832  25.125  15.252  1.00                 C  
ATOM    573  C   PRO   126       0.394  24.936  14.786  1.00                 C  
ATOM    574  O   PRO   126       0.019  25.394  13.710  1.00                 O  
ATOM    575  CB  PRO   126       2.159  26.607  15.444  1.00                 C  
ATOM    576  CD  PRO   126       3.462  25.853  13.583  1.00                 C  
ATOM    577  CG  PRO   126       2.718  27.039  14.130  1.00                 C  
ATOM    578  N   TYR   127      -0.407  24.266  15.609  1.00                 N  
ATOM    579  CA  TYR   127      -1.817  24.051  15.305  1.00                 C  
ATOM    580  C   TYR   127      -2.692  24.516  16.457  1.00                 C  
ATOM    581  O   TYR   127      -2.278  24.471  17.607  1.00                 O  
ATOM    582  CB  TYR   127      -2.080  22.575  15.001  1.00                 C  
ATOM    583  CG  TYR   127      -1.332  22.055  13.794  1.00                 C  
ATOM    584  OH  TYR   127       0.735  20.617  10.485  1.00                 O  
ATOM    585  CZ  TYR   127       0.050  21.094  11.579  1.00                 C  
ATOM    586  CD1 TYR   127      -0.282  21.158  13.940  1.00                 C  
ATOM    587  CE1 TYR   127       0.407  20.678  12.843  1.00                 C  
ATOM    588  CD2 TYR   127      -1.678  22.464  12.512  1.00                 C  
ATOM    589  CE2 TYR   127      -1.000  21.994  11.403  1.00                 C  
ATOM    590  N   ILE   128      -3.900  24.968  16.149  1.00                 N  
ATOM    591  CA  ILE   128      -4.825  25.416  17.181  1.00                 C  
ATOM    592  C   ILE   128      -5.359  24.232  17.986  1.00                 C  
ATOM    593  O   ILE   128      -5.408  23.106  17.493  1.00                 O  
ATOM    594  CB  ILE   128      -5.997  26.215  16.581  1.00                 C  
ATOM    595  CD1 ILE   128      -7.728  27.993  17.165  1.00                 C  
ATOM    596  CG1 ILE   128      -6.761  26.950  17.683  1.00                 C  
ATOM    597  CG2 ILE   128      -6.906  25.301  15.773  1.00                 C  
ATOM    598  N   ASP   129      -5.755  24.497  19.227  1.00                 N  
ATOM    599  CA  ASP   129      -6.266  23.466  20.123  1.00                 C  
ATOM    600  C   ASP   129      -7.784  23.586  20.233  1.00                 C  
ATOM    601  O   ASP   129      -8.291  24.554  20.798  1.00                 O  
ATOM    602  CB  ASP   129      -5.610  23.580  21.500  1.00                 C  
ATOM    603  CG  ASP   129      -6.063  22.491  22.453  1.00                 C  
ATOM    604  OD1 ASP   129      -7.017  21.762  22.111  1.00                 O  
ATOM    605  OD2 ASP   129      -5.463  22.368  23.542  1.00                 O  
ATOM    606  N   VAL   130      -8.517  22.609  19.672  1.00                 N  
ATOM    607  CA  VAL   130      -9.984  22.679  19.661  1.00                 C  
ATOM    608  C   VAL   130     -10.615  22.711  21.055  1.00                 C  
ATOM    609  O   VAL   130     -11.477  23.554  21.299  1.00                 O  
ATOM    610  CB  VAL   130     -10.599  21.502  18.882  1.00                 C  
ATOM    611  CG1 VAL   130     -12.109  21.473  19.065  1.00                 C  
ATOM    612  CG2 VAL   130     -10.240  21.592  17.407  1.00                 C  
ATOM    613  N   SER   131     -10.187  21.829  21.953  1.00                 N  
ATOM    614  CA  SER   131     -10.544  21.955  23.364  1.00                 C  
ATOM    615  C   SER   131      -9.613  22.999  23.961  1.00                 C  
ATOM    616  O   SER   131      -8.710  23.479  23.279  1.00                 O  
ATOM    617  CB  SER   131     -10.430  20.602  24.069  1.00                 C  
ATOM    618  OG  SER   131      -9.077  20.190  24.167  1.00                 O  
ATOM    619  N   GLN   132      -9.797  23.348  25.228  1.00                 N  
ATOM    620  CA  GLN   132      -8.825  24.228  25.860  1.00                 C  
ATOM    621  C   GLN   132      -8.345  23.699  27.198  1.00                 C  
ATOM    622  O   GLN   132      -9.124  23.536  28.135  1.00                 O  
ATOM    623  CB  GLN   132      -9.414  25.627  26.051  1.00                 C  
ATOM    624  CD  GLN   132     -10.323  27.726  24.981  1.00                 C  
ATOM    625  CG  GLN   132      -9.757  26.339  24.753  1.00                 C  
ATOM    626  OE1 GLN   132      -9.734  28.539  25.694  1.00                 O  
ATOM    627  NE2 GLN   132     -11.472  28.002  24.375  1.00                 N  
ATOM    628  N   ASP   133      -7.045  23.434  27.275  1.00                 N  
ATOM    629  CA  ASP   133      -6.408  23.047  28.525  1.00                 C  
ATOM    630  C   ASP   133      -6.129  24.297  29.345  1.00                 C  
ATOM    631  O   ASP   133      -6.352  24.329  30.553  1.00                 O  
ATOM    632  CB  ASP   133      -5.122  22.265  28.251  1.00                 C  
ATOM    633  CG  ASP   133      -4.127  23.053  27.421  1.00                 C  
ATOM    634  OD1 ASP   133      -4.481  23.455  26.293  1.00                 O  
ATOM    635  OD2 ASP   133      -2.993  23.267  27.899  1.00                 O  
ATOM    636  N   TRP   134      -5.636  25.331  28.671  1.00                 N  
ATOM    637  CA  TRP   134      -5.461  26.628  29.299  1.00                 C  
ATOM    638  C   TRP   134      -6.791  27.356  29.222  1.00                 C  
ATOM    639  O   TRP   134      -7.436  27.364  28.177  1.00                 O  
ATOM    640  CB  TRP   134      -4.339  27.409  28.612  1.00                 C  
ATOM    641  CG  TRP   134      -2.975  26.840  28.856  1.00                 C  
ATOM    642  CD1 TRP   134      -2.251  26.055  28.006  1.00                 C  
ATOM    643  NE1 TRP   134      -1.044  25.727  28.577  1.00                 N  
ATOM    644  CD2 TRP   134      -2.171  27.012  30.029  1.00                 C  
ATOM    645  CE2 TRP   134      -0.974  26.304  29.820  1.00                 C  
ATOM    646  CH2 TRP   134      -0.155  26.937  31.943  1.00                 C  
ATOM    647  CZ2 TRP   134       0.044  26.260  30.772  1.00                 C  
ATOM    648  CE3 TRP   134      -2.347  27.696  31.236  1.00                 C  
ATOM    649  CZ3 TRP   134      -1.336  27.649  32.177  1.00                 C  
ATOM    650  N   ILE   135      -7.209  27.968  30.319  1.00                 N  
ATOM    651  CA  ILE   135      -8.459  28.707  30.306  1.00                 C  
ATOM    652  C   ILE   135      -8.180  30.164  30.612  1.00                 C  
ATOM    653  O   ILE   135      -7.740  30.499  31.706  1.00                 O  
ATOM    654  CB  ILE   135      -9.472  28.120  31.306  1.00                 C  
ATOM    655  CD1 ILE   135     -10.600  25.945  32.011  1.00                 C  
ATOM    656  CG1 ILE   135      -9.778  26.661  30.961  1.00                 C  
ATOM    657  CG2 ILE   135     -10.733  28.969  31.348  1.00                 C  
ATOM    658  N   VAL   136      -8.443  31.030  29.643  1.00                 N  
ATOM    659  CA  VAL   136      -8.158  32.444  29.812  1.00                 C  
ATOM    660  C   VAL   136      -9.138  33.071  30.793  1.00                 C  
ATOM    661  O   VAL   136     -10.345  32.868  30.693  1.00                 O  
ATOM    662  CB  VAL   136      -8.202  33.193  28.467  1.00                 C  
ATOM    663  CG1 VAL   136      -8.023  34.688  28.684  1.00                 C  
ATOM    664  CG2 VAL   136      -7.137  32.657  27.523  1.00                 C  
ATOM    665  N   GLN   137      -8.606  33.833  31.741  1.00                 N  
ATOM    666  CA  GLN   137      -9.421  34.452  32.778  1.00                 C  
ATOM    667  C   GLN   137      -9.527  35.964  32.614  1.00                 C  
ATOM    668  O   GLN   137     -10.615  36.488  32.399  1.00                 O  
ATOM    669  CB  GLN   137      -8.858  34.132  34.164  1.00                 C  
ATOM    670  CD  GLN   137     -10.319  32.116  34.589  1.00                 C  
ATOM    671  CG  GLN   137      -8.904  32.657  34.528  1.00                 C  
ATOM    672  OE1 GLN   137     -11.266  32.857  34.855  1.00                 O  
ATOM    673  NE2 GLN   137     -10.467  30.820  34.342  1.00                 N  
ATOM    674  N   ALA   138      -8.403  36.668  32.722  1.00                 N  
ATOM    675  CA  ALA   138      -8.432  38.130  32.679  1.00                 C  
ATOM    676  C   ALA   138      -7.366  38.711  31.759  1.00                 C  
ATOM    677  O   ALA   138      -6.300  38.137  31.595  1.00                 O  
ATOM    678  CB  ALA   138      -8.258  38.705  34.076  1.00                 C  
ATOM    679  N   GLY   139      -7.677  39.836  31.127  1.00                 N  
ATOM    680  CA  GLY   139      -6.697  40.563  30.324  1.00                 C  
ATOM    681  C   GLY   139      -6.715  42.057  30.629  1.00                 C  
ATOM    682  O   GLY   139      -7.755  42.700  30.500  1.00                 O  
ATOM    683  N   ASN   140      -5.581  42.614  31.045  1.00                 N  
ATOM    684  CA  ASN   140      -5.564  44.024  31.433  1.00                 C  
ATOM    685  C   ASN   140      -4.329  44.764  30.929  1.00                 C  
ATOM    686  O   ASN   140      -3.230  44.222  30.928  1.00                 O  
ATOM    687  CB  ASN   140      -5.661  44.163  32.954  1.00                 C  
ATOM    688  CG  ASN   140      -6.978  43.649  33.502  1.00                 C  
ATOM    689  OD1 ASN   140      -7.988  44.353  33.479  1.00                 O  
ATOM    690  ND2 ASN   140      -6.971  42.418  33.999  1.00                 N  
ATOM    691  N   GLU   141      -4.517  46.013  30.514  1.00                 N  
ATOM    692  CA  GLU   141      -3.414  46.827  30.017  1.00                 C  
ATOM    693  C   GLU   141      -2.977  47.809  31.096  1.00                 C  
ATOM    694  O   GLU   141      -3.793  48.546  31.647  1.00                 O  
ATOM    695  CB  GLU   141      -3.825  47.565  28.742  1.00                 C  
ATOM    696  CD  GLU   141      -3.152  49.095  26.847  1.00                 C  
ATOM    697  CG  GLU   141      -2.717  48.402  28.124  1.00                 C  
ATOM    698  OE1 GLU   141      -4.352  49.020  26.511  1.00                 O  
ATOM    699  OE2 GLU   141      -2.292  49.712  26.184  1.00                 O  
ATOM    700  N   VAL   142      -1.683  47.812  31.395  1.00                 N  
ATOM    701  CA  VAL   142      -1.158  48.596  32.502  1.00                 C  
ATOM    702  C   VAL   142       0.084  49.352  32.007  1.00                 C  
ATOM    703  O   VAL   142       0.497  49.157  30.864  1.00                 O  
ATOM    704  CB  VAL   142      -0.828  47.708  33.716  1.00                 C  
ATOM    705  CG1 VAL   142      -2.080  47.004  34.217  1.00                 C  
ATOM    706  CG2 VAL   142       0.249  46.696  33.358  1.00                 C  
ATOM    707  N   ASN   143       0.680  50.221  32.847  1.00                 N  
ATOM    708  CA  ASN   143       1.954  50.830  32.444  1.00                 C  
ATOM    709  C   ASN   143       3.075  49.819  32.214  1.00                 C  
ATOM    710  O   ASN   143       3.928  50.049  31.358  1.00                 O  
ATOM    711  CB  ASN   143       2.410  51.856  33.483  1.00                 C  
ATOM    712  CG  ASN   143       1.592  53.132  33.439  1.00                 C  
ATOM    713  OD1 ASN   143       0.935  53.426  32.440  1.00                 O  
ATOM    714  ND2 ASN   143       1.629  53.895  34.525  1.00                 N  
ATOM    715  N   GLY   144       3.075  48.721  32.963  1.00                 N  
ATOM    716  CA  GLY   144       4.117  47.716  32.813  1.00                 C  
ATOM    717  C   GLY   144       3.997  47.033  31.459  1.00                 C  
ATOM    718  O   GLY   144       4.999  46.662  30.849  1.00                 O  
ATOM    719  N   SER   145       2.764  46.884  30.988  1.00                 N  
ATOM    720  CA  SER   145       2.511  46.193  29.739  1.00                 C  
ATOM    721  C   SER   145       1.132  45.565  29.705  1.00                 C  
ATOM    722  O   SER   145       0.215  46.005  30.397  1.00                 O  
ATOM    723  CB  SER   145       3.571  45.116  29.498  1.00                 C  
ATOM    724  OG  SER   145       3.472  44.080  30.460  1.00                 O  
ATOM    725  N   THR   146       0.988  44.537  28.877  1.00                 N  
ATOM    726  CA  THR   146      -0.246  43.767  28.798  1.00                 C  
ATOM    727  C   THR   146      -0.164  42.494  29.638  1.00                 C  
ATOM    728  O   THR   146       0.752  41.696  29.469  1.00                 O  
ATOM    729  CB  THR   146      -0.586  43.393  27.343  1.00                 C  
ATOM    730  OG1 THR   146      -0.783  44.586  26.574  1.00                 O  
ATOM    731  CG2 THR   146      -1.859  42.563  27.290  1.00                 C  
ATOM    732  N   VAL   147      -1.125  42.304  30.536  1.00                 N  
ATOM    733  CA  VAL   147      -1.118  41.150  31.430  1.00                 C  
ATOM    734  C   VAL   147      -2.262  40.190  31.127  1.00                 C  
ATOM    735  O   VAL   147      -3.419  40.603  30.989  1.00                 O  
ATOM    736  CB  VAL   147      -1.191  41.580  32.907  1.00                 C  
ATOM    737  CG1 VAL   147      -1.239  40.360  33.815  1.00                 C  
ATOM    738  CG2 VAL   147      -0.007  42.467  33.263  1.00                 C  
ATOM    739  N   LEU   148      -1.925  38.906  31.044  1.00                 N  
ATOM    740  CA  LEU   148      -2.897  37.855  30.783  1.00                 C  
ATOM    741  C   LEU   148      -2.915  36.811  31.896  1.00                 C  
ATOM    742  O   LEU   148      -1.945  36.088  32.098  1.00                 O  
ATOM    743  CB  LEU   148      -2.605  37.176  29.443  1.00                 C  
ATOM    744  CG  LEU   148      -3.514  36.005  29.065  1.00                 C  
ATOM    745  CD1 LEU   148      -4.948  36.476  28.876  1.00                 C  
ATOM    746  CD2 LEU   148      -3.012  35.321  27.803  1.00                 C  
ATOM    747  N   ARG   149      -4.039  36.719  32.593  1.00                 N  
ATOM    748  CA  ARG   149      -4.245  35.706  33.614  1.00                 C  
ATOM    749  C   ARG   149      -5.059  34.550  33.054  1.00                 C  
ATOM    750  O   ARG   149      -6.180  34.747  32.584  1.00                 O  
ATOM    751  CB  ARG   149      -4.941  36.310  34.835  1.00                 C  
ATOM    752  CD  ARG   149      -4.927  38.033  36.660  1.00                 C  
ATOM    753  NE  ARG   149      -6.033  38.822  36.123  1.00                 N  
ATOM    754  CG  ARG   149      -4.119  37.362  35.561  1.00                 C  
ATOM    755  CZ  ARG   149      -7.031  39.305  36.855  1.00                 C  
ATOM    756  NH1 ARG   149      -7.994  40.013  36.279  1.00                 N  
ATOM    757  NH2 ARG   149      -7.064  39.080  38.161  1.00                 N  
ATOM    758  N   PHE   150      -4.485  33.352  33.090  1.00                 N  
ATOM    759  CA  PHE   150      -5.181  32.164  32.618  1.00                 C  
ATOM    760  C   PHE   150      -4.898  30.975  33.528  1.00                 C  
ATOM    761  O   PHE   150      -3.941  30.982  34.295  1.00                 O  
ATOM    762  CB  PHE   150      -4.773  31.840  31.180  1.00                 C  
ATOM    763  CG  PHE   150      -3.327  31.458  31.031  1.00                 C  
ATOM    764  CZ  PHE   150      -0.651  30.759  30.756  1.00                 C  
ATOM    765  CD1 PHE   150      -2.936  30.133  31.097  1.00                 C  
ATOM    766  CE1 PHE   150      -1.606  29.782  30.961  1.00                 C  
ATOM    767  CD2 PHE   150      -2.359  32.425  30.825  1.00                 C  
ATOM    768  CE2 PHE   150      -1.030  32.074  30.689  1.00                 C  
ATOM    769  N   SER   151      -5.741  29.953  33.437  1.00                 N  
ATOM    770  CA  SER   151      -5.735  28.878  34.420  1.00                 C  
ATOM    771  C   SER   151      -5.626  27.509  33.755  1.00                 C  
ATOM    772  O   SER   151      -6.225  27.274  32.707  1.00                 O  
ATOM    773  CB  SER   151      -6.996  28.936  35.285  1.00                 C  
ATOM    774  OG  SER   151      -8.160  28.722  34.505  1.00                 O  
ATOM    775  N   ARG   152      -4.853  26.611  34.358  1.00                 N  
ATOM    776  CA  ARG   152      -4.812  25.219  33.906  1.00                 C  
ATOM    777  C   ARG   152      -4.807  24.221  35.057  1.00                 C  
ATOM    778  O   ARG   152      -4.155  24.448  36.062  1.00                 O  
ATOM    779  CB  ARG   152      -3.582  24.977  33.028  1.00                 C  
ATOM    780  CD  ARG   152      -2.260  23.404  31.587  1.00                 C  
ATOM    781  NE  ARG   152      -2.166  22.059  31.023  1.00                 N  
ATOM    782  CG  ARG   152      -3.485  23.565  32.473  1.00                 C  
ATOM    783  CZ  ARG   152      -1.507  21.055  31.591  1.00                 C  
ATOM    784  NH1 ARG   152      -1.476  19.866  31.004  1.00                 N  
ATOM    785  NH2 ARG   152      -0.880  21.242  32.744  1.00                 N  
ATOM    786  N   LYS   153      -5.526  23.099  34.903  1.00                 N  
ATOM    787  CA  LYS   153      -5.432  22.002  35.870  1.00                 C  
ATOM    788  C   LYS   153      -4.063  21.338  35.801  1.00                 C  
ATOM    789  O   LYS   153      -3.373  21.513  34.801  1.00                 O  
ATOM    790  CB  LYS   153      -6.535  20.971  35.620  1.00                 C  
ATOM    791  CD  LYS   153      -8.980  20.408  35.642  1.00                 C  
ATOM    792  CE  LYS   153     -10.385  20.926  35.904  1.00                 C  
ATOM    793  CG  LYS   153      -7.940  21.490  35.879  1.00                 C  
ATOM    794  NZ  LYS   153     -11.417  19.879  35.665  1.00                 N  
ATOM    795  N   LEU   154      -3.672  20.598  36.835  1.00                 N  
ATOM    796  CA  LEU   154      -2.399  19.880  36.809  1.00                 C  
ATOM    797  C   LEU   154      -2.342  18.923  35.626  1.00                 C  
ATOM    798  O   LEU   154      -1.321  18.809  34.950  1.00                 O  
ATOM    799  CB  LEU   154      -2.187  19.117  38.118  1.00                 C  
ATOM    800  CG  LEU   154      -1.936  19.967  39.365  1.00                 C  
ATOM    801  CD1 LEU   154      -1.925  19.099  40.614  1.00                 C  
ATOM    802  CD2 LEU   154      -0.627  20.731  39.240  1.00                 C  
ATOM    803  N   ARG   155      -3.457  18.253  35.367  1.00                 N  
ATOM    804  CA  ARG   155      -3.536  17.322  34.260  1.00                 C  
ATOM    805  C   ARG   155      -4.943  17.231  33.711  1.00                 C  
ATOM    806  O   ARG   155      -5.908  17.604  34.376  1.00                 O  
ATOM    807  CB  ARG   155      -3.055  15.935  34.691  1.00                 C  
ATOM    808  CD  ARG   155      -3.315  13.971  36.232  1.00                 C  
ATOM    809  NE  ARG   155      -2.119  14.180  37.045  1.00                 N  
ATOM    810  CG  ARG   155      -3.918  15.283  35.759  1.00                 C  
ATOM    811  CZ  ARG   155      -1.342  13.201  37.497  1.00                 C  
ATOM    812  NH1 ARG   155      -0.274  13.487  38.230  1.00                 N  
ATOM    813  NH2 ARG   155      -1.634  11.939  37.215  1.00                 N  
ATOM    814  N   THR   156      -5.054  16.743  32.482  1.00                 N  
ATOM    815  CA  THR   156      -6.345  16.613  31.825  1.00                 C  
ATOM    816  C   THR   156      -6.578  15.174  31.397  1.00                 C  
ATOM    817  O   THR   156      -5.637  14.385  31.313  1.00                 O  
ATOM    818  CB  THR   156      -6.453  17.544  30.603  1.00                 C  
ATOM    819  OG1 THR   156      -5.472  17.172  29.627  1.00                 O  
ATOM    820  CG2 THR   156      -6.208  18.989  31.011  1.00                 C  
ATOM    821  N   CYS   157      -7.834  14.834  31.124  1.00                 N  
ATOM    822  CA  CYS   157      -8.163  13.504  30.627  1.00                 C  
ATOM    823  C   CYS   157      -7.703  13.388  29.177  1.00                 C  
ATOM    824  O   CYS   157      -7.680  12.303  28.604  1.00                 O  
ATOM    825  CB  CYS   157      -9.665  13.241  30.754  1.00                 C  
ATOM    826  SG  CYS   157     -10.267  13.160  32.457  1.00                 S  
ATOM    827  N   ASP   158      -7.328  14.525  28.599  1.00                 N  
ATOM    828  CA  ASP   158      -6.707  14.568  27.283  1.00                 C  
ATOM    829  C   ASP   158      -5.253  14.109  27.383  1.00                 C  
ATOM    830  O   ASP   158      -4.437  14.763  28.033  1.00                 O  
ATOM    831  CB  ASP   158      -6.793  15.978  26.696  1.00                 C  
ATOM    832  CG  ASP   158      -6.242  16.057  25.286  1.00                 C  
ATOM    833  OD1 ASP   158      -5.541  15.111  24.868  1.00                 O  
ATOM    834  OD2 ASP   158      -6.510  17.064  24.598  1.00                 O  
ATOM    835  N   ILE   159      -4.927  12.978  26.738  1.00                 N  
ATOM    836  CA  ILE   159      -3.573  12.408  26.757  1.00                 C  
ATOM    837  C   ILE   159      -2.555  13.242  25.983  1.00                 C  
ATOM    838  O   ILE   159      -1.355  13.138  26.238  1.00                 O  
ATOM    839  CB  ILE   159      -3.557  10.972  26.200  1.00                 C  
ATOM    840  CD1 ILE   159      -3.753   9.633  24.040  1.00                 C  
ATOM    841  CG1 ILE   159      -3.946  10.970  24.720  1.00                 C  
ATOM    842  CG2 ILE   159      -4.462  10.071  27.025  1.00                 C  
ATOM    843  N   ASN   160      -3.035  14.047  25.042  1.00                 N  
ATOM    844  CA  ASN   160      -2.170  14.883  24.217  1.00                 C  
ATOM    845  C   ASN   160      -1.410  15.921  25.038  1.00                 C  
ATOM    846  O   ASN   160      -0.247  16.218  24.762  1.00                 O  
ATOM    847  CB  ASN   160      -2.982  15.577  23.122  1.00                 C  
ATOM    848  CG  ASN   160      -3.408  14.626  22.021  1.00                 C  
ATOM    849  OD1 ASN   160      -2.830  13.551  21.858  1.00                 O  
ATOM    850  ND2 ASN   160      -4.422  15.020  21.259  1.00                 N  
ATOM    851  N   ASP   161      -2.074  16.460  26.053  1.00                 N  
ATOM    852  CA  ASP   161      -1.523  17.554  26.844  1.00                 C  
ATOM    853  C   ASP   161      -0.363  17.144  27.744  1.00                 C  
ATOM    854  O   ASP   161      -0.194  15.971  28.072  1.00                 O  
ATOM    855  CB  ASP   161      -2.611  18.188  27.712  1.00                 C  
ATOM    856  CG  ASP   161      -3.619  18.978  26.900  1.00                 C  
ATOM    857  OD1 ASP   161      -3.206  19.646  25.929  1.00                 O  
ATOM    858  OD2 ASP   161      -4.821  18.928  27.234  1.00                 O  
ATOM    859  N   VAL   162       0.444  18.133  28.114  1.00                 N  
ATOM    860  CA  VAL   162       1.522  17.962  29.079  1.00                 C  
ATOM    861  C   VAL   162       0.941  17.659  30.456  1.00                 C  
ATOM    862  O   VAL   162      -0.119  18.173  30.813  1.00                 O  
ATOM    863  CB  VAL   162       2.429  19.205  29.139  1.00                 C  
ATOM    864  CG1 VAL   162       3.071  19.462  27.784  1.00                 C  
ATOM    865  CG2 VAL   162       1.636  20.421  29.595  1.00                 C  
ATOM    866  N   ASN   163       1.638  16.844  31.237  1.00                 N  
ATOM    867  CA  ASN   163       1.174  16.530  32.581  1.00                 C  
ATOM    868  C   ASN   163       2.057  17.178  33.637  1.00                 C  
ATOM    869  O   ASN   163       3.239  16.863  33.754  1.00                 O  
ATOM    870  CB  ASN   163       1.115  15.015  32.787  1.00                 C  
ATOM    871  CG  ASN   163       0.544  14.633  34.138  1.00                 C  
ATOM    872  OD1 ASN   163       0.844  15.264  35.151  1.00                 O  
ATOM    873  ND2 ASN   163      -0.284  13.595  34.157  1.00                 N  
ATOM    874  N   ILE   164       1.470  18.084  34.409  1.00                 N  
ATOM    875  CA  ILE   164       2.186  18.751  35.482  1.00                 C  
ATOM    876  C   ILE   164       2.275  17.848  36.698  1.00                 C  
ATOM    877  O   ILE   164       1.275  17.294  37.147  1.00                 O  
ATOM    878  CB  ILE   164       1.521  20.088  35.858  1.00                 C  
ATOM    879  CD1 ILE   164       0.720  22.297  34.870  1.00                 C  
ATOM    880  CG1 ILE   164       1.563  21.056  34.674  1.00                 C  
ATOM    881  CG2 ILE   164       2.178  20.680  37.096  1.00                 C  
ATOM    882  N   THR   165       3.485  17.695  37.221  1.00                 N  
ATOM    883  CA  THR   165       3.712  16.859  38.388  1.00                 C  
ATOM    884  C   THR   165       4.927  17.343  39.168  1.00                 C  
ATOM    885  O   THR   165       5.512  18.374  38.839  1.00                 O  
ATOM    886  CB  THR   165       3.904  15.382  37.996  1.00                 C  
ATOM    887  OG1 THR   165       3.861  14.563  39.171  1.00                 O  
ATOM    888  CG2 THR   165       5.249  15.183  37.313  1.00                 C  
ATOM    889  N   ALA   166       5.300  16.599  40.205  1.00                 N  
ATOM    890  CA  ALA   166       6.445  16.958  41.035  1.00                 C  
ATOM    891  C   ALA   166       7.730  16.995  40.227  1.00                 C  
ATOM    892  O   ALA   166       7.898  16.236  39.275  1.00                 O  
ATOM    893  CB  ALA   166       6.589  15.981  42.191  1.00                 C  
ATOM    894  N   SER   167       8.641  17.874  40.626  1.00                 N  
ATOM    895  CA  SER   167       9.916  18.002  39.952  1.00                 C  
ATOM    896  C   SER   167       9.958  19.129  38.944  1.00                 C  
ATOM    897  O   SER   167       9.171  20.068  39.010  1.00                 O  
ATOM    898  CB  SER   167      10.281  16.696  39.244  1.00                 C  
ATOM    899  OG  SER   167       9.395  16.433  38.169  1.00                 O  
ATOM    900  N   ARG   168      10.919  19.044  38.033  1.00                 N  
ATOM    901  CA  ARG   168      11.172  20.087  37.048  1.00                 C  
ATOM    902  C   ARG   168      10.092  20.163  35.972  1.00                 C  
ATOM    903  O   ARG   168       9.567  19.146  35.526  1.00                 O  
ATOM    904  CB  ARG   168      12.531  19.874  36.379  1.00                 C  
ATOM    905  CD  ARG   168      13.882  19.714  38.488  1.00                 C  
ATOM    906  NE  ARG   168      15.097  20.133  39.182  1.00                 N  
ATOM    907  CG  ARG   168      13.705  20.437  37.163  1.00                 C  
ATOM    908  CZ  ARG   168      15.421  19.755  40.415  1.00                 C  
ATOM    909  NH1 ARG   168      16.548  20.187  40.966  1.00                 N  
ATOM    910  NH2 ARG   168      14.619  18.947  41.093  1.00                 N  
ATOM    911  N   MET   169       9.766  21.385  35.571  1.00                 N  
ATOM    912  CA  MET   169       8.923  21.644  34.417  1.00                 C  
ATOM    913  C   MET   169       9.660  22.559  33.446  1.00                 C  
ATOM    914  O   MET   169      10.216  23.598  33.839  1.00                 O  
ATOM    915  CB  MET   169       7.594  22.264  34.853  1.00                 C  
ATOM    916  SD  MET   169       5.231  22.157  36.296  1.00                 S  
ATOM    917  CE  MET   169       5.885  23.226  37.576  1.00                 C  
ATOM    918  CG  MET   169       6.739  21.354  35.719  1.00                 C  
ATOM    919  N   SER   170       9.667  22.150  32.180  1.00                 N  
ATOM    920  CA  SER   170      10.275  22.922  31.105  1.00                 C  
ATOM    921  C   SER   170       9.263  23.806  30.400  1.00                 C  
ATOM    922  O   SER   170       8.360  23.323  29.704  1.00                 O  
ATOM    923  CB  SER   170      10.942  21.993  30.089  1.00                 C  
ATOM    924  OG  SER   170      12.045  21.314  30.665  1.00                 O  
ATOM    925  N   VAL   171       9.452  25.107  30.565  1.00                 N  
ATOM    926  CA  VAL   171       8.619  26.104  29.927  1.00                 C  
ATOM    927  C   VAL   171       9.257  26.524  28.622  1.00                 C  
ATOM    928  O   VAL   171      10.466  26.703  28.543  1.00                 O  
ATOM    929  CB  VAL   171       8.394  27.321  30.843  1.00                 C  
ATOM    930  CG1 VAL   171       7.600  28.396  30.116  1.00                 C  
ATOM    931  CG2 VAL   171       7.684  26.902  32.121  1.00                 C  
ATOM    932  N   ILE   172       8.438  26.683  27.595  1.00                 N  
ATOM    933  CA  ILE   172       8.925  27.172  26.325  1.00                 C  
ATOM    934  C   ILE   172       8.328  28.543  26.067  1.00                 C  
ATOM    935  O   ILE   172       7.152  28.783  26.326  1.00                 O  
ATOM    936  CB  ILE   172       8.592  26.198  25.180  1.00                 C  
ATOM    937  CD1 ILE   172       6.653  25.237  23.833  1.00                 C  
ATOM    938  CG1 ILE   172       7.078  26.013  25.060  1.00                 C  
ATOM    939  CG2 ILE   172       9.311  24.873  25.382  1.00                 C  
ATOM    940  N   TRP   173       9.157  29.457  25.589  1.00                 N  
ATOM    941  CA  TRP   173       8.679  30.772  25.231  1.00                 C  
ATOM    942  C   TRP   173       9.164  31.012  23.826  1.00                 C  
ATOM    943  O   TRP   173      10.120  30.385  23.380  1.00                 O  
ATOM    944  CB  TRP   173       9.190  31.817  26.225  1.00                 C  
ATOM    945  CG  TRP   173      10.683  31.936  26.257  1.00                 C  
ATOM    946  CD1 TRP   173      11.545  31.228  27.043  1.00                 C  
ATOM    947  NE1 TRP   173      12.840  31.612  26.792  1.00                 N  
ATOM    948  CD2 TRP   173      11.490  32.816  25.465  1.00                 C  
ATOM    949  CE2 TRP   173      12.831  32.587  25.826  1.00                 C  
ATOM    950  CH2 TRP   173      13.587  34.213  24.291  1.00                 C  
ATOM    951  CZ2 TRP   173      13.890  33.282  25.244  1.00                 C  
ATOM    952  CE3 TRP   173      11.210  33.775  24.488  1.00                 C  
ATOM    953  CZ3 TRP   173      12.263  34.461  23.913  1.00                 C  
ATOM    954  N   SER   174       8.494  31.904  23.119  1.00                 N  
ATOM    955  CA  SER   174       9.040  32.408  21.887  1.00                 C  
ATOM    956  C   SER   174       8.479  33.774  21.602  1.00                 C  
ATOM    957  O   SER   174       7.346  34.104  21.978  1.00                 O  
ATOM    958  CB  SER   174       8.740  31.447  20.735  1.00                 C  
ATOM    959  OG  SER   174       7.348  31.377  20.478  1.00                 O  
ATOM    960  N   TYR   175       9.272  34.548  20.877  1.00                 N  
ATOM    961  CA  TYR   175       8.861  35.849  20.409  1.00                 C  
ATOM    962  C   TYR   175       8.884  35.746  18.905  1.00                 C  
ATOM    963  O   TYR   175       9.946  35.573  18.311  1.00                 O  
ATOM    964  CB  TYR   175       9.791  36.934  20.956  1.00                 C  
ATOM    965  CG  TYR   175       9.395  38.338  20.559  1.00                 C  
ATOM    966  OH  TYR   175       8.291  42.194  19.462  1.00                 O  
ATOM    967  CZ  TYR   175       8.658  40.918  19.825  1.00                 C  
ATOM    968  CD1 TYR   175       8.103  38.619  20.135  1.00                 C  
ATOM    969  CE1 TYR   175       7.732  39.900  19.770  1.00                 C  
ATOM    970  CD2 TYR   175      10.315  39.377  20.608  1.00                 C  
ATOM    971  CE2 TYR   175       9.962  40.663  20.247  1.00                 C  
ATOM    972  N   HIS   176       7.721  35.843  18.279  1.00                 N  
ATOM    973  CA  HIS   176       7.687  35.790  16.832  1.00                 C  
ATOM    974  C   HIS   176       7.854  37.230  16.399  1.00                 C  
ATOM    975  O   HIS   176       7.041  38.105  16.736  1.00                 O  
ATOM    976  CB  HIS   176       6.382  35.153  16.350  1.00                 C  
ATOM    977  CG  HIS   176       6.225  33.720  16.753  1.00                 C  
ATOM    978  ND1 HIS   176       6.912  32.694  16.140  1.00                 N  
ATOM    979  CE1 HIS   176       6.564  31.529  16.716  1.00                 C  
ATOM    980  CD2 HIS   176       5.443  33.001  17.748  1.00                 C  
ATOM    981  NE2 HIS   176       5.683  31.706  17.681  1.00                 N  
ATOM    982  N   GLU   177       8.966  37.429  15.696  1.00                 N  
ATOM    983  CA  GLU   177       9.483  38.706  15.236  1.00                 C  
ATOM    984  C   GLU   177       8.647  39.339  14.135  1.00                 C  
ATOM    985  O   GLU   177       8.421  40.551  14.126  1.00                 O  
ATOM    986  CB  GLU   177      10.921  38.553  14.735  1.00                 C  
ATOM    987  CD  GLU   177      13.333  38.052  15.292  1.00                 C  
ATOM    988  CG  GLU   177      11.931  38.256  15.831  1.00                 C  
ATOM    989  OE1 GLU   177      13.485  37.951  14.056  1.00                 O  
ATOM    990  OE2 GLU   177      14.280  37.992  16.104  1.00                 O  
ATOM    991  N   ALA   178       8.183  38.509  13.209  1.00                 N  
ATOM    992  CA  ALA   178       7.573  39.003  11.986  1.00                 C  
ATOM    993  C   ALA   178       6.110  38.622  11.971  1.00                 C  
ATOM    994  O   ALA   178       5.757  37.525  12.394  1.00                 O  
ATOM    995  CB  ALA   178       8.298  38.447  10.770  1.00                 C  
ATOM    996  N   ASP   179       5.251  39.530  11.490  1.00                 N  
ATOM    997  CA  ASP   179       3.844  39.137  11.423  1.00                 C  
ATOM    998  C   ASP   179       3.631  37.969  10.477  1.00                 C  
ATOM    999  O   ASP   179       4.044  38.018   9.319  1.00                 O  
ATOM   1000  CB  ASP   179       2.977  40.320  10.987  1.00                 C  
ATOM   1001  CG  ASP   179       1.495  40.009  11.046  1.00                 C  
ATOM   1002  OD1 ASP   179       0.907  40.123  12.142  1.00                 O  
ATOM   1003  OD2 ASP   179       0.921  39.652   9.995  1.00                 O  
ATOM   1004  N   PRO   180       2.970  36.939  10.989  1.00                 N  
ATOM   1005  CA  PRO   180       2.646  35.733  10.235  1.00                 C  
ATOM   1006  C   PRO   180       1.178  35.442  10.432  1.00                 C  
ATOM   1007  O   PRO   180       0.663  35.663  11.525  1.00                 O  
ATOM   1008  CB  PRO   180       3.551  34.661  10.845  1.00                 C  
ATOM   1009  CD  PRO   180       4.093  36.703  11.970  1.00                 C  
ATOM   1010  CG  PRO   180       4.684  35.425  11.444  1.00                 C  
ATOM   1011  N   ASN   181       0.482  34.941   9.423  1.00                 N  
ATOM   1012  CA  ASN   181      -0.889  34.585   9.723  1.00                 C  
ATOM   1013  C   ASN   181      -1.293  33.124   9.506  1.00                 C  
ATOM   1014  O   ASN   181      -0.661  32.332   8.803  1.00                 O  
ATOM   1015  CB  ASN   181      -1.857  35.450   8.913  1.00                 C  
ATOM   1016  CG  ASN   181      -1.787  36.916   9.293  1.00                 C  
ATOM   1017  OD1 ASN   181      -1.902  37.268  10.467  1.00                 O  
ATOM   1018  ND2 ASN   181      -1.597  37.775   8.299  1.00                 N  
ATOM   1019  N   VAL   182      -2.431  32.863  10.128  1.00                 N  
ATOM   1020  CA  VAL   182      -2.815  31.674  10.870  1.00                 C  
ATOM   1021  C   VAL   182      -1.739  31.351  11.899  1.00                 C  
ATOM   1022  O   VAL   182      -0.961  32.223  12.282  1.00                 O  
ATOM   1023  CB  VAL   182      -3.050  30.475   9.933  1.00                 C  
ATOM   1024  CG1 VAL   182      -3.273  29.205  10.738  1.00                 C  
ATOM   1025  CG2 VAL   182      -4.232  30.742   9.013  1.00                 C  
ATOM   1026  N   THR   183      -0.706  30.659  11.453  1.00                 N  
ATOM   1027  CA  THR   183       0.398  30.309  12.329  1.00                 C  
ATOM   1028  C   THR   183       1.587  31.251  12.170  1.00                 C  
ATOM   1029  O   THR   183       1.838  31.820  11.104  1.00                 O  
ATOM   1030  CB  THR   183       0.876  28.866  12.085  1.00                 C  
ATOM   1031  OG1 THR   183       1.344  28.736  10.736  1.00                 O  
ATOM   1032  CG2 THR   183      -0.264  27.883  12.301  1.00                 C  
ATOM   1033  N   THR   184       2.334  31.417  13.256  1.00                 N  
ATOM   1034  CA  THR   184       3.551  32.208  13.217  1.00                 C  
ATOM   1035  C   THR   184       4.556  31.089  12.951  1.00                 C  
ATOM   1036  O   THR   184       4.169  29.948  12.682  1.00                 O  
ATOM   1037  CB  THR   184       3.756  32.992  14.526  1.00                 C  
ATOM   1038  OG1 THR   184       3.957  32.076  15.609  1.00                 O  
ATOM   1039  CG2 THR   184       2.536  33.848  14.832  1.00                 C  
ATOM   1040  N   GLY   185       5.855  31.364  13.014  1.00                 N  
ATOM   1041  CA  GLY   185       6.836  30.316  12.758  1.00                 C  
ATOM   1042  C   GLY   185       6.575  29.093  13.654  1.00                 C  
ATOM   1043  O   GLY   185       5.942  29.185  14.709  1.00                 O  
ATOM   1044  N   LEU   186       7.067  27.932  13.232  1.00                 N  
ATOM   1045  CA  LEU   186       6.877  26.700  13.985  1.00                 C  
ATOM   1046  C   LEU   186       7.968  26.453  15.024  1.00                 C  
ATOM   1047  O   LEU   186       7.765  25.730  16.004  1.00                 O  
ATOM   1048  CB  LEU   186       6.812  25.499  13.040  1.00                 C  
ATOM   1049  CG  LEU   186       5.438  25.172  12.452  1.00                 C  
ATOM   1050  CD1 LEU   186       4.860  26.380  11.731  1.00                 C  
ATOM   1051  CD2 LEU   186       5.526  23.984  11.506  1.00                 C  
ATOM   1052  N   MET   187       9.148  27.044  14.836  1.00                 N  
ATOM   1053  CA  MET   187      10.227  26.853  15.797  1.00                 C  
ATOM   1054  C   MET   187      11.359  27.867  15.676  1.00                 C  
ATOM   1055  O   MET   187      11.187  28.965  15.139  1.00                 O  
ATOM   1056  CB  MET   187      10.821  25.449  15.664  1.00                 C  
ATOM   1057  SD  MET   187      10.733  24.553  13.044  1.00                 S  
ATOM   1058  CE  MET   187      12.022  23.665  12.173  1.00                 C  
ATOM   1059  CG  MET   187      11.669  25.249  14.419  1.00                 C  
ATOM   1060  N   PRO   188      12.541  27.514  16.176  1.00                 N  
ATOM   1061  CA  PRO   188      13.696  28.413  16.118  1.00                 C  
ATOM   1062  C   PRO   188      14.515  28.294  14.834  1.00                 C  
ATOM   1063  O   PRO   188      15.459  29.052  14.598  1.00                 O  
ATOM   1064  CB  PRO   188      14.543  28.005  17.325  1.00                 C  
ATOM   1065  CD  PRO   188      12.859  26.317  17.120  1.00                 C  
ATOM   1066  CG  PRO   188      14.303  26.540  17.472  1.00                 C  
ATOM   1067  N   TYR   189      14.162  27.333  13.979  1.00                 N  
ATOM   1068  CA  TYR   189      14.882  27.098  12.723  1.00                 C  
ATOM   1069  C   TYR   189      14.114  27.661  11.529  1.00                 C  
ATOM   1070  O   TYR   189      14.639  27.863  10.431  1.00                 O  
ATOM   1071  CB  TYR   189      15.136  25.603  12.523  1.00                 C  
ATOM   1072  CG  TYR   189      16.040  24.990  13.568  1.00                 C  
ATOM   1073  OH  TYR   189      18.514  23.296  16.450  1.00                 O  
ATOM   1074  CZ  TYR   189      17.697  23.857  15.495  1.00                 C  
ATOM   1075  CD1 TYR   189      15.530  24.135  14.537  1.00                 C  
ATOM   1076  CE1 TYR   189      16.349  23.570  15.496  1.00                 C  
ATOM   1077  CD2 TYR   189      17.401  25.267  13.582  1.00                 C  
ATOM   1078  CE2 TYR   189      18.235  24.711  14.534  1.00                 C  
ATOM   1079  N   HIS   190      12.840  27.914  11.772  1.00                 N  
ATOM   1080  CA  HIS   190      11.880  28.433  10.809  1.00                 C  
ATOM   1081  C   HIS   190      12.203  29.867  10.352  1.00                 C  
ATOM   1082  O   HIS   190      12.111  30.212   9.171  1.00                 O  
ATOM   1083  CB  HIS   190      10.466  28.401  11.392  1.00                 C  
ATOM   1084  CG  HIS   190       9.406  28.840  10.430  1.00                 C  
ATOM   1085  ND1 HIS   190       9.104  30.166  10.210  1.00                 N  
ATOM   1086  CE1 HIS   190       8.117  30.245   9.299  1.00                 C  
ATOM   1087  CD2 HIS   190       8.473  28.170   9.536  1.00                 C  
ATOM   1088  NE2 HIS   190       7.734  29.051   8.891  1.00                 N  
ATOM   1089  N   GLY   191      12.572  30.719  11.306  1.00                 N  
ATOM   1090  CA  GLY   191      12.916  32.103  11.010  1.00                 C  
ATOM   1091  C   GLY   191      11.893  33.066  11.606  1.00                 C  
ATOM   1092  O   GLY   191      10.686  32.853  11.496  1.00                 O  
ATOM   1093  N   PRO   192      12.384  34.120  12.247  1.00                 N  
ATOM   1094  CA  PRO   192      11.524  35.147  12.803  1.00                 C  
ATOM   1095  C   PRO   192      10.848  34.680  14.075  1.00                 C  
ATOM   1096  O   PRO   192       9.785  35.171  14.445  1.00                 O  
ATOM   1097  CB  PRO   192      10.502  35.413  11.696  1.00                 C  
ATOM   1098  CD  PRO   192      11.818  33.552  10.967  1.00                 C  
ATOM   1099  CG  PRO   192      10.431  34.131  10.936  1.00                 C  
ATOM   1100  N   GLU   193      11.475  33.711  14.734  1.00                 N  
ATOM   1101  CA  GLU   193      10.996  33.174  16.001  1.00                 C  
ATOM   1102  C   GLU   193      12.189  33.044  16.948  1.00                 C  
ATOM   1103  O   GLU   193      13.173  32.388  16.618  1.00                 O  
ATOM   1104  CB  GLU   193      10.300  31.829  15.784  1.00                 C  
ATOM   1105  CD  GLU   193       8.979  29.923  16.785  1.00                 C  
ATOM   1106  CG  GLU   193       9.720  31.219  17.050  1.00                 C  
ATOM   1107  OE1 GLU   193       8.907  29.509  15.609  1.00                 O  
ATOM   1108  OE2 GLU   193       8.470  29.322  17.754  1.00                 O  
ATOM   1109  N   THR   194      12.094  33.655  18.125  1.00                 N  
ATOM   1110  CA  THR   194      13.231  33.743  19.042  1.00                 C  
ATOM   1111  C   THR   194      13.306  32.617  20.080  1.00                 C  
ATOM   1112  O   THR   194      14.214  32.611  20.905  1.00                 O  
ATOM   1113  CB  THR   194      13.234  35.078  19.811  1.00                 C  
ATOM   1114  OG1 THR   194      12.024  35.198  20.569  1.00                 O  
ATOM   1115  CG2 THR   194      13.321  36.249  18.844  1.00                 C  
ATOM   1116  N   ARG   195      12.454  31.614  19.888  1.00                 N  
ATOM   1117  CA  ARG   195      12.095  30.671  20.931  1.00                 C  
ATOM   1118  C   ARG   195      13.265  30.138  21.735  1.00                 C  
ATOM   1119  O   ARG   195      14.344  29.833  21.236  1.00                 O  
ATOM   1120  CB  ARG   195      11.343  29.478  20.339  1.00                 C  
ATOM   1121  CD  ARG   195      11.378  27.441  18.873  1.00                 C  
ATOM   1122  NE  ARG   195      10.933  26.542  19.935  1.00                 N  
ATOM   1123  CG  ARG   195      12.183  28.610  19.416  1.00                 C  
ATOM   1124  CZ  ARG   195      11.631  25.500  20.374  1.00                 C  
ATOM   1125  NH1 ARG   195      11.146  24.738  21.345  1.00                 N  
ATOM   1126  NH2 ARG   195      12.814  25.223  19.841  1.00                 N  
ATOM   1127  N   GLY   196      12.994  30.069  23.024  1.00                 N  
ATOM   1128  CA  GLY   196      13.914  29.621  24.056  1.00                 C  
ATOM   1129  C   GLY   196      13.176  28.938  25.191  1.00                 C  
ATOM   1130  O   GLY   196      11.955  28.922  25.212  1.00                 O  
ATOM   1131  N   THR   197      13.909  28.342  26.122  1.00                 N  
ATOM   1132  CA  THR   197      13.272  27.626  27.221  1.00                 C  
ATOM   1133  C   THR   197      13.724  28.113  28.589  1.00                 C  
ATOM   1134  O   THR   197      14.774  28.733  28.727  1.00                 O  
ATOM   1135  CB  THR   197      13.535  26.111  27.135  1.00                 C  
ATOM   1136  OG1 THR   197      12.767  25.432  28.137  1.00                 O  
ATOM   1137  CG2 THR   197      15.008  25.812  27.366  1.00                 C  
ATOM   1138  N   ARG   198      12.906  27.832  29.595  1.00                 N  
ATOM   1139  CA  ARG   198      13.237  28.139  30.977  1.00                 C  
ATOM   1140  C   ARG   198      12.796  26.998  31.882  1.00                 C  
ATOM   1141  O   ARG   198      11.682  26.505  31.765  1.00                 O  
ATOM   1142  CB  ARG   198      12.582  29.454  31.406  1.00                 C  
ATOM   1143  CD  ARG   198      14.434  31.082  30.936  1.00                 C  
ATOM   1144  NE  ARG   198      14.552  31.504  32.330  1.00                 N  
ATOM   1145  CG  ARG   198      13.016  30.659  30.587  1.00                 C  
ATOM   1146  CZ  ARG   198      14.244  32.719  32.771  1.00                 C  
ATOM   1147  NH1 ARG   198      14.384  33.013  34.056  1.00                 N  
ATOM   1148  NH2 ARG   198      13.797  33.638  31.926  1.00                 N  
ATOM   1149  N   ASP   199      13.678  26.569  32.775  1.00                 N  
ATOM   1150  CA  ASP   199      13.364  25.478  33.690  1.00                 C  
ATOM   1151  C   ASP   199      12.907  26.010  35.037  1.00                 C  
ATOM   1152  O   ASP   199      13.494  26.946  35.573  1.00                 O  
ATOM   1153  CB  ASP   199      14.577  24.563  33.870  1.00                 C  
ATOM   1154  CG  ASP   199      14.919  23.794  32.609  1.00                 C  
ATOM   1155  OD1 ASP   199      14.037  23.665  31.734  1.00                 O  
ATOM   1156  OD2 ASP   199      16.069  23.320  32.495  1.00                 O  
ATOM   1157  N   MET   200      11.853  25.418  35.584  1.00                 N  
ATOM   1158  CA  MET   200      11.330  25.906  36.852  1.00                 C  
ATOM   1159  C   MET   200      10.603  24.789  37.584  1.00                 C  
ATOM   1160  O   MET   200      10.281  23.776  36.990  1.00                 O  
ATOM   1161  CB  MET   200      10.396  27.097  36.624  1.00                 C  
ATOM   1162  SD  MET   200       9.931  29.670  35.709  1.00                 S  
ATOM   1163  CE  MET   200       8.994  29.059  34.310  1.00                 C  
ATOM   1164  CG  MET   200      11.069  28.298  35.981  1.00                 C  
ATOM   1165  N   ASN   201      10.359  24.957  38.876  1.00                 N  
ATOM   1166  CA  ASN   201       9.518  24.006  39.587  1.00                 C  
ATOM   1167  C   ASN   201       8.120  24.590  39.733  1.00                 C  
ATOM   1168  O   ASN   201       7.912  25.541  40.484  1.00                 O  
ATOM   1169  CB  ASN   201      10.131  23.659  40.945  1.00                 C  
ATOM   1170  CG  ASN   201      11.399  22.837  40.819  1.00                 C  
ATOM   1171  OD1 ASN   201      11.630  22.187  39.799  1.00                 O  
ATOM   1172  ND2 ASN   201      12.226  22.864  41.857  1.00                 N  
ATOM   1173  N   LEU   202       8.041  25.866  40.100  1.00                 N  
ATOM   1174  CA  LEU   202       6.761  26.558  40.245  1.00                 C  
ATOM   1175  C   LEU   202       5.852  26.035  41.348  1.00                 C  
ATOM   1176  O   LEU   202       4.667  26.370  41.417  1.00                 O  
ATOM   1177  CB  LEU   202       5.974  26.509  38.934  1.00                 C  
ATOM   1178  CG  LEU   202       6.667  27.099  37.704  1.00                 C  
ATOM   1179  CD1 LEU   202       5.803  26.925  36.465  1.00                 C  
ATOM   1180  CD2 LEU   202       6.988  28.570  37.923  1.00                 C  
ATOM   1181  N   ILE   203       6.389  25.202  42.232  1.00                 N  
ATOM   1182  CA  ILE   203       5.579  24.638  43.313  1.00                 C  
ATOM   1183  C   ILE   203       5.533  25.596  44.492  1.00                 C  
ATOM   1184  O   ILE   203       6.166  25.387  45.531  1.00                 O  
ATOM   1185  CB  ILE   203       6.113  23.265  43.761  1.00                 C  
ATOM   1186  CD1 ILE   203       4.907  22.080  41.853  1.00                 C  
ATOM   1187  CG1 ILE   203       6.221  22.318  42.564  1.00                 C  
ATOM   1188  CG2 ILE   203       5.238  22.687  44.863  1.00                 C  
ATOM   1189  N   ASN   204       4.769  26.672  44.335  1.00                 N  
ATOM   1190  CA  ASN   204       4.633  27.679  45.387  1.00                 C  
ATOM   1191  C   ASN   204       3.253  27.525  46.006  1.00                 C  
ATOM   1192  O   ASN   204       2.239  27.431  45.309  1.00                 O  
ATOM   1193  CB  ASN   204       4.863  29.081  44.820  1.00                 C  
ATOM   1194  CG  ASN   204       4.834  30.155  45.890  1.00                 C  
ATOM   1195  OD1 ASN   204       3.772  30.496  46.411  1.00                 O  
ATOM   1196  ND2 ASN   204       6.003  30.691  46.220  1.00                 N  
ATOM   1197  N   ASP   205       3.189  27.496  47.329  1.00                 N  
ATOM   1198  CA  ASP   205       1.904  27.322  47.978  1.00                 C  
ATOM   1199  C   ASP   205       1.642  28.405  49.032  1.00                 C  
ATOM   1200  O   ASP   205       2.547  29.145  49.428  1.00                 O  
ATOM   1201  CB  ASP   205       1.815  25.940  48.629  1.00                 C  
ATOM   1202  CG  ASP   205       0.384  25.502  48.872  1.00                 C  
ATOM   1203  OD1 ASP   205      -0.538  26.285  48.562  1.00                 O  
ATOM   1204  OD2 ASP   205       0.185  24.376  49.374  1.00                 O  
ATOM   1205  N   ASP   206       0.403  28.517  49.504  1.00                 N  
ATOM   1206  CA  ASP   206       0.073  29.538  50.494  1.00                 C  
ATOM   1207  C   ASP   206       0.765  29.316  51.834  1.00                 C  
ATOM   1208  O   ASP   206       1.330  30.240  52.426  1.00                 O  
ATOM   1209  CB  ASP   206      -1.439  29.598  50.718  1.00                 C  
ATOM   1210  CG  ASP   206      -2.180  30.193  49.536  1.00                 C  
ATOM   1211  OD1 ASP   206      -1.521  30.803  48.668  1.00                 O  
ATOM   1212  OD2 ASP   206      -3.419  30.048  49.478  1.00                 O  
ATOM   1213  N   VAL   207       0.734  28.088  52.341  1.00                 N  
ATOM   1214  CA  VAL   207       1.365  27.833  53.614  1.00                 C  
ATOM   1215  C   VAL   207       2.877  27.631  53.560  1.00                 C  
ATOM   1216  O   VAL   207       3.500  27.148  54.510  1.00                 O  
ATOM   1217  CB  VAL   207       0.758  26.599  54.308  1.00                 C  
ATOM   1218  CG1 VAL   207      -0.729  26.804  54.553  1.00                 C  
ATOM   1219  CG2 VAL   207       0.997  25.349  53.476  1.00                 C  
ATOM   1220  N   ILE   208       3.494  28.003  52.438  1.00                 N  
ATOM   1221  CA  ILE   208       4.936  27.876  52.258  1.00                 C  
ATOM   1222  C   ILE   208       5.659  29.225  52.203  1.00                 C  
ATOM   1223  O   ILE   208       5.614  29.939  51.197  1.00                 O  
ATOM   1224  CB  ILE   208       5.278  27.082  50.984  1.00                 C  
ATOM   1225  CD1 ILE   208       4.773  24.908  49.751  1.00                 C  
ATOM   1226  CG1 ILE   208       4.661  25.683  51.046  1.00                 C  
ATOM   1227  CG2 ILE   208       6.784  27.028  50.777  1.00                 C  
ATOM   1228  N   PRO   209       6.268  29.673  53.322  1.00                 N  
ATOM   1229  CA  PRO   209       7.148  30.843  53.327  1.00                 C  
ATOM   1230  C   PRO   209       8.534  30.480  53.839  1.00                 C  
ATOM   1231  O   PRO   209       8.644  29.704  54.788  1.00                 O  
ATOM   1232  CB  PRO   209       6.445  31.831  54.260  1.00                 C  
ATOM   1233  CD  PRO   209       5.238  29.771  54.425  1.00                 C  
ATOM   1234  CG  PRO   209       5.686  30.970  55.212  1.00                 C  
ATOM   1235  N   LYS   210       9.578  31.015  53.215  1.00                 N  
ATOM   1236  CA  LYS   210      10.922  30.788  53.726  1.00                 C  
ATOM   1237  C   LYS   210      11.082  31.467  55.074  1.00                 C  
ATOM   1238  O   LYS   210      10.967  32.688  55.169  1.00                 O  
ATOM   1239  CB  LYS   210      11.967  31.301  52.733  1.00                 C  
ATOM   1240  CD  LYS   210      14.382  31.487  52.077  1.00                 C  
ATOM   1241  CE  LYS   210      15.819  31.203  52.484  1.00                 C  
ATOM   1242  CG  LYS   210      13.403  31.010  53.137  1.00                 C  
ATOM   1243  NZ  LYS   210      16.791  31.680  51.462  1.00                 N  
ATOM   1244  N   SER   211      11.329  30.678  56.129  1.00                 N  
ATOM   1245  CA  SER   211      11.606  31.320  57.414  1.00                 C  
ATOM   1246  C   SER   211      12.881  32.140  57.293  1.00                 C  
ATOM   1247  O   SER   211      13.723  31.802  56.464  1.00                 O  
ATOM   1248  CB  SER   211      11.725  30.272  58.522  1.00                 C  
ATOM   1249  OG  SER   211      10.500  29.583  58.707  1.00                 O  
ATOM   1250  N   TYR   212      13.034  33.179  58.106  1.00                 N  
ATOM   1251  CA  TYR   212      14.270  33.955  58.108  1.00                 C  
ATOM   1252  C   TYR   212      14.679  34.347  59.525  1.00                 C  
ATOM   1253  O   TYR   212      13.976  34.057  60.492  1.00                 O  
ATOM   1254  CB  TYR   212      14.117  35.208  57.244  1.00                 C  
ATOM   1255  CG  TYR   212      13.098  36.194  57.769  1.00                 C  
ATOM   1256  OH  TYR   212      10.306  38.912  59.220  1.00                 O  
ATOM   1257  CZ  TYR   212      11.228  38.012  58.739  1.00                 C  
ATOM   1258  CD1 TYR   212      13.482  37.243  58.594  1.00                 C  
ATOM   1259  CE1 TYR   212      12.557  38.148  59.079  1.00                 C  
ATOM   1260  CD2 TYR   212      11.754  36.072  57.437  1.00                 C  
ATOM   1261  CE2 TYR   212      10.815  36.968  57.912  1.00                 C  
ATOM   1262  N   PRO   213      15.822  35.012  59.631  1.00                 N  
ATOM   1263  CA  PRO   213      16.766  34.757  60.710  1.00                 C  
ATOM   1264  C   PRO   213      16.643  35.634  61.957  1.00                 C  
ATOM   1265  O   PRO   213      16.363  36.828  61.863  1.00                 O  
ATOM   1266  CB  PRO   213      18.135  34.994  60.068  1.00                 C  
ATOM   1267  CD  PRO   213      16.505  35.745  58.484  1.00                 C  
ATOM   1268  CG  PRO   213      17.881  36.024  59.019  1.00                 C  
ATOM   1269  N   PRO   214      16.856  35.021  63.137  1.00                 N  
ATOM   1270  CA  PRO   214      16.755  35.654  64.459  1.00                 C  
ATOM   1271  C   PRO   214      17.788  36.757  64.683  1.00                 C  
ATOM   1272  O   PRO   214      18.594  37.047  63.800  1.00                 O  
ATOM   1273  CB  PRO   214      16.980  34.501  65.440  1.00                 C  
ATOM   1274  CD  PRO   214      17.086  33.560  63.241  1.00                 C  
ATOM   1275  CG  PRO   214      16.658  33.274  64.654  1.00                 C  
ATOM   1276  N   PRO   215      17.762  37.351  65.873  1.00                 N  
ATOM   1277  CA  PRO   215      18.697  38.409  66.242  1.00                 C  
ATOM   1278  C   PRO   215      20.081  37.827  66.489  1.00                 C  
ATOM   1279  O   PRO   215      21.088  38.532  66.490  1.00                 O  
ATOM   1280  CB  PRO   215      18.095  39.008  67.515  1.00                 C  
ATOM   1281  CD  PRO   215      16.711  37.147  66.921  1.00                 C  
ATOM   1282  CG  PRO   215      17.270  37.907  68.092  1.00                 C  
ATOM   1283  N   ASP   216      20.099  36.519  66.697  1.00                 N  
ATOM   1284  CA  ASP   216      21.306  35.753  66.953  1.00                 C  
ATOM   1285  C   ASP   216      22.145  35.449  65.700  1.00                 C  
ATOM   1286  O   ASP   216      23.364  35.292  65.785  1.00                 O  
ATOM   1287  CB  ASP   216      20.964  34.426  67.634  1.00                 C  
ATOM   1288  CG  ASP   216      20.452  34.613  69.049  1.00                 C  
ATOM   1289  OD1 ASP   216      20.619  35.721  69.600  1.00                 O  
ATOM   1290  OD2 ASP   216      19.885  33.650  69.607  1.00                 O  
ATOM   1291  N   THR   217      21.495  35.406  64.542  1.00                 N  
ATOM   1292  CA  THR   217      22.119  34.929  63.305  1.00                 C  
ATOM   1293  C   THR   217      23.418  35.641  62.911  1.00                 C  
ATOM   1294  O   THR   217      23.490  36.868  62.901  1.00                 O  
ATOM   1295  CB  THR   217      21.159  35.046  62.107  1.00                 C  
ATOM   1296  OG1 THR   217      19.981  34.268  62.357  1.00                 O  
ATOM   1297  CG2 THR   217      21.822  34.529  60.840  1.00                 C  
ATOM   1298  N   PHE   218      24.437  34.848  62.586  1.00                 N  
ATOM   1299  CA  PHE   218      25.726  35.352  62.121  1.00                 C  
ATOM   1300  C   PHE   218      26.151  34.676  60.818  1.00                 C  
ATOM   1301  O   PHE   218      25.741  33.547  60.530  1.00                 O  
ATOM   1302  CB  PHE   218      26.800  35.145  63.191  1.00                 C  
ATOM   1303  CG  PHE   218      26.527  35.878  64.473  1.00                 C  
ATOM   1304  CZ  PHE   218      26.024  37.240  66.843  1.00                 C  
ATOM   1305  CD1 PHE   218      26.168  35.188  65.618  1.00                 C  
ATOM   1306  CE1 PHE   218      25.917  35.863  66.798  1.00                 C  
ATOM   1307  CD2 PHE   218      26.631  37.256  64.535  1.00                 C  
ATOM   1308  CE2 PHE   218      26.380  37.930  65.715  1.00                 C  
ATOM   1309  N   MET   219      26.974  35.368  60.035  1.00                 N  
ATOM   1310  CA  MET   219      27.464  34.823  58.773  1.00                 C  
ATOM   1311  C   MET   219      28.939  34.420  58.836  1.00                 C  
ATOM   1312  O   MET   219      29.785  35.172  59.320  1.00                 O  
ATOM   1313  CB  MET   219      27.266  35.833  57.641  1.00                 C  
ATOM   1314  SD  MET   219      27.512  36.570  54.981  1.00                 S  
ATOM   1315  CE  MET   219      25.736  36.498  54.758  1.00                 C  
ATOM   1316  CG  MET   219      27.742  35.343  56.282  1.00                 C  
ATOM   1317  N   ILE   220      29.232  33.222  58.341  1.00                 N  
ATOM   1318  CA  ILE   220      30.603  32.750  58.174  1.00                 C  
ATOM   1319  C   ILE   220      30.894  32.444  56.712  1.00                 C  
ATOM   1320  O   ILE   220      30.142  31.718  56.068  1.00                 O  
ATOM   1321  CB  ILE   220      30.881  31.506  59.039  1.00                 C  
ATOM   1322  CD1 ILE   220      30.720  30.620  61.423  1.00                 C  
ATOM   1323  CG1 ILE   220      30.689  31.834  60.521  1.00                 C  
ATOM   1324  CG2 ILE   220      32.272  30.960  58.754  1.00                 C  
ATOM   1325  N   ASP   221      31.994  32.973  56.192  1.00                 N  
ATOM   1326  CA  ASP   221      32.293  32.837  54.772  1.00                 C  
ATOM   1327  C   ASP   221      33.354  31.772  54.533  1.00                 C  
ATOM   1328  O   ASP   221      34.492  31.915  54.982  1.00                 O  
ATOM   1329  CB  ASP   221      32.753  34.175  54.191  1.00                 C  
ATOM   1330  CG  ASP   221      32.994  34.109  52.695  1.00                 C  
ATOM   1331  OD1 ASP   221      32.998  32.989  52.143  1.00                 O  
ATOM   1332  OD2 ASP   221      33.178  35.178  52.076  1.00                 O  
ATOM   1333  N   MET   222      32.993  30.699  53.840  1.00                 N  
ATOM   1334  CA  MET   222      33.999  29.716  53.471  1.00                 C  
ATOM   1335  C   MET   222      34.331  29.843  51.999  1.00                 C  
ATOM   1336  O   MET   222      33.536  29.475  51.143  1.00                 O  
ATOM   1337  CB  MET   222      33.511  28.303  53.795  1.00                 C  
ATOM   1338  SD  MET   222      32.721  26.370  55.617  1.00                 S  
ATOM   1339  CE  MET   222      32.535  26.430  57.397  1.00                 C  
ATOM   1340  CG  MET   222      33.278  28.051  55.276  1.00                 C  
ATOM   1341  N   THR   223      35.515  30.358  51.707  1.00                 N  
ATOM   1342  CA  THR   223      35.923  30.551  50.329  1.00                 C  
ATOM   1343  C   THR   223      37.324  30.017  50.139  1.00                 C  
ATOM   1344  O   THR   223      38.118  29.986  51.074  1.00                 O  
ATOM   1345  CB  THR   223      35.858  32.035  49.924  1.00                 C  
ATOM   1346  OG1 THR   223      36.169  32.167  48.531  1.00                 O  
ATOM   1347  CG2 THR   223      36.861  32.851  50.726  1.00                 C  
ATOM   1348  N   HIS   224      37.625  29.606  48.919  1.00                 N  
ATOM   1349  CA  HIS   224      38.997  29.350  48.527  1.00                 C  
ATOM   1350  C   HIS   224      39.789  30.633  48.727  1.00                 C  
ATOM   1351  O   HIS   224      39.203  31.712  48.777  1.00                 O  
ATOM   1352  CB  HIS   224      39.058  28.866  47.077  1.00                 C  
ATOM   1353  CG  HIS   224      38.472  27.504  46.870  1.00                 C  
ATOM   1354  ND1 HIS   224      38.986  26.373  47.466  1.00                 N  
ATOM   1355  CE1 HIS   224      38.253  25.309  47.093  1.00                 C  
ATOM   1356  CD2 HIS   224      37.356  26.959  46.110  1.00                 C  
ATOM   1357  NE2 HIS   224      37.273  25.653  46.280  1.00                 N  
ATOM   1358  N   PHE   225      41.107  30.529  48.957  1.00                 N  
ATOM   1359  CA  PHE   225      41.824  31.799  48.888  1.00                 C  
ATOM   1360  C   PHE   225      41.861  32.109  47.395  1.00                 C  
ATOM   1361  O   PHE   225      41.328  31.314  46.624  1.00                 O  
ATOM   1362  CB  PHE   225      43.206  31.670  49.531  1.00                 C  
ATOM   1363  CG  PHE   225      44.097  30.666  48.857  1.00                 C  
ATOM   1364  CZ  PHE   225      45.744  28.803  47.614  1.00                 C  
ATOM   1365  CD1 PHE   225      44.868  31.026  47.766  1.00                 C  
ATOM   1366  CE1 PHE   225      45.688  30.102  47.146  1.00                 C  
ATOM   1367  CD2 PHE   225      44.164  29.361  49.314  1.00                 C  
ATOM   1368  CE2 PHE   225      44.984  28.438  48.694  1.00                 C  
ATOM   1369  N   GLU   226      42.530  33.160  46.953  1.00                 N  
ATOM   1370  CA  GLU   226      42.367  33.481  45.550  1.00                 C  
ATOM   1371  C   GLU   226      43.467  32.735  44.804  1.00                 C  
ATOM   1372  O   GLU   226      44.631  33.110  44.834  1.00                 O  
ATOM   1373  CB  GLU   226      42.436  34.994  45.335  1.00                 C  
ATOM   1374  CD  GLU   226      42.271  36.933  43.724  1.00                 C  
ATOM   1375  CG  GLU   226      42.200  35.428  43.898  1.00                 C  
ATOM   1376  OE1 GLU   226      42.351  37.645  44.747  1.00                 O  
ATOM   1377  OE2 GLU   226      42.246  37.399  42.566  1.00                 O  
ATOM   1378  N   TYR   227      43.028  31.638  44.165  1.00                 N  
ATOM   1379  CA  TYR   227      43.887  30.581  43.596  1.00                 C  
ATOM   1380  C   TYR   227      43.779  30.344  42.101  1.00                 C  
ATOM   1381  O   TYR   227      42.729  30.584  41.508  1.00                 O  
ATOM   1382  CB  TYR   227      43.613  29.241  44.281  1.00                 C  
ATOM   1383  CG  TYR   227      42.220  28.703  44.041  1.00                 C  
ATOM   1384  OH  TYR   227      38.396  27.217  43.365  1.00                 O  
ATOM   1385  CZ  TYR   227      39.661  27.710  43.590  1.00                 C  
ATOM   1386  CD1 TYR   227      41.957  27.867  42.964  1.00                 C  
ATOM   1387  CE1 TYR   227      40.687  27.371  42.736  1.00                 C  
ATOM   1388  CD2 TYR   227      41.173  29.035  44.891  1.00                 C  
ATOM   1389  CE2 TYR   227      39.897  28.548  44.679  1.00                 C  
ATOM   1390  N   VAL   228      44.781  29.711  41.512  1.00                 N  
ATOM   1391  CA  VAL   228      44.755  29.587  40.067  1.00                 C  
ATOM   1392  C   VAL   228      44.308  28.201  39.651  1.00                 C  
ATOM   1393  O   VAL   228      44.917  27.193  40.004  1.00                 O  
ATOM   1394  CB  VAL   228      46.130  29.901  39.449  1.00                 C  
ATOM   1395  CG1 VAL   228      46.087  29.726  37.938  1.00                 C  
ATOM   1396  CG2 VAL   228      46.568  31.311  39.813  1.00                 C  
ATOM   1397  N   ILE   229      43.233  28.173  38.874  1.00                 N  
ATOM   1398  CA  ILE   229      42.701  26.923  38.376  1.00                 C  
ATOM   1399  C   ILE   229      43.583  26.517  37.226  1.00                 C  
ATOM   1400  O   ILE   229      43.831  27.314  36.321  1.00                 O  
ATOM   1401  CB  ILE   229      41.224  27.063  37.964  1.00                 C  
ATOM   1402  CD1 ILE   229      38.946  27.817  38.826  1.00                 C  
ATOM   1403  CG1 ILE   229      40.363  27.420  39.178  1.00                 C  
ATOM   1404  CG2 ILE   229      40.739  25.793  37.280  1.00                 C  
ATOM   1405  N   PRO   230      44.069  25.273  37.256  1.00                 N  
ATOM   1406  CA  PRO   230      45.017  24.830  36.237  1.00                 C  
ATOM   1407  C   PRO   230      44.422  24.900  34.846  1.00                 C  
ATOM   1408  O   PRO   230      43.206  25.001  34.669  1.00                 O  
ATOM   1409  CB  PRO   230      45.336  23.386  36.631  1.00                 C  
ATOM   1410  CD  PRO   230      43.824  24.226  38.286  1.00                 C  
ATOM   1411  CG  PRO   230      45.000  23.312  38.083  1.00                 C  
ATOM   1412  N   ALA   231      45.301  24.831  33.860  1.00                 N  
ATOM   1413  CA  ALA   231      44.909  24.932  32.469  1.00                 C  
ATOM   1414  C   ALA   231      44.456  23.552  32.022  1.00                 C  
ATOM   1415  O   ALA   231      44.194  23.321  30.855  1.00                 O  
ATOM   1416  CB  ALA   231      46.064  25.454  31.629  1.00                 C  
ATOM   1417  N   VAL   232      44.401  22.616  32.962  1.00                 N  
ATOM   1418  CA  VAL   232      43.790  21.330  32.671  1.00                 C  
ATOM   1419  C   VAL   232      42.300  21.476  32.418  1.00                 C  
ATOM   1420  O   VAL   232      41.671  22.466  32.794  1.00                 O  
ATOM   1421  CB  VAL   232      44.028  20.321  33.810  1.00                 C  
ATOM   1422  CG1 VAL   232      45.517  20.080  34.006  1.00                 C  
ATOM   1423  CG2 VAL   232      43.391  20.815  35.100  1.00                 C  
ATOM   1424  N   GLY   233      41.751  20.478  31.747  1.00                 N  
ATOM   1425  CA  GLY   233      40.342  20.426  31.400  1.00                 C  
ATOM   1426  C   GLY   233      39.422  20.422  32.601  1.00                 C  
ATOM   1427  O   GLY   233      38.483  21.206  32.694  1.00                 O  
ATOM   1428  N   SER   234      39.748  19.544  33.539  1.00                 N  
ATOM   1429  CA  SER   234      38.923  19.294  34.706  1.00                 C  
ATOM   1430  C   SER   234      39.759  19.309  35.981  1.00                 C  
ATOM   1431  O   SER   234      40.846  18.728  36.027  1.00                 O  
ATOM   1432  CB  SER   234      38.194  17.956  34.570  1.00                 C  
ATOM   1433  OG  SER   234      37.434  17.668  35.731  1.00                 O  
ATOM   1434  N   SER   235      39.267  19.989  37.010  1.00                 N  
ATOM   1435  CA  SER   235      39.961  20.007  38.295  1.00                 C  
ATOM   1436  C   SER   235      38.967  19.893  39.447  1.00                 C  
ATOM   1437  O   SER   235      37.938  20.556  39.452  1.00                 O  
ATOM   1438  CB  SER   235      40.793  21.283  38.437  1.00                 C  
ATOM   1439  OG  SER   235      39.965  22.432  38.463  1.00                 O  
ATOM   1440  N   LEU   236      39.273  19.050  40.426  1.00                 N  
ATOM   1441  CA  LEU   236      38.501  19.027  41.661  1.00                 C  
ATOM   1442  C   LEU   236      39.449  19.474  42.770  1.00                 C  
ATOM   1443  O   LEU   236      40.504  18.879  42.976  1.00                 O  
ATOM   1444  CB  LEU   236      37.926  17.631  41.907  1.00                 C  
ATOM   1445  CG  LEU   236      37.139  17.441  43.206  1.00                 C  
ATOM   1446  CD1 LEU   236      35.887  18.305  43.207  1.00                 C  
ATOM   1447  CD2 LEU   236      36.773  15.978  43.404  1.00                 C  
ATOM   1448  N   GLN   237      39.054  20.519  43.486  1.00                 N  
ATOM   1449  CA  GLN   237      39.978  21.318  44.290  1.00                 C  
ATOM   1450  C   GLN   237      39.675  21.331  45.778  1.00                 C  
ATOM   1451  O   GLN   237      38.631  21.800  46.206  1.00                 O  
ATOM   1452  CB  GLN   237      40.003  22.766  43.797  1.00                 C  
ATOM   1453  CD  GLN   237      41.968  22.630  42.216  1.00                 C  
ATOM   1454  CG  GLN   237      40.489  22.926  42.365  1.00                 C  
ATOM   1455  OE1 GLN   237      42.784  23.066  43.028  1.00                 O  
ATOM   1456  NE2 GLN   237      42.319  21.885  41.173  1.00                 N  
ATOM   1457  N   CYS   238      40.622  20.847  46.566  1.00                 N  
ATOM   1458  CA  CYS   238      40.495  20.849  48.015  1.00                 C  
ATOM   1459  C   CYS   238      41.166  22.076  48.643  1.00                 C  
ATOM   1460  O   CYS   238      42.175  22.595  48.147  1.00                 O  
ATOM   1461  CB  CYS   238      41.095  19.572  48.607  1.00                 C  
ATOM   1462  SG  CYS   238      40.253  18.051  48.112  1.00                 S  
ATOM   1463  N   ARG   239      40.519  22.591  49.681  1.00                 N  
ATOM   1464  CA  ARG   239      41.016  23.715  50.460  1.00                 C  
ATOM   1465  C   ARG   239      40.679  23.496  51.931  1.00                 C  
ATOM   1466  O   ARG   239      39.604  22.991  52.258  1.00                 O  
ATOM   1467  CB  ARG   239      40.419  25.027  49.948  1.00                 C  
ATOM   1468  CD  ARG   239      42.295  25.768  48.456  1.00                 C  
ATOM   1469  NE  ARG   239      42.682  26.201  47.115  1.00                 N  
ATOM   1470  CG  ARG   239      40.827  25.383  48.528  1.00                 C  
ATOM   1471  CZ  ARG   239      43.054  25.375  46.142  1.00                 C  
ATOM   1472  NH1 ARG   239      43.389  25.859  44.954  1.00                 N  
ATOM   1473  NH2 ARG   239      43.090  24.068  46.359  1.00                 N  
ATOM   1474  N   VAL   240      41.592  23.864  52.820  1.00                 N  
ATOM   1475  CA  VAL   240      41.345  23.671  54.246  1.00                 C  
ATOM   1476  C   VAL   240      41.187  25.001  54.974  1.00                 C  
ATOM   1477  O   VAL   240      42.099  25.818  55.002  1.00                 O  
ATOM   1478  CB  VAL   240      42.470  22.854  54.908  1.00                 C  
ATOM   1479  CG1 VAL   240      42.209  22.698  56.398  1.00                 C  
ATOM   1480  CG2 VAL   240      42.603  21.493  54.242  1.00                 C  
ATOM   1481  N   PHE   241      40.020  25.204  55.574  1.00                 N  
ATOM   1482  CA  PHE   241      39.727  26.435  56.296  1.00                 C  
ATOM   1483  C   PHE   241      39.492  25.975  57.743  1.00                 C  
ATOM   1484  O   PHE   241      39.309  24.794  57.995  1.00                 O  
ATOM   1485  CB  PHE   241      38.525  27.148  55.674  1.00                 C  
ATOM   1486  CG  PHE   241      38.179  28.448  56.341  1.00                 C  
ATOM   1487  CZ  PHE   241      37.535  30.852  57.579  1.00                 C  
ATOM   1488  CD1 PHE   241      38.893  29.600  56.058  1.00                 C  
ATOM   1489  CE1 PHE   241      38.575  30.796  56.672  1.00                 C  
ATOM   1490  CD2 PHE   241      37.140  28.521  57.252  1.00                 C  
ATOM   1491  CE2 PHE   241      36.822  29.717  57.866  1.00                 C  
ATOM   1492  N   GLN   242      39.595  26.892  58.695  1.00                 N  
ATOM   1493  CA  GLN   242      39.263  26.625  60.086  1.00                 C  
ATOM   1494  C   GLN   242      38.387  27.680  60.784  1.00                 C  
ATOM   1495  O   GLN   242      38.307  28.856  60.401  1.00                 O  
ATOM   1496  CB  GLN   242      40.536  26.463  60.919  1.00                 C  
ATOM   1497  CD  GLN   242      42.665  25.170  61.338  1.00                 C  
ATOM   1498  CG  GLN   242      41.416  25.301  60.489  1.00                 C  
ATOM   1499  OE1 GLN   242      43.313  26.165  61.662  1.00                 O  
ATOM   1500  NE2 GLN   242      43.007  23.940  61.700  1.00                 N  
ATOM   1501  N   ARG   243      37.748  27.224  61.853  1.00                 N  
ATOM   1502  CA  ARG   243      36.809  28.034  62.605  1.00                 C  
ATOM   1503  C   ARG   243      37.618  28.908  63.550  1.00                 C  
ATOM   1504  O   ARG   243      38.773  28.590  63.838  1.00                 O  
ATOM   1505  CB  ARG   243      35.814  27.145  63.354  1.00                 C  
ATOM   1506  CD  ARG   243      33.916  25.506  63.257  1.00                 C  
ATOM   1507  NE  ARG   243      33.039  24.711  62.401  1.00                 N  
ATOM   1508  CG  ARG   243      34.886  26.352  62.449  1.00                 C  
ATOM   1509  CZ  ARG   243      32.106  23.880  62.854  1.00                 C  
ATOM   1510  NH1 ARG   243      31.355  23.197  62.000  1.00                 N  
ATOM   1511  NH2 ARG   243      31.925  23.734  64.159  1.00                 N  
ATOM   1512  N   GLY   244      37.030  30.021  64.025  1.00                 N  
ATOM   1513  CA  GLY   244      37.724  30.813  65.048  1.00                 C  
ATOM   1514  C   GLY   244      38.008  29.961  66.274  1.00                 C  
ATOM   1515  O   GLY   244      37.257  29.023  66.531  1.00                 O  
ATOM   1516  N   ILE   245      36.999  29.724  67.105  1.00                 N  
ATOM   1517  CA  ILE   245      37.111  28.806  68.235  1.00                 C  
ATOM   1518  C   ILE   245      37.066  27.326  67.824  1.00                 C  
ATOM   1519  O   ILE   245      37.450  26.438  68.590  1.00                 O  
ATOM   1520  CB  ILE   245      36.008  29.059  69.279  1.00                 C  
ATOM   1521  CD1 ILE   245      37.460  30.733  70.540  1.00                 C  
ATOM   1522  CG1 ILE   245      36.135  30.470  69.858  1.00                 C  
ATOM   1523  CG2 ILE   245      36.048  27.995  70.365  1.00                 C  
ATOM   1524  N   ILE   246      36.596  27.036  66.610  1.00                 N  
ATOM   1525  CA  ILE   246      36.380  25.664  66.171  1.00                 C  
ATOM   1526  C   ILE   246      34.929  25.215  66.290  1.00                 C  
ATOM   1527  O   ILE   246      34.559  24.110  65.882  1.00                 O  
ATOM   1528  CB  ILE   246      37.266  24.676  66.951  1.00                 C  
ATOM   1529  CD1 ILE   246      39.692  24.185  67.564  1.00                 C  
ATOM   1530  CG1 ILE   246      38.744  24.934  66.653  1.00                 C  
ATOM   1531  CG2 ILE   246      36.867  23.241  66.639  1.00                 C  
ATOM   1532  N   PRO   247      34.076  26.071  66.857  1.00                 N  
ATOM   1533  CA  PRO   247      32.650  25.780  67.050  1.00                 C  
ATOM   1534  C   PRO   247      31.780  26.581  66.087  1.00                 C  
ATOM   1535  O   PRO   247      32.076  27.722  65.723  1.00                 O  
ATOM   1536  CB  PRO   247      32.384  26.178  68.503  1.00                 C  
ATOM   1537  CD  PRO   247      34.715  26.561  68.117  1.00                 C  
ATOM   1538  CG  PRO   247      33.724  26.120  69.157  1.00                 C  
ATOM   1539  N   ALA   248      30.676  25.960  65.665  1.00                 N  
ATOM   1540  CA  ALA   248      29.633  26.582  64.831  1.00                 C  
ATOM   1541  C   ALA   248      28.248  26.420  65.491  1.00                 C  
ATOM   1542  O   ALA   248      27.906  25.366  66.033  1.00                 O  
ATOM   1543  CB  ALA   248      29.634  25.971  63.438  1.00                 C  
ATOM   1544  N   GLY   249      27.441  27.479  65.444  1.00                 N  
ATOM   1545  CA  GLY   249      26.075  27.451  65.954  1.00                 C  
ATOM   1546  C   GLY   249      25.102  27.044  64.846  1.00                 C  
ATOM   1547  O   GLY   249      24.927  27.743  63.845  1.00                 O  
ATOM   1548  N   ASN   250      24.385  25.863  65.024  1.00                 N  
ATOM   1549  CA  ASN   250      23.535  25.301  63.994  1.00                 C  
ATOM   1550  C   ASN   250      23.577  26.191  62.767  1.00                 C  
ATOM   1551  O   ASN   250      23.304  27.385  62.853  1.00                 O  
ATOM   1552  CB  ASN   250      22.107  25.126  64.514  1.00                 C  
ATOM   1553  CG  ASN   250      21.220  24.374  63.541  1.00                 C  
ATOM   1554  OD1 ASN   250      21.678  23.920  62.493  1.00                 O  
ATOM   1555  ND2 ASN   250      19.945  24.241  63.887  1.00                 N  
ATOM   1556  N   MET   251      23.891  25.605  61.618  1.00                 N  
ATOM   1557  CA  MET   251      23.762  26.323  60.367  1.00                 C  
ATOM   1558  C   MET   251      22.323  26.140  59.959  1.00                 C  
ATOM   1559  O   MET   251      21.865  25.017  59.725  1.00                 O  
ATOM   1560  CB  MET   251      24.756  25.786  59.336  1.00                 C  
ATOM   1561  SD  MET   251      26.759  27.517  60.152  1.00                 S  
ATOM   1562  CE  MET   251      26.762  28.239  58.513  1.00                 C  
ATOM   1563  CG  MET   251      26.207  25.841  59.785  1.00                 C  
ATOM   1564  N   ILE   252      21.592  27.244  59.946  1.00                 N  
ATOM   1565  CA  ILE   252      20.217  27.235  59.497  1.00                 C  
ATOM   1566  C   ILE   252      20.028  27.752  58.073  1.00                 C  
ATOM   1567  O   ILE   252      18.920  27.721  57.541  1.00                 O  
ATOM   1568  CB  ILE   252      19.312  28.057  60.433  1.00                 C  
ATOM   1569  CD1 ILE   252      18.732  30.447  61.103  1.00                 C  
ATOM   1570  CG1 ILE   252      19.712  29.534  60.400  1.00                 C  
ATOM   1571  CG2 ILE   252      19.351  27.491  61.844  1.00                 C  
ATOM   1572  N   LYS   253      21.102  28.226  57.452  1.00                 N  
ATOM   1573  CA  LYS   253      20.999  28.683  56.067  1.00                 C  
ATOM   1574  C   LYS   253      22.354  28.609  55.377  1.00                 C  
ATOM   1575  O   LYS   253      23.382  28.661  56.037  1.00                 O  
ATOM   1576  CB  LYS   253      20.451  30.111  56.013  1.00                 C  
ATOM   1577  CD  LYS   253      20.735  32.534  56.602  1.00                 C  
ATOM   1578  CE  LYS   253      21.621  33.564  57.284  1.00                 C  
ATOM   1579  CG  LYS   253      21.351  31.146  56.668  1.00                 C  
ATOM   1580  NZ  LYS   253      21.041  34.933  57.206  1.00                 N  
ATOM   1581  N   TYR   254      22.362  28.471  54.056  1.00                 N  
ATOM   1582  CA  TYR   254      23.568  28.754  53.289  1.00                 C  
ATOM   1583  C   TYR   254      23.267  29.147  51.849  1.00                 C  
ATOM   1584  O   TYR   254      22.237  28.771  51.298  1.00                 O  
ATOM   1585  CB  TYR   254      24.504  27.544  53.297  1.00                 C  
ATOM   1586  CG  TYR   254      25.807  27.773  52.565  1.00                 C  
ATOM   1587  OH  TYR   254      29.399  28.405  50.566  1.00                 O  
ATOM   1588  CZ  TYR   254      28.209  28.196  51.226  1.00                 C  
ATOM   1589  CD1 TYR   254      26.972  28.068  53.262  1.00                 C  
ATOM   1590  CE1 TYR   254      28.168  28.279  52.601  1.00                 C  
ATOM   1591  CD2 TYR   254      25.868  27.693  51.180  1.00                 C  
ATOM   1592  CE2 TYR   254      27.055  27.901  50.502  1.00                 C  
ATOM   1593  N   GLU   255      24.179  29.906  51.247  1.00                 N  
ATOM   1594  CA  GLU   255      23.998  30.382  49.876  1.00                 C  
ATOM   1595  C   GLU   255      25.330  30.380  49.128  1.00                 C  
ATOM   1596  O   GLU   255      26.381  30.495  49.745  1.00                 O  
ATOM   1597  CB  GLU   255      23.386  31.784  49.872  1.00                 C  
ATOM   1598  CD  GLU   255      21.407  33.253  50.424  1.00                 C  
ATOM   1599  CG  GLU   255      21.993  31.856  50.476  1.00                 C  
ATOM   1600  OE1 GLU   255      22.150  34.197  50.084  1.00                 O  
ATOM   1601  OE2 GLU   255      20.203  33.403  50.723  1.00                 O  
ATOM   1602  N   PRO   256      25.293  30.253  47.791  1.00                 N  
ATOM   1603  CA  PRO   256      26.563  30.163  47.060  1.00                 C  
ATOM   1604  C   PRO   256      27.288  31.498  46.885  1.00                 C  
ATOM   1605  O   PRO   256      26.658  32.554  46.832  1.00                 O  
ATOM   1606  CB  PRO   256      26.165  29.599  45.695  1.00                 C  
ATOM   1607  CD  PRO   256      24.117  30.091  46.831  1.00                 C  
ATOM   1608  CG  PRO   256      24.773  30.090  45.479  1.00                 C  
ATOM   1609  N   ILE   257      28.614  31.426  46.800  1.00                 N  
ATOM   1610  CA  ILE   257      29.455  32.560  46.433  1.00                 C  
ATOM   1611  C   ILE   257      30.351  32.206  45.252  1.00                 C  
ATOM   1612  O   ILE   257      31.199  31.317  45.348  1.00                 O  
ATOM   1613  CB  ILE   257      30.311  33.036  47.622  1.00                 C  
ATOM   1614  CD1 ILE   257      30.174  33.741  50.068  1.00                 C  
ATOM   1615  CG1 ILE   257      29.415  33.449  48.792  1.00                 C  
ATOM   1616  CG2 ILE   257      31.238  34.163  47.193  1.00                 C  
ATOM   1617  N   LEU   258      30.158  32.902  44.138  1.00                 N  
ATOM   1618  CA  LEU   258      30.955  32.675  42.942  1.00                 C  
ATOM   1619  C   LEU   258      31.513  33.997  42.405  1.00                 C  
ATOM   1620  O   LEU   258      30.783  34.984  42.311  1.00                 O  
ATOM   1621  CB  LEU   258      30.121  31.975  41.867  1.00                 C  
ATOM   1622  CG  LEU   258      29.590  30.584  42.220  1.00                 C  
ATOM   1623  CD1 LEU   258      28.651  30.076  41.137  1.00                 C  
ATOM   1624  CD2 LEU   258      30.738  29.607  42.426  1.00                 C  
ATOM   1625  N   THR   259      32.803  34.015  42.071  1.00                 N  
ATOM   1626  CA  THR   259      33.458  35.213  41.544  1.00                 C  
ATOM   1627  C   THR   259      32.785  35.628  40.231  1.00                 C  
ATOM   1628  O   THR   259      32.341  34.778  39.460  1.00                 O  
ATOM   1629  CB  THR   259      34.964  34.981  41.322  1.00                 C  
ATOM   1630  OG1 THR   259      35.153  33.889  40.413  1.00                 O  
ATOM   1631  CG2 THR   259      35.651  34.645  42.636  1.00                 C  
ATOM   1632  N   PRO   260      32.730  36.934  39.974  1.00                 N  
ATOM   1633  CA  PRO   260      31.899  37.483  38.901  1.00                 C  
ATOM   1634  C   PRO   260      32.306  37.104  37.476  1.00                 C  
ATOM   1635  O   PRO   260      31.540  37.324  36.540  1.00                 O  
ATOM   1636  CB  PRO   260      32.021  38.998  39.077  1.00                 C  
ATOM   1637  CD  PRO   260      33.530  38.018  40.655  1.00                 C  
ATOM   1638  CG  PRO   260      33.346  39.192  39.735  1.00                 C  
ATOM   1639  N   GLY   261      33.509  36.583  37.284  1.00                 N  
ATOM   1640  CA  GLY   261      33.888  36.158  35.950  1.00                 C  
ATOM   1641  C   GLY   261      33.762  34.652  35.780  1.00                 C  
ATOM   1642  O   GLY   261      33.765  34.140  34.668  1.00                 O  
ATOM   1643  N   ASN   262      33.687  33.952  36.906  1.00                 N  
ATOM   1644  CA  ASN   262      33.682  32.495  36.968  1.00                 C  
ATOM   1645  C   ASN   262      32.364  31.729  37.126  1.00                 C  
ATOM   1646  O   ASN   262      32.402  30.479  37.159  1.00                 O  
ATOM   1647  CB  ASN   262      34.575  32.004  38.109  1.00                 C  
ATOM   1648  CG  ASN   262      36.045  32.271  37.855  1.00                 C  
ATOM   1649  OD1 ASN   262      36.536  32.085  36.741  1.00                 O  
ATOM   1650  ND2 ASN   262      36.754  32.710  38.889  1.00                 N  
ATOM   1651  N   GLU   263      31.214  32.419  37.149  1.00                 N  
ATOM   1652  CA  GLU   263      29.885  31.805  37.435  1.00                 C  
ATOM   1653  C   GLU   263      29.729  30.544  36.647  1.00                 C  
ATOM   1654  O   GLU   263      29.159  29.520  37.061  1.00                 O  
ATOM   1655  CB  GLU   263      28.759  32.790  37.112  1.00                 C  
ATOM   1656  CD  GLU   263      26.284  33.290  37.153  1.00                 C  
ATOM   1657  CG  GLU   263      27.368  32.267  37.429  1.00                 C  
ATOM   1658  OE1 GLU   263      26.619  34.400  36.689  1.00                 O  
ATOM   1659  OE2 GLU   263      25.099  32.982  37.401  1.00                 O  
ATOM   1660  N   ALA   264      30.316  30.719  35.476  1.00                 N  
ATOM   1661  CA  ALA   264      30.396  29.839  34.337  1.00                 C  
ATOM   1662  C   ALA   264      31.300  28.587  34.528  1.00                 C  
ATOM   1663  O   ALA   264      30.979  27.469  34.103  1.00                 O  
ATOM   1664  CB  ALA   264      30.898  30.596  33.117  1.00                 C  
ATOM   1665  N   TYR   265      32.445  28.802  35.159  1.00                 N  
ATOM   1666  CA  TYR   265      33.450  27.766  35.364  1.00                 C  
ATOM   1667  C   TYR   265      33.200  26.838  36.554  1.00                 C  
ATOM   1668  O   TYR   265      33.589  25.676  36.511  1.00                 O  
ATOM   1669  CB  TYR   265      34.835  28.391  35.542  1.00                 C  
ATOM   1670  CG  TYR   265      35.390  29.020  34.284  1.00                 C  
ATOM   1671  OH  TYR   265      36.912  30.764  30.830  1.00                 O  
ATOM   1672  CZ  TYR   265      36.409  30.185  31.972  1.00                 C  
ATOM   1673  CD1 TYR   265      35.298  30.389  34.073  1.00                 C  
ATOM   1674  CE1 TYR   265      35.802  30.973  32.926  1.00                 C  
ATOM   1675  CD2 TYR   265      36.005  28.241  33.312  1.00                 C  
ATOM   1676  CE2 TYR   265      36.515  28.807  32.159  1.00                 C  
ATOM   1677  N   VAL   266      32.588  27.365  37.620  1.00                 N  
ATOM   1678  CA  VAL   266      32.387  26.559  38.829  1.00                 C  
ATOM   1679  C   VAL   266      31.029  25.869  38.798  1.00                 C  
ATOM   1680  O   VAL   266      30.004  26.525  39.005  1.00                 O  
ATOM   1681  CB  VAL   266      32.514  27.413  40.104  1.00                 C  
ATOM   1682  CG1 VAL   266      32.265  26.563  41.341  1.00                 C  
ATOM   1683  CG2 VAL   266      33.884  28.070  40.171  1.00                 C  
ATOM   1684  N   TYR   267      31.029  24.552  38.588  1.00                 N  
ATOM   1685  CA  TYR   267      29.788  23.796  38.513  1.00                 C  
ATOM   1686  C   TYR   267      29.395  22.908  39.714  1.00                 C  
ATOM   1687  O   TYR   267      28.278  22.390  39.748  1.00                 O  
ATOM   1688  CB  TYR   267      29.795  22.875  37.291  1.00                 C  
ATOM   1689  CG  TYR   267      29.894  23.608  35.972  1.00                 C  
ATOM   1690  OH  TYR   267      30.181  25.617  32.343  1.00                 O  
ATOM   1691  CZ  TYR   267      30.084  24.953  33.544  1.00                 C  
ATOM   1692  CD1 TYR   267      31.017  23.473  35.166  1.00                 C  
ATOM   1693  CE1 TYR   267      31.116  24.139  33.959  1.00                 C  
ATOM   1694  CD2 TYR   267      28.864  24.433  35.538  1.00                 C  
ATOM   1695  CE2 TYR   267      28.946  25.107  34.334  1.00                 C  
ATOM   1696  N   ARG   268      30.281  22.719  40.693  1.00                 N  
ATOM   1697  CA  ARG   268      29.909  22.011  41.934  1.00                 C  
ATOM   1698  C   ARG   268      30.747  22.498  43.121  1.00                 C  
ATOM   1699  O   ARG   268      31.936  22.721  42.971  1.00                 O  
ATOM   1700  CB  ARG   268      30.075  20.500  41.759  1.00                 C  
ATOM   1701  CD  ARG   268      29.751  18.192  42.691  1.00                 C  
ATOM   1702  NE  ARG   268      29.375  17.393  43.855  1.00                 N  
ATOM   1703  CG  ARG   268      29.625  19.683  42.959  1.00                 C  
ATOM   1704  CZ  ARG   268      29.446  16.067  43.905  1.00                 C  
ATOM   1705  NH1 ARG   268      29.082  15.425  45.007  1.00                 N  
ATOM   1706  NH2 ARG   268      29.880  15.386  42.854  1.00                 N  
ATOM   1707  N   MET   269      30.145  22.678  44.292  1.00                 N  
ATOM   1708  CA  MET   269      30.921  23.068  45.475  1.00                 C  
ATOM   1709  C   MET   269      30.449  22.293  46.695  1.00                 C  
ATOM   1710  O   MET   269      29.260  22.080  46.859  1.00                 O  
ATOM   1711  CB  MET   269      30.806  24.574  45.719  1.00                 C  
ATOM   1712  SD  MET   269      31.478  26.858  47.137  1.00                 S  
ATOM   1713  CE  MET   269      32.390  27.475  45.725  1.00                 C  
ATOM   1714  CG  MET   269      31.633  25.078  46.890  1.00                 C  
ATOM   1715  N   THR   270      31.366  21.851  47.544  1.00                 N  
ATOM   1716  CA  THR   270      30.946  21.110  48.724  1.00                 C  
ATOM   1717  C   THR   270      31.778  21.470  49.949  1.00                 C  
ATOM   1718  O   THR   270      32.983  21.678  49.849  1.00                 O  
ATOM   1719  CB  THR   270      31.028  19.589  48.494  1.00                 C  
ATOM   1720  OG1 THR   270      30.199  19.226  47.383  1.00                 O  
ATOM   1721  CG2 THR   270      30.547  18.838  49.726  1.00                 C  
ATOM   1722  N   LEU   271      31.125  21.550  51.104  1.00                 N  
ATOM   1723  CA  LEU   271      31.812  21.811  52.364  1.00                 C  
ATOM   1724  C   LEU   271      31.651  20.662  53.351  1.00                 C  
ATOM   1725  O   LEU   271      30.528  20.251  53.673  1.00                 O  
ATOM   1726  CB  LEU   271      31.298  23.106  52.996  1.00                 C  
ATOM   1727  CG  LEU   271      31.488  24.383  52.175  1.00                 C  
ATOM   1728  CD1 LEU   271      30.824  25.567  52.861  1.00                 C  
ATOM   1729  CD2 LEU   271      32.966  24.663  51.950  1.00                 C  
ATOM   1730  N   TYR   272      32.798  20.176  53.827  1.00                 N  
ATOM   1731  CA  TYR   272      32.912  18.993  54.673  1.00                 C  
ATOM   1732  C   TYR   272      33.555  19.160  56.044  1.00                 C  
ATOM   1733  O   TYR   272      34.241  20.139  56.325  1.00                 O  
ATOM   1734  CB  TYR   272      33.702  17.896  53.956  1.00                 C  
ATOM   1735  CG  TYR   272      35.146  18.255  53.691  1.00                 C  
ATOM   1736  OH  TYR   272      39.123  19.237  52.974  1.00                 O  
ATOM   1737  CZ  TYR   272      37.807  18.913  53.210  1.00                 C  
ATOM   1738  CD1 TYR   272      36.137  17.950  54.615  1.00                 C  
ATOM   1739  CE1 TYR   272      37.460  18.274  54.381  1.00                 C  
ATOM   1740  CD2 TYR   272      35.515  18.899  52.516  1.00                 C  
ATOM   1741  CE2 TYR   272      36.832  19.231  52.265  1.00                 C  
ATOM   1742  N   ARG   273      33.286  18.176  56.898  1.00                 N  
ATOM   1743  CA  ARG   273      33.957  18.018  58.182  1.00                 C  
ATOM   1744  C   ARG   273      34.688  16.653  58.195  1.00                 C  
ATOM   1745  O   ARG   273      34.075  15.647  57.890  1.00                 O  
ATOM   1746  CB  ARG   273      32.950  18.122  59.329  1.00                 C  
ATOM   1747  CD  ARG   273      32.518  18.128  61.802  1.00                 C  
ATOM   1748  NE  ARG   273      33.099  18.020  63.138  1.00                 N  
ATOM   1749  CG  ARG   273      33.568  17.986  60.711  1.00                 C  
ATOM   1750  CZ  ARG   273      33.266  16.874  63.789  1.00                 C  
ATOM   1751  NH1 ARG   273      33.803  16.872  65.002  1.00                 N  
ATOM   1752  NH2 ARG   273      32.895  15.731  63.227  1.00                 N  
ATOM   1753  N   CYS   274      35.978  16.603  58.537  1.00                 N  
ATOM   1754  CA  CYS   274      36.676  15.309  58.742  1.00                 C  
ATOM   1755  C   CYS   274      36.175  14.656  60.009  1.00                 C  
ATOM   1756  O   CYS   274      35.384  15.222  60.768  1.00                 O  
ATOM   1757  CB  CYS   274      38.190  15.520  58.800  1.00                 C  
ATOM   1758  SG  CYS   274      38.773  16.335  60.305  1.00                 S  
ATOM   1759  N   SER   275      36.716  13.472  60.257  1.00                 N  
ATOM   1760  CA  SER   275      36.434  12.733  61.467  1.00                 C  
ATOM   1761  C   SER   275      36.855  13.549  62.690  1.00                 C  
ATOM   1762  O   SER   275      37.945  14.129  62.729  1.00                 O  
ATOM   1763  CB  SER   275      37.150  11.381  61.448  1.00                 C  
ATOM   1764  OG  SER   275      36.953  10.682  62.665  1.00                 O  
ATOM   1765  N   ASN   276      35.965  13.600  63.689  1.00                 N  
ATOM   1766  CA  ASN   276      36.048  14.270  64.992  1.00                 C  
ATOM   1767  C   ASN   276      37.302  13.983  65.835  1.00                 C  
ATOM   1768  O   ASN   276      37.827  14.903  66.459  1.00                 O  
ATOM   1769  CB  ASN   276      34.827  13.928  65.849  1.00                 C  
ATOM   1770  CG  ASN   276      34.803  14.691  67.159  1.00                 C  
ATOM   1771  OD1 ASN   276      34.719  15.919  67.172  1.00                 O  
ATOM   1772  ND2 ASN   276      34.878  13.963  68.267  1.00                 N  
ATOM   1773  N   VAL   277      37.785  12.744  65.823  1.00                 N  
ATOM   1774  CA  VAL   277      38.828  12.259  66.743  1.00                 C  
ATOM   1775  C   VAL   277      40.181  12.964  66.639  1.00                 C  
ATOM   1776  O   VAL   277      41.104  12.697  67.416  1.00                 O  
ATOM   1777  CB  VAL   277      39.084  10.751  66.561  1.00                 C  
ATOM   1778  CG1 VAL   277      37.820   9.957  66.851  1.00                 C  
ATOM   1779  CG2 VAL   277      39.589  10.462  65.156  1.00                 C  
ATOM   1780  N   SER   278      40.274  13.861  65.669  1.00                 N  
ATOM   1781  CA  SER   278      41.531  14.281  65.082  1.00                 C  
ATOM   1782  C   SER   278      41.755  15.798  64.886  1.00                 C  
ATOM   1783  O   SER   278      40.827  16.547  64.566  1.00                 O  
ATOM   1784  CB  SER   278      41.726  13.631  63.711  1.00                 C  
ATOM   1785  OG  SER   278      41.797  12.220  63.821  1.00                 O  
ATOM   1786  N   VAL   279      42.996  16.243  65.093  1.00                 N  
ATOM   1787  CA  VAL   279      43.344  17.663  64.962  1.00                 C  
ATOM   1788  C   VAL   279      44.229  17.857  63.725  1.00                 C  
ATOM   1789  O   VAL   279      45.392  17.456  63.713  1.00                 O  
ATOM   1790  CB  VAL   279      44.049  18.190  66.225  1.00                 C  
ATOM   1791  CG1 VAL   279      44.413  19.658  66.060  1.00                 C  
ATOM   1792  CG2 VAL   279      43.169  17.990  67.450  1.00                 C  
ATOM   1793  N   GLU   280      43.676  18.510  62.705  1.00                 N  
ATOM   1794  CA  GLU   280      44.125  18.320  61.326  1.00                 C  
ATOM   1795  C   GLU   280      45.226  19.227  60.776  1.00                 C  
ATOM   1796  O   GLU   280      45.711  20.150  61.431  1.00                 O  
ATOM   1797  CB  GLU   280      42.950  18.458  60.356  1.00                 C  
ATOM   1798  CD  GLU   280      42.334  16.015  60.181  1.00                 C  
ATOM   1799  CG  GLU   280      41.865  17.410  60.542  1.00                 C  
ATOM   1800  OE1 GLU   280      42.798  15.822  59.037  1.00                 O  
ATOM   1801  OE2 GLU   280      42.237  15.114  61.040  1.00                 O  
ATOM   1802  N   LEU   281      45.565  18.936  59.524  1.00                 N  
ATOM   1803  CA  LEU   281      46.687  19.505  58.791  1.00                 C  
ATOM   1804  C   LEU   281      46.580  21.034  58.674  1.00                 C  
ATOM   1805  O   LEU   281      45.479  21.580  58.672  1.00                 O  
ATOM   1806  CB  LEU   281      46.783  18.888  57.394  1.00                 C  
ATOM   1807  CG  LEU   281      47.972  19.328  56.539  1.00                 C  
ATOM   1808  CD1 LEU   281      49.280  18.846  57.147  1.00                 C  
ATOM   1809  CD2 LEU   281      47.830  18.814  55.114  1.00                 C  
ATOM   1810  N   ALA   282      47.732  21.725  58.551  1.00                 N  
ATOM   1811  CA  ALA   282      47.793  23.182  58.351  1.00                 C  
ATOM   1812  C   ALA   282      47.142  23.682  57.065  1.00                 C  
ATOM   1813  O   ALA   282      46.681  22.914  56.225  1.00                 O  
ATOM   1814  CB  ALA   282      49.237  23.659  58.365  1.00                 C  
ATOM   1815  N   GLY   283      47.127  25.004  56.934  1.00                 N  
ATOM   1816  CA  GLY   283      46.277  25.708  55.972  1.00                 C  
ATOM   1817  C   GLY   283      46.712  25.479  54.509  1.00                 C  
ATOM   1818  O   GLY   283      47.879  25.564  54.174  1.00                 O  
ATOM   1819  N   GLN   284      46.503  24.272  54.027  1.00                 N  
ATOM   1820  CA  GLN   284      46.992  23.841  52.728  1.00                 C  
ATOM   1821  C   GLN   284      46.286  22.602  52.162  1.00                 C  
ATOM   1822  O   GLN   284      46.163  21.571  52.828  1.00                 O  
ATOM   1823  CB  GLN   284      48.493  23.550  52.790  1.00                 C  
ATOM   1824  CD  GLN   284      50.368  22.224  53.840  1.00                 C  
ATOM   1825  CG  GLN   284      48.870  22.434  53.751  1.00                 C  
ATOM   1826  OE1 GLN   284      51.118  23.151  54.145  1.00                 O  
ATOM   1827  NE2 GLN   284      50.810  21.000  53.573  1.00                 N  
ATOM   1828  N   ALA   285      45.817  22.689  50.935  1.00                 N  
ATOM   1829  CA  ALA   285      45.413  21.532  50.146  1.00                 C  
ATOM   1830  C   ALA   285      46.139  21.638  48.785  1.00                 C  
ATOM   1831  O   ALA   285      46.136  22.692  48.143  1.00                 O  
ATOM   1832  CB  ALA   285      43.900  21.497  49.993  1.00                 C  
ATOM   1833  N   PHE   286      46.765  20.562  48.328  1.00                 N  
ATOM   1834  CA  PHE   286      47.370  20.533  46.983  1.00                 C  
ATOM   1835  C   PHE   286      46.934  19.294  46.209  1.00                 C  
ATOM   1836  O   PHE   286      45.979  18.608  46.583  1.00                 O  
ATOM   1837  CB  PHE   286      48.896  20.580  47.081  1.00                 C  
ATOM   1838  CG  PHE   286      49.424  21.830  47.724  1.00                 C  
ATOM   1839  CZ  PHE   286      50.402  24.148  48.907  1.00                 C  
ATOM   1840  CD1 PHE   286      49.675  21.874  49.084  1.00                 C  
ATOM   1841  CE1 PHE   286      50.161  23.025  49.675  1.00                 C  
ATOM   1842  CD2 PHE   286      49.670  22.963  46.968  1.00                 C  
ATOM   1843  CE2 PHE   286      50.156  24.114  47.560  1.00                 C  
ATOM   1844  N   ASP   287      47.614  18.985  45.127  1.00                 N  
ATOM   1845  CA  ASP   287      47.376  17.831  44.284  1.00                 C  
ATOM   1846  C   ASP   287      48.578  16.890  44.349  1.00                 C  
ATOM   1847  O   ASP   287      49.463  17.054  45.192  1.00                 O  
ATOM   1848  CB  ASP   287      47.103  18.267  42.843  1.00                 C  
ATOM   1849  CG  ASP   287      48.301  18.937  42.200  1.00                 C  
ATOM   1850  OD1 ASP   287      49.419  18.800  42.740  1.00                 O  
ATOM   1851  OD2 ASP   287      48.123  19.599  41.156  1.00                 O  
ATOM   1852  N   CYS   288      48.648  15.889  43.475  1.00                 N  
ATOM   1853  CA  CYS   288      49.827  15.064  43.264  1.00                 C  
ATOM   1854  C   CYS   288      50.469  14.440  44.494  1.00                 C  
ATOM   1855  O   CYS   288      51.689  14.272  44.567  1.00                 O  
ATOM   1856  CB  CYS   288      50.921  15.865  42.555  1.00                 C  
ATOM   1857  SG  CYS   288      50.452  16.492  40.926  1.00                 S  
ATOM   1858  N   ASP   289      49.730  14.035  45.431  1.00                 N  
ATOM   1859  CA  ASP   289      50.098  13.511  46.742  1.00                 C  
ATOM   1860  C   ASP   289      50.860  14.565  47.604  1.00                 C  
ATOM   1861  O   ASP   289      51.215  14.253  48.751  1.00                 O  
ATOM   1862  CB  ASP   289      50.957  12.254  46.595  1.00                 C  
ATOM   1863  CG  ASP   289      50.208  11.110  45.940  1.00                 C  
ATOM   1864  OD1 ASP   289      48.970  11.049  46.088  1.00                 O  
ATOM   1865  OD2 ASP   289      50.860  10.274  45.278  1.00                 O  
ATOM   1866  N   GLU   290      51.090  15.802  47.131  1.00                 N  
ATOM   1867  CA  GLU   290      51.644  16.832  48.021  1.00                 C  
ATOM   1868  C   GLU   290      50.756  16.858  49.251  1.00                 C  
ATOM   1869  O   GLU   290      51.146  17.411  50.283  1.00                 O  
ATOM   1870  CB  GLU   290      51.698  18.184  47.307  1.00                 C  
ATOM   1871  CD  GLU   290      52.713  19.589  45.470  1.00                 C  
ATOM   1872  CG  GLU   290      52.723  18.253  46.186  1.00                 C  
ATOM   1873  OE1 GLU   290      51.797  20.397  45.732  1.00                 O  
ATOM   1874  OE2 GLU   290      53.621  19.829  44.646  1.00                 O  
ATOM   1875  N   ALA   291      49.568  16.251  49.127  1.00                 N  
ATOM   1876  CA  ALA   291      48.591  16.369  50.162  1.00                 C  
ATOM   1877  C   ALA   291      48.026  15.166  50.872  1.00                 C  
ATOM   1878  O   ALA   291      47.550  14.194  50.288  1.00                 O  
ATOM   1879  CB  ALA   291      47.361  17.103  49.649  1.00                 C  
ATOM   1880  N   PRO   292      47.921  15.381  52.179  1.00                 N  
ATOM   1881  CA  PRO   292      48.470  14.477  53.167  1.00                 C  
ATOM   1882  C   PRO   292      47.561  13.330  53.408  1.00                 C  
ATOM   1883  O   PRO   292      46.407  13.529  53.087  1.00                 O  
ATOM   1884  CB  PRO   292      48.622  15.344  54.418  1.00                 C  
ATOM   1885  CD  PRO   292      47.411  16.670  52.836  1.00                 C  
ATOM   1886  CG  PRO   292      47.537  16.362  54.301  1.00                 C  
ATOM   1887  N   ASN   293      48.055  12.141  53.737  1.00                 N  
ATOM   1888  CA  ASN   293      47.514  11.355  54.849  1.00                 C  
ATOM   1889  C   ASN   293      45.988  11.456  54.857  1.00                 C  
ATOM   1890  O   ASN   293      45.244  10.913  54.040  1.00                 O  
ATOM   1891  CB  ASN   293      48.112  11.824  56.177  1.00                 C  
ATOM   1892  CG  ASN   293      49.603  11.567  56.268  1.00                 C  
ATOM   1893  OD1 ASN   293      50.115  10.615  55.680  1.00                 O  
ATOM   1894  ND2 ASN   293      50.305  12.418  57.008  1.00                 N  
ATOM   1895  N   ASP   294      45.601  12.163  55.902  1.00                 N  
ATOM   1896  CA  ASP   294      44.300  12.654  56.282  1.00                 C  
ATOM   1897  C   ASP   294      43.839  13.757  55.309  1.00                 C  
ATOM   1898  O   ASP   294      44.461  13.978  54.304  1.00                 O  
ATOM   1899  CB  ASP   294      44.325  13.182  57.718  1.00                 C  
ATOM   1900  CG  ASP   294      45.150  14.446  57.860  1.00                 C  
ATOM   1901  OD1 ASP   294      45.425  15.095  56.828  1.00                 O  
ATOM   1902  OD2 ASP   294      45.521  14.788  59.002  1.00                 O  
ATOM   1903  N   VAL   295      42.736  14.423  55.614  1.00                 N  
ATOM   1904  CA  VAL   295      41.659  14.746  54.678  1.00                 C  
ATOM   1905  C   VAL   295      41.243  13.401  54.140  1.00                 C  
ATOM   1906  O   VAL   295      41.446  12.416  54.825  1.00                 O  
ATOM   1907  CB  VAL   295      42.131  15.731  53.593  1.00                 C  
ATOM   1908  CG1 VAL   295      41.029  15.967  52.572  1.00                 C  
ATOM   1909  CG2 VAL   295      42.571  17.045  54.221  1.00                 C  
ATOM   1910  N   LYS   296      40.698  13.300  52.932  1.00                 N  
ATOM   1911  CA  LYS   296      40.253  11.991  52.398  1.00                 C  
ATOM   1912  C   LYS   296      39.292  11.273  53.369  1.00                 C  
ATOM   1913  O   LYS   296      38.565  10.350  53.015  1.00                 O  
ATOM   1914  CB  LYS   296      41.458  11.094  52.106  1.00                 C  
ATOM   1915  CD  LYS   296      43.505  10.644  50.727  1.00                 C  
ATOM   1916  CE  LYS   296      44.395  11.146  49.601  1.00                 C  
ATOM   1917  CG  LYS   296      42.341  11.590  50.973  1.00                 C  
ATOM   1918  NZ  LYS   296      45.565  10.252  49.377  1.00                 N  
ATOM   1919  N   SER   297      39.341  11.743  54.610  1.00                 N  
ATOM   1920  CA  SER   297      38.660  11.224  55.774  1.00                 C  
ATOM   1921  C   SER   297      37.481  12.131  56.082  1.00                 C  
ATOM   1922  O   SER   297      36.749  11.896  57.044  1.00                 O  
ATOM   1923  CB  SER   297      39.622  11.130  56.960  1.00                 C  
ATOM   1924  OG  SER   297      40.061  12.415  57.364  1.00                 O  
ATOM   1925  N   CYS   298      37.314  13.201  55.300  1.00                 N  
ATOM   1926  CA  CYS   298      36.130  14.016  55.525  1.00                 C  
ATOM   1927  C   CYS   298      35.167  13.743  54.424  1.00                 C  
ATOM   1928  O   CYS   298      35.262  14.355  53.366  1.00                 O  
ATOM   1929  CB  CYS   298      36.505  15.498  55.595  1.00                 C  
ATOM   1930  SG  CYS   298      37.623  15.922  56.951  1.00                 S  
ATOM   1931  N   LYS   299      34.214  12.861  54.658  1.00                 N  
ATOM   1932  CA  LYS   299      33.052  12.788  53.804  1.00                 C  
ATOM   1933  C   LYS   299      31.853  13.441  54.483  1.00                 C  
ATOM   1934  O   LYS   299      30.794  13.541  53.880  1.00                 O  
ATOM   1935  CB  LYS   299      32.739  11.333  53.448  1.00                 C  
ATOM   1936  CD  LYS   299      34.135  11.249  51.364  1.00                 C  
ATOM   1937  CE  LYS   299      35.197  10.479  50.597  1.00                 C  
ATOM   1938  CG  LYS   299      33.864  10.617  52.719  1.00                 C  
ATOM   1939  NZ  LYS   299      35.528  11.130  49.300  1.00                 N  
ATOM   1940  N   THR   300      32.015  13.905  55.723  1.00                 N  
ATOM   1941  CA  THR   300      30.877  14.488  56.432  1.00                 C  
ATOM   1942  C   THR   300      30.513  15.807  55.786  1.00                 C  
ATOM   1943  O   THR   300      31.388  16.582  55.443  1.00                 O  
ATOM   1944  CB  THR   300      31.186  14.688  57.927  1.00                 C  
ATOM   1945  OG1 THR   300      31.484  13.423  58.530  1.00                 O  
ATOM   1946  CG2 THR   300      29.989  15.297  58.642  1.00                 C  
ATOM   1947  N   ILE   301      29.222  16.085  55.657  1.00                 N  
ATOM   1948  CA  ILE   301      28.806  17.129  54.734  1.00                 C  
ATOM   1949  C   ILE   301      28.069  18.253  55.432  1.00                 C  
ATOM   1950  O   ILE   301      26.953  18.073  55.919  1.00                 O  
ATOM   1951  CB  ILE   301      27.920  16.566  53.607  1.00                 C  
ATOM   1952  CD1 ILE   301      27.812  14.742  51.830  1.00                 C  
ATOM   1953  CG1 ILE   301      28.673  15.489  52.824  1.00                 C  
ATOM   1954  CG2 ILE   301      27.432  17.687  52.703  1.00                 C  
ATOM   1955  N   VAL   302      28.708  19.413  55.484  1.00                 N  
ATOM   1956  CA  VAL   302      28.043  20.621  55.935  1.00                 C  
ATOM   1957  C   VAL   302      27.206  21.258  54.832  1.00                 C  
ATOM   1958  O   VAL   302      26.081  21.688  55.074  1.00                 O  
ATOM   1959  CB  VAL   302      29.052  21.655  56.469  1.00                 C  
ATOM   1960  CG1 VAL   302      28.352  22.969  56.783  1.00                 C  
ATOM   1961  CG2 VAL   302      29.763  21.118  57.701  1.00                 C  
ATOM   1962  N   ALA   303      27.749  21.326  53.620  1.00                 N  
ATOM   1963  CA  ALA   303      27.049  22.048  52.555  1.00                 C  
ATOM   1964  C   ALA   303      27.276  21.460  51.168  1.00                 C  
ATOM   1965  O   ALA   303      28.332  20.908  50.887  1.00                 O  
ATOM   1966  CB  ALA   303      27.468  23.510  52.541  1.00                 C  
ATOM   1967  N   SER   304      26.270  21.569  50.305  1.00                 N  
ATOM   1968  CA  SER   304      26.384  21.085  48.932  1.00                 C  
ATOM   1969  C   SER   304      25.728  22.041  47.939  1.00                 C  
ATOM   1970  O   SER   304      24.605  22.494  48.150  1.00                 O  
ATOM   1971  CB  SER   304      25.759  19.695  48.800  1.00                 C  
ATOM   1972  OG  SER   304      25.822  19.232  47.463  1.00                 O  
ATOM   1973  N   TRP   305      26.435  22.340  46.854  1.00                 N  
ATOM   1974  CA  TRP   305      25.914  23.206  45.803  1.00                 C  
ATOM   1975  C   TRP   305      26.194  22.659  44.404  1.00                 C  
ATOM   1976  O   TRP   305      27.280  22.146  44.121  1.00                 O  
ATOM   1977  CB  TRP   305      26.505  24.612  45.925  1.00                 C  
ATOM   1978  CG  TRP   305      26.133  25.310  47.198  1.00                 C  
ATOM   1979  CD1 TRP   305      25.112  26.198  47.377  1.00                 C  
ATOM   1980  NE1 TRP   305      25.082  26.628  48.682  1.00                 N  
ATOM   1981  CD2 TRP   305      26.780  25.178  48.470  1.00                 C  
ATOM   1982  CE2 TRP   305      26.098  26.014  49.372  1.00                 C  
ATOM   1983  CH2 TRP   305      27.536  25.390  51.137  1.00                 C  
ATOM   1984  CZ2 TRP   305      26.468  26.128  50.711  1.00                 C  
ATOM   1985  CE3 TRP   305      27.869  24.434  48.933  1.00                 C  
ATOM   1986  CZ3 TRP   305      28.233  24.550  50.261  1.00                 C  
ATOM   1987  N   SER   306      25.202  22.805  43.533  1.00                 N  
ATOM   1988  CA  SER   306      25.284  22.399  42.135  1.00                 C  
ATOM   1989  C   SER   306      24.523  23.408  41.281  1.00                 C  
ATOM   1990  O   SER   306      23.804  24.247  41.820  1.00                 O  
ATOM   1991  CB  SER   306      24.725  20.986  41.954  1.00                 C  
ATOM   1992  OG  SER   306      24.789  20.583  40.597  1.00                 O  
ATOM   1993  N   MET   307      23.273  23.652  41.624  1.00                 N  
ATOM   1994  CA  MET   307      22.494  24.716  40.977  1.00                 C  
ATOM   1995  C   MET   307      22.860  26.118  41.500  1.00                 C  
ATOM   1996  O   MET   307      22.507  27.140  40.905  1.00                 O  
ATOM   1997  CB  MET   307      20.995  24.478  41.174  1.00                 C  
ATOM   1998  SD  MET   307      18.352  25.110  40.636  1.00                 S  
ATOM   1999  CE  MET   307      18.113  25.573  42.350  1.00                 C  
ATOM   2000  CG  MET   307      20.108  25.462  40.429  1.00                 C  
ATOM   2001  N   GLY   308      23.578  26.178  42.630  1.00                 N  
ATOM   2002  CA  GLY   308      23.890  27.457  43.274  1.00                 C  
ATOM   2003  C   GLY   308      22.754  27.936  44.148  1.00                 C  
ATOM   2004  O   GLY   308      22.380  29.112  44.153  1.00                 O  
ATOM   2005  N   ALA   309      22.184  27.011  44.910  1.00                 N  
ATOM   2006  CA  ALA   309      21.079  27.320  45.825  1.00                 C  
ATOM   2007  C   ALA   309      21.355  26.715  47.175  1.00                 C  
ATOM   2008  O   ALA   309      22.151  25.782  47.314  1.00                 O  
ATOM   2009  CB  ALA   309      19.763  26.808  45.259  1.00                 C  
ATOM   2010  N   GLU   310      20.709  27.227  48.199  1.00                 N  
ATOM   2011  CA  GLU   310      20.972  26.753  49.562  1.00                 C  
ATOM   2012  C   GLU   310      19.890  25.765  50.014  1.00                 C  
ATOM   2013  O   GLU   310      18.696  26.075  50.052  1.00                 O  
ATOM   2014  CB  GLU   310      21.051  27.932  50.534  1.00                 C  
ATOM   2015  CD  GLU   310      20.436  26.995  52.797  1.00                 C  
ATOM   2016  CG  GLU   310      21.539  27.560  51.924  1.00                 C  
ATOM   2017  OE1 GLU   310      19.258  27.336  52.560  1.00                 O  
ATOM   2018  OE2 GLU   310      20.749  26.212  53.718  1.00                 O  
ATOM   2019  N   GLY   311      20.312  24.561  50.360  1.00                 N  
ATOM   2020  CA  GLY   311      19.418  23.562  50.937  1.00                 C  
ATOM   2021  C   GLY   311      19.761  23.278  52.385  1.00                 C  
ATOM   2022  O   GLY   311      20.908  23.420  52.817  1.00                 O  
ATOM   2023  N   PHE   312      18.780  22.872  53.158  1.00                 N  
ATOM   2024  CA  PHE   312      19.096  22.129  54.393  1.00                 C  
ATOM   2025  C   PHE   312      19.597  20.731  54.072  1.00                 C  
ATOM   2026  O   PHE   312      19.232  20.118  53.065  1.00                 O  
ATOM   2027  CB  PHE   312      17.868  22.054  55.302  1.00                 C  
ATOM   2028  CG  PHE   312      17.515  23.360  55.954  1.00                 C  
ATOM   2029  CZ  PHE   312      16.866  25.776  57.167  1.00                 C  
ATOM   2030  CD1 PHE   312      16.886  24.361  55.235  1.00                 C  
ATOM   2031  CE1 PHE   312      16.561  25.563  55.835  1.00                 C  
ATOM   2032  CD2 PHE   312      17.813  23.588  57.286  1.00                 C  
ATOM   2033  CE2 PHE   312      17.489  24.790  57.886  1.00                 C  
ATOM   2034  N   SER   313      20.456  20.210  54.950  1.00                 N  
ATOM   2035  CA  SER   313      21.014  18.877  54.818  1.00                 C  
ATOM   2036  C   SER   313      21.003  18.222  56.157  1.00                 C  
ATOM   2037  O   SER   313      21.491  18.762  57.153  1.00                 O  
ATOM   2038  CB  SER   313      22.429  18.943  54.240  1.00                 C  
ATOM   2039  OG  SER   313      23.004  17.651  54.148  1.00                 O  
ATOM   2040  N   PRO   314      20.433  17.020  56.213  1.00                 N  
ATOM   2041  CA  PRO   314      20.398  16.262  57.451  1.00                 C  
ATOM   2042  C   PRO   314      20.860  14.830  57.193  1.00                 C  
ATOM   2043  O   PRO   314      20.972  14.376  56.051  1.00                 O  
ATOM   2044  CB  PRO   314      18.931  16.325  57.882  1.00                 C  
ATOM   2045  CD  PRO   314      19.092  17.645  55.892  1.00                 C  
ATOM   2046  CG  PRO   314      18.401  17.554  57.224  1.00                 C  
ATOM   2047  N   ASP   315      21.137  14.098  58.273  1.00                 N  
ATOM   2048  CA  ASP   315      21.586  12.739  58.159  1.00                 C  
ATOM   2049  C   ASP   315      20.683  11.853  59.000  1.00                 C  
ATOM   2050  O   ASP   315      20.657  11.925  60.232  1.00                 O  
ATOM   2051  CB  ASP   315      23.047  12.619  58.597  1.00                 C  
ATOM   2052  CG  ASP   315      23.999  13.319  57.647  1.00                 C  
ATOM   2053  OD1 ASP   315      23.611  13.554  56.483  1.00                 O  
ATOM   2054  OD2 ASP   315      25.133  13.632  58.066  1.00                 O  
ATOM   2055  N   LYS   316      19.921  10.996  58.327  1.00                 N  
ATOM   2056  CA  LYS   316      19.122   9.963  58.998  1.00                 C  
ATOM   2057  C   LYS   316      20.011   8.860  59.462  1.00                 C  
ATOM   2058  O   LYS   316      20.959   8.452  58.786  1.00                 O  
ATOM   2059  CB  LYS   316      18.039   9.429  58.059  1.00                 C  
ATOM   2060  CD  LYS   316      17.450   8.140  55.987  1.00                 C  
ATOM   2061  CE  LYS   316      17.954   7.142  54.958  1.00                 C  
ATOM   2062  CG  LYS   316      18.575   8.620  56.889  1.00                 C  
ATOM   2063  NZ  LYS   316      18.391   5.866  55.589  1.00                 N  
ATOM   2064  N   SER   317      19.718   8.345  60.646  1.00                 N  
ATOM   2065  CA  SER   317      20.555   7.335  61.238  1.00                 C  
ATOM   2066  C   SER   317      19.734   6.078  61.557  1.00                 C  
ATOM   2067  O   SER   317      18.753   5.764  60.878  1.00                 O  
ATOM   2068  CB  SER   317      21.227   7.870  62.504  1.00                 C  
ATOM   2069  OG  SER   317      22.209   6.967  62.982  1.00                 O  
ATOM   2070  N   ALA   318      20.120   5.341  62.594  1.00                 N  
ATOM   2071  CA  ALA   318      19.565   3.988  62.830  1.00                 C  
ATOM   2072  C   ALA   318      18.657   3.918  64.060  1.00                 C  
ATOM   2073  O   ALA   318      18.763   3.012  64.892  1.00                 O  
ATOM   2074  CB  ALA   318      20.688   2.974  62.983  1.00                 C  
ATOM   2075  N   THR   319      17.726   4.979  64.168  1.00                 N  
ATOM   2076  CA  THR   319      17.023   4.970  65.455  1.00                 C  
ATOM   2077  C   THR   319      15.642   4.342  65.349  1.00                 C  
ATOM   2078  O   THR   319      15.057   4.370  64.270  1.00                 O  
ATOM   2079  CB  THR   319      16.879   6.392  66.030  1.00                 C  
ATOM   2080  OG1 THR   319      16.111   7.199  65.129  1.00                 O  
ATOM   2081  CG2 THR   319      18.246   7.033  66.212  1.00                 C  
ATOM   2082  N   LYS   320      15.127   3.784  66.455  1.00                 N  
ATOM   2083  CA  LYS   320      13.792   3.175  66.472  1.00                 C  
ATOM   2084  C   LYS   320      12.716   4.141  65.983  1.00                 C  
ATOM   2085  O   LYS   320      11.785   3.731  65.292  1.00                 O  
ATOM   2086  CB  LYS   320      13.443   2.688  67.880  1.00                 C  
ATOM   2087  CD  LYS   320      11.835   1.491  69.390  1.00                 C  
ATOM   2088  CE  LYS   320      10.464   0.845  69.503  1.00                 C  
ATOM   2089  CG  LYS   320      12.088   2.007  67.983  1.00                 C  
ATOM   2090  NZ  LYS   320      10.202   0.334  70.877  1.00                 N  
ATOM   2091  N   SER   321      12.858   5.413  66.340  1.00                 N  
ATOM   2092  CA  SER   321      11.948   6.455  65.884  1.00                 C  
ATOM   2093  C   SER   321      12.041   6.668  64.376  1.00                 C  
ATOM   2094  O   SER   321      11.061   7.035  63.729  1.00                 O  
ATOM   2095  CB  SER   321      12.234   7.771  66.610  1.00                 C  
ATOM   2096  OG  SER   321      13.512   8.277  66.265  1.00                 O  
ATOM   2097  N   ALA   322      13.230   6.450  63.824  1.00                 N  
ATOM   2098  CA  ALA   322      13.460   6.668  62.409  1.00                 C  
ATOM   2099  C   ALA   322      13.889   8.091  62.117  1.00                 C  
ATOM   2100  O   ALA   322      14.156   8.866  63.030  1.00                 O  
ATOM   2101  CB  ALA   322      12.208   6.337  61.611  1.00                 C  
ATOM   2102  N   ILE   323      13.942   8.442  60.838  1.00                 N  
ATOM   2103  CA  ILE   323      14.298   9.798  60.446  1.00                 C  
ATOM   2104  C   ILE   323      13.190  10.423  59.620  1.00                 C  
ATOM   2105  O   ILE   323      12.345   9.726  59.066  1.00                 O  
ATOM   2106  CB  ILE   323      15.624   9.830  59.664  1.00                 C  
ATOM   2107  CD1 ILE   323      14.981   9.827  57.197  1.00                 C  
ATOM   2108  CG1 ILE   323      15.500   9.023  58.370  1.00                 C  
ATOM   2109  CG2 ILE   323      16.768   9.331  60.534  1.00                 C  
ATOM   2110  N   ASN   324      13.200  11.746  59.545  1.00                 N  
ATOM   2111  CA  ASN   324      12.203  12.464  58.778  1.00                 C  
ATOM   2112  C   ASN   324      12.885  13.289  57.704  1.00                 C  
ATOM   2113  O   ASN   324      13.669  14.185  58.006  1.00                 O  
ATOM   2114  CB  ASN   324      11.348  13.339  59.697  1.00                 C  
ATOM   2115  CG  ASN   324      10.516  12.524  60.668  1.00                 C  
ATOM   2116  OD1 ASN   324       9.612  11.793  60.265  1.00                 O  
ATOM   2117  ND2 ASN   324      10.821  12.649  61.955  1.00                 N  
ATOM   2118  N   ILE   325      12.566  12.993  56.449  1.00                 N  
ATOM   2119  CA  ILE   325      13.193  13.668  55.330  1.00                 C  
ATOM   2120  C   ILE   325      12.356  14.855  54.916  1.00                 C  
ATOM   2121  O   ILE   325      11.226  14.699  54.440  1.00                 O  
ATOM   2122  CB  ILE   325      13.404  12.713  54.141  1.00                 C  
ATOM   2123  CD1 ILE   325      14.386  10.446  53.512  1.00                 C  
ATOM   2124  CG1 ILE   325      14.308  11.547  54.547  1.00                 C  
ATOM   2125  CG2 ILE   325      13.957  13.468  52.942  1.00                 C  
ATOM   2126  N   PHE   326      12.899  16.041  55.153  1.00                 N  
ATOM   2127  CA  PHE   326      12.278  17.270  54.703  1.00                 C  
ATOM   2128  C   PHE   326      12.848  17.816  53.401  1.00                 C  
ATOM   2129  O   PHE   326      12.316  18.785  52.865  1.00                 O  
ATOM   2130  CB  PHE   326      12.398  18.355  55.775  1.00                 C  
ATOM   2131  CG  PHE   326      11.629  18.054  57.030  1.00                 C  
ATOM   2132  CZ  PHE   326      10.201  17.499  59.349  1.00                 C  
ATOM   2133  CD1 PHE   326      12.283  17.634  58.176  1.00                 C  
ATOM   2134  CE1 PHE   326      11.575  17.357  59.330  1.00                 C  
ATOM   2135  CD2 PHE   326      10.253  18.191  57.066  1.00                 C  
ATOM   2136  CE2 PHE   326       9.545  17.915  58.220  1.00                 C  
ATOM   2137  N   GLY   327      13.918  17.218  52.880  1.00                 N  
ATOM   2138  CA  GLY   327      14.481  17.774  51.648  1.00                 C  
ATOM   2139  C   GLY   327      15.261  16.783  50.802  1.00                 C  
ATOM   2140  O   GLY   327      15.757  15.776  51.296  1.00                 O  
ATOM   2141  N   VAL   328      15.360  17.087  49.512  1.00                 N  
ATOM   2142  CA  VAL   328      16.124  16.260  48.591  1.00                 C  
ATOM   2143  C   VAL   328      16.726  17.066  47.438  1.00                 C  
ATOM   2144  O   VAL   328      16.112  18.005  46.934  1.00                 O  
ATOM   2145  CB  VAL   328      15.265  15.121  48.010  1.00                 C  
ATOM   2146  CG1 VAL   328      14.097  15.687  47.217  1.00                 C  
ATOM   2147  CG2 VAL   328      16.113  14.207  47.138  1.00                 C  
ATOM   2148  N   ILE   329      17.934  16.684  47.031  1.00                 N  
ATOM   2149  CA  ILE   329      18.589  17.248  45.856  1.00                 C  
ATOM   2150  C   ILE   329      19.068  16.121  44.957  1.00                 C  
ATOM   2151  O   ILE   329      19.788  15.235  45.402  1.00                 O  
ATOM   2152  CB  ILE   329      19.759  18.169  46.250  1.00                 C  
ATOM   2153  CD1 ILE   329      21.302  19.967  45.310  1.00                 C  
ATOM   2154  CG1 ILE   329      20.372  18.814  45.005  1.00                 C  
ATOM   2155  CG2 ILE   329      20.793  17.400  47.057  1.00                 C  
ATOM   2156  N   LEU   330      18.676  16.158  43.690  1.00                 N  
ATOM   2157  CA  LEU   330      19.007  15.080  42.768  1.00                 C  
ATOM   2158  C   LEU   330      20.221  15.450  41.918  1.00                 C  
ATOM   2159  O   LEU   330      20.358  16.592  41.482  1.00                 O  
ATOM   2160  CB  LEU   330      17.810  14.755  41.872  1.00                 C  
ATOM   2161  CG  LEU   330      16.532  14.309  42.583  1.00                 C  
ATOM   2162  CD1 LEU   330      15.405  14.099  41.583  1.00                 C  
ATOM   2163  CD2 LEU   330      16.776  13.037  43.380  1.00                 C  
ATOM   2164  N   LYS   331      21.112  14.485  41.712  1.00                 N  
ATOM   2165  CA  LYS   331      22.368  14.735  41.014  1.00                 C  
ATOM   2166  C   LYS   331      22.745  13.657  39.996  1.00                 C  
ATOM   2167  O   LYS   331      22.870  12.471  40.337  1.00                 O  
ATOM   2168  CB  LYS   331      23.517  14.878  42.014  1.00                 C  
ATOM   2169  CD  LYS   331      24.964  16.503  40.763  1.00                 C  
ATOM   2170  CE  LYS   331      26.333  16.751  40.151  1.00                 C  
ATOM   2171  CG  LYS   331      24.874  15.113  41.370  1.00                 C  
ATOM   2172  NZ  LYS   331      26.421  18.092  39.510  1.00                 N  
ATOM   2173  N   GLY   332      22.926  14.092  38.749  1.00                 N  
ATOM   2174  CA  GLY   332      23.522  13.277  37.691  1.00                 C  
ATOM   2175  C   GLY   332      24.445  14.137  36.835  1.00                 C  
ATOM   2176  O   GLY   332      24.568  15.340  37.050  1.00                 O  
ATOM   2177  N   ASN   333      25.087  13.508  35.858  1.00                 N  
ATOM   2178  CA  ASN   333      25.859  14.220  34.845  1.00                 C  
ATOM   2179  C   ASN   333      25.034  14.412  33.571  1.00                 C  
ATOM   2180  O   ASN   333      23.837  14.140  33.558  1.00                 O  
ATOM   2181  CB  ASN   333      27.161  13.476  34.543  1.00                 C  
ATOM   2182  CG  ASN   333      28.259  14.399  34.052  1.00                 C  
ATOM   2183  OD1 ASN   333      27.991  15.511  33.596  1.00                 O  
ATOM   2184  ND2 ASN   333      29.502  13.940  34.145  1.00                 N  
ATOM   2185  N   ASP   334      25.689  14.873  32.508  1.00                 N  
ATOM   2186  CA  ASP   334      25.026  15.414  31.318  1.00                 C  
ATOM   2187  C   ASP   334      23.938  14.547  30.683  1.00                 C  
ATOM   2188  O   ASP   334      23.007  15.075  30.080  1.00                 O  
ATOM   2189  CB  ASP   334      26.052  15.716  30.224  1.00                 C  
ATOM   2190  CG  ASP   334      26.914  16.920  30.550  1.00                 C  
ATOM   2191  OD1 ASP   334      26.550  17.678  31.474  1.00                 O  
ATOM   2192  OD2 ASP   334      27.952  17.106  29.881  1.00                 O  
ATOM   2193  N   VAL   335      24.044  13.231  30.807  1.00                 N  
ATOM   2194  CA  VAL   335      23.091  12.347  30.143  1.00                 C  
ATOM   2195  C   VAL   335      21.878  12.016  31.007  1.00                 C  
ATOM   2196  O   VAL   335      21.016  11.244  30.599  1.00                 O  
ATOM   2197  CB  VAL   335      23.756  11.029  29.703  1.00                 C  
ATOM   2198  CG1 VAL   335      24.909  11.307  28.750  1.00                 C  
ATOM   2199  CG2 VAL   335      24.237  10.245  30.913  1.00                 C  
ATOM   2200  N   ALA   336      21.815  12.591  32.203  1.00                 N  
ATOM   2201  CA  ALA   336      20.714  12.328  33.111  1.00                 C  
ATOM   2202  C   ALA   336      19.393  12.938  32.684  1.00                 C  
ATOM   2203  O   ALA   336      19.324  14.108  32.310  1.00                 O  
ATOM   2204  CB  ALA   336      21.046  12.832  34.507  1.00                 C  
ATOM   2205  N   ARG   337      18.334  12.141  32.768  1.00                 N  
ATOM   2206  CA  ARG   337      17.002  12.569  32.355  1.00                 C  
ATOM   2207  C   ARG   337      16.006  12.445  33.501  1.00                 C  
ATOM   2208  O   ARG   337      15.411  13.434  33.921  1.00                 O  
ATOM   2209  CB  ARG   337      16.525  11.751  31.153  1.00                 C  
ATOM   2210  CD  ARG   337      17.170  13.373  29.350  1.00                 C  
ATOM   2211  NE  ARG   337      17.878  13.566  28.087  1.00                 N  
ATOM   2212  CG  ARG   337      17.346  11.964  29.892  1.00                 C  
ATOM   2213  CZ  ARG   337      19.139  13.974  27.992  1.00                 C  
ATOM   2214  NH1 ARG   337      19.700  14.122  26.800  1.00                 N  
ATOM   2215  NH2 ARG   337      19.836  14.233  29.090  1.00                 N  
ATOM   2216  N   ASP   338      15.783  11.226  33.977  1.00                 N  
ATOM   2217  CA  ASP   338      14.881  11.049  35.116  1.00                 C  
ATOM   2218  C   ASP   338      15.612  10.648  36.396  1.00                 C  
ATOM   2219  O   ASP   338      16.640   9.989  36.343  1.00                 O  
ATOM   2220  CB  ASP   338      13.815   9.998  34.797  1.00                 C  
ATOM   2221  CG  ASP   338      12.865  10.445  33.704  1.00                 C  
ATOM   2222  OD1 ASP   338      13.085  11.535  33.135  1.00                 O  
ATOM   2223  OD2 ASP   338      11.900   9.706  33.417  1.00                 O  
ATOM   2224  N   ILE   339      15.097  11.078  37.546  1.00                 N  
ATOM   2225  CA  ILE   339      15.611  10.618  38.839  1.00                 C  
ATOM   2226  C   ILE   339      14.455  10.388  39.813  1.00                 C  
ATOM   2227  O   ILE   339      13.588  11.246  39.958  1.00                 O  
ATOM   2228  CB  ILE   339      16.622  11.617  39.432  1.00                 C  
ATOM   2229  CD1 ILE   339      18.741  12.925  38.887  1.00                 C  
ATOM   2230  CG1 ILE   339      17.803  11.810  38.479  1.00                 C  
ATOM   2231  CG2 ILE   339      17.075  11.161  40.811  1.00                 C  
ATOM   2232  N   LYS   340      14.444   9.239  40.483  1.00                 N  
ATOM   2233  CA  LYS   340      13.398   8.953  41.464  1.00                 C  
ATOM   2234  C   LYS   340      13.917   8.145  42.658  1.00                 C  
ATOM   2235  O   LYS   340      14.722   7.238  42.501  1.00                 O  
ATOM   2236  CB  LYS   340      12.240   8.198  40.808  1.00                 C  
ATOM   2237  CD  LYS   340      10.330   8.213  39.180  1.00                 C  
ATOM   2238  CE  LYS   340       9.614   8.997  38.093  1.00                 C  
ATOM   2239  CG  LYS   340      11.513   8.990  39.733  1.00                 C  
ATOM   2240  NZ  LYS   340       8.434   8.260  37.561  1.00                 N  
ATOM   2241  N   LEU   341      13.452   8.488  43.855  1.00                 N  
ATOM   2242  CA  LEU   341      13.736   7.710  45.055  1.00                 C  
ATOM   2243  C   LEU   341      12.438   7.311  45.746  1.00                 C  
ATOM   2244  O   LEU   341      11.601   8.170  46.055  1.00                 O  
ATOM   2245  CB  LEU   341      14.629   8.505  46.010  1.00                 C  
ATOM   2246  CG  LEU   341      14.957   7.836  47.346  1.00                 C  
ATOM   2247  CD1 LEU   341      15.797   6.586  47.131  1.00                 C  
ATOM   2248  CD2 LEU   341      15.678   8.805  48.270  1.00                 C  
ATOM   2249  N   ARG   342      12.287   6.006  45.976  1.00                 N  
ATOM   2250  CA  ARG   342      11.102   5.442  46.616  1.00                 C  
ATOM   2251  C   ARG   342      11.428   4.673  47.902  1.00                 C  
ATOM   2252  O   ARG   342      12.547   4.195  48.094  1.00                 O  
ATOM   2253  CB  ARG   342      10.362   4.514  45.651  1.00                 C  
ATOM   2254  CD  ARG   342       9.043   4.243  43.533  1.00                 C  
ATOM   2255  NE  ARG   342       8.492   4.902  42.351  1.00                 N  
ATOM   2256  CG  ARG   342       9.805   5.213  44.422  1.00                 C  
ATOM   2257  CZ  ARG   342       7.728   4.297  41.447  1.00                 C  
ATOM   2258  NH1 ARG   342       7.272   4.976  40.403  1.00                 N  
ATOM   2259  NH2 ARG   342       7.421   3.015  41.589  1.00                 N  
ATOM   2260  N   HIS   343      10.427   4.560  48.772  1.00                 N  
ATOM   2261  CA  HIS   343      10.550   3.848  50.041  1.00                 C  
ATOM   2262  C   HIS   343       9.805   2.510  49.999  1.00                 C  
ATOM   2263  O   HIS   343       8.628   2.462  49.653  1.00                 O  
ATOM   2264  CB  HIS   343      10.021   4.707  51.191  1.00                 C  
ATOM   2265  CG  HIS   343      10.145   4.060  52.535  1.00                 C  
ATOM   2266  ND1 HIS   343       9.966   4.752  53.714  1.00                 N  
ATOM   2267  CE1 HIS   343      10.141   3.909  54.747  1.00                 C  
ATOM   2268  CD2 HIS   343      10.442   2.720  53.019  1.00                 C  
ATOM   2269  NE2 HIS   343      10.426   2.688  54.337  1.00                 N  
ATOM   2270  N   PHE   344      10.498   1.432  50.355  1.00                 N  
ATOM   2271  CA  PHE   344       9.952   0.079  50.267  1.00                 C  
ATOM   2272  C   PHE   344      10.031  -0.678  51.596  1.00                 C  
ATOM   2273  O   PHE   344      11.088  -0.737  52.212  1.00                 O  
ATOM   2274  CB  PHE   344      10.680  -0.723  49.187  1.00                 C  
ATOM   2275  CG  PHE   344      10.530  -0.154  47.805  1.00                 C  
ATOM   2276  CZ  PHE   344      10.248   0.896  45.246  1.00                 C  
ATOM   2277  CD1 PHE   344      11.401   0.818  47.343  1.00                 C  
ATOM   2278  CE1 PHE   344      11.263   1.342  46.072  1.00                 C  
ATOM   2279  CD2 PHE   344       9.520  -0.590  46.966  1.00                 C  
ATOM   2280  CE2 PHE   344       9.382  -0.066  45.695  1.00                 C  
ATOM   2281  N   ARG   345       8.921  -1.267  52.032  1.00                 N  
ATOM   2282  CA  ARG   345       8.908  -2.047  53.271  1.00                 C  
ATOM   2283  C   ARG   345       8.614  -3.527  53.024  1.00                 C  
ATOM   2284  O   ARG   345       7.496  -3.880  52.655  1.00                 O  
ATOM   2285  CB  ARG   345       7.877  -1.481  54.250  1.00                 C  
ATOM   2286  CD  ARG   345       6.825  -1.572  56.527  1.00                 C  
ATOM   2287  NE  ARG   345       7.393  -0.319  57.019  1.00                 N  
ATOM   2288  CG  ARG   345       7.751  -2.269  55.543  1.00                 C  
ATOM   2289  CZ  ARG   345       6.714   0.585  57.717  1.00                 C  
ATOM   2290  NH1 ARG   345       7.313   1.696  58.123  1.00                 N  
ATOM   2291  NH2 ARG   345       5.437   0.377  58.006  1.00                 N  
ATOM   2292  N   GLY   346       9.611  -4.384  53.243  1.00                 N  
ATOM   2293  CA  GLY   346       9.487  -5.817  52.957  1.00                 C  
ATOM   2294  C   GLY   346       8.880  -6.113  51.592  1.00                 C  
ATOM   2295  O   GLY   346       7.924  -6.881  51.476  1.00                 O  
ATOM   2296  N   SER   347       9.445  -5.486  50.568  1.00                 N  
ATOM   2297  CA  SER   347       9.071  -5.760  49.195  1.00                 C  
ATOM   2298  C   SER   347       7.769  -5.123  48.751  1.00                 C  
ATOM   2299  O   SER   347       7.231  -5.478  47.700  1.00                 O  
ATOM   2300  CB  SER   347       8.966  -7.268  48.959  1.00                 C  
ATOM   2301  OG  SER   347       9.125  -7.582  47.587  1.00                 O  
ATOM   2302  N   ASN   348       7.304  -4.127  49.501  1.00                 N  
ATOM   2303  CA  ASN   348       6.108  -3.397  49.113  1.00                 C  
ATOM   2304  C   ASN   348       6.504  -1.924  49.103  1.00                 C  
ATOM   2305  O   ASN   348       7.124  -1.438  50.050  1.00                 O  
ATOM   2306  CB  ASN   348       4.955  -3.711  50.069  1.00                 C  
ATOM   2307  CG  ASN   348       3.657  -3.045  49.654  1.00                 C  
ATOM   2308  OD1 ASN   348       3.023  -2.352  50.449  1.00                 O  
ATOM   2309  ND2 ASN   348       3.259  -3.255  48.405  1.00                 N  
ATOM   2310  N   GLU   349       6.147  -1.216  48.039  1.00                 N  
ATOM   2311  CA  GLU   349       6.545   0.172  47.882  1.00                 C  
ATOM   2312  C   GLU   349       5.602   0.965  48.753  1.00                 C  
ATOM   2313  O   GLU   349       4.394   0.804  48.657  1.00                 O  
ATOM   2314  CB  GLU   349       6.487   0.583  46.409  1.00                 C  
ATOM   2315  CD  GLU   349       6.946   2.352  44.666  1.00                 C  
ATOM   2316  CG  GLU   349       6.973   1.997  46.140  1.00                 C  
ATOM   2317  OE1 GLU   349       7.566   1.618  43.867  1.00                 O  
ATOM   2318  OE2 GLU   349       6.306   3.364  44.310  1.00                 O  
ATOM   2319  N   LEU   350       6.134   1.780  49.646  1.00                 N  
ATOM   2320  CA  LEU   350       5.271   2.523  50.554  1.00                 C  
ATOM   2321  C   LEU   350       5.045   3.926  50.028  1.00                 C  
ATOM   2322  O   LEU   350       3.915   4.312  49.740  1.00                 O  
ATOM   2323  CB  LEU   350       5.880   2.566  51.957  1.00                 C  
ATOM   2324  CG  LEU   350       5.972   1.229  52.697  1.00                 C  
ATOM   2325  CD1 LEU   350       6.727   1.391  54.007  1.00                 C  
ATOM   2326  CD2 LEU   350       4.585   0.660  52.953  1.00                 C  
ATOM   2327  N   PRO   351       6.117   4.688  49.882  1.00                 N  
ATOM   2328  CA  PRO   351       5.970   6.087  49.542  1.00                 C  
ATOM   2329  C   PRO   351       7.033   6.541  48.552  1.00                 C  
ATOM   2330  O   PRO   351       8.103   5.947  48.462  1.00                 O  
ATOM   2331  CB  PRO   351       6.115   6.811  50.882  1.00                 C  
ATOM   2332  CD  PRO   351       6.240   4.473  51.381  1.00                 C  
ATOM   2333  CG  PRO   351       5.735   5.790  51.901  1.00                 C  
ATOM   2334  N   TRP   352       6.721   7.580  47.789  1.00                 N  
ATOM   2335  CA  TRP   352       7.690   8.171  46.885  1.00                 C  
ATOM   2336  C   TRP   352       8.423   9.252  47.645  1.00                 C  
ATOM   2337  O   TRP   352       7.818  10.235  48.071  1.00                 O  
ATOM   2338  CB  TRP   352       6.994   8.720  45.638  1.00                 C  
ATOM   2339  CG  TRP   352       6.415   7.655  44.757  1.00                 C  
ATOM   2340  CD1 TRP   352       6.292   6.328  45.049  1.00                 C  
ATOM   2341  NE1 TRP   352       5.713   5.662  43.995  1.00                 N  
ATOM   2342  CD2 TRP   352       5.879   7.829  43.439  1.00                 C  
ATOM   2343  CE2 TRP   352       5.451   6.565  42.995  1.00                 C  
ATOM   2344  CH2 TRP   352       4.731   7.465  40.934  1.00                 C  
ATOM   2345  CZ2 TRP   352       4.873   6.371  41.741  1.00                 C  
ATOM   2346  CE3 TRP   352       5.721   8.931  42.593  1.00                 C  
ATOM   2347  CZ3 TRP   352       5.148   8.733  41.351  1.00                 C  
ATOM   2348  N   ILE   353       9.719   9.058  47.848  1.00                 N  
ATOM   2349  CA  ILE   353      10.507  10.051  48.553  1.00                 C  
ATOM   2350  C   ILE   353      10.692  11.286  47.690  1.00                 C  
ATOM   2351  O   ILE   353      10.374  12.395  48.110  1.00                 O  
ATOM   2352  CB  ILE   353      11.875   9.487  48.979  1.00                 C  
ATOM   2353  CD1 ILE   353      12.953   7.598  50.309  1.00                 C  
ATOM   2354  CG1 ILE   353      11.697   8.396  50.037  1.00                 C  
ATOM   2355  CG2 ILE   353      12.784  10.605  49.466  1.00                 C  
ATOM   2356  N   ALA   354      11.209  11.102  46.479  1.00                 N  
ATOM   2357  CA  ALA   354      11.340  12.241  45.573  1.00                 C  
ATOM   2358  C   ALA   354      11.255  11.832  44.111  1.00                 C  
ATOM   2359  O   ALA   354      11.742  10.776  43.736  1.00                 O  
ATOM   2360  CB  ALA   354      12.654  12.966  45.820  1.00                 C  
ATOM   2361  N   VAL   355      10.639  12.663  43.281  1.00                 N  
ATOM   2362  CA  VAL   355      10.506  12.315  41.873  1.00                 C  
ATOM   2363  C   VAL   355      10.689  13.493  40.928  1.00                 C  
ATOM   2364  O   VAL   355      10.061  14.537  41.094  1.00                 O  
ATOM   2365  CB  VAL   355       9.140  11.669  41.578  1.00                 C  
ATOM   2366  CG1 VAL   355       9.016  11.335  40.099  1.00                 C  
ATOM   2367  CG2 VAL   355       8.946  10.422  42.427  1.00                 C  
ATOM   2368  N   ASP   356      11.576  13.330  39.953  1.00                 N  
ATOM   2369  CA  ASP   356      11.607  14.221  38.804  1.00                 C  
ATOM   2370  C   ASP   356      11.725  13.403  37.522  1.00                 C  
ATOM   2371  O   ASP   356      12.750  12.770  37.283  1.00                 O  
ATOM   2372  CB  ASP   356      12.766  15.212  38.926  1.00                 C  
ATOM   2373  CG  ASP   356      12.802  16.209  37.784  1.00                 C  
ATOM   2374  OD1 ASP   356      12.168  15.942  36.742  1.00                 O  
ATOM   2375  OD2 ASP   356      13.465  17.258  37.932  1.00                 O  
ATOM   2376  N   THR   357      10.680  13.410  36.699  1.00                 N  
ATOM   2377  CA  THR   357      10.732  12.751  35.394  1.00                 C  
ATOM   2378  C   THR   357      11.330  13.634  34.309  1.00                 C  
ATOM   2379  O   THR   357      11.797  13.156  33.281  1.00                 O  
ATOM   2380  CB  THR   357       9.334  12.297  34.935  1.00                 C  
ATOM   2381  OG1 THR   357       8.478  13.438  34.799  1.00                 O  
ATOM   2382  CG2 THR   357       8.721  11.348  35.954  1.00                 C  
ATOM   2383  N   THR   358      11.260  14.934  34.542  1.00                 N  
ATOM   2384  CA  THR   358      11.758  15.946  33.624  1.00                 C  
ATOM   2385  C   THR   358      13.142  16.475  33.988  1.00                 C  
ATOM   2386  O   THR   358      13.603  17.450  33.410  1.00                 O  
ATOM   2387  CB  THR   358      10.799  17.148  33.534  1.00                 C  
ATOM   2388  OG1 THR   358      10.648  17.740  34.830  1.00                 O  
ATOM   2389  CG2 THR   358       9.431  16.702  33.041  1.00                 C  
ATOM   2390  N   PHE   359      13.771  15.860  34.982  1.00                 N  
ATOM   2391  CA  PHE   359      15.019  16.350  35.564  1.00                 C  
ATOM   2392  C   PHE   359      16.111  16.685  34.544  1.00                 C  
ATOM   2393  O   PHE   359      16.307  15.978  33.558  1.00                 O  
ATOM   2394  CB  PHE   359      15.587  15.329  36.552  1.00                 C  
ATOM   2395  CG  PHE   359      16.850  15.778  37.229  1.00                 C  
ATOM   2396  CZ  PHE   359      19.191  16.606  38.479  1.00                 C  
ATOM   2397  CD1 PHE   359      16.804  16.657  38.298  1.00                 C  
ATOM   2398  CE1 PHE   359      17.966  17.070  38.921  1.00                 C  
ATOM   2399  CD2 PHE   359      18.083  15.323  36.798  1.00                 C  
ATOM   2400  CE2 PHE   359      19.245  15.736  37.422  1.00                 C  
ATOM   2401  N   SER   360      16.802  17.793  34.785  1.00                 N  
ATOM   2402  CA  SER   360      17.916  18.208  33.946  1.00                 C  
ATOM   2403  C   SER   360      19.156  18.467  34.790  1.00                 C  
ATOM   2404  O   SER   360      19.056  18.984  35.895  1.00                 O  
ATOM   2405  CB  SER   360      17.547  19.459  33.145  1.00                 C  
ATOM   2406  OG  SER   360      18.645  19.913  32.374  1.00                 O  
ATOM   2407  N   ASN   361      20.335  18.110  34.266  1.00                 N  
ATOM   2408  CA  ASN   361      21.594  18.348  34.979  1.00                 C  
ATOM   2409  C   ASN   361      21.892  19.832  35.152  1.00                 C  
ATOM   2410  O   ASN   361      22.580  20.211  36.096  1.00                 O  
ATOM   2411  CB  ASN   361      22.756  17.664  34.257  1.00                 C  
ATOM   2412  CG  ASN   361      24.039  17.686  35.065  1.00                 C  
ATOM   2413  OD1 ASN   361      24.013  17.578  36.291  1.00                 O  
ATOM   2414  ND2 ASN   361      25.167  17.828  34.379  1.00                 N  
ATOM   2415  N   PHE   362      21.375  20.658  34.250  1.00                 N  
ATOM   2416  CA  PHE   362      21.608  22.094  34.312  1.00                 C  
ATOM   2417  C   PHE   362      20.789  22.723  35.421  1.00                 C  
ATOM   2418  O   PHE   362      21.159  23.757  35.973  1.00                 O  
ATOM   2419  CB  PHE   362      21.275  22.749  32.970  1.00                 C  
ATOM   2420  CG  PHE   362      22.277  22.458  31.889  1.00                 C  
ATOM   2421  CZ  PHE   362      24.134  21.924  29.891  1.00                 C  
ATOM   2422  CD1 PHE   362      21.932  21.680  30.798  1.00                 C  
ATOM   2423  CE1 PHE   362      22.854  21.412  29.803  1.00                 C  
ATOM   2424  CD2 PHE   362      23.563  22.963  31.963  1.00                 C  
ATOM   2425  CE2 PHE   362      24.484  22.696  30.968  1.00                 C  
ATOM   2426  N   PHE   363      19.664  22.095  35.740  1.00                 N  
ATOM   2427  CA  PHE   363      18.834  22.578  36.825  1.00                 C  
ATOM   2428  C   PHE   363      18.849  21.552  37.948  1.00                 C  
ATOM   2429  O   PHE   363      18.188  20.520  37.879  1.00                 O  
ATOM   2430  CB  PHE   363      17.410  22.843  36.333  1.00                 C  
ATOM   2431  CG  PHE   363      16.497  23.398  37.389  1.00                 C  
ATOM   2432  CZ  PHE   363      14.807  24.417  39.346  1.00                 C  
ATOM   2433  CD1 PHE   363      16.224  24.753  37.447  1.00                 C  
ATOM   2434  CE1 PHE   363      15.384  25.263  38.418  1.00                 C  
ATOM   2435  CD2 PHE   363      15.911  22.564  38.325  1.00                 C  
ATOM   2436  CE2 PHE   363      15.071  23.074  39.297  1.00                 C  
ATOM   2437  N   GLN   364      19.571  21.876  39.010  1.00                 N  
ATOM   2438  CA  GLN   364      19.665  21.007  40.170  1.00                 C  
ATOM   2439  C   GLN   364      19.489  21.869  41.391  1.00                 C  
ATOM   2440  O   GLN   364      20.320  22.727  41.676  1.00                 O  
ATOM   2441  CB  GLN   364      21.003  20.265  40.177  1.00                 C  
ATOM   2442  CD  GLN   364      22.526  18.595  39.049  1.00                 C  
ATOM   2443  CG  GLN   364      21.196  19.322  39.001  1.00                 C  
ATOM   2444  OE1 GLN   364      23.488  18.997  38.394  1.00                 O  
ATOM   2445  NE2 GLN   364      22.583  17.521  39.827  1.00                 N  
ATOM   2446  N   ALA   365      18.423  21.632  42.134  1.00                 N  
ATOM   2447  CA  ALA   365      18.167  22.456  43.294  1.00                 C  
ATOM   2448  C   ALA   365      17.736  21.606  44.465  1.00                 C  
ATOM   2449  O   ALA   365      17.235  20.499  44.293  1.00                 O  
ATOM   2450  CB  ALA   365      17.108  23.501  42.979  1.00                 C  
ATOM   2451  N   PRO   366      17.974  22.121  45.660  1.00                 N  
ATOM   2452  CA  PRO   366      17.539  21.454  46.868  1.00                 C  
ATOM   2453  C   PRO   366      16.079  21.796  47.092  1.00                 C  
ATOM   2454  O   PRO   366      15.721  22.964  47.225  1.00                 O  
ATOM   2455  CB  PRO   366      18.455  22.021  47.954  1.00                 C  
ATOM   2456  CD  PRO   366      18.873  23.263  45.951  1.00                 C  
ATOM   2457  CG  PRO   366      18.841  23.371  47.450  1.00                 C  
ATOM   2458  N   ARG   367      15.237  20.773  47.124  1.00                 N  
ATOM   2459  CA  ARG   367      13.809  20.993  47.231  1.00                 C  
ATOM   2460  C   ARG   367      13.294  20.584  48.598  1.00                 C  
ATOM   2461  O   ARG   367      13.582  19.488  49.073  1.00                 O  
ATOM   2462  CB  ARG   367      13.065  20.224  46.138  1.00                 C  
ATOM   2463  CD  ARG   367      10.892  19.695  44.998  1.00                 C  
ATOM   2464  NE  ARG   367       9.440  19.857  45.014  1.00                 N  
ATOM   2465  CG  ARG   367      11.558  20.418  46.158  1.00                 C  
ATOM   2466  CZ  ARG   367       8.617  19.304  44.128  1.00                 C  
ATOM   2467  NH1 ARG   367       7.310  19.507  44.221  1.00                 N  
ATOM   2468  NH2 ARG   367       9.104  18.551  43.152  1.00                 N  
ATOM   2469  N   LEU   368      12.531  21.466  49.232  1.00                 N  
ATOM   2470  CA  LEU   368      11.795  21.078  50.421  1.00                 C  
ATOM   2471  C   LEU   368      10.679  20.164  49.952  1.00                 C  
ATOM   2472  O   LEU   368       9.940  20.501  49.030  1.00                 O  
ATOM   2473  CB  LEU   368      11.273  22.315  51.156  1.00                 C  
ATOM   2474  CG  LEU   368      12.332  23.253  51.739  1.00                 C  
ATOM   2475  CD1 LEU   368      11.682  24.497  52.325  1.00                 C  
ATOM   2476  CD2 LEU   368      13.159  22.539  52.797  1.00                 C  
ATOM   2477  N   LEU   369      10.560  19.003  50.576  1.00                 N  
ATOM   2478  CA  LEU   369       9.526  18.064  50.188  1.00                 C  
ATOM   2479  C   LEU   369       8.181  18.582  50.668  1.00                 C  
ATOM   2480  O   LEU   369       8.068  19.090  51.782  1.00                 O  
ATOM   2481  CB  LEU   369       9.821  16.676  50.760  1.00                 C  
ATOM   2482  CG  LEU   369      11.082  15.982  50.242  1.00                 C  
ATOM   2483  CD1 LEU   369      11.321  14.676  50.983  1.00                 C  
ATOM   2484  CD2 LEU   369      10.980  15.730  48.745  1.00                 C  
ATOM   2485  N   LYS   370       7.166  18.470  49.819  1.00                 N  
ATOM   2486  CA  LYS   370       5.825  18.896  50.188  1.00                 C  
ATOM   2487  C   LYS   370       5.336  18.084  51.378  1.00                 C  
ATOM   2488  O   LYS   370       4.726  18.624  52.299  1.00                 O  
ATOM   2489  CB  LYS   370       4.871  18.749  49.001  1.00                 C  
ATOM   2490  CD  LYS   370       2.581  19.120  48.042  1.00                 C  
ATOM   2491  CE  LYS   370       1.158  19.570  48.329  1.00                 C  
ATOM   2492  CG  LYS   370       3.453  19.220  49.283  1.00                 C  
ATOM   2493  NZ  LYS   370       0.291  19.474  47.122  1.00                 N  
ATOM   2494  N   ASN   371       5.603  16.785  51.357  1.00                 N  
ATOM   2495  CA  ASN   371       5.302  15.957  52.513  1.00                 C  
ATOM   2496  C   ASN   371       6.591  15.357  53.067  1.00                 C  
ATOM   2497  O   ASN   371       7.349  14.704  52.352  1.00                 O  
ATOM   2498  CB  ASN   371       4.293  14.867  52.144  1.00                 C  
ATOM   2499  CG  ASN   371       3.879  14.029  53.337  1.00                 C  
ATOM   2500  OD1 ASN   371       4.280  14.301  54.468  1.00                 O  
ATOM   2501  ND2 ASN   371       3.073  13.004  53.086  1.00                 N  
ATOM   2502  N   SER   372       6.843  15.620  54.345  1.00                 N  
ATOM   2503  CA  SER   372       7.996  15.066  55.039  1.00                 C  
ATOM   2504  C   SER   372       7.873  13.552  55.108  1.00                 C  
ATOM   2505  O   SER   372       6.820  13.033  55.470  1.00                 O  
ATOM   2506  CB  SER   372       8.117  15.667  56.441  1.00                 C  
ATOM   2507  OG  SER   372       9.184  15.073  57.160  1.00                 O  
ATOM   2508  N   VAL   373       8.936  12.838  54.753  1.00                 N  
ATOM   2509  CA  VAL   373       8.832  11.384  54.637  1.00                 C  
ATOM   2510  C   VAL   373       9.554  10.643  55.759  1.00                 C  
ATOM   2511  O   VAL   373      10.744  10.841  55.974  1.00                 O  
ATOM   2512  CB  VAL   373       9.376  10.885  53.286  1.00                 C  
ATOM   2513  CG1 VAL   373       9.310   9.367  53.212  1.00                 C  
ATOM   2514  CG2 VAL   373       8.603  11.513  52.136  1.00                 C  
ATOM   2515  N   SER   374       8.836   9.766  56.452  1.00                 N  
ATOM   2516  CA  SER   374       9.406   9.059  57.591  1.00                 C  
ATOM   2517  C   SER   374      10.012   7.725  57.170  1.00                 C  
ATOM   2518  O   SER   374       9.325   6.859  56.633  1.00                 O  
ATOM   2519  CB  SER   374       8.343   8.833  58.668  1.00                 C  
ATOM   2520  OG  SER   374       8.854   8.051  59.733  1.00                 O  
ATOM   2521  N   VAL   375      11.304   7.565  57.436  1.00                 N  
ATOM   2522  CA  VAL   375      12.022   6.334  57.128  1.00                 C  
ATOM   2523  C   VAL   375      12.405   5.590  58.406  1.00                 C  
ATOM   2524  O   VAL   375      13.022   6.160  59.302  1.00                 O  
ATOM   2525  CB  VAL   375      13.282   6.611  56.287  1.00                 C  
ATOM   2526  CG1 VAL   375      14.043   5.320  56.027  1.00                 C  
ATOM   2527  CG2 VAL   375      12.909   7.287  54.976  1.00                 C  
ATOM   2528  N   GLU   376      12.042   4.315  58.477  1.00                 N  
ATOM   2529  CA  GLU   376      12.260   3.507  59.674  1.00                 C  
ATOM   2530  C   GLU   376      13.308   2.429  59.409  1.00                 C  
ATOM   2531  O   GLU   376      13.582   2.103  58.256  1.00                 O  
ATOM   2532  CB  GLU   376      10.948   2.872  60.138  1.00                 C  
ATOM   2533  CD  GLU   376       8.614   3.210  61.044  1.00                 C  
ATOM   2534  CG  GLU   376       9.893   3.876  60.575  1.00                 C  
ATOM   2535  OE1 GLU   376       8.513   1.970  60.929  1.00                 O  
ATOM   2536  OE2 GLU   376       7.713   3.928  61.526  1.00                 O  
ATOM   2537  N   ALA   377      13.920   1.890  60.476  1.00                 N  
ATOM   2538  CA  ALA   377      14.873   0.787  60.311  1.00                 C  
ATOM   2539  C   ALA   377      14.246  -0.424  59.630  1.00                 C  
ATOM   2540  O   ALA   377      13.104  -0.773  59.916  1.00                 O  
ATOM   2541  CB  ALA   377      15.442   0.372  61.659  1.00                 C  
ATOM   2542  N   THR   378      15.000  -1.056  58.737  1.00                 N  
ATOM   2543  CA  THR   378      14.519  -2.205  57.995  1.00                 C  
ATOM   2544  C   THR   378      13.831  -1.826  56.696  1.00                 C  
ATOM   2545  O   THR   378      13.468  -2.694  55.905  1.00                 O  
ATOM   2546  CB  THR   378      13.541  -3.049  58.833  1.00                 C  
ATOM   2547  OG1 THR   378      12.255  -2.416  58.853  1.00                 O  
ATOM   2548  CG2 THR   378      14.040  -3.179  60.264  1.00                 C  
ATOM   2549  N   ASP   379      13.640  -0.530  56.474  1.00                 N  
ATOM   2550  CA  ASP   379      13.104  -0.056  55.204  1.00                 C  
ATOM   2551  C   ASP   379      14.201  -0.045  54.157  1.00                 C  
ATOM   2552  O   ASP   379      15.378   0.067  54.480  1.00                 O  
ATOM   2553  CB  ASP   379      12.494   1.338  55.367  1.00                 C  
ATOM   2554  CG  ASP   379      11.219   1.323  56.187  1.00                 C  
ATOM   2555  OD1 ASP   379      10.412   0.385  56.015  1.00                 O  
ATOM   2556  OD2 ASP   379      11.027   2.250  57.002  1.00                 O  
ATOM   2557  N   THR   380      13.808  -0.170  52.898  1.00                 N  
ATOM   2558  CA  THR   380      14.752  -0.115  51.797  1.00                 C  
ATOM   2559  C   THR   380      14.506   1.155  50.999  1.00                 C  
ATOM   2560  O   THR   380      13.371   1.478  50.674  1.00                 O  
ATOM   2561  CB  THR   380      14.635  -1.355  50.891  1.00                 C  
ATOM   2562  OG1 THR   380      14.924  -2.535  51.650  1.00                 O  
ATOM   2563  CG2 THR   380      15.621  -1.265  49.736  1.00                 C  
ATOM   2564  N   LEU   381      15.567   1.892  50.706  1.00                 N  
ATOM   2565  CA  LEU   381      15.431   3.080  49.879  1.00                 C  
ATOM   2566  C   LEU   381      15.964   2.801  48.488  1.00                 C  
ATOM   2567  O   LEU   381      17.144   2.521  48.318  1.00                 O  
ATOM   2568  CB  LEU   381      16.165   4.262  50.515  1.00                 C  
ATOM   2569  CG  LEU   381      15.702   4.675  51.913  1.00                 C  
ATOM   2570  CD1 LEU   381      16.575   5.794  52.460  1.00                 C  
ATOM   2571  CD2 LEU   381      14.243   5.106  51.891  1.00                 C  
ATOM   2572  N   SER   382      15.098   2.894  47.487  1.00                 N  
ATOM   2573  CA  SER   382      15.503   2.554  46.132  1.00                 C  
ATOM   2574  C   SER   382      15.602   3.788  45.252  1.00                 C  
ATOM   2575  O   SER   382      14.625   4.514  45.075  1.00                 O  
ATOM   2576  CB  SER   382      14.523   1.554  45.515  1.00                 C  
ATOM   2577  OG  SER   382      14.851   1.287  44.162  1.00                 O  
ATOM   2578  N   VAL   383      16.793   4.016  44.704  1.00                 N  
ATOM   2579  CA  VAL   383      17.050   5.196  43.887  1.00                 C  
ATOM   2580  C   VAL   383      17.385   4.813  42.449  1.00                 C  
ATOM   2581  O   VAL   383      18.281   4.013  42.208  1.00                 O  
ATOM   2582  CB  VAL   383      18.188   6.052  44.473  1.00                 C  
ATOM   2583  CG1 VAL   383      19.465   5.233  44.588  1.00                 C  
ATOM   2584  CG2 VAL   383      18.419   7.289  43.620  1.00                 C  
ATOM   2585  N   GLN   384      16.649   5.377  41.497  1.00                 N  
ATOM   2586  CA  GLN   384      16.836   5.052  40.091  1.00                 C  
ATOM   2587  C   GLN   384      17.027   6.295  39.229  1.00                 C  
ATOM   2588  O   GLN   384      16.331   7.298  39.400  1.00                 O  
ATOM   2589  CB  GLN   384      15.647   4.246  39.565  1.00                 C  
ATOM   2590  CD  GLN   384      16.507   1.899  39.928  1.00                 C  
ATOM   2591  CG  GLN   384      15.436   2.917  40.271  1.00                 C  
ATOM   2592  OE1 GLN   384      17.070   1.921  38.834  1.00                 O  
ATOM   2593  NE2 GLN   384      16.790   1.002  40.866  1.00                 N  
ATOM   2594  N   CYS   385      17.978   6.219  38.304  1.00                 N  
ATOM   2595  CA  CYS   385      18.217   7.291  37.346  1.00                 C  
ATOM   2596  C   CYS   385      18.090   6.782  35.918  1.00                 C  
ATOM   2597  O   CYS   385      18.606   5.723  35.581  1.00                 O  
ATOM   2598  CB  CYS   385      19.600   7.907  37.566  1.00                 C  
ATOM   2599  SG  CYS   385      19.836   8.651  39.196  1.00                 S  
ATOM   2600  N   THR   386      17.396   7.551  35.088  1.00                 N  
ATOM   2601  CA  THR   386      17.222   7.242  33.676  1.00                 C  
ATOM   2602  C   THR   386      18.053   8.173  32.803  1.00                 C  
ATOM   2603  O   THR   386      17.903   9.402  32.871  1.00                 O  
ATOM   2604  CB  THR   386      15.743   7.334  33.256  1.00                 C  
ATOM   2605  OG1 THR   386      14.970   6.391  34.010  1.00                 O  
ATOM   2606  CG2 THR   386      15.589   7.017  31.777  1.00                 C  
ATOM   2607  N   TYR   387      18.912   7.564  31.984  1.00                 N  
ATOM   2608  CA  TYR   387      19.880   8.266  31.143  1.00                 C  
ATOM   2609  C   TYR   387      19.589   8.135  29.645  1.00                 C  
ATOM   2610  O   TYR   387      19.011   7.139  29.191  1.00                 O  
ATOM   2611  CB  TYR   387      21.297   7.758  31.418  1.00                 C  
ATOM   2612  CG  TYR   387      21.811   8.096  32.799  1.00                 C  
ATOM   2613  OH  TYR   387      23.219   9.013  36.603  1.00                 O  
ATOM   2614  CZ  TYR   387      22.754   8.711  35.344  1.00                 C  
ATOM   2615  CD1 TYR   387      21.557   7.259  33.878  1.00                 C  
ATOM   2616  CE1 TYR   387      22.023   7.560  35.144  1.00                 C  
ATOM   2617  CD2 TYR   387      22.549   9.252  33.020  1.00                 C  
ATOM   2618  CE2 TYR   387      23.023   9.570  34.279  1.00                 C  
ATOM   2619  N   ASN   388      20.003   9.152  28.892  1.00                 N  
ATOM   2620  CA  ASN   388      19.964   9.134  27.431  1.00                 C  
ATOM   2621  C   ASN   388      21.370   9.291  26.851  1.00                 C  
ATOM   2622  O   ASN   388      21.975  10.355  26.953  1.00                 O  
ATOM   2623  CB  ASN   388      19.033  10.229  26.906  1.00                 C  
ATOM   2624  CG  ASN   388      18.891  10.199  25.397  1.00                 C  
ATOM   2625  OD1 ASN   388      19.782   9.730  24.689  1.00                 O  
ATOM   2626  ND2 ASN   388      17.766  10.701  24.900  1.00                 N  
ATOM   2627  N   THR   389      21.882   8.224  26.246  1.00                 N  
ATOM   2628  CA  THR   389      23.237   8.203  25.691  1.00                 C  
ATOM   2629  C   THR   389      23.343   8.496  24.193  1.00                 C  
ATOM   2630  O   THR   389      24.418   8.354  23.617  1.00                 O  
ATOM   2631  CB  THR   389      23.924   6.846  25.930  1.00                 C  
ATOM   2632  OG1 THR   389      23.159   5.804  25.310  1.00                 O  
ATOM   2633  CG2 THR   389      24.024   6.554  27.419  1.00                 C  
ATOM   2634  N   MET   390      22.234   8.867  23.562  1.00                 N  
ATOM   2635  CA  MET   390      22.165   8.971  22.102  1.00                 C  
ATOM   2636  C   MET   390      23.278   9.797  21.442  1.00                 C  
ATOM   2637  O   MET   390      23.613   9.564  20.282  1.00                 O  
ATOM   2638  CB  MET   390      20.825   9.571  21.670  1.00                 C  
ATOM   2639  SD  MET   390      20.512   7.882  19.497  1.00                 S  
ATOM   2640  CE  MET   390      18.897   7.363  20.071  1.00                 C  
ATOM   2641  CG  MET   390      20.593   9.553  20.168  1.00                 C  
ATOM   2642  N   ASP   391      23.852  10.749  22.168  1.00                 N  
ATOM   2643  CA  ASP   391      24.910  11.587  21.609  1.00                 C  
ATOM   2644  C   ASP   391      26.300  10.997  21.846  1.00                 C  
ATOM   2645  O   ASP   391      27.309  11.610  21.499  1.00                 O  
ATOM   2646  CB  ASP   391      24.846  12.997  22.201  1.00                 C  
ATOM   2647  CG  ASP   391      25.111  13.014  23.693  1.00                 C  
ATOM   2648  OD1 ASP   391      25.360  11.932  24.265  1.00                 O  
ATOM   2649  OD2 ASP   391      25.071  14.110  24.291  1.00                 O  
ATOM   2650  N   ARG   392      26.348   9.807  22.437  1.00                 N  
ATOM   2651  CA  ARG   392      27.613   9.174  22.802  1.00                 C  
ATOM   2652  C   ARG   392      27.930   7.963  21.926  1.00                 C  
ATOM   2653  O   ARG   392      27.061   7.127  21.680  1.00                 O  
ATOM   2654  CB  ARG   392      27.595   8.748  24.271  1.00                 C  
ATOM   2655  CD  ARG   392      28.595  10.857  25.194  1.00                 C  
ATOM   2656  NE  ARG   392      29.843  10.213  25.596  1.00                 N  
ATOM   2657  CG  ARG   392      27.416   9.898  25.249  1.00                 C  
ATOM   2658  CZ  ARG   392      30.242  10.077  26.856  1.00                 C  
ATOM   2659  NH1 ARG   392      31.393   9.477  27.126  1.00                 N  
ATOM   2660  NH2 ARG   392      29.489  10.542  27.844  1.00                 N  
ATOM   2661  N   GLN   393      29.173   7.871  21.459  1.00                 N  
ATOM   2662  CA  GLN   393      29.584   6.751  20.616  1.00                 C  
ATOM   2663  C   GLN   393      30.107   5.571  21.431  1.00                 C  
ATOM   2664  O   GLN   393      30.268   4.469  20.910  1.00                 O  
ATOM   2665  CB  GLN   393      30.657   7.196  19.620  1.00                 C  
ATOM   2666  CD  GLN   393      29.030   7.857  17.804  1.00                 C  
ATOM   2667  CG  GLN   393      30.203   8.287  18.664  1.00                 C  
ATOM   2668  OE1 GLN   393      29.098   6.845  17.107  1.00                 O  
ATOM   2669  NE2 GLN   393      27.949   8.627  17.852  1.00                 N  
ATOM   2670  N   GLY   394      30.350   5.797  22.716  1.00                 N  
ATOM   2671  CA  GLY   394      30.904   4.761  23.574  1.00                 C  
ATOM   2672  C   GLY   394      30.060   4.562  24.822  1.00                 C  
ATOM   2673  O   GLY   394      29.238   5.408  25.168  1.00                 O  
ATOM   2674  N   ILE   395      30.274   3.439  25.496  1.00                 N  
ATOM   2675  CA  ILE   395      29.599   3.162  26.754  1.00                 C  
ATOM   2676  C   ILE   395      29.960   4.207  27.795  1.00                 C  
ATOM   2677  O   ILE   395      31.131   4.524  27.987  1.00                 O  
ATOM   2678  CB  ILE   395      29.937   1.754  27.277  1.00                 C  
ATOM   2679  CD1 ILE   395      27.991   0.685  26.023  1.00                 C  
ATOM   2680  CG1 ILE   395      29.483   0.690  26.276  1.00                 C  
ATOM   2681  CG2 ILE   395      29.324   1.535  28.652  1.00                 C  
ATOM   2682  N   THR   396      28.947   4.742  28.464  1.00                 N  
ATOM   2683  CA  THR   396      29.169   5.726  29.511  1.00                 C  
ATOM   2684  C   THR   396      29.215   5.023  30.859  1.00                 C  
ATOM   2685  O   THR   396      28.337   4.227  31.176  1.00                 O  
ATOM   2686  CB  THR   396      28.075   6.810  29.508  1.00                 C  
ATOM   2687  OG1 THR   396      28.097   7.512  28.259  1.00                 O  
ATOM   2688  CG2 THR   396      28.311   7.808  30.631  1.00                 C  
ATOM   2689  N   ARG   397      30.236   5.323  31.652  1.00                 N  
ATOM   2690  CA  ARG   397      30.472   4.602  32.896  1.00                 C  
ATOM   2691  C   ARG   397      30.404   5.528  34.102  1.00                 C  
ATOM   2692  O   ARG   397      30.516   6.742  33.965  1.00                 O  
ATOM   2693  CB  ARG   397      31.830   3.899  32.858  1.00                 C  
ATOM   2694  CD  ARG   397      31.127   1.681  31.916  1.00                 C  
ATOM   2695  NE  ARG   397      31.543   0.914  33.087  1.00                 N  
ATOM   2696  CG  ARG   397      31.989   2.916  31.709  1.00                 C  
ATOM   2697  CZ  ARG   397      30.876  -0.129  33.573  1.00                 C  
ATOM   2698  NH1 ARG   397      31.330  -0.766  34.643  1.00                 N  
ATOM   2699  NH2 ARG   397      29.757  -0.531  32.986  1.00                 N  
ATOM   2700  N   GLY   398      30.190   4.953  35.280  1.00                 N  
ATOM   2701  CA  GLY   398      30.196   5.726  36.507  1.00                 C  
ATOM   2702  C   GLY   398      31.583   6.249  36.822  1.00                 C  
ATOM   2703  O   GLY   398      32.561   5.510  36.757  1.00                 O  
ATOM   2704  N   GLY   399      31.673   7.528  37.167  1.00                 N  
ATOM   2705  CA  GLY   399      32.959   8.125  37.457  1.00                 C  
ATOM   2706  C   GLY   399      32.922   9.624  37.665  1.00                 C  
ATOM   2707  O   GLY   399      31.881  10.261  37.521  1.00                 O  
ATOM   2708  N   PHE   400      34.079  10.183  38.004  1.00                 N  
ATOM   2709  CA  PHE   400      34.211  11.608  38.273  1.00                 C  
ATOM   2710  C   PHE   400      34.291  12.442  37.000  1.00                 C  
ATOM   2711  O   PHE   400      33.953  13.623  37.007  1.00                 O  
ATOM   2712  CB  PHE   400      35.448  11.879  39.131  1.00                 C  
ATOM   2713  CG  PHE   400      35.311  11.420  40.555  1.00                 C  
ATOM   2714  CZ  PHE   400      35.053  10.577  43.191  1.00                 C  
ATOM   2715  CD1 PHE   400      35.959  10.279  40.995  1.00                 C  
ATOM   2716  CE1 PHE   400      35.833   9.857  42.305  1.00                 C  
ATOM   2717  CD2 PHE   400      34.534  12.130  41.454  1.00                 C  
ATOM   2718  CE2 PHE   400      34.408  11.708  42.763  1.00                 C  
ATOM   2719  N   SER   401      34.747  11.831  35.914  1.00                 N  
ATOM   2720  CA  SER   401      34.960  12.554  34.675  1.00                 C  
ATOM   2721  C   SER   401      33.704  13.134  34.057  1.00                 C  
ATOM   2722  O   SER   401      32.588  12.725  34.371  1.00                 O  
ATOM   2723  CB  SER   401      35.629  11.651  33.636  1.00                 C  
ATOM   2724  OG  SER   401      35.768  12.320  32.394  1.00                 O  
ATOM   2725  N   ARG   402      33.908  14.101  33.169  1.00                 N  
ATOM   2726  CA  ARG   402      32.831  14.779  32.453  1.00                 C  
ATOM   2727  C   ARG   402      32.097  13.812  31.518  1.00                 C  
ATOM   2728  O   ARG   402      30.911  13.979  31.237  1.00                 O  
ATOM   2729  CB  ARG   402      33.380  15.965  31.657  1.00                 C  
ATOM   2730  CD  ARG   402      34.426  18.246  31.669  1.00                 C  
ATOM   2731  NE  ARG   402      34.861  19.381  32.480  1.00                 N  
ATOM   2732  CG  ARG   402      33.847  17.127  32.519  1.00                 C  
ATOM   2733  CZ  ARG   402      35.509  20.438  32.000  1.00                 C  
ATOM   2734  NH1 ARG   402      35.865  21.422  32.814  1.00                 N  
ATOM   2735  NH2 ARG   402      35.799  20.507  30.708  1.00                 N  
ATOM   2736  N   VAL   403      32.818  12.806  31.038  1.00                 N  
ATOM   2737  CA  VAL   403      32.281  11.825  30.104  1.00                 C  
ATOM   2738  C   VAL   403      31.733  10.631  30.876  1.00                 C  
ATOM   2739  O   VAL   403      31.351   9.622  30.289  1.00                 O  
ATOM   2740  CB  VAL   403      33.346  11.371  29.088  1.00                 C  
ATOM   2741  CG1 VAL   403      33.855  12.558  28.284  1.00                 C  
ATOM   2742  CG2 VAL   403      34.494  10.671  29.797  1.00                 C  
ATOM   2743  N   GLU   404      31.715  10.756  32.200  1.00                 N  
ATOM   2744  CA  GLU   404      31.242   9.694  33.081  1.00                 C  
ATOM   2745  C   GLU   404      30.055  10.157  33.923  1.00                 C  
ATOM   2746  O   GLU   404      29.766  11.349  33.986  1.00                 O  
ATOM   2747  CB  GLU   404      32.372   9.211  33.993  1.00                 C  
ATOM   2748  CD  GLU   404      34.635   8.108  34.188  1.00                 C  
ATOM   2749  CG  GLU   404      33.544   8.589  33.252  1.00                 C  
ATOM   2750  OE1 GLU   404      34.852   8.758  35.232  1.00                 O  
ATOM   2751  OE2 GLU   404      35.274   7.080  33.877  1.00                 O  
ATOM   2752  N   GLU   405      29.363   9.213  34.560  1.00                 N  
ATOM   2753  CA  GLU   405      28.040   9.489  35.125  1.00                 C  
ATOM   2754  C   GLU   405      27.885   9.224  36.622  1.00                 C  
ATOM   2755  O   GLU   405      28.668   8.503  37.233  1.00                 O  
ATOM   2756  CB  GLU   405      26.967   8.673  34.401  1.00                 C  
ATOM   2757  CD  GLU   405      26.080   6.393  33.772  1.00                 C  
ATOM   2758  CG  GLU   405      27.144   7.168  34.525  1.00                 C  
ATOM   2759  OE1 GLU   405      25.135   7.027  33.258  1.00                 O  
ATOM   2760  OE2 GLU   405      26.192   5.151  33.696  1.00                 O  
ATOM   2761  N   MET   406      26.841   9.819  37.192  1.00                 N  
ATOM   2762  CA  MET   406      26.515   9.675  38.604  1.00                 C  
ATOM   2763  C   MET   406      25.020   9.480  38.812  1.00                 C  
ATOM   2764  O   MET   406      24.211   9.995  38.046  1.00                 O  
ATOM   2765  CB  MET   406      26.996  10.895  39.392  1.00                 C  
ATOM   2766  SD  MET   406      29.031  12.520  40.339  1.00                 S  
ATOM   2767  CE  MET   406      28.713  11.954  42.008  1.00                 C  
ATOM   2768  CG  MET   406      28.505  11.083  39.386  1.00                 C  
ATOM   2769  N   CYS   407      24.655   8.726  39.841  1.00                 N  
ATOM   2770  CA  CYS   407      23.281   8.735  40.322  1.00                 C  
ATOM   2771  C   CYS   407      23.291   9.003  41.821  1.00                 C  
ATOM   2772  O   CYS   407      23.684   8.140  42.604  1.00                 O  
ATOM   2773  CB  CYS   407      22.591   7.409  39.997  1.00                 C  
ATOM   2774  SG  CYS   407      20.861   7.321  40.514  1.00                 S  
ATOM   2775  N   ARG   408      22.818  10.176  42.232  1.00                 N  
ATOM   2776  CA  ARG   408      22.887  10.540  43.649  1.00                 C  
ATOM   2777  C   ARG   408      21.658  11.310  44.118  1.00                 C  
ATOM   2778  O   ARG   408      21.157  12.182  43.419  1.00                 O  
ATOM   2779  CB  ARG   408      24.140  11.372  43.928  1.00                 C  
ATOM   2780  CD  ARG   408      25.658   9.550  44.750  1.00                 C  
ATOM   2781  NE  ARG   408      26.950   8.885  44.598  1.00                 N  
ATOM   2782  CG  ARG   408      25.444  10.626  43.698  1.00                 C  
ATOM   2783  CZ  ARG   408      27.169   7.856  43.786  1.00                 C  
ATOM   2784  NH1 ARG   408      28.377   7.315  43.713  1.00                 N  
ATOM   2785  NH2 ARG   408      26.180   7.372  43.047  1.00                 N  
ATOM   2786  N   ALA   409      21.182  10.982  45.312  1.00                 N  
ATOM   2787  CA  ALA   409      20.149  11.763  45.966  1.00                 C  
ATOM   2788  C   ALA   409      20.629  12.221  47.337  1.00                 C  
ATOM   2789  O   ALA   409      20.830  11.409  48.239  1.00                 O  
ATOM   2790  CB  ALA   409      18.868  10.952  46.088  1.00                 C  
ATOM   2791  N   THR   410      20.799  13.529  47.487  1.00                 N  
ATOM   2792  CA  THR   410      21.160  14.114  48.766  1.00                 C  
ATOM   2793  C   THR   410      19.908  14.367  49.581  1.00                 C  
ATOM   2794  O   THR   410      19.044  15.133  49.180  1.00                 O  
ATOM   2795  CB  THR   410      21.950  15.423  48.585  1.00                 C  
ATOM   2796  OG1 THR   410      23.168  15.156  47.879  1.00                 O  
ATOM   2797  CG2 THR   410      22.295  16.029  49.937  1.00                 C  
ATOM   2798  N   VAL   411      19.819  13.728  50.737  1.00                 N  
ATOM   2799  CA  VAL   411      18.624  13.818  51.558  1.00                 C  
ATOM   2800  C   VAL   411      18.883  14.633  52.820  1.00                 C  
ATOM   2801  O   VAL   411      19.823  14.367  53.559  1.00                 O  
ATOM   2802  CB  VAL   411      18.095  12.423  51.939  1.00                 C  
ATOM   2803  CG1 VAL   411      16.878  12.544  52.844  1.00                 C  
ATOM   2804  CG2 VAL   411      17.758  11.622  50.692  1.00                 C  
ATOM   2805  N   MET   412      18.050  15.638  53.055  1.00                 N  
ATOM   2806  CA  MET   412      18.170  16.450  54.253  1.00                 C  
ATOM   2807  C   MET   412      17.079  16.039  55.230  1.00                 C  
ATOM   2808  O   MET   412      15.879  16.183  54.936  1.00                 O  
ATOM   2809  CB  MET   412      18.076  17.937  53.904  1.00                 C  
ATOM   2810  SD  MET   412      19.539  17.996  51.552  1.00                 S  
ATOM   2811  CE  MET   412      18.576  19.249  50.710  1.00                 C  
ATOM   2812  CG  MET   412      19.334  18.506  53.269  1.00                 C  
ATOM   2813  N   TYR   413      17.519  15.546  56.391  1.00                 N  
ATOM   2814  CA  TYR   413      16.657  14.826  57.330  1.00                 C  
ATOM   2815  C   TYR   413      16.952  15.159  58.790  1.00                 C  
ATOM   2816  O   TYR   413      17.945  15.798  59.092  1.00                 O  
ATOM   2817  CB  TYR   413      16.788  13.315  57.127  1.00                 C  
ATOM   2818  CG  TYR   413      16.387  12.845  55.748  1.00                 C  
ATOM   2819  OH  TYR   413      15.298  11.547  51.951  1.00                 O  
ATOM   2820  CZ  TYR   413      15.656  11.977  53.207  1.00                 C  
ATOM   2821  CD1 TYR   413      17.320  12.277  54.890  1.00                 C  
ATOM   2822  CE1 TYR   413      16.962  11.844  53.627  1.00                 C  
ATOM   2823  CD2 TYR   413      15.075  12.970  55.307  1.00                 C  
ATOM   2824  CE2 TYR   413      14.699  12.543  54.048  1.00                 C  
ATOM   2825  N   TYR   414      16.068  14.740  59.689  1.00                 N  
ATOM   2826  CA  TYR   414      16.345  14.778  61.124  1.00                 C  
ATOM   2827  C   TYR   414      15.760  13.537  61.803  1.00                 C  
ATOM   2828  O   TYR   414      14.797  12.962  61.301  1.00                 O  
ATOM   2829  CB  TYR   414      15.774  16.054  61.746  1.00                 C  
ATOM   2830  CG  TYR   414      16.351  17.327  61.170  1.00                 C  
ATOM   2831  OH  TYR   414      17.926  20.829  59.574  1.00                 O  
ATOM   2832  CZ  TYR   414      17.406  19.670  60.103  1.00                 C  
ATOM   2833  CD1 TYR   414      15.782  17.924  60.053  1.00                 C  
ATOM   2834  CE1 TYR   414      16.302  19.088  59.519  1.00                 C  
ATOM   2835  CD2 TYR   414      17.464  17.928  61.746  1.00                 C  
ATOM   2836  CE2 TYR   414      17.998  19.092  61.226  1.00                 C  
ATOM   2837  N   PRO   415      16.330  13.112  62.946  1.00                 N  
ATOM   2838  CA  PRO   415      17.523  13.582  63.662  1.00                 C  
ATOM   2839  C   PRO   415      18.813  13.093  63.022  1.00                 C  
ATOM   2840  O   PRO   415      18.812  12.033  62.402  1.00                 O  
ATOM   2841  CB  PRO   415      17.359  13.008  65.071  1.00                 C  
ATOM   2842  CD  PRO   415      15.631  12.016  63.746  1.00                 C  
ATOM   2843  CG  PRO   415      16.587  11.747  64.873  1.00                 C  
ATOM   2844  N   ALA   416      19.900  13.835  63.199  1.00                 N  
ATOM   2845  CA  ALA   416      21.175  13.463  62.601  1.00                 C  
ATOM   2846  C   ALA   416      21.656  12.101  63.084  1.00                 C  
ATOM   2847  O   ALA   416      21.524  11.764  64.257  1.00                 O  
ATOM   2848  CB  ALA   416      22.230  14.515  62.905  1.00                 C  
ATOM   2849  N   LYS   417      22.190  11.313  62.159  1.00                 N  
ATOM   2850  CA  LYS   417      22.751  10.011  62.483  1.00                 C  
ATOM   2851  C   LYS   417      24.168   9.959  61.933  1.00                 C  
ATOM   2852  O   LYS   417      24.645  10.936  61.359  1.00                 O  
ATOM   2853  CB  LYS   417      21.879   8.893  61.908  1.00                 C  
ATOM   2854  CD  LYS   417      20.331   8.560  63.855  1.00                 C  
ATOM   2855  CE  LYS   417      18.885   8.556  64.322  1.00                 C  
ATOM   2856  CG  LYS   417      20.436   8.925  62.384  1.00                 C  
ATOM   2857  NZ  LYS   417      18.091   7.483  63.661  1.00                 N  
ATOM   2858  N   GLN   418      24.846   8.832  62.113  1.00                 N  
ATOM   2859  CA  GLN   418      26.193   8.688  61.576  1.00                 C  
ATOM   2860  C   GLN   418      26.170   8.159  60.152  1.00                 C  
ATOM   2861  O   GLN   418      27.210   8.060  59.507  1.00                 O  
ATOM   2862  CB  GLN   418      27.027   7.761  62.462  1.00                 C  
ATOM   2863  CD  GLN   418      27.915   9.598  63.951  1.00                 C  
ATOM   2864  CG  GLN   418      27.206   8.260  63.887  1.00                 C  
ATOM   2865  OE1 GLN   418      28.996   9.766  63.386  1.00                 O  
ATOM   2866  NE2 GLN   418      27.308  10.556  64.641  1.00                 N  
ATOM   2867  N   PHE   419      24.982   7.827  59.661  1.00                 N  
ATOM   2868  CA  PHE   419      24.854   7.335  58.299  1.00                 C  
ATOM   2869  C   PHE   419      24.890   8.484  57.309  1.00                 C  
ATOM   2870  O   PHE   419      24.064   9.394  57.360  1.00                 O  
ATOM   2871  CB  PHE   419      23.560   6.535  58.138  1.00                 C  
ATOM   2872  CG  PHE   419      23.567   5.218  58.860  1.00                 C  
ATOM   2873  CZ  PHE   419      23.583   2.779  60.192  1.00                 C  
ATOM   2874  CD1 PHE   419      23.148   5.133  60.177  1.00                 C  
ATOM   2875  CE1 PHE   419      23.155   3.921  60.842  1.00                 C  
ATOM   2876  CD2 PHE   419      23.993   4.066  58.224  1.00                 C  
ATOM   2877  CE2 PHE   419      23.999   2.854  58.890  1.00                 C  
ATOM   2878  N   ASP   420      25.867   8.442  56.414  1.00                 N  
ATOM   2879  CA  ASP   420      25.981   9.436  55.361  1.00                 C  
ATOM   2880  C   ASP   420      25.839   8.809  53.993  1.00                 C  
ATOM   2881  O   ASP   420      24.925   9.141  53.244  1.00                 O  
ATOM   2882  CB  ASP   420      27.319  10.172  55.461  1.00                 C  
ATOM   2883  CG  ASP   420      27.404  11.061  56.686  1.00                 C  
ATOM   2884  OD1 ASP   420      26.349  11.336  57.295  1.00                 O  
ATOM   2885  OD2 ASP   420      28.526  11.484  57.036  1.00                 O  
ATOM   2886  N   MET   421      26.752   7.913  53.651  1.00                 N  
ATOM   2887  CA  MET   421      26.626   7.243  52.376  1.00                 C  
ATOM   2888  C   MET   421      25.940   5.901  52.535  1.00                 C  
ATOM   2889  O   MET   421      26.472   4.956  53.134  1.00                 O  
ATOM   2890  CB  MET   421      28.000   7.060  51.729  1.00                 C  
ATOM   2891  SD  MET   421      30.318   8.104  50.628  1.00                 S  
ATOM   2892  CE  MET   421      31.272   7.624  52.066  1.00                 C  
ATOM   2893  CG  MET   421      28.694   8.363  51.366  1.00                 C  
ATOM   2894  N   CYS   422      24.722   5.864  52.008  1.00                 N  
ATOM   2895  CA  CYS   422      24.010   4.635  51.736  1.00                 C  
ATOM   2896  C   CYS   422      23.968   4.493  50.216  1.00                 C  
ATOM   2897  O   CYS   422      23.238   5.208  49.501  1.00                 O  
ATOM   2898  CB  CYS   422      22.615   4.674  52.363  1.00                 C  
ATOM   2899  SG  CYS   422      21.656   3.156  52.147  1.00                 S  
ATOM   2900  N   LEU   423      24.755   3.551  49.721  1.00                 N  
ATOM   2901  CA  LEU   423      24.956   3.443  48.290  1.00                 C  
ATOM   2902  C   LEU   423      25.205   2.003  47.928  1.00                 C  
ATOM   2903  O   LEU   423      25.471   1.186  48.793  1.00                 O  
ATOM   2904  CB  LEU   423      26.120   4.330  47.844  1.00                 C  
ATOM   2905  CG  LEU   423      25.950   5.834  48.067  1.00                 C  
ATOM   2906  CD1 LEU   423      27.246   6.572  47.767  1.00                 C  
ATOM   2907  CD2 LEU   423      24.820   6.381  47.208  1.00                 C  
ATOM   2908  N   SER   424      25.075   1.678  46.652  1.00                 N  
ATOM   2909  CA  SER   424      25.343   0.322  46.213  1.00                 C  
ATOM   2910  C   SER   424      25.984   0.293  44.841  1.00                 C  
ATOM   2911  O   SER   424      26.030   1.303  44.139  1.00                 O  
ATOM   2912  CB  SER   424      24.053  -0.501  46.199  1.00                 C  
ATOM   2913  OG  SER   424      23.149  -0.016  45.221  1.00                 O  
ATOM   2914  N   TRP   425      26.487  -0.877  44.470  1.00                 N  
ATOM   2915  CA  TRP   425      26.989  -1.087  43.123  1.00                 C  
ATOM   2916  C   TRP   425      26.904  -2.568  42.822  1.00                 C  
ATOM   2917  O   TRP   425      26.763  -3.374  43.731  1.00                 O  
ATOM   2918  CB  TRP   425      28.421  -0.562  42.997  1.00                 C  
ATOM   2919  CG  TRP   425      28.964  -0.631  41.603  1.00                 C  
ATOM   2920  CD1 TRP   425      29.978  -1.429  41.157  1.00                 C  
ATOM   2921  NE1 TRP   425      30.196  -1.215  39.817  1.00                 N  
ATOM   2922  CD2 TRP   425      28.522   0.127  40.470  1.00                 C  
ATOM   2923  CE2 TRP   425      29.312  -0.262  39.374  1.00                 C  
ATOM   2924  CH2 TRP   425      28.174   1.231  37.942  1.00                 C  
ATOM   2925  CZ2 TRP   425      29.147   0.284  38.102  1.00                 C  
ATOM   2926  CE3 TRP   425      27.534   1.098  40.277  1.00                 C  
ATOM   2927  CZ3 TRP   425      27.373   1.637  39.015  1.00                 C  
ATOM   2928  N   SER   426      26.965  -2.928  41.549  1.00                 N  
ATOM   2929  CA  SER   426      26.935  -4.332  41.180  1.00                 C  
ATOM   2930  C   SER   426      28.235  -4.989  41.636  1.00                 C  
ATOM   2931  O   SER   426      29.275  -4.335  41.734  1.00                 O  
ATOM   2932  CB  SER   426      26.734  -4.485  39.671  1.00                 C  
ATOM   2933  OG  SER   426      27.855  -3.997  38.955  1.00                 O  
ATOM   2934  N   SER   427      28.165  -6.276  41.948  1.00                 N  
ATOM   2935  CA  SER   427      29.344  -7.023  42.349  1.00                 C  
ATOM   2936  C   SER   427      30.296  -7.163  41.169  1.00                 C  
ATOM   2937  O   SER   427      29.881  -7.508  40.064  1.00                 O  
ATOM   2938  CB  SER   427      28.948  -8.398  42.891  1.00                 C  
ATOM   2939  OG  SER   427      28.180  -8.277  44.076  1.00                 O  
ATOM   2940  N   PHE   428      31.573  -6.885  41.410  1.00                 N  
ATOM   2941  CA  PHE   428      32.574  -6.873  40.352  1.00                 C  
ATOM   2942  C   PHE   428      32.697  -8.231  39.663  1.00                 C  
ATOM   2943  O   PHE   428      32.796  -8.311  38.435  1.00                 O  
ATOM   2944  CB  PHE   428      33.937  -6.455  40.908  1.00                 C  
ATOM   2945  CG  PHE   428      35.024  -6.404  39.874  1.00                 C  
ATOM   2946  CZ  PHE   428      37.039  -6.316  37.961  1.00                 C  
ATOM   2947  CD1 PHE   428      35.126  -5.329  39.008  1.00                 C  
ATOM   2948  CE1 PHE   428      36.127  -5.282  38.056  1.00                 C  
ATOM   2949  CD2 PHE   428      35.945  -7.431  39.765  1.00                 C  
ATOM   2950  CE2 PHE   428      36.945  -7.384  38.813  1.00                 C  
ATOM   2951  N   ASP   429      32.682  -9.292  40.462  1.00                 N  
ATOM   2952  CA  ASP   429      32.818 -10.640  39.946  1.00                 C  
ATOM   2953  C   ASP   429      31.717 -10.974  38.965  1.00                 C  
ATOM   2954  O   ASP   429      31.957 -11.589  37.920  1.00                 O  
ATOM   2955  CB  ASP   429      32.818 -11.655  41.091  1.00                 C  
ATOM   2956  CG  ASP   429      34.096 -11.614  41.906  1.00                 C  
ATOM   2957  OD1 ASP   429      35.082 -11.010  41.434  1.00                 O  
ATOM   2958  OD2 ASP   429      34.111 -12.186  43.016  1.00                 O  
ATOM   2959  N   GLN   430      30.504 -10.548  39.296  1.00                 N  
ATOM   2960  CA  GLN   430      29.361 -10.797  38.432  1.00                 C  
ATOM   2961  C   GLN   430      29.480 -10.025  37.120  1.00                 C  
ATOM   2962  O   GLN   430      29.071 -10.510  36.062  1.00                 O  
ATOM   2963  CB  GLN   430      28.060 -10.422  39.144  1.00                 C  
ATOM   2964  CD  GLN   430      27.519 -12.758  39.938  1.00                 C  
ATOM   2965  CG  GLN   430      27.724 -11.308  40.332  1.00                 C  
ATOM   2966  OE1 GLN   430      26.803 -13.056  38.981  1.00                 O  
ATOM   2967  NE2 GLN   430      28.147 -13.665  40.676  1.00                 N  
ATOM   2968  N   LEU   431      30.071  -8.838  37.177  1.00                 N  
ATOM   2969  CA  LEU   431      30.325  -8.081  35.961  1.00                 C  
ATOM   2970  C   LEU   431      31.365  -8.789  35.099  1.00                 C  
ATOM   2971  O   LEU   431      31.274  -8.801  33.866  1.00                 O  
ATOM   2972  CB  LEU   431      30.788  -6.663  36.300  1.00                 C  
ATOM   2973  CG  LEU   431      29.746  -5.744  36.941  1.00                 C  
ATOM   2974  CD1 LEU   431      30.383  -4.435  37.382  1.00                 C  
ATOM   2975  CD2 LEU   431      28.600  -5.477  35.978  1.00                 C  
ATOM   2976  N   LYS   432      32.354  -9.386  35.754  1.00                 N  
ATOM   2977  CA  LYS   432      33.368 -10.133  35.027  1.00                 C  
ATOM   2978  C   LYS   432      32.770 -11.348  34.332  1.00                 C  
ATOM   2979  O   LYS   432      33.028 -11.570  33.146  1.00                 O  
ATOM   2980  CB  LYS   432      34.490 -10.571  35.970  1.00                 C  
ATOM   2981  CD  LYS   432      36.708 -11.707  36.273  1.00                 C  
ATOM   2982  CE  LYS   432      37.807 -12.512  35.600  1.00                 C  
ATOM   2983  CG  LYS   432      35.606 -11.347  35.290  1.00                 C  
ATOM   2984  NZ  LYS   432      38.894 -12.873  36.552  1.00                 N  
ATOM   2985  N   THR   433      31.957 -12.126  35.045  1.00                 N  
ATOM   2986  CA  THR   433      31.302 -13.258  34.389  1.00                 C  
ATOM   2987  C   THR   433      30.352 -12.769  33.297  1.00                 C  
ATOM   2988  O   THR   433      30.079 -13.501  32.358  1.00                 O  
ATOM   2989  CB  THR   433      30.528 -14.125  35.399  1.00                 C  
ATOM   2990  OG1 THR   433      29.537 -13.327  36.058  1.00                 O  
ATOM   2991  CG2 THR   433      31.473 -14.691  36.449  1.00                 C  
ATOM   2992  N   LYS   434      29.818 -11.557  33.436  1.00                 N  
ATOM   2993  CA  LYS   434      29.042 -10.962  32.346  1.00                 C  
ATOM   2994  C   LYS   434      29.903 -10.803  31.099  1.00                 C  
ATOM   2995  O   LYS   434      29.538 -11.264  30.008  1.00                 O  
ATOM   2996  CB  LYS   434      28.469  -9.609  32.773  1.00                 C  
ATOM   2997  CD  LYS   434      26.939  -7.684  32.268  1.00                 C  
ATOM   2998  CE  LYS   434      27.952  -6.552  32.321  1.00                 C  
ATOM   2999  CG  LYS   434      27.567  -8.962  31.734  1.00                 C  
ATOM   3000  NZ  LYS   434      28.926  -6.730  33.433  1.00                 N  
ATOM   3001  N   THR   435      31.054 -11.474  30.993  1.00                 N  
ATOM   3002  CA  THR   435      31.947 -11.344  29.838  1.00                 C  
ATOM   3003  C   THR   435      32.410 -12.731  29.387  1.00                 C  
ATOM   3004  O   THR   435      33.598 -13.066  29.408  1.00                 O  
ATOM   3005  CB  THR   435      33.164 -10.457  30.162  1.00                 C  
ATOM   3006  OG1 THR   435      32.716  -9.159  30.572  1.00                 O  
ATOM   3007  CG2 THR   435      34.051 -10.302  28.937  1.00                 C  
ATOM   3008  N   GLY   436      31.439 -13.563  28.967  1.00                 N  
ATOM   3009  CA  GLY   436      31.728 -14.969  28.645  1.00                 C  
ATOM   3010  C   GLY   436      32.617 -15.229  27.446  1.00                 C  
ATOM   3011  O   GLY   436      32.990 -16.373  27.173  1.00                 O  
ATOM   3012  N   GLN   437      32.989 -14.184  26.687  1.00                 N  
ATOM   3013  CA  GLN   437      33.978 -14.319  25.623  1.00                 C  
ATOM   3014  C   GLN   437      35.361 -13.749  26.044  1.00                 C  
ATOM   3015  O   GLN   437      36.353 -13.863  25.319  1.00                 O  
ATOM   3016  CB  GLN   437      33.496 -13.617  24.352  1.00                 C  
ATOM   3017  CD  GLN   437      32.320 -15.634  23.389  1.00                 C  
ATOM   3018  CG  GLN   437      32.201 -14.176  23.787  1.00                 C  
ATOM   3019  OE1 GLN   437      33.134 -15.991  22.537  1.00                 O  
ATOM   3020  NE2 GLN   437      31.507 -16.483  24.007  1.00                 N  
ATOM   3021  N   LEU   438      35.427 -13.143  27.204  1.00                 N  
ATOM   3022  CA  LEU   438      36.729 -12.559  27.660  1.00                 C  
ATOM   3023  C   LEU   438      36.854 -12.686  29.139  1.00                 C  
ATOM   3024  O   LEU   438      37.069 -11.691  29.837  1.00                 O  
ATOM   3025  CB  LEU   438      36.838 -11.094  27.232  1.00                 C  
ATOM   3026  CG  LEU   438      36.829 -10.825  25.726  1.00                 C  
ATOM   3027  CD1 LEU   438      36.797  -9.330  25.447  1.00                 C  
ATOM   3028  CD2 LEU   438      38.038 -11.462  25.059  1.00                 C  
ATOM   3029  N   VAL   439      36.728 -13.904  29.704  1.00                 N  
ATOM   3030  CA  VAL   439      36.768 -14.005  31.160  1.00                 C  
ATOM   3031  C   VAL   439      38.137 -14.009  31.798  1.00                 C  
ATOM   3032  O   VAL   439      38.257 -13.840  33.014  1.00                 O  
ATOM   3033  CB  VAL   439      36.044 -15.269  31.658  1.00                 C  
ATOM   3034  CG1 VAL   439      34.588 -15.258  31.218  1.00                 C  
ATOM   3035  CG2 VAL   439      36.747 -16.520  31.153  1.00                 C  
ATOM   3036  N   ASN   440      39.210 -14.197  31.038  1.00                 N  
ATOM   3037  CA  ASN   440      40.533 -14.364  31.661  1.00                 C  
ATOM   3038  C   ASN   440      41.119 -13.034  32.129  1.00                 C  
ATOM   3039  O   ASN   440      41.701 -12.951  33.214  1.00                 O  
ATOM   3040  CB  ASN   440      41.498 -15.052  30.693  1.00                 C  
ATOM   3041  CG  ASN   440      41.186 -16.524  30.508  1.00                 C  
ATOM   3042  OD1 ASN   440      40.521 -17.138  31.343  1.00                 O  
ATOM   3043  ND2 ASN   440      41.665 -17.095  29.409  1.00                 N  
ATOM   3044  N   GLU   441      41.052 -12.022  31.418  1.00                 N  
ATOM   3045  CA  GLU   441      41.623 -10.695  31.675  1.00                 C  
ATOM   3046  C   GLU   441      41.020 -10.079  32.934  1.00                 C  
ATOM   3047  O   GLU   441      39.883 -10.395  33.277  1.00                 O  
ATOM   3048  CB  GLU   441      41.398  -9.773  30.475  1.00                 C  
ATOM   3049  CD  GLU   441      41.948  -9.222  28.072  1.00                 C  
ATOM   3050  CG  GLU   441      42.168 -10.177  29.228  1.00                 C  
ATOM   3051  OE1 GLU   441      41.131  -8.289  28.220  1.00                 O  
ATOM   3052  OE2 GLU   441      42.594  -9.405  27.019  1.00                 O  
ATOM   3053  N   ASN   442      41.770  -9.213  33.609  1.00                 N  
ATOM   3054  CA  ASN   442      41.296  -8.604  34.847  1.00                 C  
ATOM   3055  C   ASN   442      41.167  -7.086  34.768  1.00                 C  
ATOM   3056  O   ASN   442      41.959  -6.410  34.107  1.00                 O  
ATOM   3057  CB  ASN   442      42.216  -8.973  36.012  1.00                 C  
ATOM   3058  CG  ASN   442      42.198 -10.458  36.321  1.00                 C  
ATOM   3059  OD1 ASN   442      41.141 -11.037  36.571  1.00                 O  
ATOM   3060  ND2 ASN   442      43.372 -11.079  36.304  1.00                 N  
ATOM   3061  N   GLU   443      40.160  -6.576  35.478  1.00                 N  
ATOM   3062  CA  GLU   443      39.933  -5.150  35.663  1.00                 C  
ATOM   3063  C   GLU   443      39.785  -4.473  34.322  1.00                 C  
ATOM   3064  O   GLU   443      39.148  -5.025  33.430  1.00                 O  
ATOM   3065  CB  GLU   443      41.079  -4.524  36.461  1.00                 C  
ATOM   3066  CD  GLU   443      42.350  -4.411  38.640  1.00                 C  
ATOM   3067  CG  GLU   443      41.243  -5.093  37.861  1.00                 C  
ATOM   3068  OE1 GLU   443      43.208  -3.760  38.008  1.00                 O  
ATOM   3069  OE2 GLU   443      42.360  -4.528  39.884  1.00                 O  
ATOM   3070  N   ALA   444      40.385  -3.297  34.176  1.00                 N  
ATOM   3071  CA  ALA   444      40.214  -2.519  32.960  1.00                 C  
ATOM   3072  C   ALA   444      38.719  -2.396  32.667  1.00                 C  
ATOM   3073  O   ALA   444      38.286  -2.567  31.529  1.00                 O  
ATOM   3074  CB  ALA   444      40.957  -3.172  31.804  1.00                 C  
ATOM   3075  N   VAL   445      37.933  -2.141  33.711  1.00                 N  
ATOM   3076  CA  VAL   445      36.477  -2.073  33.589  1.00                 C  
ATOM   3077  C   VAL   445      36.029  -1.083  32.527  1.00                 C  
ATOM   3078  O   VAL   445      35.248  -1.423  31.630  1.00                 O  
ATOM   3079  CB  VAL   445      35.815  -1.704  34.930  1.00                 C  
ATOM   3080  CG1 VAL   445      34.333  -1.425  34.733  1.00                 C  
ATOM   3081  CG2 VAL   445      36.021  -2.815  35.949  1.00                 C  
ATOM   3082  N   GLN   446      36.546   0.136  32.633  1.00                 N  
ATOM   3083  CA  GLN   446      36.386   1.138  31.592  1.00                 C  
ATOM   3084  C   GLN   446      36.916   0.635  30.261  1.00                 C  
ATOM   3085  O   GLN   446      36.367   0.954  29.212  1.00                 O  
ATOM   3086  CB  GLN   446      37.097   2.435  31.983  1.00                 C  
ATOM   3087  CD  GLN   446      35.426   4.022  30.948  1.00                 C  
ATOM   3088  CG  GLN   446      36.875   3.582  31.010  1.00                 C  
ATOM   3089  OE1 GLN   446      34.796   4.265  31.977  1.00                 O  
ATOM   3090  NE2 GLN   446      34.892   4.125  29.736  1.00                 N  
ATOM   3091  N   TYR   447      37.963  -0.179  30.308  1.00                 N  
ATOM   3092  CA  TYR   447      38.597  -0.645  29.088  1.00                 C  
ATOM   3093  C   TYR   447      37.862  -1.857  28.540  1.00                 C  
ATOM   3094  O   TYR   447      37.999  -2.189  27.365  1.00                 O  
ATOM   3095  CB  TYR   447      40.068  -0.981  29.343  1.00                 C  
ATOM   3096  CG  TYR   447      40.932   0.228  29.623  1.00                 C  
ATOM   3097  OH  TYR   447      43.309   3.548  30.408  1.00                 O  
ATOM   3098  CZ  TYR   447      42.523   2.450  30.146  1.00                 C  
ATOM   3099  CD1 TYR   447      41.264   0.579  30.925  1.00                 C  
ATOM   3100  CE1 TYR   447      42.054   1.682  31.190  1.00                 C  
ATOM   3101  CD2 TYR   447      41.414   1.013  28.583  1.00                 C  
ATOM   3102  CE2 TYR   447      42.205   2.120  28.829  1.00                 C  
ATOM   3103  N   LEU   448      37.062  -2.510  29.376  1.00                 N  
ATOM   3104  CA  LEU   448      36.291  -3.645  28.890  1.00                 C  
ATOM   3105  C   LEU   448      35.017  -3.107  28.265  1.00                 C  
ATOM   3106  O   LEU   448      34.583  -3.581  27.219  1.00                 O  
ATOM   3107  CB  LEU   448      35.997  -4.621  30.031  1.00                 C  
ATOM   3108  CG  LEU   448      37.201  -5.361  30.617  1.00                 C  
ATOM   3109  CD1 LEU   448      36.793  -6.171  31.838  1.00                 C  
ATOM   3110  CD2 LEU   448      37.838  -6.265  29.572  1.00                 C  
ATOM   3111  N   GLN   449      34.414  -2.119  28.920  1.00                 N  
ATOM   3112  CA  GLN   449      33.153  -1.567  28.442  1.00                 C  
ATOM   3113  C   GLN   449      33.328  -0.889  27.086  1.00                 C  
ATOM   3114  O   GLN   449      32.492  -1.037  26.199  1.00                 O  
ATOM   3115  CB  GLN   449      32.584  -0.573  29.457  1.00                 C  
ATOM   3116  CD  GLN   449      30.957  -2.157  30.562  1.00                 C  
ATOM   3117  CG  GLN   449      32.124  -1.209  30.758  1.00                 C  
ATOM   3118  OE1 GLN   449      29.928  -1.782  30.000  1.00                 O  
ATOM   3119  NE2 GLN   449      31.115  -3.391  31.026  1.00                 N  
ATOM   3120  N   ASN   450      34.421  -0.151  26.929  1.00                 N  
ATOM   3121  CA  ASN   450      34.754   0.462  25.647  1.00                 C  
ATOM   3122  C   ASN   450      35.056  -0.570  24.568  1.00                 C  
ATOM   3123  O   ASN   450      34.958  -0.279  23.379  1.00                 O  
ATOM   3124  CB  ASN   450      35.941   1.415  25.801  1.00                 C  
ATOM   3125  CG  ASN   450      35.575   2.686  26.543  1.00                 C  
ATOM   3126  OD1 ASN   450      34.405   3.063  26.608  1.00                 O  
ATOM   3127  ND2 ASN   450      36.577   3.351  27.105  1.00                 N  
ATOM   3128  N   VAL   451      35.421  -1.776  24.983  1.00                 N  
ATOM   3129  CA  VAL   451      35.811  -2.808  24.034  1.00                 C  
ATOM   3130  C   VAL   451      34.651  -3.712  23.641  1.00                 C  
ATOM   3131  O   VAL   451      34.812  -4.597  22.803  1.00                 O  
ATOM   3132  CB  VAL   451      36.957  -3.677  24.585  1.00                 C  
ATOM   3133  CG1 VAL   451      36.442  -4.611  25.670  1.00                 C  
ATOM   3134  CG2 VAL   451      37.612  -4.469  23.463  1.00                 C  
ATOM   3135  N   THR   452      33.484  -3.493  24.238  1.00                 N  
ATOM   3136  CA  THR   452      32.320  -4.321  23.932  1.00                 C  
ATOM   3137  C   THR   452      31.549  -3.819  22.720  1.00                 C  
ATOM   3138  O   THR   452      31.095  -2.676  22.703  1.00                 O  
ATOM   3139  CB  THR   452      31.354  -4.402  25.129  1.00                 C  
ATOM   3140  OG1 THR   452      32.022  -5.000  26.246  1.00                 O  
ATOM   3141  CG2 THR   452      30.140  -5.248  24.778  1.00                 C  
ATOM   3142  N   THR   453      31.407  -4.667  21.690  1.00                 N  
ATOM   3143  CA  THR   453      30.526  -4.240  20.603  1.00                 C  
ATOM   3144  C   THR   453      29.086  -4.249  21.091  1.00                 C  
ATOM   3145  O   THR   453      28.635  -5.270  21.610  1.00                 O  
ATOM   3146  CB  THR   453      30.678  -5.143  19.365  1.00                 C  
ATOM   3147  OG1 THR   453      32.031  -5.090  18.895  1.00                 O  
ATOM   3148  CG2 THR   453      29.757  -4.677  18.248  1.00                 C  
ATOM   3149  N   TRP   454      28.368  -3.147  20.934  1.00                 N  
ATOM   3150  CA  TRP   454      27.023  -3.087  21.488  1.00                 C  
ATOM   3151  C   TRP   454      25.953  -3.534  20.501  1.00                 C  
ATOM   3152  O   TRP   454      25.717  -2.900  19.476  1.00                 O  
ATOM   3153  CB  TRP   454      26.702  -1.669  21.964  1.00                 C  
ATOM   3154  CG  TRP   454      25.343  -1.536  22.579  1.00                 C  
ATOM   3155  CD1 TRP   454      24.753  -2.397  23.459  1.00                 C  
ATOM   3156  NE1 TRP   454      23.503  -1.942  23.802  1.00                 N  
ATOM   3157  CD2 TRP   454      24.402  -0.477  22.360  1.00                 C  
ATOM   3158  CE2 TRP   454      23.266  -0.763  23.139  1.00                 C  
ATOM   3159  CH2 TRP   454      22.183   1.197  22.393  1.00                 C  
ATOM   3160  CZ2 TRP   454      22.148   0.069  23.163  1.00                 C  
ATOM   3161  CE3 TRP   454      24.410   0.684  21.582  1.00                 C  
ATOM   3162  CZ3 TRP   454      23.299   1.506  21.609  1.00                 C  
ATOM   3163  N   ASP   455      25.300  -4.633  20.845  1.00                 N  
ATOM   3164  CA  ASP   455      24.182  -5.159  20.087  1.00                 C  
ATOM   3165  C   ASP   455      23.071  -5.481  21.067  1.00                 C  
ATOM   3166  O   ASP   455      23.299  -5.466  22.275  1.00                 O  
ATOM   3167  CB  ASP   455      24.610  -6.390  19.285  1.00                 C  
ATOM   3168  CG  ASP   455      25.037  -7.543  20.172  1.00                 C  
ATOM   3169  OD1 ASP   455      24.653  -7.553  21.360  1.00                 O  
ATOM   3170  OD2 ASP   455      25.756  -8.437  19.678  1.00                 O  
ATOM   3171  N   PRO   456      21.875  -5.750  20.554  1.00                 N  
ATOM   3172  CA  PRO   456      20.708  -5.976  21.401  1.00                 C  
ATOM   3173  C   PRO   456      20.983  -6.987  22.514  1.00                 C  
ATOM   3174  O   PRO   456      20.584  -6.783  23.659  1.00                 O  
ATOM   3175  CB  PRO   456      19.645  -6.502  20.434  1.00                 C  
ATOM   3176  CD  PRO   456      21.485  -5.874  19.038  1.00                 C  
ATOM   3177  CG  PRO   456      19.985  -5.870  19.126  1.00                 C  
ATOM   3178  N   ASP   457      21.704  -8.052  22.183  1.00                 N  
ATOM   3179  CA  ASP   457      21.980  -9.101  23.153  1.00                 C  
ATOM   3180  C   ASP   457      22.830  -8.597  24.312  1.00                 C  
ATOM   3181  O   ASP   457      22.489  -8.813  25.466  1.00                 O  
ATOM   3182  CB  ASP   457      22.680 -10.283  22.479  1.00                 C  
ATOM   3183  CG  ASP   457      21.753 -11.070  21.574  1.00                 C  
ATOM   3184  OD1 ASP   457      20.523 -10.876  21.670  1.00                 O  
ATOM   3185  OD2 ASP   457      22.256 -11.881  20.769  1.00                 O  
ATOM   3186  N   MET   458      23.931  -7.920  24.005  1.00                 N  
ATOM   3187  CA  MET   458      24.817  -7.413  25.046  1.00                 C  
ATOM   3188  C   MET   458      24.111  -6.431  25.974  1.00                 C  
ATOM   3189  O   MET   458      24.251  -6.507  27.198  1.00                 O  
ATOM   3190  CB  MET   458      26.042  -6.739  24.425  1.00                 C  
ATOM   3191  SD  MET   458      27.712  -8.899  24.895  1.00                 S  
ATOM   3192  CE  MET   458      28.731  -7.834  25.912  1.00                 C  
ATOM   3193  CG  MET   458      27.004  -7.702  23.748  1.00                 C  
ATOM   3194  N   LYS   459      23.345  -5.517  25.386  1.00                 N  
ATOM   3195  CA  LYS   459      22.580  -4.547  26.159  1.00                 C  
ATOM   3196  C   LYS   459      21.573  -5.236  27.071  1.00                 C  
ATOM   3197  O   LYS   459      21.545  -4.992  28.277  1.00                 O  
ATOM   3198  CB  LYS   459      21.859  -3.569  25.229  1.00                 C  
ATOM   3199  CD  LYS   459      20.399  -1.544  24.972  1.00                 C  
ATOM   3200  CE  LYS   459      19.559  -0.503  25.695  1.00                 C  
ATOM   3201  CG  LYS   459      21.047  -2.508  25.953  1.00                 C  
ATOM   3202  NZ  LYS   459      18.918   0.449  24.746  1.00                 N  
ATOM   3203  N   ARG   460      20.749  -6.099  26.486  1.00                 N  
ATOM   3204  CA  ARG   460      19.701  -6.778  27.234  1.00                 C  
ATOM   3205  C   ARG   460      20.267  -7.643  28.354  1.00                 C  
ATOM   3206  O   ARG   460      19.690  -7.719  29.436  1.00                 O  
ATOM   3207  CB  ARG   460      18.849  -7.640  26.300  1.00                 C  
ATOM   3208  CD  ARG   460      17.191  -7.759  24.420  1.00                 C  
ATOM   3209  NE  ARG   460      16.320  -7.010  23.517  1.00                 N  
ATOM   3210  CG  ARG   460      17.956  -6.844  25.363  1.00                 C  
ATOM   3211  CZ  ARG   460      15.675  -7.545  22.486  1.00                 C  
ATOM   3212  NH1 ARG   460      14.904  -6.786  21.720  1.00                 N  
ATOM   3213  NH2 ARG   460      15.802  -8.839  22.224  1.00                 N  
ATOM   3214  N   VAL   461      21.403  -8.281  28.096  1.00                 N  
ATOM   3215  CA  VAL   461      22.051  -9.115  29.101  1.00                 C  
ATOM   3216  C   VAL   461      22.671  -8.254  30.202  1.00                 C  
ATOM   3217  O   VAL   461      22.693  -8.649  31.364  1.00                 O  
ATOM   3218  CB  VAL   461      23.127 -10.021  28.474  1.00                 C  
ATOM   3219  CG1 VAL   461      23.911 -10.745  29.558  1.00                 C  
ATOM   3220  CG2 VAL   461      22.491 -11.017  27.516  1.00                 C  
ATOM   3221  N   PHE   462      23.159  -7.071  29.846  1.00                 N  
ATOM   3222  CA  PHE   462      23.657  -6.144  30.859  1.00                 C  
ATOM   3223  C   PHE   462      22.527  -5.686  31.782  1.00                 C  
ATOM   3224  O   PHE   462      22.655  -5.703  33.015  1.00                 O  
ATOM   3225  CB  PHE   462      24.322  -4.935  30.198  1.00                 C  
ATOM   3226  CG  PHE   462      24.812  -3.904  31.174  1.00                 C  
ATOM   3227  CZ  PHE   462      25.712  -1.992  32.980  1.00                 C  
ATOM   3228  CD1 PHE   462      26.003  -4.085  31.855  1.00                 C  
ATOM   3229  CE1 PHE   462      26.454  -3.136  32.753  1.00                 C  
ATOM   3230  CD2 PHE   462      24.081  -2.753  31.412  1.00                 C  
ATOM   3231  CE2 PHE   462      24.532  -1.804  32.310  1.00                 C  
ATOM   3232  N   LYS   463      21.414  -5.293  31.169  1.00                 N  
ATOM   3233  CA  LYS   463      20.231  -4.854  31.900  1.00                 C  
ATOM   3234  C   LYS   463      19.725  -5.972  32.818  1.00                 C  
ATOM   3235  O   LYS   463      19.333  -5.738  33.970  1.00                 O  
ATOM   3236  CB  LYS   463      19.131  -4.420  30.929  1.00                 C  
ATOM   3237  CD  LYS   463      18.304  -2.761  29.237  1.00                 C  
ATOM   3238  CE  LYS   463      18.605  -1.469  28.495  1.00                 C  
ATOM   3239  CG  LYS   463      19.426  -3.121  30.198  1.00                 C  
ATOM   3240  NZ  LYS   463      17.534  -1.126  27.519  1.00                 N  
ATOM   3241  N   ASP   464      19.757  -7.192  32.293  1.00                 N  
ATOM   3242  CA  ASP   464      19.381  -8.375  33.052  1.00                 C  
ATOM   3243  C   ASP   464      20.308  -8.570  34.243  1.00                 C  
ATOM   3244  O   ASP   464      19.866  -8.919  35.335  1.00                 O  
ATOM   3245  CB  ASP   464      19.402  -9.615  32.156  1.00                 C  
ATOM   3246  CG  ASP   464      18.258  -9.634  31.162  1.00                 C  
ATOM   3247  OD1 ASP   464      17.304  -8.848  31.338  1.00                 O  
ATOM   3248  OD2 ASP   464      18.315 -10.436  30.206  1.00                 O  
ATOM   3249  N   ALA   465      21.596  -8.339  34.021  1.00                 N  
ATOM   3250  CA  ALA   465      22.598  -8.456  35.071  1.00                 C  
ATOM   3251  C   ALA   465      22.297  -7.483  36.195  1.00                 C  
ATOM   3252  O   ALA   465      22.320  -7.848  37.368  1.00                 O  
ATOM   3253  CB  ALA   465      23.989  -8.208  34.507  1.00                 C  
ATOM   3254  N   LEU   466      22.018  -6.238  35.828  1.00                 N  
ATOM   3255  CA  LEU   466      21.671  -5.227  36.820  1.00                 C  
ATOM   3256  C   LEU   466      20.379  -5.568  37.558  1.00                 C  
ATOM   3257  O   LEU   466      20.232  -5.248  38.734  1.00                 O  
ATOM   3258  CB  LEU   466      21.537  -3.853  36.160  1.00                 C  
ATOM   3259  CG  LEU   466      22.829  -3.227  35.631  1.00                 C  
ATOM   3260  CD1 LEU   466      22.530  -1.951  34.858  1.00                 C  
ATOM   3261  CD2 LEU   466      23.794  -2.941  36.770  1.00                 C  
ATOM   3262  N   ARG   467      19.436  -6.195  36.863  1.00                 N  
ATOM   3263  CA  ARG   467      18.166  -6.556  37.490  1.00                 C  
ATOM   3264  C   ARG   467      18.235  -7.847  38.305  1.00                 C  
ATOM   3265  O   ARG   467      17.298  -8.172  39.034  1.00                 O  
ATOM   3266  CB  ARG   467      17.068  -6.698  36.434  1.00                 C  
ATOM   3267  CD  ARG   467      15.601  -5.607  34.714  1.00                 C  
ATOM   3268  NE  ARG   467      15.241  -4.365  34.034  1.00                 N  
ATOM   3269  CG  ARG   467      16.687  -5.392  35.756  1.00                 C  
ATOM   3270  CZ  ARG   467      14.340  -4.281  33.061  1.00                 C  
ATOM   3271  NH1 ARG   467      14.077  -3.108  32.501  1.00                 N  
ATOM   3272  NH2 ARG   467      13.703  -5.369  32.650  1.00                 N  
ATOM   3273  N   ASP   468      19.332  -8.585  38.175  1.00                 N  
ATOM   3274  CA  ASP   468      19.474  -9.864  38.868  1.00                 C  
ATOM   3275  C   ASP   468      20.566  -9.866  39.935  1.00                 C  
ATOM   3276  O   ASP   468      20.288 -10.055  41.117  1.00                 O  
ATOM   3277  CB  ASP   468      19.764 -10.986  37.869  1.00                 C  
ATOM   3278  CG  ASP   468      18.578 -11.291  36.975  1.00                 C  
ATOM   3279  OD1 ASP   468      17.457 -10.846  37.302  1.00                 O  
ATOM   3280  OD2 ASP   468      18.769 -11.974  35.947  1.00                 O  
ATOM   3281  N   SER   469      21.805  -9.668  39.495  1.00                 N  
ATOM   3282  CA  SER   469      23.003  -9.921  40.299  1.00                 C  
ATOM   3283  C   SER   469      23.026  -9.215  41.653  1.00                 C  
ATOM   3284  O   SER   469      22.509  -8.109  41.790  1.00                 O  
ATOM   3285  CB  SER   469      24.261  -9.513  39.529  1.00                 C  
ATOM   3286  OG  SER   469      25.421  -9.669  40.328  1.00                 O  
ATOM   3287  N   SER   470      23.634  -9.869  42.660  1.00                 N  
ATOM   3288  CA  SER   470      23.820  -9.325  44.009  1.00                 C  
ATOM   3289  C   SER   470      24.656  -8.054  44.012  1.00                 C  
ATOM   3290  O   SER   470      25.410  -7.807  43.072  1.00                 O  
ATOM   3291  CB  SER   470      24.475 -10.365  44.921  1.00                 C  
ATOM   3292  OG  SER   470      25.813 -10.616  44.529  1.00                 O  
ATOM   3293  N   GLU   471      24.527  -7.258  45.065  1.00                 N  
ATOM   3294  CA  GLU   471      25.198  -5.971  45.108  1.00                 C  
ATOM   3295  C   GLU   471      26.266  -5.881  46.190  1.00                 C  
ATOM   3296  O   GLU   471      26.130  -6.451  47.271  1.00                 O  
ATOM   3297  CB  GLU   471      24.184  -4.845  45.320  1.00                 C  
ATOM   3298  CD  GLU   471      22.218  -3.542  44.416  1.00                 C  
ATOM   3299  CG  GLU   471      23.192  -4.680  44.181  1.00                 C  
ATOM   3300  OE1 GLU   471      21.886  -3.278  45.591  1.00                 O  
ATOM   3301  OE2 GLU   471      21.786  -2.916  43.426  1.00                 O  
ATOM   3302  N   ARG   472      27.337  -5.162  45.882  1.00                 N  
ATOM   3303  CA  ARG   472      28.248  -4.696  46.907  1.00                 C  
ATOM   3304  C   ARG   472      27.632  -3.449  47.512  1.00                 C  
ATOM   3305  O   ARG   472      27.358  -2.466  46.813  1.00                 O  
ATOM   3306  CB  ARG   472      29.632  -4.430  46.313  1.00                 C  
ATOM   3307  CD  ARG   472      31.614  -5.318  45.054  1.00                 C  
ATOM   3308  NE  ARG   472      31.347  -4.560  43.833  1.00                 N  
ATOM   3309  CG  ARG   472      30.335  -5.674  45.794  1.00                 C  
ATOM   3310  CZ  ARG   472      32.289  -3.998  43.082  1.00                 C  
ATOM   3311  NH1 ARG   472      31.952  -3.328  41.988  1.00                 N  
ATOM   3312  NH2 ARG   472      33.565  -4.108  43.426  1.00                 N  
ATOM   3313  N   THR   473      27.400  -3.515  48.815  1.00                 N  
ATOM   3314  CA  THR   473      26.705  -2.470  49.541  1.00                 C  
ATOM   3315  C   THR   473      27.690  -1.573  50.270  1.00                 C  
ATOM   3316  O   THR   473      28.616  -2.053  50.917  1.00                 O  
ATOM   3317  CB  THR   473      25.699  -3.056  50.549  1.00                 C  
ATOM   3318  OG1 THR   473      24.705  -3.816  49.849  1.00                 O  
ATOM   3319  CG2 THR   473      25.006  -1.943  51.319  1.00                 C  
ATOM   3320  N   ILE   474      27.509  -0.267  50.142  1.00                 N  
ATOM   3321  CA  ILE   474      28.291   0.669  50.927  1.00                 C  
ATOM   3322  C   ILE   474      27.413   1.374  51.945  1.00                 C  
ATOM   3323  O   ILE   474      26.594   2.238  51.610  1.00                 O  
ATOM   3324  CB  ILE   474      29.000   1.702  50.032  1.00                 C  
ATOM   3325  CD1 ILE   474      30.509   1.919  47.988  1.00                 C  
ATOM   3326  CG1 ILE   474      29.934   1.000  49.044  1.00                 C  
ATOM   3327  CG2 ILE   474      29.738   2.725  50.881  1.00                 C  
ATOM   3328  N   CYS   475      27.615   0.985  53.196  1.00                 N  
ATOM   3329  CA  CYS   475      27.095   1.683  54.352  1.00                 C  
ATOM   3330  C   CYS   475      28.283   2.324  55.047  1.00                 C  
ATOM   3331  O   CYS   475      29.095   1.624  55.645  1.00                 O  
ATOM   3332  CB  CYS   475      26.337   0.717  55.265  1.00                 C  
ATOM   3333  SG  CYS   475      24.908  -0.075  54.492  1.00                 S  
ATOM   3334  N   SER   476      28.020   3.331  55.877  1.00                 N  
ATOM   3335  CA  SER   476      29.082   4.026  56.601  1.00                 C  
ATOM   3336  C   SER   476      29.707   3.092  57.628  1.00                 C  
ATOM   3337  O   SER   476      30.920   3.088  57.858  1.00                 O  
ATOM   3338  CB  SER   476      28.535   5.285  57.277  1.00                 C  
ATOM   3339  OG  SER   476      28.118   6.239  56.316  1.00                 O  
ATOM   3340  N   SER   477      28.865   2.283  58.262  1.00                 N  
ATOM   3341  CA  SER   477      29.346   1.352  59.263  1.00                 C  
ATOM   3342  C   SER   477      30.177   0.218  58.696  1.00                 C  
ATOM   3343  O   SER   477      30.907  -0.469  59.416  1.00                 O  
ATOM   3344  CB  SER   477      28.175   0.755  60.046  1.00                 C  
ATOM   3345  OG  SER   477      27.390  -0.091  59.223  1.00                 O  
ATOM   3346  N   VAL   478      30.083  -0.003  57.384  1.00                 N  
ATOM   3347  CA  VAL   478      30.846  -1.059  56.722  1.00                 C  
ATOM   3348  C   VAL   478      32.319  -0.685  56.668  1.00                 C  
ATOM   3349  O   VAL   478      33.206  -1.521  56.861  1.00                 O  
ATOM   3350  CB  VAL   478      30.313  -1.337  55.304  1.00                 C  
ATOM   3351  CG1 VAL   478      28.860  -1.783  55.360  1.00                 C  
ATOM   3352  CG2 VAL   478      30.462  -0.103  54.428  1.00                 C  
ATOM   3353  N   ALA   479      32.603   0.584  56.405  1.00                 N  
ATOM   3354  CA  ALA   479      33.980   1.063  56.355  1.00                 C  
ATOM   3355  C   ALA   479      34.551   1.139  57.770  1.00                 C  
ATOM   3356  O   ALA   479      35.738   0.899  58.009  1.00                 O  
ATOM   3357  CB  ALA   479      34.045   2.420  55.671  1.00                 C  
ATOM   3358  N   ARG   480      33.697   1.479  58.728  1.00                 N  
ATOM   3359  CA  ARG   480      34.104   1.574  60.123  1.00                 C  
ATOM   3360  C   ARG   480      34.016   0.228  60.835  1.00                 C  
ATOM   3361  O   ARG   480      34.645   0.004  61.874  1.00                 O  
ATOM   3362  CB  ARG   480      33.247   2.604  60.862  1.00                 C  
ATOM   3363  CD  ARG   480      32.572   5.002  61.166  1.00                 C  
ATOM   3364  NE  ARG   480      32.746   6.381  60.716  1.00                 N  
ATOM   3365  CG  ARG   480      33.450   4.034  60.389  1.00                 C  
ATOM   3366  CZ  ARG   480      32.070   7.416  61.202  1.00                 C  
ATOM   3367  NH1 ARG   480      32.295   8.635  60.731  1.00                 N  
ATOM   3368  NH2 ARG   480      31.170   7.231  62.158  1.00                 N  
ATOM   3369  N   GLN   481      33.231  -0.691  60.285  1.00                 N  
ATOM   3370  CA  GLN   481      33.076  -2.023  60.866  1.00                 C  
ATOM   3371  C   GLN   481      32.819  -3.021  59.748  1.00                 C  
ATOM   3372  O   GLN   481      31.718  -3.107  59.197  1.00                 O  
ATOM   3373  CB  GLN   481      31.939  -2.032  61.890  1.00                 C  
ATOM   3374  CD  GLN   481      32.880  -3.881  63.331  1.00                 C  
ATOM   3375  CG  GLN   481      31.691  -3.388  62.530  1.00                 C  
ATOM   3376  OE1 GLN   481      33.289  -3.250  64.305  1.00                 O  
ATOM   3377  NE2 GLN   481      33.438  -5.014  62.922  1.00                 N  
ATOM   3378  N   PRO   482      33.849  -3.804  59.391  1.00                 N  
ATOM   3379  CA  PRO   482      33.771  -4.814  58.332  1.00                 C  
ATOM   3380  C   PRO   482      32.960  -6.031  58.767  1.00                 C  
ATOM   3381  O   PRO   482      32.907  -7.063  58.092  1.00                 O  
ATOM   3382  CB  PRO   482      35.231  -5.187  58.068  1.00                 C  
ATOM   3383  CD  PRO   482      35.255  -3.790  60.011  1.00                 C  
ATOM   3384  CG  PRO   482      35.911  -4.986  59.381  1.00                 C  
ATOM   3385  N   ALA   483      32.315  -5.906  59.922  1.00                 N  
ATOM   3386  CA  ALA   483      31.505  -6.974  60.483  1.00                 C  
ATOM   3387  C   ALA   483      30.300  -7.306  59.596  1.00                 C  
ATOM   3388  O   ALA   483      30.141  -8.426  59.103  1.00                 O  
ATOM   3389  CB  ALA   483      31.027  -6.600  61.878  1.00                 C  
ATOM   3390  N   TYR   484      29.438  -6.315  59.389  1.00                 N  
ATOM   3391  CA  TYR   484      28.234  -6.488  58.588  1.00                 C  
ATOM   3392  C   TYR   484      28.547  -6.771  57.120  1.00                 C  
ATOM   3393  O   TYR   484      27.938  -6.220  56.199  1.00                 O  
ATOM   3394  CB  TYR   484      27.342  -5.249  58.687  1.00                 C  
ATOM   3395  CG  TYR   484      26.768  -5.016  60.067  1.00                 C  
ATOM   3396  OH  TYR   484      25.202  -4.363  63.863  1.00                 O  
ATOM   3397  CZ  TYR   484      25.719  -4.580  62.606  1.00                 C  
ATOM   3398  CD1 TYR   484      27.323  -4.067  60.916  1.00                 C  
ATOM   3399  CE1 TYR   484      26.805  -3.848  62.179  1.00                 C  
ATOM   3400  CD2 TYR   484      25.674  -5.745  60.514  1.00                 C  
ATOM   3401  CE2 TYR   484      25.143  -5.539  61.774  1.00                 C  
ATOM   3402  N   ALA   485      29.443  -7.719  56.880  1.00                 N  
ATOM   3403  CA  ALA   485      30.000  -7.981  55.563  1.00                 C  
ATOM   3404  C   ALA   485      29.001  -7.468  54.535  1.00                 C  
ATOM   3405  O   ALA   485      27.928  -8.046  54.355  1.00                 O  
ATOM   3406  CB  ALA   485      30.284  -9.466  55.393  1.00                 C  
ATOM   3407  N   VAL   486      29.349  -6.375  53.868  1.00                 N  
ATOM   3408  CA  VAL   486      28.404  -5.705  52.988  1.00                 C  
ATOM   3409  C   VAL   486      28.533  -6.090  51.513  1.00                 C  
ATOM   3410  O   VAL   486      27.770  -5.615  50.679  1.00                 O  
ATOM   3411  CB  VAL   486      28.526  -4.173  53.091  1.00                 C  
ATOM   3412  CG1 VAL   486      28.258  -3.712  54.515  1.00                 C  
ATOM   3413  CG2 VAL   486      29.900  -3.716  52.628  1.00                 C  
ATOM   3414  N   ASP   487      29.504  -6.936  51.192  1.00                 N  
ATOM   3415  CA  ASP   487      29.646  -7.445  49.834  1.00                 C  
ATOM   3416  C   ASP   487      28.650  -8.559  49.533  1.00                 C  
ATOM   3417  O   ASP   487      28.257  -9.302  50.427  1.00                 O  
ATOM   3418  CB  ASP   487      31.070  -7.953  49.598  1.00                 C  
ATOM   3419  CG  ASP   487      32.089  -6.832  49.554  1.00                 C  
ATOM   3420  OD1 ASP   487      31.676  -5.658  49.448  1.00                 O  
ATOM   3421  OD2 ASP   487      33.300  -7.127  49.624  1.00                 O  
ATOM   3422  N   ARG   488      28.250  -8.655  48.268  1.00                 N  
ATOM   3423  CA  ARG   488      27.425  -9.755  47.767  1.00                 C  
ATOM   3424  C   ARG   488      26.082  -9.851  48.479  1.00                 C  
ATOM   3425  O   ARG   488      25.567 -10.944  48.713  1.00                 O  
ATOM   3426  CB  ARG   488      28.166 -11.086  47.905  1.00                 C  
ATOM   3427  CD  ARG   488      30.111 -12.529  47.243  1.00                 C  
ATOM   3428  NE  ARG   488      31.371 -12.608  46.509  1.00                 N  
ATOM   3429  CG  ARG   488      29.467 -11.157  47.122  1.00                 C  
ATOM   3430  CZ  ARG   488      32.169 -13.672  46.507  1.00                 C  
ATOM   3431  NH1 ARG   488      33.296 -13.653  45.810  1.00                 N  
ATOM   3432  NH2 ARG   488      31.836 -14.751  47.202  1.00                 N  
ATOM   3433  N   TYR   489      25.513  -8.697  48.805  1.00                 N  
ATOM   3434  CA  TYR   489      24.200  -8.635  49.429  1.00                 C  
ATOM   3435  C   TYR   489      23.116  -9.028  48.436  1.00                 C  
ATOM   3436  O   TYR   489      23.229  -8.738  47.247  1.00                 O  
ATOM   3437  CB  TYR   489      23.934  -7.233  49.980  1.00                 C  
ATOM   3438  CG  TYR   489      22.606  -7.095  50.689  1.00                 C  
ATOM   3439  OH  TYR   489      18.957  -6.728  52.649  1.00                 O  
ATOM   3440  CZ  TYR   489      20.164  -6.848  52.000  1.00                 C  
ATOM   3441  CD1 TYR   489      22.263  -7.948  51.730  1.00                 C  
ATOM   3442  CE1 TYR   489      21.052  -7.829  52.384  1.00                 C  
ATOM   3443  CD2 TYR   489      21.699  -6.111  50.315  1.00                 C  
ATOM   3444  CE2 TYR   489      20.483  -5.977  50.958  1.00                 C  
ATOM   3445  N   GLN   490      22.058  -9.694  48.919  1.00                 N  
ATOM   3446  CA  GLN   490      20.956 -10.051  48.023  1.00                 C  
ATOM   3447  C   GLN   490      20.277  -8.806  47.469  1.00                 C  
ATOM   3448  O   GLN   490      20.020  -7.860  48.211  1.00                 O  
ATOM   3449  CB  GLN   490      19.935 -10.927  48.752  1.00                 C  
ATOM   3450  CD  GLN   490      19.114 -12.298  46.795  1.00                 C  
ATOM   3451  CG  GLN   490      18.742 -11.329  47.900  1.00                 C  
ATOM   3452  OE1 GLN   490      19.741 -13.327  47.045  1.00                 O  
ATOM   3453  NE2 GLN   490      18.728 -11.970  45.568  1.00                 N  
ATOM   3454  N   HIS   491      19.990  -8.812  46.174  1.00                 N  
ATOM   3455  CA  HIS   491      19.372  -7.660  45.538  1.00                 C  
ATOM   3456  C   HIS   491      17.967  -7.458  46.068  1.00                 C  
ATOM   3457  O   HIS   491      17.149  -8.375  46.020  1.00                 O  
ATOM   3458  CB  HIS   491      19.352  -7.834  44.018  1.00                 C  
ATOM   3459  CG  HIS   491      18.879  -6.622  43.278  1.00                 C  
ATOM   3460  ND1 HIS   491      17.568  -6.197  43.306  1.00                 N  
ATOM   3461  CE1 HIS   491      17.450  -5.090  42.551  1.00                 C  
ATOM   3462  CD2 HIS   491      19.496  -5.624  42.416  1.00                 C  
ATOM   3463  NE2 HIS   491      18.603  -4.741  42.014  1.00                 N  
ATOM   3464  N   PRO   492      17.683  -6.252  46.579  1.00                 N  
ATOM   3465  CA  PRO   492      16.330  -5.951  47.041  1.00                 C  
ATOM   3466  C   PRO   492      15.369  -6.068  45.880  1.00                 C  
ATOM   3467  O   PRO   492      15.665  -5.570  44.799  1.00                 O  
ATOM   3468  CB  PRO   492      16.430  -4.519  47.570  1.00                 C  
ATOM   3469  CD  PRO   492      18.646  -5.124  46.899  1.00                 C  
ATOM   3470  CG  PRO   492      17.868  -4.352  47.928  1.00                 C  
ATOM   3471  N   SER   493      14.231  -6.708  46.086  1.00                 N  
ATOM   3472  CA  SER   493      13.260  -6.774  45.013  1.00                 C  
ATOM   3473  C   SER   493      11.852  -6.520  45.495  1.00                 C  
ATOM   3474  O   SER   493      11.511  -6.747  46.656  1.00                 O  
ATOM   3475  CB  SER   493      13.321  -8.136  44.318  1.00                 C  
ATOM   3476  OG  SER   493      12.948  -9.177  45.204  1.00                 O  
ATOM   3477  N   THR   494      11.048  -6.013  44.573  1.00                 N  
ATOM   3478  CA  THR   494       9.728  -5.517  44.890  1.00                 C  
ATOM   3479  C   THR   494       8.678  -6.450  44.303  1.00                 C  
ATOM   3480  O   THR   494       8.585  -6.621  43.088  1.00                 O  
ATOM   3481  CB  THR   494       9.522  -4.085  44.363  1.00                 C  
ATOM   3482  OG1 THR   494      10.478  -3.207  44.970  1.00                 O  
ATOM   3483  CG2 THR   494       8.124  -3.589  44.700  1.00                 C  
ATOM   3484  N   THR   495       7.883  -7.042  45.187  1.00                 N  
ATOM   3485  CA  THR   495       6.801  -7.961  44.838  1.00                 C  
ATOM   3486  C   THR   495       5.696  -7.116  44.198  1.00                 C  
ATOM   3487  O   THR   495       4.652  -7.619  43.781  1.00                 O  
ATOM   3488  CB  THR   495       6.291  -8.728  46.073  1.00                 C  
ATOM   3489  OG1 THR   495       5.812  -7.798  47.052  1.00                 O  
ATOM   3490  CG2 THR   495       7.413  -9.549  46.690  1.00                 C  
ATOM   3491  N   SER   496       5.967  -5.811  44.183  1.00                 N  
ATOM   3492  CA  SER   496       5.033  -4.695  44.090  1.00                 C  
ATOM   3493  C   SER   496       5.289  -3.564  43.098  1.00                 C  
ATOM   3494  O   SER   496       6.383  -3.425  42.535  1.00                 O  
ATOM   3495  CB  SER   496       4.884  -4.007  45.448  1.00                 C  
ATOM   3496  OG  SER   496       4.366  -4.900  46.419  1.00                 O  
ATOM   3497  N   THR   497       4.236  -2.763  42.918  1.00                 N  
ATOM   3498  CA  THR   497       4.341  -1.364  42.528  1.00                 C  
ATOM   3499  C   THR   497       3.207  -0.553  43.180  1.00                 C  
ATOM   3500  O   THR   497       2.174  -1.103  43.570  1.00                 O  
ATOM   3501  CB  THR   497       4.296  -1.200  40.997  1.00                 C  
ATOM   3502  OG1 THR   497       4.592   0.159  40.651  1.00                 O  
ATOM   3503  CG2 THR   497       2.914  -1.547  40.465  1.00                 C  
ATOM   3504  N   TYR   498       3.424   0.754  43.327  1.00                 N  
ATOM   3505  CA  TYR   498       2.359   1.677  43.749  1.00                 C  
ATOM   3506  C   TYR   498       1.667   2.291  42.536  1.00                 C  
ATOM   3507  O   TYR   498       2.301   2.572  41.524  1.00                 O  
ATOM   3508  CB  TYR   498       2.928   2.776  44.649  1.00                 C  
ATOM   3509  CG  TYR   498       1.893   3.762  45.140  1.00                 C  
ATOM   3510  OH  TYR   498      -0.960   6.464  46.502  1.00                 O  
ATOM   3511  CZ  TYR   498      -0.016   5.571  46.050  1.00                 C  
ATOM   3512  CD1 TYR   498       0.998   3.414  46.144  1.00                 C  
ATOM   3513  CE1 TYR   498       0.048   4.309  46.599  1.00                 C  
ATOM   3514  CD2 TYR   498       1.813   5.039  44.599  1.00                 C  
ATOM   3515  CE2 TYR   498       0.870   5.947  45.042  1.00                 C  
ATOM   3516  N   SER   499       0.360   2.496  42.663  1.00                 N  
ATOM   3517  CA  SER   499      -0.459   2.915  41.534  1.00                 C  
ATOM   3518  C   SER   499      -0.821   4.394  41.627  1.00                 C  
ATOM   3519  O   SER   499      -1.270   4.869  42.677  1.00                 O  
ATOM   3520  CB  SER   499      -1.732   2.071  41.453  1.00                 C  
ATOM   3521  OG  SER   499      -2.587   2.534  40.423  1.00                 O  
ATOM   3522  N   GLU   500      -0.579   5.152  40.564  1.00                 N  
ATOM   3523  CA  GLU   500      -1.045   6.535  40.535  1.00                 C  
ATOM   3524  C   GLU   500      -2.291   6.679  39.661  1.00                 C  
ATOM   3525  O   GLU   500      -2.242   6.354  38.477  1.00                 O  
ATOM   3526  CB  GLU   500       0.061   7.463  40.029  1.00                 C  
ATOM   3527  CD  GLU   500       0.804   9.823  39.522  1.00                 C  
ATOM   3528  CG  GLU   500      -0.323   8.933  40.009  1.00                 C  
ATOM   3529  OE1 GLU   500       1.933   9.314  39.355  1.00                 O  
ATOM   3530  OE2 GLU   500       0.559  11.029  39.309  1.00                 O  
ATOM   3531  N   ALA   501      -3.406   7.166  40.231  1.00                 N  
ATOM   3532  CA  ALA   501      -4.616   7.408  39.428  1.00                 C  
ATOM   3533  C   ALA   501      -4.576   8.704  38.627  1.00                 C  
ATOM   3534  O   ALA   501      -5.198   9.682  39.020  1.00                 O  
ATOM   3535  CB  ALA   501      -5.849   7.425  40.319  1.00                 C  
ATOM   3536  N   LEU   502     -12.153  27.948  20.264  1.00                 N  
ATOM   3537  CA  LEU   502     -12.504  29.359  20.160  1.00                 C  
ATOM   3538  C   LEU   502     -11.301  30.253  20.448  1.00                 C  
ATOM   3539  O   LEU   502     -10.427  29.901  21.236  1.00                 O  
ATOM   3540  CB  LEU   502     -13.648  29.698  21.117  1.00                 C  
ATOM   3541  CG  LEU   502     -14.987  29.009  20.846  1.00                 C  
ATOM   3542  CD1 LEU   502     -15.991  29.335  21.940  1.00                 C  
ATOM   3543  CD2 LEU   502     -15.535  29.415  19.486  1.00                 C  
TER
