# Supplementary material for: Comparative Single-Cell Transcriptomics Reveals Novel Genes Involved in Bivalve Embryonic Shell Formation and Questions Ontogenetic Homology of Molluscan Shell Types
Source: Front Cell Dev Biol. 2022 Jun 9;10:883755. doi: 10.3389/fcell.2022.883755 (PMC9261976; doi:10.3389/fcell.2022.883755)
Supplement: Supplementary file 1 [file DataSheet1.ZIP › Supplementary_File1/s_f_2/392c5ed251e93004.final.pdb]

SSBOND   1 CYS    384    CYS    441
SSBOND   2 CYS    412    CYS    473
SSBOND   3 CYS    416    CYS    475
ATOM      1  N   LEU   144     -38.337 -10.439  41.475  1.00                 N  
ATOM      2  CA  LEU   144     -37.775 -11.509  40.644  1.00                 C  
ATOM      3  C   LEU   144     -36.257 -11.391  40.565  1.00                 C  
ATOM      4  O   LEU   144     -35.572 -12.393  40.386  1.00                 O  
ATOM      5  CB  LEU   144     -38.383 -11.473  39.241  1.00                 C  
ATOM      6  CG  LEU   144     -39.863 -11.847  39.133  1.00                 C  
ATOM      7  CD1 LEU   144     -40.377 -11.609  37.722  1.00                 C  
ATOM      8  CD2 LEU   144     -40.082 -13.296  39.539  1.00                 C  
ATOM      9  N   LEU   145     -35.737 -10.150  40.683  1.00                 N  
ATOM     10  CA  LEU   145     -34.307  -9.838  40.637  1.00                 C  
ATOM     11  C   LEU   145     -33.545 -10.503  41.800  1.00                 C  
ATOM     12  O   LEU   145     -32.482 -11.078  41.580  1.00                 O  
ATOM     13  CB  LEU   145     -34.088  -8.324  40.670  1.00                 C  
ATOM     14  CG  LEU   145     -34.523  -7.548  39.426  1.00                 C  
ATOM     15  CD1 LEU   145     -34.419  -6.050  39.662  1.00                 C  
ATOM     16  CD2 LEU   145     -33.688  -7.953  38.220  1.00                 C  
ATOM     17  N   GLU   146     -34.099 -10.444  43.031  1.00                 N  
ATOM     18  CA  GLU   146     -33.475 -11.100  44.182  1.00                 C  
ATOM     19  C   GLU   146     -33.518 -12.616  44.045  1.00                 C  
ATOM     20  O   GLU   146     -32.560 -13.288  44.417  1.00                 O  
ATOM     21  CB  GLU   146     -34.163 -10.673  45.480  1.00                 C  
ATOM     22  CD  GLU   146     -34.646  -8.825  47.134  1.00                 C  
ATOM     23  CG  GLU   146     -33.932  -9.218  45.855  1.00                 C  
ATOM     24  OE1 GLU   146     -35.453  -9.635  47.636  1.00                 O  
ATOM     25  OE2 GLU   146     -34.398  -7.708  47.634  1.00                 O  
ATOM     26  N   GLU   147     -34.574 -13.149  43.401  1.00                 N  
ATOM     27  CA  GLU   147     -34.662 -14.579  43.101  1.00                 C  
ATOM     28  C   GLU   147     -33.601 -14.978  42.051  1.00                 C  
ATOM     29  O   GLU   147     -33.111 -16.106  42.075  1.00                 O  
ATOM     30  CB  GLU   147     -36.064 -14.937  42.605  1.00                 C  
ATOM     31  CD  GLU   147     -38.523 -15.170  43.136  1.00                 C  
ATOM     32  CG  GLU   147     -37.145 -14.829  43.668  1.00                 C  
ATOM     33  OE1 GLU   147     -38.662 -15.326  41.904  1.00                 O  
ATOM     34  OE2 GLU   147     -39.464 -15.281  43.949  1.00                 O  
ATOM     35  N   ALA   148     -33.219 -14.030  41.156  1.00                 N  
ATOM     36  CA  ALA   148     -32.179 -14.262  40.150  1.00                 C  
ATOM     37  C   ALA   148     -30.785 -14.185  40.799  1.00                 C  
ATOM     38  O   ALA   148     -29.858 -14.866  40.356  1.00                 O  
ATOM     39  CB  ALA   148     -32.300 -13.252  39.019  1.00                 C  
ATOM     40  N   ARG   149     -30.631 -13.295  41.806  1.00                 N  
ATOM     41  CA  ARG   149     -29.384 -13.103  42.537  1.00                 C  
ATOM     42  C   ARG   149     -29.068 -14.338  43.363  1.00                 C  
ATOM     43  O   ARG   149     -27.939 -14.821  43.334  1.00                 O  
ATOM     44  CB  ARG   149     -29.472 -11.865  43.431  1.00                 C  
ATOM     45  CD  ARG   149     -28.323 -10.262  44.984  1.00                 C  
ATOM     46  NE  ARG   149     -28.568  -9.087  44.151  1.00                 N  
ATOM     47  CG  ARG   149     -28.178 -11.528  44.154  1.00                 C  
ATOM     48  CZ  ARG   149     -29.165  -7.980  44.579  1.00                 C  
ATOM     49  NH1 ARG   149     -29.346  -6.961  43.750  1.00                 N  
ATOM     50  NH2 ARG   149     -29.581  -7.894  45.835  1.00                 N  
ATOM     51  N   ALA   150     -30.093 -14.888  44.061  1.00                 N  
ATOM     52  CA  ALA   150     -29.971 -16.105  44.880  1.00                 C  
ATOM     53  C   ALA   150     -29.603 -17.313  44.037  1.00                 C  
ATOM     54  O   ALA   150     -28.679 -18.037  44.387  1.00                 O  
ATOM     55  CB  ALA   150     -31.268 -16.373  45.628  1.00                 C  
ATOM     56  N   PHE   151     -30.338 -17.547  42.927  1.00                 N  
ATOM     57  CA  PHE   151     -30.079 -18.687  42.054  1.00                 C  
ATOM     58  C   PHE   151     -28.705 -18.589  41.384  1.00                 C  
ATOM     59  O   PHE   151     -28.116 -19.616  41.063  1.00                 O  
ATOM     60  CB  PHE   151     -31.168 -18.802  40.985  1.00                 C  
ATOM     61  CG  PHE   151     -31.000 -19.984  40.074  1.00                 C  
ATOM     62  CZ  PHE   151     -30.688 -22.167  38.382  1.00                 C  
ATOM     63  CD1 PHE   151     -31.302 -21.261  40.511  1.00                 C  
ATOM     64  CE1 PHE   151     -31.148 -22.349  39.672  1.00                 C  
ATOM     65  CD2 PHE   151     -30.541 -19.818  38.779  1.00                 C  
ATOM     66  CE2 PHE   151     -30.387 -20.906  37.941  1.00                 C  
ATOM     67  N   ARG   152     -28.164 -17.354  41.230  1.00                 N  
ATOM     68  CA  ARG   152     -26.820 -17.151  40.678  1.00                 C  
ATOM     69  C   ARG   152     -25.749 -17.623  41.685  1.00                 C  
ATOM     70  O   ARG   152     -24.784 -18.268  41.297  1.00                 O  
ATOM     71  CB  ARG   152     -26.605 -15.680  40.318  1.00                 C  
ATOM     72  CD  ARG   152     -25.036 -16.113  38.408  1.00                 C  
ATOM     73  NE  ARG   152     -23.743 -15.803  37.802  1.00                 N  
ATOM     74  CG  ARG   152     -25.239 -15.379  39.723  1.00                 C  
ATOM     75  CZ  ARG   152     -23.200 -16.494  36.805  1.00                 C  
ATOM     76  NH1 ARG   152     -22.019 -16.139  36.318  1.00                 N  
ATOM     77  NH2 ARG   152     -23.840 -17.539  36.297  1.00                 N  
ATOM     78  N   ILE   153     -25.963 -17.341  42.983  1.00                 N  
ATOM     79  CA  ILE   153     -25.070 -17.790  44.070  1.00                 C  
ATOM     80  C   ILE   153     -25.054 -19.329  44.160  1.00                 C  
ATOM     81  O   ILE   153     -23.991 -19.930  44.319  1.00                 O  
ATOM     82  CB  ILE   153     -25.482 -17.185  45.425  1.00                 C  
ATOM     83  CD1 ILE   153     -25.863 -14.959  46.607  1.00                 C  
ATOM     84  CG1 ILE   153     -25.232 -15.675  45.433  1.00                 C  
ATOM     85  CG2 ILE   153     -24.756 -17.885  46.564  1.00                 C  
ATOM     86  N   GLU   154     -26.226 -19.957  44.008  1.00                 N  
ATOM     87  CA  GLU   154     -26.341 -21.424  44.019  1.00                 C  
ATOM     88  C   GLU   154     -25.660 -22.036  42.793  1.00                 C  
ATOM     89  O   GLU   154     -25.034 -23.081  42.898  1.00                 O  
ATOM     90  CB  GLU   154     -27.811 -21.846  44.071  1.00                 C  
ATOM     91  CD  GLU   154     -27.886 -22.271  46.560  1.00                 C  
ATOM     92  CG  GLU   154     -28.501 -21.531  45.388  1.00                 C  
ATOM     93  OE1 GLU   154     -27.743 -23.509  46.471  1.00                 O  
ATOM     94  OE2 GLU   154     -27.548 -21.614  47.567  1.00                 O  
ATOM     95  N   THR   155     -25.751 -21.357  41.646  1.00                 N  
ATOM     96  CA  THR   155     -25.143 -21.806  40.403  1.00                 C  
ATOM     97  C   THR   155     -23.633 -21.734  40.485  1.00                 C  
ATOM     98  O   THR   155     -22.960 -22.677  40.084  1.00                 O  
ATOM     99  CB  THR   155     -25.633 -20.975  39.203  1.00                 C  
ATOM    100  OG1 THR   155     -27.052 -21.121  39.065  1.00                 O  
ATOM    101  CG2 THR   155     -24.969 -21.450  37.919  1.00                 C  
ATOM    102  N   ILE   156     -23.089 -20.626  41.049  1.00                 N  
ATOM    103  CA  ILE   156     -21.641 -20.441  41.230  1.00                 C  
ATOM    104  C   ILE   156     -21.056 -21.547  42.112  1.00                 C  
ATOM    105  O   ILE   156     -20.013 -22.110  41.777  1.00                 O  
ATOM    106  CB  ILE   156     -21.319 -19.061  41.834  1.00                 C  
ATOM    107  CD1 ILE   156     -21.627 -16.563  41.431  1.00                 C  
ATOM    108  CG1 ILE   156     -21.643 -17.952  40.831  1.00                 C  
ATOM    109  CG2 ILE   156     -19.870 -19.005  42.293  1.00                 C  
ATOM    110  N   LYS   157     -21.771 -21.905  43.213  1.00                 N  
ATOM    111  CA  LYS   157     -21.360 -22.966  44.138  1.00                 C  
ATOM    112  C   LYS   157     -21.244 -24.309  43.432  1.00                 C  
ATOM    113  O   LYS   157     -20.230 -24.998  43.587  1.00                 O  
ATOM    114  CB  LYS   157     -22.347 -23.075  45.302  1.00                 C  
ATOM    115  CD  LYS   157     -23.125 -22.187  47.517  1.00                 C  
ATOM    116  CE  LYS   157     -24.609 -22.106  47.197  1.00                 C  
ATOM    117  CG  LYS   157     -22.279 -21.916  46.284  1.00                 C  
ATOM    118  NZ  LYS   157     -25.448 -22.215  48.422  1.00                 N  
ATOM    119  N   TYR   158     -22.279 -24.683  42.636  1.00                 N  
ATOM    120  CA  TYR   158     -22.281 -25.930  41.870  1.00                 C  
ATOM    121  C   TYR   158     -21.201 -25.887  40.764  1.00                 C  
ATOM    122  O   TYR   158     -20.484 -26.867  40.567  1.00                 O  
ATOM    123  CB  TYR   158     -23.661 -26.181  41.259  1.00                 C  
ATOM    124  CG  TYR   158     -23.761 -27.476  40.484  1.00                 C  
ATOM    125  OH  TYR   158     -24.039 -31.044  38.368  1.00                 O  
ATOM    126  CZ  TYR   158     -23.947 -29.863  39.067  1.00                 C  
ATOM    127  CD1 TYR   158     -23.888 -28.692  41.144  1.00                 C  
ATOM    128  CE1 TYR   158     -23.980 -29.880  40.444  1.00                 C  
ATOM    129  CD2 TYR   158     -23.730 -27.478  39.096  1.00                 C  
ATOM    130  CE2 TYR   158     -23.821 -28.656  38.379  1.00                 C  
ATOM    131  N   SER   159     -21.070 -24.737  40.076  1.00                 N  
ATOM    132  CA  SER   159     -20.089 -24.561  39.004  1.00                 C  
ATOM    133  C   SER   159     -18.669 -24.710  39.502  1.00                 C  
ATOM    134  O   SER   159     -17.863 -25.340  38.837  1.00                 O  
ATOM    135  CB  SER   159     -20.258 -23.192  38.342  1.00                 C  
ATOM    136  OG  SER   159     -21.500 -23.103  37.665  1.00                 O  
ATOM    137  N   ILE   160     -18.345 -24.111  40.661  1.00                 N  
ATOM    138  CA  ILE   160     -16.986 -24.184  41.212  1.00                 C  
ATOM    139  C   ILE   160     -16.537 -25.628  41.457  1.00                 C  
ATOM    140  O   ILE   160     -15.479 -26.012  40.977  1.00                 O  
ATOM    141  CB  ILE   160     -16.865 -23.386  42.524  1.00                 C  
ATOM    142  CD1 ILE   160     -17.198 -21.055  43.500  1.00                 C  
ATOM    143  CG1 ILE   160     -17.008 -21.887  42.251  1.00                 C  
ATOM    144  CG2 ILE   160     -15.557 -23.712  43.227  1.00                 C  
ATOM    145  N   LEU   161     -17.358 -26.443  42.151  1.00                 N  
ATOM    146  CA  LEU   161     -17.002 -27.844  42.400  1.00                 C  
ATOM    147  C   LEU   161     -16.986 -28.650  41.101  1.00                 C  
ATOM    148  O   LEU   161     -16.076 -29.460  40.893  1.00                 O  
ATOM    149  CB  LEU   161     -17.976 -28.475  43.396  1.00                 C  
ATOM    150  CG  LEU   161     -17.911 -27.953  44.833  1.00                 C  
ATOM    151  CD1 LEU   161     -19.040 -28.535  45.669  1.00                 C  
ATOM    152  CD2 LEU   161     -16.565 -28.278  45.462  1.00                 C  
ATOM    153  N   GLY   162     -17.968 -28.406  40.208  1.00                 N  
ATOM    154  CA  GLY   162     -18.050 -29.125  38.929  1.00                 C  
ATOM    155  C   GLY   162     -16.841 -28.843  38.017  1.00                 C  
ATOM    156  O   GLY   162     -16.237 -29.780  37.490  1.00                 O  
ATOM    157  N   GLN   163     -16.484 -27.557  37.847  1.00                 N  
ATOM    158  CA  GLN   163     -15.359 -27.143  36.988  1.00                 C  
ATOM    159  C   GLN   163     -14.004 -27.535  37.573  1.00                 C  
ATOM    160  O   GLN   163     -13.053 -27.749  36.819  1.00                 O  
ATOM    161  CB  GLN   163     -15.392 -25.631  36.753  1.00                 C  
ATOM    162  CD  GLN   163     -16.579 -23.656  35.720  1.00                 C  
ATOM    163  CG  GLN   163     -16.555 -25.162  35.894  1.00                 C  
ATOM    164  OE1 GLN   163     -17.498 -22.983  36.186  1.00                 O  
ATOM    165  NE2 GLN   163     -15.567 -23.123  35.045  1.00                 N  
ATOM    166  N   LEU   164     -13.910 -27.630  38.926  1.00                 N  
ATOM    167  CA  LEU   164     -12.667 -28.037  39.609  1.00                 C  
ATOM    168  C   LEU   164     -12.594 -29.567  39.763  1.00                 C  
ATOM    169  O   LEU   164     -11.638 -30.081  40.349  1.00                 O  
ATOM    170  CB  LEU   164     -12.564 -27.366  40.980  1.00                 C  
ATOM    171  CG  LEU   164     -12.478 -25.838  40.982  1.00                 C  
ATOM    172  CD1 LEU   164     -12.483 -25.301  42.405  1.00                 C  
ATOM    173  CD2 LEU   164     -11.234 -25.369  40.244  1.00                 C  
ATOM    174  N   GLY   165     -13.601 -30.293  39.206  1.00                 N  
ATOM    175  CA  GLY   165     -13.689 -31.767  39.258  1.00                 C  
ATOM    176  C   GLY   165     -13.701 -32.297  40.701  1.00                 C  
ATOM    177  O   GLY   165     -13.029 -33.278  41.013  1.00                 O  
ATOM    178  N   PHE   166     -14.469 -31.624  41.579  1.00                 N  
ATOM    179  CA  PHE   166     -14.627 -32.003  42.980  1.00                 C  
ATOM    180  C   PHE   166     -16.040 -32.505  43.201  1.00                 C  
ATOM    181  O   PHE   166     -17.000 -31.803  42.870  1.00                 O  
ATOM    182  CB  PHE   166     -14.312 -30.817  43.895  1.00                 C  
ATOM    183  CG  PHE   166     -12.890 -30.343  43.804  1.00                 C  
ATOM    184  CZ  PHE   166     -10.260 -29.458  43.638  1.00                 C  
ATOM    185  CD1 PHE   166     -11.871 -31.221  43.479  1.00                 C  
ATOM    186  CE1 PHE   166     -10.563 -30.785  43.396  1.00                 C  
ATOM    187  CD2 PHE   166     -12.571 -29.018  44.043  1.00                 C  
ATOM    188  CE2 PHE   166     -11.263 -28.581  43.960  1.00                 C  
ATOM    189  N   GLU   167     -16.214 -33.812  43.046  1.00                 N  
ATOM    190  CA  GLU   167     -17.520 -34.406  43.176  1.00                 C  
ATOM    191  C   GLU   167     -18.079 -34.130  44.572  1.00                 C  
ATOM    192  O   GLU   167     -17.397 -34.197  45.598  1.00                 O  
ATOM    193  CB  GLU   167     -17.454 -35.911  42.906  1.00                 C  
ATOM    194  CD  GLU   167     -18.706 -38.084  42.608  1.00                 C  
ATOM    195  CG  GLU   167     -18.805 -36.606  42.930  1.00                 C  
ATOM    196  OE1 GLU   167     -17.574 -38.575  42.417  1.00                 O  
ATOM    197  OE2 GLU   167     -19.760 -38.751  42.547  1.00                 O  
ATOM    198  N   SER   168     -19.368 -33.811  44.577  1.00                 N  
ATOM    199  CA  SER   168     -20.080 -33.422  45.795  1.00                 C  
ATOM    200  C   SER   168     -20.144 -34.514  46.853  1.00                 C  
ATOM    201  O   SER   168     -20.207 -34.248  48.056  1.00                 O  
ATOM    202  CB  SER   168     -21.508 -32.984  45.464  1.00                 C  
ATOM    203  OG  SER   168     -22.277 -34.073  44.982  1.00                 O  
ATOM    204  N   ASP   169     -20.128 -35.777  46.412  1.00                 N  
ATOM    205  CA  ASP   169     -20.099 -36.917  47.331  1.00                 C  
ATOM    206  C   ASP   169     -18.859 -36.934  48.209  1.00                 C  
ATOM    207  O   ASP   169     -18.862 -37.556  49.275  1.00                 O  
ATOM    208  CB  ASP   169     -20.183 -38.233  46.555  1.00                 C  
ATOM    209  CG  ASP   169     -21.557 -38.472  45.961  1.00                 C  
ATOM    210  OD1 ASP   169     -22.510 -37.776  46.370  1.00                 O  
ATOM    211  OD2 ASP   169     -21.681 -39.355  45.086  1.00                 O  
ATOM    212  N   ASN   170     -17.758 -36.268  47.819  1.00                 N  
ATOM    213  CA  ASN   170     -16.508 -36.240  48.571  1.00                 C  
ATOM    214  C   ASN   170     -16.024 -34.801  48.703  1.00                 C  
ATOM    215  O   ASN   170     -14.831 -34.502  48.612  1.00                 O  
ATOM    216  CB  ASN   170     -15.457 -37.125  47.897  1.00                 C  
ATOM    217  CG  ASN   170     -15.819 -38.596  47.942  1.00                 C  
ATOM    218  OD1 ASN   170     -15.670 -39.250  48.974  1.00                 O  
ATOM    219  ND2 ASN   170     -16.296 -39.122  46.820  1.00                 N  
ATOM    220  N   LEU   171     -16.968 -33.885  48.921  1.00                 N  
ATOM    221  CA  LEU   171     -16.664 -32.467  49.077  1.00                 C  
ATOM    222  C   LEU   171     -15.496 -32.187  50.019  1.00                 C  
ATOM    223  O   LEU   171     -15.413 -32.811  51.081  1.00                 O  
ATOM    224  CB  LEU   171     -17.892 -31.708  49.584  1.00                 C  
ATOM    225  CG  LEU   171     -17.750 -30.190  49.702  1.00                 C  
ATOM    226  CD1 LEU   171     -17.583 -29.556  48.330  1.00                 C  
ATOM    227  CD2 LEU   171     -18.951 -29.591  50.418  1.00                 C  
ATOM    228  N   PRO   172     -14.557 -31.276  49.717  1.00                 N  
ATOM    229  CA  PRO   172     -13.444 -30.916  50.583  1.00                 C  
ATOM    230  C   PRO   172     -13.892 -30.577  51.995  1.00                 C  
ATOM    231  O   PRO   172     -14.891 -29.890  52.223  1.00                 O  
ATOM    232  CB  PRO   172     -12.823 -29.696  49.899  1.00                 C  
ATOM    233  CD  PRO   172     -14.749 -30.316  48.621  1.00                 C  
ATOM    234  CG  PRO   172     -13.921 -29.140  49.057  1.00                 C  
ATOM    235  N   ASN   173     -13.145 -31.021  52.887  1.00                 N  
ATOM    236  CA  ASN   173     -13.391 -30.854  54.321  1.00                 C  
ATOM    237  C   ASN   173     -12.085 -30.517  55.065  1.00                 C  
ATOM    238  O   ASN   173     -11.479 -31.388  55.693  1.00                 O  
ATOM    239  CB  ASN   173     -14.039 -32.112  54.904  1.00                 C  
ATOM    240  CG  ASN   173     -14.441 -31.941  56.355  1.00                 C  
ATOM    241  OD1 ASN   173     -14.379 -30.839  56.901  1.00                 O  
ATOM    242  ND2 ASN   173     -14.855 -33.034  56.986  1.00                 N  
ATOM    243  N   MET   174     -11.629 -29.261  54.942  1.00                 N  
ATOM    244  CA  MET   174     -10.396 -28.790  55.569  1.00                 C  
ATOM    245  C   MET   174     -10.685 -27.522  56.393  1.00                 C  
ATOM    246  O   MET   174     -11.093 -26.507  55.840  1.00                 O  
ATOM    247  CB  MET   174      -9.326 -28.519  54.510  1.00                 C  
ATOM    248  SD  MET   174      -6.763 -27.744  53.797  1.00                 S  
ATOM    249  CE  MET   174      -6.378 -29.415  53.281  1.00                 C  
ATOM    250  CG  MET   174      -7.993 -28.058  55.077  1.00                 C  
ATOM    251  N   THR   175     -10.515 -27.604  57.718  1.00                 N  
ATOM    252  CA  THR   175     -10.747 -26.464  58.617  1.00                 C  
ATOM    253  C   THR   175      -9.604 -25.439  58.514  1.00                 C  
ATOM    254  O   THR   175      -8.545 -25.754  57.975  1.00                 O  
ATOM    255  CB  THR   175     -10.896 -26.920  60.080  1.00                 C  
ATOM    256  OG1 THR   175      -9.678 -27.536  60.518  1.00                 O  
ATOM    257  CG2 THR   175     -12.026 -27.930  60.211  1.00                 C  
ATOM    258  N   GLY   176      -9.801 -24.229  59.076  1.00                 N  
ATOM    259  CA  GLY   176      -8.743 -23.205  59.116  1.00                 C  
ATOM    260  C   GLY   176      -7.579 -23.669  59.991  1.00                 C  
ATOM    261  O   GLY   176      -6.435 -23.295  59.731  1.00                 O  
ATOM    262  N   LYS   177      -7.872 -24.511  61.030  1.00                 N  
ATOM    263  CA  LYS   177      -6.848 -25.081  61.923  1.00                 C  
ATOM    264  C   LYS   177      -5.906 -26.006  61.165  1.00                 C  
ATOM    265  O   LYS   177      -4.702 -25.984  61.406  1.00                 O  
ATOM    266  CB  LYS   177      -7.506 -25.838  63.079  1.00                 C  
ATOM    267  CD  LYS   177      -8.846 -25.758  65.199  1.00                 C  
ATOM    268  CE  LYS   177      -9.552 -24.864  66.205  1.00                 C  
ATOM    269  CG  LYS   177      -8.200 -24.942  64.092  1.00                 C  
ATOM    270  NZ  LYS   177     -10.228 -25.652  67.272  1.00                 N  
ATOM    271  N   VAL   178      -6.455 -26.830  60.250  1.00                 N  
ATOM    272  CA  VAL   178      -5.664 -27.744  59.403  1.00                 C  
ATOM    273  C   VAL   178      -4.899 -26.952  58.322  1.00                 C  
ATOM    274  O   VAL   178      -3.741 -27.274  58.025  1.00                 O  
ATOM    275  CB  VAL   178      -6.553 -28.815  58.745  1.00                 C  
ATOM    276  CG1 VAL   178      -5.751 -29.632  57.743  1.00                 C  
ATOM    277  CG2 VAL   178      -7.170 -29.719  59.802  1.00                 C  
ATOM    278  N   ILE   179      -5.534 -25.896  57.758  1.00                 N  
ATOM    279  CA  ILE   179      -4.882 -25.032  56.757  1.00                 C  
ATOM    280  C   ILE   179      -3.637 -24.326  57.356  1.00                 C  
ATOM    281  O   ILE   179      -2.611 -24.233  56.684  1.00                 O  
ATOM    282  CB  ILE   179      -5.859 -23.983  56.195  1.00                 C  
ATOM    283  CD1 ILE   179      -8.096 -23.749  54.995  1.00                 C  
ATOM    284  CG1 ILE   179      -6.941 -24.659  55.351  1.00                 C  
ATOM    285  CG2 ILE   179      -5.106 -22.922  55.407  1.00                 C  
ATOM    286  N   PRO   180      -3.717 -23.892  58.644  1.00                 N  
ATOM    287  CA  PRO   180      -2.591 -23.253  59.352  1.00                 C  
ATOM    288  C   PRO   180      -1.352 -24.175  59.391  1.00                 C  
ATOM    289  O   PRO   180      -0.225 -23.705  59.237  1.00                 O  
ATOM    290  CB  PRO   180      -3.137 -22.993  60.757  1.00                 C  
ATOM    291  CD  PRO   180      -4.986 -23.858  59.507  1.00                 C  
ATOM    292  CG  PRO   180      -4.611 -22.860  60.567  1.00                 C  
ATOM    293  N   LYS   181      -1.572 -25.480  59.547  1.00                 N  
ATOM    294  CA  LYS   181      -0.495 -26.462  59.582  1.00                 C  
ATOM    295  C   LYS   181       0.033 -26.791  58.185  1.00                 C  
ATOM    296  O   LYS   181       1.228 -27.026  58.034  1.00                 O  
ATOM    297  CB  LYS   181      -0.964 -27.748  60.266  1.00                 C  
ATOM    298  CD  LYS   181      -0.384 -30.008  61.190  1.00                 C  
ATOM    299  CE  LYS   181       0.696 -31.069  61.325  1.00                 C  
ATOM    300  CG  LYS   181       0.116 -28.809  60.401  1.00                 C  
ATOM    301  NZ  LYS   181       0.221 -32.250  62.097  1.00                 N  
ATOM    302  N   ILE   182      -0.874 -26.921  57.186  1.00                 N  
ATOM    303  CA  ILE   182      -0.518 -27.401  55.850  1.00                 C  
ATOM    304  C   ILE   182      -0.138 -26.312  54.845  1.00                 C  
ATOM    305  O   ILE   182       0.518 -26.625  53.855  1.00                 O  
ATOM    306  CB  ILE   182      -1.656 -28.230  55.226  1.00                 C  
ATOM    307  CD1 ILE   182      -3.120 -30.277  55.633  1.00                 C  
ATOM    308  CG1 ILE   182      -1.859 -29.530  56.008  1.00                 C  
ATOM    309  CG2 ILE   182      -1.379 -28.491  53.754  1.00                 C  
ATOM    310  N   PRO   183      -0.622 -25.064  55.024  1.00                 N  
ATOM    311  CA  PRO   183      -0.308 -23.996  54.061  1.00                 C  
ATOM    312  C   PRO   183       1.128 -23.517  54.254  1.00                 C  
ATOM    313  O   PRO   183       1.463 -22.997  55.316  1.00                 O  
ATOM    314  CB  PRO   183      -1.324 -22.898  54.382  1.00                 C  
ATOM    315  CD  PRO   183      -1.533 -24.577  56.074  1.00                 C  
ATOM    316  CG  PRO   183      -1.650 -23.100  55.824  1.00                 C  
ATOM    317  N   SER   184       2.014 -23.720  53.255  1.00                 N  
ATOM    318  CA  SER   184       3.419 -23.310  53.430  1.00                 C  
ATOM    319  C   SER   184       3.616 -21.804  53.560  1.00                 C  
ATOM    320  O   SER   184       3.060 -21.034  52.775  1.00                 O  
ATOM    321  CB  SER   184       4.273 -23.811  52.263  1.00                 C  
ATOM    322  OG  SER   184       4.314 -25.227  52.233  1.00                 O  
ATOM    323  N   ILE   185       4.420 -21.384  54.564  1.00                 N  
ATOM    324  CA  ILE   185       4.786 -19.978  54.787  1.00                 C  
ATOM    325  C   ILE   185       6.003 -19.659  53.941  1.00                 C  
ATOM    326  O   ILE   185       7.061 -19.332  54.481  1.00                 O  
ATOM    327  CB  ILE   185       5.050 -19.693  56.277  1.00                 C  
ATOM    328  CD1 ILE   185       4.037 -19.951  58.602  1.00                 C  
ATOM    329  CG1 ILE   185       3.802 -19.999  57.108  1.00                 C  
ATOM    330  CG2 ILE   185       5.522 -18.260  56.470  1.00                 C  
ATOM    331  N   GLU   186       5.893 -19.858  52.614  1.00                 N  
ATOM    332  CA  GLU   186       7.044 -19.771  51.712  1.00                 C  
ATOM    333  C   GLU   186       6.855 -18.724  50.602  1.00                 C  
ATOM    334  O   GLU   186       5.717 -18.411  50.241  1.00                 O  
ATOM    335  CB  GLU   186       7.329 -21.132  51.074  1.00                 C  
ATOM    336  CD  GLU   186       8.013 -23.542  51.398  1.00                 C  
ATOM    337  CG  GLU   186       7.725 -22.212  52.067  1.00                 C  
ATOM    338  OE1 GLU   186       7.801 -23.648  50.172  1.00                 O  
ATOM    339  OE2 GLU   186       8.451 -24.477  52.100  1.00                 O  
ATOM    340  N   LYS   187       7.973 -18.258  49.960  1.00                 N  
ATOM    341  CA  LYS   187       7.839 -17.280  48.852  1.00                 C  
ATOM    342  C   LYS   187       6.838 -17.663  47.719  1.00                 C  
ATOM    343  O   LYS   187       6.063 -16.803  47.328  1.00                 O  
ATOM    344  CB  LYS   187       9.197 -17.025  48.195  1.00                 C  
ATOM    345  CD  LYS   187      10.550 -15.751  46.509  1.00                 C  
ATOM    346  CE  LYS   187      10.509 -14.758  45.358  1.00                 C  
ATOM    347  CG  LYS   187       9.161 -16.003  47.070  1.00                 C  
ATOM    348  NZ  LYS   187      11.864 -14.501  44.797  1.00                 N  
ATOM    349  N   LEU   188       6.807 -18.936  47.182  1.00                 N  
ATOM    350  CA  LEU   188       5.825 -19.249  46.113  1.00                 C  
ATOM    351  C   LEU   188       4.353 -19.034  46.511  1.00                 C  
ATOM    352  O   LEU   188       3.575 -18.579  45.689  1.00                 O  
ATOM    353  CB  LEU   188       5.986 -20.697  45.645  1.00                 C  
ATOM    354  CG  LEU   188       7.265 -21.021  44.871  1.00                 C  
ATOM    355  CD1 LEU   188       7.382 -22.518  44.628  1.00                 C  
ATOM    356  CD2 LEU   188       7.302 -20.266  43.551  1.00                 C  
ATOM    357  N   LEU   189       3.982 -19.322  47.777  1.00                 N  
ATOM    358  CA  LEU   189       2.604 -19.102  48.251  1.00                 C  
ATOM    359  C   LEU   189       2.325 -17.632  48.421  1.00                 C  
ATOM    360  O   LEU   189       1.310 -17.147  47.936  1.00                 O  
ATOM    361  CB  LEU   189       2.366 -19.842  49.569  1.00                 C  
ATOM    362  CG  LEU   189       0.976 -19.692  50.189  1.00                 C  
ATOM    363  CD1 LEU   189      -0.094 -20.219  49.245  1.00                 C  
ATOM    364  CD2 LEU   189       0.903 -20.412  51.527  1.00                 C  
ATOM    365  N   GLU   190       3.245 -16.901  49.087  1.00                 N  
ATOM    366  CA  GLU   190       3.115 -15.461  49.285  1.00                 C  
ATOM    367  C   GLU   190       2.948 -14.762  47.949  1.00                 C  
ATOM    368  O   GLU   190       2.037 -13.949  47.796  1.00                 O  
ATOM    369  CB  GLU   190       4.332 -14.911  50.032  1.00                 C  
ATOM    370  CD  GLU   190       5.670 -14.844  52.173  1.00                 C  
ATOM    371  CG  GLU   190       4.404 -15.327  51.492  1.00                 C  
ATOM    372  OE1 GLU   190       6.571 -14.344  51.467  1.00                 O  
ATOM    373  OE2 GLU   190       5.761 -14.967  53.412  1.00                 O  
ATOM    374  N   GLN   191       3.777 -15.147  46.943  1.00                 N  
ATOM    375  CA  GLN   191       3.712 -14.605  45.584  1.00                 C  
ATOM    376  C   GLN   191       2.329 -14.848  44.945  1.00                 C  
ATOM    377  O   GLN   191       1.662 -13.891  44.553  1.00                 O  
ATOM    378  CB  GLN   191       4.805 -15.221  44.709  1.00                 C  
ATOM    379  CD  GLN   191       5.927 -15.323  42.448  1.00                 C  
ATOM    380  CG  GLN   191       4.834 -14.689  43.285  1.00                 C  
ATOM    381  OE1 GLN   191       6.144 -16.533  42.506  1.00                 O  
ATOM    382  NE2 GLN   191       6.621 -14.505  41.665  1.00                 N  
ATOM    383  N   GLU   192       1.875 -16.129  44.909  1.00                 N  
ATOM    384  CA  GLU   192       0.567 -16.506  44.345  1.00                 C  
ATOM    385  C   GLU   192      -0.579 -15.749  45.000  1.00                 C  
ATOM    386  O   GLU   192      -1.542 -15.398  44.321  1.00                 O  
ATOM    387  CB  GLU   192       0.335 -18.011  44.490  1.00                 C  
ATOM    388  CD  GLU   192       1.021 -20.350  43.828  1.00                 C  
ATOM    389  CG  GLU   192       1.226 -18.865  43.603  1.00                 C  
ATOM    390  OE1 GLU   192       0.321 -20.713  44.797  1.00                 O  
ATOM    391  OE2 GLU   192       1.560 -21.151  43.035  1.00                 O  
ATOM    392  N   MET   193      -0.774 -15.918  46.308  1.00                 N  
ATOM    393  CA  MET   193      -1.730 -15.078  47.045  1.00                 C  
ATOM    394  C   MET   193      -1.275 -13.619  47.142  1.00                 C  
ATOM    395  O   MET   193      -2.076 -12.707  47.362  1.00                 O  
ATOM    396  CB  MET   193      -1.956 -15.632  48.453  1.00                 C  
ATOM    397  SD  MET   193      -1.033 -16.246  50.992  1.00                 S  
ATOM    398  CE  MET   193      -2.154 -15.030  51.680  1.00                 C  
ATOM    399  CG  MET   193      -0.736 -15.549  49.356  1.00                 C  
ATOM    400  N   GLN   194       0.023 -13.379  46.977  1.00                 N  
ATOM    401  CA  GLN   194       0.589 -12.033  47.049  1.00                 C  
ATOM    402  C   GLN   194       0.647 -11.313  45.702  1.00                 C  
ATOM    403  O   GLN   194       1.076 -10.160  45.606  1.00                 O  
ATOM    404  CB  GLN   194       2.000 -12.076  47.639  1.00                 C  
ATOM    405  CD  GLN   194       3.966 -10.789  48.565  1.00                 C  
ATOM    406  CG  GLN   194       2.601 -10.706  47.910  1.00                 C  
ATOM    407  OE1 GLN   194       4.461 -11.878  48.856  1.00                 O  
ATOM    408  NE2 GLN   194       4.578  -9.634  48.801  1.00                 N  
ATOM    409  N   ASN   195       0.214 -11.984  44.636  1.00                 N  
ATOM    410  CA  ASN   195       0.239 -11.405  43.295  1.00                 C  
ATOM    411  C   ASN   195      -0.785 -10.286  43.136  1.00                 C  
ATOM    412  O   ASN   195      -1.802 -10.209  43.831  1.00                 O  
ATOM    413  CB  ASN   195       0.004 -12.487  42.240  1.00                 C  
ATOM    414  CG  ASN   195      -1.381 -13.098  42.329  1.00                 C  
ATOM    415  OD1 ASN   195      -2.333 -12.441  42.751  1.00                 O  
ATOM    416  ND2 ASN   195      -1.496 -14.360  41.932  1.00                 N  
ATOM    417  N   ASP   196      -0.495  -9.404  42.190  1.00                 N  
ATOM    418  CA  ASP   196      -1.414  -8.382  41.727  1.00                 C  
ATOM    419  C   ASP   196      -1.817  -8.748  40.303  1.00                 C  
ATOM    420  O   ASP   196      -1.020  -9.257  39.510  1.00                 O  
ATOM    421  CB  ASP   196      -0.762  -7.000  41.804  1.00                 C  
ATOM    422  CG  ASP   196      -0.506  -6.556  43.231  1.00                 C  
ATOM    423  OD1 ASP   196      -1.153  -7.103  44.149  1.00                 O  
ATOM    424  OD2 ASP   196       0.341  -5.660  43.432  1.00                 O  
ATOM    425  N   GLN   197      -3.076  -8.488  39.965  1.00                 N  
ATOM    426  CA  GLN   197      -3.609  -8.786  38.640  1.00                 C  
ATOM    427  C   GLN   197      -2.932  -7.935  37.581  1.00                 C  
ATOM    428  O   GLN   197      -2.389  -6.866  37.871  1.00                 O  
ATOM    429  CB  GLN   197      -5.122  -8.564  38.609  1.00                 C  
ATOM    430  CD  GLN   197      -5.788 -10.935  39.168  1.00                 C  
ATOM    431  CG  GLN   197      -5.902  -9.471  39.546  1.00                 C  
ATOM    432  OE1 GLN   197      -6.042 -11.313  38.025  1.00                 O  
ATOM    433  NE2 GLN   197      -5.404 -11.765  40.132  1.00                 N  
ATOM    434  N   PRO   198      -2.944  -8.384  36.328  1.00                 N  
ATOM    435  CA  PRO   198      -2.517  -7.512  35.235  1.00                 C  
ATOM    436  C   PRO   198      -3.336  -6.222  35.257  1.00                 C  
ATOM    437  O   PRO   198      -4.472  -6.201  35.740  1.00                 O  
ATOM    438  CB  PRO   198      -2.780  -8.341  33.976  1.00                 C  
ATOM    439  CD  PRO   198      -3.368  -9.736  35.830  1.00                 C  
ATOM    440  CG  PRO   198      -2.770  -9.755  34.451  1.00                 C  
ATOM    441  N   VAL   199      -2.794  -5.127  34.743  1.00                 N  
ATOM    442  CA  VAL   199      -3.544  -3.872  34.689  1.00                 C  
ATOM    443  C   VAL   199      -4.718  -4.022  33.725  1.00                 C  
ATOM    444  O   VAL   199      -4.673  -4.833  32.796  1.00                 O  
ATOM    445  CB  VAL   199      -2.644  -2.694  34.271  1.00                 C  
ATOM    446  CG1 VAL   199      -1.516  -2.503  35.273  1.00                 C  
ATOM    447  CG2 VAL   199      -2.087  -2.919  32.873  1.00                 C  
ATOM    448  N   GLN   200      -5.793  -3.258  33.909  1.00                 N  
ATOM    449  CA  GLN   200      -6.980  -3.393  33.057  1.00                 C  
ATOM    450  C   GLN   200      -6.747  -3.058  31.583  1.00                 C  
ATOM    451  O   GLN   200      -7.547  -3.412  30.714  1.00                 O  
ATOM    452  CB  GLN   200      -8.114  -2.506  33.574  1.00                 C  
ATOM    453  CD  GLN   200      -9.798  -2.039  35.399  1.00                 C  
ATOM    454  CG  GLN   200      -8.704  -2.962  34.899  1.00                 C  
ATOM    455  OE1 GLN   200      -9.781  -0.838  35.128  1.00                 O  
ATOM    456  NE2 GLN   200     -10.754  -2.598  36.131  1.00                 N  
ATOM    457  N   PRO   201      -5.650  -2.370  31.270  1.00                 N  
ATOM    458  CA  PRO   201      -5.253  -2.090  29.891  1.00                 C  
ATOM    459  C   PRO   201      -5.156  -3.341  29.016  1.00                 C  
ATOM    460  O   PRO   201      -5.381  -3.300  27.803  1.00                 O  
ATOM    461  CB  PRO   201      -3.881  -1.426  30.028  1.00                 C  
ATOM    462  CD  PRO   201      -4.676  -1.702  32.269  1.00                 C  
ATOM    463  CG  PRO   201      -3.916  -0.770  31.368  1.00                 C  
ATOM    464  N   GLU   202      -4.817  -4.475  29.624  1.00                 N  
ATOM    465  CA  GLU   202      -4.633  -5.719  28.887  1.00                 C  
ATOM    466  C   GLU   202      -5.920  -6.278  28.298  1.00                 C  
ATOM    467  O   GLU   202      -5.917  -6.906  27.235  1.00                 O  
ATOM    468  CB  GLU   202      -4.002  -6.785  29.785  1.00                 C  
ATOM    469  CD  GLU   202      -1.630  -6.446  28.985  1.00                 C  
ATOM    470  CG  GLU   202      -2.564  -6.493  30.179  1.00                 C  
ATOM    471  OE1 GLU   202      -1.680  -7.379  28.156  1.00                 O  
ATOM    472  OE2 GLU   202      -0.850  -5.477  28.879  1.00                 O  
ATOM    473  N   GLY   203      -7.048  -6.066  28.967  1.00                 N  
ATOM    474  CA  GLY   203      -8.335  -6.551  28.464  1.00                 C  
ATOM    475  C   GLY   203      -8.615  -6.083  27.035  1.00                 C  
ATOM    476  O   GLY   203      -9.397  -6.687  26.295  1.00                 O  
ATOM    477  N   ASN   204      -7.972  -4.993  26.631  1.00                 N  
ATOM    478  CA  ASN   204      -8.159  -4.414  25.308  1.00                 C  
ATOM    479  C   ASN   204      -7.569  -5.291  24.209  1.00                 C  
ATOM    480  O   ASN   204      -7.939  -5.199  23.036  1.00                 O  
ATOM    481  CB  ASN   204      -7.549  -3.012  25.246  1.00                 C  
ATOM    482  CG  ASN   204      -8.353  -1.992  26.027  1.00                 C  
ATOM    483  OD1 ASN   204      -9.539  -2.191  26.290  1.00                 O  
ATOM    484  ND2 ASN   204      -7.708  -0.893  26.401  1.00                 N  
ATOM    485  N   PHE   205      -6.631  -6.163  24.582  1.00                 N  
ATOM    486  CA  PHE   205      -5.982  -7.071  23.636  1.00                 C  
ATOM    487  C   PHE   205      -6.941  -8.116  23.068  1.00                 C  
ATOM    488  O   PHE   205      -6.894  -8.458  21.884  1.00                 O  
ATOM    489  CB  PHE   205      -4.800  -7.781  24.299  1.00                 C  
ATOM    490  CG  PHE   205      -4.045  -8.693  23.376  1.00                 C  
ATOM    491  CZ  PHE   205      -2.649 -10.386  21.669  1.00                 C  
ATOM    492  CD1 PHE   205      -3.204  -8.177  22.404  1.00                 C  
ATOM    493  CE1 PHE   205      -2.509  -9.016  21.554  1.00                 C  
ATOM    494  CD2 PHE   205      -4.174 -10.067  23.478  1.00                 C  
ATOM    495  CE2 PHE   205      -3.479 -10.906  22.628  1.00                 C  
ATOM    496  N   ILE   206      -7.833  -8.643  23.909  1.00                 N  
ATOM    497  CA  ILE   206      -8.764  -9.688  23.473  1.00                 C  
ATOM    498  C   ILE   206     -10.011  -9.133  22.786  1.00                 C  
ATOM    499  O   ILE   206     -11.144  -9.401  23.195  1.00                 O  
ATOM    500  CB  ILE   206      -9.204 -10.579  24.650  1.00                 C  
ATOM    501  CD1 ILE   206      -8.301 -11.987  26.573  1.00                 C  
ATOM    502  CG1 ILE   206      -7.991 -11.268  25.279  1.00                 C  
ATOM    503  CG2 ILE   206     -10.253 -11.582  24.195  1.00                 C  
ATOM    504  N   PRO   207      -9.782  -8.429  21.683  1.00                 N  
ATOM    505  CA  PRO   207     -10.880  -7.823  20.937  1.00                 C  
ATOM    506  C   PRO   207     -11.175  -8.610  19.652  1.00                 C  
ATOM    507  O   PRO   207     -10.264  -8.863  18.860  1.00                 O  
ATOM    508  CB  PRO   207     -10.382  -6.410  20.628  1.00                 C  
ATOM    509  CD  PRO   207      -8.528  -7.600  21.563  1.00                 C  
ATOM    510  CG  PRO   207      -8.898  -6.543  20.561  1.00                 C  
ATOM    511  N   GLU   208     -12.447  -9.019  19.458  1.00                 N  
ATOM    512  CA  GLU   208     -12.852  -9.785  18.271  1.00                 C  
ATOM    513  C   GLU   208     -14.332  -9.578  17.924  1.00                 C  
ATOM    514  O   GLU   208     -15.189  -9.593  18.813  1.00                 O  
ATOM    515  CB  GLU   208     -12.580 -11.276  18.477  1.00                 C  
ATOM    516  CD  GLU   208     -12.545 -13.597  17.481  1.00                 C  
ATOM    517  CG  GLU   208     -12.894 -12.138  17.265  1.00                 C  
ATOM    518  OE1 GLU   208     -13.394 -14.338  18.019  1.00                 O  
ATOM    519  OE2 GLU   208     -11.421 -14.000  17.113  1.00                 O  
ATOM    520  N   ASP   209     -14.624  -9.381  16.626  1.00                 N  
ATOM    521  CA  ASP   209     -15.987  -9.211  16.116  1.00                 C  
ATOM    522  C   ASP   209     -16.562 -10.588  15.752  1.00                 C  
ATOM    523  O   ASP   209     -16.206 -11.154  14.712  1.00                 O  
ATOM    524  CB  ASP   209     -15.994  -8.272  14.908  1.00                 C  
ATOM    525  CG  ASP   209     -17.391  -8.015  14.378  1.00                 C  
ATOM    526  OD1 ASP   209     -18.335  -8.688  14.841  1.00                 O  
ATOM    527  OD2 ASP   209     -17.541  -7.139  13.500  1.00                 O  
ATOM    528  N   GLN   210     -17.391 -11.153  16.646  1.00                 N  
ATOM    529  CA  GLN   210     -17.989 -12.477  16.465  1.00                 C  
ATOM    530  C   GLN   210     -19.490 -12.371  16.133  1.00                 C  
ATOM    531  O   GLN   210     -20.204 -13.376  16.167  1.00                 O  
ATOM    532  CB  GLN   210     -17.789 -13.331  17.719  1.00                 C  
ATOM    533  CD  GLN   210     -16.176 -14.486  19.281  1.00                 C  
ATOM    534  CG  GLN   210     -16.335 -13.641  18.033  1.00                 C  
ATOM    535  OE1 GLN   210     -17.095 -14.589  20.094  1.00                 O  
ATOM    536  NE2 GLN   210     -15.006 -15.095  19.437  1.00                 N  
ATOM    537  N   ILE   211     -19.957 -11.154  15.790  1.00                 N  
ATOM    538  CA  ILE   211     -21.368 -10.900  15.495  1.00                 C  
ATOM    539  C   ILE   211     -21.629 -10.753  13.987  1.00                 C  
ATOM    540  O   ILE   211     -22.467 -11.468  13.439  1.00                 O  
ATOM    541  CB  ILE   211     -21.879  -9.643  16.223  1.00                 C  
ATOM    542  CD1 ILE   211     -22.083  -8.587  18.534  1.00                 C  
ATOM    543  CG1 ILE   211     -21.834  -9.849  17.739  1.00                 C  
ATOM    544  CG2 ILE   211     -23.276  -9.280  15.742  1.00                 C  
ATOM    545  N   TYR   212     -20.959  -9.788  13.333  1.00                 N  
ATOM    546  CA  TYR   212     -21.188  -9.508  11.914  1.00                 C  
ATOM    547  C   TYR   212     -20.590 -10.574  10.997  1.00                 C  
ATOM    548  O   TYR   212     -19.679 -11.297  11.397  1.00                 O  
ATOM    549  CB  TYR   212     -20.613  -8.141  11.538  1.00                 C  
ATOM    550  CG  TYR   212     -21.361  -6.974  12.142  1.00                 C  
ATOM    551  OH  TYR   212     -23.406  -3.763  13.814  1.00                 O  
ATOM    552  CZ  TYR   212     -22.731  -4.826  13.260  1.00                 C  
ATOM    553  CD1 TYR   212     -20.828  -6.264  13.210  1.00                 C  
ATOM    554  CE1 TYR   212     -21.505  -5.196  13.769  1.00                 C  
ATOM    555  CD2 TYR   212     -22.597  -6.587  11.642  1.00                 C  
ATOM    556  CE2 TYR   212     -23.288  -5.522  12.188  1.00                 C  
ATOM    557  N   GLY   213     -21.136 -10.696   9.781  1.00                 N  
ATOM    558  CA  GLY   213     -20.684 -11.689   8.804  1.00                 C  
ATOM    559  C   GLY   213     -19.306 -11.346   8.217  1.00                 C  
ATOM    560  O   GLY   213     -18.925 -10.174   8.170  1.00                 O  
ATOM    561  N   GLN   214     -18.567 -12.375   7.760  1.00                 N  
ATOM    562  CA  GLN   214     -17.241 -12.194   7.154  1.00                 C  
ATOM    563  C   GLN   214     -17.306 -12.479   5.647  1.00                 C  
ATOM    564  O   GLN   214     -17.566 -13.616   5.246  1.00                 O  
ATOM    565  CB  GLN   214     -16.214 -13.104   7.831  1.00                 C  
ATOM    566  CD  GLN   214     -14.968 -13.721   9.939  1.00                 C  
ATOM    567  CG  GLN   214     -15.984 -12.794   9.301  1.00                 C  
ATOM    568  OE1 GLN   214     -13.879 -13.929   9.403  1.00                 O  
ATOM    569  NE2 GLN   214     -15.322 -14.283  11.089  1.00                 N  
ATOM    570  N   VAL   215     -17.089 -11.438   4.814  1.00                 N  
ATOM    571  CA  VAL   215     -17.168 -11.559   3.350  1.00                 C  
ATOM    572  C   VAL   215     -15.927 -12.266   2.768  1.00                 C  
ATOM    573  O   VAL   215     -14.813 -11.747   2.874  1.00                 O  
ATOM    574  CB  VAL   215     -17.336 -10.183   2.678  1.00                 C  
ATOM    575  CG1 VAL   215     -17.339 -10.327   1.164  1.00                 C  
ATOM    576  CG2 VAL   215     -18.614  -9.510   3.155  1.00                 C  
ATOM    577  N   LYS   216     -16.125 -13.458   2.169  1.00                 N  
ATOM    578  CA  LYS   216     -15.031 -14.232   1.575  1.00                 C  
ATOM    579  C   LYS   216     -14.850 -13.878   0.082  1.00                 C  
ATOM    580  O   LYS   216     -13.719 -13.664  -0.368  1.00                 O  
ATOM    581  CB  LYS   216     -15.288 -15.732   1.734  1.00                 C  
ATOM    582  CD  LYS   216     -14.452 -18.083   1.462  1.00                 C  
ATOM    583  CE  LYS   216     -13.344 -18.965   0.911  1.00                 C  
ATOM    584  CG  LYS   216     -14.176 -16.613   1.189  1.00                 C  
ATOM    585  NZ  LYS   216     -13.602 -20.408   1.169  1.00                 N  
ATOM    586  N   LYS   217     -15.963 -13.827  -0.678  1.00                 N  
ATOM    587  CA  LYS   217     -15.928 -13.504  -2.106  1.00                 C  
ATOM    588  C   LYS   217     -16.928 -12.397  -2.451  1.00                 C  
ATOM    589  O   LYS   217     -18.039 -12.371  -1.920  1.00                 O  
ATOM    590  CB  LYS   217     -16.218 -14.750  -2.945  1.00                 C  
ATOM    591  CD  LYS   217     -15.485 -17.021  -3.722  1.00                 C  
ATOM    592  CE  LYS   217     -14.457 -18.130  -3.566  1.00                 C  
ATOM    593  CG  LYS   217     -15.174 -15.846  -2.810  1.00                 C  
ATOM    594  NZ  LYS   217     -14.739 -19.280  -4.469  1.00                 N  
ATOM    595  N   ALA   218     -16.507 -11.462  -3.311  1.00                 N  
ATOM    596  CA  ALA   218     -17.341 -10.372  -3.807  1.00                 C  
ATOM    597  C   ALA   218     -17.420 -10.462  -5.335  1.00                 C  
ATOM    598  O   ALA   218     -16.385 -10.504  -6.010  1.00                 O  
ATOM    599  CB  ALA   218     -16.781  -9.030  -3.361  1.00                 C  
ATOM    600  N   TYR   219     -18.641 -10.511  -5.871  1.00                 N  
ATOM    601  CA  TYR   219     -18.878 -10.551  -7.309  1.00                 C  
ATOM    602  C   TYR   219     -19.560  -9.258  -7.717  1.00                 C  
ATOM    603  O   TYR   219     -20.618  -8.939  -7.201  1.00                 O  
ATOM    604  CB  TYR   219     -19.722 -11.773  -7.679  1.00                 C  
ATOM    605  CG  TYR   219     -19.019 -13.093  -7.457  1.00                 C  
ATOM    606  OH  TYR   219     -17.090 -16.723  -6.829  1.00                 O  
ATOM    607  CZ  TYR   219     -17.728 -15.522  -7.038  1.00                 C  
ATOM    608  CD1 TYR   219     -19.044 -13.711  -6.213  1.00                 C  
ATOM    609  CE1 TYR   219     -18.404 -14.917  -6.000  1.00                 C  
ATOM    610  CD2 TYR   219     -18.332 -13.716  -8.491  1.00                 C  
ATOM    611  CE2 TYR   219     -17.687 -14.923  -8.297  1.00                 C  
ATOM    612  N   THR   220     -18.903  -8.464  -8.548  1.00                 N  
ATOM    613  CA  THR   220     -19.442  -7.171  -8.948  1.00                 C  
ATOM    614  C   THR   220     -19.768  -7.134 -10.426  1.00                 C  
ATOM    615  O   THR   220     -18.902  -7.408 -11.256  1.00                 O  
ATOM    616  CB  THR   220     -18.466  -6.026  -8.619  1.00                 C  
ATOM    617  OG1 THR   220     -18.236  -5.981  -7.206  1.00                 O  
ATOM    618  CG2 THR   220     -19.043  -4.690  -9.062  1.00                 C  
ATOM    619  N   ILE   221     -21.011  -6.748 -10.757  1.00                 N  
ATOM    620  CA  ILE   221     -21.454  -6.540 -12.134  1.00                 C  
ATOM    621  C   ILE   221     -21.146  -5.100 -12.536  1.00                 C  
ATOM    622  O   ILE   221     -20.960  -4.250 -11.659  1.00                 O  
ATOM    623  CB  ILE   221     -22.953  -6.854 -12.298  1.00                 C  
ATOM    624  CD1 ILE   221     -25.280  -5.996 -11.712  1.00                 C  
ATOM    625  CG1 ILE   221     -23.794  -5.904 -11.444  1.00                 C  
ATOM    626  CG2 ILE   221     -23.231  -8.312 -11.965  1.00                 C  
ATOM    627  N   ALA   222     -21.111  -4.769 -13.852  1.00                 N  
ATOM    628  CA  ALA   222     -20.845  -3.378 -14.232  1.00                 C  
ATOM    629  C   ALA   222     -22.030  -2.455 -13.925  1.00                 C  
ATOM    630  O   ALA   222     -23.182  -2.846 -14.130  1.00                 O  
ATOM    631  CB  ALA   222     -20.502  -3.289 -15.711  1.00                 C  
ATOM    632  N   GLN   223     -21.745  -1.226 -13.424  1.00                 N  
ATOM    633  CA  GLN   223     -22.780  -0.233 -13.103  1.00                 C  
ATOM    634  C   GLN   223     -23.475   0.269 -14.372  1.00                 C  
ATOM    635  O   GLN   223     -22.821   0.452 -15.403  1.00                 O  
ATOM    636  CB  GLN   223     -22.174   0.944 -12.335  1.00                 C  
ATOM    637  CD  GLN   223     -22.643   0.021 -10.031  1.00                 C  
ATOM    638  CG  GLN   223     -21.596   0.569 -10.981  1.00                 C  
ATOM    639  OE1 GLN   223     -23.660   0.665  -9.775  1.00                 O  
ATOM    640  NE2 GLN   223     -22.396  -1.173  -9.506  1.00                 N  
ATOM    641  N   PRO   224     -23.325  -0.444 -15.471  1.00                 N  
ATOM    642  CA  PRO   224     -23.919   0.001 -16.742  1.00                 C  
ATOM    643  C   PRO   224     -25.425   0.192 -16.748  1.00                 C  
ATOM    644  O   PRO   224     -25.961   1.069 -17.431  1.00                 O  
ATOM    645  CB  PRO   224     -23.547  -1.105 -17.732  1.00                 C  
ATOM    646  CD  PRO   224     -22.480  -1.682 -15.669  1.00                 C  
ATOM    647  CG  PRO   224     -22.311  -1.716 -17.162  1.00                 C  
ATOM    648  N   PRO   225     -26.146  -0.631 -15.978  1.00                 N  
ATOM    649  CA  PRO   225     -27.590  -0.418 -15.773  1.00                 C  
ATOM    650  C   PRO   225     -27.852   0.904 -15.080  1.00                 C  
ATOM    651  O   PRO   225     -28.741   1.665 -15.471  1.00                 O  
ATOM    652  CB  PRO   225     -28.019  -1.602 -14.905  1.00                 C  
ATOM    653  CD  PRO   225     -25.726  -2.026 -15.443  1.00                 C  
ATOM    654  CG  PRO   225     -27.061  -2.691 -15.257  1.00                 C  
ATOM    655  N   PRO   226     -27.088   1.216 -14.031  1.00                 N  
ATOM    656  CA  PRO   226     -27.157   2.532 -13.383  1.00                 C  
ATOM    657  C   PRO   226     -26.695   3.663 -14.307  1.00                 C  
ATOM    658  O   PRO   226     -27.299   4.738 -14.345  1.00                 O  
ATOM    659  CB  PRO   226     -26.228   2.399 -12.175  1.00                 C  
ATOM    660  CD  PRO   226     -26.289   0.229 -13.183  1.00                 C  
ATOM    661  CG  PRO   226     -26.231   0.940 -11.860  1.00                 C  
ATOM    662  N   LYS   227     -25.634   3.455 -15.060  1.00                 N  
ATOM    663  CA  LYS   227     -25.175   4.466 -15.985  1.00                 C  
ATOM    664  C   LYS   227     -26.197   4.789 -17.063  1.00                 C  
ATOM    665  O   LYS   227     -26.450   5.954 -17.381  1.00                 O  
ATOM    666  CB  LYS   227     -23.867   4.031 -16.649  1.00                 C  
ATOM    667  CD  LYS   227     -21.949   4.596 -18.166  1.00                 C  
ATOM    668  CE  LYS   227     -21.376   5.615 -19.137  1.00                 C  
ATOM    669  CG  LYS   227     -23.283   5.059 -17.604  1.00                 C  
ATOM    670  NZ  LYS   227     -20.069   5.173 -19.698  1.00                 N  
ATOM    671  N   ALA   228     -26.806   3.766 -17.647  1.00                 N  
ATOM    672  CA  ALA   228     -27.772   4.033 -18.705  1.00                 C  
ATOM    673  C   ALA   228     -28.994   4.797 -18.136  1.00                 C  
ATOM    674  O   ALA   228     -29.399   5.853 -18.631  1.00                 O  
ATOM    675  CB  ALA   228     -28.212   2.733 -19.361  1.00                 C  
ATOM    676  N   PHE   229     -29.576   4.240 -17.081  1.00                 N  
ATOM    677  CA  PHE   229     -30.679   4.889 -16.403  1.00                 C  
ATOM    678  C   PHE   229     -30.315   6.282 -15.879  1.00                 C  
ATOM    679  O   PHE   229     -31.121   7.214 -15.946  1.00                 O  
ATOM    680  CB  PHE   229     -31.174   4.028 -15.240  1.00                 C  
ATOM    681  CG  PHE   229     -32.331   4.626 -14.491  1.00                 C  
ATOM    682  CZ  PHE   229     -34.467   5.737 -13.102  1.00                 C  
ATOM    683  CD1 PHE   229     -33.616   4.553 -15.001  1.00                 C  
ATOM    684  CE1 PHE   229     -34.680   5.104 -14.312  1.00                 C  
ATOM    685  CD2 PHE   229     -32.134   5.263 -13.279  1.00                 C  
ATOM    686  CE2 PHE   229     -33.198   5.814 -12.590  1.00                 C  
ATOM    687  N   GLY   230     -29.102   6.460 -15.347  1.00                 N  
ATOM    688  CA  GLY   230     -28.693   7.769 -14.869  1.00                 C  
ATOM    689  C   GLY   230     -28.287   8.760 -15.984  1.00                 C  
ATOM    690  O   GLY   230     -28.669   9.933 -15.967  1.00                 O  
ATOM    691  N   ILE   231     -27.514   8.303 -16.960  1.00                 N  
ATOM    692  CA  ILE   231     -26.830   9.196 -17.904  1.00                 C  
ATOM    693  C   ILE   231     -27.371   9.143 -19.334  1.00                 C  
ATOM    694  O   ILE   231     -27.118  10.040 -20.142  1.00                 O  
ATOM    695  CB  ILE   231     -25.318   8.908 -17.958  1.00                 C  
ATOM    696  CD1 ILE   231     -24.856  10.503 -16.024  1.00                 C  
ATOM    697  CG1 ILE   231     -24.688   9.106 -16.578  1.00                 C  
ATOM    698  CG2 ILE   231     -24.649   9.773 -19.016  1.00                 C  
ATOM    699  N   ASP   232     -28.116   8.109 -19.678  1.00                 N  
ATOM    700  CA  ASP   232     -28.666   7.994 -21.018  1.00                 C  
ATOM    701  C   ASP   232     -27.661   7.479 -22.041  1.00                 C  
ATOM    702  O   ASP   232     -27.894   7.517 -23.252  1.00                 O  
ATOM    703  CB  ASP   232     -29.207   9.344 -21.493  1.00                 C  
ATOM    704  CG  ASP   232     -30.376   9.829 -20.657  1.00                 C  
ATOM    705  OD1 ASP   232     -31.208   8.990 -20.256  1.00                 O  
ATOM    706  OD2 ASP   232     -30.459  11.050 -20.404  1.00                 O  
ATOM    707  N   VAL   233     -26.512   6.982 -21.564  1.00                 N  
ATOM    708  CA  VAL   233     -25.444   6.437 -22.409  1.00                 C  
ATOM    709  C   VAL   233     -24.830   5.221 -21.703  1.00                 C  
ATOM    710  O   VAL   233     -25.019   5.017 -20.500  1.00                 O  
ATOM    711  CB  VAL   233     -24.372   7.498 -22.718  1.00                 C  
ATOM    712  CG1 VAL   233     -24.980   8.662 -23.485  1.00                 C  
ATOM    713  CG2 VAL   233     -23.719   7.985 -21.434  1.00                 C  
ATOM    714  N   PRO   234     -24.085   4.393 -22.435  1.00                 N  
ATOM    715  CA  PRO   234     -23.209   3.385 -21.807  1.00                 C  
ATOM    716  C   PRO   234     -21.837   3.282 -22.500  1.00                 C  
ATOM    717  O   PRO   234     -21.715   3.280 -23.728  1.00                 O  
ATOM    718  CB  PRO   234     -23.991   2.077 -21.946  1.00                 C  
ATOM    719  CD  PRO   234     -25.207   3.726 -23.183  1.00                 C  
ATOM    720  CG  PRO   234     -24.830   2.271 -23.164  1.00                 C  
ATOM    721  N   GLY   235     -20.796   3.194 -21.685  1.00                 N  
ATOM    722  CA  GLY   235     -19.435   3.019 -22.173  1.00                 C  
ATOM    723  C   GLY   235     -18.820   1.919 -21.311  1.00                 C  
ATOM    724  O   GLY   235     -17.901   2.137 -20.516  1.00                 O  
ATOM    725  N   GLY   236     -19.281   0.708 -21.562  1.00                 N  
ATOM    726  CA  GLY   236     -18.916  -0.438 -20.721  1.00                 C  
ATOM    727  C   GLY   236     -17.372  -0.578 -20.608  1.00                 C  
ATOM    728  O   GLY   236     -16.673  -0.312 -21.581  1.00                 O  
ATOM    729  N   CYS   237     -16.831  -0.997 -19.420  1.00                 N  
ATOM    730  CA  CYS   237     -17.599  -1.331 -18.214  1.00                 C  
ATOM    731  C   CYS   237     -17.013  -0.618 -16.992  1.00                 C  
ATOM    732  O   CYS   237     -15.797  -0.610 -16.808  1.00                 O  
ATOM    733  CB  CYS   237     -17.616  -2.845 -17.992  1.00                 C  
ATOM    734  SG  CYS   237     -18.391  -3.786 -19.327  1.00                 S  
ATOM    735  N   TYR   238     -17.876  -0.040 -16.152  1.00                 N  
ATOM    736  CA  TYR   238     -17.449   0.638 -14.924  1.00                 C  
ATOM    737  C   TYR   238     -17.899  -0.163 -13.711  1.00                 C  
ATOM    738  O   TYR   238     -19.031  -0.642 -13.687  1.00                 O  
ATOM    739  CB  TYR   238     -18.010   2.061 -14.875  1.00                 C  
ATOM    740  CG  TYR   238     -17.439   2.981 -15.929  1.00                 C  
ATOM    741  OH  TYR   238     -15.881   5.509 -18.841  1.00                 O  
ATOM    742  CZ  TYR   238     -16.395   4.673 -17.876  1.00                 C  
ATOM    743  CD1 TYR   238     -18.040   3.093 -17.176  1.00                 C  
ATOM    744  CE1 TYR   238     -17.525   3.932 -18.147  1.00                 C  
ATOM    745  CD2 TYR   238     -16.301   3.735 -15.675  1.00                 C  
ATOM    746  CE2 TYR   238     -15.772   4.579 -16.633  1.00                 C  
ATOM    747  N   PHE   239     -17.009  -0.354 -12.718  1.00                 N  
ATOM    748  CA  PHE   239     -17.335  -1.200 -11.561  1.00                 C  
ATOM    749  C   PHE   239     -17.612  -0.413 -10.255  1.00                 C  
ATOM    750  O   PHE   239     -17.327   0.785 -10.179  1.00                 O  
ATOM    751  CB  PHE   239     -16.207  -2.198 -11.292  1.00                 C  
ATOM    752  CG  PHE   239     -16.003  -3.194 -12.398  1.00                 C  
ATOM    753  CZ  PHE   239     -15.630  -5.042 -14.440  1.00                 C  
ATOM    754  CD1 PHE   239     -15.180  -2.900 -13.471  1.00                 C  
ATOM    755  CE1 PHE   239     -14.993  -3.817 -14.488  1.00                 C  
ATOM    756  CD2 PHE   239     -16.634  -4.425 -12.364  1.00                 C  
ATOM    757  CE2 PHE   239     -16.446  -5.342 -13.381  1.00                 C  
ATOM    758  N   GLU   240     -18.212  -1.108  -9.238  1.00                 N  
ATOM    759  CA  GLU   240     -18.700  -0.522  -7.969  1.00                 C  
ATOM    760  C   GLU   240     -17.661   0.286  -7.171  1.00                 C  
ATOM    761  O   GLU   240     -16.455   0.177  -7.401  1.00                 O  
ATOM    762  CB  GLU   240     -19.245  -1.616  -7.049  1.00                 C  
ATOM    763  CD  GLU   240     -17.692  -2.049  -5.105  1.00                 C  
ATOM    764  CG  GLU   240     -18.176  -2.523  -6.461  1.00                 C  
ATOM    765  OE1 GLU   240     -18.532  -1.599  -4.298  1.00                 O  
ATOM    766  OE2 GLU   240     -16.472  -2.129  -4.849  1.00                 O  
ATOM    767  N   LEU   241     -18.158   1.056  -6.182  1.00                 N  
ATOM    768  CA  LEU   241     -17.363   1.964  -5.358  1.00                 C  
ATOM    769  C   LEU   241     -17.971   2.090  -3.934  1.00                 C  
ATOM    770  O   LEU   241     -17.520   2.927  -3.143  1.00                 O  
ATOM    771  CB  LEU   241     -17.268   3.341  -6.018  1.00                 C  
ATOM    772  CG  LEU   241     -18.593   4.006  -6.393  1.00                 C  
ATOM    773  CD1 LEU   241     -19.398   4.343  -5.147  1.00                 C  
ATOM    774  CD2 LEU   241     -18.351   5.260  -7.220  1.00                 C  
ATOM    775  N   PRO   242     -19.010   1.273  -3.624  1.00                 N  
ATOM    776  CA  PRO   242     -19.722   1.348  -2.339  1.00                 C  
ATOM    777  C   PRO   242     -19.064   0.506  -1.227  1.00                 C  
ATOM    778  O   PRO   242     -18.820   1.025  -0.134  1.00                 O  
ATOM    779  CB  PRO   242     -21.121   0.817  -2.659  1.00                 C  
ATOM    780  CD  PRO   242     -19.963   0.879  -4.753  1.00                 C  
ATOM    781  CG  PRO   242     -21.304   1.100  -4.112  1.00                 C  
ATOM    782  N   GLU   243     -18.808  -0.801  -1.495  1.00                 N  
ATOM    783  CA  GLU   243     -18.227  -1.721  -0.501  1.00                 C  
ATOM    784  C   GLU   243     -16.786  -1.341  -0.127  1.00                 C  
ATOM    785  O   GLU   243     -15.978  -1.033  -1.010  1.00                 O  
ATOM    786  CB  GLU   243     -18.255  -3.160  -1.021  1.00                 C  
ATOM    787  CD  GLU   243     -17.875  -5.610  -0.544  1.00                 C  
ATOM    788  CG  GLU   243     -17.778  -4.193  -0.015  1.00                 C  
ATOM    789  OE1 GLU   243     -18.271  -5.781  -1.716  1.00                 O  
ATOM    790  OE2 GLU   243     -17.555  -6.551   0.213  1.00                 O  
ATOM    791  N   SER   244     -16.465  -1.373   1.187  1.00                 N  
ATOM    792  CA  SER   244     -15.125  -1.035   1.685  1.00                 C  
ATOM    793  C   SER   244     -14.176  -2.242   1.597  1.00                 C  
ATOM    794  O   SER   244     -14.445  -3.284   2.203  1.00                 O  
ATOM    795  CB  SER   244     -15.201  -0.533   3.128  1.00                 C  
ATOM    796  OG  SER   244     -13.906  -0.307   3.658  1.00                 O  
ATOM    797  N   VAL   245     -13.068  -2.101   0.831  1.00                 N  
ATOM    798  CA  VAL   245     -12.085  -3.182   0.649  1.00                 C  
ATOM    799  C   VAL   245     -10.651  -2.685   0.867  1.00                 C  
ATOM    800  O   VAL   245     -10.310  -1.575   0.451  1.00                 O  
ATOM    801  CB  VAL   245     -12.200  -3.820  -0.748  1.00                 C  
ATOM    802  CG1 VAL   245     -11.137  -4.893  -0.933  1.00                 C  
ATOM    803  CG2 VAL   245     -13.590  -4.402  -0.955  1.00                 C  
ATOM    804  N   THR   246      -9.804  -3.523   1.494  1.00                 N  
ATOM    805  CA  THR   246      -8.412  -3.171   1.786  1.00                 C  
ATOM    806  C   THR   246      -7.471  -3.446   0.605  1.00                 C  
ATOM    807  O   THR   246      -7.748  -4.313  -0.227  1.00                 O  
ATOM    808  CB  THR   246      -7.884  -3.930   3.018  1.00                 C  
ATOM    809  OG1 THR   246      -7.898  -5.339   2.757  1.00                 O  
ATOM    810  CG2 THR   246      -8.760  -3.651   4.230  1.00                 C  
ATOM    811  N   SER   247      -6.339  -2.721   0.566  1.00                 N  
ATOM    812  CA  SER   247      -5.306  -2.826  -0.475  1.00                 C  
ATOM    813  C   SER   247      -4.564  -4.189  -0.409  1.00                 C  
ATOM    814  O   SER   247      -4.165  -4.724  -1.445  1.00                 O  
ATOM    815  CB  SER   247      -4.299  -1.681  -0.348  1.00                 C  
ATOM    816  OG  SER   247      -3.562  -1.781   0.858  1.00                 O  
ATOM    817  N   ARG   248      -4.389  -4.735   0.812  1.00                 N  
ATOM    818  CA  ARG   248      -3.602  -5.956   1.064  1.00                 C  
ATOM    819  C   ARG   248      -4.478  -7.158   1.468  1.00                 C  
ATOM    820  O   ARG   248      -3.953  -8.263   1.689  1.00                 O  
ATOM    821  CB  ARG   248      -2.559  -5.705   2.155  1.00                 C  
ATOM    822  CD  ARG   248      -0.475  -4.514   2.887  1.00                 C  
ATOM    823  NE  ARG   248       0.560  -3.546   2.533  1.00                 N  
ATOM    824  CG  ARG   248      -1.501  -4.681   1.778  1.00                 C  
ATOM    825  CZ  ARG   248       1.592  -3.237   3.312  1.00                 C  
ATOM    826  NH1 ARG   248       2.485  -2.344   2.907  1.00                 N  
ATOM    827  NH2 ARG   248       1.729  -3.822   4.494  1.00                 N  
ATOM    828  N   LYS   249      -5.802  -6.946   1.568  1.00                 N  
ATOM    829  CA  LYS   249      -6.743  -8.006   1.931  1.00                 C  
ATOM    830  C   LYS   249      -7.169  -8.820   0.703  1.00                 C  
ATOM    831  O   LYS   249      -7.750  -9.899   0.852  1.00                 O  
ATOM    832  CB  LYS   249      -7.976  -7.416   2.619  1.00                 C  
ATOM    833  CD  LYS   249      -7.077  -7.578   4.957  1.00                 C  
ATOM    834  CE  LYS   249      -6.863  -6.843   6.271  1.00                 C  
ATOM    835  CG  LYS   249      -7.668  -6.658   3.900  1.00                 C  
ATOM    836  NZ  LYS   249      -6.225  -7.714   7.296  1.00                 N  
ATOM    837  N   ILE   250      -6.865  -8.311  -0.511  1.00                 N  
ATOM    838  CA  ILE   250      -7.226  -8.990  -1.761  1.00                 C  
ATOM    839  C   ILE   250      -6.336 -10.218  -2.008  1.00                 C  
ATOM    840  O   ILE   250      -5.111 -10.098  -2.093  1.00                 O  
ATOM    841  CB  ILE   250      -7.141  -8.036  -2.967  1.00                 C  
ATOM    842  CD1 ILE   250      -7.972  -5.787  -3.833  1.00                 C  
ATOM    843  CG1 ILE   250      -8.145  -6.892  -2.814  1.00                 C  
ATOM    844  CG2 ILE   250      -7.345  -8.800  -4.266  1.00                 C  
ATOM    845  N   GLN   251      -6.960 -11.396  -2.072  1.00                 N  
ATOM    846  CA  GLN   251      -6.281 -12.675  -2.267  1.00                 C  
ATOM    847  C   GLN   251      -6.282 -13.055  -3.762  1.00                 C  
ATOM    848  O   GLN   251      -5.297 -13.599  -4.271  1.00                 O  
ATOM    849  CB  GLN   251      -6.950 -13.769  -1.433  1.00                 C  
ATOM    850  CD  GLN   251      -6.899 -16.157  -0.610  1.00                 C  
ATOM    851  CG  GLN   251      -6.255 -15.119  -1.508  1.00                 C  
ATOM    852  OE1 GLN   251      -7.847 -15.860   0.117  1.00                 O  
ATOM    853  NE2 GLN   251      -6.385 -17.380  -0.659  1.00                 N  
ATOM    854  N   ASP   252      -7.381 -12.737  -4.460  1.00                 N  
ATOM    855  CA  ASP   252      -7.575 -13.069  -5.871  1.00                 C  
ATOM    856  C   ASP   252      -8.571 -12.081  -6.486  1.00                 C  
ATOM    857  O   ASP   252      -9.527 -11.692  -5.825  1.00                 O  
ATOM    858  CB  ASP   252      -8.064 -14.511  -6.020  1.00                 C  
ATOM    859  CG  ASP   252      -8.012 -14.999  -7.454  1.00                 C  
ATOM    860  OD1 ASP   252      -8.898 -14.613  -8.246  1.00                 O  
ATOM    861  OD2 ASP   252      -7.085 -15.767  -7.787  1.00                 O  
ATOM    862  N   ALA   253      -8.329 -11.649  -7.733  1.00                 N  
ATOM    863  CA  ALA   253      -9.254 -10.769  -8.449  1.00                 C  
ATOM    864  C   ALA   253      -9.265 -11.131  -9.917  1.00                 C  
ATOM    865  O   ALA   253      -8.247 -10.989 -10.595  1.00                 O  
ATOM    866  CB  ALA   253      -8.861  -9.313  -8.251  1.00                 C  
ATOM    867  N   THR   254     -10.378 -11.701 -10.395  1.00                 N  
ATOM    868  CA  THR   254     -10.470 -12.154 -11.780  1.00                 C  
ATOM    869  C   THR   254     -11.646 -11.539 -12.503  1.00                 C  
ATOM    870  O   THR   254     -12.748 -11.492 -11.964  1.00                 O  
ATOM    871  CB  THR   254     -10.581 -13.688 -11.866  1.00                 C  
ATOM    872  OG1 THR   254      -9.419 -14.287 -11.279  1.00                 O  
ATOM    873  CG2 THR   254     -10.678 -14.134 -13.317  1.00                 C  
ATOM    874  N   LEU   255     -11.415 -11.059 -13.733  1.00                 N  
ATOM    875  CA  LEU   255     -12.460 -10.475 -14.561  1.00                 C  
ATOM    876  C   LEU   255     -13.013 -11.537 -15.497  1.00                 C  
ATOM    877  O   LEU   255     -12.265 -12.089 -16.310  1.00                 O  
ATOM    878  CB  LEU   255     -11.916  -9.280 -15.347  1.00                 C  
ATOM    879  CG  LEU   255     -12.896  -8.593 -16.300  1.00                 C  
ATOM    880  CD1 LEU   255     -14.046  -7.965 -15.528  1.00                 C  
ATOM    881  CD2 LEU   255     -12.184  -7.541 -17.137  1.00                 C  
ATOM    882  N   TRP   256     -14.304 -11.884 -15.341  1.00                 N  
ATOM    883  CA  TRP   256     -14.918 -12.906 -16.182  1.00                 C  
ATOM    884  C   TRP   256     -15.675 -12.301 -17.331  1.00                 C  
ATOM    885  O   TRP   256     -16.470 -11.387 -17.132  1.00                 O  
ATOM    886  CB  TRP   256     -15.854 -13.789 -15.355  1.00                 C  
ATOM    887  CG  TRP   256     -15.139 -14.668 -14.374  1.00                 C  
ATOM    888  CD1 TRP   256     -13.841 -14.555 -13.967  1.00                 C  
ATOM    889  NE1 TRP   256     -13.541 -15.541 -13.059  1.00                 N  
ATOM    890  CD2 TRP   256     -15.682 -15.795 -13.677  1.00                 C  
ATOM    891  CE2 TRP   256     -14.657 -16.316 -12.865  1.00                 C  
ATOM    892  CH2 TRP   256     -16.080 -18.013 -12.047  1.00                 C  
ATOM    893  CZ2 TRP   256     -14.846 -17.427 -12.045  1.00                 C  
ATOM    894  CE3 TRP   256     -16.935 -16.415 -13.659  1.00                 C  
ATOM    895  CZ3 TRP   256     -17.117 -17.516 -12.844  1.00                 C  
ATOM    896  N   VAL   257     -15.432 -12.812 -18.548  1.00                 N  
ATOM    897  CA  VAL   257     -16.107 -12.343 -19.763  1.00                 C  
ATOM    898  C   VAL   257     -16.649 -13.529 -20.569  1.00                 C  
ATOM    899  O   VAL   257     -16.006 -14.576 -20.629  1.00                 O  
ATOM    900  CB  VAL   257     -15.167 -11.494 -20.639  1.00                 C  
ATOM    901  CG1 VAL   257     -14.738 -10.238 -19.897  1.00                 C  
ATOM    902  CG2 VAL   257     -13.954 -12.307 -21.062  1.00                 C  
ATOM    903  N   TYR   258     -17.839 -13.372 -21.168  1.00                 N  
ATOM    904  CA  TYR   258     -18.432 -14.420 -21.994  1.00                 C  
ATOM    905  C   TYR   258     -18.251 -14.114 -23.475  1.00                 C  
ATOM    906  O   TYR   258     -18.527 -12.997 -23.921  1.00                 O  
ATOM    907  CB  TYR   258     -19.918 -14.584 -21.667  1.00                 C  
ATOM    908  CG  TYR   258     -20.184 -15.128 -20.282  1.00                 C  
ATOM    909  OH  TYR   258     -20.899 -16.624 -16.468  1.00                 O  
ATOM    910  CZ  TYR   258     -20.664 -16.129 -17.730  1.00                 C  
ATOM    911  CD1 TYR   258     -19.144 -15.316 -19.380  1.00                 C  
ATOM    912  CE1 TYR   258     -19.378 -15.813 -18.111  1.00                 C  
ATOM    913  CD2 TYR   258     -21.473 -15.452 -19.880  1.00                 C  
ATOM    914  CE2 TYR   258     -21.726 -15.950 -18.616  1.00                 C  
ATOM    915  N   LEU   259     -17.773 -15.097 -24.235  1.00                 N  
ATOM    916  CA  LEU   259     -17.624 -14.956 -25.667  1.00                 C  
ATOM    917  C   LEU   259     -18.737 -15.704 -26.339  1.00                 C  
ATOM    918  O   LEU   259     -18.965 -16.871 -26.026  1.00                 O  
ATOM    919  CB  LEU   259     -16.254 -15.469 -26.116  1.00                 C  
ATOM    920  CG  LEU   259     -15.036 -14.770 -25.510  1.00                 C  
ATOM    921  CD1 LEU   259     -13.749 -15.431 -25.976  1.00                 C  
ATOM    922  CD2 LEU   259     -15.031 -13.291 -25.868  1.00                 C  
ATOM    923  N   LYS   260     -19.505 -15.015 -27.192  1.00                 N  
ATOM    924  CA  LYS   260     -20.655 -15.611 -27.891  1.00                 C  
ATOM    925  C   LYS   260     -20.231 -16.785 -28.806  1.00                 C  
ATOM    926  O   LYS   260     -19.125 -16.770 -29.356  1.00                 O  
ATOM    927  CB  LYS   260     -21.386 -14.552 -28.719  1.00                 C  
ATOM    928  CD  LYS   260     -22.838 -12.506 -28.759  1.00                 C  
ATOM    929  CE  LYS   260     -21.958 -11.657 -29.662  1.00                 C  
ATOM    930  CG  LYS   260     -22.005 -13.437 -27.893  1.00                 C  
ATOM    931  NZ  LYS   260     -21.089 -10.733 -28.883  1.00                 N  
ATOM    932  N   THR   261     -21.205 -17.601 -29.193  1.00                 N  
ATOM    933  CA  THR   261     -20.979 -18.715 -30.106  1.00                 C  
ATOM    934  C   THR   261     -21.935 -18.463 -31.264  1.00                 C  
ATOM    935  O   THR   261     -23.049 -17.961 -31.091  1.00                 O  
ATOM    936  CB  THR   261     -21.221 -20.070 -29.414  1.00                 C  
ATOM    937  OG1 THR   261     -20.925 -21.135 -30.326  1.00                 O  
ATOM    938  CG2 THR   261     -22.672 -20.193 -28.977  1.00                 C  
ATOM    939  N   GLU   262     -21.505 -18.811 -32.469  1.00                 N  
ATOM    940  CA  GLU   262     -22.322 -18.593 -33.653  1.00                 C  
ATOM    941  C   GLU   262     -22.397 -19.865 -34.485  1.00                 C  
ATOM    942  O   GLU   262     -21.407 -20.575 -34.681  1.00                 O  
ATOM    943  CB  GLU   262     -21.760 -17.440 -34.487  1.00                 C  
ATOM    944  CD  GLU   262     -21.216 -14.978 -34.634  1.00                 C  
ATOM    945  CG  GLU   262     -21.775 -16.096 -33.776  1.00                 C  
ATOM    946  OE1 GLU   262     -21.090 -15.176 -35.861  1.00                 O  
ATOM    947  OE2 GLU   262     -20.903 -13.903 -34.079  1.00                 O  
ATOM    948  N   ASN   263     -23.588 -20.169 -34.989  1.00                 N  
ATOM    949  CA  ASN   263     -23.794 -21.359 -35.805  1.00                 C  
ATOM    950  C   ASN   263     -24.593 -21.013 -37.052  1.00                 C  
ATOM    951  O   ASN   263     -25.672 -20.418 -36.994  1.00                 O  
ATOM    952  CB  ASN   263     -24.490 -22.452 -34.992  1.00                 C  
ATOM    953  CG  ASN   263     -23.638 -22.956 -33.844  1.00                 C  
ATOM    954  OD1 ASN   263     -22.751 -23.788 -34.034  1.00                 O  
ATOM    955  ND2 ASN   263     -23.906 -22.452 -32.644  1.00                 N  
ATOM    956  N   GLU   264     -24.058 -21.389 -38.208  1.00                 N  
ATOM    957  CA  GLU   264     -24.732 -21.110 -39.461  1.00                 C  
ATOM    958  C   GLU   264     -24.083 -21.837 -40.620  1.00                 C  
ATOM    959  O   GLU   264     -22.893 -22.161 -40.581  1.00                 O  
ATOM    960  CB  GLU   264     -24.747 -19.605 -39.738  1.00                 C  
ATOM    961  CD  GLU   264     -25.565 -17.711 -41.195  1.00                 C  
ATOM    962  CG  GLU   264     -25.512 -19.213 -40.992  1.00                 C  
ATOM    963  OE1 GLU   264     -25.002 -16.978 -40.356  1.00                 O  
ATOM    964  OE2 GLU   264     -26.169 -17.268 -42.194  1.00                 O  
ATOM    965  N   LYS   265     -24.841 -22.119 -41.689  1.00                 N  
ATOM    966  CA  LYS   265     -24.322 -22.818 -42.868  1.00                 C  
ATOM    967  C   LYS   265     -23.111 -22.122 -43.486  1.00                 C  
ATOM    968  O   LYS   265     -23.189 -20.990 -43.972  1.00                 O  
ATOM    969  CB  LYS   265     -25.414 -22.961 -43.930  1.00                 C  
ATOM    970  CD  LYS   265     -26.141 -23.920 -46.132  1.00                 C  
ATOM    971  CE  LYS   265     -25.719 -24.724 -47.352  1.00                 C  
ATOM    972  CG  LYS   265     -24.990 -23.758 -45.153  1.00                 C  
ATOM    973  NZ  LYS   265     -26.832 -24.875 -48.330  1.00                 N  
ATOM    974  N   ARG   266     -21.968 -22.801 -43.473  1.00                 N  
ATOM    975  CA  ARG   266     -20.765 -22.233 -44.055  1.00                 C  
ATOM    976  C   ARG   266     -19.864 -21.468 -43.103  1.00                 C  
ATOM    977  O   ARG   266     -18.789 -20.993 -43.478  1.00                 O  
ATOM    978  CB  ARG   266     -21.120 -21.290 -45.206  1.00                 C  
ATOM    979  CD  ARG   266     -22.067 -21.000 -47.512  1.00                 C  
ATOM    980  NE  ARG   266     -20.812 -20.656 -48.176  1.00                 N  
ATOM    981  CG  ARG   266     -21.855 -21.962 -46.355  1.00                 C  
ATOM    982  CZ  ARG   266     -20.633 -19.567 -48.916  1.00                 C  
ATOM    983  NH1 ARG   266     -19.456 -19.335 -49.481  1.00                 N  
ATOM    984  NH2 ARG   266     -21.632 -18.712 -49.091  1.00                 N  
ATOM    985  N   LYS   267     -20.282 -21.332 -41.849  1.00                 N  
ATOM    986  CA  LYS   267     -19.487 -20.609 -40.863  1.00                 C  
ATOM    987  C   LYS   267     -18.322 -21.443 -40.339  1.00                 C  
ATOM    988  O   LYS   267     -18.500 -22.457 -39.659  1.00                 O  
ATOM    989  CB  LYS   267     -20.363 -20.163 -39.691  1.00                 C  
ATOM    990  CD  LYS   267     -20.563 -18.911 -37.525  1.00                 C  
ATOM    991  CE  LYS   267     -21.607 -17.902 -37.974  1.00                 C  
ATOM    992  CG  LYS   267     -19.641 -19.299 -38.670  1.00                 C  
ATOM    993  NZ  LYS   267     -22.463 -17.447 -36.844  1.00                 N  
ATOM    994  N   ARG   268     -17.104 -21.015 -40.657  1.00                 N  
ATOM    995  CA  ARG   268     -15.905 -21.713 -40.205  1.00                 C  
ATOM    996  C   ARG   268     -15.460 -21.158 -38.857  1.00                 C  
ATOM    997  O   ARG   268     -15.909 -20.099 -38.411  1.00                 O  
ATOM    998  CB  ARG   268     -14.787 -21.583 -41.241  1.00                 C  
ATOM    999  CD  ARG   268     -13.921 -22.128 -43.533  1.00                 C  
ATOM   1000  NE  ARG   268     -14.194 -22.774 -44.814  1.00                 N  
ATOM   1001  CG  ARG   268     -15.085 -22.265 -42.566  1.00                 C  
ATOM   1002  CZ  ARG   268     -13.351 -22.782 -45.842  1.00                 C  
ATOM   1003  NH1 ARG   268     -13.685 -23.396 -46.969  1.00                 N  
ATOM   1004  NH2 ARG   268     -12.176 -22.175 -45.740  1.00                 N  
ATOM   1005  N   LYS   269     -14.563 -21.875 -38.187  1.00                 N  
ATOM   1006  CA  LYS   269     -14.060 -21.430 -36.893  1.00                 C  
ATOM   1007  C   LYS   269     -13.139 -20.234 -37.085  1.00                 C  
ATOM   1008  O   LYS   269     -12.626 -19.974 -38.177  1.00                 O  
ATOM   1009  CB  LYS   269     -13.330 -22.571 -36.181  1.00                 C  
ATOM   1010  CD  LYS   269     -11.395 -24.168 -36.128  1.00                 C  
ATOM   1011  CE  LYS   269     -10.052 -24.528 -36.742  1.00                 C  
ATOM   1012  CG  LYS   269     -12.049 -23.012 -36.868  1.00                 C  
ATOM   1013  NZ  LYS   269      -9.386 -25.639 -36.008  1.00                 N  
ATOM   1014  N   GLU   270     -12.930 -19.537 -35.918  1.00                 N  
ATOM   1015  CA  GLU   270     -12.071 -18.348 -36.096  1.00                 C  
ATOM   1016  C   GLU   270     -11.114 -18.156 -34.906  1.00                 C  
ATOM   1017  O   GLU   270     -11.278 -18.795 -33.857  1.00                 O  
ATOM   1018  CB  GLU   270     -12.926 -17.093 -36.282  1.00                 C  
ATOM   1019  CD  GLU   270     -14.610 -15.844 -37.691  1.00                 C  
ATOM   1020  CG  GLU   270     -13.802 -17.116 -37.523  1.00                 C  
ATOM   1021  OE1 GLU   270     -15.417 -15.531 -36.791  1.00                 O  
ATOM   1022  OE2 GLU   270     -14.435 -15.161 -38.721  1.00                 O  
ATOM   1023  N   ILE   271     -10.139 -17.241 -35.065  1.00                 N  
ATOM   1024  CA  ILE   271      -9.246 -16.829 -33.992  1.00                 C  
ATOM   1025  C   ILE   271      -9.852 -15.604 -33.314  1.00                 C  
ATOM   1026  O   ILE   271     -10.423 -14.749 -33.987  1.00                 O  
ATOM   1027  CB  ILE   271      -7.828 -16.539 -34.518  1.00                 C  
ATOM   1028  CD1 ILE   271      -5.930 -17.561 -35.879  1.00                 C  
ATOM   1029  CG1 ILE   271      -7.208 -17.807 -35.107  1.00                 C  
ATOM   1030  CG2 ILE   271      -6.963 -15.943 -33.418  1.00                 C  
ATOM   1031  N   PHE   272      -9.820 -15.575 -31.986  1.00                 N  
ATOM   1032  CA  PHE   272     -10.383 -14.472 -31.218  1.00                 C  
ATOM   1033  C   PHE   272      -9.269 -13.679 -30.537  1.00                 C  
ATOM   1034  O   PHE   272      -8.466 -14.248 -29.788  1.00                 O  
ATOM   1035  CB  PHE   272     -11.381 -14.994 -30.182  1.00                 C  
ATOM   1036  CG  PHE   272     -12.603 -15.627 -30.783  1.00                 C  
ATOM   1037  CZ  PHE   272     -14.868 -16.797 -31.890  1.00                 C  
ATOM   1038  CD1 PHE   272     -12.586 -16.101 -32.084  1.00                 C  
ATOM   1039  CE1 PHE   272     -13.711 -16.683 -32.637  1.00                 C  
ATOM   1040  CD2 PHE   272     -13.769 -15.749 -30.049  1.00                 C  
ATOM   1041  CE2 PHE   272     -14.894 -16.332 -30.602  1.00                 C  
ATOM   1042  N   HIS   273      -9.210 -12.371 -30.807  1.00                 N  
ATOM   1043  CA  HIS   273      -8.247 -11.494 -30.163  1.00                 C  
ATOM   1044  C   HIS   273      -8.913 -10.749 -29.019  1.00                 C  
ATOM   1045  O   HIS   273      -9.744  -9.872 -29.249  1.00                 O  
ATOM   1046  CB  HIS   273      -7.654 -10.513 -31.177  1.00                 C  
ATOM   1047  CG  HIS   273      -6.874 -11.174 -32.271  1.00                 C  
ATOM   1048  ND1 HIS   273      -5.626 -11.722 -32.069  1.00                 N  
ATOM   1049  CE1 HIS   273      -5.182 -12.238 -33.230  1.00                 C  
ATOM   1050  CD2 HIS   273      -7.091 -11.438 -33.686  1.00                 C  
ATOM   1051  NE2 HIS   273      -6.056 -12.071 -34.204  1.00                 N  
ATOM   1052  N   ILE   274      -8.651 -11.191 -27.789  1.00                 N  
ATOM   1053  CA  ILE   274      -9.212 -10.572 -26.596  1.00                 C  
ATOM   1054  C   ILE   274      -8.270  -9.464 -26.096  1.00                 C  
ATOM   1055  O   ILE   274      -7.061  -9.668 -26.037  1.00                 O  
ATOM   1056  CB  ILE   274      -9.465 -11.610 -25.487  1.00                 C  
ATOM   1057  CD1 ILE   274     -10.611 -13.842 -25.032  1.00                 C  
ATOM   1058  CG1 ILE   274     -10.492 -12.646 -25.951  1.00                 C  
ATOM   1059  CG2 ILE   274      -9.896 -10.922 -24.201  1.00                 C  
ATOM   1060  N   ARG   275      -8.822  -8.272 -25.837  1.00                 N  
ATOM   1061  CA  ARG   275      -8.049  -7.116 -25.388  1.00                 C  
ATOM   1062  C   ARG   275      -8.748  -6.420 -24.228  1.00                 C  
ATOM   1063  O   ARG   275      -9.878  -5.951 -24.384  1.00                 O  
ATOM   1064  CB  ARG   275      -7.831  -6.136 -26.542  1.00                 C  
ATOM   1065  CD  ARG   275      -6.645  -4.106 -27.420  1.00                 C  
ATOM   1066  NE  ARG   275      -7.837  -3.413 -27.903  1.00                 N  
ATOM   1067  CG  ARG   275      -6.937  -4.957 -26.195  1.00                 C  
ATOM   1068  CZ  ARG   275      -7.914  -2.782 -29.070  1.00                 C  
ATOM   1069  NH1 ARG   275      -9.040  -2.180 -29.426  1.00                 N  
ATOM   1070  NH2 ARG   275      -6.863  -2.755 -29.879  1.00                 N  
ATOM   1071  N   ILE   276      -8.091  -6.376 -23.047  1.00                 N  
ATOM   1072  CA  ILE   276      -8.622  -5.673 -21.881  1.00                 C  
ATOM   1073  C   ILE   276      -7.733  -4.483 -21.569  1.00                 C  
ATOM   1074  O   ILE   276      -6.504  -4.620 -21.532  1.00                 O  
ATOM   1075  CB  ILE   276      -8.737  -6.608 -20.663  1.00                 C  
ATOM   1076  CD1 ILE   276     -11.015  -7.477 -21.407  1.00                 C  
ATOM   1077  CG1 ILE   276      -9.599  -7.825 -21.004  1.00                 C  
ATOM   1078  CG2 ILE   276      -9.278  -5.850 -19.459  1.00                 C  
ATOM   1079  N   VAL   277      -8.340  -3.294 -21.438  1.00                 N  
ATOM   1080  CA  VAL   277      -7.599  -2.061 -21.188  1.00                 C  
ATOM   1081  C   VAL   277      -8.187  -1.291 -20.022  1.00                 C  
ATOM   1082  O   VAL   277      -9.409  -1.176 -19.916  1.00                 O  
ATOM   1083  CB  VAL   277      -7.563  -1.161 -22.437  1.00                 C  
ATOM   1084  CG1 VAL   277      -6.837   0.141 -22.135  1.00                 C  
ATOM   1085  CG2 VAL   277      -6.900  -1.887 -23.598  1.00                 C  
ATOM   1086  N   VAL   278      -7.328  -0.728 -19.156  1.00                 N  
ATOM   1087  CA  VAL   278      -7.813   0.116 -18.068  1.00                 C  
ATOM   1088  C   VAL   278      -7.881   1.580 -18.504  1.00                 C  
ATOM   1089  O   VAL   278      -6.899   2.126 -19.011  1.00                 O  
ATOM   1090  CB  VAL   278      -6.930  -0.017 -16.814  1.00                 C  
ATOM   1091  CG1 VAL   278      -5.504   0.419 -17.117  1.00                 C  
ATOM   1092  CG2 VAL   278      -7.507   0.798 -15.666  1.00                 C  
ATOM   1093  N   ILE   279      -9.028   2.216 -18.276  1.00                 N  
ATOM   1094  CA  ILE   279      -9.159   3.637 -18.591  1.00                 C  
ATOM   1095  C   ILE   279      -8.956   4.412 -17.294  1.00                 C  
ATOM   1096  O   ILE   279      -9.663   4.215 -16.302  1.00                 O  
ATOM   1097  CB  ILE   279     -10.521   3.948 -19.238  1.00                 C  
ATOM   1098  CD1 ILE   279      -9.666   3.268 -21.541  1.00                 C  
ATOM   1099  CG1 ILE   279     -10.731   3.083 -20.483  1.00                 C  
ATOM   1100  CG2 ILE   279     -10.634   5.432 -19.554  1.00                 C  
ATOM   1101  N   ASP   280      -7.973   5.315 -17.289  1.00                 N  
ATOM   1102  CA  ASP   280      -7.746   6.174 -16.121  1.00                 C  
ATOM   1103  C   ASP   280      -7.663   7.649 -16.531  1.00                 C  
ATOM   1104  O   ASP   280      -7.591   7.994 -17.714  1.00                 O  
ATOM   1105  CB  ASP   280      -6.468   5.758 -15.390  1.00                 C  
ATOM   1106  CG  ASP   280      -5.225   5.943 -16.238  1.00                 C  
ATOM   1107  OD1 ASP   280      -5.280   6.727 -17.209  1.00                 O  
ATOM   1108  OD2 ASP   280      -4.197   5.303 -15.933  1.00                 O  
ATOM   1109  N   PRO   281      -7.674   8.532 -15.543  1.00                 N  
ATOM   1110  CA  PRO   281      -7.444   9.954 -15.803  1.00                 C  
ATOM   1111  C   PRO   281      -5.944  10.274 -15.800  1.00                 C  
ATOM   1112  O   PRO   281      -5.533  11.433 -15.897  1.00                 O  
ATOM   1113  CB  PRO   281      -8.174  10.662 -14.660  1.00                 C  
ATOM   1114  CD  PRO   281      -8.062   8.358 -14.022  1.00                 C  
ATOM   1115  CG  PRO   281      -7.993   9.760 -13.485  1.00                 C  
ATOM   1116  N   LYS   282      -5.105   9.246 -15.688  1.00                 N  
ATOM   1117  CA  LYS   282      -3.661   9.431 -15.743  1.00                 C  
ATOM   1118  C   LYS   282      -3.172   9.232 -17.173  1.00                 C  
ATOM   1119  O   LYS   282      -3.254   8.138 -17.739  1.00                 O  
ATOM   1120  CB  LYS   282      -2.960   8.463 -14.788  1.00                 C  
ATOM   1121  CD  LYS   282      -0.828   7.683 -13.717  1.00                 C  
ATOM   1122  CE  LYS   282       0.680   7.860 -13.650  1.00                 C  
ATOM   1123  CG  LYS   282      -1.454   8.651 -14.709  1.00                 C  
ATOM   1124  NZ  LYS   282       1.308   6.915 -12.686  1.00                 N  
ATOM   1125  N   ALA   283      -2.652  10.297 -17.781  1.00                 N  
ATOM   1126  CA  ALA   283      -2.012  10.177 -19.088  1.00                 C  
ATOM   1127  C   ALA   283      -0.999   9.044 -19.013  1.00                 C  
ATOM   1128  O   ALA   283      -0.260   8.916 -18.033  1.00                 O  
ATOM   1129  CB  ALA   283      -1.359  11.493 -19.481  1.00                 C  
ATOM   1130  N   LYS   284      -0.933   8.188 -20.044  1.00                 N  
ATOM   1131  CA  LYS   284      -1.548   8.248 -21.364  1.00                 C  
ATOM   1132  C   LYS   284      -2.969   7.674 -21.486  1.00                 C  
ATOM   1133  O   LYS   284      -3.380   7.218 -22.556  1.00                 O  
ATOM   1134  CB  LYS   284      -0.680   7.522 -22.393  1.00                 C  
ATOM   1135  CD  LYS   284       1.466   7.421 -23.691  1.00                 C  
ATOM   1136  CE  LYS   284       2.812   8.082 -23.944  1.00                 C  
ATOM   1137  CG  LYS   284       0.670   8.176 -22.639  1.00                 C  
ATOM   1138  NZ  LYS   284       3.609   7.344 -24.963  1.00                 N  
ATOM   1139  N   GLN   285      -3.748   7.684 -20.397  1.00                 N  
ATOM   1140  CA  GLN   285      -5.212   7.464 -20.434  1.00                 C  
ATOM   1141  C   GLN   285      -5.659   6.031 -20.683  1.00                 C  
ATOM   1142  O   GLN   285      -6.478   5.475 -19.946  1.00                 O  
ATOM   1143  CB  GLN   285      -5.859   8.342 -21.508  1.00                 C  
ATOM   1144  CD  GLN   285      -6.513  10.251 -19.989  1.00                 C  
ATOM   1145  CG  GLN   285      -5.756   9.833 -21.234  1.00                 C  
ATOM   1146  OE1 GLN   285      -7.725  10.057 -19.894  1.00                 O  
ATOM   1147  NE2 GLN   285      -5.799  10.827 -19.029  1.00                 N  
ATOM   1148  N   GLY   286      -5.155   5.441 -21.830  1.00                 N  
ATOM   1149  CA  GLY   286      -5.436   4.005 -21.962  1.00                 C  
ATOM   1150  C   GLY   286      -4.175   3.183 -21.677  1.00                 C  
ATOM   1151  O   GLY   286      -3.126   3.439 -22.272  1.00                 O  
ATOM   1152  N   ASN   287      -4.272   2.201 -20.767  1.00                 N  
ATOM   1153  CA  ASN   287      -3.145   1.317 -20.455  1.00                 C  
ATOM   1154  C   ASN   287      -3.550  -0.144 -20.539  1.00                 C  
ATOM   1155  O   ASN   287      -4.552  -0.550 -19.946  1.00                 O  
ATOM   1156  CB  ASN   287      -2.580   1.638 -19.070  1.00                 C  
ATOM   1157  CG  ASN   287      -1.353   0.813 -18.736  1.00                 C  
ATOM   1158  OD1 ASN   287      -1.445  -0.395 -18.519  1.00                 O  
ATOM   1159  ND2 ASN   287      -0.196   1.465 -18.694  1.00                 N  
ATOM   1160  N   MET   288      -2.793  -0.910 -21.320  1.00                 N  
ATOM   1161  CA  MET   288      -3.039  -2.334 -21.522  1.00                 C  
ATOM   1162  C   MET   288      -2.790  -3.176 -20.285  1.00                 C  
ATOM   1163  O   MET   288      -1.767  -3.012 -19.618  1.00                 O  
ATOM   1164  CB  MET   288      -2.173  -2.871 -22.663  1.00                 C  
ATOM   1165  SD  MET   288      -1.478  -4.883 -24.437  1.00                 S  
ATOM   1166  CE  MET   288      -2.213  -3.957 -25.783  1.00                 C  
ATOM   1167  CG  MET   288      -2.474  -4.311 -23.046  1.00                 C  
ATOM   1168  N   LEU   289      -3.720  -4.085 -19.965  1.00                 N  
ATOM   1169  CA  LEU   289      -3.533  -4.985 -18.827  1.00                 C  
ATOM   1170  C   LEU   289      -3.373  -6.444 -19.300  1.00                 C  
ATOM   1171  O   LEU   289      -2.457  -7.130 -18.838  1.00                 O  
ATOM   1172  CB  LEU   289      -4.709  -4.871 -17.855  1.00                 C  
ATOM   1173  CG  LEU   289      -4.911  -3.507 -17.192  1.00                 C  
ATOM   1174  CD1 LEU   289      -6.162  -3.509 -16.328  1.00                 C  
ATOM   1175  CD2 LEU   289      -3.695  -3.127 -16.361  1.00                 C  
ATOM   1176  N   LYS   290      -4.208  -6.897 -20.271  1.00                 N  
ATOM   1177  CA  LYS   290      -4.046  -8.253 -20.813  1.00                 C  
ATOM   1178  C   LYS   290      -4.485  -8.372 -22.267  1.00                 C  
ATOM   1179  O   LYS   290      -5.441  -7.717 -22.686  1.00                 O  
ATOM   1180  CB  LYS   290      -4.829  -9.263 -19.972  1.00                 C  
ATOM   1181  CD  LYS   290      -3.005 -10.090 -18.459  1.00                 C  
ATOM   1182  CE  LYS   290      -2.542 -10.243 -17.019  1.00                 C  
ATOM   1183  CG  LYS   290      -4.347  -9.381 -18.535  1.00                 C  
ATOM   1184  NZ  LYS   290      -1.180 -10.837 -16.934  1.00                 N  
ATOM   1185  N   GLY   291      -3.791  -9.224 -23.032  1.00                 N  
ATOM   1186  CA  GLY   291      -4.125  -9.504 -24.426  1.00                 C  
ATOM   1187  C   GLY   291      -4.129 -11.008 -24.638  1.00                 C  
ATOM   1188  O   GLY   291      -3.179 -11.688 -24.242  1.00                 O  
ATOM   1189  N   GLU   292      -5.213 -11.545 -25.199  1.00                 N  
ATOM   1190  CA  GLU   292      -5.332 -12.983 -25.393  1.00                 C  
ATOM   1191  C   GLU   292      -5.585 -13.362 -26.833  1.00                 C  
ATOM   1192  O   GLU   292      -6.214 -12.612 -27.578  1.00                 O  
ATOM   1193  CB  GLU   292      -6.454 -13.550 -24.521  1.00                 C  
ATOM   1194  CD  GLU   292      -5.111 -14.220 -22.489  1.00                 C  
ATOM   1195  CG  GLU   292      -6.236 -13.360 -23.029  1.00                 C  
ATOM   1196  OE1 GLU   292      -4.773 -15.232 -23.139  1.00                 O  
ATOM   1197  OE2 GLU   292      -4.566 -13.882 -21.417  1.00                 O  
ATOM   1198  N   MET   293      -5.109 -14.543 -27.220  1.00                 N  
ATOM   1199  CA  MET   293      -5.372 -15.130 -28.517  1.00                 C  
ATOM   1200  C   MET   293      -6.078 -16.448 -28.278  1.00                 C  
ATOM   1201  O   MET   293      -5.589 -17.278 -27.508  1.00                 O  
ATOM   1202  CB  MET   293      -4.069 -15.307 -29.299  1.00                 C  
ATOM   1203  SD  MET   293      -2.712 -15.967 -31.623  1.00                 S  
ATOM   1204  CE  MET   293      -1.893 -17.316 -30.775  1.00                 C  
ATOM   1205  CG  MET   293      -4.257 -15.871 -30.698  1.00                 C  
ATOM   1206  N   HIS   294      -7.301 -16.564 -28.783  1.00                 N  
ATOM   1207  CA  HIS   294      -8.148 -17.731 -28.567  1.00                 C  
ATOM   1208  C   HIS   294      -8.448 -18.399 -29.882  1.00                 C  
ATOM   1209  O   HIS   294      -8.448 -17.744 -30.919  1.00                 O  
ATOM   1210  CB  HIS   294      -9.442 -17.330 -27.857  1.00                 C  
ATOM   1211  CG  HIS   294      -9.233 -16.804 -26.471  1.00                 C  
ATOM   1212  ND1 HIS   294      -8.815 -15.516 -26.218  1.00                 N  
ATOM   1213  CE1 HIS   294      -8.718 -15.339 -24.888  1.00                 C  
ATOM   1214  CD2 HIS   294      -9.364 -17.344 -25.125  1.00                 C  
ATOM   1215  NE2 HIS   294      -9.046 -16.432 -24.226  1.00                 N  
ATOM   1216  N   GLU   295      -8.761 -19.682 -29.844  1.00                 N  
ATOM   1217  CA  GLU   295      -9.259 -20.382 -31.010  1.00                 C  
ATOM   1218  C   GLU   295     -10.651 -20.906 -30.688  1.00                 C  
ATOM   1219  O   GLU   295     -10.817 -21.643 -29.713  1.00                 O  
ATOM   1220  CB  GLU   295      -8.306 -21.513 -31.404  1.00                 C  
ATOM   1221  CD  GLU   295      -7.733 -23.350 -33.040  1.00                 C  
ATOM   1222  CG  GLU   295      -8.726 -22.272 -32.652  1.00                 C  
ATOM   1223  OE1 GLU   295      -6.647 -23.406 -32.425  1.00                 O  
ATOM   1224  OE2 GLU   295      -8.041 -24.138 -33.958  1.00                 O  
ATOM   1225  N   ARG   296     -11.670 -20.418 -31.411  1.00                 N  
ATOM   1226  CA  ARG   296     -13.046 -20.814 -31.148  1.00                 C  
ATOM   1227  C   ARG   296     -13.639 -21.623 -32.283  1.00                 C  
ATOM   1228  O   ARG   296     -13.431 -21.303 -33.453  1.00                 O  
ATOM   1229  CB  ARG   296     -13.918 -19.583 -30.891  1.00                 C  
ATOM   1230  CD  ARG   296     -13.582 -19.533 -28.404  1.00                 C  
ATOM   1231  NE  ARG   296     -14.954 -19.950 -28.128  1.00                 N  
ATOM   1232  CG  ARG   296     -13.476 -18.747 -29.701  1.00                 C  
ATOM   1233  CZ  ARG   296     -15.857 -19.192 -27.514  1.00                 C  
ATOM   1234  NH1 ARG   296     -17.081 -19.656 -27.306  1.00                 N  
ATOM   1235  NH2 ARG   296     -15.533 -17.971 -27.111  1.00                 N  
ATOM   1236  N   LYS   297     -14.375 -22.690 -31.935  1.00                 N  
ATOM   1237  CA  LYS   297     -15.042 -23.557 -32.903  1.00                 C  
ATOM   1238  C   LYS   297     -16.564 -23.478 -32.712  1.00                 C  
ATOM   1239  O   LYS   297     -17.026 -23.164 -31.609  1.00                 O  
ATOM   1240  CB  LYS   297     -14.551 -24.999 -32.758  1.00                 C  
ATOM   1241  CD  LYS   297     -12.677 -26.653 -32.989  1.00                 C  
ATOM   1242  CE  LYS   297     -11.199 -26.840 -33.290  1.00                 C  
ATOM   1243  CG  LYS   297     -13.080 -25.190 -33.090  1.00                 C  
ATOM   1244  NZ  LYS   297     -10.787 -28.267 -33.184  1.00                 N  
ATOM   1245  N   LYS   298     -17.376 -23.742 -33.772  1.00                 N  
ATOM   1246  CA  LYS   298     -18.842 -23.654 -33.606  1.00                 C  
ATOM   1247  C   LYS   298     -19.390 -24.667 -32.597  1.00                 C  
ATOM   1248  O   LYS   298     -18.828 -25.753 -32.441  1.00                 O  
ATOM   1249  CB  LYS   298     -19.546 -23.855 -34.949  1.00                 C  
ATOM   1250  CD  LYS   298     -20.103 -25.376 -36.866  1.00                 C  
ATOM   1251  CE  LYS   298     -20.030 -26.798 -37.400  1.00                 C  
ATOM   1252  CG  LYS   298     -19.388 -25.250 -35.531  1.00                 C  
ATOM   1253  NZ  LYS   298     -20.718 -26.934 -38.713  1.00                 N  
ATOM   1254  N   ARG   299     -20.452 -24.289 -31.892  1.00                 N  
ATOM   1255  CA  ARG   299     -21.075 -25.163 -30.902  1.00                 C  
ATOM   1256  C   ARG   299     -21.613 -24.429 -29.694  1.00                 C  
ATOM   1257  O   ARG   299     -22.821 -24.443 -29.444  1.00                 O  
ATOM   1258  CB  ARG   299     -20.083 -26.226 -30.426  1.00                 C  
ATOM   1259  CD  ARG   299     -19.648 -28.285 -29.059  1.00                 C  
ATOM   1260  NE  ARG   299     -18.564 -27.703 -28.271  1.00                 N  
ATOM   1261  CG  ARG   299     -20.677 -27.245 -29.467  1.00                 C  
ATOM   1262  CZ  ARG   299     -17.426 -28.330 -27.988  1.00                 C  
ATOM   1263  NH1 ARG   299     -16.496 -27.721 -27.264  1.00                 N  
ATOM   1264  NH2 ARG   299     -17.221 -29.563 -28.429  1.00                 N  
ATOM   1265  N   VAL   300     -20.717 -23.800 -28.914  1.00                 N  
ATOM   1266  CA  VAL   300     -21.112 -23.061 -27.707  1.00                 C  
ATOM   1267  C   VAL   300     -20.190 -21.891 -27.424  1.00                 C  
ATOM   1268  O   VAL   300     -19.032 -21.893 -27.855  1.00                 O  
ATOM   1269  CB  VAL   300     -21.156 -23.980 -26.472  1.00                 C  
ATOM   1270  CG1 VAL   300     -22.196 -25.074 -26.659  1.00                 C  
ATOM   1271  CG2 VAL   300     -19.785 -24.582 -26.206  1.00                 C  
ATOM   1272  N   ASP   301     -20.693 -20.926 -26.653  1.00                 N  
ATOM   1273  CA  ASP   301     -19.898 -19.811 -26.161  1.00                 C  
ATOM   1274  C   ASP   301     -19.010 -20.229 -25.000  1.00                 C  
ATOM   1275  O   ASP   301     -19.235 -21.286 -24.395  1.00                 O  
ATOM   1276  CB  ASP   301     -20.804 -18.655 -25.733  1.00                 C  
ATOM   1277  CG  ASP   301     -21.684 -19.011 -24.551  1.00                 C  
ATOM   1278  OD1 ASP   301     -21.353 -19.980 -23.835  1.00                 O  
ATOM   1279  OD2 ASP   301     -22.704 -18.322 -24.340  1.00                 O  
ATOM   1280  N   GLY   302     -17.985 -19.418 -24.679  1.00                 N  
ATOM   1281  CA  GLY   302     -17.022 -19.785 -23.634  1.00                 C  
ATOM   1282  C   GLY   302     -16.776 -18.647 -22.616  1.00                 C  
ATOM   1283  O   GLY   302     -16.842 -17.474 -22.977  1.00                 O  
ATOM   1284  N   TRP   303     -16.530 -19.010 -21.331  1.00                 N  
ATOM   1285  CA  TRP   303     -16.196 -18.041 -20.279  1.00                 C  
ATOM   1286  C   TRP   303     -14.691 -17.903 -20.166  1.00                 C  
ATOM   1287  O   TRP   303     -13.988 -18.905 -20.015  1.00                 O  
ATOM   1288  CB  TRP   303     -16.803 -18.471 -18.942  1.00                 C  
ATOM   1289  CG  TRP   303     -18.297 -18.366 -18.900  1.00                 C  
ATOM   1290  CD1 TRP   303     -19.128 -18.078 -19.945  1.00                 C  
ATOM   1291  NE1 TRP   303     -20.435 -18.069 -19.522  1.00                 N  
ATOM   1292  CD2 TRP   303     -19.139 -18.546 -17.755  1.00                 C  
ATOM   1293  CE2 TRP   303     -20.466 -18.354 -18.179  1.00                 C  
ATOM   1294  CH2 TRP   303     -21.287 -18.757 -16.003  1.00                 C  
ATOM   1295  CZ2 TRP   303     -21.550 -18.457 -17.310  1.00                 C  
ATOM   1296  CE3 TRP   303     -18.899 -18.852 -16.412  1.00                 C  
ATOM   1297  CZ3 TRP   303     -19.977 -18.954 -15.553  1.00                 C  
ATOM   1298  N   ILE   304     -14.189 -16.672 -20.250  1.00                 N  
ATOM   1299  CA  ILE   304     -12.773 -16.398 -20.112  1.00                 C  
ATOM   1300  C   ILE   304     -12.526 -15.577 -18.848  1.00                 C  
ATOM   1301  O   ILE   304     -13.187 -14.553 -18.638  1.00                 O  
ATOM   1302  CB  ILE   304     -12.216 -15.669 -21.349  1.00                 C  
ATOM   1303  CD1 ILE   304     -11.859 -17.853 -22.613  1.00                 C  
ATOM   1304  CG1 ILE   304     -12.493 -16.480 -22.616  1.00                 C  
ATOM   1305  CG2 ILE   304     -10.733 -15.379 -21.174  1.00                 C  
ATOM   1306  N   GLU   305     -11.623 -16.054 -17.976  1.00                 N  
ATOM   1307  CA  GLU   305     -11.258 -15.340 -16.752  1.00                 C  
ATOM   1308  C   GLU   305      -9.893 -14.676 -16.915  1.00                 C  
ATOM   1309  O   GLU   305      -8.953 -15.308 -17.402  1.00                 O  
ATOM   1310  CB  GLU   305     -11.252 -16.295 -15.556  1.00                 C  
ATOM   1311  CD  GLU   305     -12.573 -17.798 -14.016  1.00                 C  
ATOM   1312  CG  GLU   305     -12.617 -16.867 -15.212  1.00                 C  
ATOM   1313  OE1 GLU   305     -11.542 -17.813 -13.312  1.00                 O  
ATOM   1314  OE2 GLU   305     -13.570 -18.514 -13.784  1.00                 O  
ATOM   1315  N   PHE   306      -9.794 -13.396 -16.544  1.00                 N  
ATOM   1316  CA  PHE   306      -8.558 -12.629 -16.692  1.00                 C  
ATOM   1317  C   PHE   306      -8.069 -12.145 -15.337  1.00                 C  
ATOM   1318  O   PHE   306      -8.814 -11.485 -14.617  1.00                 O  
ATOM   1319  CB  PHE   306      -8.772 -11.445 -17.637  1.00                 C  
ATOM   1320  CG  PHE   306      -9.103 -11.847 -19.046  1.00                 C  
ATOM   1321  CZ  PHE   306      -9.709 -12.592 -21.655  1.00                 C  
ATOM   1322  CD1 PHE   306     -10.379 -11.668 -19.551  1.00                 C  
ATOM   1323  CE1 PHE   306     -10.684 -12.037 -20.847  1.00                 C  
ATOM   1324  CD2 PHE   306      -8.139 -12.404 -19.867  1.00                 C  
ATOM   1325  CE2 PHE   306      -8.443 -12.773 -21.164  1.00                 C  
ATOM   1326  N   LYS   307      -6.809 -12.458 -14.994  1.00                 N  
ATOM   1327  CA  LYS   307      -6.195 -12.012 -13.744  1.00                 C  
ATOM   1328  C   LYS   307      -6.081 -10.482 -13.733  1.00                 C  
ATOM   1329  O   LYS   307      -5.491  -9.904 -14.645  1.00                 O  
ATOM   1330  CB  LYS   307      -4.820 -12.658 -13.562  1.00                 C  
ATOM   1331  CD  LYS   307      -2.821 -13.052 -12.096  1.00                 C  
ATOM   1332  CE  LYS   307      -2.151 -12.723 -10.772  1.00                 C  
ATOM   1333  CG  LYS   307      -4.147 -12.323 -12.241  1.00                 C  
ATOM   1334  NZ  LYS   307      -0.842 -13.416 -10.625  1.00                 N  
ATOM   1335  N   PHE   308      -6.712  -9.829 -12.742  1.00                 N  
ATOM   1336  CA  PHE   308      -6.692  -8.363 -12.618  1.00                 C  
ATOM   1337  C   PHE   308      -6.315  -7.934 -11.177  1.00                 C  
ATOM   1338  O   PHE   308      -6.597  -6.798 -10.776  1.00                 O  
ATOM   1339  CB  PHE   308      -8.050  -7.774 -13.006  1.00                 C  
ATOM   1340  CG  PHE   308      -8.428  -8.015 -14.439  1.00                 C  
ATOM   1341  CZ  PHE   308      -9.125  -8.455 -17.094  1.00                 C  
ATOM   1342  CD1 PHE   308      -9.070  -9.183 -14.814  1.00                 C  
ATOM   1343  CE1 PHE   308      -9.418  -9.404 -16.133  1.00                 C  
ATOM   1344  CD2 PHE   308      -8.142  -7.074 -15.413  1.00                 C  
ATOM   1345  CE2 PHE   308      -8.490  -7.296 -16.732  1.00                 C  
ATOM   1346  N   GLY   309      -5.662  -8.849 -10.408  1.00                 N  
ATOM   1347  CA  GLY   309      -5.287  -8.597  -9.009  1.00                 C  
ATOM   1348  C   GLY   309      -4.402  -7.352  -8.856  1.00                 C  
ATOM   1349  O   GLY   309      -4.694  -6.496  -8.019  1.00                 O  
ATOM   1350  N   ARG   310      -3.342  -7.234  -9.687  1.00                 N  
ATOM   1351  CA  ARG   310      -2.431  -6.082  -9.640  1.00                 C  
ATOM   1352  C   ARG   310      -3.181  -4.764  -9.890  1.00                 C  
ATOM   1353  O   ARG   310      -3.002  -3.806  -9.139  1.00                 O  
ATOM   1354  CB  ARG   310      -1.307  -6.245 -10.665  1.00                 C  
ATOM   1355  CD  ARG   310       0.726  -5.280 -11.777  1.00                 C  
ATOM   1356  NE  ARG   310       0.111  -5.214 -13.100  1.00                 N  
ATOM   1357  CG  ARG   310      -0.297  -5.110 -10.665  1.00                 C  
ATOM   1358  CZ  ARG   310      -0.258  -4.086 -13.698  1.00                 C  
ATOM   1359  NH1 ARG   310      -0.810  -4.123 -14.903  1.00                 N  
ATOM   1360  NH2 ARG   310      -0.074  -2.923 -13.089  1.00                 N  
ATOM   1361  N   PHE   311      -4.047  -4.736 -10.930  1.00                 N  
ATOM   1362  CA  PHE   311      -4.834  -3.548 -11.295  1.00                 C  
ATOM   1363  C   PHE   311      -5.854  -3.189 -10.198  1.00                 C  
ATOM   1364  O   PHE   311      -5.955  -2.019  -9.816  1.00                 O  
ATOM   1365  CB  PHE   311      -5.557  -3.772 -12.625  1.00                 C  
ATOM   1366  CG  PHE   311      -6.391  -2.603 -13.066  1.00                 C  
ATOM   1367  CZ  PHE   311      -7.940  -0.444 -13.882  1.00                 C  
ATOM   1368  CD1 PHE   311      -5.832  -1.343 -13.189  1.00                 C  
ATOM   1369  CE1 PHE   311      -6.600  -0.268 -13.595  1.00                 C  
ATOM   1370  CD2 PHE   311      -7.734  -2.764 -13.357  1.00                 C  
ATOM   1371  CE2 PHE   311      -8.502  -1.688 -13.762  1.00                 C  
ATOM   1372  N   ALA   312      -6.616  -4.199  -9.696  1.00                 N  
ATOM   1373  CA  ALA   312      -7.637  -3.993  -8.654  1.00                 C  
ATOM   1374  C   ALA   312      -7.051  -3.302  -7.422  1.00                 C  
ATOM   1375  O   ALA   312      -7.673  -2.387  -6.881  1.00                 O  
ATOM   1376  CB  ALA   312      -8.262  -5.321  -8.254  1.00                 C  
ATOM   1377  N   GLN   313      -5.824  -3.703  -7.011  1.00                 N  
ATOM   1378  CA  GLN   313      -5.127  -3.097  -5.870  1.00                 C  
ATOM   1379  C   GLN   313      -4.695  -1.662  -6.191  1.00                 C  
ATOM   1380  O   GLN   313      -4.852  -0.775  -5.356  1.00                 O  
ATOM   1381  CB  GLN   313      -3.911  -3.938  -5.476  1.00                 C  
ATOM   1382  CD  GLN   313      -3.034  -6.124  -4.564  1.00                 C  
ATOM   1383  CG  GLN   313      -4.260  -5.286  -4.867  1.00                 C  
ATOM   1384  OE1 GLN   313      -2.185  -6.335  -5.430  1.00                 O  
ATOM   1385  NE2 GLN   313      -2.937  -6.604  -3.329  1.00                 N  
ATOM   1386  N   LYS   314      -4.192  -1.429  -7.429  1.00                 N  
ATOM   1387  CA  LYS   314      -3.737  -0.105  -7.882  1.00                 C  
ATOM   1388  C   LYS   314      -4.846   0.952  -7.810  1.00                 C  
ATOM   1389  O   LYS   314      -4.564   2.106  -7.486  1.00                 O  
ATOM   1390  CB  LYS   314      -3.203  -0.183  -9.314  1.00                 C  
ATOM   1391  CD  LYS   314      -2.079   0.967 -11.241  1.00                 C  
ATOM   1392  CE  LYS   314      -1.559   2.289 -11.783  1.00                 C  
ATOM   1393  CG  LYS   314      -2.663   1.134  -9.847  1.00                 C  
ATOM   1394  NZ  LYS   314      -0.986   2.141 -13.150  1.00                 N  
ATOM   1395  N   TRP   315      -6.107   0.561  -8.110  1.00                 N  
ATOM   1396  CA  TRP   315      -7.241   1.492  -8.060  1.00                 C  
ATOM   1397  C   TRP   315      -7.789   1.670  -6.632  1.00                 C  
ATOM   1398  O   TRP   315      -8.434   2.684  -6.346  1.00                 O  
ATOM   1399  CB  TRP   315      -8.366   1.016  -8.981  1.00                 C  
ATOM   1400  CG  TRP   315      -9.554   1.928  -8.998  1.00                 C  
ATOM   1401  CD1 TRP   315      -9.740   3.017  -9.800  1.00                 C  
ATOM   1402  NE1 TRP   315     -10.952   3.605  -9.528  1.00                 N  
ATOM   1403  CD2 TRP   315     -10.722   1.832  -8.174  1.00                 C  
ATOM   1404  CE2 TRP   315     -11.573   2.894  -8.531  1.00                 C  
ATOM   1405  CH2 TRP   315     -13.184   2.223  -6.941  1.00                 C  
ATOM   1406  CZ2 TRP   315     -12.809   3.099  -7.920  1.00                 C  
ATOM   1407  CE3 TRP   315     -11.132   0.950  -7.169  1.00                 C  
ATOM   1408  CZ3 TRP   315     -12.358   1.158  -6.565  1.00                 C  
ATOM   1409  N   ALA   316      -8.165   0.530  -6.076  1.00                 N  
ATOM   1410  CA  ALA   316      -8.746   0.452  -4.746  1.00                 C  
ATOM   1411  C   ALA   316      -7.856   1.112  -3.706  1.00                 C  
ATOM   1412  O   ALA   316      -8.233   2.043  -2.990  1.00                 O  
ATOM   1413  CB  ALA   316      -9.000  -0.998  -4.363  1.00                 C  
ATOM   1414  N   GLY   317      -6.636   0.595  -3.637  1.00                 N  
ATOM   1415  CA  GLY   317      -5.647   1.065  -2.686  1.00                 C  
ATOM   1416  C   GLY   317      -5.226   2.506  -2.900  1.00                 C  
ATOM   1417  O   GLY   317      -4.946   3.252  -1.957  1.00                 O  
ATOM   1418  N   ARG   318      -5.176   2.920  -4.164  1.00                 N  
ATOM   1419  CA  ARG   318      -4.737   4.290  -4.407  1.00                 C  
ATOM   1420  C   ARG   318      -5.885   5.280  -4.302  1.00                 C  
ATOM   1421  O   ARG   318      -5.764   6.456  -4.654  1.00                 O  
ATOM   1422  CB  ARG   318      -4.082   4.406  -5.785  1.00                 C  
ATOM   1423  CD  ARG   318      -2.168   3.820  -7.299  1.00                 C  
ATOM   1424  NE  ARG   318      -0.917   3.080  -7.446  1.00                 N  
ATOM   1425  CG  ARG   318      -2.758   3.669  -5.906  1.00                 C  
ATOM   1426  CZ  ARG   318       0.278   3.560  -7.118  1.00                 C  
ATOM   1427  NH1 ARG   318       1.362   2.815  -7.287  1.00                 N  
ATOM   1428  NH2 ARG   318       0.387   4.785  -6.620  1.00                 N  
ATOM   1429  N   PRO   319      -7.022   4.809  -3.812  1.00                 N  
ATOM   1430  CA  PRO   319      -8.188   5.633  -3.609  1.00                 C  
ATOM   1431  C   PRO   319      -8.932   6.126  -4.810  1.00                 C  
ATOM   1432  O   PRO   319      -9.425   7.257  -4.819  1.00                 O  
ATOM   1433  CB  PRO   319      -7.655   6.847  -2.846  1.00                 C  
ATOM   1434  CD  PRO   319      -5.745   5.536  -3.448  1.00                 C  
ATOM   1435  CG  PRO   319      -6.224   6.948  -3.256  1.00                 C  
ATOM   1436  N   LYS   320      -9.055   5.326  -5.871  1.00                 N  
ATOM   1437  CA  LYS   320      -9.809   5.824  -7.010  1.00                 C  
ATOM   1438  C   LYS   320     -11.299   5.886  -6.674  1.00                 C  
ATOM   1439  O   LYS   320     -11.806   5.168  -5.808  1.00                 O  
ATOM   1440  CB  LYS   320      -9.572   4.941  -8.237  1.00                 C  
ATOM   1441  CD  LYS   320      -7.667   6.258  -9.204  1.00                 C  
ATOM   1442  CE  LYS   320      -6.255   6.193  -9.761  1.00                 C  
ATOM   1443  CG  LYS   320      -8.126   4.898  -8.701  1.00                 C  
ATOM   1444  NZ  LYS   320      -5.767   7.530 -10.196  1.00                 N  
ATOM   1445  N   SER   321     -12.010   6.756  -7.370  1.00                 N  
ATOM   1446  CA  SER   321     -13.439   6.913  -7.206  1.00                 C  
ATOM   1447  C   SER   321     -14.205   6.086  -8.232  1.00                 C  
ATOM   1448  O   SER   321     -15.321   5.610  -8.007  1.00                 O  
ATOM   1449  CB  SER   321     -13.833   8.387  -7.321  1.00                 C  
ATOM   1450  OG  SER   321     -13.579   8.883  -8.624  1.00                 O  
ATOM   1451  N   ASN   322     -13.571   5.919  -9.392  1.00                 N  
ATOM   1452  CA  ASN   322     -14.226   5.170 -10.456  1.00                 C  
ATOM   1453  C   ASN   322     -13.214   4.279 -11.175  1.00                 C  
ATOM   1454  O   ASN   322     -12.045   4.628 -11.358  1.00                 O  
ATOM   1455  CB  ASN   322     -14.916   6.122 -11.435  1.00                 C  
ATOM   1456  CG  ASN   322     -16.044   6.903 -10.791  1.00                 C  
ATOM   1457  OD1 ASN   322     -15.808   7.816 -10.000  1.00                 O  
ATOM   1458  ND2 ASN   322     -17.278   6.546 -11.129  1.00                 N  
ATOM   1459  N   ARG   323     -13.673   3.109 -11.587  1.00                 N  
ATOM   1460  CA  ARG   323     -12.848   2.150 -12.302  1.00                 C  
ATOM   1461  C   ARG   323     -13.550   1.824 -13.618  1.00                 C  
ATOM   1462  O   ARG   323     -14.713   1.415 -13.667  1.00                 O  
ATOM   1463  CB  ARG   323     -12.621   0.899 -11.451  1.00                 C  
ATOM   1464  CD  ARG   323     -11.410  -1.276 -11.134  1.00                 C  
ATOM   1465  NE  ARG   323     -12.585  -2.128 -10.966  1.00                 N  
ATOM   1466  CG  ARG   323     -11.678  -0.115 -12.078  1.00                 C  
ATOM   1467  CZ  ARG   323     -12.687  -3.089 -10.054  1.00                 C  
ATOM   1468  NH1 ARG   323     -13.795  -3.813  -9.974  1.00                 N  
ATOM   1469  NH2 ARG   323     -11.680  -3.324  -9.223  1.00                 N  
ATOM   1470  N   GLY   324     -12.763   1.969 -14.664  1.00                 N  
ATOM   1471  CA  GLY   324     -13.304   1.715 -15.993  1.00                 C  
ATOM   1472  C   GLY   324     -12.450   0.759 -16.795  1.00                 C  
ATOM   1473  O   GLY   324     -11.241   0.967 -16.925  1.00                 O  
ATOM   1474  N   VAL   325     -13.065  -0.329 -17.303  1.00                 N  
ATOM   1475  CA  VAL   325     -12.348  -1.356 -18.070  1.00                 C  
ATOM   1476  C   VAL   325     -13.000  -1.574 -19.437  1.00                 C  
ATOM   1477  O   VAL   325     -14.188  -1.895 -19.511  1.00                 O  
ATOM   1478  CB  VAL   325     -12.283  -2.690 -17.303  1.00                 C  
ATOM   1479  CG1 VAL   325     -11.551  -3.741 -18.125  1.00                 C  
ATOM   1480  CG2 VAL   325     -11.606  -2.497 -15.955  1.00                 C  
ATOM   1481  N   VAL   326     -12.223  -1.404 -20.520  1.00                 N  
ATOM   1482  CA  VAL   326     -12.711  -1.661 -21.870  1.00                 C  
ATOM   1483  C   VAL   326     -12.457  -3.119 -22.228  1.00                 C  
ATOM   1484  O   VAL   326     -11.368  -3.639 -21.962  1.00                 O  
ATOM   1485  CB  VAL   326     -12.050  -0.723 -22.897  1.00                 C  
ATOM   1486  CG1 VAL   326     -12.513  -1.064 -24.305  1.00                 C  
ATOM   1487  CG2 VAL   326     -12.358   0.729 -22.568  1.00                 C  
ATOM   1488  N   ILE   327     -13.488  -3.808 -22.751  1.00                 N  
ATOM   1489  CA  ILE   327     -13.384  -5.229 -23.092  1.00                 C  
ATOM   1490  C   ILE   327     -13.660  -5.463 -24.578  1.00                 C  
ATOM   1491  O   ILE   327     -14.743  -5.137 -25.068  1.00                 O  
ATOM   1492  CB  ILE   327     -14.342  -6.085 -22.243  1.00                 C  
ATOM   1493  CD1 ILE   327     -15.042  -6.566 -19.839  1.00                 C  
ATOM   1494  CG1 ILE   327     -14.021  -5.928 -20.755  1.00                 C  
ATOM   1495  CG2 ILE   327     -14.289  -7.540 -22.683  1.00                 C  
ATOM   1496  N   GLN   328     -12.684  -6.038 -25.290  1.00                 N  
ATOM   1497  CA  GLN   328     -12.832  -6.354 -26.707  1.00                 C  
ATOM   1498  C   GLN   328     -12.471  -7.808 -26.971  1.00                 C  
ATOM   1499  O   GLN   328     -11.510  -8.314 -26.405  1.00                 O  
ATOM   1500  CB  GLN   328     -11.961  -5.426 -27.557  1.00                 C  
ATOM   1501  CD  GLN   328     -11.493  -3.077 -28.357  1.00                 C  
ATOM   1502  CG  GLN   328     -12.349  -3.959 -27.470  1.00                 C  
ATOM   1503  OE1 GLN   328     -10.286  -3.286 -28.478  1.00                 O  
ATOM   1504  NE2 GLN   328     -12.118  -2.086 -28.983  1.00                 N  
ATOM   1505  N   ALA   329     -13.263  -8.489 -27.793  1.00                 N  
ATOM   1506  CA  ALA   329     -12.987  -9.870 -28.187  1.00                 C  
ATOM   1507  C   ALA   329     -13.411 -10.061 -29.625  1.00                 C  
ATOM   1508  O   ALA   329     -14.548 -10.440 -29.892  1.00                 O  
ATOM   1509  CB  ALA   329     -13.709 -10.839 -27.263  1.00                 C  
ATOM   1510  N   PHE   330     -12.529  -9.705 -30.560  1.00                 N  
ATOM   1511  CA  PHE   330     -12.854  -9.693 -31.987  1.00                 C  
ATOM   1512  C   PHE   330     -12.438 -10.956 -32.685  1.00                 C  
ATOM   1513  O   PHE   330     -11.339 -11.453 -32.453  1.00                 O  
ATOM   1514  CB  PHE   330     -12.197  -8.496 -32.676  1.00                 C  
ATOM   1515  CG  PHE   330     -12.761  -7.169 -32.255  1.00                 C  
ATOM   1516  CZ  PHE   330     -13.811  -4.714 -31.481  1.00                 C  
ATOM   1517  CD1 PHE   330     -12.216  -6.475 -31.189  1.00                 C  
ATOM   1518  CE1 PHE   330     -12.736  -5.255 -30.802  1.00                 C  
ATOM   1519  CD2 PHE   330     -13.837  -6.614 -32.926  1.00                 C  
ATOM   1520  CE2 PHE   330     -14.357  -5.394 -32.538  1.00                 C  
ATOM   1521  N   ASP   331     -13.299 -11.463 -33.584  1.00                 N  
ATOM   1522  CA  ASP   331     -12.977 -12.626 -34.409  1.00                 C  
ATOM   1523  C   ASP   331     -12.250 -12.189 -35.711  1.00                 C  
ATOM   1524  O   ASP   331     -11.883 -11.021 -35.846  1.00                 O  
ATOM   1525  CB  ASP   331     -14.246 -13.412 -34.746  1.00                 C  
ATOM   1526  CG  ASP   331     -15.188 -12.638 -35.647  1.00                 C  
ATOM   1527  OD1 ASP   331     -14.741 -11.649 -36.265  1.00                 O  
ATOM   1528  OD2 ASP   331     -16.373 -13.020 -35.736  1.00                 O  
ATOM   1529  N   ASP   332     -12.052 -13.128 -36.659  1.00                 N  
ATOM   1530  CA  ASP   332     -11.340 -12.861 -37.913  1.00                 C  
ATOM   1531  C   ASP   332     -12.074 -11.860 -38.834  1.00                 C  
ATOM   1532  O   ASP   332     -11.450 -11.284 -39.733  1.00                 O  
ATOM   1533  CB  ASP   332     -11.106 -14.162 -38.684  1.00                 C  
ATOM   1534  CG  ASP   332     -10.080 -15.057 -38.018  1.00                 C  
ATOM   1535  OD1 ASP   332      -9.346 -14.565 -37.135  1.00                 O  
ATOM   1536  OD2 ASP   332     -10.009 -16.250 -38.380  1.00                 O  
ATOM   1537  N   GLU   333     -13.384 -11.636 -38.596  1.00                 N  
ATOM   1538  CA  GLU   333     -14.190 -10.727 -39.426  1.00                 C  
ATOM   1539  C   GLU   333     -14.385  -9.341 -38.789  1.00                 C  
ATOM   1540  O   GLU   333     -14.991  -8.460 -39.405  1.00                 O  
ATOM   1541  CB  GLU   333     -15.562 -11.340 -39.715  1.00                 C  
ATOM   1542  CD  GLU   333     -16.887 -13.193 -40.805  1.00                 C  
ATOM   1543  CG  GLU   333     -15.511 -12.612 -40.544  1.00                 C  
ATOM   1544  OE1 GLU   333     -17.875 -12.639 -40.279  1.00                 O  
ATOM   1545  OE2 GLU   333     -16.977 -14.201 -41.536  1.00                 O  
ATOM   1546  N   GLY   334     -13.876  -9.164 -37.568  1.00                 N  
ATOM   1547  CA  GLY   334     -13.987  -7.903 -36.844  1.00                 C  
ATOM   1548  C   GLY   334     -15.224  -7.800 -35.969  1.00                 C  
ATOM   1549  O   GLY   334     -15.485  -6.744 -35.391  1.00                 O  
ATOM   1550  N   ASN   335     -16.007  -8.893 -35.873  1.00                 N  
ATOM   1551  CA  ASN   335     -17.200  -8.923 -35.023  1.00                 C  
ATOM   1552  C   ASN   335     -16.802  -9.160 -33.568  1.00                 C  
ATOM   1553  O   ASN   335     -15.982 -10.040 -33.287  1.00                 O  
ATOM   1554  CB  ASN   335     -18.178  -9.994 -35.510  1.00                 C  
ATOM   1555  CG  ASN   335     -18.770  -9.669 -36.867  1.00                 C  
ATOM   1556  OD1 ASN   335     -19.246  -8.557 -37.098  1.00                 O  
ATOM   1557  ND2 ASN   335     -18.742 -10.641 -37.772  1.00                 N  
ATOM   1558  N   ASN   336     -17.367  -8.368 -32.640  1.00                 N  
ATOM   1559  CA  ASN   336     -17.063  -8.507 -31.222  1.00                 C  
ATOM   1560  C   ASN   336     -17.930  -9.586 -30.584  1.00                 C  
ATOM   1561  O   ASN   336     -19.161  -9.516 -30.648  1.00                 O  
ATOM   1562  CB  ASN   336     -17.244  -7.169 -30.502  1.00                 C  
ATOM   1563  CG  ASN   336     -16.831  -7.232 -29.044  1.00                 C  
ATOM   1564  OD1 ASN   336     -16.489  -8.297 -28.531  1.00                 O  
ATOM   1565  ND2 ASN   336     -16.862  -6.087 -28.372  1.00                 N  
ATOM   1566  N   MET   337     -17.285 -10.608 -29.999  1.00                 N  
ATOM   1567  CA  MET   337     -17.972 -11.751 -29.395  1.00                 C  
ATOM   1568  C   MET   337     -18.220 -11.567 -27.903  1.00                 C  
ATOM   1569  O   MET   337     -19.044 -12.276 -27.338  1.00                 O  
ATOM   1570  CB  MET   337     -17.172 -13.036 -29.618  1.00                 C  
ATOM   1571  SD  MET   337     -18.626 -13.815 -31.843  1.00                 S  
ATOM   1572  CE  MET   337     -18.980 -12.266 -32.669  1.00                 C  
ATOM   1573  CG  MET   337     -17.038 -13.439 -31.077  1.00                 C  
ATOM   1574  N   VAL   338     -17.482 -10.639 -27.249  1.00                 N  
ATOM   1575  CA  VAL   338     -17.629 -10.393 -25.805  1.00                 C  
ATOM   1576  C   VAL   338     -18.974  -9.784 -25.476  1.00                 C  
ATOM   1577  O   VAL   338     -19.365  -8.791 -26.091  1.00                 O  
ATOM   1578  CB  VAL   338     -16.509  -9.481 -25.271  1.00                 C  
ATOM   1579  CG1 VAL   338     -16.624  -8.088 -25.871  1.00                 C  
ATOM   1580  CG2 VAL   338     -16.553  -9.417 -23.752  1.00                 C  
ATOM   1581  N   VAL   339     -19.682 -10.361 -24.483  1.00                 N  
ATOM   1582  CA  VAL   339     -20.962  -9.823 -24.010  1.00                 C  
ATOM   1583  C   VAL   339     -20.698  -8.756 -22.940  1.00                 C  
ATOM   1584  O   VAL   339     -20.253  -9.092 -21.847  1.00                 O  
ATOM   1585  CB  VAL   339     -21.873 -10.936 -23.459  1.00                 C  
ATOM   1586  CG1 VAL   339     -23.177 -10.349 -22.942  1.00                 C  
ATOM   1587  CG2 VAL   339     -22.143 -11.982 -24.530  1.00                 C  
ATOM   1588  N   THR   340     -20.920  -7.469 -23.274  1.00                 N  
ATOM   1589  CA  THR   340     -20.761  -6.360 -22.313  1.00                 C  
ATOM   1590  C   THR   340     -22.150  -5.882 -21.884  1.00                 C  
ATOM   1591  O   THR   340     -22.561  -6.122 -20.746  1.00                 O  
ATOM   1592  CB  THR   340     -19.948  -5.201 -22.919  1.00                 C  
ATOM   1593  OG1 THR   340     -18.637  -5.662 -23.265  1.00                 O  
ATOM   1594  CG2 THR   340     -19.815  -4.063 -21.917  1.00                 C  
ATOM   1595  N   PRO   341     -22.916  -5.309 -22.834  1.00                 N  
ATOM   1596  CA  PRO   341     -24.322  -4.987 -22.632  1.00                 C  
ATOM   1597  C   PRO   341     -25.132  -6.144 -23.220  1.00                 C  
ATOM   1598  O   PRO   341     -25.063  -6.387 -24.431  1.00                 O  
ATOM   1599  CB  PRO   341     -24.512  -3.670 -23.387  1.00                 C  
ATOM   1600  CD  PRO   341     -22.315  -4.461 -23.912  1.00                 C  
ATOM   1601  CG  PRO   341     -23.491  -3.712 -24.474  1.00                 C  
ATOM   1602  N   GLU   342     -25.746  -6.993 -22.364  1.00                 N  
ATOM   1603  CA  GLU   342     -26.384  -8.214 -22.885  1.00                 C  
ATOM   1604  C   GLU   342     -27.639  -7.964 -23.710  1.00                 C  
ATOM   1605  O   GLU   342     -28.563  -7.283 -23.260  1.00                 O  
ATOM   1606  CB  GLU   342     -26.744  -9.162 -21.739  1.00                 C  
ATOM   1607  CD  GLU   342     -27.341  -7.677 -19.785  1.00                 C  
ATOM   1608  CG  GLU   342     -27.850  -8.648 -20.832  1.00                 C  
ATOM   1609  OE1 GLU   342     -26.260  -7.089 -19.995  1.00                 O  
ATOM   1610  OE2 GLU   342     -28.025  -7.504 -18.753  1.00                 O  
ATOM   1611  N   MET   343     -27.670  -8.550 -24.904  1.00                 N  
ATOM   1612  CA  MET   343     -28.831  -8.500 -25.782  1.00                 C  
ATOM   1613  C   MET   343     -29.907  -9.480 -25.344  1.00                 C  
ATOM   1614  O   MET   343     -29.827 -10.043 -24.247  1.00                 O  
ATOM   1615  CB  MET   343     -28.423  -8.791 -27.228  1.00                 C  
ATOM   1616  SD  MET   343     -27.047  -8.122 -29.538  1.00                 S  
ATOM   1617  CE  MET   343     -25.940  -9.513 -29.316  1.00                 C  
ATOM   1618  CG  MET   343     -27.483  -7.757 -27.827  1.00                 C  
ATOM   1619  N   SER   344     -30.934  -9.733 -26.190  1.00                 N  
ATOM   1620  CA  SER   344     -32.004 -10.664 -25.775  1.00                 C  
ATOM   1621  C   SER   344     -31.512 -12.107 -25.635  1.00                 C  
ATOM   1622  O   SER   344     -30.775 -12.602 -26.492  1.00                 O  
ATOM   1623  CB  SER   344     -33.166 -10.623 -26.770  1.00                 C  
ATOM   1624  OG  SER   344     -34.160 -11.574 -26.432  1.00                 O  
ATOM   1625  N   ALA   345     -31.879 -12.745 -24.526  1.00                 N  
ATOM   1626  CA  ALA   345     -31.496 -14.123 -24.239  1.00                 C  
ATOM   1627  C   ALA   345     -30.066 -14.282 -23.757  1.00                 C  
ATOM   1628  O   ALA   345     -29.519 -15.387 -23.793  1.00                 O  
ATOM   1629  CB  ALA   345     -31.690 -14.995 -25.470  1.00                 C  
ATOM   1630  N   GLU   346     -29.449 -13.182 -23.285  1.00                 N  
ATOM   1631  CA  GLU   346     -28.072 -13.211 -22.775  1.00                 C  
ATOM   1632  C   GLU   346     -28.045 -12.896 -21.273  1.00                 C  
ATOM   1633  O   GLU   346     -27.184 -12.145 -20.804  1.00                 O  
ATOM   1634  CB  GLU   346     -27.195 -12.219 -23.542  1.00                 C  
ATOM   1635  CD  GLU   346     -26.135 -11.561 -25.738  1.00                 C  
ATOM   1636  CG  GLU   346     -27.034 -12.546 -25.018  1.00                 C  
ATOM   1637  OE1 GLU   346     -26.492 -10.366 -25.800  1.00                 O  
ATOM   1638  OE2 GLU   346     -25.072 -11.984 -26.241  1.00                 O  
ATOM   1639  N   GLU   347     -28.985 -13.496 -20.519  1.00                 N  
ATOM   1640  CA  GLU   347     -29.117 -13.285 -19.080  1.00                 C  
ATOM   1641  C   GLU   347     -28.005 -13.971 -18.314  1.00                 C  
ATOM   1642  O   GLU   347     -27.765 -15.166 -18.504  1.00                 O  
ATOM   1643  CB  GLU   347     -30.475 -13.788 -18.587  1.00                 C  
ATOM   1644  CD  GLU   347     -32.110 -13.994 -16.672  1.00                 C  
ATOM   1645  CG  GLU   347     -30.740 -13.519 -17.115  1.00                 C  
ATOM   1646  OE1 GLU   347     -32.830 -14.585 -17.504  1.00                 O  
ATOM   1647  OE2 GLU   347     -32.463 -13.775 -15.494  1.00                 O  
ATOM   1648  N   ARG   348     -27.339 -13.216 -17.443  1.00                 N  
ATOM   1649  CA  ARG   348     -26.242 -13.735 -16.637  1.00                 C  
ATOM   1650  C   ARG   348     -24.983 -13.999 -17.435  1.00                 C  
ATOM   1651  O   ARG   348     -24.176 -14.851 -17.057  1.00                 O  
ATOM   1652  CB  ARG   348     -26.660 -15.027 -15.931  1.00                 C  
ATOM   1653  CD  ARG   348     -28.174 -16.173 -14.291  1.00                 C  
ATOM   1654  NE  ARG   348     -29.340 -16.047 -13.418  1.00                 N  
ATOM   1655  CG  ARG   348     -27.845 -14.866 -14.993  1.00                 C  
ATOM   1656  CZ  ARG   348     -29.886 -17.058 -12.752  1.00                 C  
ATOM   1657  NH1 ARG   348     -30.945 -16.849 -11.982  1.00                 N  
ATOM   1658  NH2 ARG   348     -29.373 -18.277 -12.857  1.00                 N  
ATOM   1659  N   PHE   349     -24.809 -13.279 -18.561  1.00                 N  
ATOM   1660  CA  PHE   349     -23.629 -13.424 -19.407  1.00                 C  
ATOM   1661  C   PHE   349     -22.817 -12.123 -19.429  1.00                 C  
ATOM   1662  O   PHE   349     -21.847 -12.012 -20.175  1.00                 O  
ATOM   1663  CB  PHE   349     -24.034 -13.822 -20.828  1.00                 C  
ATOM   1664  CG  PHE   349     -24.705 -15.163 -20.913  1.00                 C  
ATOM   1665  CZ  PHE   349     -25.950 -17.643 -21.077  1.00                 C  
ATOM   1666  CD1 PHE   349     -24.615 -16.066 -19.868  1.00                 C  
ATOM   1667  CE1 PHE   349     -25.233 -17.300 -19.947  1.00                 C  
ATOM   1668  CD2 PHE   349     -25.427 -15.522 -22.038  1.00                 C  
ATOM   1669  CE2 PHE   349     -26.044 -16.756 -22.116  1.00                 C  
ATOM   1670  N   PHE   350     -23.192 -11.159 -18.568  1.00                 N  
ATOM   1671  CA  PHE   350     -22.501  -9.873 -18.431  1.00                 C  
ATOM   1672  C   PHE   350     -21.105 -10.066 -17.835  1.00                 C  
ATOM   1673  O   PHE   350     -20.880 -11.051 -17.128  1.00                 O  
ATOM   1674  CB  PHE   350     -23.319  -8.915 -17.563  1.00                 C  
ATOM   1675  CG  PHE   350     -23.534  -9.403 -16.159  1.00                 C  
ATOM   1676  CZ  PHE   350     -23.937 -10.309 -13.562  1.00                 C  
ATOM   1677  CD1 PHE   350     -22.587  -9.169 -15.177  1.00                 C  
ATOM   1678  CE1 PHE   350     -22.785  -9.618 -13.885  1.00                 C  
ATOM   1679  CD2 PHE   350     -24.682 -10.096 -15.820  1.00                 C  
ATOM   1680  CE2 PHE   350     -24.880 -10.545 -14.528  1.00                 C  
ATOM   1681  N   PRO   351     -20.143  -9.123 -18.074  1.00                 N  
ATOM   1682  CA  PRO   351     -18.831  -9.258 -17.432  1.00                 C  
ATOM   1683  C   PRO   351     -18.945  -9.018 -15.931  1.00                 C  
ATOM   1684  O   PRO   351     -19.872  -8.331 -15.484  1.00                 O  
ATOM   1685  CB  PRO   351     -17.973  -8.191 -18.115  1.00                 C  
ATOM   1686  CD  PRO   351     -20.202  -7.906 -18.940  1.00                 C  
ATOM   1687  CG  PRO   351     -18.951  -7.159 -18.568  1.00                 C  
ATOM   1688  N   MET   352     -18.044  -9.607 -15.146  1.00                 N  
ATOM   1689  CA  MET   352     -18.060  -9.396 -13.714  1.00                 C  
ATOM   1690  C   MET   352     -16.703  -9.588 -13.093  1.00                 C  
ATOM   1691  O   MET   352     -15.866 -10.293 -13.646  1.00                 O  
ATOM   1692  CB  MET   352     -19.064 -10.337 -13.045  1.00                 C  
ATOM   1693  SD  MET   352     -19.997 -12.891 -12.511  1.00                 S  
ATOM   1694  CE  MET   352     -21.322 -12.613 -13.683  1.00                 C  
ATOM   1695  CG  MET   352     -18.718 -11.811 -13.180  1.00                 C  
ATOM   1696  N   LEU   353     -16.473  -8.949 -11.939  1.00                 N  
ATOM   1697  CA  LEU   353     -15.243  -9.113 -11.179  1.00                 C  
ATOM   1698  C   LEU   353     -15.475 -10.096 -10.057  1.00                 C  
ATOM   1699  O   LEU   353     -16.394  -9.911  -9.267  1.00                 O  
ATOM   1700  CB  LEU   353     -14.764  -7.765 -10.637  1.00                 C  
ATOM   1701  CG  LEU   353     -13.497  -7.790  -9.780  1.00                 C  
ATOM   1702  CD1 LEU   353     -12.295  -8.215 -10.610  1.00                 C  
ATOM   1703  CD2 LEU   353     -13.248  -6.429  -9.148  1.00                 C  
ATOM   1704  N   GLU   354     -14.633 -11.124  -9.960  1.00                 N  
ATOM   1705  CA  GLU   354     -14.676 -12.059  -8.849  1.00                 C  
ATOM   1706  C   GLU   354     -13.498 -11.762  -7.951  1.00                 C  
ATOM   1707  O   GLU   354     -12.352 -11.960  -8.358  1.00                 O  
ATOM   1708  CB  GLU   354     -14.653 -13.501  -9.361  1.00                 C  
ATOM   1709  CD  GLU   354     -14.760 -15.964  -8.812  1.00                 C  
ATOM   1710  CG  GLU   354     -14.751 -14.550  -8.265  1.00                 C  
ATOM   1711  OE1 GLU   354     -13.850 -16.302  -9.598  1.00                 O  
ATOM   1712  OE2 GLU   354     -15.676 -16.734  -8.454  1.00                 O  
ATOM   1713  N   MET   355     -13.761 -11.192  -6.770  1.00                 N  
ATOM   1714  CA  MET   355     -12.701 -10.803  -5.844  1.00                 C  
ATOM   1715  C   MET   355     -12.765 -11.634  -4.552  1.00                 C  
ATOM   1716  O   MET   355     -13.773 -11.607  -3.856  1.00                 O  
ATOM   1717  CB  MET   355     -12.797  -9.312  -5.516  1.00                 C  
ATOM   1718  SD  MET   355     -11.793  -7.030  -4.306  1.00                 S  
ATOM   1719  CE  MET   355     -13.242  -6.931  -3.257  1.00                 C  
ATOM   1720  CG  MET   355     -11.701  -8.808  -4.591  1.00                 C  
ATOM   1721  N   THR   356     -11.694 -12.371  -4.242  1.00                 N  
ATOM   1722  CA  THR   356     -11.610 -13.127  -2.997  1.00                 C  
ATOM   1723  C   THR   356     -10.793 -12.336  -1.973  1.00                 C  
ATOM   1724  O   THR   356      -9.717 -11.832  -2.304  1.00                 O  
ATOM   1725  CB  THR   356     -10.983 -14.516  -3.221  1.00                 C  
ATOM   1726  OG1 THR   356     -11.803 -15.274  -4.120  1.00                 O  
ATOM   1727  CG2 THR   356     -10.877 -15.271  -1.905  1.00                 C  
ATOM   1728  N   THR   357     -11.339 -12.154  -0.755  1.00                 N  
ATOM   1729  CA  THR   357     -10.667 -11.363   0.290  1.00                 C  
ATOM   1730  C   THR   357     -10.586 -12.104   1.631  1.00                 C  
ATOM   1731  O   THR   357     -11.427 -12.958   1.921  1.00                 O  
ATOM   1732  CB  THR   357     -11.373 -10.014   0.518  1.00                 C  
ATOM   1733  OG1 THR   357     -12.713 -10.243   0.971  1.00                 O  
ATOM   1734  CG2 THR   357     -11.427  -9.215  -0.775  1.00                 C  
ATOM   1735  N   VAL   358      -9.574 -11.753   2.459  1.00                 N  
ATOM   1736  CA  VAL   358      -9.415 -12.291   3.817  1.00                 C  
ATOM   1737  C   VAL   358      -9.787 -11.208   4.844  1.00                 C  
ATOM   1738  O   VAL   358      -8.933 -10.400   5.223  1.00                 O  
ATOM   1739  CB  VAL   358      -7.982 -12.800   4.058  1.00                 C  
ATOM   1740  CG1 VAL   358      -7.844 -13.356   5.467  1.00                 C  
ATOM   1741  CG2 VAL   358      -7.610 -13.854   3.027  1.00                 C  
ATOM   1742  N   GLU   359     -11.078 -11.122   5.211  1.00                 N  
ATOM   1743  CA  GLU   359     -11.547 -10.094   6.145  1.00                 C  
ATOM   1744  C   GLU   359     -12.412 -10.689   7.251  1.00                 C  
ATOM   1745  O   GLU   359     -13.453 -11.287   6.967  1.00                 O  
ATOM   1746  CB  GLU   359     -12.331  -9.012   5.401  1.00                 C  
ATOM   1747  CD  GLU   359     -12.313  -7.161   3.682  1.00                 C  
ATOM   1748  CG  GLU   359     -11.503  -8.222   4.401  1.00                 C  
ATOM   1749  OE1 GLU   359     -12.947  -7.491   2.657  1.00                 O  
ATOM   1750  OE2 GLU   359     -12.315  -6.000   4.143  1.00                 O  
ATOM   1751  N   HIS   360     -11.978 -10.528   8.520  1.00                 N  
ATOM   1752  CA  HIS   360     -12.704 -11.048   9.687  1.00                 C  
ATOM   1753  C   HIS   360     -13.813 -10.087  10.147  1.00                 C  
ATOM   1754  O   HIS   360     -13.660  -8.869  10.054  1.00                 O  
ATOM   1755  CB  HIS   360     -11.739 -11.312  10.844  1.00                 C  
ATOM   1756  CG  HIS   360     -10.740 -12.391  10.564  1.00                 C  
ATOM   1757  ND1 HIS   360     -11.104 -13.650  10.137  1.00                 N  
ATOM   1758  CE1 HIS   360      -9.995 -14.393   9.971  1.00                 C  
ATOM   1759  CD2 HIS   360      -9.290 -12.504  10.622  1.00                 C  
ATOM   1760  NE2 HIS   360      -8.903 -13.712  10.260  1.00                 N  
ATOM   1761  N   THR   361     -19.386  -3.107  25.113  1.00                 N  
ATOM   1762  CA  THR   361     -20.763  -2.626  25.207  1.00                 C  
ATOM   1763  C   THR   361     -21.568  -3.397  26.280  1.00                 C  
ATOM   1764  O   THR   361     -20.976  -3.992  27.186  1.00                 O  
ATOM   1765  CB  THR   361     -21.493  -2.737  23.856  1.00                 C  
ATOM   1766  OG1 THR   361     -21.578  -4.114  23.467  1.00                 O  
ATOM   1767  CG2 THR   361     -20.739  -1.974  22.778  1.00                 C  
ATOM   1768  N   ASP   362     -22.901  -3.319  26.197  1.00                 N  
ATOM   1769  CA  ASP   362     -23.805  -3.949  27.157  1.00                 C  
ATOM   1770  C   ASP   362     -24.529  -2.946  28.043  1.00                 C  
ATOM   1771  O   ASP   362     -24.208  -1.750  28.033  1.00                 O  
ATOM   1772  CB  ASP   362     -23.042  -4.936  28.043  1.00                 C  
ATOM   1773  CG  ASP   362     -21.982  -4.260  28.890  1.00                 C  
ATOM   1774  OD1 ASP   362     -22.075  -3.031  29.088  1.00                 O  
ATOM   1775  OD2 ASP   362     -21.058  -4.960  29.355  1.00                 O  
ATOM   1776  N   ARG   363     -25.518  -3.425  28.813  1.00                 N  
ATOM   1777  CA  ARG   363     -26.283  -2.585  29.744  1.00                 C  
ATOM   1778  C   ARG   363     -25.945  -2.951  31.203  1.00                 C  
ATOM   1779  O   ARG   363     -26.125  -4.108  31.609  1.00                 O  
ATOM   1780  CB  ARG   363     -27.784  -2.734  29.490  1.00                 C  
ATOM   1781  CD  ARG   363     -29.733  -2.421  27.939  1.00                 C  
ATOM   1782  NE  ARG   363     -30.178  -1.981  26.619  1.00                 N  
ATOM   1783  CG  ARG   363     -28.232  -2.261  28.117  1.00                 C  
ATOM   1784  CZ  ARG   363     -31.440  -2.023  26.205  1.00                 C  
ATOM   1785  NH1 ARG   363     -31.752  -1.601  24.987  1.00                 N  
ATOM   1786  NH2 ARG   363     -32.387  -2.485  27.009  1.00                 N  
ATOM   1787  N   HIS   364     -25.457  -1.963  31.988  1.00                 N  
ATOM   1788  CA  HIS   364     -25.109  -2.156  33.407  1.00                 C  
ATOM   1789  C   HIS   364     -26.074  -1.392  34.321  1.00                 C  
ATOM   1790  O   HIS   364     -26.377  -0.232  34.058  1.00                 O  
ATOM   1791  CB  HIS   364     -23.670  -1.709  33.671  1.00                 C  
ATOM   1792  CG  HIS   364     -23.219  -1.928  35.082  1.00                 C  
ATOM   1793  ND1 HIS   364     -22.098  -1.323  35.608  1.00                 N  
ATOM   1794  CE1 HIS   364     -21.950  -1.710  36.887  1.00                 C  
ATOM   1795  CD2 HIS   364     -23.694  -2.710  36.214  1.00                 C  
ATOM   1796  NE2 HIS   364     -22.904  -2.543  37.258  1.00                 N  
ATOM   1797  N   THR   365     -26.874  -2.085  35.136  1.00                 N  
ATOM   1798  CA  THR   365     -27.769  -1.406  36.045  1.00                 C  
ATOM   1799  C   THR   365     -26.980  -0.824  37.222  1.00                 C  
ATOM   1800  O   THR   365     -27.289   0.247  37.750  1.00                 O  
ATOM   1801  CB  THR   365     -28.869  -2.350  36.565  1.00                 C  
ATOM   1802  OG1 THR   365     -28.268  -3.457  37.249  1.00                 O  
ATOM   1803  CG2 THR   365     -29.700  -2.887  35.410  1.00                 C  
ATOM   1804  N   LEU   366     -25.924  -1.556  37.647  1.00                 N  
ATOM   1805  CA  LEU   366     -25.076  -1.081  38.724  1.00                 C  
ATOM   1806  C   LEU   366     -24.348   0.193  38.307  1.00                 C  
ATOM   1807  O   LEU   366     -24.074   1.050  39.151  1.00                 O  
ATOM   1808  CB  LEU   366     -24.072  -2.161  39.131  1.00                 C  
ATOM   1809  CG  LEU   366     -23.139  -1.816  40.294  1.00                 C  
ATOM   1810  CD1 LEU   366     -23.937  -1.524  41.555  1.00                 C  
ATOM   1811  CD2 LEU   366     -22.150  -2.944  40.543  1.00                 C  
ATOM   1812  N   ARG   367     -24.009   0.384  37.034  1.00                 N  
ATOM   1813  CA  ARG   367     -23.329   1.600  36.602  1.00                 C  
ATOM   1814  C   ARG   367     -24.139   2.866  36.878  1.00                 C  
ATOM   1815  O   ARG   367     -23.608   3.868  37.364  1.00                 O  
ATOM   1816  CB  ARG   367     -23.004   1.530  35.109  1.00                 C  
ATOM   1817  CD  ARG   367     -21.857   2.553  33.124  1.00                 C  
ATOM   1818  NE  ARG   367     -21.183   3.731  32.583  1.00                 N  
ATOM   1819  CG  ARG   367     -22.249   2.739  34.581  1.00                 C  
ATOM   1820  CZ  ARG   367     -20.738   3.830  31.335  1.00                 C  
ATOM   1821  NH1 ARG   367     -20.138   4.941  30.931  1.00                 N  
ATOM   1822  NH2 ARG   367     -20.894   2.817  30.493  1.00                 N  
ATOM   1823  N   LYS   368     -25.442   2.853  36.576  1.00                 N  
ATOM   1824  CA  LYS   368     -26.297   4.015  36.845  1.00                 C  
ATOM   1825  C   LYS   368     -26.406   4.271  38.345  1.00                 C  
ATOM   1826  O   LYS   368     -26.332   5.407  38.820  1.00                 O  
ATOM   1827  CB  LYS   368     -27.687   3.809  36.240  1.00                 C  
ATOM   1828  CD  LYS   368     -29.960   4.748  35.737  1.00                 C  
ATOM   1829  CE  LYS   368     -30.907   5.919  35.944  1.00                 C  
ATOM   1830  CG  LYS   368     -28.627   4.989  36.428  1.00                 C  
ATOM   1831  NZ  LYS   368     -32.219   5.696  35.274  1.00                 N  
ATOM   1832  N   ARG   369     -26.584   3.199  39.110  1.00                 N  
ATOM   1833  CA  ARG   369     -26.710   3.283  40.567  1.00                 C  
ATOM   1834  C   ARG   369     -25.397   3.710  41.209  1.00                 C  
ATOM   1835  O   ARG   369     -25.391   4.447  42.199  1.00                 O  
ATOM   1836  CB  ARG   369     -27.164   1.940  41.144  1.00                 C  
ATOM   1837  CD  ARG   369     -29.606   2.353  41.551  1.00                 C  
ATOM   1838  NE  ARG   369     -29.850   3.663  40.953  1.00                 N  
ATOM   1839  CG  ARG   369     -28.583   1.550  40.764  1.00                 C  
ATOM   1840  CZ  ARG   369     -30.496   4.653  41.561  1.00                 C  
ATOM   1841  NH1 ARG   369     -30.671   5.811  40.938  1.00                 N  
ATOM   1842  NH2 ARG   369     -30.964   4.483  42.789  1.00                 N  
ATOM   1843  N   HIS   370     -24.259   3.275  40.682  1.00                 N  
ATOM   1844  CA  HIS   370     -22.941   3.711  41.145  1.00                 C  
ATOM   1845  C   HIS   370     -22.697   5.172  40.822  1.00                 C  
ATOM   1846  O   HIS   370     -21.964   5.871  41.527  1.00                 O  
ATOM   1847  CB  HIS   370     -21.842   2.848  40.522  1.00                 C  
ATOM   1848  CG  HIS   370     -20.470   3.152  41.038  1.00                 C  
ATOM   1849  ND1 HIS   370     -20.072   2.843  42.321  1.00                 N  
ATOM   1850  CE1 HIS   370     -18.796   3.235  42.490  1.00                 C  
ATOM   1851  CD2 HIS   370     -19.268   3.767  40.493  1.00                 C  
ATOM   1852  NE2 HIS   370     -18.308   3.790  41.397  1.00                 N  
ATOM   1853  N   VAL   371     -23.306   5.675  39.742  1.00                 N  
ATOM   1854  CA  VAL   371     -23.109   7.079  39.367  1.00                 C  
ATOM   1855  C   VAL   371     -23.589   8.017  40.452  1.00                 C  
ATOM   1856  O   VAL   371     -22.971   9.065  40.662  1.00                 O  
ATOM   1857  CB  VAL   371     -23.822   7.415  38.044  1.00                 C  
ATOM   1858  CG1 VAL   371     -23.784   8.913  37.784  1.00                 C  
ATOM   1859  CG2 VAL   371     -23.189   6.654  36.889  1.00                 C  
ATOM   1860  N   ASN   372     -24.664   7.735  41.188  1.00                 N  
ATOM   1861  CA  ASN   372     -25.139   8.587  42.263  1.00                 C  
ATOM   1862  C   ASN   372     -24.733   8.029  43.631  1.00                 C  
ATOM   1863  O   ASN   372     -25.177   8.511  44.676  1.00                 O  
ATOM   1864  CB  ASN   372     -26.657   8.758  42.180  1.00                 C  
ATOM   1865  CG  ASN   372     -27.087   9.572  40.975  1.00                 C  
ATOM   1866  OD1 ASN   372     -26.486  10.599  40.661  1.00                 O  
ATOM   1867  ND2 ASN   372     -28.132   9.113  40.295  1.00                 N  
ATOM   1868  N   ASN   373     -23.884   7.006  43.649  1.00                 N  
ATOM   1869  CA  ASN   373     -23.403   6.399  44.872  1.00                 C  
ATOM   1870  C   ASN   373     -24.522   5.849  45.738  1.00                 C  
ATOM   1871  O   ASN   373     -24.544   6.039  46.957  1.00                 O  
ATOM   1872  CB  ASN   373     -22.574   7.401  45.678  1.00                 C  
ATOM   1873  CG  ASN   373     -21.686   6.729  46.706  1.00                 C  
ATOM   1874  OD1 ASN   373     -21.208   5.615  46.494  1.00                 O  
ATOM   1875  ND2 ASN   373     -21.462   7.407  47.826  1.00                 N  
ATOM   1876  N   ILE   374     -25.490   5.146  45.121  1.00                 N  
ATOM   1877  CA  ILE   374     -26.508   4.490  45.937  1.00                 C  
ATOM   1878  C   ILE   374     -25.788   3.266  46.543  1.00                 C  
ATOM   1879  O   ILE   374     -24.807   2.782  45.971  1.00                 O  
ATOM   1880  CB  ILE   374     -27.748   4.120  45.102  1.00                 C  
ATOM   1881  CD1 ILE   374     -28.796   6.417  45.449  1.00                 C  
ATOM   1882  CG1 ILE   374     -28.347   5.369  44.454  1.00                 C  
ATOM   1883  CG2 ILE   374     -28.766   3.382  45.959  1.00                 C  
ATOM   1884  N   CYS   375     -26.215   2.746  47.656  1.00                 N  
ATOM   1885  CA  CYS   375     -25.623   1.549  48.240  1.00                 C  
ATOM   1886  C   CYS   375     -25.926   0.312  47.401  1.00                 C  
ATOM   1887  O   CYS   375     -25.272  -0.726  47.532  1.00                 O  
ATOM   1888  CB  CYS   375     -26.127   1.345  49.670  1.00                 C  
ATOM   1889  SG  CYS   375     -25.575   2.606  50.843  1.00                 S  
ATOM   1890  N   THR   376     -26.919   0.394  46.525  1.00                 N  
ATOM   1891  CA  THR   376     -27.280  -0.815  45.762  1.00                 C  
ATOM   1892  C   THR   376     -27.648  -0.517  44.319  1.00                 C  
ATOM   1893  O   THR   376     -27.748   0.644  43.915  1.00                 O  
ATOM   1894  CB  THR   376     -28.454  -1.566  46.417  1.00                 C  
ATOM   1895  OG1 THR   376     -29.639  -0.763  46.344  1.00                 O  
ATOM   1896  CG2 THR   376     -28.153  -1.855  47.879  1.00                 C  
ATOM   1897  N   GLU   377     -27.859  -1.544  43.506  1.00                 N  
ATOM   1898  CA  GLU   377     -28.296  -1.415  42.138  1.00                 C  
ATOM   1899  C   GLU   377     -29.698  -0.780  42.062  1.00                 C  
ATOM   1900  O   GLU   377     -29.975   0.061  41.203  1.00                 O  
ATOM   1901  CB  GLU   377     -28.298  -2.779  41.445  1.00                 C  
ATOM   1902  CD  GLU   377     -30.052  -2.637  39.633  1.00                 C  
ATOM   1903  CG  GLU   377     -28.572  -2.716  39.952  1.00                 C  
ATOM   1904  OE1 GLU   377     -30.863  -3.113  40.456  1.00                 O  
ATOM   1905  OE2 GLU   377     -30.402  -2.099  38.562  1.00                 O  
ATOM   1906  N   ARG   378     -30.613  -1.251  42.907  1.00                 N  
ATOM   1907  CA  ARG   378     -31.933  -0.645  43.107  1.00                 C  
ATOM   1908  C   ARG   378     -32.445   0.058  41.852  1.00                 C  
ATOM   1909  O   ARG   378     -33.361   0.880  41.932  1.00                 O  
ATOM   1910  CB  ARG   378     -31.895   0.351  44.268  1.00                 C  
ATOM   1911  CD  ARG   378     -33.157   1.818  45.866  1.00                 C  
ATOM   1912  NE  ARG   378     -34.444   2.423  46.203  1.00                 N  
ATOM   1913  CG  ARG   378     -33.256   0.907  44.653  1.00                 C  
ATOM   1914  CZ  ARG   378     -35.347   1.862  47.000  1.00                 C  
ATOM   1915  NH1 ARG   378     -36.490   2.485  47.250  1.00                 N  
ATOM   1916  NH2 ARG   378     -35.105   0.678  47.546  1.00                 N  
ATOM   1917  N   ASP   379     -31.910  -0.326  40.683  1.00                 N  
ATOM   1918  CA  ASP   379     -32.309   0.244  39.397  1.00                 C  
ATOM   1919  C   ASP   379     -33.776  -0.046  39.116  1.00                 C  
ATOM   1920  O   ASP   379     -34.273  -1.119  39.458  1.00                 O  
ATOM   1921  CB  ASP   379     -31.432  -0.307  38.271  1.00                 C  
ATOM   1922  CG  ASP   379     -31.701   0.366  36.940  1.00                 C  
ATOM   1923  OD1 ASP   379     -32.882   0.635  36.638  1.00                 O  
ATOM   1924  OD2 ASP   379     -30.729   0.626  36.199  1.00                 O  
ATOM   1925  N   LYS   380     -34.479   0.927  38.540  1.00                 N  
ATOM   1926  CA  LYS   380     -35.882   0.768  38.143  1.00                 C  
ATOM   1927  C   LYS   380     -35.960   0.188  36.712  1.00                 C  
ATOM   1928  O   LYS   380     -37.056  -0.026  36.192  1.00                 O  
ATOM   1929  CB  LYS   380     -36.617   2.107  38.226  1.00                 C  
ATOM   1930  CD  LYS   380     -37.484   3.986  39.646  1.00                 C  
ATOM   1931  CE  LYS   380     -37.614   4.536  41.057  1.00                 C  
ATOM   1932  CG  LYS   380     -36.741   2.661  39.637  1.00                 C  
ATOM   1933  NZ  LYS   380     -38.309   5.853  41.078  1.00                 N  
ATOM   1934  N   ARG   381     -34.774  -0.070  36.083  1.00                 N  
ATOM   1935  CA  ARG   381     -34.657  -0.619  34.728  1.00                 C  
ATOM   1936  C   ARG   381     -35.349  -1.973  34.609  1.00                 C  
ATOM   1937  O   ARG   381     -35.120  -2.865  35.431  1.00                 O  
ATOM   1938  CB  ARG   381     -33.186  -0.751  34.329  1.00                 C  
ATOM   1939  CD  ARG   381     -31.022   0.372  33.735  1.00                 C  
ATOM   1940  NE  ARG   381     -30.314   1.640  33.577  1.00                 N  
ATOM   1941  CG  ARG   381     -32.480   0.577  34.109  1.00                 C  
ATOM   1942  CZ  ARG   381     -29.024   1.743  33.271  1.00                 C  
ATOM   1943  NH1 ARG   381     -28.465   2.939  33.148  1.00                 N  
ATOM   1944  NH2 ARG   381     -28.297   0.649  33.089  1.00                 N  
ATOM   1945  N   THR   382     -36.214  -2.117  33.598  1.00                 N  
ATOM   1946  CA  THR   382     -36.979  -3.351  33.381  1.00                 C  
ATOM   1947  C   THR   382     -36.342  -4.231  32.321  1.00                 C  
ATOM   1948  O   THR   382     -36.597  -5.422  32.292  1.00                 O  
ATOM   1949  CB  THR   382     -38.433  -3.049  32.974  1.00                 C  
ATOM   1950  OG1 THR   382     -38.446  -2.321  31.740  1.00                 O  
ATOM   1951  CG2 THR   382     -39.122  -2.211  34.040  1.00                 C  
ATOM   1952  N   THR   383     -35.484  -3.641  31.463  1.00                 N  
ATOM   1953  CA  THR   383     -34.808  -4.363  30.382  1.00                 C  
ATOM   1954  C   THR   383     -33.722  -5.295  30.917  1.00                 C  
ATOM   1955  O   THR   383     -33.236  -5.103  32.040  1.00                 O  
ATOM   1956  CB  THR   383     -34.181  -3.394  29.362  1.00                 C  
ATOM   1957  OG1 THR   383     -33.198  -2.580  30.014  1.00                 O  
ATOM   1958  CG2 THR   383     -35.246  -2.487  28.765  1.00                 C  
ATOM   1959  N   CYS   384     -33.285  -6.259  30.080  1.00                 N  
ATOM   1960  CA  CYS   384     -32.189  -7.156  30.422  1.00                 C  
ATOM   1961  C   CYS   384     -30.921  -6.346  30.766  1.00                 C  
ATOM   1962  O   CYS   384     -30.454  -5.538  29.959  1.00                 O  
ATOM   1963  CB  CYS   384     -31.910  -8.125  29.271  1.00                 C  
ATOM   1964  SG  CYS   384     -30.570  -9.296  29.588  1.00                 S  
ATOM   1965  N   CYS   385     -30.419  -6.521  31.982  1.00                 N  
ATOM   1966  CA  CYS   385     -29.330  -5.723  32.495  1.00                 C  
ATOM   1967  C   CYS   385     -28.358  -6.556  33.330  1.00                 C  
ATOM   1968  O   CYS   385     -28.749  -7.571  33.907  1.00                 O  
ATOM   1969  CB  CYS   385     -29.866  -4.562  33.335  1.00                 C  
ATOM   1970  SG  CYS   385     -30.940  -3.421  32.432  1.00                 S  
ATOM   1971  N   ARG   386     -27.097  -6.089  33.443  1.00                 N  
ATOM   1972  CA  ARG   386     -26.097  -6.698  34.319  1.00                 C  
ATOM   1973  C   ARG   386     -26.089  -5.974  35.645  1.00                 C  
ATOM   1974  O   ARG   386     -25.990  -4.752  35.676  1.00                 O  
ATOM   1975  CB  ARG   386     -24.715  -6.660  33.663  1.00                 C  
ATOM   1976  CD  ARG   386     -22.321  -7.412  33.704  1.00                 C  
ATOM   1977  NE  ARG   386     -21.787  -6.101  33.344  1.00                 N  
ATOM   1978  CG  ARG   386     -23.616  -7.302  34.493  1.00                 C  
ATOM   1979  CZ  ARG   386     -21.001  -5.372  34.130  1.00                 C  
ATOM   1980  NH1 ARG   386     -20.563  -4.191  33.719  1.00                 N  
ATOM   1981  NH2 ARG   386     -20.655  -5.828  35.327  1.00                 N  
ATOM   1982  N   TYR   387     -26.255  -6.724  36.744  1.00                 N  
ATOM   1983  CA  TYR   387     -26.288  -6.184  38.105  1.00                 C  
ATOM   1984  C   TYR   387     -25.070  -6.658  38.916  1.00                 C  
ATOM   1985  O   TYR   387     -24.552  -7.747  38.661  1.00                 O  
ATOM   1986  CB  TYR   387     -27.582  -6.591  38.812  1.00                 C  
ATOM   1987  CG  TYR   387     -28.829  -5.992  38.201  1.00                 C  
ATOM   1988  OH  TYR   387     -32.254  -4.351  36.508  1.00                 O  
ATOM   1989  CZ  TYR   387     -31.121  -4.893  37.070  1.00                 C  
ATOM   1990  CD1 TYR   387     -29.244  -6.358  36.927  1.00                 C  
ATOM   1991  CE1 TYR   387     -30.382  -5.815  36.361  1.00                 C  
ATOM   1992  CD2 TYR   387     -29.586  -5.061  38.900  1.00                 C  
ATOM   1993  CE2 TYR   387     -30.727  -4.507  38.350  1.00                 C  
ATOM   1994  N   PRO   388     -24.655  -5.898  39.963  1.00                 N  
ATOM   1995  CA  PRO   388     -23.480  -6.316  40.742  1.00                 C  
ATOM   1996  C   PRO   388     -23.753  -7.463  41.713  1.00                 C  
ATOM   1997  O   PRO   388     -24.827  -7.542  42.311  1.00                 O  
ATOM   1998  CB  PRO   388     -23.078  -5.056  41.511  1.00                 C  
ATOM   1999  CD  PRO   388     -25.178  -4.560  40.475  1.00                 C  
ATOM   2000  CG  PRO   388     -24.359  -4.317  41.712  1.00                 C  
ATOM   2001  N   LEU   389     -22.752  -8.338  41.894  1.00                 N  
ATOM   2002  CA  LEU   389     -22.807  -9.424  42.861  1.00                 C  
ATOM   2003  C   LEU   389     -21.412  -9.823  43.263  1.00                 C  
ATOM   2004  O   LEU   389     -20.591 -10.135  42.410  1.00                 O  
ATOM   2005  CB  LEU   389     -23.567 -10.619  42.282  1.00                 C  
ATOM   2006  CG  LEU   389     -23.690 -11.847  43.186  1.00                 C  
ATOM   2007  CD1 LEU   389     -24.525 -11.527  44.417  1.00                 C  
ATOM   2008  CD2 LEU   389     -24.295 -13.017  42.426  1.00                 C  
ATOM   2009  N   ARG   390     -21.112  -9.728  44.570  1.00                 N  
ATOM   2010  CA  ARG   390     -19.830 -10.134  45.122  1.00                 C  
ATOM   2011  C   ARG   390     -19.991 -11.459  45.854  1.00                 C  
ATOM   2012  O   ARG   390     -20.853 -11.590  46.721  1.00                 O  
ATOM   2013  CB  ARG   390     -19.283  -9.054  46.058  1.00                 C  
ATOM   2014  CD  ARG   390     -17.430  -8.256  47.550  1.00                 C  
ATOM   2015  NE  ARG   390     -16.138  -8.568  48.158  1.00                 N  
ATOM   2016  CG  ARG   390     -17.934  -9.389  46.671  1.00                 C  
ATOM   2017  CZ  ARG   390     -15.521  -7.790  49.041  1.00                 C  
ATOM   2018  NH1 ARG   390     -14.348  -8.155  49.540  1.00                 N  
ATOM   2019  NH2 ARG   390     -16.079  -6.649  49.424  1.00                 N  
ATOM   2020  N   VAL   391     -19.227 -12.460  45.439  1.00                 N  
ATOM   2021  CA  VAL   391     -19.258 -13.764  46.052  1.00                 C  
ATOM   2022  C   VAL   391     -18.199 -13.843  47.133  1.00                 C  
ATOM   2023  O   VAL   391     -17.018 -13.633  46.851  1.00                 O  
ATOM   2024  CB  VAL   391     -19.055 -14.882  45.012  1.00                 C  
ATOM   2025  CG1 VAL   391     -19.035 -16.243  45.690  1.00                 C  
ATOM   2026  CG2 VAL   391     -20.144 -14.826  43.951  1.00                 C  
ATOM   2027  N   ASP   392     -18.627 -14.107  48.390  1.00                 N  
ATOM   2028  CA  ASP   392     -17.728 -14.207  49.546  1.00                 C  
ATOM   2029  C   ASP   392     -17.618 -15.666  50.007  1.00                 C  
ATOM   2030  O   ASP   392     -18.545 -16.183  50.619  1.00                 O  
ATOM   2031  CB  ASP   392     -18.223 -13.318  50.689  1.00                 C  
ATOM   2032  CG  ASP   392     -17.297 -13.341  51.888  1.00                 C  
ATOM   2033  OD1 ASP   392     -16.322 -14.121  51.871  1.00                 O  
ATOM   2034  OD2 ASP   392     -17.545 -12.577  52.845  1.00                 O  
ATOM   2035  N   PHE   393     -16.482 -16.336  49.693  1.00                 N  
ATOM   2036  CA  PHE   393     -16.282 -17.757  50.029  1.00                 C  
ATOM   2037  C   PHE   393     -16.202 -18.008  51.528  1.00                 C  
ATOM   2038  O   PHE   393     -16.557 -19.094  51.979  1.00                 O  
ATOM   2039  CB  PHE   393     -15.011 -18.291  49.365  1.00                 C  
ATOM   2040  CG  PHE   393     -15.138 -18.481  47.880  1.00                 C  
ATOM   2041  CZ  PHE   393     -15.377 -18.834  45.133  1.00                 C  
ATOM   2042  CD1 PHE   393     -14.079 -18.189  47.038  1.00                 C  
ATOM   2043  CE1 PHE   393     -14.195 -18.363  45.672  1.00                 C  
ATOM   2044  CD2 PHE   393     -16.315 -18.951  47.325  1.00                 C  
ATOM   2045  CE2 PHE   393     -16.431 -19.125  45.959  1.00                 C  
ATOM   2046  N   VAL   394     -15.774 -16.983  52.313  1.00                 N  
ATOM   2047  CA  VAL   394     -15.728 -17.061  53.783  1.00                 C  
ATOM   2048  C   VAL   394     -17.142 -17.157  54.336  1.00                 C  
ATOM   2049  O   VAL   394     -17.368 -17.835  55.337  1.00                 O  
ATOM   2050  CB  VAL   394     -14.991 -15.852  54.390  1.00                 C  
ATOM   2051  CG1 VAL   394     -15.114 -15.860  55.906  1.00                 C  
ATOM   2052  CG2 VAL   394     -13.529 -15.854  53.970  1.00                 C  
ATOM   2053  N   SER   395     -18.108 -16.480  53.669  1.00                 N  
ATOM   2054  CA  SER   395     -19.518 -16.514  54.050  1.00                 C  
ATOM   2055  C   SER   395     -20.123 -17.895  53.818  1.00                 C  
ATOM   2056  O   SER   395     -21.032 -18.277  54.535  1.00                 O  
ATOM   2057  CB  SER   395     -20.309 -15.460  53.272  1.00                 C  
ATOM   2058  OG  SER   395     -19.903 -14.151  53.630  1.00                 O  
ATOM   2059  N   PHE   396     -19.617 -18.646  52.810  1.00                 N  
ATOM   2060  CA  PHE   396     -20.073 -20.024  52.545  1.00                 C  
ATOM   2061  C   PHE   396     -19.429 -20.986  53.536  1.00                 C  
ATOM   2062  O   PHE   396     -19.890 -22.109  53.687  1.00                 O  
ATOM   2063  CB  PHE   396     -19.744 -20.430  51.107  1.00                 C  
ATOM   2064  CG  PHE   396     -20.573 -19.722  50.073  1.00                 C  
ATOM   2065  CZ  PHE   396     -22.111 -18.413  48.163  1.00                 C  
ATOM   2066  CD1 PHE   396     -19.979 -19.157  48.957  1.00                 C  
ATOM   2067  CE1 PHE   396     -20.741 -18.506  48.006  1.00                 C  
ATOM   2068  CD2 PHE   396     -21.945 -19.620  50.216  1.00                 C  
ATOM   2069  CE2 PHE   396     -22.707 -18.969  49.265  1.00                 C  
ATOM   2070  N   GLY   397     -18.294 -20.579  54.100  1.00                 N  
ATOM   2071  CA  GLY   397     -17.488 -21.422  54.971  1.00                 C  
ATOM   2072  C   GLY   397     -16.499 -22.251  54.184  1.00                 C  
ATOM   2073  O   GLY   397     -15.952 -23.232  54.694  1.00                 O  
ATOM   2074  N   TRP   398     -16.273 -21.861  52.908  1.00                 N  
ATOM   2075  CA  TRP   398     -15.367 -22.553  51.999  1.00                 C  
ATOM   2076  C   TRP   398     -13.922 -22.084  52.216  1.00                 C  
ATOM   2077  O   TRP   398     -13.352 -21.403  51.378  1.00                 O  
ATOM   2078  CB  TRP   398     -15.788 -22.325  50.546  1.00                 C  
ATOM   2079  CG  TRP   398     -17.108 -22.943  50.200  1.00                 C  
ATOM   2080  CD1 TRP   398     -17.978 -23.551  51.058  1.00                 C  
ATOM   2081  NE1 TRP   398     -19.084 -23.996  50.375  1.00                 N  
ATOM   2082  CD2 TRP   398     -17.708 -23.014  48.901  1.00                 C  
ATOM   2083  CE2 TRP   398     -18.940 -23.677  49.047  1.00                 C  
ATOM   2084  CH2 TRP   398     -19.391 -23.485  46.738  1.00                 C  
ATOM   2085  CZ2 TRP   398     -19.791 -23.919  47.970  1.00                 C  
ATOM   2086  CE3 TRP   398     -17.324 -22.581  47.628  1.00                 C  
ATOM   2087  CZ3 TRP   398     -18.171 -22.822  46.563  1.00                 C  
ATOM   2088  N   ASP   399     -13.339 -22.475  53.345  1.00                 N  
ATOM   2089  CA  ASP   399     -11.985 -22.087  53.738  1.00                 C  
ATOM   2090  C   ASP   399     -10.896 -22.803  52.927  1.00                 C  
ATOM   2091  O   ASP   399      -9.745 -22.354  52.919  1.00                 O  
ATOM   2092  CB  ASP   399     -11.760 -22.361  55.226  1.00                 C  
ATOM   2093  CG  ASP   399     -12.547 -21.420  56.117  1.00                 C  
ATOM   2094  OD1 ASP   399     -13.013 -20.376  55.614  1.00                 O  
ATOM   2095  OD2 ASP   399     -12.698 -21.727  57.319  1.00                 O  
ATOM   2096  N   TRP   400     -11.277 -23.870  52.178  1.00                 N  
ATOM   2097  CA  TRP   400     -10.356 -24.603  51.307  1.00                 C  
ATOM   2098  C   TRP   400      -9.897 -23.728  50.119  1.00                 C  
ATOM   2099  O   TRP   400      -8.858 -23.998  49.521  1.00                 O  
ATOM   2100  CB  TRP   400     -11.012 -25.885  50.792  1.00                 C  
ATOM   2101  CG  TRP   400     -12.231 -25.641  49.956  1.00                 C  
ATOM   2102  CD1 TRP   400     -13.528 -25.634  50.381  1.00                 C  
ATOM   2103  NE1 TRP   400     -14.371 -25.374  49.327  1.00                 N  
ATOM   2104  CD2 TRP   400     -12.267 -25.369  48.549  1.00                 C  
ATOM   2105  CE2 TRP   400     -13.618 -25.208  48.191  1.00                 C  
ATOM   2106  CH2 TRP   400     -13.039 -24.815  45.936  1.00                 C  
ATOM   2107  CZ2 TRP   400     -14.016 -24.930  46.885  1.00                 C  
ATOM   2108  CE3 TRP   400     -11.288 -25.247  47.559  1.00                 C  
ATOM   2109  CZ3 TRP   400     -11.688 -24.971  46.264  1.00                 C  
ATOM   2110  N   VAL   401     -10.646 -22.642  49.831  1.00                 N  
ATOM   2111  CA  VAL   401     -10.259 -21.652  48.837  1.00                 C  
ATOM   2112  C   VAL   401      -9.375 -20.591  49.509  1.00                 C  
ATOM   2113  O   VAL   401      -9.845 -19.856  50.377  1.00                 O  
ATOM   2114  CB  VAL   401     -11.490 -21.005  48.175  1.00                 C  
ATOM   2115  CG1 VAL   401     -11.061 -19.949  47.168  1.00                 C  
ATOM   2116  CG2 VAL   401     -12.354 -22.064  47.507  1.00                 C  
ATOM   2117  N   ILE   402      -8.068 -20.578  49.167  1.00                 N  
ATOM   2118  CA  ILE   402      -7.110 -19.637  49.765  1.00                 C  
ATOM   2119  C   ILE   402      -7.282 -18.259  49.157  1.00                 C  
ATOM   2120  O   ILE   402      -7.292 -17.256  49.873  1.00                 O  
ATOM   2121  CB  ILE   402      -5.659 -20.122  49.591  1.00                 C  
ATOM   2122  CD1 ILE   402      -5.749 -21.425  51.780  1.00                 C  
ATOM   2123  CG1 ILE   402      -5.457 -21.465  50.296  1.00                 C  
ATOM   2124  CG2 ILE   402      -4.682 -19.068  50.089  1.00                 C  
ATOM   2125  N   ALA   403      -7.428 -18.208  47.841  1.00                 N  
ATOM   2126  CA  ALA   403      -7.587 -16.963  47.113  1.00                 C  
ATOM   2127  C   ALA   403      -8.308 -17.224  45.782  1.00                 C  
ATOM   2128  O   ALA   403      -8.087 -18.255  45.158  1.00                 O  
ATOM   2129  CB  ALA   403      -6.233 -16.311  46.875  1.00                 C  
ATOM   2130  N   PRO   404      -9.217 -16.326  45.355  1.00                 N  
ATOM   2131  CA  PRO   404      -9.626 -15.085  46.033  1.00                 C  
ATOM   2132  C   PRO   404     -10.643 -15.364  47.147  1.00                 C  
ATOM   2133  O   PRO   404     -11.412 -16.312  47.050  1.00                 O  
ATOM   2134  CB  PRO   404     -10.240 -14.238  44.916  1.00                 C  
ATOM   2135  CD  PRO   404      -9.852 -16.402  43.971  1.00                 C  
ATOM   2136  CG  PRO   404     -10.798 -15.234  43.956  1.00                 C  
ATOM   2137  N   THR   405     -10.610 -14.579  48.218  1.00                 N  
ATOM   2138  CA  THR   405     -11.583 -14.742  49.304  1.00                 C  
ATOM   2139  C   THR   405     -12.936 -14.166  48.883  1.00                 C  
ATOM   2140  O   THR   405     -13.976 -14.617  49.351  1.00                 O  
ATOM   2141  CB  THR   405     -11.101 -14.064  50.600  1.00                 C  
ATOM   2142  OG1 THR   405     -10.918 -12.661  50.369  1.00                 O  
ATOM   2143  CG2 THR   405      -9.777 -14.659  51.052  1.00                 C  
ATOM   2144  N   GLY   406     -12.909 -13.203  47.958  1.00                 N  
ATOM   2145  CA  GLY   406     -14.084 -12.547  47.410  1.00                 C  
ATOM   2146  C   GLY   406     -13.833 -12.290  45.936  1.00                 C  
ATOM   2147  O   GLY   406     -12.689 -12.071  45.545  1.00                 O  
ATOM   2148  N   TYR   407     -14.895 -12.271  45.116  1.00                 N  
ATOM   2149  CA  TYR   407     -14.780 -11.867  43.708  1.00                 C  
ATOM   2150  C   TYR   407     -16.076 -11.316  43.170  1.00                 C  
ATOM   2151  O   TYR   407     -17.142 -11.672  43.653  1.00                 O  
ATOM   2152  CB  TYR   407     -14.328 -13.048  42.847  1.00                 C  
ATOM   2153  CG  TYR   407     -15.312 -14.196  42.816  1.00                 C  
ATOM   2154  OH  TYR   407     -18.026 -17.345  42.718  1.00                 O  
ATOM   2155  CZ  TYR   407     -17.127 -16.304  42.752  1.00                 C  
ATOM   2156  CD1 TYR   407     -16.273 -14.282  41.817  1.00                 C  
ATOM   2157  CE1 TYR   407     -17.177 -15.327  41.781  1.00                 C  
ATOM   2158  CD2 TYR   407     -15.277 -15.189  43.787  1.00                 C  
ATOM   2159  CE2 TYR   407     -16.173 -16.241  43.767  1.00                 C  
ATOM   2160  N   THR   408     -15.988 -10.375  42.227  1.00                 N  
ATOM   2161  CA  THR   408     -17.172  -9.767  41.618  1.00                 C  
ATOM   2162  C   THR   408     -17.684 -10.648  40.471  1.00                 C  
ATOM   2163  O   THR   408     -17.040 -10.746  39.434  1.00                 O  
ATOM   2164  CB  THR   408     -16.874  -8.348  41.099  1.00                 C  
ATOM   2165  OG1 THR   408     -16.453  -7.517  42.187  1.00                 O  
ATOM   2166  CG2 THR   408     -18.119  -7.737  40.474  1.00                 C  
ATOM   2167  N   ALA   409     -18.788 -11.369  40.713  1.00                 N  
ATOM   2168  CA  ALA   409     -19.335 -12.357  39.782  1.00                 C  
ATOM   2169  C   ALA   409     -20.397 -11.771  38.867  1.00                 C  
ATOM   2170  O   ALA   409     -20.513 -12.193  37.725  1.00                 O  
ATOM   2171  CB  ALA   409     -19.921 -13.536  40.544  1.00                 C  
ATOM   2172  N   ASN   410     -21.233 -10.857  39.406  1.00                 N  
ATOM   2173  CA  ASN   410     -22.360 -10.213  38.711  1.00                 C  
ATOM   2174  C   ASN   410     -23.437 -11.214  38.277  1.00                 C  
ATOM   2175  O   ASN   410     -23.251 -12.420  38.416  1.00                 O  
ATOM   2176  CB  ASN   410     -21.862  -9.429  37.495  1.00                 C  
ATOM   2177  CG  ASN   410     -20.974  -8.262  37.878  1.00                 C  
ATOM   2178  OD1 ASN   410     -21.294  -7.499  38.790  1.00                 O  
ATOM   2179  ND2 ASN   410     -19.853  -8.119  37.180  1.00                 N  
ATOM   2180  N   TYR   411     -24.588 -10.704  37.809  1.00                 N  
ATOM   2181  CA  TYR   411     -25.677 -11.530  37.294  1.00                 C  
ATOM   2182  C   TYR   411     -26.528 -10.744  36.327  1.00                 C  
ATOM   2183  O   TYR   411     -26.389  -9.533  36.235  1.00                 O  
ATOM   2184  CB  TYR   411     -26.533 -12.065  38.443  1.00                 C  
ATOM   2185  CG  TYR   411     -27.223 -10.986  39.247  1.00                 C  
ATOM   2186  OH  TYR   411     -29.134  -8.020  41.448  1.00                 O  
ATOM   2187  CZ  TYR   411     -28.500  -9.001  40.721  1.00                 C  
ATOM   2188  CD1 TYR   411     -28.514 -10.581  38.933  1.00                 C  
ATOM   2189  CE1 TYR   411     -29.153  -9.595  39.662  1.00                 C  
ATOM   2190  CD2 TYR   411     -26.581 -10.376  40.317  1.00                 C  
ATOM   2191  CE2 TYR   411     -27.204  -9.389  41.057  1.00                 C  
ATOM   2192  N   CYS   412     -27.352 -11.449  35.545  1.00                 N  
ATOM   2193  CA  CYS   412     -28.260 -10.868  34.565  1.00                 C  
ATOM   2194  C   CYS   412     -29.669 -10.910  35.087  1.00                 C  
ATOM   2195  O   CYS   412     -30.103 -11.940  35.594  1.00                 O  
ATOM   2196  CB  CYS   412     -28.154 -11.609  33.231  1.00                 C  
ATOM   2197  SG  CYS   412     -26.527 -11.507  32.447  1.00                 S  
ATOM   2198  N   ALA   413     -30.424  -9.844  34.862  1.00                 N  
ATOM   2199  CA  ALA   413     -31.844  -9.798  35.198  1.00                 C  
ATOM   2200  C   ALA   413     -32.523  -8.779  34.320  1.00                 C  
ATOM   2201  O   ALA   413     -31.894  -7.816  33.907  1.00                 O  
ATOM   2202  CB  ALA   413     -32.030  -9.468  36.671  1.00                 C  
ATOM   2203  N   GLY   414     -33.779  -9.023  33.984  1.00                 N  
ATOM   2204  CA  GLY   414     -34.538  -8.110  33.147  1.00                 C  
ATOM   2205  C   GLY   414     -35.380  -8.775  32.083  1.00                 C  
ATOM   2206  O   GLY   414     -35.166  -9.938  31.732  1.00                 O  
ATOM   2207  N   GLU   415     -36.301  -8.016  31.527  1.00                 N  
ATOM   2208  CA  GLU   415     -37.253  -8.491  30.538  1.00                 C  
ATOM   2209  C   GLU   415     -36.708  -8.366  29.122  1.00                 C  
ATOM   2210  O   GLU   415     -36.016  -7.395  28.798  1.00                 O  
ATOM   2211  CB  GLU   415     -38.572  -7.724  30.652  1.00                 C  
ATOM   2212  CD  GLU   415     -40.965  -7.466  29.887  1.00                 C  
ATOM   2213  CG  GLU   415     -39.661  -8.220  29.715  1.00                 C  
ATOM   2214  OE1 GLU   415     -41.003  -6.524  30.706  1.00                 O  
ATOM   2215  OE2 GLU   415     -41.949  -7.817  29.203  1.00                 O  
ATOM   2216  N   CYS   416     -36.992  -9.378  28.283  1.00                 N  
ATOM   2217  CA  CYS   416     -36.607  -9.386  26.880  1.00                 C  
ATOM   2218  C   CYS   416     -37.861  -9.352  26.029  1.00                 C  
ATOM   2219  O   CYS   416     -38.682 -10.270  26.116  1.00                 O  
ATOM   2220  CB  CYS   416     -35.754 -10.617  26.565  1.00                 C  
ATOM   2221  SG  CYS   416     -34.196 -10.699  27.478  1.00                 S  
ATOM   2222  N   ARG   417     -38.061  -8.260  25.258  1.00                 N  
ATOM   2223  CA  ARG   417     -39.248  -8.120  24.400  1.00                 C  
ATOM   2224  C   ARG   417     -38.952  -7.268  23.165  1.00                 C  
ATOM   2225  O   ARG   417     -38.480  -6.140  23.290  1.00                 O  
ATOM   2226  CB  ARG   417     -40.409  -7.508  25.187  1.00                 C  
ATOM   2227  CD  ARG   417     -41.111  -5.782  26.869  1.00                 C  
ATOM   2228  NE  ARG   417     -42.418  -5.465  26.298  1.00                 N  
ATOM   2229  CG  ARG   417     -40.097  -6.152  25.798  1.00                 C  
ATOM   2230  CZ  ARG   417     -43.558  -5.491  26.981  1.00                 C  
ATOM   2231  NH1 ARG   417     -44.699  -5.187  26.378  1.00                 N  
ATOM   2232  NH2 ARG   417     -43.554  -5.821  28.265  1.00                 N  
ATOM   2233  N   HIS   418     -34.032 -13.248  21.317  1.00                 N  
ATOM   2234  CA  HIS   418     -34.608 -14.229  22.231  1.00                 C  
ATOM   2235  C   HIS   418     -35.363 -13.614  23.401  1.00                 C  
ATOM   2236  O   HIS   418     -35.156 -12.446  23.735  1.00                 O  
ATOM   2237  CB  HIS   418     -33.519 -15.150  22.785  1.00                 C  
ATOM   2238  CG  HIS   418     -34.049 -16.308  23.571  1.00                 C  
ATOM   2239  ND1 HIS   418     -34.458 -16.193  24.882  1.00                 N  
ATOM   2240  CE1 HIS   418     -34.881 -17.394  25.316  1.00                 C  
ATOM   2241  CD2 HIS   418     -34.289 -17.719  23.307  1.00                 C  
ATOM   2242  NE2 HIS   418     -34.782 -18.314  24.376  1.00                 N  
ATOM   2243  N   PRO   439     -36.245 -14.396  24.076  1.00                 N  
ATOM   2244  CA  PRO   439     -36.993 -13.839  25.209  1.00                 C  
ATOM   2245  C   PRO   439     -36.356 -14.271  26.540  1.00                 C  
ATOM   2246  O   PRO   439     -37.053 -14.749  27.441  1.00                 O  
ATOM   2247  CB  PRO   439     -38.401 -14.413  25.041  1.00                 C  
ATOM   2248  CD  PRO   439     -37.128 -15.216  23.180  1.00                 C  
ATOM   2249  CG  PRO   439     -38.497 -14.750  23.591  1.00                 C  
ATOM   2250  N   CYS   440     -35.025 -14.161  26.639  1.00                 N  
ATOM   2251  CA  CYS   440     -34.304 -14.691  27.783  1.00                 C  
ATOM   2252  C   CYS   440     -33.025 -13.875  28.116  1.00                 C  
ATOM   2253  O   CYS   440     -32.076 -13.866  27.333  1.00                 O  
ATOM   2254  CB  CYS   440     -33.921 -16.153  27.544  1.00                 C  
ATOM   2255  SG  CYS   440     -33.060 -16.935  28.929  1.00                 S  
ATOM   2256  N   CYS   441     -33.013 -13.204  29.287  1.00                 N  
ATOM   2257  CA  CYS   441     -31.851 -12.433  29.740  1.00                 C  
ATOM   2258  C   CYS   441     -30.751 -13.365  30.290  1.00                 C  
ATOM   2259  O   CYS   441     -30.915 -13.979  31.353  1.00                 O  
ATOM   2260  CB  CYS   441     -32.265 -11.418  30.807  1.00                 C  
ATOM   2261  SG  CYS   441     -30.913 -10.383  31.417  1.00                 S  
ATOM   2262  N   THR   442     -29.644 -13.480  29.551  1.00                 N  
ATOM   2263  CA  THR   442     -28.549 -14.378  29.892  1.00                 C  
ATOM   2264  C   THR   442     -27.192 -13.687  29.644  1.00                 C  
ATOM   2265  O   THR   442     -27.129 -12.715  28.881  1.00                 O  
ATOM   2266  CB  THR   442     -28.622 -15.689  29.087  1.00                 C  
ATOM   2267  OG1 THR   442     -28.454 -15.406  27.692  1.00                 O  
ATOM   2268  CG2 THR   442     -29.971 -16.362  29.287  1.00                 C  
ATOM   2269  N   ALA   443     -26.071 -14.213  30.216  1.00                 N  
ATOM   2270  CA  ALA   443     -24.759 -13.647  29.876  1.00                 C  
ATOM   2271  C   ALA   443     -24.374 -13.947  28.420  1.00                 C  
ATOM   2272  O   ALA   443     -24.572 -15.071  27.944  1.00                 O  
ATOM   2273  CB  ALA   443     -23.690 -14.185  30.815  1.00                 C  
ATOM   2274  N   ALA   444     -23.879 -12.932  27.700  1.00                 N  
ATOM   2275  CA  ALA   444     -23.410 -13.098  26.315  1.00                 C  
ATOM   2276  C   ALA   444     -21.873 -13.067  26.275  1.00                 C  
ATOM   2277  O   ALA   444     -21.268 -13.496  25.293  1.00                 O  
ATOM   2278  CB  ALA   444     -23.995 -12.013  25.424  1.00                 C  
ATOM   2279  N   LYS   445     -21.247 -12.603  27.373  1.00                 N  
ATOM   2280  CA  LYS   445     -19.802 -12.618  27.540  1.00                 C  
ATOM   2281  C   LYS   445     -19.449 -12.938  28.987  1.00                 C  
ATOM   2282  O   LYS   445     -20.012 -12.344  29.917  1.00                 O  
ATOM   2283  CB  LYS   445     -19.200 -11.275  27.121  1.00                 C  
ATOM   2284  CD  LYS   445     -17.149  -9.900  26.674  1.00                 C  
ATOM   2285  CE  LYS   445     -15.632  -9.848  26.747  1.00                 C  
ATOM   2286  CG  LYS   445     -17.682 -11.230  27.181  1.00                 C  
ATOM   2287  NZ  LYS   445     -15.097  -8.539  26.283  1.00                 N  
ATOM   2288  N   TRP   446     -18.532 -13.882  29.183  1.00                 N  
ATOM   2289  CA  TRP   446     -18.080 -14.268  30.516  1.00                 C  
ATOM   2290  C   TRP   446     -16.558 -14.338  30.576  1.00                 C  
ATOM   2291  O   TRP   446     -15.912 -14.541  29.548  1.00                 O  
ATOM   2292  CB  TRP   446     -18.687 -15.614  30.919  1.00                 C  
ATOM   2293  CG  TRP   446     -20.181 -15.592  31.018  1.00                 C  
ATOM   2294  CD1 TRP   446     -20.987 -14.490  31.016  1.00                 C  
ATOM   2295  NE1 TRP   446     -22.304 -14.866  31.124  1.00                 N  
ATOM   2296  CD2 TRP   446     -21.050 -16.726  31.135  1.00                 C  
ATOM   2297  CE2 TRP   446     -22.367 -16.235  31.198  1.00                 C  
ATOM   2298  CH2 TRP   446     -23.240 -18.422  31.370  1.00                 C  
ATOM   2299  CZ2 TRP   446     -23.472 -17.076  31.316  1.00                 C  
ATOM   2300  CE3 TRP   446     -20.842 -18.107  31.192  1.00                 C  
ATOM   2301  CZ3 TRP   446     -21.941 -18.937  31.309  1.00                 C  
ATOM   2302  N   PHE   447     -15.983 -14.114  31.753  1.00                 N  
ATOM   2303  CA  PHE   447     -14.526 -14.150  31.916  1.00                 C  
ATOM   2304  C   PHE   447     -14.088 -15.149  33.021  1.00                 C  
ATOM   2305  O   PHE   447     -14.901 -15.543  33.872  1.00                 O  
ATOM   2306  CB  PHE   447     -13.989 -12.755  32.243  1.00                 C  
ATOM   2307  CG  PHE   447     -12.495 -12.700  32.391  1.00                 C  
ATOM   2308  CZ  PHE   447      -9.732 -12.599  32.671  1.00                 C  
ATOM   2309  CD1 PHE   447     -11.676 -12.655  31.276  1.00                 C  
ATOM   2310  CE1 PHE   447     -10.302 -12.604  31.412  1.00                 C  
ATOM   2311  CD2 PHE   447     -11.909 -12.694  33.644  1.00                 C  
ATOM   2312  CE2 PHE   447     -10.535 -12.644  33.780  1.00                 C  
ATOM   2313  N   PRO   448     -12.819 -15.622  32.982  1.00                 N  
ATOM   2314  CA  PRO   448     -12.389 -16.595  33.980  1.00                 C  
ATOM   2315  C   PRO   448     -11.899 -15.943  35.269  1.00                 C  
ATOM   2316  O   PRO   448     -11.790 -14.718  35.346  1.00                 O  
ATOM   2317  CB  PRO   448     -11.254 -17.355  33.291  1.00                 C  
ATOM   2318  CD  PRO   448     -12.046 -15.727  31.725  1.00                 C  
ATOM   2319  CG  PRO   448     -11.472 -17.112  31.835  1.00                 C  
ATOM   2320  N   LEU   449     -11.667 -16.769  36.311  1.00                 N  
ATOM   2321  CA  LEU   449     -11.010 -16.338  37.545  1.00                 C  
ATOM   2322  C   LEU   449      -9.895 -17.303  37.860  1.00                 C  
ATOM   2323  O   LEU   449      -9.997 -18.473  37.514  1.00                 O  
ATOM   2324  CB  LEU   449     -12.021 -16.259  38.691  1.00                 C  
ATOM   2325  CG  LEU   449     -11.465 -15.859  40.059  1.00                 C  
ATOM   2326  CD1 LEU   449     -10.957 -14.425  40.034  1.00                 C  
ATOM   2327  CD2 LEU   449     -12.522 -16.026  41.139  1.00                 C  
ATOM   2328  N   ALA   450      -8.796 -16.817  38.457  1.00                 N  
ATOM   2329  CA  ALA   450      -7.733 -17.707  38.923  1.00                 C  
ATOM   2330  C   ALA   450      -7.975 -18.041  40.377  1.00                 C  
ATOM   2331  O   ALA   450      -8.334 -17.162  41.162  1.00                 O  
ATOM   2332  CB  ALA   450      -6.372 -17.057  38.725  1.00                 C  
ATOM   2333  N   MET   451      -7.839 -19.308  40.737  1.00                 N  
ATOM   2334  CA  MET   451      -8.119 -19.737  42.099  1.00                 C  
ATOM   2335  C   MET   451      -6.984 -20.549  42.708  1.00                 C  
ATOM   2336  O   MET   451      -6.491 -21.484  42.089  1.00                 O  
ATOM   2337  CB  MET   451      -9.407 -20.561  42.147  1.00                 C  
ATOM   2338  SD  MET   451     -11.328 -21.974  43.557  1.00                 S  
ATOM   2339  CE  MET   451     -12.536 -20.678  43.294  1.00                 C  
ATOM   2340  CG  MET   451      -9.797 -21.022  43.542  1.00                 C  
ATOM   2341  N   LEU   452      -6.596 -20.206  43.936  1.00                 N  
ATOM   2342  CA  LEU   452      -5.624 -20.971  44.723  1.00                 C  
ATOM   2343  C   LEU   452      -6.399 -21.710  45.797  1.00                 C  
ATOM   2344  O   LEU   452      -7.077 -21.075  46.613  1.00                 O  
ATOM   2345  CB  LEU   452      -4.562 -20.041  45.314  1.00                 C  
ATOM   2346  CG  LEU   452      -3.500 -20.699  46.197  1.00                 C  
ATOM   2347  CD1 LEU   452      -2.671 -21.689  45.393  1.00                 C  
ATOM   2348  CD2 LEU   452      -2.601 -19.649  46.830  1.00                 C  
ATOM   2349  N   TYR   453      -6.443 -23.049  45.709  1.00                 N  
ATOM   2350  CA  TYR   453      -7.302 -23.838  46.582  1.00                 C  
ATOM   2351  C   TYR   453      -6.675 -25.163  47.014  1.00                 C  
ATOM   2352  O   TYR   453      -5.811 -25.695  46.330  1.00                 O  
ATOM   2353  CB  TYR   453      -8.641 -24.124  45.900  1.00                 C  
ATOM   2354  CG  TYR   453      -8.530 -25.009  44.679  1.00                 C  
ATOM   2355  OH  TYR   453      -8.226 -27.456  41.330  1.00                 O  
ATOM   2356  CZ  TYR   453      -8.326 -26.645  42.437  1.00                 C  
ATOM   2357  CD1 TYR   453      -8.680 -26.386  44.782  1.00                 C  
ATOM   2358  CE1 TYR   453      -8.580 -27.203  43.671  1.00                 C  
ATOM   2359  CD2 TYR   453      -8.274 -24.464  43.427  1.00                 C  
ATOM   2360  CE2 TYR   453      -8.171 -25.265  42.305  1.00                 C  
ATOM   2361  N   PHE   454      -7.180 -25.721  48.128  1.00                 N  
ATOM   2362  CA  PHE   454      -6.846 -27.052  48.613  1.00                 C  
ATOM   2363  C   PHE   454      -7.803 -28.040  47.934  1.00                 C  
ATOM   2364  O   PHE   454      -9.030 -27.865  48.020  1.00                 O  
ATOM   2365  CB  PHE   454      -6.949 -27.108  50.139  1.00                 C  
ATOM   2366  CG  PHE   454      -5.896 -26.304  50.847  1.00                 C  
ATOM   2367  CZ  PHE   454      -3.944 -24.822  52.158  1.00                 C  
ATOM   2368  CD1 PHE   454      -6.099 -24.964  51.126  1.00                 C  
ATOM   2369  CE1 PHE   454      -5.131 -24.224  51.778  1.00                 C  
ATOM   2370  CD2 PHE   454      -4.703 -26.888  51.234  1.00                 C  
ATOM   2371  CE2 PHE   454      -3.734 -26.148  51.886  1.00                 C  
ATOM   2372  N   ASP   455      -7.264 -29.052  47.234  1.00                 N  
ATOM   2373  CA  ASP   455      -8.118 -30.034  46.539  1.00                 C  
ATOM   2374  C   ASP   455      -8.594 -31.186  47.459  1.00                 C  
ATOM   2375  O   ASP   455      -9.372 -32.048  47.028  1.00                 O  
ATOM   2376  CB  ASP   455      -7.381 -30.629  45.337  1.00                 C  
ATOM   2377  CG  ASP   455      -6.170 -31.446  45.742  1.00                 C  
ATOM   2378  OD1 ASP   455      -5.931 -31.590  46.960  1.00                 O  
ATOM   2379  OD2 ASP   455      -5.461 -31.943  44.843  1.00                 O  
ATOM   2380  N   HIS   456      -8.125 -31.187  48.704  1.00                 N  
ATOM   2381  CA  HIS   456      -8.490 -32.217  49.671  1.00                 C  
ATOM   2382  C   HIS   456      -7.730 -33.519  49.469  1.00                 C  
ATOM   2383  O   HIS   456      -8.082 -34.552  50.055  1.00                 O  
ATOM   2384  CB  HIS   456      -9.992 -32.501  49.610  1.00                 C  
ATOM   2385  CG  HIS   456     -10.846 -31.294  49.844  1.00                 C  
ATOM   2386  ND1 HIS   456     -11.222 -30.882  51.104  1.00                 N  
ATOM   2387  CE1 HIS   456     -11.980 -29.776  50.994  1.00                 C  
ATOM   2388  CD2 HIS   456     -11.479 -30.291  49.001  1.00                 C  
ATOM   2389  NE2 HIS   456     -12.139 -29.416  49.736  1.00                 N  
ATOM   2390  N   ALA   457      -6.682 -33.480  48.628  1.00                 N  
ATOM   2391  CA  ALA   457      -5.860 -34.642  48.342  1.00                 C  
ATOM   2392  C   ALA   457      -4.396 -34.308  48.591  1.00                 C  
ATOM   2393  O   ALA   457      -3.553 -34.554  47.726  1.00                 O  
ATOM   2394  CB  ALA   457      -6.075 -35.104  46.909  1.00                 C  
ATOM   2395  N   HIS   458      -4.094 -33.699  49.782  1.00                 N  
ATOM   2396  CA  HIS   458      -2.720 -33.312  50.200  1.00                 C  
ATOM   2397  C   HIS   458      -2.038 -32.343  49.170  1.00                 C  
ATOM   2398  O   HIS   458      -0.814 -32.231  49.138  1.00                 O  
ATOM   2399  CB  HIS   458      -1.847 -34.554  50.388  1.00                 C  
ATOM   2400  CG  HIS   458      -2.376 -35.516  51.405  1.00                 C  
ATOM   2401  ND1 HIS   458      -2.411 -35.230  52.753  1.00                 N  
ATOM   2402  CE1 HIS   458      -2.935 -36.280  53.410  1.00                 C  
ATOM   2403  CD2 HIS   458      -2.944 -36.856  51.371  1.00                 C  
ATOM   2404  NE2 HIS   458      -3.258 -37.259  52.587  1.00                 N  
ATOM   2405  N   THR   459      -2.855 -31.603  48.387  1.00                 N  
ATOM   2406  CA  THR   459      -2.341 -30.691  47.364  1.00                 C  
ATOM   2407  C   THR   459      -2.998 -29.308  47.417  1.00                 C  
ATOM   2408  O   THR   459      -4.159 -29.182  47.755  1.00                 O  
ATOM   2409  CB  THR   459      -2.531 -31.266  45.948  1.00                 C  
ATOM   2410  OG1 THR   459      -1.835 -32.515  45.839  1.00                 O  
ATOM   2411  CG2 THR   459      -1.976 -30.308  44.905  1.00                 C  
ATOM   2412  N   VAL   460      -2.239 -28.285  47.041  1.00                 N  
ATOM   2413  CA  VAL   460      -2.726 -26.927  46.826  1.00                 C  
ATOM   2414  C   VAL   460      -2.579 -26.648  45.342  1.00                 C  
ATOM   2415  O   VAL   460      -1.520 -26.905  44.767  1.00                 O  
ATOM   2416  CB  VAL   460      -1.960 -25.909  47.691  1.00                 C  
ATOM   2417  CG1 VAL   460      -2.446 -24.496  47.408  1.00                 C  
ATOM   2418  CG2 VAL   460      -2.112 -26.243  49.167  1.00                 C  
ATOM   2419  N   LEU   461      -3.639 -26.221  44.706  1.00                 N  
ATOM   2420  CA  LEU   461      -3.616 -26.010  43.277  1.00                 C  
ATOM   2421  C   LEU   461      -3.921 -24.578  42.929  1.00                 C  
ATOM   2422  O   LEU   461      -4.755 -23.943  43.568  1.00                 O  
ATOM   2423  CB  LEU   461      -4.613 -26.940  42.582  1.00                 C  
ATOM   2424  CG  LEU   461      -4.383 -28.441  42.768  1.00                 C  
ATOM   2425  CD1 LEU   461      -5.512 -29.240  42.135  1.00                 C  
ATOM   2426  CD2 LEU   461      -3.045 -28.857  42.176  1.00                 C  
ATOM   2427  N   TYR   462      -3.215 -24.055  41.947  1.00                 N  
ATOM   2428  CA  TYR   462      -3.501 -22.762  41.352  1.00                 C  
ATOM   2429  C   TYR   462      -3.982 -23.033  39.934  1.00                 C  
ATOM   2430  O   TYR   462      -3.355 -23.803  39.208  1.00                 O  
ATOM   2431  CB  TYR   462      -2.259 -21.869  41.388  1.00                 C  
ATOM   2432  CG  TYR   462      -2.468 -20.504  40.772  1.00                 C  
ATOM   2433  OH  TYR   462      -3.051 -16.745  39.093  1.00                 O  
ATOM   2434  CZ  TYR   462      -2.857 -17.989  39.647  1.00                 C  
ATOM   2435  CD1 TYR   462      -3.173 -19.518  41.451  1.00                 C  
ATOM   2436  CE1 TYR   462      -3.369 -18.268  40.896  1.00                 C  
ATOM   2437  CD2 TYR   462      -1.959 -20.206  39.515  1.00                 C  
ATOM   2438  CE2 TYR   462      -2.146 -18.961  38.944  1.00                 C  
ATOM   2439  N   THR   463      -5.148 -22.527  39.602  1.00                 N  
ATOM   2440  CA  THR   463      -5.741 -22.797  38.308  1.00                 C  
ATOM   2441  C   THR   463      -6.616 -21.697  37.778  1.00                 C  
ATOM   2442  O   THR   463      -6.915 -20.735  38.488  1.00                 O  
ATOM   2443  CB  THR   463      -6.584 -24.085  38.331  1.00                 C  
ATOM   2444  OG1 THR   463      -7.725 -23.898  39.178  1.00                 O  
ATOM   2445  CG2 THR   463      -5.765 -25.249  38.869  1.00                 C  
ATOM   2446  N   TYR   464      -7.044 -21.844  36.505  1.00                 N  
ATOM   2447  CA  TYR   464      -7.903 -20.892  35.833  1.00                 C  
ATOM   2448  C   TYR   464      -9.285 -21.504  35.648  1.00                 C  
ATOM   2449  O   TYR   464      -9.417 -22.523  34.973  1.00                 O  
ATOM   2450  CB  TYR   464      -7.299 -20.482  34.488  1.00                 C  
ATOM   2451  CG  TYR   464      -6.016 -19.691  34.609  1.00                 C  
ATOM   2452  OH  TYR   464      -2.478 -17.532  34.941  1.00                 O  
ATOM   2453  CZ  TYR   464      -3.650 -18.245  34.831  1.00                 C  
ATOM   2454  CD1 TYR   464      -4.792 -20.336  34.727  1.00                 C  
ATOM   2455  CE1 TYR   464      -3.614 -19.622  34.837  1.00                 C  
ATOM   2456  CD2 TYR   464      -6.033 -18.302  34.604  1.00                 C  
ATOM   2457  CE2 TYR   464      -4.865 -17.572  34.714  1.00                 C  
ATOM   2458  N   MET   465     -10.312 -20.913  36.289  1.00                 N  
ATOM   2459  CA  MET   465     -11.693 -21.393  36.159  1.00                 C  
ATOM   2460  C   MET   465     -12.445 -20.538  35.149  1.00                 C  
ATOM   2461  O   MET   465     -12.669 -19.357  35.392  1.00                 O  
ATOM   2462  CB  MET   465     -12.397 -21.373  37.517  1.00                 C  
ATOM   2463  SD  MET   465     -12.619 -22.226  40.144  1.00                 S  
ATOM   2464  CE  MET   465     -14.179 -23.014  39.751  1.00                 C  
ATOM   2465  CG  MET   465     -11.784 -22.307  38.548  1.00                 C  
ATOM   2466  N   GLN   466     -12.838 -21.107  33.992  1.00                 N  
ATOM   2467  CA  GLN   466     -13.505 -20.283  32.975  1.00                 C  
ATOM   2468  C   GLN   466     -14.945 -19.884  33.327  1.00                 C  
ATOM   2469  O   GLN   466     -15.571 -20.502  34.173  1.00                 O  
ATOM   2470  CB  GLN   466     -13.523 -21.006  31.627  1.00                 C  
ATOM   2471  CD  GLN   466     -12.208 -21.901  29.665  1.00                 C  
ATOM   2472  CG  GLN   466     -12.148 -21.203  31.009  1.00                 C  
ATOM   2473  OE1 GLN   466     -13.015 -22.807  29.460  1.00                 O  
ATOM   2474  NE2 GLN   466     -11.350 -21.479  28.742  1.00                 N  
ATOM   2475  N   LYS   467     -15.466 -18.841  32.643  1.00                 N  
ATOM   2476  CA  LYS   467     -16.855 -18.376  32.742  1.00                 C  
ATOM   2477  C   LYS   467     -17.392 -18.277  34.180  1.00                 C  
ATOM   2478  O   LYS   467     -18.480 -18.787  34.475  1.00                 O  
ATOM   2479  CB  LYS   467     -17.785 -19.293  31.945  1.00                 C  
ATOM   2480  CD  LYS   467     -18.486 -20.212  29.717  1.00                 C  
ATOM   2481  CE  LYS   467     -18.198 -20.242  28.225  1.00                 C  
ATOM   2482  CG  LYS   467     -17.487 -19.337  30.455  1.00                 C  
ATOM   2483  NZ  LYS   467     -19.157 -21.113  27.492  1.00                 N  
ATOM   2484  N   MET   468     -16.654 -17.561  35.060  1.00                 N  
ATOM   2485  CA  MET   468     -17.083 -17.368  36.455  1.00                 C  
ATOM   2486  C   MET   468     -17.610 -15.954  36.680  1.00                 C  
ATOM   2487  O   MET   468     -18.370 -15.722  37.622  1.00                 O  
ATOM   2488  CB  MET   468     -15.927 -17.655  37.416  1.00                 C  
ATOM   2489  SD  MET   468     -16.724 -20.277  37.829  1.00                 S  
ATOM   2490  CE  MET   468     -16.959 -19.887  39.562  1.00                 C  
ATOM   2491  CG  MET   468     -15.438 -19.094  37.385  1.00                 C  
ATOM   2492  N   ILE   469     -17.202 -15.005  35.811  1.00                 N  
ATOM   2493  CA  ILE   469     -17.614 -13.603  35.904  1.00                 C  
ATOM   2494  C   ILE   469     -18.504 -13.251  34.719  1.00                 C  
ATOM   2495  O   ILE   469     -18.157 -13.570  33.583  1.00                 O  
ATOM   2496  CB  ILE   469     -16.398 -12.660  35.969  1.00                 C  
ATOM   2497  CD1 ILE   469     -14.221 -12.249  37.231  1.00                 C  
ATOM   2498  CG1 ILE   469     -15.557 -12.959  37.212  1.00                 C  
ATOM   2499  CG2 ILE   469     -16.847 -11.208  35.923  1.00                 C  
ATOM   2500  N   ILE   470     -19.665 -12.616  34.980  1.00                 N  
ATOM   2501  CA  ILE   470     -20.543 -12.133  33.916  1.00                 C  
ATOM   2502  C   ILE   470     -20.042 -10.766  33.482  1.00                 C  
ATOM   2503  O   ILE   470     -19.918  -9.869  34.314  1.00                 O  
ATOM   2504  CB  ILE   470     -22.011 -12.079  34.377  1.00                 C  
ATOM   2505  CD1 ILE   470     -23.859 -13.491  35.423  1.00                 C  
ATOM   2506  CG1 ILE   470     -22.508 -13.480  34.740  1.00                 C  
ATOM   2507  CG2 ILE   470     -22.880 -11.428  33.312  1.00                 C  
ATOM   2508  N   ASP   471     -19.689 -10.622  32.198  1.00                 N  
ATOM   2509  CA  ASP   471     -19.168  -9.362  31.658  1.00                 C  
ATOM   2510  C   ASP   471     -20.269  -8.565  30.946  1.00                 C  
ATOM   2511  O   ASP   471     -20.281  -7.341  31.000  1.00                 O  
ATOM   2512  CB  ASP   471     -18.010  -9.630  30.695  1.00                 C  
ATOM   2513  CG  ASP   471     -16.800 -10.223  31.390  1.00                 C  
ATOM   2514  OD1 ASP   471     -16.307  -9.604  32.356  1.00                 O  
ATOM   2515  OD2 ASP   471     -16.344 -11.307  30.968  1.00                 O  
ATOM   2516  N   ARG   472     -21.143  -9.268  30.226  1.00                 N  
ATOM   2517  CA  ARG   472     -22.180  -8.670  29.424  1.00                 C  
ATOM   2518  C   ARG   472     -23.436  -9.515  29.507  1.00                 C  
ATOM   2519  O   ARG   472     -23.350 -10.744  29.532  1.00                 O  
ATOM   2520  CB  ARG   472     -21.717  -8.521  27.974  1.00                 C  
ATOM   2521  CD  ARG   472     -20.155  -7.448  26.327  1.00                 C  
ATOM   2522  NE  ARG   472     -19.005  -6.567  26.138  1.00                 N  
ATOM   2523  CG  ARG   472     -20.532  -7.586  27.794  1.00                 C  
ATOM   2524  CZ  ARG   472     -18.457  -6.296  24.958  1.00                 C  
ATOM   2525  NH1 ARG   472     -17.413  -5.483  24.883  1.00                 N  
ATOM   2526  NH2 ARG   472     -18.955  -6.840  23.856  1.00                 N  
ATOM   2527  N   CYS   473     -24.611  -8.864  29.494  1.00                 N  
ATOM   2528  CA  CYS   473     -25.889  -9.569  29.429  1.00                 C  
ATOM   2529  C   CYS   473     -26.578  -9.259  28.116  1.00                 C  
ATOM   2530  O   CYS   473     -26.390  -8.179  27.553  1.00                 O  
ATOM   2531  CB  CYS   473     -26.776  -9.181  30.614  1.00                 C  
ATOM   2532  SG  CYS   473     -26.081  -9.588  32.232  1.00                 S  
ATOM   2533  N   SER   474     -27.341 -10.213  27.620  1.00                 N  
ATOM   2534  CA  SER   474     -28.086 -10.049  26.385  1.00                 C  
ATOM   2535  C   SER   474     -29.332 -10.891  26.350  1.00                 C  
ATOM   2536  O   SER   474     -29.596 -11.662  27.275  1.00                 O  
ATOM   2537  CB  SER   474     -27.208 -10.392  25.180  1.00                 C  
ATOM   2538  OG  SER   474     -26.902 -11.775  25.149  1.00                 O  
ATOM   2539  N   CYS   475     -30.114 -10.745  25.296  1.00                 N  
ATOM   2540  CA  CYS   475     -31.329 -11.523  25.114  1.00                 C  
ATOM   2541  C   CYS   475     -31.080 -12.604  24.079  1.00                 C  
ATOM   2542  O   CYS   475     -30.616 -12.300  22.980  1.00                 O  
ATOM   2543  CB  CYS   475     -32.488 -10.616  24.695  1.00                 C  
ATOM   2544  SG  CYS   475     -32.950  -9.377  25.928  1.00                 S  
ATOM   2545  N   ALA   476     -31.288 -13.883  24.459  1.00                 N  
ATOM   2546  CA  ALA   476     -31.082 -15.023  23.559  1.00                 C  
ATOM   2547  C   ALA   476     -31.982 -16.202  23.943  1.00                 C  
ATOM   2548  O   ALA   476     -32.587 -16.814  23.037  1.00                 O  
ATOM   2549  CB  ALA   476     -29.623 -15.453  23.574  1.00                 C  
TER
