# Supplementary material for: Comparative Single-Cell Transcriptomics Reveals Novel Genes Involved in Bivalve Embryonic Shell Formation and Questions Ontogenetic Homology of Molluscan Shell Types
Source: Front Cell Dev Biol. 2022 Jun 9;10:883755. doi: 10.3389/fcell.2022.883755 (PMC9261976; doi:10.3389/fcell.2022.883755)
Supplement: Supplementary file 1 [file DataSheet1.ZIP › Supplementary_File1/s_f_2/3bda6c2ee7c79bdb.final.pdb]

ATOM      1  N   VAL    68      93.817  95.420  30.311  1.00                 N  
ATOM      2  CA  VAL    68      94.665  96.096  31.285  1.00                 C  
ATOM      3  C   VAL    68      93.833  97.124  32.039  1.00                 C  
ATOM      4  O   VAL    68      93.600  96.995  33.241  1.00                 O  
ATOM      5  CB  VAL    68      95.880  96.760  30.611  1.00                 C  
ATOM      6  CG1 VAL    68      96.639  97.620  31.610  1.00                 C  
ATOM      7  CG2 VAL    68      96.795  95.706  30.006  1.00                 C  
ATOM      8  N   GLU    69      93.380  98.139  31.314  1.00                 N  
ATOM      9  CA  GLU    69      92.575  99.196  31.899  1.00                 C  
ATOM     10  C   GLU    69      91.429  98.639  32.756  1.00                 C  
ATOM     11  O   GLU    69      91.365  98.904  33.958  1.00                 O  
ATOM     12  CB  GLU    69      92.005 100.103  30.806  1.00                 C  
ATOM     13  CD  GLU    69      90.680 102.173  30.225  1.00                 C  
ATOM     14  CG  GLU    69      91.189 101.272  31.333  1.00                 C  
ATOM     15  OE1 GLU    69      90.952 101.873  29.044  1.00                 O  
ATOM     16  OE2 GLU    69      90.008 103.178  30.539  1.00                 O  
ATOM     17  N   PRO    70      90.515  97.851  32.156  1.00                 N  
ATOM     18  CA  PRO    70      89.396  97.292  32.924  1.00                 C  
ATOM     19  C   PRO    70      89.831  96.420  34.102  1.00                 C  
ATOM     20  O   PRO    70      88.992  95.902  34.840  1.00                 O  
ATOM     21  CB  PRO    70      88.625  96.457  31.900  1.00                 C  
ATOM     22  CD  PRO    70      90.432  97.474  30.705  1.00                 C  
ATOM     23  CG  PRO    70      88.996  97.047  30.581  1.00                 C  
ATOM     24  N   ILE    71      91.141  96.250  34.269  1.00                 N  
ATOM     25  CA  ILE    71      91.660  95.445  35.366  1.00                 C  
ATOM     26  C   ILE    71      92.475  96.257  36.355  1.00                 C  
ATOM     27  O   ILE    71      92.345  96.072  37.563  1.00                 O  
ATOM     28  CB  ILE    71      92.520  94.276  34.851  1.00                 C  
ATOM     29  CD1 ILE    71      92.473  92.264  33.286  1.00                 C  
ATOM     30  CG1 ILE    71      91.668  93.310  34.025  1.00                 C  
ATOM     31  CG2 ILE    71      93.213  93.574  36.008  1.00                 C  
ATOM     32  N   VAL    72      93.316  97.154  35.851  1.00                 N  
ATOM     33  CA  VAL    72      94.127  97.986  36.729  1.00                 C  
ATOM     34  C   VAL    72      93.212  98.800  37.635  1.00                 C  
ATOM     35  O   VAL    72      93.512  99.007  38.811  1.00                 O  
ATOM     36  CB  VAL    72      95.063  98.908  35.926  1.00                 C  
ATOM     37  CG1 VAL    72      95.742  99.910  36.848  1.00                 C  
ATOM     38  CG2 VAL    72      96.098  98.089  35.170  1.00                 C  
ATOM     39  N   LEU    73      92.093  99.259  37.084  1.00                 N  
ATOM     40  CA  LEU    73      91.131 100.029  37.864  1.00                 C  
ATOM     41  C   LEU    73      90.381  99.068  38.782  1.00                 C  
ATOM     42  O   LEU    73      90.412  99.210  40.005  1.00                 O  
ATOM     43  CB  LEU    73      90.175 100.786  36.940  1.00                 C  
ATOM     44  CG  LEU    73      89.097 101.630  37.623  1.00                 C  
ATOM     45  CD1 LEU    73      89.728 102.708  38.490  1.00                 C  
ATOM     46  CD2 LEU    73      88.170 102.255  36.592  1.00                 C  
ATOM     47  N   ILE    74      89.722  98.081  38.183  1.00                 N  
ATOM     48  CA  ILE    74      88.967  97.087  38.936  1.00                 C  
ATOM     49  C   ILE    74      89.846  96.449  40.012  1.00                 C  
ATOM     50  O   ILE    74      89.351  95.786  40.924  1.00                 O  
ATOM     51  CB  ILE    74      88.386  96.001  38.012  1.00                 C  
ATOM     52  CD1 ILE    74      86.477  94.321  37.827  1.00                 C  
ATOM     53  CG1 ILE    74      87.293  95.212  38.737  1.00                 C  
ATOM     54  CG2 ILE    74      89.492  95.093  37.495  1.00                 C  
ATOM     55  N   GLY    75      91.155  96.647  39.904  1.00                 N  
ATOM     56  CA  GLY    75      92.086  96.108  40.886  1.00                 C  
ATOM     57  C   GLY    75      92.209  97.115  42.024  1.00                 C  
ATOM     58  O   GLY    75      91.964  96.788  43.183  1.00                 O  
ATOM     59  N   PHE    76      92.584  98.345  41.686  1.00                 N  
ATOM     60  CA  PHE    76      92.723  99.395  42.686  1.00                 C  
ATOM     61  C   PHE    76      91.423  99.551  43.472  1.00                 C  
ATOM     62  O   PHE    76      91.444  99.817  44.672  1.00                 O  
ATOM     63  CB  PHE    76      93.112 100.718  42.023  1.00                 C  
ATOM     64  CG  PHE    76      93.290 101.852  42.992  1.00                 C  
ATOM     65  CZ  PHE    76      93.612 103.953  44.783  1.00                 C  
ATOM     66  CD1 PHE    76      94.448 101.967  43.741  1.00                 C  
ATOM     67  CE1 PHE    76      94.611 103.011  44.632  1.00                 C  
ATOM     68  CD2 PHE    76      92.299 102.804  43.155  1.00                 C  
ATOM     69  CE2 PHE    76      92.462 103.847  44.046  1.00                 C  
ATOM     70  N   ILE    77      90.294  99.379  42.795  1.00                 N  
ATOM     71  CA  ILE    77      88.998  99.496  43.449  1.00                 C  
ATOM     72  C   ILE    77      88.832  98.416  44.513  1.00                 C  
ATOM     73  O   ILE    77      88.415  98.702  45.633  1.00                 O  
ATOM     74  CB  ILE    77      87.844  99.419  42.432  1.00                 C  
ATOM     75  CD1 ILE    77      86.943 100.526  40.321  1.00                 C  
ATOM     76  CG1 ILE    77      87.846 100.653  41.528  1.00                 C  
ATOM     77  CG2 ILE    77      86.514  99.243  43.149  1.00                 C  
ATOM     78  N   VAL    78      89.159  97.175  44.163  1.00                 N  
ATOM     79  CA  VAL    78      89.037  96.068  45.105  1.00                 C  
ATOM     80  C   VAL    78      90.175  96.076  46.124  1.00                 C  
ATOM     81  O   VAL    78      90.026  95.569  47.238  1.00                 O  
ATOM     82  CB  VAL    78      89.003  94.710  44.379  1.00                 C  
ATOM     83  CG1 VAL    78      89.047  93.568  45.383  1.00                 C  
ATOM     84  CG2 VAL    78      87.764  94.606  43.502  1.00                 C  
ATOM     85  N   ALA    79      91.311  96.651  45.741  1.00                 N  
ATOM     86  CA  ALA    79      92.458  96.726  46.639  1.00                 C  
ATOM     87  C   ALA    79      92.096  97.627  47.815  1.00                 C  
ATOM     88  O   ALA    79      92.146  97.208  48.973  1.00                 O  
ATOM     89  CB  ALA    79      93.680  97.244  45.896  1.00                 C  
ATOM     90  N   GLY    80      91.728  98.867  47.503  1.00                 N  
ATOM     91  CA  GLY    80      91.337  99.841  48.517  1.00                 C  
ATOM     92  C   GLY    80      89.914  99.538  48.980  1.00                 C  
ATOM     93  O   GLY    80      89.102 100.443  49.160  1.00                 O  
ATOM     94  N   LEU    81      89.619  98.253  49.154  1.00                 N  
ATOM     95  CA  LEU    81      88.306  97.805  49.603  1.00                 C  
ATOM     96  C   LEU    81      88.514  96.740  50.668  1.00                 C  
ATOM     97  O   LEU    81      87.617  96.445  51.455  1.00                 O  
ATOM     98  CB  LEU    81      87.488  97.276  48.423  1.00                 C  
ATOM     99  CG  LEU    81      86.073  96.789  48.743  1.00                 C  
ATOM    100  CD1 LEU    81      85.233  97.919  49.318  1.00                 C  
ATOM    101  CD2 LEU    81      85.409  96.214  47.502  1.00                 C  
ATOM    102  N   LEU    82      89.709  96.162  50.672  1.00                 N  
ATOM    103  CA  LEU    82      90.076  95.145  51.645  1.00                 C  
ATOM    104  C   LEU    82      90.685  95.919  52.808  1.00                 C  
ATOM    105  O   LEU    82      90.315  95.732  53.968  1.00                 O  
ATOM    106  CB  LEU    82      91.036  94.130  51.022  1.00                 C  
ATOM    107  CG  LEU    82      90.463  93.246  49.913  1.00                 C  
ATOM    108  CD1 LEU    82      91.556  92.398  49.282  1.00                 C  
ATOM    109  CD2 LEU    82      89.351  92.359  50.453  1.00                 C  
ATOM    110  N   PHE    83      91.619  96.806  52.470  1.00                 N  
ATOM    111  CA  PHE    83      92.289  97.656  53.447  1.00                 C  
ATOM    112  C   PHE    83      91.266  98.694  53.899  1.00                 C  
ATOM    113  O   PHE    83      91.595  99.660  54.586  1.00                 O  
ATOM    114  CB  PHE    83      93.537  98.295  52.835  1.00                 C  
ATOM    115  CG  PHE    83      94.645  97.318  52.560  1.00                 C  
ATOM    116  CZ  PHE    83      96.696  95.510  52.057  1.00                 C  
ATOM    117  CD1 PHE    83      94.934  96.924  51.265  1.00                 C  
ATOM    118  CE1 PHE    83      95.953  96.025  51.012  1.00                 C  
ATOM    119  CD2 PHE    83      95.398  96.794  53.595  1.00                 C  
ATOM    120  CE2 PHE    83      96.417  95.895  53.342  1.00                 C  
ATOM    121  N   GLY    84      90.019  98.482  53.487  1.00                 N  
ATOM    122  CA  GLY    84      88.942  99.384  53.849  1.00                 C  
ATOM    123  C   GLY    84      87.938  98.654  54.717  1.00                 C  
ATOM    124  O   GLY    84      87.426  99.200  55.693  1.00                 O  
ATOM    125  N   LEU    85      87.657  97.409  54.355  1.00                 N  
ATOM    126  CA  LEU    85      86.724  96.592  55.115  1.00                 C  
ATOM    127  C   LEU    85      87.536  95.870  56.192  1.00                 C  
ATOM    128  O   LEU    85      87.104  94.861  56.754  1.00                 O  
ATOM    129  CB  LEU    85      85.990  95.617  54.192  1.00                 C  
ATOM    130  CG  LEU    85      85.175  96.242  53.057  1.00                 C  
ATOM    131  CD1 LEU    85      84.554  95.162  52.184  1.00                 C  
ATOM    132  CD2 LEU    85      84.096  97.159  53.613  1.00                 C  
TER
