# Supplementary material for: Comparative Single-Cell Transcriptomics Reveals Novel Genes Involved in Bivalve Embryonic Shell Formation and Questions Ontogenetic Homology of Molluscan Shell Types
Source: Front Cell Dev Biol. 2022 Jun 9;10:883755. doi: 10.3389/fcell.2022.883755 (PMC9261976; doi:10.3389/fcell.2022.883755)
Supplement: Supplementary file 1 [file DataSheet1.ZIP › Supplementary_File1/s_f_2/3cb6bf3552761fff.final.pdb]

SSBOND   1 CYS      5    CYS     11
ATOM      1  N   PRO     3      -7.114   6.154  -0.073  1.00                 N  
ATOM      2  CA  PRO     3      -6.645   6.451  -1.419  1.00                 C  
ATOM      3  C   PRO     3      -5.967   5.250  -2.072  1.00                 C  
ATOM      4  O   PRO     3      -5.769   4.215  -1.437  1.00                 O  
ATOM      5  CB  PRO     3      -5.655   7.600  -1.221  1.00                 C  
ATOM      6  CD  PRO     3      -6.517   7.056   0.945  1.00                 C  
ATOM      7  CG  PRO     3      -6.032   8.196   0.094  1.00                 C  
ATOM      8  N   PRO     4      -5.613   5.397  -3.345  1.00                 N  
ATOM      9  CA  PRO     4      -4.957   4.324  -4.083  1.00                 C  
ATOM     10  C   PRO     4      -3.448   4.362  -3.874  1.00                 C  
ATOM     11  O   PRO     4      -2.875   5.419  -3.608  1.00                 O  
ATOM     12  CB  PRO     4      -5.330   4.596  -5.542  1.00                 C  
ATOM     13  CD  PRO     4      -6.038   6.522  -4.309  1.00                 C  
ATOM     14  CG  PRO     4      -5.459   6.080  -5.624  1.00                 C  
ATOM     15  N   CYS     5      -2.807   3.204  -3.997  1.00                 N  
ATOM     16  CA  CYS     5      -1.362   3.112  -3.820  1.00                 C  
ATOM     17  C   CYS     5      -0.634   3.584  -5.073  1.00                 C  
ATOM     18  O   CYS     5      -1.211   3.628  -6.160  1.00                 O  
ATOM     19  CB  CYS     5      -0.954   1.677  -3.478  1.00                 C  
ATOM     20  SG  CYS     5      -1.588   1.078  -1.894  1.00                 S  
ATOM     21  N   CYS     6       0.636   3.935  -4.914  1.00                 N  
ATOM     22  CA  CYS     6       1.447   4.404  -6.030  1.00                 C  
ATOM     23  C   CYS     6       1.556   3.332  -7.112  1.00                 C  
ATOM     24  O   CYS     6       1.270   2.162  -6.867  1.00                 O  
ATOM     25  CB  CYS     6       2.841   4.810  -5.546  1.00                 C  
ATOM     26  SG  CYS     6       2.856   6.218  -4.411  1.00                 S  
ATOM     27  N   PRO     7       1.973   3.720  -8.328  1.00                 N  
ATOM     28  CA  PRO     7       2.118   2.784  -9.449  1.00                 C  
ATOM     29  C   PRO     7       3.025   1.604  -9.112  1.00                 C  
ATOM     30  O   PRO     7       2.961   0.558  -9.757  1.00                 O  
ATOM     31  CB  PRO     7       2.723   3.636 -10.567  1.00                 C  
ATOM     32  CD  PRO     7       2.347   5.122  -8.728  1.00                 C  
ATOM     33  CG  PRO     7       2.325   5.033 -10.228  1.00                 C  
ATOM     34  N   GLY     8       3.874   1.779  -8.103  1.00                 N  
ATOM     35  CA  GLY     8       4.796   0.727  -7.690  1.00                 C  
ATOM     36  C   GLY     8       4.237  -0.070  -6.514  1.00                 C  
ATOM     37  O   GLY     8       4.485  -1.270  -6.392  1.00                 O  
ATOM     38  N   HIS     9       3.486   0.603  -5.647  1.00                 N  
ATOM     39  CA  HIS     9       2.900  -0.048  -4.481  1.00                 C  
ATOM     40  C   HIS     9       1.453  -0.451  -4.749  1.00                 C  
ATOM     41  O   HIS     9       0.788   0.122  -5.610  1.00                 O  
ATOM     42  CB  HIS     9       2.973   0.872  -3.261  1.00                 C  
ATOM     43  CG  HIS     9       4.368   1.137  -2.787  1.00                 C  
ATOM     44  ND1 HIS     9       5.113   0.200  -2.104  1.00                 N  
ATOM     45  CE1 HIS     9       6.317   0.725  -1.813  1.00                 C  
ATOM     46  CD2 HIS     9       5.291   2.261  -2.851  1.00                 C  
ATOM     47  NE2 HIS     9       6.430   1.961  -2.258  1.00                 N  
ATOM     48  N   VAL    10       0.972  -1.443  -4.006  1.00                 N  
ATOM     49  CA  VAL    10      -0.396  -1.922  -4.168  1.00                 C  
ATOM     50  C   VAL    10      -0.995  -2.344  -2.831  1.00                 C  
ATOM     51  O   VAL    10      -0.272  -2.672  -1.891  1.00                 O  
ATOM     52  CB  VAL    10      -0.469  -3.095  -5.163  1.00                 C  
ATOM     53  CG1 VAL    10       0.002  -2.655  -6.541  1.00                 C  
ATOM     54  CG2 VAL    10       0.358  -4.270  -4.663  1.00                 C  
ATOM     55  N   CYS    11      -2.322  -2.336  -2.756  1.00                 N  
ATOM     56  CA  CYS    11      -3.022  -2.719  -1.536  1.00                 C  
ATOM     57  C   CYS    11      -3.142  -4.236  -1.432  1.00                 C  
ATOM     58  O   CYS    11      -3.800  -4.874  -2.255  1.00                 O  
ATOM     59  CB  CYS    11      -4.409  -2.075  -1.489  1.00                 C  
ATOM     60  SG  CYS    11      -4.391  -0.268  -1.416  1.00                 S  
ATOM     61  N   ARG    12      -2.503  -4.808  -0.417  1.00                 N  
ATOM     62  CA  ARG    12      -2.538  -6.251  -0.207  1.00                 C  
ATOM     63  C   ARG    12      -3.968  -6.737   0.009  1.00                 C  
ATOM     64  O   ARG    12      -4.771  -6.064   0.655  1.00                 O  
ATOM     65  CB  ARG    12      -1.663  -6.640   0.986  1.00                 C  
ATOM     66  CD  ARG    12       0.627  -6.779   2.004  1.00                 C  
ATOM     67  NE  ARG    12       0.581  -8.215   2.269  1.00                 N  
ATOM     68  CG  ARG    12      -0.178  -6.401   0.771  1.00                 C  
ATOM     69  CZ  ARG    12       1.022  -8.783   3.387  1.00                 C  
ATOM     70  NH1 ARG    12       0.939 -10.097   3.540  1.00                 N  
ATOM     71  NH2 ARG    12       1.545  -8.035   4.348  1.00                 N  
TER
