# Supplementary material for: Comparative Single-Cell Transcriptomics Reveals Novel Genes Involved in Bivalve Embryonic Shell Formation and Questions Ontogenetic Homology of Molluscan Shell Types
Source: Front Cell Dev Biol. 2022 Jun 9;10:883755. doi: 10.3389/fcell.2022.883755 (PMC9261976; doi:10.3389/fcell.2022.883755)
Supplement: Supplementary file 1 [file DataSheet1.ZIP › Supplementary_File1/s_f_2/3ea75918dab9de7f.final.pdb]

ATOM      1  N   THR    63     -45.939 -16.526  66.100  1.00                 N  
ATOM      2  CA  THR    63     -45.672 -17.940  65.729  1.00                 C  
ATOM      3  C   THR    63     -45.708 -18.122  64.227  1.00                 C  
ATOM      4  O   THR    63     -44.676 -18.242  63.575  1.00                 O  
ATOM      5  CB  THR    63     -46.684 -18.897  66.386  1.00                 C  
ATOM      6  OG1 THR    63     -46.576 -18.806  67.812  1.00                 O  
ATOM      7  CG2 THR    63     -46.409 -20.333  65.968  1.00                 C  
ATOM      8  N   TYR    64     -46.917 -18.106  63.692  1.00                 N  
ATOM      9  CA  TYR    64     -47.197 -18.727  62.422  1.00                 C  
ATOM     10  C   TYR    64     -48.238 -17.893  61.678  1.00                 C  
ATOM     11  O   TYR    64     -49.435 -17.966  61.972  1.00                 O  
ATOM     12  CB  TYR    64     -47.681 -20.164  62.624  1.00                 C  
ATOM     13  CG  TYR    64     -47.918 -20.917  61.334  1.00                 C  
ATOM     14  OH  TYR    64     -48.554 -22.990  57.786  1.00                 O  
ATOM     15  CZ  TYR    64     -48.345 -22.304  58.960  1.00                 C  
ATOM     16  CD1 TYR    64     -46.853 -21.419  60.597  1.00                 C  
ATOM     17  CE1 TYR    64     -47.060 -22.109  59.418  1.00                 C  
ATOM     18  CD2 TYR    64     -49.207 -21.124  60.858  1.00                 C  
ATOM     19  CE2 TYR    64     -49.433 -21.811  59.680  1.00                 C  
ATOM     20  N   PHE    65     -47.765 -17.114  60.709  1.00                 N  
ATOM     21  CA  PHE    65     -48.534 -16.057  60.052  1.00                 C  
ATOM     22  C   PHE    65     -49.229 -15.178  61.089  1.00                 C  
ATOM     23  O   PHE    65     -50.400 -15.363  61.415  1.00                 O  
ATOM     24  CB  PHE    65     -49.560 -16.660  59.090  1.00                 C  
ATOM     25  CG  PHE    65     -48.949 -17.467  57.980  1.00                 C  
ATOM     26  CZ  PHE    65     -47.817 -18.954  55.923  1.00                 C  
ATOM     27  CD1 PHE    65     -48.882 -18.846  58.064  1.00                 C  
ATOM     28  CE1 PHE    65     -48.320 -19.589  57.043  1.00                 C  
ATOM     29  CD2 PHE    65     -48.441 -16.846  56.853  1.00                 C  
ATOM     30  CE2 PHE    65     -47.878 -17.589  55.832  1.00                 C  
ATOM     31  N   ASN    66     -48.452 -14.467  61.908  1.00                 N  
ATOM     32  CA  ASN    66     -49.018 -13.542  62.878  1.00                 C  
ATOM     33  C   ASN    66     -48.360 -12.183  62.731  1.00                 C  
ATOM     34  O   ASN    66     -47.323 -12.023  62.082  1.00                 O  
ATOM     35  CB  ASN    66     -48.858 -14.090  64.298  1.00                 C  
ATOM     36  CG  ASN    66     -49.671 -15.348  64.532  1.00                 C  
ATOM     37  OD1 ASN    66     -49.136 -16.456  64.520  1.00                 O  
ATOM     38  ND2 ASN    66     -50.971 -15.179  64.746  1.00                 N  
ATOM     39  N   ILE    67     -48.973 -11.177  63.346  1.00                 N  
ATOM     40  CA  ILE    67     -48.320  -9.878  63.429  1.00                 C  
ATOM     41  C   ILE    67     -47.910  -9.539  64.872  1.00                 C  
ATOM     42  O   ILE    67     -48.504  -9.991  65.854  1.00                 O  
ATOM     43  CB  ILE    67     -49.219  -8.758  62.873  1.00                 C  
ATOM     44  CD1 ILE    67     -51.361  -7.457  63.338  1.00                 C  
ATOM     45  CG1 ILE    67     -50.515  -8.664  63.680  1.00                 C  
ATOM     46  CG2 ILE    67     -49.488  -8.977  61.392  1.00                 C  
ATOM     47  N   GLU    68     -46.870  -8.723  64.981  1.00                 N  
ATOM     48  CA  GLU    68     -46.409  -8.254  66.268  1.00                 C  
ATOM     49  C   GLU    68     -45.155  -7.403  66.039  1.00                 C  
ATOM     50  O   GLU    68     -44.645  -7.293  64.920  1.00                 O  
ATOM     51  CB  GLU    68     -46.131  -9.435  67.200  1.00                 C  
ATOM     52  CD  GLU    68     -44.832 -11.559  67.622  1.00                 C  
ATOM     53  CG  GLU    68     -45.011 -10.347  66.729  1.00                 C  
ATOM     54  OE1 GLU    68     -45.597 -11.695  68.600  1.00                 O  
ATOM     55  OE2 GLU    68     -43.926 -12.373  67.345  1.00                 O  
ATOM     56  N   LYS    69     -44.641  -6.786  67.103  1.00                 N  
ATOM     57  CA  LYS    69     -43.403  -6.018  67.030  1.00                 C  
ATOM     58  C   LYS    69     -42.183  -6.911  67.104  1.00                 C  
ATOM     59  O   LYS    69     -42.195  -8.061  66.655  1.00                 O  
ATOM     60  CB  LYS    69     -43.351  -4.978  68.151  1.00                 C  
ATOM     61  CD  LYS    69     -44.448  -3.115  66.878  1.00                 C  
ATOM     62  CE  LYS    69     -45.529  -2.046  66.904  1.00                 C  
ATOM     63  CG  LYS    69     -44.497  -3.980  68.126  1.00                 C  
ATOM     64  NZ  LYS    69     -45.542  -1.238  65.654  1.00                 N  
ATOM     65  N   ALA    70     -41.016  -6.314  67.684  1.00                 N  
ATOM     66  CA  ALA    70     -39.944  -7.283  67.876  1.00                 C  
ATOM     67  C   ALA    70     -39.705  -8.160  66.644  1.00                 C  
ATOM     68  O   ALA    70     -39.335  -9.328  66.765  1.00                 O  
ATOM     69  CB  ALA    70     -40.242  -8.174  69.072  1.00                 C  
ATOM     70  N   ALA    71     -39.907  -7.583  65.460  1.00                 N  
ATOM     71  CA  ALA    71     -39.753  -8.305  64.201  1.00                 C  
ATOM     72  C   ALA    71     -38.353  -8.028  63.688  1.00                 C  
ATOM     73  O   ALA    71     -38.020  -6.890  63.386  1.00                 O  
ATOM     74  CB  ALA    71     -40.822  -7.874  63.209  1.00                 C  
ATOM     75  N   THR    72     -37.548  -9.075  63.581  1.00                 N  
ATOM     76  CA  THR    72     -36.182  -8.948  63.073  1.00                 C  
ATOM     77  C   THR    72     -36.211  -9.219  61.567  1.00                 C  
ATOM     78  O   THR    72     -37.050  -9.988  61.076  1.00                 O  
ATOM     79  CB  THR    72     -35.221  -9.913  63.791  1.00                 C  
ATOM     80  OG1 THR    72     -35.637 -11.265  63.563  1.00                 O  
ATOM     81  CG2 THR    72     -35.223  -9.650  65.289  1.00                 C  
ATOM     82  N   MET    73     -35.315  -8.555  60.837  1.00                 N  
ATOM     83  CA  MET    73     -35.289  -8.627  59.380  1.00                 C  
ATOM     84  C   MET    73     -33.879  -8.917  58.879  1.00                 C  
ATOM     85  O   MET    73     -33.117  -7.995  58.591  1.00                 O  
ATOM     86  CB  MET    73     -35.811  -7.325  58.770  1.00                 C  
ATOM     87  SD  MET    73     -38.433  -8.177  58.493  1.00                 S  
ATOM     88  CE  MET    73     -38.468  -7.699  56.767  1.00                 C  
ATOM     89  CG  MET    73     -37.245  -6.992  59.151  1.00                 C  
ATOM     90  N   LEU    74     -33.535 -10.207  58.820  1.00                 N  
ATOM     91  CA  LEU    74     -32.301 -10.723  58.190  1.00                 C  
ATOM     92  C   LEU    74     -30.981 -10.401  58.894  1.00                 C  
ATOM     93  O   LEU    74     -30.109 -11.271  58.990  1.00                 O  
ATOM     94  CB  LEU    74     -32.177 -10.210  56.754  1.00                 C  
ATOM     95  CG  LEU    74     -32.832 -11.067  55.669  1.00                 C  
ATOM     96  CD1 LEU    74     -34.306 -11.286  55.974  1.00                 C  
ATOM     97  CD2 LEU    74     -32.665 -10.423  54.301  1.00                 C  
ATOM     98  N   PHE    75     -30.822  -9.158  59.349  1.00                 N  
ATOM     99  CA  PHE    75     -29.590  -8.685  59.971  1.00                 C  
ATOM    100  C   PHE    75     -29.816  -8.268  61.426  1.00                 C  
ATOM    101  O   PHE    75     -30.869  -7.719  61.771  1.00                 O  
ATOM    102  CB  PHE    75     -29.007  -7.512  59.181  1.00                 C  
ATOM    103  CG  PHE    75     -28.570  -7.875  57.790  1.00                 C  
ATOM    104  CZ  PHE    75     -27.756  -8.549  55.219  1.00                 C  
ATOM    105  CD1 PHE    75     -29.472  -7.862  56.740  1.00                 C  
ATOM    106  CE1 PHE    75     -29.070  -8.196  55.461  1.00                 C  
ATOM    107  CD2 PHE    75     -27.258  -8.231  57.532  1.00                 C  
ATOM    108  CE2 PHE    75     -26.856  -8.565  56.253  1.00                 C  
ATOM    109  N   GLU    76     -28.827  -8.537  62.277  1.00                 N  
ATOM    110  CA  GLU    76     -28.927  -8.224  63.702  1.00                 C  
ATOM    111  C   GLU    76     -29.272  -6.752  63.959  1.00                 C  
ATOM    112  O   GLU    76     -30.033  -6.449  64.876  1.00                 O  
ATOM    113  CB  GLU    76     -27.620  -8.569  64.419  1.00                 C  
ATOM    114  CD  GLU    76     -26.365  -8.739  66.605  1.00                 C  
ATOM    115  CG  GLU    76     -27.654  -8.329  65.920  1.00                 C  
ATOM    116  OE1 GLU    76     -25.435  -9.186  65.901  1.00                 O  
ATOM    117  OE2 GLU    76     -26.285  -8.613  67.845  1.00                 O  
ATOM    118  N   HIS    77     -28.733  -5.851  63.138  1.00                 N  
ATOM    119  CA  HIS    77     -29.023  -4.417  63.262  1.00                 C  
ATOM    120  C   HIS    77     -30.468  -4.056  62.896  1.00                 C  
ATOM    121  O   HIS    77     -31.029  -3.120  63.460  1.00                 O  
ATOM    122  CB  HIS    77     -28.071  -3.600  62.385  1.00                 C  
ATOM    123  CG  HIS    77     -26.657  -3.589  62.876  1.00                 C  
ATOM    124  ND1 HIS    77     -26.270  -2.917  64.015  1.00                 N  
ATOM    125  CE1 HIS    77     -24.948  -3.090  64.198  1.00                 C  
ATOM    126  CD2 HIS    77     -25.399  -4.169  62.430  1.00                 C  
ATOM    127  NE2 HIS    77     -24.420  -3.841  63.250  1.00                 N  
ATOM    128  N   TRP    78     -31.060  -4.792  61.961  1.00                 N  
ATOM    129  CA  TRP    78     -32.413  -4.505  61.493  1.00                 C  
ATOM    130  C   TRP    78     -33.440  -5.242  62.347  1.00                 C  
ATOM    131  O   TRP    78     -33.567  -6.467  62.279  1.00                 O  
ATOM    132  CB  TRP    78     -32.565  -4.894  60.021  1.00                 C  
ATOM    133  CG  TRP    78     -31.741  -4.056  59.092  1.00                 C  
ATOM    134  CD1 TRP    78     -30.523  -4.373  58.564  1.00                 C  
ATOM    135  NE1 TRP    78     -30.077  -3.357  57.755  1.00                 N  
ATOM    136  CD2 TRP    78     -32.076  -2.760  58.579  1.00                 C  
ATOM    137  CE2 TRP    78     -31.015  -2.355  57.749  1.00                 C  
ATOM    138  CH2 TRP    78     -32.096  -0.314  57.259  1.00                 C  
ATOM    139  CZ2 TRP    78     -31.015  -1.130  57.082  1.00                 C  
ATOM    140  CE3 TRP    78     -33.170  -1.905  58.741  1.00                 C  
ATOM    141  CZ3 TRP    78     -33.165  -0.692  58.079  1.00                 C  
ATOM    142  N   GLN    79     -34.132  -4.473  63.182  1.00                 N  
ATOM    143  CA  GLN    79     -35.295  -4.928  63.943  1.00                 C  
ATOM    144  C   GLN    79     -36.320  -3.803  63.855  1.00                 C  
ATOM    145  O   GLN    79     -35.939  -2.630  63.857  1.00                 O  
ATOM    146  CB  GLN    79     -34.898  -5.257  65.383  1.00                 C  
ATOM    147  CD  GLN    79     -35.577  -6.217  67.619  1.00                 C  
ATOM    148  CG  GLN    79     -36.026  -5.834  66.222  1.00                 C  
ATOM    149  OE1 GLN    79     -35.616  -5.401  68.539  1.00                 O  
ATOM    150  NE2 GLN    79     -35.148  -7.463  67.780  1.00                 N  
ATOM    151  N   LEU    80     -37.605  -4.148  63.789  1.00                 N  
ATOM    152  CA  LEU    80     -38.667  -3.142  63.644  1.00                 C  
ATOM    153  C   LEU    80     -39.712  -3.245  64.760  1.00                 C  
ATOM    154  O   LEU    80     -40.379  -4.270  64.906  1.00                 O  
ATOM    155  CB  LEU    80     -39.354  -3.280  62.284  1.00                 C  
ATOM    156  CG  LEU    80     -38.462  -3.102  61.053  1.00                 C  
ATOM    157  CD1 LEU    80     -39.241  -3.390  59.779  1.00                 C  
ATOM    158  CD2 LEU    80     -37.878  -1.699  61.010  1.00                 C  
ATOM    159  N   ASN    81     -39.820  -2.171  65.548  1.00                 N  
ATOM    160  CA  ASN    81     -40.689  -2.101  66.726  1.00                 C  
ATOM    161  C   ASN    81     -41.789  -1.021  66.635  1.00                 C  
ATOM    162  O   ASN    81     -42.500  -0.791  67.615  1.00                 O  
ATOM    163  CB  ASN    81     -39.860  -1.862  67.990  1.00                 C  
ATOM    164  CG  ASN    81     -38.982  -3.046  68.343  1.00                 C  
ATOM    165  OD1 ASN    81     -39.464  -4.061  68.845  1.00                 O  
ATOM    166  ND2 ASN    81     -37.686  -2.918  68.081  1.00                 N  
ATOM    167  N   SER    82     -41.946  -0.379  65.474  1.00                 N  
ATOM    168  CA  SER    82     -42.989   0.647  65.271  1.00                 C  
ATOM    169  C   SER    82     -43.658   0.447  63.905  1.00                 C  
ATOM    170  O   SER    82     -43.046  -0.137  63.010  1.00                 O  
ATOM    171  CB  SER    82     -42.389   2.050  65.381  1.00                 C  
ATOM    172  OG  SER    82     -41.449   2.285  64.346  1.00                 O  
ATOM    173  N   PRO    83     -44.919   0.911  63.746  1.00                 N  
ATOM    174  CA  PRO    83     -45.568   0.826  62.429  1.00                 C  
ATOM    175  C   PRO    83     -44.826   1.565  61.301  1.00                 C  
ATOM    176  O   PRO    83     -44.751   1.054  60.182  1.00                 O  
ATOM    177  CB  PRO    83     -46.943   1.458  62.653  1.00                 C  
ATOM    178  CD  PRO    83     -45.913   1.398  64.812  1.00                 C  
ATOM    179  CG  PRO    83     -47.226   1.234  64.100  1.00                 C  
ATOM    180  N   ARG    84     -44.276   2.740  61.603  1.00                 N  
ATOM    181  CA  ARG    84     -43.500   3.519  60.634  1.00                 C  
ATOM    182  C   ARG    84     -42.241   2.824  60.149  1.00                 C  
ATOM    183  O   ARG    84     -41.811   3.031  59.013  1.00                 O  
ATOM    184  CB  ARG    84     -43.108   4.874  61.227  1.00                 C  
ATOM    185  CD  ARG    84     -43.822   7.141  62.033  1.00                 C  
ATOM    186  NE  ARG    84     -44.924   8.089  62.180  1.00                 N  
ATOM    187  CG  ARG    84     -44.272   5.838  61.394  1.00                 C  
ATOM    188  CZ  ARG    84     -44.839   9.238  62.841  1.00                 C  
ATOM    189  NH1 ARG    84     -45.894  10.037  62.922  1.00                 N  
ATOM    190  NH2 ARG    84     -43.698   9.586  63.420  1.00                 N  
ATOM    191  N   ASN    85     -41.634   2.019  61.020  1.00                 N  
ATOM    192  CA  ASN    85     -40.554   1.118  60.612  1.00                 C  
ATOM    193  C   ASN    85     -41.103  -0.007  59.747  1.00                 C  
ATOM    194  O   ASN    85     -40.455  -0.394  58.782  1.00                 O  
ATOM    195  CB  ASN    85     -39.827   0.564  61.839  1.00                 C  
ATOM    196  CG  ASN    85     -38.948   1.599  62.512  1.00                 C  
ATOM    197  OD1 ASN    85     -38.568   2.598  61.901  1.00                 O  
ATOM    198  ND2 ASN    85     -38.622   1.364  63.778  1.00                 N  
ATOM    199  N   ILE    86     -42.283  -0.532  60.087  1.00                 N  
ATOM    200  CA  ILE    86     -42.877  -1.632  59.321  1.00                 C  
ATOM    201  C   ILE    86     -43.140  -1.262  57.871  1.00                 C  
ATOM    202  O   ILE    86     -42.828  -2.055  56.982  1.00                 O  
ATOM    203  CB  ILE    86     -44.191  -2.119  59.959  1.00                 C  
ATOM    204  CD1 ILE    86     -45.155  -3.057  62.125  1.00                 C  
ATOM    205  CG1 ILE    86     -43.912  -2.801  61.300  1.00                 C  
ATOM    206  CG2 ILE    86     -44.941  -3.034  59.003  1.00                 C  
ATOM    207  N   PHE    87     -43.704  -0.078  57.623  1.00                 N  
ATOM    208  CA  PHE    87     -43.933   0.364  56.234  1.00                 C  
ATOM    209  C   PHE    87     -42.619   0.433  55.455  1.00                 C  
ATOM    210  O   PHE    87     -42.563  -0.018  54.311  1.00                 O  
ATOM    211  CB  PHE    87     -44.629   1.727  56.213  1.00                 C  
ATOM    212  CG  PHE    87     -46.085   1.669  56.575  1.00                 C  
ATOM    213  CZ  PHE    87     -48.782   1.559  57.239  1.00                 C  
ATOM    214  CD1 PHE    87     -46.546   2.246  57.746  1.00                 C  
ATOM    215  CE1 PHE    87     -47.886   2.193  58.078  1.00                 C  
ATOM    216  CD2 PHE    87     -46.995   1.038  55.745  1.00                 C  
ATOM    217  CE2 PHE    87     -48.335   0.985  56.078  1.00                 C  
ATOM    218  N   LEU    88     -41.567   0.959  56.085  1.00                 N  
ATOM    219  CA  LEU    88     -40.232   0.991  55.481  1.00                 C  
ATOM    220  C   LEU    88     -39.702  -0.416  55.182  1.00                 C  
ATOM    221  O   LEU    88     -39.094  -0.644  54.136  1.00                 O  
ATOM    222  CB  LEU    88     -39.248   1.726  56.394  1.00                 C  
ATOM    223  CG  LEU    88     -39.460   3.234  56.543  1.00                 C  
ATOM    224  CD1 LEU    88     -38.536   3.803  57.609  1.00                 C  
ATOM    225  CD2 LEU    88     -39.235   3.942  55.216  1.00                 C  
ATOM    226  N   ALA    89     -39.946  -1.353  56.095  1.00                 N  
ATOM    227  CA  ALA    89     -39.609  -2.762  55.870  1.00                 C  
ATOM    228  C   ALA    89     -40.432  -3.361  54.720  1.00                 C  
ATOM    229  O   ALA    89     -39.892  -4.050  53.853  1.00                 O  
ATOM    230  CB  ALA    89     -39.829  -3.569  57.140  1.00                 C  
ATOM    231  N   CYS    90     -41.732  -3.082  54.721  1.00                 N  
ATOM    232  CA  CYS    90     -42.631  -3.544  53.668  1.00                 C  
ATOM    233  C   CYS    90     -42.291  -2.961  52.295  1.00                 C  
ATOM    234  O   CYS    90     -42.400  -3.664  51.292  1.00                 O  
ATOM    235  CB  CYS    90     -44.081  -3.199  54.012  1.00                 C  
ATOM    236  SG  CYS    90     -44.770  -4.154  55.385  1.00                 S  
ATOM    237  N   LEU    91     -41.884  -1.687  52.260  1.00                 N  
ATOM    238  CA  LEU    91     -41.514  -1.008  51.005  1.00                 C  
ATOM    239  C   LEU    91     -40.238  -1.617  50.412  1.00                 C  
ATOM    240  O   LEU    91     -40.135  -1.797  49.194  1.00                 O  
ATOM    241  CB  LEU    91     -41.324   0.491  51.243  1.00                 C  
ATOM    242  CG  LEU    91     -42.584   1.289  51.584  1.00                 C  
ATOM    243  CD1 LEU    91     -42.230   2.718  51.964  1.00                 C  
ATOM    244  CD2 LEU    91     -43.560   1.278  50.417  1.00                 C  
ATOM    245  N   CYS    92     -39.282  -1.938  51.285  1.00                 N  
ATOM    246  CA  CYS    92     -38.037  -2.588  50.889  1.00                 C  
ATOM    247  C   CYS    92     -38.213  -4.022  50.430  1.00                 C  
ATOM    248  O   CYS    92     -37.580  -4.452  49.472  1.00                 O  
ATOM    249  CB  CYS    92     -37.031  -2.565  52.041  1.00                 C  
ATOM    250  SG  CYS    92     -36.373  -0.925  52.426  1.00                 S  
ATOM    251  N   THR    93     -39.069  -4.772  51.113  1.00                 N  
ATOM    252  CA  THR    93     -39.360  -6.155  50.715  1.00                 C  
ATOM    253  C   THR    93     -40.221  -6.230  49.459  1.00                 C  
ATOM    254  O   THR    93     -40.118  -7.186  48.704  1.00                 O  
ATOM    255  CB  THR    93     -40.066  -6.930  51.843  1.00                 C  
ATOM    256  OG1 THR    93     -41.299  -6.280  52.174  1.00                 O  
ATOM    257  CG2 THR    93     -39.191  -6.976  53.086  1.00                 C  
ATOM    258  N   LEU    94     -41.072  -5.231  49.250  1.00                 N  
ATOM    259  CA  LEU    94     -41.785  -5.062  47.977  1.00                 C  
ATOM    260  C   LEU    94     -40.803  -4.771  46.845  1.00                 C  
ATOM    261  O   LEU    94     -40.793  -5.477  45.838  1.00                 O  
ATOM    262  CB  LEU    94     -42.818  -3.939  48.087  1.00                 C  
ATOM    263  CG  LEU    94     -43.767  -3.772  46.898  1.00                 C  
ATOM    264  CD1 LEU    94     -45.002  -2.983  47.302  1.00                 C  
ATOM    265  CD2 LEU    94     -43.059  -3.089  45.737  1.00                 C  
ATOM    266  N   ILE    95     -39.982  -3.737  47.024  1.00                 N  
ATOM    267  CA  ILE    95     -38.979  -3.360  46.025  1.00                 C  
ATOM    268  C   ILE    95     -37.995  -4.480  45.706  1.00                 C  
ATOM    269  O   ILE    95     -37.599  -4.645  44.550  1.00                 O  
ATOM    270  CB  ILE    95     -38.183  -2.117  46.465  1.00                 C  
ATOM    271  CD1 ILE    95     -38.470   0.321  47.153  1.00                 C  
ATOM    272  CG1 ILE    95     -39.085  -0.881  46.470  1.00                 C  
ATOM    273  CG2 ILE    95     -36.962  -1.925  45.579  1.00                 C  
ATOM    274  N   LEU    96     -37.604  -5.249  46.717  1.00                 N  
ATOM    275  CA  LEU    96     -36.724  -6.395  46.488  1.00                 C  
ATOM    276  C   LEU    96     -37.428  -7.472  45.641  1.00                 C  
ATOM    277  O   LEU    96     -36.810  -8.087  44.769  1.00                 O  
ATOM    278  CB  LEU    96     -36.263  -6.991  47.820  1.00                 C  
ATOM    279  CG  LEU    96     -35.318  -6.127  48.658  1.00                 C  
ATOM    280  CD1 LEU    96     -35.080  -6.758  50.021  1.00                 C  
ATOM    281  CD2 LEU    96     -33.997  -5.917  47.934  1.00                 C  
ATOM    282  N   ALA    97     -38.721  -7.671  45.891  1.00                 N  
ATOM    283  CA  ALA    97     -39.545  -8.611  45.124  1.00                 C  
ATOM    284  C   ALA    97     -39.742  -8.178  43.672  1.00                 C  
ATOM    285  O   ALA    97     -39.830  -9.038  42.781  1.00                 O  
ATOM    286  CB  ALA    97     -40.905  -8.784  45.783  1.00                 C  
ATOM    287  N   ILE    98     -39.823  -6.861  43.442  1.00                 N  
ATOM    288  CA  ILE    98     -39.869  -6.307  42.083  1.00                 C  
ATOM    289  C   ILE    98     -38.507  -6.498  41.434  1.00                 C  
ATOM    290  O   ILE    98     -38.385  -7.206  40.436  1.00                 O  
ATOM    291  CB  ILE    98     -40.278  -4.822  42.092  1.00                 C  
ATOM    292  CD1 ILE    98     -42.128  -3.246  42.861  1.00                 C  
ATOM    293  CG1 ILE    98     -41.730  -4.672  42.552  1.00                 C  
ATOM    294  CG2 ILE    98     -40.050  -4.198  40.724  1.00                 C  
ATOM    295  N   GLY    99     -37.486  -5.894  42.038  1.00                 N  
ATOM    296  CA  GLY    99     -36.100  -5.997  41.566  1.00                 C  
ATOM    297  C   GLY    99     -35.748  -7.408  41.112  1.00                 C  
ATOM    298  O   GLY    99     -35.091  -7.570  40.100  1.00                 O  
ATOM    299  N   TYR   100     -36.175  -8.416  41.871  1.00                 N  
ATOM    300  CA  TYR   100     -35.917  -9.815  41.523  1.00                 C  
ATOM    301  C   TYR   100     -36.566 -10.216  40.192  1.00                 C  
ATOM    302  O   TYR   100     -35.920 -10.845  39.347  1.00                 O  
ATOM    303  CB  TYR   100     -36.417 -10.744  42.631  1.00                 C  
ATOM    304  CG  TYR   100     -36.236 -12.214  42.327  1.00                 C  
ATOM    305  OH  TYR   100     -35.722 -16.255  41.494  1.00                 O  
ATOM    306  CZ  TYR   100     -35.893 -14.918  41.769  1.00                 C  
ATOM    307  CD1 TYR   100     -34.999 -12.826  42.485  1.00                 C  
ATOM    308  CE1 TYR   100     -34.824 -14.169  42.209  1.00                 C  
ATOM    309  CD2 TYR   100     -37.302 -12.985  41.883  1.00                 C  
ATOM    310  CE2 TYR   100     -37.146 -14.329  41.602  1.00                 C  
ATOM    311  N   THR   101     -37.839  -9.867  40.023  1.00                 N  
ATOM    312  CA  THR   101     -38.579 -10.247  38.824  1.00                 C  
ATOM    313  C   THR   101     -37.984  -9.571  37.583  1.00                 C  
ATOM    314  O   THR   101     -37.796 -10.221  36.555  1.00                 O  
ATOM    315  CB  THR   101     -40.071  -9.886  38.944  1.00                 C  
ATOM    316  OG1 THR   101     -40.210  -8.474  39.143  1.00                 O  
ATOM    317  CG2 THR   101     -40.701 -10.608  40.125  1.00                 C  
ATOM    318  N   GLY   102     -37.661  -8.285  37.696  1.00                 N  
ATOM    319  CA  GLY   102     -36.937  -7.570  36.643  1.00                 C  
ATOM    320  C   GLY   102     -35.552  -8.138  36.360  1.00                 C  
ATOM    321  O   GLY   102     -35.074  -8.094  35.227  1.00                 O  
ATOM    322  N   THR   103     -34.910  -8.676  37.391  1.00                 N  
ATOM    323  CA  THR   103     -33.594  -9.298  37.250  1.00                 C  
ATOM    324  C   THR   103     -33.694 -10.570  36.402  1.00                 C  
ATOM    325  O   THR   103     -32.957 -10.726  35.443  1.00                 O  
ATOM    326  CB  THR   103     -32.978  -9.632  38.621  1.00                 C  
ATOM    327  OG1 THR   103     -32.800  -8.427  39.375  1.00                 O  
ATOM    328  CG2 THR   103     -31.623 -10.302  38.448  1.00                 C  
ATOM    329  N   LYS   104     -34.619 -11.458  36.763  1.00                 N  
ATOM    330  CA  LYS   104     -34.849 -12.719  36.038  1.00                 C  
ATOM    331  C   LYS   104     -35.250 -12.502  34.576  1.00                 C  
ATOM    332  O   LYS   104     -34.762 -13.208  33.688  1.00                 O  
ATOM    333  CB  LYS   104     -35.929 -13.549  36.735  1.00                 C  
ATOM    334  CD  LYS   104     -37.221 -15.696  36.868  1.00                 C  
ATOM    335  CE  LYS   104     -37.505 -17.033  36.202  1.00                 C  
ATOM    336  CG  LYS   104     -36.197 -14.894  36.081  1.00                 C  
ATOM    337  NZ  LYS   104     -38.509 -17.829  36.960  1.00                 N  
ATOM    338  N   TRP   105     -36.136 -11.534  34.338  1.00                 N  
ATOM    339  CA  TRP   105     -36.625 -11.223  32.987  1.00                 C  
ATOM    340  C   TRP   105     -35.548 -10.511  32.184  1.00                 C  
ATOM    341  O   TRP   105     -35.329 -10.843  31.024  1.00                 O  
ATOM    342  CB  TRP   105     -37.891 -10.368  33.059  1.00                 C  
ATOM    343  CG  TRP   105     -39.104 -11.127  33.504  1.00                 C  
ATOM    344  CD1 TRP   105     -39.781 -10.975  34.679  1.00                 C  
ATOM    345  NE1 TRP   105     -40.841 -11.848  34.732  1.00                 N  
ATOM    346  CD2 TRP   105     -39.784 -12.159  32.778  1.00                 C  
ATOM    347  CE2 TRP   105     -40.862 -12.586  33.575  1.00                 C  
ATOM    348  CH2 TRP   105     -41.522 -14.163  31.946  1.00                 C  
ATOM    349  CZ2 TRP   105     -41.740 -13.589  33.168  1.00                 C  
ATOM    350  CE3 TRP   105     -39.585 -12.764  31.534  1.00                 C  
ATOM    351  CZ3 TRP   105     -40.458 -13.758  31.134  1.00                 C  
ATOM    352  N   LEU   106     -34.900  -9.523  32.797  1.00                 N  
ATOM    353  CA  LEU   106     -33.782  -8.823  32.181  1.00                 C  
ATOM    354  C   LEU   106     -32.657  -9.770  31.812  1.00                 C  
ATOM    355  O   LEU   106     -32.110  -9.685  30.720  1.00                 O  
ATOM    356  CB  LEU   106     -33.252  -7.733  33.115  1.00                 C  
ATOM    357  CG  LEU   106     -32.081  -6.900  32.589  1.00                 C  
ATOM    358  CD1 LEU   106     -32.472  -6.166  31.316  1.00                 C  
ATOM    359  CD2 LEU   106     -31.607  -5.913  33.645  1.00                 C  
ATOM    360  N   ARG   107     -32.335 -10.693  32.713  1.00                 N  
ATOM    361  CA  ARG   107     -31.261 -11.670  32.484  1.00                 C  
ATOM    362  C   ARG   107     -31.566 -12.617  31.314  1.00                 C  
ATOM    363  O   ARG   107     -30.647 -13.054  30.619  1.00                 O  
ATOM    364  CB  ARG   107     -31.007 -12.494  33.748  1.00                 C  
ATOM    365  CD  ARG   107     -29.658 -14.258  34.916  1.00                 C  
ATOM    366  NE  ARG   107     -30.811 -15.090  35.252  1.00                 N  
ATOM    367  CG  ARG   107     -29.866 -13.490  33.621  1.00                 C  
ATOM    368  CZ  ARG   107     -31.052 -16.283  34.718  1.00                 C  
ATOM    369  NH1 ARG   107     -32.127 -16.968  35.084  1.00                 N  
ATOM    370  NH2 ARG   107     -30.218 -16.788  33.820  1.00                 N  
ATOM    371  N   GLN   108     -32.849 -12.921  31.106  1.00                 N  
ATOM    372  CA  GLN   108     -33.306 -13.719  29.959  1.00                 C  
ATOM    373  C   GLN   108     -33.187 -12.939  28.649  1.00                 C  
ATOM    374  O   GLN   108     -32.649 -13.452  27.671  1.00                 O  
ATOM    375  CB  GLN   108     -34.753 -14.172  30.164  1.00                 C  
ATOM    376  CD  GLN   108     -34.545 -16.419  29.028  1.00                 C  
ATOM    377  CG  GLN   108     -35.276 -15.091  29.072  1.00                 C  
ATOM    378  OE1 GLN   108     -34.473 -17.132  30.029  1.00                 O  
ATOM    379  NE2 GLN   108     -33.999 -16.754  27.865  1.00                 N  
ATOM    380  N   TYR   109     -33.719 -11.715  28.635  1.00                 N  
ATOM    381  CA  TYR   109     -33.687 -10.823  27.459  1.00                 C  
ATOM    382  C   TYR   109     -32.273 -10.647  26.902  1.00                 C  
ATOM    383  O   TYR   109     -32.073 -10.734  25.701  1.00                 O  
ATOM    384  CB  TYR   109     -34.270  -9.453  27.810  1.00                 C  
ATOM    385  CG  TYR   109     -34.220  -8.456  26.674  1.00                 C  
ATOM    386  OH  TYR   109     -34.095  -5.724  23.542  1.00                 O  
ATOM    387  CZ  TYR   109     -34.135  -6.627  24.579  1.00                 C  
ATOM    388  CD1 TYR   109     -35.159  -8.496  25.651  1.00                 C  
ATOM    389  CE1 TYR   109     -35.121  -7.590  24.608  1.00                 C  
ATOM    390  CD2 TYR   109     -33.234  -7.479  26.627  1.00                 C  
ATOM    391  CE2 TYR   109     -33.180  -6.565  25.593  1.00                 C  
ATOM    392  N   LEU   110     -31.302 -10.418  27.782  1.00                 N  
ATOM    393  CA  LEU   110     -29.883 -10.364  27.393  1.00                 C  
ATOM    394  C   LEU   110     -29.345 -11.707  26.878  1.00                 C  
ATOM    395  O   LEU   110     -28.513 -11.726  25.973  1.00                 O  
ATOM    396  CB  LEU   110     -29.022  -9.903  28.571  1.00                 C  
ATOM    397  CG  LEU   110     -29.204  -8.450  29.016  1.00                 C  
ATOM    398  CD1 LEU   110     -28.424  -8.178  30.293  1.00                 C  
ATOM    399  CD2 LEU   110     -28.770  -7.493  27.916  1.00                 C  
ATOM    400  N   HIS   111     -29.806 -12.813  27.460  1.00                 N  
ATOM    401  CA  HIS   111     -29.439 -14.158  26.991  1.00                 C  
ATOM    402  C   HIS   111     -30.011 -14.477  25.600  1.00                 C  
ATOM    403  O   HIS   111     -29.337 -15.123  24.803  1.00                 O  
ATOM    404  CB  HIS   111     -29.912 -15.220  27.986  1.00                 C  
ATOM    405  CG  HIS   111     -29.501 -16.613  27.623  1.00                 C  
ATOM    406  ND1 HIS   111     -28.195 -17.046  27.691  1.00                 N  
ATOM    407  CE1 HIS   111     -28.139 -18.333  27.306  1.00                 C  
ATOM    408  CD2 HIS   111     -30.187 -17.808  27.153  1.00                 C  
ATOM    409  NE2 HIS   111     -29.331 -18.797  26.981  1.00                 N  
ATOM    410  N   VAL   112     -31.237 -14.036  25.309  1.00                 N  
ATOM    411  CA  VAL   112     -31.840 -14.265  23.985  1.00                 C  
ATOM    412  C   VAL   112     -31.150 -13.430  22.910  1.00                 C  
ATOM    413  O   VAL   112     -30.855 -13.939  21.832  1.00                 O  
ATOM    414  CB  VAL   112     -33.349 -13.957  23.991  1.00                 C  
ATOM    415  CG1 VAL   112     -33.912 -14.022  22.580  1.00                 C  
ATOM    416  CG2 VAL   112     -34.086 -14.923  24.907  1.00                 C  
ATOM    417  N   HIS   113     -30.915 -12.161  23.224  1.00                 N  
ATOM    418  CA  HIS   113     -30.271 -11.237  22.298  1.00                 C  
ATOM    419  C   HIS   113     -28.830 -11.655  22.026  1.00                 C  
ATOM    420  O   HIS   113     -28.311 -11.522  20.915  1.00                 O  
ATOM    421  CB  HIS   113     -30.312  -9.810  22.849  1.00                 C  
ATOM    422  CG  HIS   113     -29.745  -8.786  21.917  1.00                 C  
ATOM    423  ND1 HIS   113     -30.373  -8.415  20.747  1.00                 N  
ATOM    424  CE1 HIS   113     -29.628  -7.483  20.127  1.00                 C  
ATOM    425  CD2 HIS   113     -28.551  -7.953  21.891  1.00                 C  
ATOM    426  NE2 HIS   113     -28.534  -7.201  20.807  1.00                 N  
ATOM    427  N   TRP   114     -28.164 -12.172  23.056  1.00                 N  
ATOM    428  CA  TRP   114     -26.784 -12.618  22.914  1.00                 C  
ATOM    429  C   TRP   114     -26.633 -13.605  21.763  1.00                 C  
ATOM    430  O   TRP   114     -25.655 -13.580  21.011  1.00                 O  
ATOM    431  CB  TRP   114     -26.290 -13.255  24.214  1.00                 C  
ATOM    432  CG  TRP   114     -24.870 -13.727  24.150  1.00                 C  
ATOM    433  CD1 TRP   114     -24.021 -13.627  23.086  1.00                 C  
ATOM    434  NE1 TRP   114     -22.799 -14.171  23.401  1.00                 N  
ATOM    435  CD2 TRP   114     -24.132 -14.373  25.194  1.00                 C  
ATOM    436  CE2 TRP   114     -22.844 -14.636  24.692  1.00                 C  
ATOM    437  CH2 TRP   114     -22.182 -15.626  26.731  1.00                 C  
ATOM    438  CZ2 TRP   114     -21.859 -15.263  25.453  1.00                 C  
ATOM    439  CE3 TRP   114     -24.435 -14.755  26.504  1.00                 C  
ATOM    440  CZ3 TRP   114     -23.455 -15.377  27.255  1.00                 C  
ATOM    441  N   HIS   115     -27.609 -14.494  21.612  1.00                 N  
ATOM    442  CA  HIS   115     -27.578 -15.480  20.535  1.00                 C  
ATOM    443  C   HIS   115     -27.606 -14.768  19.188  1.00                 C  
ATOM    444  O   HIS   115     -26.880 -15.117  18.253  1.00                 O  
ATOM    445  CB  HIS   115     -28.754 -16.451  20.663  1.00                 C  
ATOM    446  CG  HIS   115     -28.629 -17.402  21.812  1.00                 C  
ATOM    447  ND1 HIS   115     -28.990 -17.067  23.099  1.00                 N  
ATOM    448  CE1 HIS   115     -28.765 -18.120  23.905  1.00                 C  
ATOM    449  CD2 HIS   115     -28.170 -18.774  21.979  1.00                 C  
ATOM    450  NE2 HIS   115     -28.273 -19.147  23.240  1.00                 N  
ATOM    451  N   HIS   116     -28.454 -13.751  19.074  1.00                 N  
ATOM    452  CA  HIS   116     -28.551 -12.980  17.840  1.00                 C  
ATOM    453  C   HIS   116     -27.174 -12.380  17.571  1.00                 C  
ATOM    454  O   HIS   116     -26.668 -12.379  16.446  1.00                 O  
ATOM    455  CB  HIS   116     -29.633 -11.906  17.963  1.00                 C  
ATOM    456  CG  HIS   116     -31.028 -12.451  17.971  1.00                 C  
ATOM    457  ND1 HIS   116     -31.629 -12.941  19.109  1.00                 N  
ATOM    458  CE1 HIS   116     -32.871 -13.357  18.804  1.00                 C  
ATOM    459  CD2 HIS   116     -32.075 -12.636  16.977  1.00                 C  
ATOM    460  NE2 HIS   116     -33.146 -13.177  17.527  1.00                 N  
ATOM    461  N   LYS   117     -26.553 -11.858  18.625  1.00                 N  
ATOM    462  CA  LYS   117     -25.231 -11.260  18.507  1.00                 C  
ATOM    463  C   LYS   117     -24.216 -12.292  18.017  1.00                 C  
ATOM    464  O   LYS   117     -23.457 -12.053  17.074  1.00                 O  
ATOM    465  CB  LYS   117     -24.787 -10.672  19.848  1.00                 C  
ATOM    466  CD  LYS   117     -25.297  -8.262  19.366  1.00                 C  
ATOM    467  CE  LYS   117     -25.990  -7.005  19.866  1.00                 C  
ATOM    468  CG  LYS   117     -25.575  -9.445  20.279  1.00                 C  
ATOM    469  NZ  LYS   117     -25.778  -5.852  18.947  1.00                 N  
ATOM    470  N   GLY   118     -24.190 -13.458  18.654  1.00                 N  
ATOM    471  CA  GLY   118     -23.262 -14.516  18.262  1.00                 C  
ATOM    472  C   GLY   118     -23.482 -14.965  16.823  1.00                 C  
ATOM    473  O   GLY   118     -22.540 -15.226  16.070  1.00                 O  
ATOM    474  N   LYS   119     -24.747 -15.062  16.424  1.00                 N  
ATOM    475  CA  LYS   119     -25.091 -15.483  15.070  1.00                 C  
ATOM    476  C   LYS   119     -24.726 -14.396  14.067  1.00                 C  
ATOM    477  O   LYS   119     -24.613 -14.632  12.861  1.00                 O  
ATOM    478  CB  LYS   119     -26.581 -15.820  14.976  1.00                 C  
ATOM    479  CD  LYS   119     -28.473 -17.345  15.603  1.00                 C  
ATOM    480  CE  LYS   119     -28.872 -18.608  16.348  1.00                 C  
ATOM    481  CG  LYS   119     -26.984 -17.069  15.741  1.00                 C  
ATOM    482  NZ  LYS   119     -30.332 -18.878  16.241  1.00                 N  
ATOM    483  N   LEU   120     -24.537 -13.178  14.566  1.00                 N  
ATOM    484  CA  LEU   120     -24.180 -12.058  13.707  1.00                 C  
ATOM    485  C   LEU   120     -22.665 -11.921  13.575  1.00                 C  
ATOM    486  O   LEU   120     -22.149 -11.012  12.920  1.00                 O  
ATOM    487  CB  LEU   120     -24.777 -10.757  14.247  1.00                 C  
ATOM    488  CG  LEU   120     -26.305 -10.683  14.299  1.00                 C  
ATOM    489  CD1 LEU   120     -26.758  -9.383  14.946  1.00                 C  
ATOM    490  CD2 LEU   120     -26.897 -10.814  12.904  1.00                 C  
ATOM    491  N   HIS   121     -21.932 -12.835  14.205  1.00                 N  
ATOM    492  CA  HIS   121     -20.482 -12.797  14.135  1.00                 C  
ATOM    493  C   HIS   121     -19.828 -11.931  15.195  1.00                 C  
ATOM    494  O   HIS   121     -18.668 -11.526  15.073  1.00                 O  
ATOM    495  CB  HIS   121     -20.025 -12.303  12.761  1.00                 C  
ATOM    496  CG  HIS   121     -20.509 -13.148  11.624  1.00                 C  
ATOM    497  ND1 HIS   121     -20.062 -14.433  11.407  1.00                 N  
ATOM    498  CE1 HIS   121     -20.674 -14.932  10.319  1.00                 C  
ATOM    499  CD2 HIS   121     -21.451 -12.972  10.527  1.00                 C  
ATOM    500  NE2 HIS   121     -21.509 -14.061   9.786  1.00                 N  
ATOM    501  N   SER   122     -20.562 -11.627  16.262  1.00                 N  
ATOM    502  CA  SER   122     -20.020 -10.798  17.334  1.00                 C  
ATOM    503  C   SER   122     -19.402 -11.679  18.412  1.00                 C  
ATOM    504  O   SER   122     -19.554 -12.904  18.417  1.00                 O  
ATOM    505  CB  SER   122     -21.113  -9.906  17.926  1.00                 C  
ATOM    506  OG  SER   122     -21.600  -8.989  16.962  1.00                 O  
ATOM    507  N   ILE   123     -18.689 -11.058  19.348  1.00                 N  
ATOM    508  CA  ILE   123     -18.051 -11.785  20.445  1.00                 C  
ATOM    509  C   ILE   123     -18.607 -11.275  21.780  1.00                 C  
ATOM    510  O   ILE   123     -17.968 -10.490  22.486  1.00                 O  
ATOM    511  CB  ILE   123     -16.518 -11.644  20.399  1.00                 C  
ATOM    512  CD1 ILE   123     -14.504 -11.869  18.853  1.00                 C  
ATOM    513  CG1 ILE   123     -15.976 -12.148  19.060  1.00                 C  
ATOM    514  CG2 ILE   123     -15.881 -12.367  21.576  1.00                 C  
ATOM    515  N   ARG   124     -19.822 -11.722  22.147  1.00                 N  
ATOM    516  CA  ARG   124     -20.539 -11.349  23.377  1.00                 C  
ATOM    517  C   ARG   124     -19.772 -11.403  24.695  1.00                 C  
ATOM    518  O   ARG   124     -20.235 -10.922  25.732  1.00                 O  
ATOM    519  CB  ARG   124     -21.777 -12.229  23.564  1.00                 C  
ATOM    520  CD  ARG   124     -23.423 -10.624  22.557  1.00                 C  
ATOM    521  NE  ARG   124     -24.144 -10.377  23.804  1.00                 N  
ATOM    522  CG  ARG   124     -22.846 -12.029  22.502  1.00                 C  
ATOM    523  CZ  ARG   124     -24.453  -9.168  24.260  1.00                 C  
ATOM    524  NH1 ARG   124     -25.111  -9.039  25.404  1.00                 N  
ATOM    525  NH2 ARG   124     -24.105  -8.089  23.572  1.00                 N  
ATOM    526  N   SER   125     -18.500 -11.931  24.655  1.00                 N  
ATOM    527  CA  SER   125     -17.821 -12.186  25.929  1.00                 C  
ATOM    528  C   SER   125     -18.304 -11.269  27.044  1.00                 C  
ATOM    529  O   SER   125     -18.505 -11.729  28.161  1.00                 O  
ATOM    530  CB  SER   125     -16.307 -12.032  25.769  1.00                 C  
ATOM    531  OG  SER   125     -15.781 -13.028  24.909  1.00                 O  
ATOM    532  N   LYS   126     -18.488  -9.985  26.740  1.00                 N  
ATOM    533  CA  LYS   126     -19.080  -9.029  27.687  1.00                 C  
ATOM    534  C   LYS   126     -20.445  -9.486  28.188  1.00                 C  
ATOM    535  O   LYS   126     -20.718  -9.441  29.390  1.00                 O  
ATOM    536  CB  LYS   126     -19.209  -7.647  27.043  1.00                 C  
ATOM    537  CD  LYS   126     -19.852  -5.232  27.275  1.00                 C  
ATOM    538  CE  LYS   126     -20.473  -4.180  28.179  1.00                 C  
ATOM    539  CG  LYS   126     -19.798  -6.588  27.960  1.00                 C  
ATOM    540  NZ  LYS   126     -20.532  -2.846  27.521  1.00                 N  
ATOM    541  N   GLU   127     -21.288  -9.917  27.254  1.00                 N  
ATOM    542  CA  GLU   127     -22.635 -10.391  27.561  1.00                 C  
ATOM    543  C   GLU   127     -22.646 -11.603  28.487  1.00                 C  
ATOM    544  O   GLU   127     -23.446 -11.643  29.423  1.00                 O  
ATOM    545  CB  GLU   127     -23.386 -10.740  26.275  1.00                 C  
ATOM    546  CD  GLU   127     -25.702 -10.108  27.060  1.00                 C  
ATOM    547  CG  GLU   127     -24.817 -11.203  26.498  1.00                 C  
ATOM    548  OE1 GLU   127     -25.628  -8.967  26.559  1.00                 O  
ATOM    549  OE2 GLU   127     -26.471 -10.392  28.003  1.00                 O  
ATOM    550  N   HIS   128     -21.776 -12.584  28.224  1.00                 N  
ATOM    551  CA  HIS   128     -21.707 -13.790  29.070  1.00                 C  
ATOM    552  C   HIS   128     -21.305 -13.453  30.507  1.00                 C  
ATOM    553  O   HIS   128     -21.947 -13.930  31.444  1.00                 O  
ATOM    554  CB  HIS   128     -20.721 -14.801  28.482  1.00                 C  
ATOM    555  CG  HIS   128     -20.595 -16.059  29.284  1.00                 C  
ATOM    556  ND1 HIS   128     -21.577 -17.026  29.312  1.00                 N  
ATOM    557  CE1 HIS   128     -21.180 -18.030  30.114  1.00                 C  
ATOM    558  CD2 HIS   128     -19.589 -16.631  30.167  1.00                 C  
ATOM    559  NE2 HIS   128     -19.988 -17.800  30.630  1.00                 N  
ATOM    560  N   LEU   129     -20.282 -12.616  30.679  1.00                 N  
ATOM    561  CA  LEU   129     -19.840 -12.214  32.028  1.00                 C  
ATOM    562  C   LEU   129     -20.912 -11.430  32.775  1.00                 C  
ATOM    563  O   LEU   129     -21.222 -11.749  33.922  1.00                 O  
ATOM    564  CB  LEU   129     -18.561 -11.379  31.946  1.00                 C  
ATOM    565  CG  LEU   129     -18.009 -10.852  33.272  1.00                 C  
ATOM    566  CD1 LEU   129     -17.642 -12.003  34.197  1.00                 C  
ATOM    567  CD2 LEU   129     -16.801  -9.958  33.035  1.00                 C  
ATOM    568  N   LEU   130     -21.479 -10.422  32.114  1.00                 N  
ATOM    569  CA  LEU   130     -22.580  -9.632  32.679  1.00                 C  
ATOM    570  C   LEU   130     -23.677 -10.554  33.189  1.00                 C  
ATOM    571  O   LEU   130     -24.209 -10.347  34.278  1.00                 O  
ATOM    572  CB  LEU   130     -23.134  -8.661  31.634  1.00                 C  
ATOM    573  CG  LEU   130     -24.291  -7.767  32.086  1.00                 C  
ATOM    574  CD1 LEU   130     -23.860  -6.873  33.239  1.00                 C  
ATOM    575  CD2 LEU   130     -24.804  -6.926  30.927  1.00                 C  
ATOM    576  N   GLN   131     -23.989 -11.583  32.404  1.00                 N  
ATOM    577  CA  GLN   131     -25.060 -12.521  32.738  1.00                 C  
ATOM    578  C   GLN   131     -24.699 -13.429  33.915  1.00                 C  
ATOM    579  O   GLN   131     -25.570 -13.771  34.706  1.00                 O  
ATOM    580  CB  GLN   131     -25.415 -13.383  31.525  1.00                 C  
ATOM    581  CD  GLN   131     -26.359 -13.488  29.184  1.00                 C  
ATOM    582  CG  GLN   131     -26.095 -12.621  30.399  1.00                 C  
ATOM    583  OE1 GLN   131     -26.611 -14.687  29.309  1.00                 O  
ATOM    584  NE2 GLN   131     -26.301 -12.884  28.003  1.00                 N  
ATOM    585  N   THR   132     -23.428 -13.817  34.016  1.00                 N  
ATOM    586  CA  THR   132     -22.905 -14.520  35.196  1.00                 C  
ATOM    587  C   THR   132     -23.017 -13.663  36.460  1.00                 C  
ATOM    588  O   THR   132     -23.463 -14.146  37.508  1.00                 O  
ATOM    589  CB  THR   132     -21.436 -14.937  34.999  1.00                 C  
ATOM    590  OG1 THR   132     -21.338 -15.851  33.899  1.00                 O  
ATOM    591  CG2 THR   132     -20.905 -15.622  36.249  1.00                 C  
ATOM    592  N   ILE   133     -22.595 -12.406  36.348  1.00                 N  
ATOM    593  CA  ILE   133     -22.691 -11.443  37.444  1.00                 C  
ATOM    594  C   ILE   133     -24.151 -11.274  37.901  1.00                 C  
ATOM    595  O   ILE   133     -24.433 -11.292  39.101  1.00                 O  
ATOM    596  CB  ILE   133     -22.103 -10.076  37.047  1.00                 C  
ATOM    597  CD1 ILE   133     -19.966  -8.967  36.209  1.00                 C  
ATOM    598  CG1 ILE   133     -20.587 -10.179  36.868  1.00                 C  
ATOM    599  CG2 ILE   133     -22.482  -9.016  38.071  1.00                 C  
ATOM    600  N   LEU   134     -25.072 -11.144  36.953  1.00                 N  
ATOM    601  CA  LEU   134     -26.496 -11.024  37.281  1.00                 C  
ATOM    602  C   LEU   134     -27.101 -12.281  37.921  1.00                 C  
ATOM    603  O   LEU   134     -27.902 -12.172  38.847  1.00                 O  
ATOM    604  CB  LEU   134     -27.307 -10.680  36.030  1.00                 C  
ATOM    605  CG  LEU   134     -27.080  -9.289  35.436  1.00                 C  
ATOM    606  CD1 LEU   134     -27.809  -9.145  34.109  1.00                 C  
ATOM    607  CD2 LEU   134     -27.531  -8.209  36.407  1.00                 C  
ATOM    608  N   TYR   135     -26.733 -13.458  37.428  1.00                 N  
ATOM    609  CA  TYR   135     -27.234 -14.718  37.987  1.00                 C  
ATOM    610  C   TYR   135     -26.894 -14.874  39.472  1.00                 C  
ATOM    611  O   TYR   135     -27.716 -15.364  40.242  1.00                 O  
ATOM    612  CB  TYR   135     -26.672 -15.910  37.210  1.00                 C  
ATOM    613  CG  TYR   135     -27.145 -17.252  37.721  1.00                 C  
ATOM    614  OH  TYR   135     -28.459 -20.942  39.118  1.00                 O  
ATOM    615  CZ  TYR   135     -28.023 -19.721  38.656  1.00                 C  
ATOM    616  CD1 TYR   135     -28.410 -17.729  37.402  1.00                 C  
ATOM    617  CE1 TYR   135     -28.850 -18.955  37.864  1.00                 C  
ATOM    618  CD2 TYR   135     -26.324 -18.038  38.520  1.00                 C  
ATOM    619  CE2 TYR   135     -26.748 -19.266  38.991  1.00                 C  
ATOM    620  N   VAL   136     -25.683 -14.472  39.861  1.00                 N  
ATOM    621  CA  VAL   136     -25.253 -14.510  41.265  1.00                 C  
ATOM    622  C   VAL   136     -26.186 -13.635  42.082  1.00                 C  
ATOM    623  O   VAL   136     -26.778 -14.098  43.059  1.00                 O  
ATOM    624  CB  VAL   136     -23.789 -14.056  41.420  1.00                 C  
ATOM    625  CG1 VAL   136     -23.434 -13.896  42.890  1.00                 C  
ATOM    626  CG2 VAL   136     -22.851 -15.046  40.746  1.00                 C  
ATOM    627  N   THR   137     -26.338 -12.385  41.649  1.00                 N  
ATOM    628  CA  THR   137     -27.180 -11.417  42.350  1.00                 C  
ATOM    629  C   THR   137     -28.624 -11.910  42.392  1.00                 C  
ATOM    630  O   THR   137     -29.301 -11.733  43.398  1.00                 O  
ATOM    631  CB  THR   137     -27.119 -10.029  41.685  1.00                 C  
ATOM    632  OG1 THR   137     -25.776  -9.530  41.737  1.00                 O  
ATOM    633  CG2 THR   137     -28.030  -9.051  42.409  1.00                 C  
ATOM    634  N   GLU   138     -29.084 -12.534  41.307  1.00                 N  
ATOM    635  CA  GLU   138     -30.416 -13.144  41.271  1.00                 C  
ATOM    636  C   GLU   138     -30.589 -14.224  42.337  1.00                 C  
ATOM    637  O   GLU   138     -31.658 -14.328  42.929  1.00                 O  
ATOM    638  CB  GLU   138     -30.694 -13.743  39.891  1.00                 C  
ATOM    639  CD  GLU   138     -32.347 -14.861  38.343  1.00                 C  
ATOM    640  CG  GLU   138     -32.081 -14.348  39.745  1.00                 C  
ATOM    641  OE1 GLU   138     -31.730 -14.339  37.392  1.00                 O  
ATOM    642  OE2 GLU   138     -33.175 -15.786  38.197  1.00                 O  
ATOM    643  N   PHE   139     -29.545 -15.020  42.564  1.00                 N  
ATOM    644  CA  PHE   139     -29.563 -16.089  43.575  1.00                 C  
ATOM    645  C   PHE   139     -29.545 -15.539  45.006  1.00                 C  
ATOM    646  O   PHE   139     -30.264 -16.046  45.871  1.00                 O  
ATOM    647  CB  PHE   139     -28.375 -17.033  43.378  1.00                 C  
ATOM    648  CG  PHE   139     -28.351 -18.186  44.340  1.00                 C  
ATOM    649  CZ  PHE   139     -28.302 -20.318  46.123  1.00                 C  
ATOM    650  CD1 PHE   139     -29.231 -19.245  44.195  1.00                 C  
ATOM    651  CE1 PHE   139     -29.209 -20.306  45.080  1.00                 C  
ATOM    652  CD2 PHE   139     -27.450 -18.213  45.389  1.00                 C  
ATOM    653  CE2 PHE   139     -27.428 -19.274  46.274  1.00                 C  
ATOM    654  N   ILE   140     -28.732 -14.516  45.257  1.00                 N  
ATOM    655  CA  ILE   140     -28.689 -13.898  46.581  1.00                 C  
ATOM    656  C   ILE   140     -30.083 -13.372  46.917  1.00                 C  
ATOM    657  O   ILE   140     -30.651 -13.734  47.941  1.00                 O  
ATOM    658  CB  ILE   140     -27.638 -12.775  46.646  1.00                 C  
ATOM    659  CD1 ILE   140     -25.156 -12.317  46.287  1.00                 C  
ATOM    660  CG1 ILE   140     -26.227 -13.357  46.531  1.00                 C  
ATOM    661  CG2 ILE   140     -27.811 -11.955  47.915  1.00                 C  
ATOM    662  N   VAL   141     -30.648 -12.570  46.020  1.00                 N  
ATOM    663  CA  VAL   141     -31.960 -11.936  46.243  1.00                 C  
ATOM    664  C   VAL   141     -33.060 -12.977  46.513  1.00                 C  
ATOM    665  O   VAL   141     -33.941 -12.747  47.335  1.00                 O  
ATOM    666  CB  VAL   141     -32.372 -11.056  45.048  1.00                 C  
ATOM    667  CG1 VAL   141     -33.810 -10.585  45.204  1.00                 C  
ATOM    668  CG2 VAL   141     -31.431  -9.869  44.911  1.00                 C  
ATOM    669  N   SER   142     -33.007 -14.112  45.822  1.00                 N  
ATOM    670  CA  SER   142     -34.024 -15.148  45.987  1.00                 C  
ATOM    671  C   SER   142     -34.006 -15.665  47.407  1.00                 C  
ATOM    672  O   SER   142     -35.053 -15.734  48.052  1.00                 O  
ATOM    673  CB  SER   142     -33.794 -16.288  44.993  1.00                 C  
ATOM    674  OG  SER   142     -34.760 -17.311  45.157  1.00                 O  
ATOM    675  N   TYR   143     -32.812 -16.009  47.889  1.00                 N  
ATOM    676  CA  TYR   143     -32.640 -16.485  49.262  1.00                 C  
ATOM    677  C   TYR   143     -33.064 -15.420  50.261  1.00                 C  
ATOM    678  O   TYR   143     -33.730 -15.720  51.250  1.00                 O  
ATOM    679  CB  TYR   143     -31.186 -16.894  49.509  1.00                 C  
ATOM    680  CG  TYR   143     -30.923 -17.404  50.908  1.00                 C  
ATOM    681  OH  TYR   143     -30.211 -18.818  54.753  1.00                 O  
ATOM    682  CZ  TYR   143     -30.445 -18.349  53.481  1.00                 C  
ATOM    683  CD1 TYR   143     -31.669 -18.450  51.436  1.00                 C  
ATOM    684  CE1 TYR   143     -31.435 -18.923  52.713  1.00                 C  
ATOM    685  CD2 TYR   143     -29.930 -16.837  51.696  1.00                 C  
ATOM    686  CE2 TYR   143     -29.682 -17.297  52.976  1.00                 C  
ATOM    687  N   VAL   144     -32.698 -14.174  49.979  1.00                 N  
ATOM    688  CA  VAL   144     -33.072 -13.048  50.829  1.00                 C  
ATOM    689  C   VAL   144     -34.591 -12.897  50.928  1.00                 C  
ATOM    690  O   VAL   144     -35.115 -12.691  52.021  1.00                 O  
ATOM    691  CB  VAL   144     -32.457 -11.730  50.323  1.00                 C  
ATOM    692  CG1 VAL   144     -33.026 -10.547  51.091  1.00                 C  
ATOM    693  CG2 VAL   144     -30.941 -11.769  50.444  1.00                 C  
ATOM    694  N   LEU   145     -35.292 -13.044  49.810  1.00                 N  
ATOM    695  CA  LEU   145     -36.759 -13.018  49.808  1.00                 C  
ATOM    696  C   LEU   145     -37.397 -14.231  50.508  1.00                 C  
ATOM    697  O   LEU   145     -38.491 -14.123  51.062  1.00                 O  
ATOM    698  CB  LEU   145     -37.292 -12.941  48.376  1.00                 C  
ATOM    699  CG  LEU   145     -37.019 -11.638  47.621  1.00                 C  
ATOM    700  CD1 LEU   145     -37.465 -11.754  46.171  1.00                 C  
ATOM    701  CD2 LEU   145     -37.718 -10.469  48.297  1.00                 C  
ATOM    702  N   MET   146     -36.726 -15.380  50.456  1.00                 N  
ATOM    703  CA  MET   146     -37.121 -16.571  51.235  1.00                 C  
ATOM    704  C   MET   146     -37.012 -16.292  52.741  1.00                 C  
ATOM    705  O   MET   146     -37.921 -16.622  53.522  1.00                 O  
ATOM    706  CB  MET   146     -36.255 -17.773  50.852  1.00                 C  
ATOM    707  SD  MET   146     -35.342 -19.583  48.964  1.00                 S  
ATOM    708  CE  MET   146     -35.812 -20.914  50.067  1.00                 C  
ATOM    709  CG  MET   146     -36.515 -18.305  49.452  1.00                 C  
ATOM    710  N   LEU   147     -35.889 -15.694  53.134  1.00                 N  
ATOM    711  CA  LEU   147     -35.640 -15.351  54.528  1.00                 C  
ATOM    712  C   LEU   147     -36.651 -14.333  55.088  1.00                 C  
ATOM    713  O   LEU   147     -37.050 -14.457  56.242  1.00                 O  
ATOM    714  CB  LEU   147     -34.225 -14.794  54.698  1.00                 C  
ATOM    715  CG  LEU   147     -33.078 -15.789  54.507  1.00                 C  
ATOM    716  CD1 LEU   147     -31.737 -15.071  54.524  1.00                 C  
ATOM    717  CD2 LEU   147     -33.115 -16.866  55.581  1.00                 C  
ATOM    718  N   SER   148     -37.073 -13.344  54.297  1.00                 N  
ATOM    719  CA  SER   148     -38.094 -12.392  54.781  1.00                 C  
ATOM    720  C   SER   148     -39.477 -13.050  54.846  1.00                 C  
ATOM    721  O   SER   148     -40.287 -12.686  55.687  1.00                 O  
ATOM    722  CB  SER   148     -38.143 -11.155  53.881  1.00                 C  
ATOM    723  OG  SER   148     -38.594 -11.489  52.580  1.00                 O  
ATOM    724  N   VAL   149     -39.744 -14.010  53.963  1.00                 N  
ATOM    725  CA  VAL   149     -41.032 -14.714  53.958  1.00                 C  
ATOM    726  C   VAL   149     -41.099 -15.683  55.123  1.00                 C  
ATOM    727  O   VAL   149     -42.132 -15.834  55.765  1.00                 O  
ATOM    728  CB  VAL   149     -41.264 -15.457  52.629  1.00                 C  
ATOM    729  CG1 VAL   149     -42.514 -16.319  52.712  1.00                 C  
ATOM    730  CG2 VAL   149     -41.370 -14.468  51.478  1.00                 C  
ATOM    731  N   MET   150     -39.972 -16.332  55.372  1.00                 N  
ATOM    732  CA  MET   150     -39.766 -17.201  56.534  1.00                 C  
ATOM    733  C   MET   150     -39.989 -16.537  57.913  1.00                 C  
ATOM    734  O   MET   150     -40.237 -17.242  58.901  1.00                 O  
ATOM    735  CB  MET   150     -38.351 -17.783  56.524  1.00                 C  
ATOM    736  SD  MET   150     -39.208 -20.222  55.527  1.00                 S  
ATOM    737  CE  MET   150     -38.637 -20.980  57.046  1.00                 C  
ATOM    738  CG  MET   150     -38.106 -18.799  55.420  1.00                 C  
ATOM    739  N   THR   151     -39.917 -15.203  57.987  1.00                 N  
ATOM    740  CA  THR   151     -40.247 -14.479  59.222  1.00                 C  
ATOM    741  C   THR   151     -41.673 -14.744  59.683  1.00                 C  
ATOM    742  O   THR   151     -41.983 -14.542  60.846  1.00                 O  
ATOM    743  CB  THR   151     -40.056 -12.960  59.054  1.00                 C  
ATOM    744  OG1 THR   151     -40.894 -12.485  57.994  1.00                 O  
ATOM    745  CG2 THR   151     -38.609 -12.640  58.711  1.00                 C  
ATOM    746  N   TYR   152     -42.540 -15.139  58.752  1.00                 N  
ATOM    747  CA  TYR   152     -43.948 -15.432  59.003  1.00                 C  
ATOM    748  C   TYR   152     -44.766 -14.181  59.361  1.00                 C  
ATOM    749  O   TYR   152     -45.884 -14.298  59.836  1.00                 O  
ATOM    750  CB  TYR   152     -44.089 -16.460  60.127  1.00                 C  
ATOM    751  CG  TYR   152     -43.328 -17.744  59.882  1.00                 C  
ATOM    752  OH  TYR   152     -41.227 -21.271  59.225  1.00                 O  
ATOM    753  CZ  TYR   152     -41.923 -20.104  59.441  1.00                 C  
ATOM    754  CD1 TYR   152     -42.494 -18.273  60.859  1.00                 C  
ATOM    755  CE1 TYR   152     -41.794 -19.445  60.645  1.00                 C  
ATOM    756  CD2 TYR   152     -43.445 -18.421  58.676  1.00                 C  
ATOM    757  CE2 TYR   152     -42.753 -19.595  58.443  1.00                 C  
ATOM    758  N   ASN   153     -44.230 -12.988  59.094  1.00                 N  
ATOM    759  CA  ASN   153     -44.952 -11.744  59.314  1.00                 C  
ATOM    760  C   ASN   153     -45.817 -11.523  58.088  1.00                 C  
ATOM    761  O   ASN   153     -45.295 -11.308  56.998  1.00                 O  
ATOM    762  CB  ASN   153     -43.975 -10.596  59.573  1.00                 C  
ATOM    763  CG  ASN   153     -44.679  -9.290  59.885  1.00                 C  
ATOM    764  OD1 ASN   153     -45.817  -9.073  59.469  1.00                 O  
ATOM    765  ND2 ASN   153     -44.002  -8.415  60.620  1.00                 N  
ATOM    766  N   VAL   154     -47.135 -11.579  58.265  1.00                 N  
ATOM    767  CA  VAL   154     -48.076 -11.459  57.142  1.00                 C  
ATOM    768  C   VAL   154     -47.938 -10.162  56.336  1.00                 C  
ATOM    769  O   VAL   154     -48.187 -10.185  55.130  1.00                 O  
ATOM    770  CB  VAL   154     -49.537 -11.569  57.616  1.00                 C  
ATOM    771  CG1 VAL   154     -50.492 -11.245  56.477  1.00                 C  
ATOM    772  CG2 VAL   154     -49.814 -12.959  58.169  1.00                 C  
ATOM    773  N   TRP   155     -47.538  -9.054  56.976  1.00                 N  
ATOM    774  CA  TRP   155     -47.284  -7.787  56.258  1.00                 C  
ATOM    775  C   TRP   155     -46.074  -7.862  55.306  1.00                 C  
ATOM    776  O   TRP   155     -46.139  -7.351  54.187  1.00                 O  
ATOM    777  CB  TRP   155     -47.066  -6.643  57.250  1.00                 C  
ATOM    778  CG  TRP   155     -48.319  -6.201  57.941  1.00                 C  
ATOM    779  CD1 TRP   155     -48.625  -6.356  59.263  1.00                 C  
ATOM    780  NE1 TRP   155     -49.864  -5.824  59.528  1.00                 N  
ATOM    781  CD2 TRP   155     -49.438  -5.532  57.346  1.00                 C  
ATOM    782  CE2 TRP   155     -50.382  -5.312  58.365  1.00                 C  
ATOM    783  CH2 TRP   155     -51.861  -4.262  56.854  1.00                 C  
ATOM    784  CZ2 TRP   155     -51.600  -4.677  58.130  1.00                 C  
ATOM    785  CE3 TRP   155     -49.731  -5.097  56.050  1.00                 C  
ATOM    786  CZ3 TRP   155     -50.940  -4.467  55.822  1.00                 C  
ATOM    787  N   ILE   156     -44.972  -8.462  55.760  1.00                 N  
ATOM    788  CA  ILE   156     -43.806  -8.678  54.896  1.00                 C  
ATOM    789  C   ILE   156     -44.102  -9.690  53.798  1.00                 C  
ATOM    790  O   ILE   156     -43.761  -9.460  52.636  1.00                 O  
ATOM    791  CB  ILE   156     -42.581  -9.140  55.707  1.00                 C  
ATOM    792  CD1 ILE   156     -41.754  -6.751  56.037  1.00                 C  
ATOM    793  CG1 ILE   156     -42.155  -8.053  56.696  1.00                 C  
ATOM    794  CG2 ILE   156     -41.445  -9.536  54.776  1.00                 C  
ATOM    795  N   PHE   157     -44.718 -10.810  54.169  1.00                 N  
ATOM    796  CA  PHE   157     -45.068 -11.849  53.210  1.00                 C  
ATOM    797  C   PHE   157     -45.907 -11.296  52.080  1.00                 C  
ATOM    798  O   PHE   157     -45.607 -11.536  50.910  1.00                 O  
ATOM    799  CB  PHE   157     -45.815 -12.990  53.904  1.00                 C  
ATOM    800  CG  PHE   157     -46.262 -14.078  52.971  1.00                 C  
ATOM    801  CZ  PHE   157     -47.097 -16.089  51.244  1.00                 C  
ATOM    802  CD1 PHE   157     -45.371 -15.040  52.528  1.00                 C  
ATOM    803  CE1 PHE   157     -45.783 -16.041  51.669  1.00                 C  
ATOM    804  CD2 PHE   157     -47.574 -14.140  52.536  1.00                 C  
ATOM    805  CE2 PHE   157     -47.986 -15.141  51.677  1.00                 C  
ATOM    806  N   ILE   158     -46.940 -10.535  52.437  1.00                 N  
ATOM    807  CA  ILE   158     -47.800  -9.880  51.450  1.00                 C  
ATOM    808  C   ILE   158     -47.025  -8.885  50.603  1.00                 C  
ATOM    809  O   ILE   158     -47.211  -8.849  49.399  1.00                 O  
ATOM    810  CB  ILE   158     -48.989  -9.168  52.121  1.00                 C  
ATOM    811  CD1 ILE   158     -50.991  -9.586  53.644  1.00                 C  
ATOM    812  CG1 ILE   158     -49.951 -10.193  52.728  1.00                 C  
ATOM    813  CG2 ILE   158     -49.689  -8.251  51.131  1.00                 C  
ATOM    814  N   VAL   159     -46.142  -8.106  51.224  1.00                 N  
ATOM    815  CA  VAL   159     -45.288  -7.155  50.494  1.00                 C  
ATOM    816  C   VAL   159     -44.441  -7.826  49.407  1.00                 C  
ATOM    817  O   VAL   159     -44.276  -7.284  48.314  1.00                 O  
ATOM    818  CB  VAL   159     -44.353  -6.389  51.448  1.00                 C  
ATOM    819  CG1 VAL   159     -43.340  -5.573  50.660  1.00                 C  
ATOM    820  CG2 VAL   159     -45.157  -5.493  52.377  1.00                 C  
ATOM    821  N   THR   160     -43.915  -9.006  49.715  1.00                 N  
ATOM    822  CA  THR   160     -43.153  -9.791  48.748  1.00                 C  
ATOM    823  C   THR   160     -44.073 -10.289  47.643  1.00                 C  
ATOM    824  O   THR   160     -43.796 -10.081  46.463  1.00                 O  
ATOM    825  CB  THR   160     -42.445 -10.982  49.420  1.00                 C  
ATOM    826  OG1 THR   160     -41.518 -10.498  50.400  1.00                 O  
ATOM    827  CG2 THR   160     -41.681 -11.798  48.390  1.00                 C  
ATOM    828  N   ILE   161     -45.160 -10.946  48.037  1.00                 N  
ATOM    829  CA  ILE   161     -46.117 -11.508  47.086  1.00                 C  
ATOM    830  C   ILE   161     -46.632 -10.444  46.116  1.00                 C  
ATOM    831  O   ILE   161     -46.652 -10.659  44.903  1.00                 O  
ATOM    832  CB  ILE   161     -47.306 -12.171  47.807  1.00                 C  
ATOM    833  CD1 ILE   161     -46.227 -14.480  47.781  1.00                 C  
ATOM    834  CG1 ILE   161     -46.831 -13.376  48.620  1.00                 C  
ATOM    835  CG2 ILE   161     -48.388 -12.552  46.808  1.00                 C  
ATOM    836  N   LEU   162     -47.020  -9.292  46.655  1.00                 N  
ATOM    837  CA  LEU   162     -47.477  -8.168  45.842  1.00                 C  
ATOM    838  C   LEU   162     -46.358  -7.616  44.964  1.00                 C  
ATOM    839  O   LEU   162     -46.586  -7.265  43.812  1.00                 O  
ATOM    840  CB  LEU   162     -48.034  -7.055  46.732  1.00                 C  
ATOM    841  CG  LEU   162     -49.339  -7.364  47.468  1.00                 C  
ATOM    842  CD1 LEU   162     -49.684  -6.249  48.443  1.00                 C  
ATOM    843  CD2 LEU   162     -50.477  -7.575  46.480  1.00                 C  
ATOM    844  N   GLY   163     -45.151  -7.543  45.514  1.00                 N  
ATOM    845  CA  GLY   163     -43.975  -7.130  44.751  1.00                 C  
ATOM    846  C   GLY   163     -43.581  -8.092  43.639  1.00                 C  
ATOM    847  O   GLY   163     -43.043  -7.665  42.614  1.00                 O  
ATOM    848  N   ILE   164     -43.838  -9.385  43.834  1.00                 N  
ATOM    849  CA  ILE   164     -43.625 -10.377  42.776  1.00                 C  
ATOM    850  C   ILE   164     -44.651 -10.207  41.669  1.00                 C  
ATOM    851  O   ILE   164     -44.306 -10.270  40.493  1.00                 O  
ATOM    852  CB  ILE   164     -43.677 -11.813  43.330  1.00                 C  
ATOM    853  CD1 ILE   164     -42.598 -13.353  45.051  1.00                 C  
ATOM    854  CG1 ILE   164     -42.488 -12.069  44.258  1.00                 C  
ATOM    855  CG2 ILE   164     -43.735 -12.821  42.193  1.00                 C  
ATOM    856  N   THR   165     -45.910  -9.993  42.047  1.00                 N  
ATOM    857  CA  THR   165     -46.987  -9.824  41.077  1.00                 C  
ATOM    858  C   THR   165     -46.777  -8.633  40.168  1.00                 C  
ATOM    859  O   THR   165     -46.722  -8.784  38.944  1.00                 O  
ATOM    860  CB  THR   165     -48.353  -9.671  41.771  1.00                 C  
ATOM    861  OG1 THR   165     -48.645 -10.856  42.523  1.00                 O  
ATOM    862  CG2 THR   165     -49.454  -9.465  40.742  1.00                 C  
ATOM    863  N   LEU   166     -46.631  -7.459  40.781  1.00                 N  
ATOM    864  CA  LEU   166     -46.517  -6.195  40.053  1.00                 C  
ATOM    865  C   LEU   166     -45.171  -6.040  39.359  1.00                 C  
ATOM    866  O   LEU   166     -45.114  -5.558  38.230  1.00                 O  
ATOM    867  CB  LEU   166     -46.738  -5.011  40.997  1.00                 C  
ATOM    868  CG  LEU   166     -48.154  -4.842  41.551  1.00                 C  
ATOM    869  CD1 LEU   166     -48.192  -3.743  42.602  1.00                 C  
ATOM    870  CD2 LEU   166     -49.137  -4.537  40.431  1.00                 C  
ATOM    871  N   GLY   167     -44.097  -6.439  40.036  1.00                 N  
ATOM    872  CA  GLY   167     -42.753  -6.437  39.445  1.00                 C  
ATOM    873  C   GLY   167     -42.640  -7.245  38.159  1.00                 C  
ATOM    874  O   GLY   167     -42.027  -6.798  37.188  1.00                 O  
ATOM    875  N   TYR   168     -43.239  -8.436  38.157  1.00                 N  
ATOM    876  CA  TYR   168     -43.319  -9.269  36.961  1.00                 C  
ATOM    877  C   TYR   168     -44.102  -8.548  35.889  1.00                 C  
ATOM    878  O   TYR   168     -43.617  -8.402  34.770  1.00                 O  
ATOM    879  CB  TYR   168     -43.962 -10.618  37.290  1.00                 C  
ATOM    880  CG  TYR   168     -44.131 -11.524  36.091  1.00                 C  
ATOM    881  OH  TYR   168     -44.582 -14.025  32.799  1.00                 O  
ATOM    882  CZ  TYR   168     -44.434 -13.196  33.888  1.00                 C  
ATOM    883  CD1 TYR   168     -43.224 -12.546  35.839  1.00                 C  
ATOM    884  CE1 TYR   168     -43.371 -13.379  34.746  1.00                 C  
ATOM    885  CD2 TYR   168     -45.196 -11.355  35.216  1.00                 C  
ATOM    886  CE2 TYR   168     -45.358 -12.178  34.118  1.00                 C  
ATOM    887  N   PHE   169     -45.301  -8.082  36.238  1.00                 N  
ATOM    888  CA  PHE   169     -46.170  -7.392  35.275  1.00                 C  
ATOM    889  C   PHE   169     -45.472  -6.246  34.543  1.00                 C  
ATOM    890  O   PHE   169     -45.661  -6.088  33.349  1.00                 O  
ATOM    891  CB  PHE   169     -47.417  -6.846  35.974  1.00                 C  
ATOM    892  CG  PHE   169     -48.351  -6.108  35.058  1.00                 C  
ATOM    893  CZ  PHE   169     -50.076  -4.736  33.365  1.00                 C  
ATOM    894  CD1 PHE   169     -49.220  -6.797  34.230  1.00                 C  
ATOM    895  CE1 PHE   169     -50.079  -6.117  33.387  1.00                 C  
ATOM    896  CD2 PHE   169     -48.360  -4.725  35.024  1.00                 C  
ATOM    897  CE2 PHE   169     -49.219  -4.045  34.181  1.00                 C  
ATOM    898  N   LEU   170     -44.686  -5.449  35.263  1.00                 N  
ATOM    899  CA  LEU   170     -44.011  -4.295  34.667  1.00                 C  
ATOM    900  C   LEU   170     -42.873  -4.687  33.727  1.00                 C  
ATOM    901  O   LEU   170     -42.849  -4.253  32.577  1.00                 O  
ATOM    902  CB  LEU   170     -43.462  -3.373  35.758  1.00                 C  
ATOM    903  CG  LEU   170     -42.715  -2.127  35.279  1.00                 C  
ATOM    904  CD1 LEU   170     -43.626  -1.243  34.441  1.00                 C  
ATOM    905  CD2 LEU   170     -42.160  -1.346  36.461  1.00                 C  
ATOM    906  N   LEU   171     -41.933  -5.499  34.195  1.00                 N  
ATOM    907  CA  LEU   171     -40.817  -5.903  33.334  1.00                 C  
ATOM    908  C   LEU   171     -41.246  -6.894  32.238  1.00                 C  
ATOM    909  O   LEU   171     -40.541  -7.056  31.242  1.00                 O  
ATOM    910  CB  LEU   171     -39.695  -6.526  34.168  1.00                 C  
ATOM    911  CG  LEU   171     -38.965  -5.587  35.131  1.00                 C  
ATOM    912  CD1 LEU   171     -37.976  -6.360  35.989  1.00                 C  
ATOM    913  CD2 LEU   171     -38.252  -4.482  34.367  1.00                 C  
ATOM    914  N   ALA   172     -42.398  -7.543  32.423  1.00                 N  
ATOM    915  CA  ALA   172     -43.093  -8.244  31.337  1.00                 C  
ATOM    916  C   ALA   172     -43.574  -7.247  30.268  1.00                 C  
ATOM    917  O   ALA   172     -43.407  -7.485  29.069  1.00                 O  
ATOM    918  CB  ALA   172     -44.267  -9.040  31.886  1.00                 C  
ATOM    919  N   TRP   173     -44.175  -6.143  30.718  1.00                 N  
ATOM    920  CA  TRP   173     -44.647  -5.061  29.839  1.00                 C  
ATOM    921  C   TRP   173     -43.513  -4.348  29.066  1.00                 C  
ATOM    922  O   TRP   173     -43.716  -3.970  27.914  1.00                 O  
ATOM    923  CB  TRP   173     -45.422  -4.016  30.644  1.00                 C  
ATOM    924  CG  TRP   173     -45.955  -2.891  29.811  1.00                 C  
ATOM    925  CD1 TRP   173     -47.152  -2.850  29.158  1.00                 C  
ATOM    926  NE1 TRP   173     -47.292  -1.653  28.497  1.00                 N  
ATOM    927  CD2 TRP   173     -45.306  -1.642  29.541  1.00                 C  
ATOM    928  CE2 TRP   173     -46.169  -0.895  28.719  1.00                 C  
ATOM    929  CH2 TRP   173     -44.642   0.904  28.643  1.00                 C  
ATOM    930  CZ2 TRP   173     -45.846   0.383  28.263  1.00                 C  
ATOM    931  CE3 TRP   173     -44.080  -1.083  29.915  1.00                 C  
ATOM    932  CZ3 TRP   173     -43.765   0.183  29.460  1.00                 C  
ATOM    933  N   HIS   174     -42.339  -4.172  29.686  1.00                 N  
ATOM    934  CA  HIS   174     -41.182  -3.524  29.024  1.00                 C  
ATOM    935  C   HIS   174     -40.541  -4.375  27.928  1.00                 C  
ATOM    936  O   HIS   174     -40.031  -3.829  26.954  1.00                 O  
ATOM    937  CB  HIS   174     -40.108  -3.164  30.053  1.00                 C  
ATOM    938  CG  HIS   174     -40.500  -2.048  30.970  1.00                 C  
ATOM    939  ND1 HIS   174     -40.607  -0.741  30.548  1.00                 N  
ATOM    940  CE1 HIS   174     -40.973   0.028  31.589  1.00                 C  
ATOM    941  CD2 HIS   174     -40.849  -1.935  32.379  1.00                 C  
ATOM    942  NE2 HIS   174     -41.120  -0.683  32.691  1.00                 N  
ATOM    943  N   LYS   175     -40.545  -5.697  28.088  1.00                 N  
ATOM    944  CA  LYS   175     -40.104  -6.597  27.013  1.00                 C  
ATOM    945  C   LYS   175     -41.099  -6.583  25.840  1.00                 C  
ATOM    946  O   LYS   175     -40.700  -6.773  24.692  1.00                 O  
ATOM    947  CB  LYS   175     -39.934  -8.022  27.543  1.00                 C  
ATOM    948  CD  LYS   175     -39.135 -10.367  27.141  1.00                 C  
ATOM    949  CE  LYS   175     -38.608 -11.354  26.112  1.00                 C  
ATOM    950  CG  LYS   175     -39.398  -9.007  26.517  1.00                 C  
ATOM    951  NZ  LYS   175     -38.347 -12.693  26.710  1.00                 N  
ATOM    952  N   GLU   176     -42.384  -6.374  26.138  1.00                 N  
ATOM    953  CA  GLU   176     -43.409  -6.162  25.104  1.00                 C  
ATOM    954  C   GLU   176     -43.290  -4.794  24.404  1.00                 C  
ATOM    955  O   GLU   176     -43.738  -4.649  23.266  1.00                 O  
ATOM    956  CB  GLU   176     -44.810  -6.293  25.704  1.00                 C  
ATOM    957  CD  GLU   176     -46.555  -7.792  26.747  1.00                 C  
ATOM    958  CG  GLU   176     -45.169  -7.705  26.139  1.00                 C  
ATOM    959  OE1 GLU   176     -47.168  -6.730  26.985  1.00                 O  
ATOM    960  OE2 GLU   176     -47.029  -8.923  26.987  1.00                 O  
ATOM    961  N   PHE   177     -42.725  -3.798  25.096  1.00                 N  
ATOM    962  CA  PHE   177     -42.358  -2.501  24.494  1.00                 C  
ATOM    963  C   PHE   177     -41.212  -2.663  23.485  1.00                 C  
ATOM    964  O   PHE   177     -41.249  -2.061  22.408  1.00                 O  
ATOM    965  CB  PHE   177     -41.963  -1.499  25.580  1.00                 C  
ATOM    966  CG  PHE   177     -41.627  -0.133  25.052  1.00                 C  
ATOM    967  CZ  PHE   177     -40.999   2.392  24.076  1.00                 C  
ATOM    968  CD1 PHE   177     -42.625   0.719  24.612  1.00                 C  
ATOM    969  CE1 PHE   177     -42.315   1.975  24.126  1.00                 C  
ATOM    970  CD2 PHE   177     -40.314   0.299  24.995  1.00                 C  
ATOM    971  CE2 PHE   177     -40.005   1.555  24.509  1.00                 C  
ATOM    972  N   PHE   178     -40.207  -3.466  23.833  1.00                 N  
ATOM    973  CA  PHE   178     -39.142  -3.846  22.888  1.00                 C  
ATOM    974  C   PHE   178     -39.724  -4.906  21.925  1.00                 C  
ATOM    975  O   PHE   178     -40.699  -5.577  22.267  1.00                 O  
ATOM    976  CB  PHE   178     -37.919  -4.371  23.642  1.00                 C  
ATOM    977  CG  PHE   178     -37.234  -3.332  24.484  1.00                 C  
ATOM    978  CZ  PHE   178     -35.965  -1.408  26.038  1.00                 C  
ATOM    979  CD1 PHE   178     -37.463  -3.266  25.848  1.00                 C  
ATOM    980  CE1 PHE   178     -36.833  -2.310  26.623  1.00                 C  
ATOM    981  CD2 PHE   178     -36.362  -2.422  23.914  1.00                 C  
ATOM    982  CE2 PHE   178     -35.733  -1.467  24.689  1.00                 C  
TER
