# Supplementary material for: Comparative Single-Cell Transcriptomics Reveals Novel Genes Involved in Bivalve Embryonic Shell Formation and Questions Ontogenetic Homology of Molluscan Shell Types
Source: Front Cell Dev Biol. 2022 Jun 9;10:883755. doi: 10.3389/fcell.2022.883755 (PMC9261976; doi:10.3389/fcell.2022.883755)
Supplement: Supplementary file 1 [file DataSheet1.ZIP › Supplementary_File1/s_f_2/3eddf22b43e5b47e.final.pdb]

SSBOND   1 CYS    175    CYS    248
SSBOND   2 CYS    291    CYS    361
ATOM      1  N   MET   151      45.289  31.192  36.594  1.00                 N  
ATOM      2  CA  MET   151      45.467  32.520  36.000  1.00                 C  
ATOM      3  C   MET   151      46.464  32.470  34.817  1.00                 C  
ATOM      4  O   MET   151      46.259  33.138  33.797  1.00                 O  
ATOM      5  CB  MET   151      45.950  33.518  37.054  1.00                 C  
ATOM      6  SD  MET   151      43.452  34.666  37.395  1.00                 S  
ATOM      7  CE  MET   151      44.147  36.229  36.864  1.00                 C  
ATOM      8  CG  MET   151      44.906  33.869  38.102  1.00                 C  
ATOM      9  N   PHE   152      47.534  31.682  34.964  1.00                 N  
ATOM     10  CA  PHE   152      48.126  30.983  33.815  1.00                 C  
ATOM     11  C   PHE   152      47.513  29.578  33.803  1.00                 C  
ATOM     12  O   PHE   152      47.934  28.710  33.032  1.00                 O  
ATOM     13  CB  PHE   152      49.651  30.958  33.931  1.00                 C  
ATOM     14  CG  PHE   152      50.287  32.317  33.856  1.00                 C  
ATOM     15  CZ  PHE   152      51.469  34.830  33.719  1.00                 C  
ATOM     16  CD1 PHE   152      49.580  33.402  33.365  1.00                 C  
ATOM     17  CE1 PHE   152      50.165  34.652  33.296  1.00                 C  
ATOM     18  CD2 PHE   152      51.591  32.511  34.275  1.00                 C  
ATOM     19  CE2 PHE   152      52.176  33.762  34.206  1.00                 C  
ATOM     20  N   GLU   153      46.521  29.379  34.682  1.00                 N  
ATOM     21  CA  GLU   153      45.702  28.168  34.744  1.00                 C  
ATOM     22  C   GLU   153      46.546  26.960  35.153  1.00                 C  
ATOM     23  O   GLU   153      46.745  26.039  34.353  1.00                 O  
ATOM     24  CB  GLU   153      45.026  27.909  33.396  1.00                 C  
ATOM     25  CD  GLU   153      43.379  28.693  31.649  1.00                 C  
ATOM     26  CG  GLU   153      44.092  29.021  32.946  1.00                 C  
ATOM     27  OE1 GLU   153      43.651  27.616  31.077  1.00                 O  
ATOM     28  OE2 GLU   153      42.549  29.513  31.204  1.00                 O  
ATOM     29  N   LYS   154      47.052  26.969  36.388  1.00                 N  
ATOM     30  CA  LYS   154      48.012  25.946  36.808  1.00                 C  
ATOM     31  C   LYS   154      47.618  25.344  38.161  1.00                 C  
ATOM     32  O   LYS   154      47.520  26.035  39.148  1.00                 O  
ATOM     33  CB  LYS   154      49.422  26.534  36.884  1.00                 C  
ATOM     34  CD  LYS   154      50.199  25.975  34.564  1.00                 C  
ATOM     35  CE  LYS   154      50.788  26.521  33.274  1.00                 C  
ATOM     36  CG  LYS   154      49.936  27.088  35.565  1.00                 C  
ATOM     37  NZ  LYS   154      50.953  25.458  32.245  1.00                 N  
ATOM     38  N   GLY   155      47.386  24.038  38.191  1.00                 N  
ATOM     39  CA  GLY   155      46.843  23.378  39.374  1.00                 C  
ATOM     40  C   GLY   155      47.872  22.565  40.138  1.00                 C  
ATOM     41  O   GLY   155      48.857  22.117  39.580  1.00                 O  
ATOM     42  N   LEU   156      47.629  22.381  41.427  1.00                 N  
ATOM     43  CA  LEU   156      48.372  21.416  42.226  1.00                 C  
ATOM     44  C   LEU   156      47.374  20.493  42.892  1.00                 C  
ATOM     45  O   LEU   156      46.775  20.841  43.915  1.00                 O  
ATOM     46  CB  LEU   156      49.252  22.134  43.251  1.00                 C  
ATOM     47  CG  LEU   156      50.310  23.085  42.689  1.00                 C  
ATOM     48  CD1 LEU   156      51.012  23.833  43.812  1.00                 C  
ATOM     49  CD2 LEU   156      51.323  22.325  41.846  1.00                 C  
ATOM     50  N   ALA   157      47.183  19.321  42.306  1.00                 N  
ATOM     51  CA  ALA   157      46.188  18.408  42.816  1.00                 C  
ATOM     52  C   ALA   157      46.776  17.531  43.897  1.00                 C  
ATOM     53  O   ALA   157      47.471  16.568  43.626  1.00                 O  
ATOM     54  CB  ALA   157      45.624  17.556  41.690  1.00                 C  
ATOM     55  N   ILE   158      46.490  17.875  45.137  1.00                 N  
ATOM     56  CA  ILE   158      47.047  17.163  46.274  1.00                 C  
ATOM     57  C   ILE   158      46.173  15.962  46.704  1.00                 C  
ATOM     58  O   ILE   158      44.953  16.084  46.805  1.00                 O  
ATOM     59  CB  ILE   158      47.249  18.097  47.481  1.00                 C  
ATOM     60  CD1 ILE   158      48.523  18.283  49.681  1.00                 C  
ATOM     61  CG1 ILE   158      47.987  17.366  48.604  1.00                 C  
ATOM     62  CG2 ILE   158      45.915  18.657  47.950  1.00                 C  
ATOM     63  N   THR   159      46.796  14.801  46.929  1.00                 N  
ATOM     64  CA  THR   159      46.081  13.597  47.391  1.00                 C  
ATOM     65  C   THR   159      46.755  12.997  48.608  1.00                 C  
ATOM     66  O   THR   159      47.975  13.089  48.751  1.00                 O  
ATOM     67  CB  THR   159      45.990  12.534  46.281  1.00                 C  
ATOM     68  OG1 THR   159      47.308  12.114  45.907  1.00                 O  
ATOM     69  CG2 THR   159      45.295  13.104  45.053  1.00                 C  
ATOM     70  N   PRO   160      45.974  12.421  49.525  1.00                 N  
ATOM     71  CA  PRO   160      44.513  12.450  49.678  1.00                 C  
ATOM     72  C   PRO   160      44.055  13.675  50.493  1.00                 C  
ATOM     73  O   PRO   160      44.917  14.375  51.047  1.00                 O  
ATOM     74  CB  PRO   160      44.191  11.144  50.407  1.00                 C  
ATOM     75  CD  PRO   160      46.571  11.371  50.525  1.00                 C  
ATOM     76  CG  PRO   160      45.366  10.914  51.298  1.00                 C  
ATOM     77  N   TYR   161      42.744  13.920  50.592  1.00                 N  
ATOM     78  CA  TYR   161      42.231  15.047  51.392  1.00                 C  
ATOM     79  C   TYR   161      42.453  14.835  52.878  1.00                 C  
ATOM     80  O   TYR   161      42.930  15.721  53.568  1.00                 O  
ATOM     81  CB  TYR   161      40.741  15.262  51.121  1.00                 C  
ATOM     82  CG  TYR   161      40.132  16.398  51.912  1.00                 C  
ATOM     83  OH  TYR   161      38.464  19.532  54.076  1.00                 O  
ATOM     84  CZ  TYR   161      39.015  18.494  53.361  1.00                 C  
ATOM     85  CD1 TYR   161      40.328  17.718  51.527  1.00                 C  
ATOM     86  CE1 TYR   161      39.775  18.762  52.244  1.00                 C  
ATOM     87  CD2 TYR   161      39.363  16.146  53.041  1.00                 C  
ATOM     88  CE2 TYR   161      38.802  17.178  53.770  1.00                 C  
ATOM     89  N   LYS   162      42.078  13.658  53.371  1.00                 N  
ATOM     90  CA  LYS   162      42.201  13.346  54.784  1.00                 C  
ATOM     91  C   LYS   162      42.933  12.031  54.983  1.00                 C  
ATOM     92  O   LYS   162      43.048  11.222  54.074  1.00                 O  
ATOM     93  CB  LYS   162      40.821  13.289  55.442  1.00                 C  
ATOM     94  CD  LYS   162      38.588  12.160  55.635  1.00                 C  
ATOM     95  CE  LYS   162      37.713  11.018  55.143  1.00                 C  
ATOM     96  CG  LYS   162      39.928  12.178  54.917  1.00                 C  
ATOM     97  NZ  LYS   162      36.373  11.026  55.791  1.00                 N  
ATOM     98  N   VAL   163      43.410  11.816  56.198  1.00                 N  
ATOM     99  CA  VAL   163      44.261  10.686  56.491  1.00                 C  
ATOM    100  C   VAL   163      44.284  10.442  57.988  1.00                 C  
ATOM    101  O   VAL   163      44.693  11.327  58.747  1.00                 O  
ATOM    102  CB  VAL   163      45.689  10.900  55.954  1.00                 C  
ATOM    103  CG1 VAL   163      46.572   9.713  56.303  1.00                 C  
ATOM    104  CG2 VAL   163      45.664  11.128  54.451  1.00                 C  
ATOM    105  N   LYS   164      43.831   9.276  58.440  1.00                 N  
ATOM    106  CA  LYS   164      44.018   8.946  59.859  1.00                 C  
ATOM    107  C   LYS   164      45.157   7.955  59.970  1.00                 C  
ATOM    108  O   LYS   164      45.332   7.111  59.088  1.00                 O  
ATOM    109  CB  LYS   164      42.724   8.386  60.454  1.00                 C  
ATOM    110  CD  LYS   164      40.334   8.769  61.117  1.00                 C  
ATOM    111  CE  LYS   164      39.174   9.751  61.117  1.00                 C  
ATOM    112  CG  LYS   164      41.575   9.380  60.487  1.00                 C  
ATOM    113  NZ  LYS   164      37.935   9.147  61.679  1.00                 N  
ATOM    114  N   ALA   165      45.942   8.067  61.034  1.00                 N  
ATOM    115  CA  ALA   165      47.081   7.190  61.190  1.00                 C  
ATOM    116  C   ALA   165      47.615   7.244  62.608  1.00                 C  
ATOM    117  O   ALA   165      47.420   8.230  63.325  1.00                 O  
ATOM    118  CB  ALA   165      48.175   7.561  60.201  1.00                 C  
ATOM    119  N   GLU   166      48.291   6.177  63.016  1.00                 N  
ATOM    120  CA  GLU   166      48.772   6.090  64.389  1.00                 C  
ATOM    121  C   GLU   166      50.203   6.599  64.439  1.00                 C  
ATOM    122  O   GLU   166      50.853   6.723  63.394  1.00                 O  
ATOM    123  CB  GLU   166      48.675   4.651  64.901  1.00                 C  
ATOM    124  CD  GLU   166      47.195   2.702  65.526  1.00                 C  
ATOM    125  CG  GLU   166      47.253   4.124  65.002  1.00                 C  
ATOM    126  OE1 GLU   166      48.262   2.059  65.619  1.00                 O  
ATOM    127  OE2 GLU   166      46.083   2.230  65.843  1.00                 O  
ATOM    128  N   VAL   167      50.689   6.915  65.637  1.00                 N  
ATOM    129  CA  VAL   167      52.102   7.258  65.800  1.00                 C  
ATOM    130  C   VAL   167      53.025   6.189  65.207  1.00                 C  
ATOM    131  O   VAL   167      52.831   4.982  65.416  1.00                 O  
ATOM    132  CB  VAL   167      52.463   7.475  67.281  1.00                 C  
ATOM    133  CG1 VAL   167      53.962   7.677  67.440  1.00                 C  
ATOM    134  CG2 VAL   167      51.699   8.663  67.847  1.00                 C  
ATOM    135  N   GLY   168      54.027   6.628  64.456  1.00                 N  
ATOM    136  CA  GLY   168      55.063   5.723  63.998  1.00                 C  
ATOM    137  C   GLY   168      54.837   5.358  62.558  1.00                 C  
ATOM    138  O   GLY   168      55.774   4.957  61.865  1.00                 O  
ATOM    139  N   LYS   169      53.590   5.502  62.115  1.00                 N  
ATOM    140  CA  LYS   169      53.226   5.247  60.719  1.00                 C  
ATOM    141  C   LYS   169      54.069   6.092  59.742  1.00                 C  
ATOM    142  O   LYS   169      54.505   7.207  60.061  1.00                 O  
ATOM    143  CB  LYS   169      51.739   5.529  60.493  1.00                 C  
ATOM    144  CD  LYS   169      50.872   3.185  60.727  1.00                 C  
ATOM    145  CE  LYS   169      49.890   2.278  61.450  1.00                 C  
ATOM    146  CG  LYS   169      50.809   4.606  61.263  1.00                 C  
ATOM    147  NZ  LYS   169      49.976   0.871  60.970  1.00                 N  
ATOM    148  N   ASP   170      54.300   5.536  58.558  1.00                 N  
ATOM    149  CA  ASP   170      54.921   6.269  57.470  1.00                 C  
ATOM    150  C   ASP   170      53.817   6.697  56.516  1.00                 C  
ATOM    151  O   ASP   170      53.084   5.860  55.982  1.00                 O  
ATOM    152  CB  ASP   170      55.975   5.405  56.775  1.00                 C  
ATOM    153  CG  ASP   170      57.184   5.143  57.651  1.00                 C  
ATOM    154  OD1 ASP   170      57.126   5.467  58.856  1.00                 O  
ATOM    155  OD2 ASP   170      58.190   4.614  57.133  1.00                 O  
ATOM    156  N   VAL   171      53.697   8.010  56.321  1.00                 N  
ATOM    157  CA  VAL   171      52.675   8.578  55.438  1.00                 C  
ATOM    158  C   VAL   171      53.262   9.437  54.323  1.00                 C  
ATOM    159  O   VAL   171      54.204  10.217  54.528  1.00                 O  
ATOM    160  CB  VAL   171      51.654   9.420  56.225  1.00                 C  
ATOM    161  CG1 VAL   171      50.648  10.058  55.279  1.00                 C  
ATOM    162  CG2 VAL   171      50.945   8.564  57.264  1.00                 C  
ATOM    163  N   GLY   172      52.695   9.274  53.133  1.00                 N  
ATOM    164  CA  GLY   172      53.132  10.027  51.978  1.00                 C  
ATOM    165  C   GLY   172      51.964  10.762  51.311  1.00                 C  
ATOM    166  O   GLY   172      51.007  10.144  50.845  1.00                 O  
ATOM    167  N   ILE   173      52.080  12.085  51.238  1.00                 N  
ATOM    168  CA  ILE   173      51.128  12.917  50.518  1.00                 C  
ATOM    169  C   ILE   173      51.663  13.278  49.132  1.00                 C  
ATOM    170  O   ILE   173      52.802  13.676  48.997  1.00                 O  
ATOM    171  CB  ILE   173      50.791  14.198  51.303  1.00                 C  
ATOM    172  CD1 ILE   173      50.013  15.022  53.587  1.00                 C  
ATOM    173  CG1 ILE   173      50.139  13.847  52.642  1.00                 C  
ATOM    174  CG2 ILE   173      49.913  15.118  50.470  1.00                 C  
ATOM    175  N   ASN   174      50.826  13.141  48.111  1.00                 N  
ATOM    176  CA  ASN   174      51.217  13.374  46.717  1.00                 C  
ATOM    177  C   ASN   174      50.523  14.601  46.077  1.00                 C  
ATOM    178  O   ASN   174      49.361  14.909  46.384  1.00                 O  
ATOM    179  CB  ASN   174      50.935  12.133  45.867  1.00                 C  
ATOM    180  CG  ASN   174      51.463  12.265  44.452  1.00                 C  
ATOM    181  OD1 ASN   174      52.458  12.948  44.211  1.00                 O  
ATOM    182  ND2 ASN   174      50.795  11.609  43.509  1.00                 N  
ATOM    183  N   CYS   175      51.224  15.258  45.157  1.00                 N  
ATOM    184  CA  CYS   175      50.752  16.483  44.548  1.00                 C  
ATOM    185  C   CYS   175      51.089  16.516  43.061  1.00                 C  
ATOM    186  O   CYS   175      52.256  16.668  42.686  1.00                 O  
ATOM    187  CB  CYS   175      51.355  17.699  45.254  1.00                 C  
ATOM    188  SG  CYS   175      50.792  19.292  44.610  1.00                 S  
ATOM    189  N   GLN   176      50.102  16.371  42.193  1.00                 N  
ATOM    190  CA  GLN   176      50.426  16.403  40.779  1.00                 C  
ATOM    191  C   GLN   176      50.327  17.821  40.246  1.00                 C  
ATOM    192  O   GLN   176      49.330  18.509  40.464  1.00                 O  
ATOM    193  CB  GLN   176      49.499  15.471  39.996  1.00                 C  
ATOM    194  CD  GLN   176      48.940  14.382  37.786  1.00                 C  
ATOM    195  CG  GLN   176      49.813  15.388  38.511  1.00                 C  
ATOM    196  OE1 GLN   176      47.975  13.865  38.348  1.00                 O  
ATOM    197  NE2 GLN   176      49.279  14.102  36.533  1.00                 N  
ATOM    198  N   HIS   177      51.370  18.253  39.548  1.00                 N  
ATOM    199  CA  HIS   177      51.375  19.559  38.915  1.00                 C  
ATOM    200  C   HIS   177      50.784  19.455  37.515  1.00                 C  
ATOM    201  O   HIS   177      51.173  18.599  36.739  1.00                 O  
ATOM    202  CB  HIS   177      52.796  20.125  38.865  1.00                 C  
ATOM    203  CG  HIS   177      53.371  20.435  40.211  1.00                 C  
ATOM    204  ND1 HIS   177      52.994  21.539  40.945  1.00                 N  
ATOM    205  CE1 HIS   177      53.678  21.549  42.103  1.00                 C  
ATOM    206  CD2 HIS   177      54.352  19.814  41.090  1.00                 C  
ATOM    207  NE2 HIS   177      54.494  20.517  42.197  1.00                 N  
ATOM    208  N   ASP   178      50.181  20.527  36.996  1.00                 N  
ATOM    209  CA  ASP   178      49.680  20.480  35.613  1.00                 C  
ATOM    210  C   ASP   178      50.829  20.744  34.641  1.00                 C  
ATOM    211  O   ASP   178      50.788  20.397  33.457  1.00                 O  
ATOM    212  CB  ASP   178      48.555  21.498  35.416  1.00                 C  
ATOM    213  CG  ASP   178      47.298  21.132  36.180  1.00                 C  
ATOM    214  OD1 ASP   178      47.176  19.961  36.598  1.00                 O  
ATOM    215  OD2 ASP   178      46.434  22.016  36.361  1.00                 O  
ATOM    216  N   ALA   179      51.880  21.377  35.167  1.00                 N  
ATOM    217  CA  ALA   179      53.070  21.777  34.410  1.00                 C  
ATOM    218  C   ALA   179      54.352  21.327  35.108  1.00                 C  
ATOM    219  O   ALA   179      55.118  22.126  35.655  1.00                 O  
ATOM    220  CB  ALA   179      53.089  23.285  34.210  1.00                 C  
ATOM    221  N   SER   180      54.588  20.017  35.088  1.00                 N  
ATOM    222  CA  SER   180      55.733  19.393  35.744  1.00                 C  
ATOM    223  C   SER   180      57.091  19.900  35.327  1.00                 C  
ATOM    224  O   SER   180      57.986  20.147  36.140  1.00                 O  
ATOM    225  CB  SER   180      55.721  17.880  35.518  1.00                 C  
ATOM    226  OG  SER   180      55.903  17.567  34.148  1.00                 O  
ATOM    227  N   GLN   181      57.248  20.059  34.025  1.00                 N  
ATOM    228  CA  GLN   181      58.505  20.529  33.526  1.00                 C  
ATOM    229  C   GLN   181      58.802  21.909  34.062  1.00                 C  
ATOM    230  O   GLN   181      59.918  22.196  34.504  1.00                 O  
ATOM    231  CB  GLN   181      58.504  20.538  31.996  1.00                 C  
ATOM    232  CD  GLN   181      58.398  19.201  29.856  1.00                 C  
ATOM    233  CG  GLN   181      58.513  19.155  31.367  1.00                 C  
ATOM    234  OE1 GLN   181      58.007  20.219  29.285  1.00                 O  
ATOM    235  NE2 GLN   181      58.739  18.096  29.204  1.00                 N  
ATOM    236  N   SER   182      57.816  22.807  34.039  1.00                 N  
ATOM    237  CA  SER   182      58.001  24.194  34.548  1.00                 C  
ATOM    238  C   SER   182      58.271  24.193  36.066  1.00                 C  
ATOM    239  O   SER   182      59.032  25.006  36.597  1.00                 O  
ATOM    240  CB  SER   182      56.773  25.049  34.231  1.00                 C  
ATOM    241  OG  SER   182      56.625  25.233  32.834  1.00                 O  
ATOM    242  N   PRO   183      57.631  23.262  36.769  1.00                 N  
ATOM    243  CA  PRO   183      57.848  23.154  38.203  1.00                 C  
ATOM    244  C   PRO   183      59.319  22.775  38.473  1.00                 C  
ATOM    245  O   PRO   183      59.757  22.644  39.619  1.00                 O  
ATOM    246  CB  PRO   183      56.877  22.056  38.643  1.00                 C  
ATOM    247  CD  PRO   183      56.526  22.355  36.294  1.00                 C  
ATOM    248  CG  PRO   183      55.824  22.044  37.586  1.00                 C  
ATOM    249  N   GLY   184      60.164  22.624  37.344  1.00                 N  
ATOM    250  CA  GLY   184      61.555  22.180  37.497  1.00                 C  
ATOM    251  C   GLY   184      61.913  21.755  38.910  1.00                 C  
ATOM    252  O   GLY   184      62.419  20.647  39.102  1.00                 O  
ATOM    253  N   GLY   185      61.677  22.640  39.885  1.00                 N  
ATOM    254  CA  GLY   185      62.045  22.391  41.279  1.00                 C  
ATOM    255  C   GLY   185      61.306  23.235  42.334  1.00                 C  
ATOM    256  O   GLY   185      61.378  22.933  43.511  1.00                 O  
ATOM    257  N   ASP   186      60.622  24.303  41.937  1.00                 N  
ATOM    258  CA  ASP   186      60.015  25.189  42.934  1.00                 C  
ATOM    259  C   ASP   186      58.670  24.635  43.453  1.00                 C  
ATOM    260  O   ASP   186      57.578  25.040  43.043  1.00                 O  
ATOM    261  CB  ASP   186      59.805  26.588  42.351  1.00                 C  
ATOM    262  CG  ASP   186      59.333  27.587  43.388  1.00                 C  
ATOM    263  OD1 ASP   186      59.005  27.162  44.516  1.00                 O  
ATOM    264  OD2 ASP   186      59.290  28.795  43.074  1.00                 O  
ATOM    265  N   VAL   187      58.770  23.703  44.381  1.00                 N  
ATOM    266  CA  VAL   187      57.616  23.195  45.065  1.00                 C  
ATOM    267  C   VAL   187      57.979  23.174  46.545  1.00                 C  
ATOM    268  O   VAL   187      59.115  22.893  46.892  1.00                 O  
ATOM    269  CB  VAL   187      57.213  21.806  44.537  1.00                 C  
ATOM    270  CG1 VAL   187      56.025  21.264  45.316  1.00                 C  
ATOM    271  CG2 VAL   187      56.894  21.873  43.051  1.00                 C  
ATOM    272  N   VAL   188      57.037  23.503  47.416  1.00                 N  
ATOM    273  CA  VAL   188      57.329  23.496  48.821  1.00                 C  
ATOM    274  C   VAL   188      56.171  22.850  49.606  1.00                 C  
ATOM    275  O   VAL   188      55.079  22.719  49.089  1.00                 O  
ATOM    276  CB  VAL   188      57.601  24.917  49.348  1.00                 C  
ATOM    277  CG1 VAL   188      58.814  25.519  48.656  1.00                 C  
ATOM    278  CG2 VAL   188      56.378  25.801  49.152  1.00                 C  
ATOM    279  N   ILE   189      56.427  22.435  50.844  1.00                 N  
ATOM    280  CA  ILE   189      55.429  21.816  51.693  1.00                 C  
ATOM    281  C   ILE   189      55.325  22.598  52.959  1.00                 C  
ATOM    282  O   ILE   189      56.336  23.080  53.473  1.00                 O  
ATOM    283  CB  ILE   189      55.766  20.341  51.977  1.00                 C  
ATOM    284  CD1 ILE   189      54.624  19.507  49.857  1.00                 C  
ATOM    285  CG1 ILE   189      55.900  19.562  50.667  1.00                 C  
ATOM    286  CG2 ILE   189      54.725  19.724  52.899  1.00                 C  
ATOM    287  N   SER   190      54.100  22.723  53.467  1.00                 N  
ATOM    288  CA  SER   190      53.836  23.496  54.677  1.00                 C  
ATOM    289  C   SER   190      53.009  22.689  55.646  1.00                 C  
ATOM    290  O   SER   190      52.222  21.847  55.237  1.00                 O  
ATOM    291  CB  SER   190      53.127  24.807  54.331  1.00                 C  
ATOM    292  OG  SER   190      51.852  24.563  53.765  1.00                 O  
ATOM    293  N   HIS   191      53.174  22.980  56.925  1.00                 N  
ATOM    294  CA  HIS   191      52.362  22.388  57.961  1.00                 C  
ATOM    295  C   HIS   191      51.603  23.469  58.735  1.00                 C  
ATOM    296  O   HIS   191      52.163  24.496  59.088  1.00                 O  
ATOM    297  CB  HIS   191      53.228  21.561  58.913  1.00                 C  
ATOM    298  CG  HIS   191      52.454  20.890  60.005  1.00                 C  
ATOM    299  ND1 HIS   191      51.678  19.772  59.789  1.00                 N  
ATOM    300  CE1 HIS   191      51.110  19.402  60.950  1.00                 C  
ATOM    301  CD2 HIS   191      52.260  21.115  61.430  1.00                 C  
ATOM    302  NE2 HIS   191      51.455  20.203  61.939  1.00                 N  
ATOM    303  N   VAL   192      50.326  23.235  59.005  1.00                 N  
ATOM    304  CA  VAL   192      49.520  24.223  59.711  1.00                 C  
ATOM    305  C   VAL   192      48.573  23.576  60.706  1.00                 C  
ATOM    306  O   VAL   192      47.814  22.694  60.365  1.00                 O  
ATOM    307  CB  VAL   192      48.712  25.096  58.733  1.00                 C  
ATOM    308  CG1 VAL   192      47.781  24.234  57.894  1.00                 C  
ATOM    309  CG2 VAL   192      47.926  26.156  59.489  1.00                 C  
ATOM    310  N   THR   193      48.646  24.031  61.945  1.00                 N  
ATOM    311  CA  THR   193      47.804  23.540  63.025  1.00                 C  
ATOM    312  C   THR   193      46.658  24.520  63.244  1.00                 C  
ATOM    313  O   THR   193      46.841  25.730  63.076  1.00                 O  
ATOM    314  CB  THR   193      48.608  23.349  64.325  1.00                 C  
ATOM    315  OG1 THR   193      49.150  24.607  64.744  1.00                 O  
ATOM    316  CG2 THR   193      49.754  22.374  64.103  1.00                 C  
ATOM    317  N   GLU   194      45.471  24.007  63.606  1.00                 N  
ATOM    318  CA  GLU   194      44.276  24.850  63.793  1.00                 C  
ATOM    319  C   GLU   194      44.574  26.177  64.504  1.00                 C  
ATOM    320  O   GLU   194      45.188  26.197  65.559  1.00                 O  
ATOM    321  CB  GLU   194      43.206  24.094  64.583  1.00                 C  
ATOM    322  CD  GLU   194      41.160  25.120  63.513  1.00                 C  
ATOM    323  CG  GLU   194      41.924  24.882  64.801  1.00                 C  
ATOM    324  OE1 GLU   194      41.029  24.168  62.715  1.00                 O  
ATOM    325  OE2 GLU   194      40.694  26.259  63.301  1.00                 O  
ATOM    326  N   ALA   195      44.185  27.284  63.888  1.00                 N  
ATOM    327  CA  ALA   195      44.370  28.593  64.499  1.00                 C  
ATOM    328  C   ALA   195      45.786  29.137  64.485  1.00                 C  
ATOM    329  O   ALA   195      46.075  30.172  65.070  1.00                 O  
ATOM    330  CB  ALA   195      43.902  28.574  65.946  1.00                 C  
ATOM    331  N   GLY   196      46.691  28.452  63.808  1.00                 N  
ATOM    332  CA  GLY   196      48.071  28.914  63.793  1.00                 C  
ATOM    333  C   GLY   196      48.542  29.144  62.375  1.00                 C  
ATOM    334  O   GLY   196      47.900  28.713  61.415  1.00                 O  
ATOM    335  N   THR   197      49.673  29.832  62.263  1.00                 N  
ATOM    336  CA  THR   197      50.252  30.160  60.978  1.00                 C  
ATOM    337  C   THR   197      50.987  28.960  60.422  1.00                 C  
ATOM    338  O   THR   197      51.517  28.150  61.182  1.00                 O  
ATOM    339  CB  THR   197      51.208  31.363  61.080  1.00                 C  
ATOM    340  OG1 THR   197      52.284  31.047  61.972  1.00                 O  
ATOM    341  CG2 THR   197      50.474  32.583  61.616  1.00                 C  
ATOM    342  N   LYS   198      51.040  28.844  59.093  1.00                 N  
ATOM    343  CA  LYS   198      51.770  27.692  58.576  1.00                 C  
ATOM    344  C   LYS   198      53.292  27.831  58.681  1.00                 C  
ATOM    345  O   LYS   198      53.834  28.929  58.763  1.00                 O  
ATOM    346  CB  LYS   198      51.401  27.436  57.113  1.00                 C  
ATOM    347  CD  LYS   198      51.420  28.230  54.733  1.00                 C  
ATOM    348  CE  LYS   198      51.974  29.259  53.761  1.00                 C  
ATOM    349  CG  LYS   198      51.848  28.531  56.159  1.00                 C  
ATOM    350  NZ  LYS   198      51.588  28.959  52.354  1.00                 N  
ATOM    351  N   THR   199      53.960  26.685  58.689  1.00                 N  
ATOM    352  CA  THR   199      55.403  26.598  58.825  1.00                 C  
ATOM    353  C   THR   199      55.974  25.860  57.639  1.00                 C  
ATOM    354  O   THR   199      55.433  24.864  57.204  1.00                 O  
ATOM    355  CB  THR   199      55.805  25.897  60.136  1.00                 C  
ATOM    356  OG1 THR   199      55.271  24.567  60.153  1.00                 O  
ATOM    357  CG2 THR   199      55.259  26.656  61.335  1.00                 C  
ATOM    358  N   ALA   200      57.098  26.338  57.138  1.00                 N  
ATOM    359  CA  ALA   200      57.765  25.707  56.017  1.00                 C  
ATOM    360  C   ALA   200      58.448  24.421  56.470  1.00                 C  
ATOM    361  O   ALA   200      59.068  24.398  57.523  1.00                 O  
ATOM    362  CB  ALA   200      58.774  26.661  55.395  1.00                 C  
ATOM    363  N   LEU   201      58.331  23.352  55.685  1.00                 N  
ATOM    364  CA  LEU   201      59.059  22.118  55.955  1.00                 C  
ATOM    365  C   LEU   201      60.092  21.835  54.862  1.00                 C  
ATOM    366  O   LEU   201      61.257  21.496  55.113  1.00                 O  
ATOM    367  CB  LEU   201      58.090  20.940  56.078  1.00                 C  
ATOM    368  CG  LEU   201      57.102  20.995  57.245  1.00                 C  
ATOM    369  CD1 LEU   201      56.132  19.825  57.183  1.00                 C  
ATOM    370  CD2 LEU   201      57.840  21.001  58.575  1.00                 C  
ATOM    371  N   THR   202      59.645  21.963  53.627  1.00                 N  
ATOM    372  CA  THR   202      60.468  21.594  52.498  1.00                 C  
ATOM    373  C   THR   202      60.393  22.720  51.480  1.00                 C  
ATOM    374  O   THR   202      59.299  23.198  51.203  1.00                 O  
ATOM    375  CB  THR   202      60.015  20.257  51.883  1.00                 C  
ATOM    376  OG1 THR   202      60.096  19.222  52.870  1.00                 O  
ATOM    377  CG2 THR   202      60.908  19.881  50.710  1.00                 C  
ATOM    378  N   LYS   203      61.532  23.174  50.955  1.00                 N  
ATOM    379  CA  LYS   203      61.489  24.001  49.755  1.00                 C  
ATOM    380  C   LYS   203      62.312  23.375  48.647  1.00                 C  
ATOM    381  O   LYS   203      62.971  22.366  48.851  1.00                 O  
ATOM    382  CB  LYS   203      61.992  25.413  50.059  1.00                 C  
ATOM    383  CD  LYS   203      61.651  27.594  51.255  1.00                 C  
ATOM    384  CE  LYS   203      60.784  28.363  52.239  1.00                 C  
ATOM    385  CG  LYS   203      61.121  26.186  51.036  1.00                 C  
ATOM    386  NZ  LYS   203      61.289  29.746  52.460  1.00                 N  
ATOM    387  N   GLY   204      62.265  23.983  47.472  1.00                 N  
ATOM    388  CA  GLY   204      62.920  23.441  46.290  1.00                 C  
ATOM    389  C   GLY   204      62.669  21.939  46.112  1.00                 C  
ATOM    390  O   GLY   204      63.575  21.197  45.799  1.00                 O  
ATOM    391  N   GLY   205      61.433  21.507  46.334  1.00                 N  
ATOM    392  CA  GLY   205      60.990  20.109  46.133  1.00                 C  
ATOM    393  C   GLY   205      61.513  19.126  47.169  1.00                 C  
ATOM    394  O   GLY   205      60.819  18.175  47.515  1.00                 O  
ATOM    395  N   LYS   206      62.731  19.334  47.662  1.00                 N  
ATOM    396  CA  LYS   206      63.331  18.327  48.525  1.00                 C  
ATOM    397  C   LYS   206      64.272  18.870  49.575  1.00                 C  
ATOM    398  O   LYS   206      64.726  18.118  50.428  1.00                 O  
ATOM    399  CB  LYS   206      64.094  17.294  47.693  1.00                 C  
ATOM    400  CD  LYS   206      65.992  16.787  46.131  1.00                 C  
ATOM    401  CE  LYS   206      67.157  17.363  45.343  1.00                 C  
ATOM    402  CG  LYS   206      65.272  17.867  46.921  1.00                 C  
ATOM    403  NZ  LYS   206      67.908  16.307  44.609  1.00                 N  
ATOM    404  N   LEU   207      64.585  20.156  49.529  1.00                 N  
ATOM    405  CA  LEU   207      65.442  20.711  50.575  1.00                 C  
ATOM    406  C   LEU   207      64.726  20.776  51.918  1.00                 C  
ATOM    407  O   LEU   207      63.558  21.187  52.012  1.00                 O  
ATOM    408  CB  LEU   207      65.931  22.107  50.183  1.00                 C  
ATOM    409  CG  LEU   207      66.843  22.186  48.957  1.00                 C  
ATOM    410  CD1 LEU   207      67.148  23.634  48.607  1.00                 C  
ATOM    411  CD2 LEU   207      68.134  21.417  49.198  1.00                 C  
ATOM    412  N   VAL   208      65.437  20.358  52.956  1.00                 N  
ATOM    413  CA  VAL   208      64.909  20.422  54.299  1.00                 C  
ATOM    414  C   VAL   208      65.185  21.803  54.831  1.00                 C  
ATOM    415  O   VAL   208      66.328  22.251  54.815  1.00                 O  
ATOM    416  CB  VAL   208      65.521  19.332  55.199  1.00                 C  
ATOM    417  CG1 VAL   208      65.012  19.471  56.625  1.00                 C  
ATOM    418  CG2 VAL   208      65.207  17.949  54.649  1.00                 C  
ATOM    419  N   SER   209      64.141  22.485  55.287  1.00                 N  
ATOM    420  CA  SER   209      64.313  23.815  55.835  1.00                 C  
ATOM    421  C   SER   209      65.038  23.684  57.153  1.00                 C  
ATOM    422  O   SER   209      64.963  22.640  57.786  1.00                 O  
ATOM    423  CB  SER   209      62.958  24.507  55.998  1.00                 C  
ATOM    424  OG  SER   209      62.328  24.698  54.744  1.00                 O  
ATOM    425  N   PRO   210      65.754  24.728  57.560  1.00                 N  
ATOM    426  CA  PRO   210      66.601  24.657  58.750  1.00                 C  
ATOM    427  C   PRO   210      65.755  24.552  60.008  1.00                 C  
ATOM    428  O   PRO   210      64.803  25.317  60.194  1.00                 O  
ATOM    429  CB  PRO   210      67.400  25.961  58.714  1.00                 C  
ATOM    430  CD  PRO   210      65.823  26.055  56.916  1.00                 C  
ATOM    431  CG  PRO   210      66.549  26.899  57.926  1.00                 C  
ATOM    432  N   THR   211      66.105  23.600  60.867  1.00                 N  
ATOM    433  CA  THR   211      65.417  23.438  62.134  1.00                 C  
ATOM    434  C   THR   211      64.285  22.433  62.077  1.00                 C  
ATOM    435  O   THR   211      63.702  22.097  63.098  1.00                 O  
ATOM    436  CB  THR   211      64.846  24.775  62.641  1.00                 C  
ATOM    437  OG1 THR   211      63.642  25.085  61.930  1.00                 O  
ATOM    438  CG2 THR   211      65.846  25.900  62.418  1.00                 C  
ATOM    439  N   PHE   212      63.970  21.953  60.879  1.00                 N  
ATOM    440  CA  PHE   212      62.874  21.002  60.693  1.00                 C  
ATOM    441  C   PHE   212      63.394  19.575  60.676  1.00                 C  
ATOM    442  O   PHE   212      64.231  19.240  59.844  1.00                 O  
ATOM    443  CB  PHE   212      62.116  21.304  59.399  1.00                 C  
ATOM    444  CG  PHE   212      61.369  22.607  59.424  1.00                 C  
ATOM    445  CZ  PHE   212      59.982  25.015  59.473  1.00                 C  
ATOM    446  CD1 PHE   212      62.004  23.792  59.093  1.00                 C  
ATOM    447  CE1 PHE   212      61.317  24.991  59.116  1.00                 C  
ATOM    448  CD2 PHE   212      60.032  22.649  59.779  1.00                 C  
ATOM    449  CE2 PHE   212      59.345  23.847  59.802  1.00                 C  
ATOM    450  N   ALA   213      62.885  18.734  61.587  1.00                 N  
ATOM    451  CA  ALA   213      63.207  17.317  61.795  1.00                 C  
ATOM    452  C   ALA   213      63.494  16.568  60.503  1.00                 C  
ATOM    453  O   ALA   213      62.907  16.909  59.477  1.00                 O  
ATOM    454  CB  ALA   213      62.073  16.618  62.529  1.00                 C  
ATOM    455  N   THR   214      64.360  15.558  60.547  1.00                 N  
ATOM    456  CA  THR   214      64.726  14.821  59.340  1.00                 C  
ATOM    457  C   THR   214      63.738  13.710  58.991  1.00                 C  
ATOM    458  O   THR   214      63.996  12.905  58.080  1.00                 O  
ATOM    459  CB  THR   214      66.129  14.197  59.463  1.00                 C  
ATOM    460  OG1 THR   214      66.157  13.295  60.576  1.00                 O  
ATOM    461  CG2 THR   214      67.175  15.278  59.686  1.00                 C  
ATOM    462  N   LYS   215      62.607  13.671  59.699  1.00                 N  
ATOM    463  CA  LYS   215      61.537  12.726  59.360  1.00                 C  
ATOM    464  C   LYS   215      60.653  13.224  58.200  1.00                 C  
ATOM    465  O   LYS   215      59.870  12.461  57.642  1.00                 O  
ATOM    466  CB  LYS   215      60.659  12.450  60.582  1.00                 C  
ATOM    467  CD  LYS   215      60.440  11.466  62.880  1.00                 C  
ATOM    468  CE  LYS   215      61.152  10.730  64.003  1.00                 C  
ATOM    469  CG  LYS   215      61.369  11.708  61.702  1.00                 C  
ATOM    470  NZ  LYS   215      60.261  10.509  65.176  1.00                 N  
ATOM    471  N   TYR   216      60.792  14.496  57.829  1.00                 N  
ATOM    472  CA  TYR   216      60.103  15.032  56.654  1.00                 C  
ATOM    473  C   TYR   216      61.024  15.060  55.445  1.00                 C  
ATOM    474  O   TYR   216      62.118  15.600  55.514  1.00                 O  
ATOM    475  CB  TYR   216      59.569  16.437  56.940  1.00                 C  
ATOM    476  CG  TYR   216      58.457  16.473  57.964  1.00                 C  
ATOM    477  OH  TYR   216      55.409  16.573  60.791  1.00                 O  
ATOM    478  CZ  TYR   216      56.417  16.539  59.855  1.00                 C  
ATOM    479  CD1 TYR   216      58.738  16.632  59.315  1.00                 C  
ATOM    480  CE1 TYR   216      57.728  16.666  60.258  1.00                 C  
ATOM    481  CD2 TYR   216      57.129  16.346  57.576  1.00                 C  
ATOM    482  CE2 TYR   216      56.106  16.378  58.505  1.00                 C  
ATOM    483  N   THR   217      60.580  14.477  54.337  1.00                 N  
ATOM    484  CA  THR   217      61.395  14.410  53.127  1.00                 C  
ATOM    485  C   THR   217      60.555  14.654  51.888  1.00                 C  
ATOM    486  O   THR   217      59.394  14.268  51.825  1.00                 O  
ATOM    487  CB  THR   217      62.108  13.051  53.001  1.00                 C  
ATOM    488  OG1 THR   217      62.945  12.839  54.145  1.00                 O  
ATOM    489  CG2 THR   217      62.974  13.017  51.752  1.00                 C  
ATOM    490  N   PHE   218      61.156  15.289  50.896  1.00                 N  
ATOM    491  CA  PHE   218      60.452  15.603  49.677  1.00                 C  
ATOM    492  C   PHE   218      61.061  14.877  48.511  1.00                 C  
ATOM    493  O   PHE   218      62.226  14.489  48.535  1.00                 O  
ATOM    494  CB  PHE   218      60.461  17.112  49.427  1.00                 C  
ATOM    495  CG  PHE   218      59.715  17.526  48.190  1.00                 C  
ATOM    496  CZ  PHE   218      58.340  18.292  45.899  1.00                 C  
ATOM    497  CD1 PHE   218      58.335  17.627  48.199  1.00                 C  
ATOM    498  CE1 PHE   218      57.648  18.008  47.061  1.00                 C  
ATOM    499  CD2 PHE   218      60.393  17.814  47.019  1.00                 C  
ATOM    500  CE2 PHE   218      59.707  18.195  45.882  1.00                 C  
ATOM    501  N   THR   219      60.272  14.713  47.470  1.00                 N  
ATOM    502  CA  THR   219      60.724  14.016  46.304  1.00                 C  
ATOM    503  C   THR   219      59.823  14.371  45.148  1.00                 C  
ATOM    504  O   THR   219      58.739  14.927  45.324  1.00                 O  
ATOM    505  CB  THR   219      60.745  12.493  46.530  1.00                 C  
ATOM    506  OG1 THR   219      61.424  11.855  45.441  1.00                 O  
ATOM    507  CG2 THR   219      59.327  11.946  46.605  1.00                 C  
ATOM    508  N   PHE   220      60.260  14.029  43.955  1.00                 N  
ATOM    509  CA  PHE   220      59.416  14.201  42.804  1.00                 C  
ATOM    510  C   PHE   220      59.563  13.003  41.897  1.00                 C  
ATOM    511  O   PHE   220      60.511  12.267  42.001  1.00                 O  
ATOM    512  CB  PHE   220      59.770  15.495  42.069  1.00                 C  
ATOM    513  CG  PHE   220      61.148  15.496  41.472  1.00                 C  
ATOM    514  CZ  PHE   220      63.702  15.501  40.375  1.00                 C  
ATOM    515  CD1 PHE   220      61.354  15.081  40.168  1.00                 C  
ATOM    516  CE1 PHE   220      62.623  15.082  39.620  1.00                 C  
ATOM    517  CD2 PHE   220      62.239  15.912  42.215  1.00                 C  
ATOM    518  CE2 PHE   220      63.507  15.913  41.667  1.00                 C  
ATOM    519  N   TYR   221      58.611  12.822  41.005  1.00                 N  
ATOM    520  CA  TYR   221      58.689  11.823  39.979  1.00                 C  
ATOM    521  C   TYR   221      57.746  12.291  38.901  1.00                 C  
ATOM    522  O   TYR   221      56.526  12.174  39.030  1.00                 O  
ATOM    523  CB  TYR   221      58.326  10.447  40.542  1.00                 C  
ATOM    524  CG  TYR   221      58.462   9.321  39.542  1.00                 C  
ATOM    525  OH  TYR   221      58.853   6.224  36.795  1.00                 O  
ATOM    526  CZ  TYR   221      58.722   7.249  37.704  1.00                 C  
ATOM    527  CD1 TYR   221      59.710   8.801  39.222  1.00                 C  
ATOM    528  CE1 TYR   221      59.844   7.772  38.309  1.00                 C  
ATOM    529  CD2 TYR   221      57.343   8.781  38.922  1.00                 C  
ATOM    530  CE2 TYR   221      57.457   7.752  38.007  1.00                 C  
ATOM    531  N   ARG   222      58.321  12.855  37.848  1.00                 N  
ATOM    532  CA  ARG   222      57.541  13.430  36.779  1.00                 C  
ATOM    533  C   ARG   222      56.857  14.663  37.322  1.00                 C  
ATOM    534  O   ARG   222      57.494  15.536  37.932  1.00                 O  
ATOM    535  CB  ARG   222      56.536  12.410  36.241  1.00                 C  
ATOM    536  CD  ARG   222      56.123  10.196  35.132  1.00                 C  
ATOM    537  NE  ARG   222      56.722   8.993  34.560  1.00                 N  
ATOM    538  CG  ARG   222      57.174  11.197  35.584  1.00                 C  
ATOM    539  CZ  ARG   222      57.092   8.875  33.289  1.00                 C  
ATOM    540  NH1 ARG   222      57.629   7.742  32.858  1.00                 N  
ATOM    541  NH2 ARG   222      56.924   9.889  32.452  1.00                 N  
ATOM    542  N   ASP   223      55.548  14.723  37.123  1.00                 N  
ATOM    543  CA  ASP   223      54.770  15.834  37.625  1.00                 C  
ATOM    544  C   ASP   223      54.167  15.536  39.002  1.00                 C  
ATOM    545  O   ASP   223      53.311  16.290  39.473  1.00                 O  
ATOM    546  CB  ASP   223      53.654  16.194  36.642  1.00                 C  
ATOM    547  CG  ASP   223      52.635  15.082  36.486  1.00                 C  
ATOM    548  OD1 ASP   223      52.816  14.018  37.113  1.00                 O  
ATOM    549  OD2 ASP   223      51.656  15.275  35.735  1.00                 O  
ATOM    550  N   ASN   224      54.612  14.463  39.661  1.00                 N  
ATOM    551  CA  ASN   224      54.107  14.178  41.002  1.00                 C  
ATOM    552  C   ASN   224      55.141  14.501  42.062  1.00                 C  
ATOM    553  O   ASN   224      56.256  14.011  42.013  1.00                 O  
ATOM    554  CB  ASN   224      53.668  12.716  41.110  1.00                 C  
ATOM    555  CG  ASN   224      52.484  12.396  40.219  1.00                 C  
ATOM    556  OD1 ASN   224      51.332  12.526  40.632  1.00                 O  
ATOM    557  ND2 ASN   224      52.765  11.976  38.991  1.00                 N  
ATOM    558  N   THR   225      54.748  15.355  43.004  1.00                 N  
ATOM    559  CA  THR   225      55.582  15.631  44.169  1.00                 C  
ATOM    560  C   THR   225      55.860  14.360  44.961  1.00                 C  
ATOM    561  O   THR   225      56.996  13.917  45.149  1.00                 O  
ATOM    562  CB  THR   225      54.931  16.676  45.094  1.00                 C  
ATOM    563  OG1 THR   225      53.641  16.212  45.510  1.00                 O  
ATOM    564  CG2 THR   225      54.760  18.000  44.365  1.00                 C  
ATOM    565  N   THR   226      54.763  13.773  45.432  1.00                 N  
ATOM    566  CA  THR   226      54.866  12.690  46.407  1.00                 C  
ATOM    567  C   THR   226      54.721  11.324  45.775  1.00                 C  
ATOM    568  O   THR   226      55.241  10.346  46.319  1.00                 O  
ATOM    569  CB  THR   226      53.810  12.830  47.520  1.00                 C  
ATOM    570  OG1 THR   226      54.007  14.067  48.216  1.00                 O  
ATOM    571  CG2 THR   226      53.932  11.687  48.516  1.00                 C  
ATOM    572  N   GLY   227      54.040  11.159  44.639  1.00                 N  
ATOM    573  CA  GLY   227      53.887   9.803  44.109  1.00                 C  
ATOM    574  C   GLY   227      55.216   9.131  43.762  1.00                 C  
ATOM    575  O   GLY   227      56.061   9.641  43.021  1.00                 O  
ATOM    576  N   ILE   228      55.373   7.938  44.339  1.00                 N  
ATOM    577  CA  ILE   228      56.471   7.035  44.107  1.00                 C  
ATOM    578  C   ILE   228      57.702   7.324  44.942  1.00                 C  
ATOM    579  O   ILE   228      58.687   6.581  44.945  1.00                 O  
ATOM    580  CB  ILE   228      56.890   7.025  42.625  1.00                 C  
ATOM    581  CD1 ILE   228      55.255   5.153  42.061  1.00                 C  
ATOM    582  CG1 ILE   228      55.731   6.555  41.746  1.00                 C  
ATOM    583  CG2 ILE   228      58.134   6.171  42.429  1.00                 C  
ATOM    584  N   GLY   229      57.648   8.427  45.665  1.00                 N  
ATOM    585  CA  GLY   229      58.716   8.828  46.565  1.00                 C  
ATOM    586  C   GLY   229      58.896   7.854  47.721  1.00                 C  
ATOM    587  O   GLY   229      57.921   7.284  48.219  1.00                 O  
ATOM    588  N   HIS   230      60.115   7.629  48.181  1.00                 N  
ATOM    589  CA  HIS   230      60.409   6.946  49.435  1.00                 C  
ATOM    590  C   HIS   230      59.619   7.529  50.611  1.00                 C  
ATOM    591  O   HIS   230      59.326   8.728  50.633  1.00                 O  
ATOM    592  CB  HIS   230      61.906   7.012  49.743  1.00                 C  
ATOM    593  CG  HIS   230      62.318   6.183  50.919  1.00                 C  
ATOM    594  ND1 HIS   230      62.136   6.594  52.221  1.00                 N  
ATOM    595  CE1 HIS   230      62.602   5.644  53.050  1.00                 C  
ATOM    596  CD2 HIS   230      62.945   4.881  51.103  1.00                 C  
ATOM    597  NE2 HIS   230      63.089   4.613  52.386  1.00                 N  
ATOM    598  N   ASN   231      59.251   6.728  51.610  1.00                 N  
ATOM    599  CA  ASN   231      58.456   7.281  52.714  1.00                 C  
ATOM    600  C   ASN   231      59.120   8.443  53.439  1.00                 C  
ATOM    601  O   ASN   231      58.458   9.253  54.094  1.00                 O  
ATOM    602  CB  ASN   231      58.119   6.189  53.731  1.00                 C  
ATOM    603  CG  ASN   231      57.070   5.220  53.220  1.00                 C  
ATOM    604  OD1 ASN   231      56.331   5.528  52.284  1.00                 O  
ATOM    605  ND2 ASN   231      57.003   4.045  53.833  1.00                 N  
ATOM    606  N   VAL   232      60.437   8.551  53.340  1.00                 N  
ATOM    607  CA  VAL   232      61.203   9.642  53.935  1.00                 C  
ATOM    608  C   VAL   232      60.751  10.976  53.356  1.00                 C  
ATOM    609  O   VAL   232      60.942  12.040  53.952  1.00                 O  
ATOM    610  CB  VAL   232      62.716   9.451  53.721  1.00                 C  
ATOM    611  CG1 VAL   232      63.193   8.174  54.396  1.00                 C  
ATOM    612  CG2 VAL   232      63.046   9.429  52.236  1.00                 C  
ATOM    613  N   LEU   233      60.138  10.935  52.170  1.00                 N  
ATOM    614  CA  LEU   233      59.693  12.156  51.493  1.00                 C  
ATOM    615  C   LEU   233      58.577  12.784  52.303  1.00                 C  
ATOM    616  O   LEU   233      58.691  13.884  52.849  1.00                 O  
ATOM    617  CB  LEU   233      59.237  11.842  50.067  1.00                 C  
ATOM    618  CG  LEU   233      58.939  13.045  49.170  1.00                 C  
ATOM    619  CD1 LEU   233      58.945  12.638  47.704  1.00                 C  
ATOM    620  CD2 LEU   233      57.604  13.674  49.539  1.00                 C  
ATOM    621  N   THR   234      57.459  12.054  52.379  1.00                 N  
ATOM    622  CA  THR   234      56.325  12.510  53.179  1.00                 C  
ATOM    623  C   THR   234      56.677  12.641  54.656  1.00                 C  
ATOM    624  O   THR   234      57.014  13.711  55.171  1.00                 O  
ATOM    625  CB  THR   234      55.119  11.563  53.039  1.00                 C  
ATOM    626  OG1 THR   234      54.692  11.526  51.672  1.00                 O  
ATOM    627  CG2 THR   234      53.960  12.046  53.898  1.00                 C  
ATOM    628  N   MET   235      56.555  11.474  55.393  1.00                 N  
ATOM    629  CA  MET   235      56.960  11.518  56.789  1.00                 C  
ATOM    630  C   MET   235      57.289  10.090  57.161  1.00                 C  
ATOM    631  O   MET   235      56.518   9.186  56.827  1.00                 O  
ATOM    632  CB  MET   235      55.848  12.120  57.651  1.00                 C  
ATOM    633  SD  MET   235      53.192  12.194  58.436  1.00                 S  
ATOM    634  CE  MET   235      52.831  13.446  57.208  1.00                 C  
ATOM    635  CG  MET   235      54.555  11.321  57.642  1.00                 C  
ATOM    636  N   LYS   236      58.441   9.873  57.803  1.00                 N  
ATOM    637  CA  LYS   236      58.949   8.504  57.985  1.00                 C  
ATOM    638  C   LYS   236      58.266   7.804  59.156  1.00                 C  
ATOM    639  O   LYS   236      57.934   6.617  59.073  1.00                 O  
ATOM    640  CB  LYS   236      60.464   8.519  58.201  1.00                 C  
ATOM    641  CD  LYS   236      62.599   7.221  58.432  1.00                 C  
ATOM    642  CE  LYS   236      63.220   5.840  58.569  1.00                 C  
ATOM    643  CG  LYS   236      61.084   7.138  58.338  1.00                 C  
ATOM    644  NZ  LYS   236      64.705   5.906  58.662  1.00                 N  
ATOM    645  N   ASP   237      58.057   8.549  60.238  1.00                 N  
ATOM    646  CA  ASP   237      57.357   8.028  61.393  1.00                 C  
ATOM    647  C   ASP   237      56.753   9.203  62.154  1.00                 C  
ATOM    648  O   ASP   237      57.465  10.048  62.684  1.00                 O  
ATOM    649  CB  ASP   237      58.308   7.214  62.274  1.00                 C  
ATOM    650  CG  ASP   237      57.597   6.543  63.433  1.00                 C  
ATOM    651  OD1 ASP   237      56.447   6.931  63.729  1.00                 O  
ATOM    652  OD2 ASP   237      58.190   5.630  64.044  1.00                 O  
ATOM    653  N   PRO   238      55.426   9.253  62.168  1.00                 N  
ATOM    654  CA  PRO   238      54.681  10.342  62.772  1.00                 C  
ATOM    655  C   PRO   238      54.957  10.471  64.257  1.00                 C  
ATOM    656  O   PRO   238      54.666   9.561  65.020  1.00                 O  
ATOM    657  CB  PRO   238      53.218   9.977  62.515  1.00                 C  
ATOM    658  CD  PRO   238      54.505   8.282  61.420  1.00                 C  
ATOM    659  CG  PRO   238      53.257   9.110  61.301  1.00                 C  
ATOM    660  N   GLN   239      55.521  11.600  64.668  1.00                 N  
ATOM    661  CA  GLN   239      55.589  11.942  66.084  1.00                 C  
ATOM    662  C   GLN   239      54.251  12.583  66.484  1.00                 C  
ATOM    663  O   GLN   239      53.501  13.026  65.612  1.00                 O  
ATOM    664  CB  GLN   239      56.768  12.879  66.353  1.00                 C  
ATOM    665  CD  GLN   239      59.273  13.204  66.390  1.00                 C  
ATOM    666  CG  GLN   239      58.130  12.252  66.099  1.00                 C  
ATOM    667  OE1 GLN   239      60.441  12.819  66.343  1.00                 O  
ATOM    668  NE2 GLN   239      58.938  14.454  66.692  1.00                 N  
ATOM    669  N   ARG   240      53.926  12.598  67.794  1.00                 N  
ATOM    670  CA  ARG   240      52.613  13.100  68.225  1.00                 C  
ATOM    671  C   ARG   240      52.252  14.480  67.666  1.00                 C  
ATOM    672  O   ARG   240      51.094  14.713  67.304  1.00                 O  
ATOM    673  CB  ARG   240      52.539  13.164  69.752  1.00                 C  
ATOM    674  CD  ARG   240      51.173  13.617  71.809  1.00                 C  
ATOM    675  NE  ARG   240      49.907  14.112  72.342  1.00                 N  
ATOM    676  CG  ARG   240      51.196  13.633  70.289  1.00                 C  
ATOM    677  CZ  ARG   240      49.620  14.188  73.638  1.00                 C  
ATOM    678  NH1 ARG   240      48.442  14.652  74.030  1.00                 N  
ATOM    679  NH2 ARG   240      50.513  13.800  74.538  1.00                 N  
ATOM    680  N   THR   241      53.237  15.367  67.580  1.00                 N  
ATOM    681  CA  THR   241      52.999  16.755  67.188  1.00                 C  
ATOM    682  C   THR   241      53.008  16.956  65.663  1.00                 C  
ATOM    683  O   THR   241      53.058  18.081  65.183  1.00                 O  
ATOM    684  CB  THR   241      54.041  17.704  67.809  1.00                 C  
ATOM    685  OG1 THR   241      55.354  17.325  67.377  1.00                 O  
ATOM    686  CG2 THR   241      53.989  17.631  69.328  1.00                 C  
ATOM    687  N   ASP   242      52.949  15.873  64.906  1.00                 N  
ATOM    688  CA  ASP   242      52.925  15.974  63.455  1.00                 C  
ATOM    689  C   ASP   242      51.499  15.923  62.896  1.00                 C  
ATOM    690  O   ASP   242      51.287  15.883  61.679  1.00                 O  
ATOM    691  CB  ASP   242      53.761  14.857  62.826  1.00                 C  
ATOM    692  CG  ASP   242      55.239  14.992  63.135  1.00                 C  
ATOM    693  OD1 ASP   242      55.742  16.135  63.146  1.00                 O  
ATOM    694  OD2 ASP   242      55.895  13.954  63.365  1.00                 O  
ATOM    695  N   ASP   243      50.512  15.904  63.780  1.00                 N  
ATOM    696  CA  ASP   243      49.139  15.870  63.315  1.00                 C  
ATOM    697  C   ASP   243      48.661  17.307  63.126  1.00                 C  
ATOM    698  O   ASP   243      48.523  18.079  64.085  1.00                 O  
ATOM    699  CB  ASP   243      48.256  15.109  64.306  1.00                 C  
ATOM    700  CG  ASP   243      46.822  14.982  63.831  1.00                 C  
ATOM    701  OD1 ASP   243      46.326  15.926  63.180  1.00                 O  
ATOM    702  OD2 ASP   243      46.195  13.938  64.109  1.00                 O  
ATOM    703  N   GLY   244      48.472  17.655  61.854  1.00                 N  
ATOM    704  CA  GLY   244      48.105  18.995  61.415  1.00                 C  
ATOM    705  C   GLY   244      47.595  18.918  59.988  1.00                 C  
ATOM    706  O   GLY   244      47.306  17.820  59.494  1.00                 O  
ATOM    707  N   TYR   245      47.507  20.060  59.308  1.00                 N  
ATOM    708  CA  TYR   245      47.206  20.044  57.874  1.00                 C  
ATOM    709  C   TYR   245      48.460  20.372  57.043  1.00                 C  
ATOM    710  O   TYR   245      49.294  21.166  57.455  1.00                 O  
ATOM    711  CB  TYR   245      46.086  21.035  57.551  1.00                 C  
ATOM    712  CG  TYR   245      44.743  20.653  58.132  1.00                 C  
ATOM    713  OH  TYR   245      41.058  19.588  59.737  1.00                 O  
ATOM    714  CZ  TYR   245      42.277  19.942  59.206  1.00                 C  
ATOM    715  CD1 TYR   245      44.573  19.444  58.795  1.00                 C  
ATOM    716  CE1 TYR   245      43.350  19.087  59.330  1.00                 C  
ATOM    717  CD2 TYR   245      43.651  21.502  58.017  1.00                 C  
ATOM    718  CE2 TYR   245      42.420  21.162  58.545  1.00                 C  
ATOM    719  N   ILE   246      48.612  19.716  55.898  1.00                 N  
ATOM    720  CA  ILE   246      49.809  19.890  55.087  1.00                 C  
ATOM    721  C   ILE   246      49.427  20.466  53.735  1.00                 C  
ATOM    722  O   ILE   246      48.439  20.027  53.121  1.00                 O  
ATOM    723  CB  ILE   246      50.574  18.564  54.918  1.00                 C  
ATOM    724  CD1 ILE   246      51.577  16.623  56.230  1.00                 C  
ATOM    725  CG1 ILE   246      51.020  18.028  56.280  1.00                 C  
ATOM    726  CG2 ILE   246      51.747  18.744  53.967  1.00                 C  
ATOM    727  N   VAL   247      50.170  21.470  53.278  1.00                 N  
ATOM    728  CA  VAL   247      49.913  22.000  51.944  1.00                 C  
ATOM    729  C   VAL   247      51.136  21.915  51.038  1.00                 C  
ATOM    730  O   VAL   247      52.236  22.215  51.459  1.00                 O  
ATOM    731  CB  VAL   247      49.431  23.462  52.001  1.00                 C  
ATOM    732  CG1 VAL   247      49.241  24.014  50.596  1.00                 C  
ATOM    733  CG2 VAL   247      48.140  23.566  52.798  1.00                 C  
ATOM    734  N   CYS   248      50.956  21.521  49.791  1.00                 N  
ATOM    735  CA  CYS   248      52.017  21.770  48.834  1.00                 C  
ATOM    736  C   CYS   248      51.792  23.123  48.169  1.00                 C  
ATOM    737  O   CYS   248      50.699  23.681  48.237  1.00                 O  
ATOM    738  CB  CYS   248      52.073  20.650  47.793  1.00                 C  
ATOM    739  SG  CYS   248      50.645  20.586  46.687  1.00                 S  
ATOM    740  N   GLU   249      52.841  23.639  47.542  1.00                 N  
ATOM    741  CA  GLU   249      52.808  24.923  46.876  1.00                 C  
ATOM    742  C   GLU   249      53.749  24.843  45.697  1.00                 C  
ATOM    743  O   GLU   249      54.772  24.172  45.802  1.00                 O  
ATOM    744  CB  GLU   249      53.196  26.040  47.847  1.00                 C  
ATOM    745  CD  GLU   249      52.637  27.342  49.938  1.00                 C  
ATOM    746  CG  GLU   249      52.235  26.211  49.012  1.00                 C  
ATOM    747  OE1 GLU   249      53.251  28.316  49.454  1.00                 O  
ATOM    748  OE2 GLU   249      52.339  27.254  51.148  1.00                 O  
ATOM    749  N   LEU   250      53.412  25.467  44.571  1.00                 N  
ATOM    750  CA  LEU   250      54.410  25.665  43.522  1.00                 C  
ATOM    751  C   LEU   250      54.609  27.163  43.352  1.00                 C  
ATOM    752  O   LEU   250      53.681  27.934  43.568  1.00                 O  
ATOM    753  CB  LEU   250      53.960  24.997  42.221  1.00                 C  
ATOM    754  CG  LEU   250      54.958  25.029  41.062  1.00                 C  
ATOM    755  CD1 LEU   250      54.686  23.894  40.087  1.00                 C  
ATOM    756  CD2 LEU   250      54.904  26.368  40.343  1.00                 C  
ATOM    757  N   LYS   251      55.828  27.570  43.000  1.00                 N  
ATOM    758  CA  LYS   251      56.104  28.979  42.763  1.00                 C  
ATOM    759  C   LYS   251      57.031  29.132  41.589  1.00                 C  
ATOM    760  O   LYS   251      57.889  30.002  41.580  1.00                 O  
ATOM    761  CB  LYS   251      56.705  29.625  44.013  1.00                 C  
ATOM    762  CD  LYS   251      56.403  30.359  46.394  1.00                 C  
ATOM    763  CE  LYS   251      55.468  30.377  47.593  1.00                 C  
ATOM    764  CG  LYS   251      55.776  29.631  45.216  1.00                 C  
ATOM    765  NZ  LYS   251      56.086  31.050  48.769  1.00                 N  
ATOM    766  N   LYS   252      56.879  28.262  40.604  1.00                 N  
ATOM    767  CA  LYS   252      57.520  28.496  39.330  1.00                 C  
ATOM    768  C   LYS   252      56.638  29.375  38.460  1.00                 C  
ATOM    769  O   LYS   252      57.078  30.408  37.990  1.00                 O  
ATOM    770  CB  LYS   252      57.821  27.169  38.630  1.00                 C  
ATOM    771  CD  LYS   252      60.198  26.953  39.404  1.00                 C  
ATOM    772  CE  LYS   252      61.222  26.051  40.074  1.00                 C  
ATOM    773  CG  LYS   252      58.828  26.296  39.360  1.00                 C  
ATOM    774  NZ  LYS   252      62.559  26.700  40.165  1.00                 N  
ATOM    775  N   ASP   253      55.390  28.968  38.253  1.00                 N  
ATOM    776  CA  ASP   253      54.491  29.682  37.344  1.00                 C  
ATOM    777  C   ASP   253      53.608  30.708  38.042  1.00                 C  
ATOM    778  O   ASP   253      53.198  30.504  39.172  1.00                 O  
ATOM    779  CB  ASP   253      53.597  28.695  36.590  1.00                 C  
ATOM    780  CG  ASP   253      54.370  27.847  35.601  1.00                 C  
ATOM    781  OD1 ASP   253      55.504  28.232  35.246  1.00                 O  
ATOM    782  OD2 ASP   253      53.842  26.796  35.179  1.00                 O  
ATOM    783  N   ASN   254      53.328  31.816  37.360  1.00                 N  
ATOM    784  CA  ASN   254      52.304  32.763  37.795  1.00                 C  
ATOM    785  C   ASN   254      50.940  32.134  37.646  1.00                 C  
ATOM    786  O   ASN   254      50.628  31.616  36.585  1.00                 O  
ATOM    787  CB  ASN   254      52.410  34.068  37.003  1.00                 C  
ATOM    788  CG  ASN   254      53.673  34.842  37.321  1.00                 C  
ATOM    789  OD1 ASN   254      54.278  34.656  38.377  1.00                 O  
ATOM    790  ND2 ASN   254      54.077  35.715  36.406  1.00                 N  
ATOM    791  N   GLN   255      50.112  32.180  38.698  1.00                 N  
ATOM    792  CA  GLN   255      50.411  32.662  40.046  1.00                 C  
ATOM    793  C   GLN   255      50.905  31.535  40.956  1.00                 C  
ATOM    794  O   GLN   255      50.636  30.368  40.673  1.00                 O  
ATOM    795  CB  GLN   255      49.177  33.322  40.665  1.00                 C  
ATOM    796  CD  GLN   255      49.653  35.640  39.783  1.00                 C  
ATOM    797  CG  GLN   255      48.648  34.509  39.878  1.00                 C  
ATOM    798  OE1 GLN   255      50.139  36.139  40.798  1.00                 O  
ATOM    799  NE2 GLN   255      49.968  36.048  38.559  1.00                 N  
ATOM    800  N   THR   256      51.622  31.873  42.018  1.00                 N  
ATOM    801  CA  THR   256      51.891  30.933  43.085  1.00                 C  
ATOM    802  C   THR   256      50.583  30.250  43.470  1.00                 C  
ATOM    803  O   THR   256      49.583  30.948  43.661  1.00                 O  
ATOM    804  CB  THR   256      52.524  31.629  44.304  1.00                 C  
ATOM    805  OG1 THR   256      53.751  32.258  43.915  1.00                 O  
ATOM    806  CG2 THR   256      52.822  30.617  45.400  1.00                 C  
ATOM    807  N   VAL   257      50.549  28.913  43.532  1.00                 N  
ATOM    808  CA  VAL   257      49.320  28.226  43.936  1.00                 C  
ATOM    809  C   VAL   257      49.556  27.179  45.008  1.00                 C  
ATOM    810  O   VAL   257      50.650  26.637  45.143  1.00                 O  
ATOM    811  CB  VAL   257      48.626  27.558  42.735  1.00                 C  
ATOM    812  CG1 VAL   257      48.233  28.601  41.699  1.00                 C  
ATOM    813  CG2 VAL   257      49.529  26.502  42.116  1.00                 C  
ATOM    814  N   ALA   258      48.513  26.878  45.768  1.00                 N  
ATOM    815  CA  ALA   258      48.629  25.898  46.837  1.00                 C  
ATOM    816  C   ALA   258      47.780  24.678  46.532  1.00                 C  
ATOM    817  O   ALA   258      46.817  24.748  45.776  1.00                 O  
ATOM    818  CB  ALA   258      48.220  26.513  48.167  1.00                 C  
ATOM    819  N   ALA   259      48.137  23.550  47.124  1.00                 N  
ATOM    820  CA  ALA   259      47.284  22.374  47.070  1.00                 C  
ATOM    821  C   ALA   259      46.096  22.626  47.982  1.00                 C  
ATOM    822  O   ALA   259      46.103  23.578  48.774  1.00                 O  
ATOM    823  CB  ALA   259      48.064  21.134  47.480  1.00                 C  
ATOM    824  N   THR   260      45.082  21.779  47.882  1.00                 N  
ATOM    825  CA  THR   260      43.840  21.994  48.602  1.00                 C  
ATOM    826  C   THR   260      43.978  21.523  50.025  1.00                 C  
ATOM    827  O   THR   260      43.068  21.673  50.819  1.00                 O  
ATOM    828  CB  THR   260      42.661  21.272  47.922  1.00                 C  
ATOM    829  OG1 THR   260      42.919  19.863  47.884  1.00                 O  
ATOM    830  CG2 THR   260      42.480  21.773  46.498  1.00                 C  
ATOM    831  N   ASN   261      45.128  20.946  50.340  1.00                 N  
ATOM    832  CA  ASN   261      45.420  20.453  51.680  1.00                 C  
ATOM    833  C   ASN   261      45.160  18.973  51.949  1.00                 C  
ATOM    834  O   ASN   261      44.411  18.306  51.225  1.00                 O  
ATOM    835  CB  ASN   261      44.637  21.249  52.726  1.00                 C  
ATOM    836  CG  ASN   261      45.102  20.966  54.141  1.00                 C  
ATOM    837  OD1 ASN   261      46.279  20.695  54.376  1.00                 O  
ATOM    838  ND2 ASN   261      44.175  21.027  55.090  1.00                 N  
ATOM    839  N   ALA   262      45.799  18.475  53.009  1.00                 N  
ATOM    840  CA  ALA   262      45.601  17.126  53.532  1.00                 C  
ATOM    841  C   ALA   262      45.525  17.173  55.052  1.00                 C  
ATOM    842  O   ALA   262      46.501  17.563  55.696  1.00                 O  
ATOM    843  CB  ALA   262      46.724  16.209  53.072  1.00                 C  
ATOM    844  N   THR   263      44.391  16.796  55.640  1.00                 N  
ATOM    845  CA  THR   263      44.288  16.799  57.095  1.00                 C  
ATOM    846  C   THR   263      44.669  15.430  57.662  1.00                 C  
ATOM    847  O   THR   263      44.167  14.411  57.205  1.00                 O  
ATOM    848  CB  THR   263      42.869  17.177  57.560  1.00                 C  
ATOM    849  OG1 THR   263      41.920  16.260  57.002  1.00                 O  
ATOM    850  CG2 THR   263      42.515  18.583  57.099  1.00                 C  
ATOM    851  N   LEU   264      45.578  15.400  58.631  1.00                 N  
ATOM    852  CA  LEU   264      46.100  14.135  59.149  1.00                 C  
ATOM    853  C   LEU   264      45.736  13.974  60.619  1.00                 C  
ATOM    854  O   LEU   264      46.373  14.559  61.492  1.00                 O  
ATOM    855  CB  LEU   264      47.617  14.065  58.962  1.00                 C  
ATOM    856  CG  LEU   264      48.307  12.806  59.490  1.00                 C  
ATOM    857  CD1 LEU   264      47.811  11.571  58.753  1.00                 C  
ATOM    858  CD2 LEU   264      49.818  12.927  59.362  1.00                 C  
ATOM    859  N   SER   265      44.709  13.179  60.899  1.00                 N  
ATOM    860  CA  SER   265      44.237  13.053  62.267  1.00                 C  
ATOM    861  C   SER   265      44.769  11.766  62.908  1.00                 C  
ATOM    862  O   SER   265      45.051  10.785  62.210  1.00                 O  
ATOM    863  CB  SER   265      42.708  13.074  62.310  1.00                 C  
ATOM    864  OG  SER   265      42.231  12.845  63.625  1.00                 O  
ATOM    865  N   VAL   266      44.936  11.782  64.229  1.00                 N  
ATOM    866  CA  VAL   266      45.418  10.611  64.954  1.00                 C  
ATOM    867  C   VAL   266      44.323   9.518  65.023  1.00                 C  
ATOM    868  O   VAL   266      43.135   9.813  64.989  1.00                 O  
ATOM    869  CB  VAL   266      45.883  10.979  66.375  1.00                 C  
ATOM    870  CG1 VAL   266      46.264   9.728  67.152  1.00                 C  
ATOM    871  CG2 VAL   266      47.051  11.952  66.318  1.00                 C  
ATOM    872  N   ASP   267      44.679   8.300  64.628  1.00                 N  
ATOM    873  CA  ASP   267      43.737   7.190  64.671  1.00                 C  
ATOM    874  C   ASP   267      43.559   6.692  66.106  1.00                 C  
ATOM    875  O   ASP   267      44.514   6.574  66.879  1.00                 O  
ATOM    876  CB  ASP   267      44.210   6.050  63.766  1.00                 C  
ATOM    877  CG  ASP   267      43.179   4.948  63.631  1.00                 C  
ATOM    878  OD1 ASP   267      42.227   5.118  62.839  1.00                 O  
ATOM    879  OD2 ASP   267      43.321   3.913  64.316  1.00                 O  
ATOM    880  N   GLY   268      42.320   6.394  66.473  1.00                 N  
ATOM    881  CA  GLY   268      42.008   5.898  67.803  1.00                 C  
ATOM    882  C   GLY   268      40.780   5.007  67.726  1.00                 C  
ATOM    883  O   GLY   268      39.989   5.067  66.781  1.00                 O  
ATOM    884  N   ILE   269      40.605   4.161  68.732  1.00                 N  
ATOM    885  CA  ILE   269      39.459   3.264  68.760  1.00                 C  
ATOM    886  C   ILE   269      38.198   4.050  69.131  1.00                 C  
ATOM    887  O   ILE   269      37.833   4.196  70.301  1.00                 O  
ATOM    888  CB  ILE   269      39.679   2.097  69.740  1.00                 C  
ATOM    889  CD1 ILE   269      41.324   0.250  70.357  1.00                 C  
ATOM    890  CG1 ILE   269      40.909   1.283  69.332  1.00                 C  
ATOM    891  CG2 ILE   269      38.431   1.233  69.829  1.00                 C  
ATOM    892  N   ASN   270      37.526   4.564  68.110  1.00                 N  
ATOM    893  CA  ASN   270      36.307   5.341  68.286  1.00                 C  
ATOM    894  C   ASN   270      35.166   4.609  69.005  1.00                 C  
ATOM    895  O   ASN   270      34.368   5.219  69.722  1.00                 O  
ATOM    896  CB  ASN   270      35.787   5.836  66.935  1.00                 C  
ATOM    897  CG  ASN   270      35.447   4.701  65.990  1.00                 C  
ATOM    898  OD1 ASN   270      36.313   3.907  65.621  1.00                 O  
ATOM    899  ND2 ASN   270      34.182   4.620  65.594  1.00                 N  
ATOM    900  N   LEU   271      35.070   3.297  68.829  1.00                 N  
ATOM    901  CA  LEU   271      34.007   2.535  69.479  1.00                 C  
ATOM    902  C   LEU   271      34.178   2.522  70.993  1.00                 C  
ATOM    903  O   LEU   271      33.200   2.491  71.745  1.00                 O  
ATOM    904  CB  LEU   271      33.973   1.101  68.946  1.00                 C  
ATOM    905  CG  LEU   271      33.079   0.852  67.730  1.00                 C  
ATOM    906  CD1 LEU   271      33.458   1.777  66.584  1.00                 C  
ATOM    907  CD2 LEU   271      33.166  -0.601  67.287  1.00                 C  
ATOM    908  N   LYS   272      35.407   2.545  71.473  1.00                 N  
ATOM    909  CA  LYS   272      35.694   2.452  72.893  1.00                 C  
ATOM    910  C   LYS   272      35.391   3.770  73.591  1.00                 C  
ATOM    911  O   LYS   272      35.353   3.807  74.824  1.00                 O  
ATOM    912  CB  LYS   272      37.154   2.055  73.120  1.00                 C  
ATOM    913  CD  LYS   272      38.956   0.321  72.910  1.00                 C  
ATOM    914  CE  LYS   272      39.298  -1.083  72.437  1.00                 C  
ATOM    915  CG  LYS   272      37.494   0.649  72.653  1.00                 C  
ATOM    916  NZ  LYS   272      40.734  -1.409  72.659  1.00                 N  
ATOM    917  N   VAL   273      35.172   4.851  72.918  1.00                 N  
ATOM    918  CA  VAL   273      34.907   6.102  73.603  1.00                 C  
ATOM    919  C   VAL   273      33.432   6.531  73.637  1.00                 C  
ATOM    920  O   VAL   273      33.045   7.454  74.359  1.00                 O  
ATOM    921  CB  VAL   273      35.711   7.263  72.989  1.00                 C  
ATOM    922  CG1 VAL   273      37.203   6.980  73.072  1.00                 C  
ATOM    923  CG2 VAL   273      35.289   7.499  71.547  1.00                 C  
ATOM    924  N   ALA   274      32.526   5.898  72.826  1.00                 N  
ATOM    925  CA  ALA   274      31.150   6.307  72.721  1.00                 C  
ATOM    926  C   ALA   274      31.046   7.706  73.302  1.00                 C  
ATOM    927  O   ALA   274      31.833   8.081  74.180  1.00                 O  
ATOM    928  CB  ALA   274      30.247   5.319  73.443  1.00                 C  
ATOM    929  N   PRO   275      30.111   8.505  72.789  1.00                 N  
ATOM    930  CA  PRO   275      29.945   9.829  73.395  1.00                 C  
ATOM    931  C   PRO   275      29.151   9.764  74.673  1.00                 C  
ATOM    932  O   PRO   275      28.309   8.892  74.801  1.00                 O  
ATOM    933  CB  PRO   275      29.207  10.636  72.325  1.00                 C  
ATOM    934  CD  PRO   275      29.223   8.370  71.553  1.00                 C  
ATOM    935  CG  PRO   275      28.395   9.624  71.588  1.00                 C  
ATOM    936  N   LEU   276      29.420  10.656  75.611  1.00                 N  
ATOM    937  CA  LEU   276      28.453  10.937  76.664  1.00                 C  
ATOM    938  C   LEU   276      27.450  11.943  76.104  1.00                 C  
ATOM    939  O   LEU   276      27.842  12.929  75.509  1.00                 O  
ATOM    940  CB  LEU   276      29.160  11.465  77.914  1.00                 C  
ATOM    941  CG  LEU   276      30.142  10.507  78.592  1.00                 C  
ATOM    942  CD1 LEU   276      30.851  11.195  79.749  1.00                 C  
ATOM    943  CD2 LEU   276      29.424   9.257  79.080  1.00                 C  
ATOM    944  N   PHE   277      26.162  11.699  76.267  1.00                 N  
ATOM    945  CA  PHE   277      25.171  12.610  75.717  1.00                 C  
ATOM    946  C   PHE   277      24.493  13.445  76.807  1.00                 C  
ATOM    947  O   PHE   277      24.244  12.951  77.906  1.00                 O  
ATOM    948  CB  PHE   277      24.112  11.837  74.929  1.00                 C  
ATOM    949  CG  PHE   277      24.642  11.175  73.689  1.00                 C  
ATOM    950  CZ  PHE   277      25.627   9.955  71.394  1.00                 C  
ATOM    951  CD1 PHE   277      24.171   9.935  73.294  1.00                 C  
ATOM    952  CE1 PHE   277      24.659   9.326  72.153  1.00                 C  
ATOM    953  CD2 PHE   277      25.611  11.792  72.918  1.00                 C  
ATOM    954  CE2 PHE   277      26.099  11.183  71.777  1.00                 C  
ATOM    955  N   TYR   278      24.192  14.703  76.477  1.00                 N  
ATOM    956  CA  TYR   278      23.458  15.627  77.332  1.00                 C  
ATOM    957  C   TYR   278      22.501  16.482  76.493  1.00                 C  
ATOM    958  O   TYR   278      22.772  16.765  75.327  1.00                 O  
ATOM    959  CB  TYR   278      24.426  16.517  78.115  1.00                 C  
ATOM    960  CG  TYR   278      25.362  15.752  79.023  1.00                 C  
ATOM    961  OH  TYR   278      27.947  13.649  81.510  1.00                 O  
ATOM    962  CZ  TYR   278      27.091  14.345  80.688  1.00                 C  
ATOM    963  CD1 TYR   278      26.581  15.280  78.554  1.00                 C  
ATOM    964  CE1 TYR   278      27.443  14.580  79.377  1.00                 C  
ATOM    965  CD2 TYR   278      25.024  15.506  80.348  1.00                 C  
ATOM    966  CE2 TYR   278      25.873  14.808  81.186  1.00                 C  
ATOM    967  N   LEU   279      21.376  16.887  77.074  1.00                 N  
ATOM    968  CA  LEU   279      20.418  17.735  76.375  1.00                 C  
ATOM    969  C   LEU   279      20.096  18.902  77.293  1.00                 C  
ATOM    970  O   LEU   279      20.139  18.766  78.520  1.00                 O  
ATOM    971  CB  LEU   279      19.169  16.935  75.999  1.00                 C  
ATOM    972  CG  LEU   279      18.055  17.710  75.292  1.00                 C  
ATOM    973  CD1 LEU   279      18.513  18.177  73.919  1.00                 C  
ATOM    974  CD2 LEU   279      16.801  16.858  75.170  1.00                 C  
ATOM    975  N   GLU   280      19.827  20.057  76.692  1.00                 N  
ATOM    976  CA  GLU   280      19.638  21.298  77.421  1.00                 C  
ATOM    977  C   GLU   280      18.417  22.028  76.934  1.00                 C  
ATOM    978  O   GLU   280      18.295  22.323  75.741  1.00                 O  
ATOM    979  CB  GLU   280      20.874  22.191  77.289  1.00                 C  
ATOM    980  CD  GLU   280      23.336  22.513  77.752  1.00                 C  
ATOM    981  CG  GLU   280      22.138  21.592  77.882  1.00                 C  
ATOM    982  OE1 GLU   280      23.168  23.634  77.228  1.00                 O  
ATOM    983  OE2 GLU   280      24.441  22.113  78.174  1.00                 O  
ATOM    984  N   VAL   281      18.043  23.071  77.669  1.00                 N  
ATOM    985  CA  VAL   281      16.924  23.936  77.318  1.00                 C  
ATOM    986  C   VAL   281      17.482  25.312  77.650  1.00                 C  
ATOM    987  O   VAL   281      17.772  25.634  78.805  1.00                 O  
ATOM    988  CB  VAL   281      15.649  23.552  78.092  1.00                 C  
ATOM    989  CG1 VAL   281      15.885  23.655  79.591  1.00                 C  
ATOM    990  CG2 VAL   281      14.484  24.435  77.671  1.00                 C  
ATOM    991  N   PRO   282      17.640  26.149  76.629  1.00                 N  
ATOM    992  CA  PRO   282      18.201  27.482  76.816  1.00                 C  
ATOM    993  C   PRO   282      17.184  28.553  76.428  1.00                 C  
ATOM    994  O   PRO   282      16.542  28.498  75.376  1.00                 O  
ATOM    995  CB  PRO   282      19.423  27.502  75.896  1.00                 C  
ATOM    996  CD  PRO   282      18.489  25.306  75.712  1.00                 C  
ATOM    997  CG  PRO   282      19.786  26.064  75.726  1.00                 C  
ATOM    998  N   GLN   283      17.035  29.549  77.297  1.00                 N  
ATOM    999  CA  GLN   283      16.071  30.626  77.095  1.00                 C  
ATOM   1000  C   GLN   283      16.559  31.792  76.241  1.00                 C  
ATOM   1001  O   GLN   283      16.777  32.905  76.728  1.00                 O  
ATOM   1002  CB  GLN   283      15.613  31.195  78.440  1.00                 C  
ATOM   1003  CD  GLN   283      13.653  29.630  78.739  1.00                 C  
ATOM   1004  CG  GLN   283      14.931  30.180  79.342  1.00                 C  
ATOM   1005  OE1 GLN   283      12.681  30.361  78.547  1.00                 O  
ATOM   1006  NE2 GLN   283      13.651  28.337  78.439  1.00                 N  
ATOM   1007  N   ASP   284      16.738  31.549  74.951  1.00                 N  
ATOM   1008  CA  ASP   284      17.159  32.607  74.041  1.00                 C  
ATOM   1009  C   ASP   284      16.058  32.781  73.003  1.00                 C  
ATOM   1010  O   ASP   284      15.097  32.008  72.947  1.00                 O  
ATOM   1011  CB  ASP   284      18.503  32.258  73.399  1.00                 C  
ATOM   1012  CG  ASP   284      19.639  32.231  74.403  1.00                 C  
ATOM   1013  OD1 ASP   284      19.771  33.202  75.177  1.00                 O  
ATOM   1014  OD2 ASP   284      20.397  31.238  74.416  1.00                 O  
ATOM   1015  N   ALA   285      16.177  33.802  72.160  1.00                 N  
ATOM   1016  CA  ALA   285      15.170  34.036  71.130  1.00                 C  
ATOM   1017  C   ALA   285      15.779  33.787  69.757  1.00                 C  
ATOM   1018  O   ALA   285      16.678  34.505  69.313  1.00                 O  
ATOM   1019  CB  ALA   285      14.623  35.451  71.235  1.00                 C  
ATOM   1020  N   GLU   286      15.296  32.752  69.049  1.00                 N  
ATOM   1021  CA  GLU   286      14.232  31.834  69.476  1.00                 C  
ATOM   1022  C   GLU   286      14.754  30.753  70.422  1.00                 C  
ATOM   1023  O   GLU   286      15.962  30.554  70.582  1.00                 O  
ATOM   1024  CB  GLU   286      13.571  31.178  68.262  1.00                 C  
ATOM   1025  CD  GLU   286      12.167  31.461  66.181  1.00                 C  
ATOM   1026  CG  GLU   286      12.827  32.149  67.360  1.00                 C  
ATOM   1027  OE1 GLU   286      12.434  30.259  65.970  1.00                 O  
ATOM   1028  OE2 GLU   286      11.384  32.124  65.469  1.00                 O  
ATOM   1029  N   ALA   287      13.786  30.045  71.168  1.00                 N  
ATOM   1030  CA  ALA   287      14.201  28.921  72.001  1.00                 C  
ATOM   1031  C   ALA   287      15.263  28.109  71.298  1.00                 C  
ATOM   1032  O   ALA   287      15.152  27.777  70.122  1.00                 O  
ATOM   1033  CB  ALA   287      13.005  28.048  72.348  1.00                 C  
ATOM   1034  N   GLU   288      16.302  27.784  72.039  1.00                 N  
ATOM   1035  CA  GLU   288      17.397  27.008  71.497  1.00                 C  
ATOM   1036  C   GLU   288      17.554  25.774  72.343  1.00                 C  
ATOM   1037  O   GLU   288      17.892  25.871  73.527  1.00                 O  
ATOM   1038  CB  GLU   288      18.680  27.841  71.465  1.00                 C  
ATOM   1039  CD  GLU   288      19.904  29.843  70.531  1.00                 C  
ATOM   1040  CG  GLU   288      18.619  29.039  70.531  1.00                 C  
ATOM   1041  OE1 GLU   288      20.989  29.230  70.613  1.00                 O  
ATOM   1042  OE2 GLU   288      19.826  31.087  70.450  1.00                 O  
ATOM   1043  N   PHE   289      17.267  24.620  71.747  1.00                 N  
ATOM   1044  CA  PHE   289      17.526  23.354  72.407  1.00                 C  
ATOM   1045  C   PHE   289      18.934  22.914  72.019  1.00                 C  
ATOM   1046  O   PHE   289      19.253  22.763  70.835  1.00                 O  
ATOM   1047  CB  PHE   289      16.472  22.318  72.011  1.00                 C  
ATOM   1048  CG  PHE   289      15.101  22.612  72.548  1.00                 C  
ATOM   1049  CZ  PHE   289      12.565  23.156  73.549  1.00                 C  
ATOM   1050  CD1 PHE   289      14.070  22.968  71.697  1.00                 C  
ATOM   1051  CE1 PHE   289      12.808  23.239  72.191  1.00                 C  
ATOM   1052  CD2 PHE   289      14.842  22.534  73.905  1.00                 C  
ATOM   1053  CE2 PHE   289      13.580  22.805  74.399  1.00                 C  
ATOM   1054  N   ARG   290      19.790  22.730  73.013  1.00                 N  
ATOM   1055  CA  ARG   290      21.157  22.305  72.732  1.00                 C  
ATOM   1056  C   ARG   290      21.412  20.864  73.185  1.00                 C  
ATOM   1057  O   ARG   290      21.154  20.508  74.332  1.00                 O  
ATOM   1058  CB  ARG   290      22.159  23.242  73.409  1.00                 C  
ATOM   1059  CD  ARG   290      24.552  23.905  73.778  1.00                 C  
ATOM   1060  NE  ARG   290      25.955  23.569  73.551  1.00                 N  
ATOM   1061  CG  ARG   290      23.614  22.889  73.147  1.00                 C  
ATOM   1062  CZ  ARG   290      26.978  24.278  74.019  1.00                 C  
ATOM   1063  NH1 ARG   290      28.222  23.897  73.762  1.00                 N  
ATOM   1064  NH2 ARG   290      26.754  25.367  74.742  1.00                 N  
ATOM   1065  N   CYS   291      21.903  20.035  72.267  1.00                 N  
ATOM   1066  CA  CYS   291      22.305  18.671  72.598  1.00                 C  
ATOM   1067  C   CYS   291      23.808  18.499  72.455  1.00                 C  
ATOM   1068  O   CYS   291      24.382  18.836  71.428  1.00                 O  
ATOM   1069  CB  CYS   291      21.571  17.665  71.708  1.00                 C  
ATOM   1070  SG  CYS   291      21.990  15.937  72.033  1.00                 S  
ATOM   1071  N   ALA   292      24.439  17.955  73.483  1.00                 N  
ATOM   1072  CA  ALA   292      25.891  17.840  73.512  1.00                 C  
ATOM   1073  C   ALA   292      26.370  16.392  73.419  1.00                 C  
ATOM   1074  O   ALA   292      25.944  15.542  74.182  1.00                 O  
ATOM   1075  CB  ALA   292      26.448  18.473  74.778  1.00                 C  
ATOM   1076  N   CYS   293      27.245  16.118  72.458  1.00                 N  
ATOM   1077  CA  CYS   293      27.858  14.797  72.297  1.00                 C  
ATOM   1078  C   CYS   293      29.288  14.899  72.746  1.00                 C  
ATOM   1079  O   CYS   293      30.100  15.510  72.079  1.00                 O  
ATOM   1080  CB  CYS   293      27.748  14.329  70.845  1.00                 C  
ATOM   1081  SG  CYS   293      28.410  12.674  70.541  1.00                 S  
ATOM   1082  N   ASP   294      29.615  14.321  73.881  1.00                 N  
ATOM   1083  CA  ASP   294      30.900  14.627  74.463  1.00                 C  
ATOM   1084  C   ASP   294      31.965  13.515  74.301  1.00                 C  
ATOM   1085  O   ASP   294      31.676  12.336  74.486  1.00                 O  
ATOM   1086  CB  ASP   294      30.754  14.932  75.955  1.00                 C  
ATOM   1087  CG  ASP   294      30.016  16.230  76.215  1.00                 C  
ATOM   1088  OD1 ASP   294      29.881  17.036  75.270  1.00                 O  
ATOM   1089  OD2 ASP   294      29.573  16.443  77.364  1.00                 O  
ATOM   1090  N   ILE   295      33.180  13.908  73.922  1.00                 N  
ATOM   1091  CA  ILE   295      34.367  13.036  73.926  1.00                 C  
ATOM   1092  C   ILE   295      34.222  11.677  73.257  1.00                 C  
ATOM   1093  O   ILE   295      34.291  10.642  73.910  1.00                 O  
ATOM   1094  CB  ILE   295      34.868  12.771  75.358  1.00                 C  
ATOM   1095  CD1 ILE   295      36.361  14.836  75.332  1.00                 C  
ATOM   1096  CG1 ILE   295      35.255  14.085  76.039  1.00                 C  
ATOM   1097  CG2 ILE   295      36.020  11.778  75.344  1.00                 C  
ATOM   1098  N   PRO   296      33.254  11.567  72.353  1.00                 N  
ATOM   1099  CA  PRO   296      33.003  10.327  71.633  1.00                 C  
ATOM   1100  C   PRO   296      33.687  10.373  70.271  1.00                 C  
ATOM   1101  O   PRO   296      33.405  11.230  69.430  1.00                 O  
ATOM   1102  CB  PRO   296      31.479  10.273  71.510  1.00                 C  
ATOM   1103  CD  PRO   296      32.025  12.427  72.399  1.00                 C  
ATOM   1104  CG  PRO   296      31.053  11.702  71.510  1.00                 C  
ATOM   1105  N   GLN   297      34.604   9.439  70.038  1.00                 N  
ATOM   1106  CA  GLN   297      35.306   9.392  68.766  1.00                 C  
ATOM   1107  C   GLN   297      34.612   8.454  67.795  1.00                 C  
ATOM   1108  O   GLN   297      34.143   7.372  68.159  1.00                 O  
ATOM   1109  CB  GLN   297      36.758   8.957  68.971  1.00                 C  
ATOM   1110  CD  GLN   297      37.834  10.238  67.079  1.00                 C  
ATOM   1111  CG  GLN   297      37.569   8.875  67.688  1.00                 C  
ATOM   1112  OE1 GLN   297      38.337  11.141  67.748  1.00                 O  
ATOM   1113  NE2 GLN   297      37.496  10.390  65.804  1.00                 N  
ATOM   1114  N   ILE   298      34.537   8.860  66.540  1.00                 N  
ATOM   1115  CA  ILE   298      33.891   8.036  65.533  1.00                 C  
ATOM   1116  C   ILE   298      34.719   8.081  64.258  1.00                 C  
ATOM   1117  O   ILE   298      35.696   8.828  64.148  1.00                 O  
ATOM   1118  CB  ILE   298      32.444   8.495  65.272  1.00                 C  
ATOM   1119  CD1 ILE   298      32.587  10.091  63.289  1.00                 C  
ATOM   1120  CG1 ILE   298      32.424   9.945  64.786  1.00                 C  
ATOM   1121  CG2 ILE   298      31.591   8.301  66.516  1.00                 C  
ATOM   1122  N   ALA   299      34.342   7.280  63.270  1.00                 N  
ATOM   1123  CA  ALA   299      35.081   7.251  62.010  1.00                 C  
ATOM   1124  C   ALA   299      34.333   7.894  60.827  1.00                 C  
ATOM   1125  O   ALA   299      34.941   8.360  59.859  1.00                 O  
ATOM   1126  CB  ALA   299      35.436   5.820  61.636  1.00                 C  
ATOM   1127  N   SER   300      33.004   7.928  60.891  1.00                 N  
ATOM   1128  CA  SER   300      32.206   8.511  59.813  1.00                 C  
ATOM   1129  C   SER   300      31.185   9.508  60.355  1.00                 C  
ATOM   1130  O   SER   300      30.544   9.277  61.384  1.00                 O  
ATOM   1131  CB  SER   300      31.494   7.413  59.019  1.00                 C  
ATOM   1132  OG  SER   300      30.665   7.968  58.013  1.00                 O  
ATOM   1133  N   CYS   301      31.017  10.637  59.671  1.00                 N  
ATOM   1134  CA  CYS   301      30.055  11.632  60.131  1.00                 C  
ATOM   1135  C   CYS   301      28.658  11.002  60.206  1.00                 C  
ATOM   1136  O   CYS   301      27.770  11.472  60.923  1.00                 O  
ATOM   1137  CB  CYS   301      30.056  12.848  59.202  1.00                 C  
ATOM   1138  SG  CYS   301      31.587  13.808  59.230  1.00                 S  
ATOM   1139  N   ILE   302      28.457   9.926  59.459  1.00                 N  
ATOM   1140  CA  ILE   302      27.179   9.234  59.463  1.00                 C  
ATOM   1141  C   ILE   302      26.910   8.634  60.845  1.00                 C  
ATOM   1142  O   ILE   302      25.760   8.426  61.243  1.00                 O  
ATOM   1143  CB  ILE   302      27.127   8.138  58.383  1.00                 C  
ATOM   1144  CD1 ILE   302      27.365   7.768  55.872  1.00                 C  
ATOM   1145  CG1 ILE   302      27.135   8.764  56.987  1.00                 C  
ATOM   1146  CG2 ILE   302      25.919   7.238  58.594  1.00                 C  
ATOM   1147  N   ALA   303      27.971   8.347  61.600  1.00                 N  
ATOM   1148  CA  ALA   303      27.794   7.773  62.934  1.00                 C  
ATOM   1149  C   ALA   303      27.340   8.842  63.922  1.00                 C  
ATOM   1150  O   ALA   303      26.291   8.733  64.564  1.00                 O  
ATOM   1151  CB  ALA   303      29.086   7.126  63.409  1.00                 C  
ATOM   1152  N   ASN   304      28.139   9.902  64.055  1.00                 N  
ATOM   1153  CA  ASN   304      27.805  11.003  64.953  1.00                 C  
ATOM   1154  C   ASN   304      26.420  11.538  64.611  1.00                 C  
ATOM   1155  O   ASN   304      26.128  12.726  64.772  1.00                 O  
ATOM   1156  CB  ASN   304      28.866  12.102  64.871  1.00                 C  
ATOM   1157  CG  ASN   304      28.924  12.755  63.504  1.00                 C  
ATOM   1158  OD1 ASN   304      27.906  12.887  62.824  1.00                 O  
ATOM   1159  ND2 ASN   304      30.119  13.165  63.096  1.00                 N  
ATOM   1160  N   GLU   305      25.517  10.625  64.240  1.00                 N  
ATOM   1161  CA  GLU   305      24.226  11.089  63.756  1.00                 C  
ATOM   1162  C   GLU   305      23.394  11.558  64.944  1.00                 C  
ATOM   1163  O   GLU   305      23.206  10.828  65.922  1.00                 O  
ATOM   1164  CB  GLU   305      23.513   9.978  62.982  1.00                 C  
ATOM   1165  CD  GLU   305      21.538   9.292  61.565  1.00                 C  
ATOM   1166  CG  GLU   305      22.192  10.403  62.363  1.00                 C  
ATOM   1167  OE1 GLU   305      21.865   9.149  60.368  1.00                 O  
ATOM   1168  OE2 GLU   305      20.700   8.563  62.137  1.00                 O  
ATOM   1169  N   PHE   306      22.926  12.795  64.865  1.00                 N  
ATOM   1170  CA  PHE   306      22.044  13.336  65.877  1.00                 C  
ATOM   1171  C   PHE   306      20.678  13.549  65.273  1.00                 C  
ATOM   1172  O   PHE   306      20.553  14.176  64.221  1.00                 O  
ATOM   1173  CB  PHE   306      22.611  14.641  66.440  1.00                 C  
ATOM   1174  CG  PHE   306      23.893  14.466  67.203  1.00                 C  
ATOM   1175  CZ  PHE   306      26.262  14.138  68.619  1.00                 C  
ATOM   1176  CD1 PHE   306      25.094  14.912  66.678  1.00                 C  
ATOM   1177  CE1 PHE   306      26.273  14.750  67.380  1.00                 C  
ATOM   1178  CD2 PHE   306      23.898  13.855  68.444  1.00                 C  
ATOM   1179  CE2 PHE   306      25.078  13.694  69.146  1.00                 C  
ATOM   1180  N   ARG   307      19.665  13.001  65.940  1.00                 N  
ATOM   1181  CA  ARG   307      18.278  13.140  65.515  1.00                 C  
ATOM   1182  C   ARG   307      17.438  13.869  66.564  1.00                 C  
ATOM   1183  O   ARG   307      17.484  13.553  67.761  1.00                 O  
ATOM   1184  CB  ARG   307      17.667  11.768  65.223  1.00                 C  
ATOM   1185  CD  ARG   307      17.662   9.682  63.828  1.00                 C  
ATOM   1186  NE  ARG   307      17.769   8.792  64.981  1.00                 N  
ATOM   1187  CG  ARG   307      18.333  11.023  64.078  1.00                 C  
ATOM   1188  CZ  ARG   307      18.817   8.012  65.227  1.00                 C  
ATOM   1189  NH1 ARG   307      18.827   7.235  66.302  1.00                 N  
ATOM   1190  NH2 ARG   307      19.851   8.010  64.398  1.00                 N  
ATOM   1191  N   TRP   308      16.676  14.852  66.110  1.00                 N  
ATOM   1192  CA  TRP   308      15.855  15.638  67.012  1.00                 C  
ATOM   1193  C   TRP   308      14.399  15.182  66.965  1.00                 C  
ATOM   1194  O   TRP   308      13.768  15.176  65.906  1.00                 O  
ATOM   1195  CB  TRP   308      15.952  17.125  66.667  1.00                 C  
ATOM   1196  CG  TRP   308      17.303  17.716  66.934  1.00                 C  
ATOM   1197  CD1 TRP   308      18.361  17.766  66.073  1.00                 C  
ATOM   1198  NE1 TRP   308      19.432  18.384  66.672  1.00                 N  
ATOM   1199  CD2 TRP   308      17.741  18.341  68.146  1.00                 C  
ATOM   1200  CE2 TRP   308      19.074  18.746  67.947  1.00                 C  
ATOM   1201  CH2 TRP   308      19.198  19.632  70.132  1.00                 C  
ATOM   1202  CZ2 TRP   308      19.813  19.393  68.936  1.00                 C  
ATOM   1203  CE3 TRP   308      17.137  18.598  69.380  1.00                 C  
ATOM   1204  CZ3 TRP   308      17.874  19.240  70.357  1.00                 C  
ATOM   1205  N   SER   309      13.858  14.812  68.117  1.00                 N  
ATOM   1206  CA  SER   309      12.443  14.472  68.194  1.00                 C  
ATOM   1207  C   SER   309      11.711  15.451  69.103  1.00                 C  
ATOM   1208  O   SER   309      12.111  15.673  70.243  1.00                 O  
ATOM   1209  CB  SER   309      12.263  13.038  68.696  1.00                 C  
ATOM   1210  OG  SER   309      12.815  12.105  67.784  1.00                 O  
ATOM   1211  N   LEU   310      10.652  16.053  68.569  1.00                 N  
ATOM   1212  CA  LEU   310       9.775  16.941  69.329  1.00                 C  
ATOM   1213  C   LEU   310       8.390  16.305  69.415  1.00                 C  
ATOM   1214  O   LEU   310       7.656  16.283  68.423  1.00                 O  
ATOM   1215  CB  LEU   310       9.714  18.323  68.675  1.00                 C  
ATOM   1216  CG  LEU   310      10.909  19.245  68.927  1.00                 C  
ATOM   1217  CD1 LEU   310      12.155  18.711  68.238  1.00                 C  
ATOM   1218  CD2 LEU   310      10.607  20.658  68.452  1.00                 C  
ATOM   1219  N   SER   311       7.343  17.098  69.214  1.00                 N  
ATOM   1220  CA  SER   311       5.975  16.584  69.282  1.00                 C  
ATOM   1221  C   SER   311       5.101  17.064  68.153  1.00                 C  
ATOM   1222  O   SER   311       5.561  17.671  67.182  1.00                 O  
ATOM   1223  CB  SER   311       5.323  16.970  70.611  1.00                 C  
ATOM   1224  OG  SER   311       5.121  18.370  70.693  1.00                 O  
ATOM   1225  N   ASN   312       3.814  16.796  68.265  1.00                 N  
ATOM   1226  CA  ASN   312       2.886  17.247  67.251  1.00                 C  
ATOM   1227  C   ASN   312       1.536  17.648  67.877  1.00                 C  
ATOM   1228  O   ASN   312       1.231  17.356  69.037  1.00                 O  
ATOM   1229  CB  ASN   312       2.688  16.166  66.187  1.00                 C  
ATOM   1230  CG  ASN   312       2.056  14.907  66.746  1.00                 C  
ATOM   1231  OD1 ASN   312       0.882  14.902  67.116  1.00                 O  
ATOM   1232  ND2 ASN   312       2.835  13.832  66.808  1.00                 N  
ATOM   1233  N   SER   313       0.721  18.332  67.075  1.00                 N  
ATOM   1234  CA  SER   313      -0.608  18.785  67.461  1.00                 C  
ATOM   1235  C   SER   313      -1.355  19.131  66.176  1.00                 C  
ATOM   1236  O   SER   313      -0.769  19.266  65.098  1.00                 O  
ATOM   1237  CB  SER   313      -0.512  19.979  68.413  1.00                 C  
ATOM   1238  OG  SER   313       0.008  21.119  67.751  1.00                 O  
ATOM   1239  N   ASN   314      -2.671  19.280  66.281  1.00                 N  
ATOM   1240  CA  ASN   314      -3.520  19.598  65.134  1.00                 C  
ATOM   1241  C   ASN   314      -4.439  20.726  65.581  1.00                 C  
ATOM   1242  O   ASN   314      -5.557  20.505  66.054  1.00                 O  
ATOM   1243  CB  ASN   314      -4.277  18.354  64.667  1.00                 C  
ATOM   1244  CG  ASN   314      -5.103  18.608  63.421  1.00                 C  
ATOM   1245  OD1 ASN   314      -5.114  19.717  62.887  1.00                 O  
ATOM   1246  ND2 ASN   314      -5.800  17.578  62.954  1.00                 N  
ATOM   1247  N   THR   315      -3.968  21.970  65.432  1.00                 N  
ATOM   1248  CA  THR   315      -4.673  23.204  65.801  1.00                 C  
ATOM   1249  C   THR   315      -6.103  23.383  65.232  1.00                 C  
ATOM   1250  O   THR   315      -7.086  23.502  65.968  1.00                 O  
ATOM   1251  CB  THR   315      -3.880  24.455  65.378  1.00                 C  
ATOM   1252  OG1 THR   315      -2.615  24.473  66.051  1.00                 O  
ATOM   1253  CG2 THR   315      -4.644  25.718  65.744  1.00                 C  
ATOM   1254  N   GLY   316      -6.214  23.403  63.902  1.00                 N  
ATOM   1255  CA  GLY   316      -7.490  23.584  63.227  1.00                 C  
ATOM   1256  C   GLY   316      -8.517  22.496  63.470  1.00                 C  
ATOM   1257  O   GLY   316      -9.599  22.478  62.876  1.00                 O  
ATOM   1258  N   GLU   317      -8.190  21.564  64.356  1.00                 N  
ATOM   1259  CA  GLU   317      -9.111  20.492  64.680  1.00                 C  
ATOM   1260  C   GLU   317      -9.376  20.385  66.173  1.00                 C  
ATOM   1261  O   GLU   317     -10.071  19.473  66.629  1.00                 O  
ATOM   1262  CB  GLU   317      -8.579  19.154  64.163  1.00                 C  
ATOM   1263  CD  GLU   317      -9.738  19.195  61.918  1.00                 C  
ATOM   1264  CG  GLU   317      -8.415  19.093  62.653  1.00                 C  
ATOM   1265  OE1 GLU   317     -10.745  18.665  62.433  1.00                 O  
ATOM   1266  OE2 GLU   317      -9.767  19.804  60.829  1.00                 O  
ATOM   1267  N   VAL   318      -8.840  21.301  66.976  1.00                 N  
ATOM   1268  CA  VAL   318      -9.060  21.245  68.414  1.00                 C  
ATOM   1269  C   VAL   318      -7.890  20.721  69.247  1.00                 C  
ATOM   1270  O   VAL   318      -7.927  20.738  70.480  1.00                 O  
ATOM   1271  CB  VAL   318     -10.287  20.383  68.764  1.00                 C  
ATOM   1272  CG1 VAL   318     -10.415  20.226  70.272  1.00                 C  
ATOM   1273  CG2 VAL   318     -11.551  20.993  68.179  1.00                 C  
ATOM   1274  N   MET   319      -6.828  20.245  68.595  1.00                 N  
ATOM   1275  CA  MET   319      -5.660  19.720  69.304  1.00                 C  
ATOM   1276  C   MET   319      -4.570  20.775  69.348  1.00                 C  
ATOM   1277  O   MET   319      -3.705  20.855  68.472  1.00                 O  
ATOM   1278  CB  MET   319      -5.154  18.443  68.631  1.00                 C  
ATOM   1279  SD  MET   319      -5.556  15.842  67.766  1.00                 S  
ATOM   1280  CE  MET   319      -4.220  15.289  68.822  1.00                 C  
ATOM   1281  CG  MET   319      -6.137  17.285  68.678  1.00                 C  
ATOM   1282  N   THR   320      -4.600  21.611  70.387  1.00                 N  
ATOM   1283  CA  THR   320      -3.624  22.693  70.548  1.00                 C  
ATOM   1284  C   THR   320      -2.420  22.132  71.294  1.00                 C  
ATOM   1285  O   THR   320      -1.270  22.536  71.103  1.00                 O  
ATOM   1286  CB  THR   320      -4.231  23.894  71.298  1.00                 C  
ATOM   1287  OG1 THR   320      -4.651  23.482  72.604  1.00                 O  
ATOM   1288  CG2 THR   320      -5.437  24.436  70.547  1.00                 C  
ATOM   1289  N   ILE   321      -2.709  21.169  72.171  1.00                 N  
ATOM   1290  CA  ILE   321      -1.709  20.475  72.992  1.00                 C  
ATOM   1291  C   ILE   321      -0.724  19.724  72.071  1.00                 C  
ATOM   1292  O   ILE   321      -1.116  18.900  71.241  1.00                 O  
ATOM   1293  CB  ILE   321      -2.371  19.507  73.990  1.00                 C  
ATOM   1294  CD1 ILE   321      -4.104  19.395  75.857  1.00                 C  
ATOM   1295  CG1 ILE   321      -3.240  20.280  74.986  1.00                 C  
ATOM   1296  CG2 ILE   321      -1.319  18.663  74.692  1.00                 C  
ATOM   1297  N   TYR   322       0.568  20.007  72.216  1.00                 N  
ATOM   1298  CA  TYR   322       1.594  19.397  71.366  1.00                 C  
ATOM   1299  C   TYR   322       2.171  18.065  71.784  1.00                 C  
ATOM   1300  O   TYR   322       2.526  17.828  72.942  1.00                 O  
ATOM   1301  CB  TYR   322       2.786  20.343  71.202  1.00                 C  
ATOM   1302  CG  TYR   322       2.474  21.588  70.403  1.00                 C  
ATOM   1303  OH  TYR   322       1.612  25.019  68.218  1.00                 O  
ATOM   1304  CZ  TYR   322       1.898  23.883  68.939  1.00                 C  
ATOM   1305  CD1 TYR   322       1.939  22.712  71.017  1.00                 C  
ATOM   1306  CE1 TYR   322       1.651  23.854  70.295  1.00                 C  
ATOM   1307  CD2 TYR   322       2.717  21.634  69.036  1.00                 C  
ATOM   1308  CE2 TYR   322       2.435  22.768  68.297  1.00                 C  
ATOM   1309  N   SER   323       2.265  17.169  70.808  1.00                 N  
ATOM   1310  CA  SER   323       2.760  15.809  71.009  1.00                 C  
ATOM   1311  C   SER   323       4.159  15.616  70.456  1.00                 C  
ATOM   1312  O   SER   323       4.489  16.086  69.364  1.00                 O  
ATOM   1313  CB  SER   323       1.814  14.794  70.364  1.00                 C  
ATOM   1314  OG  SER   323       0.547  14.803  70.998  1.00                 O  
ATOM   1315  N   SER   324       5.016  14.917  71.199  1.00                 N  
ATOM   1316  CA  SER   324       6.403  14.666  70.768  1.00                 C  
ATOM   1317  C   SER   324       6.708  13.409  69.914  1.00                 C  
ATOM   1318  O   SER   324       5.817  12.779  69.338  1.00                 O  
ATOM   1319  CB  SER   324       7.333  14.579  71.980  1.00                 C  
ATOM   1320  OG  SER   324       7.066  13.417  72.745  1.00                 O  
ATOM   1321  N   GLY   325       8.059  13.061  69.914  1.00                 N  
ATOM   1322  CA  GLY   325       8.317  11.879  69.080  1.00                 C  
ATOM   1323  C   GLY   325       8.093  12.126  67.577  1.00                 C  
ATOM   1324  O   GLY   325       7.994  11.177  66.792  1.00                 O  
ATOM   1325  N   LYS   326       8.036  13.400  67.187  1.00                 N  
ATOM   1326  CA  LYS   326       8.016  13.780  65.778  1.00                 C  
ATOM   1327  C   LYS   326       9.429  14.127  65.275  1.00                 C  
ATOM   1328  O   LYS   326      10.097  15.046  65.791  1.00                 O  
ATOM   1329  CB  LYS   326       7.075  14.966  65.556  1.00                 C  
ATOM   1330  CD  LYS   326       5.978  16.555  63.953  1.00                 C  
ATOM   1331  CE  LYS   326       5.858  16.989  62.501  1.00                 C  
ATOM   1332  CG  LYS   326       6.938  15.386  64.102  1.00                 C  
ATOM   1333  NZ  LYS   326       4.918  18.133  62.339  1.00                 N  
ATOM   1334  N   VAL   327       9.876  13.372  64.273  1.00                 N  
ATOM   1335  CA  VAL   327      11.160  13.593  63.608  1.00                 C  
ATOM   1336  C   VAL   327      11.313  15.039  63.096  1.00                 C  
ATOM   1337  O   VAL   327      10.461  15.534  62.341  1.00                 O  
ATOM   1338  CB  VAL   327      11.362  12.619  62.433  1.00                 C  
ATOM   1339  CG1 VAL   327      12.640  12.952  61.678  1.00                 C  
ATOM   1340  CG2 VAL   327      11.393  11.182  62.931  1.00                 C  
ATOM   1341  N   VAL   328      12.390  15.710  63.507  1.00                 N  
ATOM   1342  CA  VAL   328      12.660  17.068  63.041  1.00                 C  
ATOM   1343  C   VAL   328      13.532  17.076  61.781  1.00                 C  
ATOM   1344  O   VAL   328      14.283  16.124  61.530  1.00                 O  
ATOM   1345  CB  VAL   328      13.336  17.916  64.135  1.00                 C  
ATOM   1346  CG1 VAL   328      13.678  19.299  63.601  1.00                 C  
ATOM   1347  CG2 VAL   328      12.439  18.020  65.358  1.00                 C  
ATOM   1348  N   ALA   329      13.445  18.155  61.004  1.00                 N  
ATOM   1349  CA  ALA   329      14.288  18.307  59.825  1.00                 C  
ATOM   1350  C   ALA   329      14.383  19.767  59.376  1.00                 C  
ATOM   1351  O   ALA   329      13.367  20.454  59.257  1.00                 O  
ATOM   1352  CB  ALA   329      13.761  17.452  58.683  1.00                 C  
ATOM   1353  N   ASP   330      15.610  20.223  59.131  1.00                 N  
ATOM   1354  CA  ASP   330      15.847  21.543  58.583  1.00                 C  
ATOM   1355  C   ASP   330      16.257  22.588  59.604  1.00                 C  
ATOM   1356  O   ASP   330      17.122  23.436  59.345  1.00                 O  
ATOM   1357  CB  ASP   330      14.602  22.052  57.854  1.00                 C  
ATOM   1358  CG  ASP   330      14.302  21.265  56.594  1.00                 C  
ATOM   1359  OD1 ASP   330      15.202  20.542  56.117  1.00                 O  
ATOM   1360  OD2 ASP   330      13.167  21.372  56.082  1.00                 O  
ATOM   1361  N   SER   331      15.636  22.522  60.774  1.00                 N  
ATOM   1362  CA  SER   331      15.796  23.554  61.780  1.00                 C  
ATOM   1363  C   SER   331      16.911  23.307  62.795  1.00                 C  
ATOM   1364  O   SER   331      16.774  23.657  63.957  1.00                 O  
ATOM   1365  CB  SER   331      14.492  23.753  62.556  1.00                 C  
ATOM   1366  OG  SER   331      14.136  22.578  63.264  1.00                 O  
ATOM   1367  N   LYS   332      18.014  22.707  62.373  1.00                 N  
ATOM   1368  CA  LYS   332      19.120  22.435  63.296  1.00                 C  
ATOM   1369  C   LYS   332      20.470  22.682  62.624  1.00                 C  
ATOM   1370  O   LYS   332      20.594  22.566  61.407  1.00                 O  
ATOM   1371  CB  LYS   332      19.045  20.997  63.813  1.00                 C  
ATOM   1372  CD  LYS   332      19.094  18.539  63.309  1.00                 C  
ATOM   1373  CE  LYS   332      19.342  17.481  62.246  1.00                 C  
ATOM   1374  CG  LYS   332      19.228  19.940  62.736  1.00                 C  
ATOM   1375  NZ  LYS   332      19.211  16.102  62.792  1.00                 N  
ATOM   1376  N   ILE   333      21.459  23.058  63.432  1.00                 N  
ATOM   1377  CA  ILE   333      22.817  23.308  62.967  1.00                 C  
ATOM   1378  C   ILE   333      23.772  22.620  63.914  1.00                 C  
ATOM   1379  O   ILE   333      23.432  22.435  65.071  1.00                 O  
ATOM   1380  CB  ILE   333      23.111  24.816  62.867  1.00                 C  
ATOM   1381  CD1 ILE   333      23.437  26.918  64.272  1.00                 C  
ATOM   1382  CG1 ILE   333      22.972  25.479  64.239  1.00                 C  
ATOM   1383  CG2 ILE   333      22.208  25.467  61.830  1.00                 C  
ATOM   1384  N   TYR   334      24.953  22.227  63.457  1.00                 N  
ATOM   1385  CA  TYR   334      25.851  21.596  64.400  1.00                 C  
ATOM   1386  C   TYR   334      27.309  21.982  64.217  1.00                 C  
ATOM   1387  O   TYR   334      27.680  22.644  63.270  1.00                 O  
ATOM   1388  CB  TYR   334      25.737  20.073  64.312  1.00                 C  
ATOM   1389  CG  TYR   334      26.209  19.498  62.995  1.00                 C  
ATOM   1390  OH  TYR   334      27.524  17.916  59.381  1.00                 O  
ATOM   1391  CZ  TYR   334      27.087  18.440  60.577  1.00                 C  
ATOM   1392  CD1 TYR   334      27.517  19.055  62.841  1.00                 C  
ATOM   1393  CE1 TYR   334      27.957  18.529  61.642  1.00                 C  
ATOM   1394  CD2 TYR   334      25.347  19.401  61.911  1.00                 C  
ATOM   1395  CE2 TYR   334      25.770  18.878  60.704  1.00                 C  
ATOM   1396  N   GLU   335      28.134  21.572  65.161  1.00                 N  
ATOM   1397  CA  GLU   335      29.474  22.065  65.221  1.00                 C  
ATOM   1398  C   GLU   335      30.397  20.998  65.836  1.00                 C  
ATOM   1399  O   GLU   335      30.031  20.348  66.805  1.00                 O  
ATOM   1400  CB  GLU   335      29.532  23.363  66.029  1.00                 C  
ATOM   1401  CD  GLU   335      30.913  25.322  66.824  1.00                 C  
ATOM   1402  CG  GLU   335      30.909  24.003  66.077  1.00                 C  
ATOM   1403  OE1 GLU   335      29.835  25.741  67.295  1.00                 O  
ATOM   1404  OE2 GLU   335      31.994  25.937  66.939  1.00                 O  
ATOM   1405  N   VAL   336      31.587  20.803  65.280  1.00                 N  
ATOM   1406  CA  VAL   336      32.506  19.792  65.805  1.00                 C  
ATOM   1407  C   VAL   336      33.792  20.443  66.272  1.00                 C  
ATOM   1408  O   VAL   336      34.280  21.360  65.626  1.00                 O  
ATOM   1409  CB  VAL   336      32.809  18.706  64.756  1.00                 C  
ATOM   1410  CG1 VAL   336      33.822  17.709  65.299  1.00                 C  
ATOM   1411  CG2 VAL   336      31.530  17.997  64.338  1.00                 C  
ATOM   1412  N   MET   337      34.332  19.993  67.397  1.00                 N  
ATOM   1413  CA  MET   337      35.604  20.511  67.841  1.00                 C  
ATOM   1414  C   MET   337      36.707  19.901  67.008  1.00                 C  
ATOM   1415  O   MET   337      36.530  18.869  66.354  1.00                 O  
ATOM   1416  CB  MET   337      35.812  20.219  69.329  1.00                 C  
ATOM   1417  SD  MET   337      34.746  22.637  70.163  1.00                 S  
ATOM   1418  CE  MET   337      36.255  23.021  71.048  1.00                 C  
ATOM   1419  CG  MET   337      34.758  20.836  70.235  1.00                 C  
ATOM   1420  N   PRO   338      37.854  20.533  67.270  1.00                 N  
ATOM   1421  CA  PRO   338      39.125  20.075  66.701  1.00                 C  
ATOM   1422  C   PRO   338      39.388  18.694  67.282  1.00                 C  
ATOM   1423  O   PRO   338      39.290  18.565  68.505  1.00                 O  
ATOM   1424  CB  PRO   338      40.136  21.129  67.157  1.00                 C  
ATOM   1425  CD  PRO   338      38.010  21.893  67.947  1.00                 C  
ATOM   1426  CG  PRO   338      39.320  22.359  67.376  1.00                 C  
ATOM   1427  N   GLY   339      39.712  17.626  66.585  1.00                 N  
ATOM   1428  CA  GLY   339      39.890  16.339  67.287  1.00                 C  
ATOM   1429  C   GLY   339      38.638  15.531  67.262  1.00                 C  
ATOM   1430  O   GLY   339      38.689  14.331  67.543  1.00                 O  
ATOM   1431  N   ASP   340      37.455  16.081  66.940  1.00                 N  
ATOM   1432  CA  ASP   340      36.238  15.268  66.905  1.00                 C  
ATOM   1433  C   ASP   340      35.679  14.894  68.251  1.00                 C  
ATOM   1434  O   ASP   340      34.721  14.116  68.271  1.00                 O  
ATOM   1435  CB  ASP   340      36.479  13.976  66.122  1.00                 C  
ATOM   1436  CG  ASP   340      36.790  14.230  64.660  1.00                 C  
ATOM   1437  OD1 ASP   340      36.178  15.147  64.073  1.00                 O  
ATOM   1438  OD2 ASP   340      37.645  13.512  64.101  1.00                 O  
ATOM   1439  N   ASN   341      36.134  15.332  69.418  1.00                 N  
ATOM   1440  CA  ASN   341      35.579  14.840  70.678  1.00                 C  
ATOM   1441  C   ASN   341      34.301  15.534  71.127  1.00                 C  
ATOM   1442  O   ASN   341      33.492  14.987  71.881  1.00                 O  
ATOM   1443  CB  ASN   341      36.614  14.951  71.799  1.00                 C  
ATOM   1444  CG  ASN   341      37.745  13.953  71.649  1.00                 C  
ATOM   1445  OD1 ASN   341      37.587  12.913  71.010  1.00                 O  
ATOM   1446  ND2 ASN   341      38.892  14.268  72.240  1.00                 N  
ATOM   1447  N   GLY   342      34.107  16.767  70.659  1.00                 N  
ATOM   1448  CA  GLY   342      32.887  17.472  71.001  1.00                 C  
ATOM   1449  C   GLY   342      32.061  17.696  69.737  1.00                 C  
ATOM   1450  O   GLY   342      32.597  17.931  68.651  1.00                 O  
ATOM   1451  N   SER   343      30.768  17.627  69.856  1.00                 N  
ATOM   1452  CA  SER   343      29.839  17.956  68.777  1.00                 C  
ATOM   1453  C   SER   343      28.653  18.627  69.487  1.00                 C  
ATOM   1454  O   SER   343      28.189  18.117  70.511  1.00                 O  
ATOM   1455  CB  SER   343      29.455  16.696  67.998  1.00                 C  
ATOM   1456  OG  SER   343      28.518  16.994  66.977  1.00                 O  
ATOM   1457  N   SER   344      28.124  19.713  69.125  1.00                 N  
ATOM   1458  CA  SER   344      26.968  20.386  69.702  1.00                 C  
ATOM   1459  C   SER   344      25.912  20.587  68.640  1.00                 C  
ATOM   1460  O   SER   344      26.190  21.153  67.584  1.00                 O  
ATOM   1461  CB  SER   344      27.380  21.724  70.320  1.00                 C  
ATOM   1462  OG  SER   344      28.271  21.532  71.404  1.00                 O  
ATOM   1463  N   LEU   345      24.700  20.133  68.912  1.00                 N  
ATOM   1464  CA  LEU   345      23.620  20.372  67.980  1.00                 C  
ATOM   1465  C   LEU   345      22.605  21.316  68.611  1.00                 C  
ATOM   1466  O   LEU   345      22.292  21.209  69.792  1.00                 O  
ATOM   1467  CB  LEU   345      22.961  19.052  67.573  1.00                 C  
ATOM   1468  CG  LEU   345      23.717  18.206  66.547  1.00                 C  
ATOM   1469  CD1 LEU   345      25.011  17.669  67.141  1.00                 C  
ATOM   1470  CD2 LEU   345      22.848  17.060  66.051  1.00                 C  
ATOM   1471  N   ASN   346      22.111  22.260  67.824  1.00                 N  
ATOM   1472  CA  ASN   346      21.138  23.212  68.322  1.00                 C  
ATOM   1473  C   ASN   346      19.873  23.222  67.484  1.00                 C  
ATOM   1474  O   ASN   346      19.906  23.495  66.282  1.00                 O  
ATOM   1475  CB  ASN   346      21.743  24.616  68.380  1.00                 C  
ATOM   1476  CG  ASN   346      20.793  25.636  68.977  1.00                 C  
ATOM   1477  OD1 ASN   346      19.575  25.463  68.934  1.00                 O  
ATOM   1478  ND2 ASN   346      21.349  26.704  69.536  1.00                 N  
ATOM   1479  N   LEU   347      18.763  22.897  68.138  1.00                 N  
ATOM   1480  CA  LEU   347      17.430  23.056  67.566  1.00                 C  
ATOM   1481  C   LEU   347      16.927  24.470  67.871  1.00                 C  
ATOM   1482  O   LEU   347      16.958  24.919  69.023  1.00                 O  
ATOM   1483  CB  LEU   347      16.478  21.995  68.122  1.00                 C  
ATOM   1484  CG  LEU   347      15.035  22.048  67.617  1.00                 C  
ATOM   1485  CD1 LEU   347      14.975  21.745  66.128  1.00                 C  
ATOM   1486  CD2 LEU   347      14.159  21.074  68.390  1.00                 C  
ATOM   1487  N   THR   348      16.510  25.193  66.838  1.00                 N  
ATOM   1488  CA  THR   348      16.013  26.552  67.043  1.00                 C  
ATOM   1489  C   THR   348      14.553  26.686  66.626  1.00                 C  
ATOM   1490  O   THR   348      14.182  26.388  65.481  1.00                 O  
ATOM   1491  CB  THR   348      16.854  27.583  66.268  1.00                 C  
ATOM   1492  OG1 THR   348      18.215  27.526  66.714  1.00                 O  
ATOM   1493  CG2 THR   348      16.324  28.989  66.505  1.00                 C  
ATOM   1494  N   ILE   349      13.727  27.119  67.576  1.00                 N  
ATOM   1495  CA  ILE   349      12.314  27.393  67.311  1.00                 C  
ATOM   1496  C   ILE   349      11.903  28.726  67.890  1.00                 C  
ATOM   1497  O   ILE   349      12.580  29.258  68.778  1.00                 O  
ATOM   1498  CB  ILE   349      11.409  26.278  67.868  1.00                 C  
ATOM   1499  CD1 ILE   349      10.547  25.257  70.039  1.00                 C  
ATOM   1500  CG1 ILE   349      11.546  26.189  69.389  1.00                 C  
ATOM   1501  CG2 ILE   349      11.721  24.952  67.192  1.00                 C  
ATOM   1502  N   HIS   350      10.787  29.250  67.388  1.00                 N  
ATOM   1503  CA  HIS   350      10.157  30.434  67.955  1.00                 C  
ATOM   1504  C   HIS   350       9.675  30.125  69.358  1.00                 C  
ATOM   1505  O   HIS   350       9.364  28.970  69.652  1.00                 O  
ATOM   1506  CB  HIS   350       9.001  30.902  67.069  1.00                 C  
ATOM   1507  CG  HIS   350       8.429  32.226  67.471  1.00                 C  
ATOM   1508  ND1 HIS   350       7.541  32.367  68.516  1.00                 N  
ATOM   1509  CE1 HIS   350       7.208  33.664  68.635  1.00                 C  
ATOM   1510  CD2 HIS   350       8.563  33.599  67.007  1.00                 C  
ATOM   1511  NE2 HIS   350       7.817  34.409  67.733  1.00                 N  
ATOM   1512  N   GLY   351       9.602  31.143  70.216  1.00                 N  
ATOM   1513  CA  GLY   351       8.992  30.971  71.538  1.00                 C  
ATOM   1514  C   GLY   351       7.591  30.399  71.384  1.00                 C  
ATOM   1515  O   GLY   351       7.183  29.520  72.146  1.00                 O  
ATOM   1516  N   MET   352       6.580  31.004  71.933  1.00                 N  
ATOM   1517  CA  MET   352       5.220  30.598  71.705  1.00                 C  
ATOM   1518  C   MET   352       4.617  29.814  72.855  1.00                 C  
ATOM   1519  O   MET   352       4.703  30.190  74.027  1.00                 O  
ATOM   1520  CB  MET   352       5.119  29.756  70.432  1.00                 C  
ATOM   1521  SD  MET   352       5.202  29.520  67.672  1.00                 S  
ATOM   1522  CE  MET   352       6.644  28.461  67.766  1.00                 C  
ATOM   1523  CG  MET   352       5.419  30.523  69.154  1.00                 C  
ATOM   1524  N   GLN   353       3.989  28.693  72.512  1.00                 N  
ATOM   1525  CA  GLN   353       3.333  27.879  73.496  1.00                 C  
ATOM   1526  C   GLN   353       4.421  26.892  73.897  1.00                 C  
ATOM   1527  O   GLN   353       4.650  25.866  73.250  1.00                 O  
ATOM   1528  CB  GLN   353       2.078  27.232  72.906  1.00                 C  
ATOM   1529  CD  GLN   353      -0.221  27.548  71.909  1.00                 C  
ATOM   1530  CG  GLN   353       0.997  28.223  72.509  1.00                 C  
ATOM   1531  OE1 GLN   353      -0.097  26.607  71.125  1.00                 O  
ATOM   1532  NE2 GLN   353      -1.403  28.027  72.276  1.00                 N  
ATOM   1533  N   VAL   354       5.110  27.210  74.992  1.00                 N  
ATOM   1534  CA  VAL   354       6.280  26.423  75.439  1.00                 C  
ATOM   1535  C   VAL   354       6.085  25.656  76.749  1.00                 C  
ATOM   1536  O   VAL   354       7.031  25.049  77.258  1.00                 O  
ATOM   1537  CB  VAL   354       7.528  27.310  75.603  1.00                 C  
ATOM   1538  CG1 VAL   354       7.916  27.935  74.272  1.00                 C  
ATOM   1539  CG2 VAL   354       7.282  28.387  76.649  1.00                 C  
ATOM   1540  N   GLY   355       4.881  25.647  77.342  1.00                 N  
ATOM   1541  CA  GLY   355       4.668  25.064  78.669  1.00                 C  
ATOM   1542  C   GLY   355       5.058  23.597  78.791  1.00                 C  
ATOM   1543  O   GLY   355       5.517  23.158  79.849  1.00                 O  
ATOM   1544  N   ASP   356       4.898  22.793  77.741  1.00                 N  
ATOM   1545  CA  ASP   356       5.286  21.386  77.818  1.00                 C  
ATOM   1546  C   ASP   356       5.475  20.799  76.421  1.00                 C  
ATOM   1547  O   ASP   356       4.519  20.645  75.657  1.00                 O  
ATOM   1548  CB  ASP   356       4.239  20.583  78.593  1.00                 C  
ATOM   1549  CG  ASP   356       4.653  19.141  78.808  1.00                 C  
ATOM   1550  OD1 ASP   356       5.592  18.684  78.123  1.00                 O  
ATOM   1551  OD2 ASP   356       4.039  18.468  79.662  1.00                 O  
ATOM   1552  N   THR   357       6.717  20.457  76.055  1.00                 N  
ATOM   1553  CA  THR   357       6.981  19.797  74.782  1.00                 C  
ATOM   1554  C   THR   357       7.964  18.662  75.060  1.00                 C  
ATOM   1555  O   THR   357       9.041  18.897  75.615  1.00                 O  
ATOM   1556  CB  THR   357       7.537  20.784  73.739  1.00                 C  
ATOM   1557  OG1 THR   357       6.600  21.849  73.538  1.00                 O  
ATOM   1558  CG2 THR   357       7.767  20.081  72.410  1.00                 C  
ATOM   1559  N   ASP   358       7.588  17.336  74.730  1.00                 N  
ATOM   1560  CA  ASP   358       8.728  16.420  74.819  1.00                 C  
ATOM   1561  C   ASP   358       9.810  16.704  73.789  1.00                 C  
ATOM   1562  O   ASP   358       9.586  16.633  72.578  1.00                 O  
ATOM   1563  CB  ASP   358       8.264  14.970  74.663  1.00                 C  
ATOM   1564  CG  ASP   358       9.390  13.974  74.858  1.00                 C  
ATOM   1565  OD1 ASP   358      10.405  14.341  75.487  1.00                 O  
ATOM   1566  OD2 ASP   358       9.257  12.827  74.383  1.00                 O  
ATOM   1567  N   TYR   359      10.995  17.022  74.291  1.00                 N  
ATOM   1568  CA  TYR   359      12.130  17.298  73.428  1.00                 C  
ATOM   1569  C   TYR   359      13.129  16.185  73.598  1.00                 C  
ATOM   1570  O   TYR   359      13.518  15.860  74.707  1.00                 O  
ATOM   1571  CB  TYR   359      12.739  18.661  73.764  1.00                 C  
ATOM   1572  CG  TYR   359      11.835  19.831  73.449  1.00                 C  
ATOM   1573  OH  TYR   359       9.345  23.051  72.600  1.00                 O  
ATOM   1574  CZ  TYR   359      10.169  21.985  72.879  1.00                 C  
ATOM   1575  CD1 TYR   359      11.250  20.572  74.468  1.00                 C  
ATOM   1576  CE1 TYR   359      10.422  21.642  74.190  1.00                 C  
ATOM   1577  CD2 TYR   359      11.569  20.190  72.134  1.00                 C  
ATOM   1578  CE2 TYR   359      10.743  21.258  71.837  1.00                 C  
ATOM   1579  N   ILE   360      13.487  15.567  72.477  1.00                 N  
ATOM   1580  CA  ILE   360      14.346  14.387  72.476  1.00                 C  
ATOM   1581  C   ILE   360      15.529  14.532  71.534  1.00                 C  
ATOM   1582  O   ILE   360      15.426  14.993  70.394  1.00                 O  
ATOM   1583  CB  ILE   360      13.559  13.116  72.105  1.00                 C  
ATOM   1584  CD1 ILE   360      11.478  11.773  72.708  1.00                 C  
ATOM   1585  CG1 ILE   360      12.439  12.868  73.117  1.00                 C  
ATOM   1586  CG2 ILE   360      14.496  11.923  71.993  1.00                 C  
ATOM   1587  N   CYS   361      16.661  14.102  72.050  1.00                 N  
ATOM   1588  CA  CYS   361      17.909  14.101  71.329  1.00                 C  
ATOM   1589  C   CYS   361      18.308  12.640  71.129  1.00                 C  
ATOM   1590  O   CYS   361      18.529  11.935  72.113  1.00                 O  
ATOM   1591  CB  CYS   361      18.971  14.892  72.095  1.00                 C  
ATOM   1592  SG  CYS   361      20.563  15.019  71.248  1.00                 S  
ATOM   1593  N   SER   362      18.351  12.159  69.887  1.00                 N  
ATOM   1594  CA  SER   362      18.731  10.757  69.648  1.00                 C  
ATOM   1595  C   SER   362      20.067  10.613  68.910  1.00                 C  
ATOM   1596  O   SER   362      20.218  11.094  67.791  1.00                 O  
ATOM   1597  CB  SER   362      17.642  10.035  68.852  1.00                 C  
ATOM   1598  OG  SER   362      18.037   8.712  68.532  1.00                 O  
ATOM   1599  N   LEU   363      21.017   9.924  69.538  1.00                 N  
ATOM   1600  CA  LEU   363      22.380   9.853  69.029  1.00                 C  
ATOM   1601  C   LEU   363      22.816   8.460  68.563  1.00                 C  
ATOM   1602  O   LEU   363      22.847   7.496  69.342  1.00                 O  
ATOM   1603  CB  LEU   363      23.373  10.334  70.089  1.00                 C  
ATOM   1604  CG  LEU   363      23.482  11.848  70.279  1.00                 C  
ATOM   1605  CD1 LEU   363      22.202  12.408  70.879  1.00                 C  
ATOM   1606  CD2 LEU   363      24.674  12.195  71.157  1.00                 C  
ATOM   1607  N   HIS   364      23.179   8.368  67.290  1.00                 N  
ATOM   1608  CA  HIS   364      23.772   7.141  66.781  1.00                 C  
ATOM   1609  C   HIS   364      25.281   7.274  66.621  1.00                 C  
ATOM   1610  O   HIS   364      25.785   8.256  66.062  1.00                 O  
ATOM   1611  CB  HIS   364      23.139   6.755  65.442  1.00                 C  
ATOM   1612  CG  HIS   364      23.650   5.464  64.883  1.00                 C  
ATOM   1613  ND1 HIS   364      24.874   5.356  64.259  1.00                 N  
ATOM   1614  CE1 HIS   364      25.053   4.082  63.865  1.00                 C  
ATOM   1615  CD2 HIS   364      23.151   4.099  64.798  1.00                 C  
ATOM   1616  NE2 HIS   364      24.023   3.323  64.185  1.00                 N  
ATOM   1617  N   ASN   365      26.002   6.284  67.119  1.00                 N  
ATOM   1618  CA  ASN   365      27.448   6.275  67.001  1.00                 C  
ATOM   1619  C   ASN   365      27.950   4.835  67.104  1.00                 C  
ATOM   1620  O   ASN   365      27.408   4.009  67.859  1.00                 O  
ATOM   1621  CB  ASN   365      28.078   7.172  68.069  1.00                 C  
ATOM   1622  CG  ASN   365      27.745   8.637  67.869  1.00                 C  
ATOM   1623  OD1 ASN   365      28.328   9.306  67.015  1.00                 O  
ATOM   1624  ND2 ASN   365      26.804   9.141  68.659  1.00                 N  
ATOM   1625  N   LYS   366      27.285   3.981  66.220  1.00                 N  
ATOM   1626  CA  LYS   366      27.672   2.586  66.103  1.00                 C  
ATOM   1627  C   LYS   366      29.060   2.669  65.449  1.00                 C  
ATOM   1628  O   LYS   366      29.301   3.522  64.591  1.00                 O  
ATOM   1629  CB  LYS   366      26.636   1.809  65.288  1.00                 C  
ATOM   1630  CD  LYS   366      24.318   0.861  65.125  1.00                 C  
ATOM   1631  CE  LYS   366      22.962   0.737  65.801  1.00                 C  
ATOM   1632  CG  LYS   366      25.284   1.675  65.970  1.00                 C  
ATOM   1633  NZ  LYS   366      22.000  -0.046  64.977  1.00                 N  
ATOM   1634  N   THR   367      30.005   1.796  65.830  1.00                 N  
ATOM   1635  CA  THR   367      29.939   0.708  66.811  1.00                 C  
ATOM   1636  C   THR   367      30.386   1.069  68.235  1.00                 C  
ATOM   1637  O   THR   367      30.556   0.194  69.088  1.00                 O  
ATOM   1638  CB  THR   367      30.785  -0.501  66.371  1.00                 C  
ATOM   1639  OG1 THR   367      32.154  -0.101  66.222  1.00                 O  
ATOM   1640  CG2 THR   367      30.289  -1.042  65.039  1.00                 C  
ATOM   1641  N   THR   368      30.586   2.353  68.522  1.00                 N  
ATOM   1642  CA  THR   368      30.980   2.744  69.879  1.00                 C  
ATOM   1643  C   THR   368      29.761   2.505  70.775  1.00                 C  
ATOM   1644  O   THR   368      29.866   2.135  71.947  1.00                 O  
ATOM   1645  CB  THR   368      31.449   4.210  69.930  1.00                 C  
ATOM   1646  OG1 THR   368      30.388   5.070  69.496  1.00                 O  
ATOM   1647  CG2 THR   368      32.648   4.418  69.017  1.00                 C  
ATOM   1648  N   GLY   369      28.583   2.723  70.201  1.00                 N  
ATOM   1649  CA  GLY   369      27.322   2.498  70.890  1.00                 C  
ATOM   1650  C   GLY   369      26.742   1.243  70.270  1.00                 C  
ATOM   1651  O   GLY   369      26.887   0.992  69.071  1.00                 O  
ATOM   1652  N   LYS   370      26.111   0.394  71.039  1.00                 N  
ATOM   1653  CA  LYS   370      25.437  -0.824  70.568  1.00                 C  
ATOM   1654  C   LYS   370      24.108  -0.520  69.873  1.00                 C  
ATOM   1655  O   LYS   370      23.729  -1.178  68.900  1.00                 O  
ATOM   1656  CB  LYS   370      25.194  -1.786  71.732  1.00                 C  
ATOM   1657  CD  LYS   370      24.449  -4.054  72.507  1.00                 C  
ATOM   1658  CE  LYS   370      23.808  -5.371  72.100  1.00                 C  
ATOM   1659  CG  LYS   370      24.553  -3.103  71.326  1.00                 C  
ATOM   1660  NZ  LYS   370      23.699  -6.314  73.248  1.00                 N  
ATOM   1661  N   GLN   371      23.411   0.485  70.387  1.00                 N  
ATOM   1662  CA  GLN   371      22.179   0.969  69.777  1.00                 C  
ATOM   1663  C   GLN   371      21.973   2.443  70.167  1.00                 C  
ATOM   1664  O   GLN   371      22.521   2.909  71.175  1.00                 O  
ATOM   1665  CB  GLN   371      20.991   0.109  70.214  1.00                 C  
ATOM   1666  CD  GLN   371      20.862  -1.525  68.292  1.00                 C  
ATOM   1667  CG  GLN   371      21.085  -1.345  69.781  1.00                 C  
ATOM   1668  OE1 GLN   371      20.158  -0.737  67.660  1.00                 O  
ATOM   1669  NE2 GLN   371      21.462  -2.566  67.727  1.00                 N  
ATOM   1670  N   LEU   372      21.217   3.184  69.348  1.00                 N  
ATOM   1671  CA  LEU   372      20.949   4.598  69.616  1.00                 C  
ATOM   1672  C   LEU   372      20.660   4.919  71.079  1.00                 C  
ATOM   1673  O   LEU   372      20.088   4.100  71.805  1.00                 O  
ATOM   1674  CB  LEU   372      19.768   5.088  68.775  1.00                 C  
ATOM   1675  CG  LEU   372      18.410   4.453  69.078  1.00                 C  
ATOM   1676  CD1 LEU   372      17.756   5.127  70.275  1.00                 C  
ATOM   1677  CD2 LEU   372      17.498   4.530  67.864  1.00                 C  
ATOM   1678  N   ALA   373      21.099   6.098  71.503  1.00                 N  
ATOM   1679  CA  ALA   373      20.931   6.559  72.872  1.00                 C  
ATOM   1680  C   ALA   373      20.067   7.805  72.822  1.00                 C  
ATOM   1681  O   ALA   373      20.170   8.593  71.884  1.00                 O  
ATOM   1682  CB  ALA   373      22.285   6.823  73.512  1.00                 C  
ATOM   1683  N   ARG   374      19.183   7.975  73.793  1.00                 N  
ATOM   1684  CA  ARG   374      18.333   9.140  73.758  1.00                 C  
ATOM   1685  C   ARG   374      18.292   9.851  75.100  1.00                 C  
ATOM   1686  O   ARG   374      17.990   9.244  76.134  1.00                 O  
ATOM   1687  CB  ARG   374      16.914   8.755  73.335  1.00                 C  
ATOM   1688  CD  ARG   374      15.374   7.891  71.552  1.00                 C  
ATOM   1689  NE  ARG   374      15.264   7.335  70.205  1.00                 N  
ATOM   1690  CG  ARG   374      16.813   8.218  71.917  1.00                 C  
ATOM   1691  CZ  ARG   374      14.126   6.916  69.661  1.00                 C  
ATOM   1692  NH1 ARG   374      14.122   6.425  68.429  1.00                 N  
ATOM   1693  NH2 ARG   374      12.996   6.988  70.349  1.00                 N  
ATOM   1694  N   ALA   375      18.639  11.137  75.066  1.00                 N  
ATOM   1695  CA  ALA   375      18.405  12.029  76.173  1.00                 C  
ATOM   1696  C   ALA   375      17.197  12.857  75.808  1.00                 C  
ATOM   1697  O   ALA   375      17.042  13.252  74.639  1.00                 O  
ATOM   1698  CB  ALA   375      19.638  12.880  76.438  1.00                 C  
ATOM   1699  N   SER   376      16.317  13.083  76.786  1.00                 N  
ATOM   1700  CA  SER   376      15.175  13.973  76.573  1.00                 C  
ATOM   1701  C   SER   376      14.796  14.729  77.840  1.00                 C  
ATOM   1702  O   SER   376      15.414  14.574  78.897  1.00                 O  
ATOM   1703  CB  SER   376      13.967  13.183  76.066  1.00                 C  
ATOM   1704  OG  SER   376      13.470  12.313  77.069  1.00                 O  
ATOM   1705  N   LEU   377      13.784  15.574  77.703  1.00                 N  
ATOM   1706  CA  LEU   377      13.193  16.275  78.832  1.00                 C  
ATOM   1707  C   LEU   377      11.761  16.679  78.483  1.00                 C  
ATOM   1708  O   LEU   377      11.393  16.757  77.296  1.00                 O  
ATOM   1709  CB  LEU   377      14.034  17.498  79.203  1.00                 C  
ATOM   1710  CG  LEU   377      14.226  18.547  78.106  1.00                 C  
ATOM   1711  CD1 LEU   377      13.021  19.472  78.029  1.00                 C  
ATOM   1712  CD2 LEU   377      15.495  19.350  78.346  1.00                 C  
ATOM   1713  N   PRO   378      10.959  16.940  79.516  1.00                 N  
ATOM   1714  CA  PRO   378       9.612  17.480  79.327  1.00                 C  
ATOM   1715  C   PRO   378       9.562  18.964  79.654  1.00                 C  
ATOM   1716  O   PRO   378      10.037  19.390  80.697  1.00                 O  
ATOM   1717  CB  PRO   378       8.748  16.665  80.291  1.00                 C  
ATOM   1718  CD  PRO   378      10.971  15.801  80.490  1.00                 C  
ATOM   1719  CG  PRO   378       9.520  15.408  80.514  1.00                 C  
ATOM   1720  N   ALA   379       8.986  19.750  78.756  1.00                 N  
ATOM   1721  CA  ALA   379       8.949  21.199  78.940  1.00                 C  
ATOM   1722  C   ALA   379       8.207  21.615  80.212  1.00                 C  
ATOM   1723  O   ALA   379       7.004  21.385  80.349  1.00                 O  
ATOM   1724  CB  ALA   379       8.300  21.870  77.739  1.00                 C  
ATOM   1725  N   ASN   380       8.937  22.237  81.133  1.00                 N  
ATOM   1726  CA  ASN   380       8.362  22.734  82.367  1.00                 C  
ATOM   1727  C   ASN   380       8.376  21.698  83.473  1.00                 C  
ATOM   1728  O   ASN   380       7.660  21.832  84.467  1.00                 O  
ATOM   1729  CB  ASN   380       6.932  23.224  82.132  1.00                 C  
ATOM   1730  CG  ASN   380       6.476  24.217  83.183  1.00                 C  
ATOM   1731  OD1 ASN   380       7.264  25.034  83.662  1.00                 O  
ATOM   1732  ND2 ASN   380       5.201  24.150  83.546  1.00                 N  
ATOM   1733  N   VAL   381       9.191  20.663  83.302  1.00                 N  
ATOM   1734  CA  VAL   381       9.253  19.573  84.269  1.00                 C  
ATOM   1735  C   VAL   381      10.634  19.499  84.941  1.00                 C  
ATOM   1736  O   VAL   381      11.234  18.422  85.034  1.00                 O  
ATOM   1737  CB  VAL   381       8.923  18.219  83.615  1.00                 C  
ATOM   1738  CG1 VAL   381       9.011  17.097  84.638  1.00                 C  
ATOM   1739  CG2 VAL   381       7.541  18.257  82.979  1.00                 C  
ATOM   1740  N   ILE   382      11.133  20.646  85.397  1.00                 N  
ATOM   1741  CA  ILE   382      12.360  20.691  86.189  1.00                 C  
ATOM   1742  C   ILE   382      13.552  20.121  85.417  1.00                 C  
ATOM   1743  O   ILE   382      14.710  20.430  85.714  1.00                 O  
ATOM   1744  CB  ILE   382      12.200  19.935  87.521  1.00                 C  
ATOM   1745  CD1 ILE   382      11.014  21.916  88.600  1.00                 C  
ATOM   1746  CG1 ILE   382      10.969  20.439  88.276  1.00                 C  
ATOM   1747  CG2 ILE   382      13.465  20.054  88.357  1.00                 C  
TER
