# Supplementary material for: Comparative Single-Cell Transcriptomics Reveals Novel Genes Involved in Bivalve Embryonic Shell Formation and Questions Ontogenetic Homology of Molluscan Shell Types
Source: Front Cell Dev Biol. 2022 Jun 9;10:883755. doi: 10.3389/fcell.2022.883755 (PMC9261976; doi:10.3389/fcell.2022.883755)
Supplement: Supplementary file 1 [file DataSheet1.ZIP › Supplementary_File1/s_f_2/40c6deb0bd8e930d.final.pdb]

SSBOND   1 CYS    241    CYS    247
SSBOND   2 CYS    473    CYS    507
SSBOND   3 CYS    497    CYS    502
ATOM      1  N   MET     1      24.383  66.604  32.352  1.00                 N  
ATOM      2  CA  MET     1      25.576  66.585  33.192  1.00                 C  
ATOM      3  C   MET     1      25.506  65.447  34.207  1.00                 C  
ATOM      4  O   MET     1      26.524  64.835  34.540  1.00                 O  
ATOM      5  CB  MET     1      25.747  67.925  33.910  1.00                 C  
ATOM      6  SD  MET     1      26.247  70.650  33.867  1.00                 S  
ATOM      7  CE  MET     1      26.538  71.776  32.506  1.00                 C  
ATOM      8  CG  MET     1      26.079  69.086  32.986  1.00                 C  
ATOM      9  N   GLY     2      24.769  65.648  35.298  1.00                 N  
ATOM     10  CA  GLY     2      24.629  64.601  36.300  1.00                 C  
ATOM     11  C   GLY     2      25.231  64.832  37.681  1.00                 C  
ATOM     12  O   GLY     2      25.287  63.931  38.521  1.00                 O  
ATOM     13  N   ASP     3      25.693  66.052  37.936  1.00                 N  
ATOM     14  CA  ASP     3      26.315  66.380  39.217  1.00                 C  
ATOM     15  C   ASP     3      25.420  66.163  40.428  1.00                 C  
ATOM     16  O   ASP     3      25.756  65.436  41.368  1.00                 O  
ATOM     17  CB  ASP     3      26.787  67.835  39.226  1.00                 C  
ATOM     18  CG  ASP     3      27.540  68.195  40.492  1.00                 C  
ATOM     19  OD1 ASP     3      28.605  67.593  40.742  1.00                 O  
ATOM     20  OD2 ASP     3      27.065  69.081  41.234  1.00                 O  
ATOM     21  N   TYR     4      24.256  66.802  40.415  1.00                 N  
ATOM     22  CA  TYR     4      23.316  66.694  41.521  1.00                 C  
ATOM     23  C   TYR     4      22.609  65.349  41.484  1.00                 C  
ATOM     24  O   TYR     4      22.124  64.842  42.500  1.00                 O  
ATOM     25  CB  TYR     4      22.299  67.836  41.473  1.00                 C  
ATOM     26  CG  TYR     4      22.887  69.194  41.782  1.00                 C  
ATOM     27  OH  TYR     4      24.505  72.932  42.618  1.00                 O  
ATOM     28  CZ  TYR     4      23.969  71.695  42.343  1.00                 C  
ATOM     29  CD1 TYR     4      23.229  70.070  40.761  1.00                 C  
ATOM     30  CE1 TYR     4      23.767  71.314  41.034  1.00                 C  
ATOM     31  CD2 TYR     4      23.098  69.595  43.095  1.00                 C  
ATOM     32  CE2 TYR     4      23.635  70.834  43.388  1.00                 C  
ATOM     33  N   LEU     5      22.542  64.745  40.298  1.00                 N  
ATOM     34  CA  LEU     5      21.928  63.426  40.150  1.00                 C  
ATOM     35  C   LEU     5      22.716  62.435  41.010  1.00                 C  
ATOM     36  O   LEU     5      22.154  61.550  41.660  1.00                 O  
ATOM     37  CB  LEU     5      21.908  63.006  38.679  1.00                 C  
ATOM     38  CG  LEU     5      21.276  61.648  38.370  1.00                 C  
ATOM     39  CD1 LEU     5      19.818  61.622  38.803  1.00                 C  
ATOM     40  CD2 LEU     5      21.394  61.324  36.889  1.00                 C  
ATOM     41  N   ASN     6      24.041  62.578  41.021  1.00                 N  
ATOM     42  CA  ASN     6      24.907  61.692  41.804  1.00                 C  
ATOM     43  C   ASN     6      24.858  61.972  43.306  1.00                 C  
ATOM     44  O   ASN     6      24.791  61.056  44.130  1.00                 O  
ATOM     45  CB  ASN     6      26.354  61.788  41.315  1.00                 C  
ATOM     46  CG  ASN     6      26.563  61.104  39.978  1.00                 C  
ATOM     47  OD1 ASN     6      25.774  60.249  39.577  1.00                 O  
ATOM     48  ND2 ASN     6      27.631  61.480  39.284  1.00                 N  
ATOM     49  N   ARG     7      24.889  63.249  43.687  1.00                 N  
ATOM     50  CA  ARG     7      24.882  63.597  45.107  1.00                 C  
ATOM     51  C   ARG     7      23.505  63.681  45.789  1.00                 C  
ATOM     52  O   ARG     7      23.337  63.252  46.934  1.00                 O  
ATOM     53  CB  ARG     7      25.577  64.941  45.333  1.00                 C  
ATOM     54  CD  ARG     7      26.366  64.475  47.669  1.00                 C  
ATOM     55  NE  ARG     7      26.327  64.886  49.071  1.00                 N  
ATOM     56  CG  ARG     7      25.566  65.411  46.778  1.00                 C  
ATOM     57  CZ  ARG     7      25.364  64.548  49.922  1.00                 C  
ATOM     58  NH1 ARG     7      25.411  64.969  51.178  1.00                 N  
ATOM     59  NH2 ARG     7      24.355  63.789  49.514  1.00                 N  
ATOM     60  N   THR     8      22.506  64.227  45.114  1.00                 N  
ATOM     61  CA  THR     8      21.184  64.354  45.725  1.00                 C  
ATOM     62  C   THR     8      20.146  63.480  45.023  1.00                 C  
ATOM     63  O   THR     8      18.983  63.392  45.425  1.00                 O  
ATOM     64  CB  THR     8      20.696  65.815  45.716  1.00                 C  
ATOM     65  OG1 THR     8      20.621  66.288  44.366  1.00                 O  
ATOM     66  CG2 THR     8      21.659  66.702  46.491  1.00                 C  
ATOM     67  N   GLU     9      20.505  62.825  44.011  1.00                 N  
ATOM     68  CA  GLU     9      19.758  61.893  43.175  1.00                 C  
ATOM     69  C   GLU     9      19.015  62.606  42.039  1.00                 C  
ATOM     70  O   GLU     9      18.305  61.973  41.257  1.00                 O  
ATOM     71  CB  GLU     9      18.761  61.097  44.019  1.00                 C  
ATOM     72  CD  GLU     9      18.390  59.398  45.851  1.00                 C  
ATOM     73  CG  GLU     9      19.408  60.145  45.012  1.00                 C  
ATOM     74  OE1 GLU     9      17.182  59.678  45.708  1.00                 O  
ATOM     75  OE2 GLU     9      18.802  58.532  46.652  1.00                 O  
ATOM     76  N   LEU    10      18.139  63.384  42.504  1.00                 N  
ATOM     77  CA  LEU    10      17.344  64.280  41.743  1.00                 C  
ATOM     78  C   LEU    10      16.109  63.476  41.278  1.00                 C  
ATOM     79  O   LEU    10      15.856  62.331  41.663  1.00                 O  
ATOM     80  CB  LEU    10      18.149  64.850  40.574  1.00                 C  
ATOM     81  CG  LEU    10      19.375  65.689  40.941  1.00                 C  
ATOM     82  CD1 LEU    10      20.153  66.079  39.693  1.00                 C  
ATOM     83  CD2 LEU    10      18.965  66.931  41.717  1.00                 C  
ATOM     84  N   ASN    11      15.345  64.148  40.418  1.00                 N  
ATOM     85  CA  ASN    11      14.076  63.624  39.862  1.00                 C  
ATOM     86  C   ASN    11      14.221  62.496  38.869  1.00                 C  
ATOM     87  O   ASN    11      13.459  61.525  38.852  1.00                 O  
ATOM     88  CB  ASN    11      13.278  64.747  39.198  1.00                 C  
ATOM     89  CG  ASN    11      11.895  64.302  38.764  1.00                 C  
ATOM     90  OD1 ASN    11      11.062  63.935  39.593  1.00                 O  
ATOM     91  ND2 ASN    11      11.647  64.333  37.460  1.00                 N  
ATOM     92  N   ALA    12      15.251  62.628  37.999  1.00                 N  
ATOM     93  CA  ALA    12      15.599  61.471  37.094  1.00                 C  
ATOM     94  C   ALA    12      17.077  61.418  36.748  1.00                 C  
ATOM     95  O   ALA    12      17.812  62.385  36.966  1.00                 O  
ATOM     96  CB  ALA    12      14.786  61.539  35.810  1.00                 C  
ATOM     97  N   THR    13      17.553  60.321  36.212  1.00                 N  
ATOM     98  CA  THR    13      18.964  60.281  35.773  1.00                 C  
ATOM     99  C   THR    13      19.217  61.511  34.819  1.00                 C  
ATOM    100  O   THR    13      18.456  61.769  33.883  1.00                 O  
ATOM    101  CB  THR    13      19.297  58.955  35.064  1.00                 C  
ATOM    102  OG1 THR    13      19.054  57.859  35.954  1.00                 O  
ATOM    103  CG2 THR    13      20.759  58.927  34.646  1.00                 C  
ATOM    104  N   VAL    14      20.295  62.262  35.072  1.00                 N  
ATOM    105  CA  VAL    14      20.677  63.326  34.157  1.00                 C  
ATOM    106  C   VAL    14      19.869  64.532  34.245  1.00                 C  
ATOM    107  O   VAL    14      19.716  65.296  33.288  1.00                 O  
ATOM    108  CB  VAL    14      20.644  62.850  32.693  1.00                 C  
ATOM    109  CG1 VAL    14      20.975  63.998  31.752  1.00                 C  
ATOM    110  CG2 VAL    14      21.609  61.693  32.487  1.00                 C  
ATOM    111  N   ILE    15      19.309  64.751  35.426  1.00                 N  
ATOM    112  CA  ILE    15      18.496  65.951  35.615  1.00                 C  
ATOM    113  C   ILE    15      19.366  67.236  35.639  1.00                 C  
ATOM    114  O   ILE    15      18.946  68.314  35.209  1.00                 O  
ATOM    115  CB  ILE    15      17.662  65.870  36.907  1.00                 C  
ATOM    116  CD1 ILE    15      15.696  64.812  35.677  1.00                 C  
ATOM    117  CG1 ILE    15      16.670  64.708  36.830  1.00                 C  
ATOM    118  CG2 ILE    15      16.964  67.195  37.174  1.00                 C  
ATOM    119  N   ASP    16      20.607  67.110  36.155  1.00                 N  
ATOM    120  CA  ASP    16      21.476  68.282  36.331  1.00                 C  
ATOM    121  C   ASP    16      22.058  68.645  34.970  1.00                 C  
ATOM    122  O   ASP    16      22.902  67.975  34.370  1.00                 O  
ATOM    123  CB  ASP    16      22.573  67.987  37.356  1.00                 C  
ATOM    124  CG  ASP    16      23.458  69.188  37.625  1.00                 C  
ATOM    125  OD1 ASP    16      23.369  70.173  36.863  1.00                 O  
ATOM    126  OD2 ASP    16      24.239  69.144  38.598  1.00                 O  
ATOM    127  N   ILE    17      21.581  69.803  34.588  1.00                 N  
ATOM    128  CA  ILE    17      21.929  70.040  33.192  1.00                 C  
ATOM    129  C   ILE    17      22.652  71.366  32.999  1.00                 C  
ATOM    130  O   ILE    17      22.617  72.240  33.864  1.00                 O  
ATOM    131  CB  ILE    17      20.684  70.003  32.286  1.00                 C  
ATOM    132  CD1 ILE    17      18.552  71.276  31.712  1.00                 C  
ATOM    133  CG1 ILE    17      19.708  71.114  32.675  1.00                 C  
ATOM    134  CG2 ILE    17      20.030  68.630  32.336  1.00                 C  
ATOM    135  N   ALA    18      23.301  71.503  31.848  1.00                 N  
ATOM    136  CA  ALA    18      24.030  72.719  31.502  1.00                 C  
ATOM    137  C   ALA    18      23.493  73.316  30.203  1.00                 C  
ATOM    138  O   ALA    18      23.105  72.585  29.296  1.00                 O  
ATOM    139  CB  ALA    18      25.518  72.428  31.377  1.00                 C  
ATOM    140  N   ILE    19      23.474  74.644  30.115  1.00                 N  
ATOM    141  CA  ILE    19      22.928  75.326  28.946  1.00                 C  
ATOM    142  C   ILE    19      23.781  76.526  28.537  1.00                 C  
ATOM    143  O   ILE    19      24.092  77.384  29.359  1.00                 O  
ATOM    144  CB  ILE    19      21.478  75.787  29.187  1.00                 C  
ATOM    145  CD1 ILE    19      19.192  74.970  29.963  1.00                 C  
ATOM    146  CG1 ILE    19      20.585  74.588  29.514  1.00                 C  
ATOM    147  CG2 ILE    19      20.962  76.569  27.989  1.00                 C  
ATOM    148  N   GLY    20      24.140  76.582  27.255  1.00                 N  
ATOM    149  CA  GLY    20      24.998  77.632  26.726  1.00                 C  
ATOM    150  C   GLY    20      24.264  78.851  26.181  1.00                 C  
ATOM    151  O   GLY    20      23.105  78.777  25.776  1.00                 O  
ATOM    152  N   ALA    21      24.963  79.980  26.162  1.00                 N  
ATOM    153  CA  ALA    21      24.378  81.249  25.754  1.00                 C  
ATOM    154  C   ALA    21      25.492  82.245  25.470  1.00                 C  
ATOM    155  O   ALA    21      25.730  83.160  26.258  1.00                 O  
ATOM    156  CB  ALA    21      23.437  81.769  26.830  1.00                 C  
ATOM    157  N   PRO    22      26.180  82.063  24.335  1.00                 N  
ATOM    158  CA  PRO    22      27.354  82.842  23.918  1.00                 C  
ATOM    159  C   PRO    22      27.037  84.296  23.572  1.00                 C  
ATOM    160  O   PRO    22      27.937  85.029  23.161  1.00                 O  
ATOM    161  CB  PRO    22      27.870  82.101  22.683  1.00                 C  
ATOM    162  CD  PRO    22      25.792  81.060  23.255  1.00                 C  
ATOM    163  CG  PRO    22      26.655  81.466  22.094  1.00                 C  
ATOM    164  N   TYR    23      25.782  84.703  23.735  1.00                 N  
ATOM    165  CA  TYR    23      25.362  86.045  23.373  1.00                 C  
ATOM    166  C   TYR    23      25.110  86.953  24.563  1.00                 C  
ATOM    167  O   TYR    23      24.818  88.136  24.394  1.00                 O  
ATOM    168  CB  TYR    23      24.093  85.997  22.520  1.00                 C  
ATOM    169  CG  TYR    23      24.269  85.284  21.199  1.00                 C  
ATOM    170  OH  TYR    23      24.747  83.307  17.571  1.00                 O  
ATOM    171  CZ  TYR    23      24.590  83.963  18.771  1.00                 C  
ATOM    172  CD1 TYR    23      23.793  83.991  21.019  1.00                 C  
ATOM    173  CE1 TYR    23      23.950  83.331  19.815  1.00                 C  
ATOM    174  CD2 TYR    23      24.912  85.905  20.135  1.00                 C  
ATOM    175  CE2 TYR    23      25.078  85.260  18.924  1.00                 C  
ATOM    176  N   GLU    24      25.221  86.399  25.766  1.00                 N  
ATOM    177  CA  GLU    24      25.023  87.170  26.989  1.00                 C  
ATOM    178  C   GLU    24      25.979  88.359  27.058  1.00                 C  
ATOM    179  O   GLU    24      26.937  88.443  26.289  1.00                 O  
ATOM    180  CB  GLU    24      25.208  86.280  28.219  1.00                 C  
ATOM    181  CD  GLU    24      22.781  85.710  28.628  1.00                 C  
ATOM    182  CG  GLU    24      24.172  85.175  28.347  1.00                 C  
ATOM    183  OE1 GLU    24      22.605  86.395  29.658  1.00                 O  
ATOM    184  OE2 GLU    24      21.868  85.444  27.819  1.00                 O  
ATOM    185  N   ASN    25      25.712  89.272  27.988  1.00                 N  
ATOM    186  CA  ASN    25      26.545  90.457  28.168  1.00                 C  
ATOM    187  C   ASN    25      26.819  91.117  26.817  1.00                 C  
ATOM    188  O   ASN    25      25.998  91.026  25.906  1.00                 O  
ATOM    189  CB  ASN    25      27.849  90.092  28.879  1.00                 C  
ATOM    190  CG  ASN    25      27.623  89.595  30.294  1.00                 C  
ATOM    191  OD1 ASN    25      26.681  90.017  30.966  1.00                 O  
ATOM    192  ND2 ASN    25      28.487  88.696  30.749  1.00                 N  
ATOM    193  N   GLY    26      27.963  91.783  26.689  1.00                 N  
ATOM    194  CA  GLY    26      28.336  92.420  25.428  1.00                 C  
ATOM    195  C   GLY    26      28.935  91.399  24.465  1.00                 C  
ATOM    196  O   GLY    26      30.138  91.403  24.212  1.00                 O  
ATOM    197  N   GLY    27      28.079  90.529  23.934  1.00                 N  
ATOM    198  CA  GLY    27      28.501  89.447  23.045  1.00                 C  
ATOM    199  C   GLY    27      29.289  88.367  23.783  1.00                 C  
ATOM    200  O   GLY    27      29.542  87.289  23.241  1.00                 O  
ATOM    201  N   GLU    28      29.677  88.661  25.020  1.00                 N  
ATOM    202  CA  GLU    28      30.441  87.720  25.823  1.00                 C  
ATOM    203  C   GLU    28      29.684  86.406  25.925  1.00                 C  
ATOM    204  O   GLU    28      28.505  86.333  25.578  1.00                 O  
ATOM    205  CB  GLU    28      30.717  88.301  27.211  1.00                 C  
ATOM    206  CD  GLU    28      31.902  90.047  28.600  1.00                 C  
ATOM    207  CG  GLU    28      31.630  89.515  27.206  1.00                 C  
ATOM    208  OE1 GLU    28      31.305  89.520  29.563  1.00                 O  
ATOM    209  OE2 GLU    28      32.711  90.989  28.729  1.00                 O  
ATOM    210  N   GLY    29      30.362  85.367  26.398  1.00                 N  
ATOM    211  CA  GLY    29      29.736  84.068  26.548  1.00                 C  
ATOM    212  C   GLY    29      29.044  83.919  27.889  1.00                 C  
ATOM    213  O   GLY    29      29.110  84.809  28.735  1.00                 O  
ATOM    214  N   ALA    30      28.370  82.790  28.083  1.00                 N  
ATOM    215  CA  ALA    30      27.669  82.522  29.334  1.00                 C  
ATOM    216  C   ALA    30      27.178  81.080  29.382  1.00                 C  
ATOM    217  O   ALA    30      27.006  80.442  28.346  1.00                 O  
ATOM    218  CB  ALA    30      26.502  83.482  29.504  1.00                 C  
ATOM    219  N   VAL    31      26.958  80.572  30.591  1.00                 N  
ATOM    220  CA  VAL    31      26.446  79.215  30.782  1.00                 C  
ATOM    221  C   VAL    31      25.569  79.165  32.040  1.00                 C  
ATOM    222  O   VAL    31      25.736  79.978  32.949  1.00                 O  
ATOM    223  CB  VAL    31      27.590  78.189  30.880  1.00                 C  
ATOM    224  CG1 VAL    31      28.445  78.459  32.108  1.00                 C  
ATOM    225  CG2 VAL    31      27.034  76.773  30.914  1.00                 C  
ATOM    226  N   TYR    32      24.633  78.218  32.088  1.00                 N  
ATOM    227  CA  TYR    32      23.683  78.133  33.197  1.00                 C  
ATOM    228  C   TYR    32      23.556  76.710  33.731  1.00                 C  
ATOM    229  O   TYR    32      23.759  75.744  32.997  1.00                 O  
ATOM    230  CB  TYR    32      22.307  78.644  32.765  1.00                 C  
ATOM    231  CG  TYR    32      22.298  80.097  32.346  1.00                 C  
ATOM    232  OH  TYR    32      22.275  84.089  31.180  1.00                 O  
ATOM    233  CZ  TYR    32      22.282  82.768  31.567  1.00                 C  
ATOM    234  CD1 TYR    32      22.582  80.462  31.036  1.00                 C  
ATOM    235  CE1 TYR    32      22.575  81.788  30.645  1.00                 C  
ATOM    236  CD2 TYR    32      22.004  81.099  33.262  1.00                 C  
ATOM    237  CE2 TYR    32      21.993  82.430  32.889  1.00                 C  
ATOM    238  N   ILE    33      23.216  76.592  35.013  1.00                 N  
ATOM    239  CA  ILE    33      23.062  75.293  35.662  1.00                 C  
ATOM    240  C   ILE    33      21.708  75.192  36.358  1.00                 C  
ATOM    241  O   ILE    33      21.369  76.024  37.201  1.00                 O  
ATOM    242  CB  ILE    33      24.195  75.029  36.671  1.00                 C  
ATOM    243  CD1 ILE    33      26.732  75.015  36.919  1.00                 C  
ATOM    244  CG1 ILE    33      25.554  75.068  35.970  1.00                 C  
ATOM    245  CG2 ILE    33      23.967  73.710  37.394  1.00                 C  
ATOM    246  N   TYR    34      20.945  74.161  36.008  1.00                 N  
ATOM    247  CA  TYR    34      19.644  73.928  36.622  1.00                 C  
ATOM    248  C   TYR    34      19.608  72.545  37.265  1.00                 C  
ATOM    249  O   TYR    34      20.517  71.733  37.077  1.00                 O  
ATOM    250  CB  TYR    34      18.529  74.069  35.584  1.00                 C  
ATOM    251  CG  TYR    34      18.413  75.456  34.994  1.00                 C  
ATOM    252  OH  TYR    34      18.106  79.267  33.359  1.00                 O  
ATOM    253  CZ  TYR    34      18.207  78.007  33.901  1.00                 C  
ATOM    254  CD1 TYR    34      19.163  75.821  33.883  1.00                 C  
ATOM    255  CE1 TYR    34      19.064  77.087  33.337  1.00                 C  
ATOM    256  CD2 TYR    34      17.555  76.396  35.549  1.00                 C  
ATOM    257  CE2 TYR    34      17.442  77.667  35.017  1.00                 C  
ATOM    258  N   ASN    35      18.559  72.288  38.037  1.00                 N  
ATOM    259  CA  ASN    35      18.402  71.004  38.702  1.00                 C  
ATOM    260  C   ASN    35      17.001  70.455  38.455  1.00                 C  
ATOM    261  O   ASN    35      16.066  71.217  38.212  1.00                 O  
ATOM    262  CB  ASN    35      18.688  71.137  40.199  1.00                 C  
ATOM    263  CG  ASN    35      20.129  71.511  40.486  1.00                 C  
ATOM    264  OD1 ASN    35      21.016  71.275  39.666  1.00                 O  
ATOM    265  ND2 ASN    35      20.366  72.096  41.654  1.00                 N  
ATOM    266  N   GLY    36      16.863  69.133  38.512  1.00                 N  
ATOM    267  CA  GLY    36      15.565  68.490  38.389  1.00                 C  
ATOM    268  C   GLY    36      14.779  68.649  39.674  1.00                 C  
ATOM    269  O   GLY    36      15.250  69.293  40.610  1.00                 O  
ATOM    270  N   TYR    37      13.519  68.588  39.685  1.00                 N  
ATOM    271  CA  TYR    37      12.676  68.639  40.867  1.00                 C  
ATOM    272  C   TYR    37      11.412  67.842  40.572  1.00                 C  
ATOM    273  O   TYR    37      11.228  67.303  39.477  1.00                 O  
ATOM    274  CB  TYR    37      12.361  70.089  41.238  1.00                 C  
ATOM    275  CG  TYR    37      11.541  70.234  42.500  1.00                 C  
ATOM    276  OH  TYR    37       9.296  70.624  45.979  1.00                 O  
ATOM    277  CZ  TYR    37      10.038  70.496  44.827  1.00                 C  
ATOM    278  CD1 TYR    37      11.964  69.663  43.693  1.00                 C  
ATOM    279  CE1 TYR    37      11.221  69.791  44.852  1.00                 C  
ATOM    280  CD2 TYR    37      10.345  70.942  42.494  1.00                 C  
ATOM    281  CE2 TYR    37       9.589  71.080  43.643  1.00                 C  
ATOM    282  N   THR    38      10.520  67.754  41.546  1.00                 N  
ATOM    283  CA  THR    38       9.302  66.980  41.403  1.00                 C  
ATOM    284  C   THR    38       8.346  67.408  40.276  1.00                 C  
ATOM    285  O   THR    38       7.500  66.633  39.823  1.00                 O  
ATOM    286  CB  THR    38       8.473  66.987  42.701  1.00                 C  
ATOM    287  OG1 THR    38       8.134  68.335  43.048  1.00                 O  
ATOM    288  CG2 THR    38       9.269  66.377  43.844  1.00                 C  
ATOM    289  N   GLY    39       8.470  68.650  39.809  1.00                 N  
ATOM    290  CA  GLY    39       7.583  69.182  38.759  1.00                 C  
ATOM    291  C   GLY    39       8.191  69.366  37.374  1.00                 C  
ATOM    292  O   GLY    39       7.523  69.787  36.425  1.00                 O  
ATOM    293  N   GLY    40       9.471  69.053  37.237  1.00                 N  
ATOM    294  CA  GLY    40      10.143  69.217  35.966  1.00                 C  
ATOM    295  C   GLY    40      11.519  69.736  36.325  1.00                 C  
ATOM    296  O   GLY    40      12.320  69.037  36.952  1.00                 O  
ATOM    297  N   LEU    41      11.860  70.949  35.992  1.00                 N  
ATOM    298  CA  LEU    41      13.168  71.501  36.329  1.00                 C  
ATOM    299  C   LEU    41      12.985  72.770  37.157  1.00                 C  
ATOM    300  O   LEU    41      11.863  73.253  37.322  1.00                 O  
ATOM    301  CB  LEU    41      13.973  71.786  35.059  1.00                 C  
ATOM    302  CG  LEU    41      14.242  70.590  34.144  1.00                 C  
ATOM    303  CD1 LEU    41      14.928  71.037  32.863  1.00                 C  
ATOM    304  CD2 LEU    41      15.085  69.545  34.859  1.00                 C  
ATOM    305  N   TRP    42      14.085  73.310  37.670  1.00                 N  
ATOM    306  CA  TRP    42      14.023  74.474  38.545  1.00                 C  
ATOM    307  C   TRP    42      14.376  75.747  37.790  1.00                 C  
ATOM    308  O   TRP    42      15.547  76.009  37.531  1.00                 O  
ATOM    309  CB  TRP    42      14.960  74.296  39.741  1.00                 C  
ATOM    310  CG  TRP    42      14.898  75.424  40.725  1.00                 C  
ATOM    311  CD1 TRP    42      13.942  76.395  40.799  1.00                 C  
ATOM    312  NE1 TRP    42      14.221  77.258  41.831  1.00                 N  
ATOM    313  CD2 TRP    42      15.832  75.697  41.777  1.00                 C  
ATOM    314  CE2 TRP    42      15.378  76.848  42.447  1.00                 C  
ATOM    315  CH2 TRP    42      17.203  76.774  43.943  1.00                 C  
ATOM    316  CZ2 TRP    42      16.058  77.397  43.533  1.00                 C  
ATOM    317  CE3 TRP    42      17.007  75.081  42.218  1.00                 C  
ATOM    318  CZ3 TRP    42      17.677  75.628  43.295  1.00                 C  
ATOM    319  N   SER    43      13.359  76.550  37.447  1.00                 N  
ATOM    320  CA  SER    43      13.566  77.810  36.724  1.00                 C  
ATOM    321  C   SER    43      14.726  78.621  37.290  1.00                 C  
ATOM    322  O   SER    43      15.580  79.094  36.542  1.00                 O  
ATOM    323  CB  SER    43      12.293  78.658  36.750  1.00                 C  
ATOM    324  OG  SER    43      11.248  78.032  36.027  1.00                 O  
ATOM    325  N   ARG    44      14.748  78.784  38.607  1.00                 N  
ATOM    326  CA  ARG    44      15.845  79.479  39.262  1.00                 C  
ATOM    327  C   ARG    44      17.102  78.621  39.213  1.00                 C  
ATOM    328  O   ARG    44      17.191  77.590  39.878  1.00                 O  
ATOM    329  CB  ARG    44      15.476  79.820  40.707  1.00                 C  
ATOM    330  CD  ARG    44      16.071  80.998  42.842  1.00                 C  
ATOM    331  NE  ARG    44      17.084  81.758  43.570  1.00                 N  
ATOM    332  CG  ARG    44      16.539  80.615  41.448  1.00                 C  
ATOM    333  CZ  ARG    44      16.936  82.198  44.816  1.00                 C  
ATOM    334  NH1 ARG    44      17.912  82.881  45.398  1.00                 N  
ATOM    335  NH2 ARG    44      15.813  81.954  45.476  1.00                 N  
ATOM    336  N   TYR    45      18.071  79.047  38.414  1.00                 N  
ATOM    337  CA  TYR    45      19.341  78.346  38.323  1.00                 C  
ATOM    338  C   TYR    45      20.156  78.633  39.570  1.00                 C  
ATOM    339  O   TYR    45      19.910  79.616  40.267  1.00                 O  
ATOM    340  CB  TYR    45      20.096  78.767  37.060  1.00                 C  
ATOM    341  CG  TYR    45      20.454  80.235  37.021  1.00                 C  
ATOM    342  OH  TYR    45      21.451  84.271  36.922  1.00                 O  
ATOM    343  CZ  TYR    45      21.119  82.936  36.954  1.00                 C  
ATOM    344  CD1 TYR    45      21.607  80.703  37.637  1.00                 C  
ATOM    345  CE1 TYR    45      21.942  82.043  37.606  1.00                 C  
ATOM    346  CD2 TYR    45      19.636  81.149  36.368  1.00                 C  
ATOM    347  CE2 TYR    45      19.955  82.493  36.327  1.00                 C  
ATOM    348  N   SER    46      21.132  77.778  39.847  1.00                 N  
ATOM    349  CA  SER    46      21.959  77.931  41.034  1.00                 C  
ATOM    350  C   SER    46      23.247  78.664  40.701  1.00                 C  
ATOM    351  O   SER    46      23.820  79.350  41.547  1.00                 O  
ATOM    352  CB  SER    46      22.270  76.565  41.650  1.00                 C  
ATOM    353  OG  SER    46      23.062  75.780  40.777  1.00                 O  
ATOM    354  N   GLN    47      23.701  78.515  39.464  1.00                 N  
ATOM    355  CA  GLN    47      24.961  79.108  39.048  1.00                 C  
ATOM    356  C   GLN    47      24.826  79.758  37.671  1.00                 C  
ATOM    357  O   GLN    47      23.953  79.392  36.885  1.00                 O  
ATOM    358  CB  GLN    47      26.069  78.053  39.030  1.00                 C  
ATOM    359  CD  GLN    47      27.048  78.369  41.337  1.00                 C  
ATOM    360  CG  GLN    47      26.347  77.421  40.384  1.00                 C  
ATOM    361  OE1 GLN    47      27.768  79.273  40.911  1.00                 O  
ATOM    362  NE2 GLN    47      26.840  78.166  42.632  1.00                 N  
ATOM    363  N   ARG    48      25.688  80.734  37.393  1.00                 N  
ATOM    364  CA  ARG    48      25.690  81.422  36.106  1.00                 C  
ATOM    365  C   ARG    48      27.103  81.852  35.731  1.00                 C  
ATOM    366  O   ARG    48      27.389  83.044  35.602  1.00                 O  
ATOM    367  CB  ARG    48      24.757  82.634  36.145  1.00                 C  
ATOM    368  CD  ARG    48      23.599  84.480  34.900  1.00                 C  
ATOM    369  NE  ARG    48      23.445  85.177  33.625  1.00                 N  
ATOM    370  CG  ARG    48      24.596  83.337  34.807  1.00                 C  
ATOM    371  CZ  ARG    48      24.162  86.235  33.261  1.00                 C  
ATOM    372  NH1 ARG    48      23.952  86.804  32.081  1.00                 N  
ATOM    373  NH2 ARG    48      25.087  86.722  34.077  1.00                 N  
ATOM    374  N   ILE    49      27.990  80.876  35.572  1.00                 N  
ATOM    375  CA  ILE    49      29.359  81.150  35.159  1.00                 C  
ATOM    376  C   ILE    49      29.366  81.744  33.752  1.00                 C  
ATOM    377  O   ILE    49      29.072  81.052  32.776  1.00                 O  
ATOM    378  CB  ILE    49      30.230  79.881  35.215  1.00                 C  
ATOM    379  CD1 ILE    49      30.961  77.993  36.763  1.00                 C  
ATOM    380  CG1 ILE    49      30.318  79.358  36.650  1.00                 C  
ATOM    381  CG2 ILE    49      31.606  80.153  34.625  1.00                 C  
ATOM    382  N   GLY    50      29.694  83.030  33.654  1.00                 N  
ATOM    383  CA  GLY    50      29.705  83.725  32.370  1.00                 C  
ATOM    384  C   GLY    50      31.137  84.012  31.923  1.00                 C  
ATOM    385  O   GLY    50      32.097  83.536  32.530  1.00                 O  
ATOM    386  N   GLY    51      31.278  84.794  30.860  1.00                 N  
ATOM    387  CA  GLY    51      32.586  85.083  30.305  1.00                 C  
ATOM    388  C   GLY    51      33.356  86.116  31.107  1.00                 C  
ATOM    389  O   GLY    51      34.454  86.515  30.724  1.00                 O  
ATOM    390  N   ALA    52      32.779  86.548  32.222  1.00                 N  
ATOM    391  CA  ALA    52      33.397  87.559  33.070  1.00                 C  
ATOM    392  C   ALA    52      34.277  86.909  34.131  1.00                 C  
ATOM    393  O   ALA    52      34.769  87.580  35.042  1.00                 O  
ATOM    394  CB  ALA    52      32.332  88.425  33.725  1.00                 C  
ATOM    395  N   THR    53      34.475  85.601  34.003  1.00                 N  
ATOM    396  CA  THR    53      35.159  84.819  35.021  1.00                 C  
ATOM    397  C   THR    53      36.647  84.739  34.710  1.00                 C  
ATOM    398  O   THR    53      37.182  83.666  34.427  1.00                 O  
ATOM    399  CB  THR    53      34.570  83.400  35.133  1.00                 C  
ATOM    400  OG1 THR    53      34.587  82.770  33.847  1.00                 O  
ATOM    401  CG2 THR    53      33.133  83.458  35.628  1.00                 C  
ATOM    402  N   VAL    54      37.305  85.892  34.779  1.00                 N  
ATOM    403  CA  VAL    54      38.691  86.037  34.345  1.00                 C  
ATOM    404  C   VAL    54      38.990  85.198  33.104  1.00                 C  
ATOM    405  O   VAL    54      40.092  84.675  32.937  1.00                 O  
ATOM    406  CB  VAL    54      39.676  85.658  35.466  1.00                 C  
ATOM    407  CG1 VAL    54      39.507  86.585  36.660  1.00                 C  
ATOM    408  CG2 VAL    54      39.478  84.208  35.881  1.00                 C  
ATOM    409  N   ARG    55      37.986  85.066  32.242  1.00                 N  
ATOM    410  CA  ARG    55      38.232  84.766  30.846  1.00                 C  
ATOM    411  C   ARG    55      38.813  86.044  30.287  1.00                 C  
ATOM    412  O   ARG    55      38.073  86.983  29.987  1.00                 O  
ATOM    413  CB  ARG    55      36.939  84.326  30.157  1.00                 C  
ATOM    414  CD  ARG    55      37.210  81.846  30.428  1.00                 C  
ATOM    415  NE  ARG    55      36.675  80.623  31.022  1.00                 N  
ATOM    416  CG  ARG    55      36.335  83.053  30.725  1.00                 C  
ATOM    417  CZ  ARG    55      35.841  79.794  30.403  1.00                 C  
ATOM    418  NH1 ARG    55      35.407  78.705  31.022  1.00                 N  
ATOM    419  NH2 ARG    55      35.444  80.056  29.165  1.00                 N  
ATOM    420  N   SER    56      40.134  86.098  30.173  1.00                 N  
ATOM    421  CA  SER    56      40.795  87.336  29.797  1.00                 C  
ATOM    422  C   SER    56      40.042  87.994  28.648  1.00                 C  
ATOM    423  O   SER    56      39.545  89.113  28.781  1.00                 O  
ATOM    424  CB  SER    56      42.251  87.070  29.410  1.00                 C  
ATOM    425  OG  SER    56      43.001  86.622  30.526  1.00                 O  
ATOM    426  N   GLY    57      39.936  87.284  27.529  1.00                 N  
ATOM    427  CA  GLY    57      39.329  87.849  26.334  1.00                 C  
ATOM    428  C   GLY    57      38.836  86.777  25.368  1.00                 C  
ATOM    429  O   GLY    57      39.504  86.467  24.382  1.00                 O  
ATOM    430  N   ILE    58      37.667  86.212  25.652  1.00                 N  
ATOM    431  CA  ILE    58      36.969  85.389  24.668  1.00                 C  
ATOM    432  C   ILE    58      35.581  85.944  24.409  1.00                 C  
ATOM    433  O   ILE    58      34.823  86.212  25.340  1.00                 O  
ATOM    434  CB  ILE    58      36.882  83.920  25.121  1.00                 C  
ATOM    435  CD1 ILE    58      38.295  81.969  25.954  1.00                 C  
ATOM    436  CG1 ILE    58      38.283  83.331  25.295  1.00                 C  
ATOM    437  CG2 ILE    58      36.044  83.110  24.144  1.00                 C  
ATOM    438  N   LYS    59      35.261  86.111  23.132  1.00                 N  
ATOM    439  CA  LYS    59      34.031  86.775  22.737  1.00                 C  
ATOM    440  C   LYS    59      32.836  85.928  23.156  1.00                 C  
ATOM    441  O   LYS    59      32.274  86.131  24.229  1.00                 O  
ATOM    442  CB  LYS    59      34.019  87.027  21.228  1.00                 C  
ATOM    443  CD  LYS    59      32.706  89.166  21.244  1.00                 C  
ATOM    444  CE  LYS    59      31.521  89.913  20.654  1.00                 C  
ATOM    445  CG  LYS    59      32.772  87.738  20.727  1.00                 C  
ATOM    446  NZ  LYS    59      31.406  91.293  21.200  1.00                 N  
ATOM    447  N   ALA    60      32.458  84.970  22.319  1.00                 N  
ATOM    448  CA  ALA    60      31.316  84.122  22.621  1.00                 C  
ATOM    449  C   ALA    60      31.766  82.716  22.981  1.00                 C  
ATOM    450  O   ALA    60      32.457  82.049  22.212  1.00                 O  
ATOM    451  CB  ALA    60      30.358  84.082  21.440  1.00                 C  
ATOM    452  N   PHE    61      31.367  82.280  24.169  1.00                 N  
ATOM    453  CA  PHE    61      31.735  80.972  24.674  1.00                 C  
ATOM    454  C   PHE    61      30.465  80.270  25.128  1.00                 C  
ATOM    455  O   PHE    61      29.513  80.913  25.569  1.00                 O  
ATOM    456  CB  PHE    61      32.749  81.103  25.813  1.00                 C  
ATOM    457  CG  PHE    61      33.200  79.786  26.377  1.00                 C  
ATOM    458  CZ  PHE    61      34.031  77.350  27.425  1.00                 C  
ATOM    459  CD1 PHE    61      34.167  79.035  25.731  1.00                 C  
ATOM    460  CE1 PHE    61      34.583  77.824  26.250  1.00                 C  
ATOM    461  CD2 PHE    61      32.658  79.298  27.552  1.00                 C  
ATOM    462  CE2 PHE    61      33.074  78.086  28.071  1.00                 C  
ATOM    463  N   GLY    62      30.447  78.950  25.006  1.00                 N  
ATOM    464  CA  GLY    62      29.267  78.178  25.337  1.00                 C  
ATOM    465  C   GLY    62      28.496  77.797  24.091  1.00                 C  
ATOM    466  O   GLY    62      27.417  77.208  24.170  1.00                 O  
ATOM    467  N   ALA    63      29.050  78.147  22.935  1.00                 N  
ATOM    468  CA  ALA    63      28.464  77.774  21.657  1.00                 C  
ATOM    469  C   ALA    63      27.926  76.353  21.751  1.00                 C  
ATOM    470  O   ALA    63      26.740  76.109  21.533  1.00                 O  
ATOM    471  CB  ALA    63      29.494  77.900  20.545  1.00                 C  
ATOM    472  N   ALA    64      28.812  75.420  22.085  1.00                 N  
ATOM    473  CA  ALA    64      28.435  74.026  22.289  1.00                 C  
ATOM    474  C   ALA    64      29.000  73.528  23.611  1.00                 C  
ATOM    475  O   ALA    64      29.828  74.198  24.229  1.00                 O  
ATOM    476  CB  ALA    64      28.927  73.169  21.133  1.00                 C  
ATOM    477  N   ILE    65      28.562  72.348  24.036  1.00                 N  
ATOM    478  CA  ILE    65      29.049  71.764  25.279  1.00                 C  
ATOM    479  C   ILE    65      28.467  70.374  25.524  1.00                 C  
ATOM    480  O   ILE    65      27.285  70.128  25.281  1.00                 O  
ATOM    481  CB  ILE    65      28.738  72.668  26.487  1.00                 C  
ATOM    482  CD1 ILE    65      28.368  71.193  28.533  1.00                 C  
ATOM    483  CG1 ILE    65      29.331  72.071  27.765  1.00                 C  
ATOM    484  CG2 ILE    65      27.240  72.896  26.610  1.00                 C  
ATOM    485  N   SER    66      29.318  69.466  25.992  1.00                 N  
ATOM    486  CA  SER    66      28.906  68.108  26.328  1.00                 C  
ATOM    487  C   SER    66      29.648  67.647  27.582  1.00                 C  
ATOM    488  O   SER    66      30.863  67.814  27.693  1.00                 O  
ATOM    489  CB  SER    66      29.172  67.162  25.155  1.00                 C  
ATOM    490  OG  SER    66      28.818  65.830  25.485  1.00                 O  
ATOM    491  N   LYS    67      28.915  67.100  28.553  1.00                 N  
ATOM    492  CA  LYS    67      29.513  66.633  29.808  1.00                 C  
ATOM    493  C   LYS    67      30.797  65.846  29.568  1.00                 C  
ATOM    494  O   LYS    67      30.857  64.911  28.765  1.00                 O  
ATOM    495  CB  LYS    67      28.518  65.770  30.587  1.00                 C  
ATOM    496  CD  LYS    67      27.176  63.654  30.729  1.00                 C  
ATOM    497  CE  LYS    67      26.897  62.301  30.095  1.00                 C  
ATOM    498  CG  LYS    67      28.177  64.452  29.910  1.00                 C  
ATOM    499  NZ  LYS    67      25.885  61.525  30.863  1.00                 N  
ATOM    500  N   ILE    68      31.844  66.235  30.281  1.00                 N  
ATOM    501  CA  ILE    68      33.170  65.614  30.204  1.00                 C  
ATOM    502  C   ILE    68      33.430  64.949  31.570  1.00                 C  
ATOM    503  O   ILE    68      33.350  65.599  32.616  1.00                 O  
ATOM    504  CB  ILE    68      34.256  66.644  29.842  1.00                 C  
ATOM    505  CD1 ILE    68      33.798  66.413  27.345  1.00                 C  
ATOM    506  CG1 ILE    68      33.907  67.348  28.529  1.00                 C  
ATOM    507  CG2 ILE    68      35.622  65.980  29.783  1.00                 C  
ATOM    508  N   SER    69      33.744  63.647  31.591  1.00                 N  
ATOM    509  CA  SER    69      34.005  62.968  32.865  1.00                 C  
ATOM    510  C   SER    69      35.484  63.053  33.250  1.00                 C  
ATOM    511  O   SER    69      36.373  63.192  32.406  1.00                 O  
ATOM    512  CB  SER    69      33.569  61.503  32.791  1.00                 C  
ATOM    513  OG  SER    69      34.348  60.786  31.850  1.00                 O  
ATOM    514  N   ILE    70      35.755  62.969  34.552  1.00                 N  
ATOM    515  CA  ILE    70      37.122  63.040  35.078  1.00                 C  
ATOM    516  C   ILE    70      37.306  62.024  36.204  1.00                 C  
ATOM    517  O   ILE    70      36.482  61.129  36.411  1.00                 O  
ATOM    518  CB  ILE    70      37.463  64.458  35.574  1.00                 C  
ATOM    519  CD1 ILE    70      39.831  64.518  34.632  1.00                 C  
ATOM    520  CG1 ILE    70      38.960  64.574  35.868  1.00                 C  
ATOM    521  CG2 ILE    70      36.618  64.815  36.787  1.00                 C  
ATOM    522  N   ASN    71      38.401  62.156  36.953  1.00                 N  
ATOM    523  CA  ASN    71      38.653  61.241  38.063  1.00                 C  
ATOM    524  C   ASN    71      37.794  61.542  39.285  1.00                 C  
ATOM    525  O   ASN    71      37.231  60.636  39.905  1.00                 O  
ATOM    526  CB  ASN    71      40.132  61.267  38.454  1.00                 C  
ATOM    527  CG  ASN    71      41.017  60.580  37.433  1.00                 C  
ATOM    528  OD1 ASN    71      40.547  59.765  36.639  1.00                 O  
ATOM    529  ND2 ASN    71      42.304  60.907  37.451  1.00                 N  
ATOM    530  N   ASN    72      37.668  62.815  39.665  1.00                 N  
ATOM    531  CA  ASN    72      36.830  63.131  40.827  1.00                 C  
ATOM    532  C   ASN    72      35.423  63.609  40.486  1.00                 C  
ATOM    533  O   ASN    72      35.153  64.811  40.426  1.00                 O  
ATOM    534  CB  ASN    72      37.506  64.187  41.704  1.00                 C  
ATOM    535  CG  ASN    72      36.727  64.477  42.972  1.00                 C  
ATOM    536  OD1 ASN    72      35.498  64.406  42.986  1.00                 O  
ATOM    537  ND2 ASN    72      37.441  64.806  44.042  1.00                 N  
ATOM    538  N   GLY    73      34.460  62.683  40.358  1.00                 N  
ATOM    539  CA  GLY    73      33.149  63.074  39.833  1.00                 C  
ATOM    540  C   GLY    73      33.209  63.592  38.399  1.00                 C  
ATOM    541  O   GLY    73      34.270  63.957  37.903  1.00                 O  
ATOM    542  N   GLU    74      32.048  63.635  37.753  1.00                 N  
ATOM    543  CA  GLU    74      31.946  63.983  36.339  1.00                 C  
ATOM    544  C   GLU    74      32.653  65.291  35.992  1.00                 C  
ATOM    545  O   GLU    74      33.031  66.063  36.870  1.00                 O  
ATOM    546  CB  GLU    74      30.479  64.082  35.916  1.00                 C  
ATOM    547  CD  GLU    74      30.203  61.759  34.963  1.00                 C  
ATOM    548  CG  GLU    74      29.722  62.766  35.989  1.00                 C  
ATOM    549  OE1 GLU    74      30.798  62.182  33.950  1.00                 O  
ATOM    550  OE2 GLU    74      29.984  60.547  35.173  1.00                 O  
ATOM    551  N   LEU    75      32.826  65.527  34.696  1.00                 N  
ATOM    552  CA  LEU    75      33.416  66.767  34.215  1.00                 C  
ATOM    553  C   LEU    75      32.570  67.348  33.103  1.00                 C  
ATOM    554  O   LEU    75      31.749  66.657  32.501  1.00                 O  
ATOM    555  CB  LEU    75      34.848  66.527  33.734  1.00                 C  
ATOM    556  CG  LEU    75      35.586  67.743  33.169  1.00                 C  
ATOM    557  CD1 LEU    75      35.812  68.786  34.253  1.00                 C  
ATOM    558  CD2 LEU    75      36.912  67.328  32.550  1.00                 C  
ATOM    559  N   PHE    76      32.792  68.626  32.829  1.00                 N  
ATOM    560  CA  PHE    76      32.064  69.328  31.790  1.00                 C  
ATOM    561  C   PHE    76      33.045  69.939  30.803  1.00                 C  
ATOM    562  O   PHE    76      34.105  70.424  31.194  1.00                 O  
ATOM    563  CB  PHE    76      31.163  70.404  32.400  1.00                 C  
ATOM    564  CG  PHE    76      30.070  69.856  33.273  1.00                 C  
ATOM    565  CZ  PHE    76      28.047  68.836  34.883  1.00                 C  
ATOM    566  CD1 PHE    76      29.700  70.509  34.436  1.00                 C  
ATOM    567  CE1 PHE    76      28.695  70.004  35.238  1.00                 C  
ATOM    568  CD2 PHE    76      29.413  68.687  32.931  1.00                 C  
ATOM    569  CE2 PHE    76      28.407  68.183  33.734  1.00                 C  
ATOM    570  N   ALA    77      32.686  69.914  29.524  1.00                 N  
ATOM    571  CA  ALA    77      33.505  70.528  28.486  1.00                 C  
ATOM    572  C   ALA    77      32.686  71.555  27.707  1.00                 C  
ATOM    573  O   ALA    77      31.667  71.217  27.105  1.00                 O  
ATOM    574  CB  ALA    77      34.061  69.465  27.551  1.00                 C  
ATOM    575  N   VAL    78      33.127  72.810  27.734  1.00                 N  
ATOM    576  CA  VAL    78      32.438  73.884  27.023  1.00                 C  
ATOM    577  C   VAL    78      33.359  74.535  25.994  1.00                 C  
ATOM    578  O   VAL    78      34.391  75.103  26.350  1.00                 O  
ATOM    579  CB  VAL    78      31.902  74.951  27.995  1.00                 C  
ATOM    580  CG1 VAL    78      31.213  76.071  27.230  1.00                 C  
ATOM    581  CG2 VAL    78      30.949  74.325  29.002  1.00                 C  
ATOM    582  N   GLY    79      32.976  74.458  24.722  1.00                 N  
ATOM    583  CA  GLY    79      33.766  75.035  23.649  1.00                 C  
ATOM    584  C   GLY    79      33.554  76.529  23.482  1.00                 C  
ATOM    585  O   GLY    79      32.451  77.040  23.677  1.00                 O  
ATOM    586  N   ALA    80      34.597  77.260  23.102  1.00                 N  
ATOM    587  CA  ALA    80      34.500  78.699  22.861  1.00                 C  
ATOM    588  C   ALA    80      35.199  78.980  21.533  1.00                 C  
ATOM    589  O   ALA    80      36.350  79.423  21.487  1.00                 O  
ATOM    590  CB  ALA    80      35.121  79.473  24.014  1.00                 C  
ATOM    591  N   TYR    81      34.507  78.724  20.430  1.00                 N  
ATOM    592  CA  TYR    81      35.011  78.844  19.077  1.00                 C  
ATOM    593  C   TYR    81      35.422  80.259  18.717  1.00                 C  
ATOM    594  O   TYR    81      36.349  80.479  17.933  1.00                 O  
ATOM    595  CB  TYR    81      33.966  78.359  18.071  1.00                 C  
ATOM    596  CG  TYR    81      33.780  76.858  18.056  1.00                 C  
ATOM    597  OH  TYR    81      33.255  72.733  18.020  1.00                 O  
ATOM    598  CZ  TYR    81      33.430  74.098  18.031  1.00                 C  
ATOM    599  CD1 TYR    81      32.564  76.288  18.409  1.00                 C  
ATOM    600  CE1 TYR    81      32.385  74.918  18.398  1.00                 C  
ATOM    601  CD2 TYR    81      34.823  76.016  17.689  1.00                 C  
ATOM    602  CE2 TYR    81      34.662  74.644  17.672  1.00                 C  
ATOM    603  N   GLU    82      34.744  81.249  19.281  1.00                 N  
ATOM    604  CA  GLU    82      35.015  82.656  19.116  1.00                 C  
ATOM    605  C   GLU    82      36.373  83.036  19.690  1.00                 C  
ATOM    606  O   GLU    82      36.930  84.083  19.349  1.00                 O  
ATOM    607  CB  GLU    82      33.919  83.494  19.778  1.00                 C  
ATOM    608  CD  GLU    82      32.596  83.976  17.681  1.00                 C  
ATOM    609  CG  GLU    82      32.569  83.407  19.086  1.00                 C  
ATOM    610  OE1 GLU    82      33.089  85.111  17.509  1.00                 O  
ATOM    611  OE2 GLU    82      32.126  83.287  16.751  1.00                 O  
ATOM    612  N   SER    83      36.946  82.219  20.565  1.00                 N  
ATOM    613  CA  SER    83      38.233  82.446  21.182  1.00                 C  
ATOM    614  C   SER    83      39.252  81.370  20.834  1.00                 C  
ATOM    615  O   SER    83      40.355  81.325  21.386  1.00                 O  
ATOM    616  CB  SER    83      38.091  82.530  22.703  1.00                 C  
ATOM    617  OG  SER    83      37.580  81.320  23.235  1.00                 O  
ATOM    618  N   ASP    84      38.900  80.483  19.911  1.00                 N  
ATOM    619  CA  ASP    84      39.805  79.408  19.500  1.00                 C  
ATOM    620  C   ASP    84      40.264  78.618  20.727  1.00                 C  
ATOM    621  O   ASP    84      41.454  78.369  20.939  1.00                 O  
ATOM    622  CB  ASP    84      41.005  79.979  18.742  1.00                 C  
ATOM    623  CG  ASP    84      41.783  78.913  17.995  1.00                 C  
ATOM    624  OD1 ASP    84      41.177  77.884  17.628  1.00                 O  
ATOM    625  OD2 ASP    84      42.997  79.107  17.775  1.00                 O  
ATOM    626  N   THR    85      39.294  78.213  21.557  1.00                 N  
ATOM    627  CA  THR    85      39.676  77.474  22.756  1.00                 C  
ATOM    628  C   THR    85      38.549  76.615  23.299  1.00                 C  
ATOM    629  O   THR    85      37.419  76.608  22.805  1.00                 O  
ATOM    630  CB  THR    85      40.151  78.420  23.874  1.00                 C  
ATOM    631  OG1 THR    85      40.759  77.656  24.924  1.00                 O  
ATOM    632  CG2 THR    85      38.976  79.193  24.454  1.00                 C  
ATOM    633  N   VAL    86      38.968  75.861  24.384  1.00                 N  
ATOM    634  CA  VAL    86      37.906  75.092  25.023  1.00                 C  
ATOM    635  C   VAL    86      38.297  74.777  26.464  1.00                 C  
ATOM    636  O   VAL    86      39.425  74.362  26.731  1.00                 O  
ATOM    637  CB  VAL    86      37.603  73.796  24.248  1.00                 C  
ATOM    638  CG1 VAL    86      38.833  72.902  24.205  1.00                 C  
ATOM    639  CG2 VAL    86      36.429  73.062  24.877  1.00                 C  
ATOM    640  N   VAL    87      37.361  74.970  27.391  1.00                 N  
ATOM    641  CA  VAL    87      37.648  74.815  28.815  1.00                 C  
ATOM    642  C   VAL    87      37.020  73.563  29.417  1.00                 C  
ATOM    643  O   VAL    87      36.043  73.024  28.892  1.00                 O  
ATOM    644  CB  VAL    87      37.178  76.040  29.622  1.00                 C  
ATOM    645  CG1 VAL    87      37.900  77.294  29.154  1.00                 C  
ATOM    646  CG2 VAL    87      35.672  76.211  29.502  1.00                 C  
ATOM    647  N   VAL    88      37.600  73.110  30.525  1.00                 N  
ATOM    648  CA  VAL    88      37.045  72.010  31.301  1.00                 C  
ATOM    649  C   VAL    88      36.773  72.453  32.737  1.00                 C  
ATOM    650  O   VAL    88      37.684  72.873  33.453  1.00                 O  
ATOM    651  CB  VAL    88      37.979  70.786  31.292  1.00                 C  
ATOM    652  CG1 VAL    88      37.391  69.661  32.131  1.00                 C  
ATOM    653  CG2 VAL    88      38.230  70.317  29.867  1.00                 C  
ATOM    654  N   LEU    89      35.513  72.358  33.148  1.00                 N  
ATOM    655  CA  LEU    89      35.119  72.696  34.509  1.00                 C  
ATOM    656  C   LEU    89      34.749  71.440  35.286  1.00                 C  
ATOM    657  O   LEU    89      33.810  70.731  34.923  1.00                 O  
ATOM    658  CB  LEU    89      33.948  73.681  34.499  1.00                 C  
ATOM    659  CG  LEU    89      33.390  74.085  35.865  1.00                 C  
ATOM    660  CD1 LEU    89      34.433  74.847  36.668  1.00                 C  
ATOM    661  CD2 LEU    89      32.130  74.921  35.705  1.00                 C  
ATOM    662  N   ARG    90      35.490  71.170  36.355  1.00                 N  
ATOM    663  CA  ARG    90      35.234  70.003  37.189  1.00                 C  
ATOM    664  C   ARG    90      34.161  70.313  38.229  1.00                 C  
ATOM    665  O   ARG    90      33.902  71.476  38.536  1.00                 O  
ATOM    666  CB  ARG    90      36.522  69.541  37.873  1.00                 C  
ATOM    667  CD  ARG    90      38.865  68.670  37.652  1.00                 C  
ATOM    668  NE  ARG    90      39.501  69.839  38.254  1.00                 N  
ATOM    669  CG  ARG    90      37.587  69.034  36.915  1.00                 C  
ATOM    670  CZ  ARG    90      40.602  69.791  38.997  1.00                 C  
ATOM    671  NH1 ARG    90      41.109  70.907  39.503  1.00                 N  
ATOM    672  NH2 ARG    90      41.194  68.628  39.231  1.00                 N  
ATOM    673  N   SER    91      33.538  69.268  38.766  1.00                 N  
ATOM    674  CA  SER    91      32.496  69.436  39.776  1.00                 C  
ATOM    675  C   SER    91      33.052  69.198  41.178  1.00                 C  
ATOM    676  O   SER    91      33.437  68.081  41.524  1.00                 O  
ATOM    677  CB  SER    91      31.328  68.487  39.503  1.00                 C  
ATOM    678  OG  SER    91      30.667  68.824  38.296  1.00                 O  
ATOM    679  N   ASN    92      33.089  70.260  41.979  1.00                 N  
ATOM    680  CA  ASN    92      33.583  70.190  43.350  1.00                 C  
ATOM    681  C   ASN    92      32.605  69.424  44.255  1.00                 C  
ATOM    682  O   ASN    92      31.413  69.728  44.283  1.00                 O  
ATOM    683  CB  ASN    92      33.837  71.595  43.900  1.00                 C  
ATOM    684  CG  ASN    92      34.995  72.290  43.211  1.00                 C  
ATOM    685  OD1 ASN    92      34.894  72.677  42.047  1.00                 O  
ATOM    686  ND2 ASN    92      36.099  72.451  43.930  1.00                 N  
ATOM    687  N   PRO    93      33.110  68.416  44.993  1.00                 N  
ATOM    688  CA  PRO    93      32.309  67.504  45.827  1.00                 C  
ATOM    689  C   PRO    93      31.387  68.201  46.820  1.00                 C  
ATOM    690  O   PRO    93      31.856  69.015  47.617  1.00                 O  
ATOM    691  CB  PRO    93      33.353  66.674  46.576  1.00                 C  
ATOM    692  CD  PRO    93      34.613  68.010  45.041  1.00                 C  
ATOM    693  CG  PRO    93      34.532  66.644  45.661  1.00                 C  
ATOM    694  N   VAL    94      30.099  67.872  46.786  1.00                 N  
ATOM    695  CA  VAL    94      29.164  68.413  47.763  1.00                 C  
ATOM    696  C   VAL    94      28.730  67.341  48.748  1.00                 C  
ATOM    697  O   VAL    94      27.896  66.493  48.440  1.00                 O  
ATOM    698  CB  VAL    94      27.928  69.029  47.081  1.00                 C  
ATOM    699  CG1 VAL    94      26.966  69.582  48.121  1.00                 C  
ATOM    700  CG2 VAL    94      28.347  70.118  46.104  1.00                 C  
ATOM    701  N   VAL    95      29.316  67.378  49.936  1.00                 N  
ATOM    702  CA  VAL    95      28.832  66.565  51.033  1.00                 C  
ATOM    703  C   VAL    95      28.026  67.480  51.923  1.00                 C  
ATOM    704  O   VAL    95      28.282  68.680  51.979  1.00                 O  
ATOM    705  CB  VAL    95      29.991  65.889  51.788  1.00                 C  
ATOM    706  CG1 VAL    95      30.904  66.934  52.410  1.00                 C  
ATOM    707  CG2 VAL    95      29.454  64.944  52.853  1.00                 C  
ATOM    708  N   ALA    96      27.021  66.931  52.585  1.00                 N  
ATOM    709  CA  ALA    96      26.381  67.654  53.666  1.00                 C  
ATOM    710  C   ALA    96      26.301  66.748  54.875  1.00                 C  
ATOM    711  O   ALA    96      26.449  65.529  54.760  1.00                 O  
ATOM    712  CB  ALA    96      25.002  68.134  53.239  1.00                 C  
ATOM    713  N   LEU    97      26.071  67.359  56.032  1.00                 N  
ATOM    714  CA  LEU    97      26.257  66.694  57.309  1.00                 C  
ATOM    715  C   LEU    97      25.017  66.844  58.177  1.00                 C  
ATOM    716  O   LEU    97      24.274  67.816  58.055  1.00                 O  
ATOM    717  CB  LEU    97      27.483  67.255  58.032  1.00                 C  
ATOM    718  CG  LEU    97      27.438  68.742  58.388  1.00                 C  
ATOM    719  CD1 LEU    97      26.664  68.963  59.678  1.00                 C  
ATOM    720  CD2 LEU    97      28.845  69.308  58.512  1.00                 C  
ATOM    721  N   GLU    98      24.801  65.865  59.048  1.00                 N  
ATOM    722  CA  GLU    98      23.722  65.916  60.016  1.00                 C  
ATOM    723  C   GLU    98      24.282  66.113  61.413  1.00                 C  
ATOM    724  O   GLU    98      25.389  65.667  61.719  1.00                 O  
ATOM    725  CB  GLU    98      22.881  64.640  59.948  1.00                 C  
ATOM    726  CD  GLU    98      21.313  63.184  58.606  1.00                 C  
ATOM    727  CG  GLU    98      22.154  64.445  58.627  1.00                 C  
ATOM    728  OE1 GLU    98      20.215  63.192  59.202  1.00                 O  
ATOM    729  OE2 GLU    98      21.751  62.188  57.993  1.00                 O  
ATOM    730  N   THR    99      23.513  66.785  62.264  1.00                 N  
ATOM    731  CA  THR    99      23.985  67.161  63.593  1.00                 C  
ATOM    732  C   THR    99      22.953  66.842  64.669  1.00                 C  
ATOM    733  O   THR    99      21.749  66.824  64.405  1.00                 O  
ATOM    734  CB  THR    99      24.339  68.658  63.664  1.00                 C  
ATOM    735  OG1 THR    99      25.368  68.955  62.712  1.00                 O  
ATOM    736  CG2 THR    99      24.841  69.022  65.052  1.00                 C  
ATOM    737  N   MET   100      23.440  66.590  65.881  1.00                 N  
ATOM    738  CA  MET   100      22.577  66.328  67.027  1.00                 C  
ATOM    739  C   MET   100      23.003  67.206  68.195  1.00                 C  
ATOM    740  O   MET   100      24.192  67.398  68.428  1.00                 O  
ATOM    741  CB  MET   100      22.628  64.847  67.409  1.00                 C  
ATOM    742  SD  MET   100      22.170  62.178  66.826  1.00                 S  
ATOM    743  CE  MET   100      20.911  62.136  68.098  1.00                 C  
ATOM    744  CG  MET   100      22.101  63.911  66.334  1.00                 C  
ATOM    745  N   MET   101      22.031  67.741  68.925  1.00                 N  
ATOM    746  CA  MET   101      22.324  68.606  70.063  1.00                 C  
ATOM    747  C   MET   101      21.564  68.170  71.306  1.00                 C  
ATOM    748  O   MET   101      20.385  67.808  71.237  1.00                 O  
ATOM    749  CB  MET   101      21.986  70.061  69.731  1.00                 C  
ATOM    750  SD  MET   101      22.394  72.366  68.249  1.00                 S  
ATOM    751  CE  MET   101      23.016  73.178  69.719  1.00                 C  
ATOM    752  CG  MET   101      22.817  70.649  68.603  1.00                 C  
ATOM    753  N   GLN   102      22.247  68.224  72.445  1.00                 N  
ATOM    754  CA  GLN   102      21.659  67.808  73.710  1.00                 C  
ATOM    755  C   GLN   102      22.316  68.504  74.900  1.00                 C  
ATOM    756  O   GLN   102      23.477  68.895  74.833  1.00                 O  
ATOM    757  CB  GLN   102      21.766  66.291  73.878  1.00                 C  
ATOM    758  CD  GLN   102      23.262  64.263  74.050  1.00                 C  
ATOM    759  CG  GLN   102      23.194  65.774  73.947  1.00                 C  
ATOM    760  OE1 GLN   102      22.374  63.558  73.570  1.00                 O  
ATOM    761  NE2 GLN   102      24.319  63.761  74.678  1.00                 N  
ATOM    762  N   VAL   103      21.563  68.655  75.986  1.00                 N  
ATOM    763  CA  VAL   103      22.087  69.229  77.221  1.00                 C  
ATOM    764  C   VAL   103      22.071  68.187  78.334  1.00                 C  
ATOM    765  O   VAL   103      21.017  67.888  78.896  1.00                 O  
ATOM    766  CB  VAL   103      21.290  70.476  77.646  1.00                 C  
ATOM    767  CG1 VAL   103      21.855  71.056  78.934  1.00                 C  
ATOM    768  CG2 VAL   103      21.302  71.519  76.539  1.00                 C  
ATOM    769  N   ARG   104      23.242  67.631  78.639  1.00                 N  
ATOM    770  CA  ARG   104      23.345  66.549  79.613  1.00                 C  
ATOM    771  C   ARG   104      22.385  66.790  80.778  1.00                 C  
ATOM    772  O   ARG   104      21.498  65.974  81.029  1.00                 O  
ATOM    773  CB  ARG   104      24.782  66.420  80.121  1.00                 C  
ATOM    774  CD  ARG   104      26.419  65.265  81.632  1.00                 C  
ATOM    775  NE  ARG   104      26.742  66.470  82.392  1.00                 N  
ATOM    776  CG  ARG   104      24.992  65.286  81.111  1.00                 C  
ATOM    777  CZ  ARG   104      26.378  66.679  83.653  1.00                 C  
ATOM    778  NH1 ARG   104      26.717  67.806  84.263  1.00                 N  
ATOM    779  NH2 ARG   104      25.674  65.760  84.300  1.00                 N  
ATOM    780  N   PRO   105      22.550  67.912  81.492  1.00                 N  
ATOM    781  CA  PRO   105      21.470  68.300  82.405  1.00                 C  
ATOM    782  C   PRO   105      20.234  68.717  81.621  1.00                 C  
ATOM    783  O   PRO   105      20.196  69.827  81.099  1.00                 O  
ATOM    784  CB  PRO   105      22.059  69.467  83.200  1.00                 C  
ATOM    785  CD  PRO   105      23.806  68.716  81.747  1.00                 C  
ATOM    786  CG  PRO   105      23.535  69.268  83.118  1.00                 C  
ATOM    787  N   ASP   106      19.250  67.828  81.533  1.00                 N  
ATOM    788  CA  ASP   106      18.048  68.069  80.741  1.00                 C  
ATOM    789  C   ASP   106      17.561  69.509  80.884  1.00                 C  
ATOM    790  O   ASP   106      17.584  70.285  79.923  1.00                 O  
ATOM    791  CB  ASP   106      16.935  67.102  81.149  1.00                 C  
ATOM    792  CG  ASP   106      17.210  65.678  80.708  1.00                 C  
ATOM    793  OD1 ASP   106      18.109  65.480  79.863  1.00                 O  
ATOM    794  OD2 ASP   106      16.528  64.759  81.207  1.00                 O  
ATOM    795  N   PHE   107      17.108  69.851  82.086  1.00                 N  
ATOM    796  CA  PHE   107      16.669  71.205  82.401  1.00                 C  
ATOM    797  C   PHE   107      17.504  71.729  83.563  1.00                 C  
ATOM    798  O   PHE   107      18.569  71.184  83.861  1.00                 O  
ATOM    799  CB  PHE   107      15.176  71.220  82.734  1.00                 C  
ATOM    800  CG  PHE   107      14.819  70.420  83.954  1.00                 C  
ATOM    801  CZ  PHE   107      14.158  68.934  86.208  1.00                 C  
ATOM    802  CD1 PHE   107      14.773  71.017  85.202  1.00                 C  
ATOM    803  CE1 PHE   107      14.444  70.281  86.325  1.00                 C  
ATOM    804  CD2 PHE   107      14.530  69.071  83.854  1.00                 C  
ATOM    805  CE2 PHE   107      14.201  68.334  84.977  1.00                 C  
ATOM    806  N   ILE   108      17.029  72.780  84.222  1.00                 N  
ATOM    807  CA  ILE   108      17.757  73.348  85.348  1.00                 C  
ATOM    808  C   ILE   108      17.019  73.062  86.650  1.00                 C  
ATOM    809  O   ILE   108      15.813  73.283  86.740  1.00                 O  
ATOM    810  CB  ILE   108      17.971  74.863  85.175  1.00                 C  
ATOM    811  CD1 ILE   108      20.062  74.518  83.759  1.00                 C  
ATOM    812  CG1 ILE   108      18.692  75.153  83.858  1.00                 C  
ATOM    813  CG2 ILE   108      18.719  75.435  86.370  1.00                 C  
ATOM    814  N   THR   109      17.749  72.575  87.667  1.00                 N  
ATOM    815  CA  THR   109      17.118  72.024  88.871  1.00                 C  
ATOM    816  C   THR   109      16.567  73.088  89.816  1.00                 C  
ATOM    817  O   THR   109      16.132  72.751  90.916  1.00                 O  
ATOM    818  CB  THR   109      18.097  71.143  89.668  1.00                 C  
ATOM    819  OG1 THR   109      19.233  71.922  90.063  1.00                 O  
ATOM    820  CG2 THR   109      18.578  69.977  88.818  1.00                 C  
ATOM    821  N   ALA   110      16.596  74.343  89.369  1.00                 N  
ATOM    822  CA  ALA   110      16.112  75.435  90.196  1.00                 C  
ATOM    823  C   ALA   110      17.258  76.098  90.945  1.00                 C  
ATOM    824  O   ALA   110      17.062  76.906  91.857  1.00                 O  
ATOM    825  CB  ALA   110      15.063  74.933  91.176  1.00                 C  
ATOM    826  N   ARG   111      18.485  75.752  90.557  1.00                 N  
ATOM    827  CA  ARG   111      19.692  76.297  91.180  1.00                 C  
ATOM    828  C   ARG   111      20.836  76.356  90.157  1.00                 C  
ATOM    829  O   ARG   111      21.096  75.394  89.430  1.00                 O  
ATOM    830  CB  ARG   111      20.097  75.455  92.391  1.00                 C  
ATOM    831  CD  ARG   111      21.597  75.154  94.381  1.00                 C  
ATOM    832  NE  ARG   111      22.763  75.647  95.110  1.00                 N  
ATOM    833  CG  ARG   111      21.285  76.007  93.162  1.00                 C  
ATOM    834  CZ  ARG   111      23.296  75.040  96.165  1.00                 C  
ATOM    835  NH1 ARG   111      24.357  75.562  96.765  1.00                 N  
ATOM    836  NH2 ARG   111      22.766  73.912  96.619  1.00                 N  
ATOM    837  N   GLU   112      21.543  77.500  90.085  1.00                 N  
ATOM    838  CA  GLU   112      22.665  77.662  89.151  1.00                 C  
ATOM    839  C   GLU   112      23.627  76.472  89.246  1.00                 C  
ATOM    840  O   GLU   112      23.832  75.894  90.317  1.00                 O  
ATOM    841  CB  GLU   112      23.410  78.969  89.430  1.00                 C  
ATOM    842  CD  GLU   112      23.221  79.391  91.913  1.00                 C  
ATOM    843  CG  GLU   112      24.132  78.999  90.766  1.00                 C  
ATOM    844  OE1 GLU   112      21.997  79.500  91.688  1.00                 O  
ATOM    845  OE2 GLU   112      23.731  79.588  93.036  1.00                 O  
ATOM    846  N   PRO   113      24.231  76.089  88.125  1.00                 N  
ATOM    847  CA  PRO   113      25.145  74.958  88.141  1.00                 C  
ATOM    848  C   PRO   113      25.835  74.709  86.802  1.00                 C  
ATOM    849  O   PRO   113      25.369  75.124  85.737  1.00                 O  
ATOM    850  CB  PRO   113      24.256  73.769  88.512  1.00                 C  
ATOM    851  CD  PRO   113      22.793  75.639  88.213  1.00                 C  
ATOM    852  CG  PRO   113      22.899  74.152  88.027  1.00                 C  
ATOM    853  N   GLU   114      26.945  74.110  86.847  1.00                 N  
ATOM    854  CA  GLU   114      27.704  73.618  85.707  1.00                 C  
ATOM    855  C   GLU   114      26.875  72.733  84.784  1.00                 C  
ATOM    856  O   GLU   114      26.714  71.540  85.037  1.00                 O  
ATOM    857  CB  GLU   114      28.934  72.840  86.178  1.00                 C  
ATOM    858  CD  GLU   114      30.486  73.445  84.279  1.00                 C  
ATOM    859  CG  GLU   114      29.813  72.326  85.049  1.00                 C  
ATOM    860  OE1 GLU   114      31.014  74.376  84.924  1.00                 O  
ATOM    861  OE2 GLU   114      30.485  73.392  83.031  1.00                 O  
ATOM    862  N   ILE   115      26.365  73.324  83.706  1.00                 N  
ATOM    863  CA  ILE   115      25.622  72.576  82.698  1.00                 C  
ATOM    864  C   ILE   115      26.564  72.064  81.618  1.00                 C  
ATOM    865  O   ILE   115      27.543  72.724  81.268  1.00                 O  
ATOM    866  CB  ILE   115      24.505  73.431  82.070  1.00                 C  
ATOM    867  CD1 ILE   115      22.867  72.831  83.930  1.00                 C  
ATOM    868  CG1 ILE   115      23.548  73.936  83.152  1.00                 C  
ATOM    869  CG2 ILE   115      23.776  72.645  80.991  1.00                 C  
ATOM    870  N   SER   116      26.256  70.889  81.082  1.00                 N  
ATOM    871  CA  SER   116      27.025  70.334  79.980  1.00                 C  
ATOM    872  C   SER   116      26.186  70.286  78.713  1.00                 C  
ATOM    873  O   SER   116      25.018  69.902  78.750  1.00                 O  
ATOM    874  CB  SER   116      27.536  68.936  80.334  1.00                 C  
ATOM    875  OG  SER   116      28.454  68.985  81.412  1.00                 O  
ATOM    876  N   LEU   117      26.784  70.691  77.596  1.00                 N  
ATOM    877  CA  LEU   117      26.112  70.650  76.305  1.00                 C  
ATOM    878  C   LEU   117      26.904  69.829  75.292  1.00                 C  
ATOM    879  O   LEU   117      28.005  70.212  74.902  1.00                 O  
ATOM    880  CB  LEU   117      25.891  72.067  75.771  1.00                 C  
ATOM    881  CG  LEU   117      24.965  72.198  74.560  1.00                 C  
ATOM    882  CD1 LEU   117      24.565  73.649  74.344  1.00                 C  
ATOM    883  CD2 LEU   117      25.631  71.641  73.311  1.00                 C  
ATOM    884  N   LYS   118      26.333  68.706  74.861  1.00                 N  
ATOM    885  CA  LYS   118      27.013  67.792  73.953  1.00                 C  
ATOM    886  C   LYS   118      26.463  67.848  72.537  1.00                 C  
ATOM    887  O   LYS   118      25.287  67.577  72.305  1.00                 O  
ATOM    888  CB  LYS   118      26.920  66.355  74.470  1.00                 C  
ATOM    889  CD  LYS   118      27.538  63.938  74.194  1.00                 C  
ATOM    890  CE  LYS   118      28.299  63.796  75.502  1.00                 C  
ATOM    891  CG  LYS   118      27.674  65.341  73.625  1.00                 C  
ATOM    892  NZ  LYS   118      28.252  62.402  76.023  1.00                 N  
ATOM    893  N   VAL   119      27.336  68.192  71.596  1.00                 N  
ATOM    894  CA  VAL   119      26.989  68.250  70.181  1.00                 C  
ATOM    895  C   VAL   119      27.814  67.217  69.413  1.00                 C  
ATOM    896  O   VAL   119      28.954  66.926  69.784  1.00                 O  
ATOM    897  CB  VAL   119      27.208  69.661  69.603  1.00                 C  
ATOM    898  CG1 VAL   119      26.311  70.669  70.305  1.00                 C  
ATOM    899  CG2 VAL   119      28.669  70.066  69.727  1.00                 C  
ATOM    900  N   CYS   120      27.244  66.679  68.338  1.00                 N  
ATOM    901  CA  CYS   120      27.923  65.677  67.524  1.00                 C  
ATOM    902  C   CYS   120      27.772  65.999  66.038  1.00                 C  
ATOM    903  O   CYS   120      26.778  66.597  65.629  1.00                 O  
ATOM    904  CB  CYS   120      27.374  64.281  67.824  1.00                 C  
ATOM    905  SG  CYS   120      25.627  64.060  67.412  1.00                 S  
ATOM    906  N   PHE   121      28.752  65.595  65.232  1.00                 N  
ATOM    907  CA  PHE   121      28.702  65.849  63.790  1.00                 C  
ATOM    908  C   PHE   121      29.165  64.669  62.929  1.00                 C  
ATOM    909  O   PHE   121      30.268  64.144  63.100  1.00                 O  
ATOM    910  CB  PHE   121      29.550  67.071  63.431  1.00                 C  
ATOM    911  CG  PHE   121      29.092  68.341  64.089  1.00                 C  
ATOM    912  CZ  PHE   121      28.240  70.693  65.302  1.00                 C  
ATOM    913  CD1 PHE   121      29.559  68.696  65.343  1.00                 C  
ATOM    914  CE1 PHE   121      29.138  69.865  65.948  1.00                 C  
ATOM    915  CD2 PHE   121      28.193  69.181  63.455  1.00                 C  
ATOM    916  CE2 PHE   121      27.771  70.349  64.061  1.00                 C  
ATOM    917  N   LYS   122      28.310  64.287  61.982  1.00                 N  
ATOM    918  CA  LYS   122      28.500  63.082  61.178  1.00                 C  
ATOM    919  C   LYS   122      27.925  63.290  59.785  1.00                 C  
ATOM    920  O   LYS   122      26.877  63.910  59.631  1.00                 O  
ATOM    921  CB  LYS   122      27.848  61.876  61.857  1.00                 C  
ATOM    922  CD  LYS   122      27.508  59.391  61.930  1.00                 C  
ATOM    923  CE  LYS   122      27.783  58.065  61.239  1.00                 C  
ATOM    924  CG  LYS   122      28.109  60.553  61.157  1.00                 C  
ATOM    925  NZ  LYS   122      27.190  56.918  61.980  1.00                 N  
ATOM    926  N   TYR   123      28.591  62.739  58.776  1.00                 N  
ATOM    927  CA  TYR   123      28.161  62.902  57.389  1.00                 C  
ATOM    928  C   TYR   123      27.660  61.572  56.824  1.00                 C  
ATOM    929  O   TYR   123      28.259  60.526  57.071  1.00                 O  
ATOM    930  CB  TYR   123      29.306  63.448  56.534  1.00                 C  
ATOM    931  CG  TYR   123      29.709  64.863  56.880  1.00                 C  
ATOM    932  OH  TYR   123      30.821  68.752  57.847  1.00                 O  
ATOM    933  CZ  TYR   123      30.452  67.465  57.526  1.00                 C  
ATOM    934  CD1 TYR   123      30.300  65.156  58.102  1.00                 C  
ATOM    935  CE1 TYR   123      30.671  66.447  58.427  1.00                 C  
ATOM    936  CD2 TYR   123      29.496  65.903  55.984  1.00                 C  
ATOM    937  CE2 TYR   123      29.860  67.200  56.292  1.00                 C  
ATOM    938  N   THR   124      26.561  61.623  56.071  1.00                 N  
ATOM    939  CA  THR   124      25.800  60.412  55.740  1.00                 C  
ATOM    940  C   THR   124      25.535  60.193  54.252  1.00                 C  
ATOM    941  O   THR   124      25.429  59.049  53.805  1.00                 O  
ATOM    942  CB  THR   124      24.433  60.393  56.449  1.00                 C  
ATOM    943  OG1 THR   124      23.651  61.513  56.015  1.00                 O  
ATOM    944  CG2 THR   124      24.613  60.480  57.956  1.00                 C  
ATOM    945  N   GLY   125      25.397  61.274  53.490  1.00                 N  
ATOM    946  CA  GLY   125      25.047  61.155  52.076  1.00                 C  
ATOM    947  C   GLY   125      26.312  61.233  51.226  1.00                 C  
ATOM    948  O   GLY   125      26.937  62.285  51.088  1.00                 O  
ATOM    949  N   ASP   126      26.657  60.091  50.646  1.00                 N  
ATOM    950  CA  ASP   126      28.029  59.790  50.281  1.00                 C  
ATOM    951  C   ASP   126      28.127  59.076  48.941  1.00                 C  
ATOM    952  O   ASP   126      29.217  58.931  48.392  1.00                 O  
ATOM    953  CB  ASP   126      28.696  58.937  51.362  1.00                 C  
ATOM    954  CG  ASP   126      28.032  57.585  51.529  1.00                 C  
ATOM    955  OD1 ASP   126      27.141  57.256  50.719  1.00                 O  
ATOM    956  OD2 ASP   126      28.404  56.853  52.471  1.00                 O  
ATOM    957  N   ALA   127      26.984  58.628  48.428  1.00                 N  
ATOM    958  CA  ALA   127      26.940  57.620  47.369  1.00                 C  
ATOM    959  C   ALA   127      27.937  57.877  46.240  1.00                 C  
ATOM    960  O   ALA   127      28.604  56.953  45.769  1.00                 O  
ATOM    961  CB  ALA   127      25.541  57.533  46.778  1.00                 C  
ATOM    962  N   ALA   128      28.423  59.109  46.149  1.00                 N  
ATOM    963  CA  ALA   128      29.357  59.469  45.090  1.00                 C  
ATOM    964  C   ALA   128      30.836  59.296  45.442  1.00                 C  
ATOM    965  O   ALA   128      31.729  59.545  44.627  1.00                 O  
ATOM    966  CB  ALA   128      29.143  60.913  44.662  1.00                 C  
ATOM    967  N   THR   129      31.113  58.863  46.671  1.00                 N  
ATOM    968  CA  THR   129      32.486  58.655  47.096  1.00                 C  
ATOM    969  C   THR   129      32.925  59.439  48.323  1.00                 C  
ATOM    970  O   THR   129      34.057  59.317  48.798  1.00                 O  
ATOM    971  CB  THR   129      33.482  58.995  45.972  1.00                 C  
ATOM    972  OG1 THR   129      33.239  58.150  44.841  1.00                 O  
ATOM    973  CG2 THR   129      34.912  58.777  46.443  1.00                 C  
ATOM    974  N   ILE   130      32.029  60.264  48.858  1.00                 N  
ATOM    975  CA  ILE   130      32.358  61.068  50.025  1.00                 C  
ATOM    976  C   ILE   130      32.804  60.308  51.271  1.00                 C  
ATOM    977  O   ILE   130      33.520  60.839  52.124  1.00                 O  
ATOM    978  CB  ILE   130      31.176  61.960  50.447  1.00                 C  
ATOM    979  CD1 ILE   130      31.999  63.911  49.028  1.00                 C  
ATOM    980  CG1 ILE   130      30.854  62.975  49.348  1.00                 C  
ATOM    981  CG2 ILE   130      31.469  62.638  51.777  1.00                 C  
ATOM    982  N   PRO   131      32.391  59.053  51.401  1.00                 N  
ATOM    983  CA  PRO   131      32.767  58.249  52.557  1.00                 C  
ATOM    984  C   PRO   131      34.275  58.055  52.583  1.00                 C  
ATOM    985  O   PRO   131      34.924  58.119  53.630  1.00                 O  
ATOM    986  CB  PRO   131      32.022  56.929  52.348  1.00                 C  
ATOM    987  CD  PRO   131      31.504  58.337  50.483  1.00                 C  
ATOM    988  CG  PRO   131      31.707  56.905  50.890  1.00                 C  
ATOM    989  N   ILE   132      34.852  57.811  51.412  1.00                 N  
ATOM    990  CA  ILE   132      36.292  57.608  51.317  1.00                 C  
ATOM    991  C   ILE   132      37.040  58.910  51.551  1.00                 C  
ATOM    992  O   ILE   132      38.162  58.927  52.064  1.00                 O  
ATOM    993  CB  ILE   132      36.689  57.011  49.954  1.00                 C  
ATOM    994  CD1 ILE   132      36.265  55.018  48.422  1.00                 C  
ATOM    995  CG1 ILE   132      36.158  55.583  49.822  1.00                 C  
ATOM    996  CG2 ILE   132      38.197  57.075  49.763  1.00                 C  
ATOM    997  N   THR   133      36.431  60.027  51.180  1.00                 N  
ATOM    998  CA  THR   133      37.085  61.307  51.423  1.00                 C  
ATOM    999  C   THR   133      37.191  61.461  52.944  1.00                 C  
ATOM   1000  O   THR   133      38.153  62.029  53.469  1.00                 O  
ATOM   1001  CB  THR   133      36.305  62.470  50.782  1.00                 C  
ATOM   1002  OG1 THR   133      36.255  62.290  49.361  1.00                 O  
ATOM   1003  CG2 THR   133      36.986  63.797  51.080  1.00                 C  
ATOM   1004  N   LEU   134      36.087  60.982  53.686  1.00                 N  
ATOM   1005  CA  LEU   134      36.297  61.012  55.124  1.00                 C  
ATOM   1006  C   LEU   134      36.876  62.358  55.559  1.00                 C  
ATOM   1007  O   LEU   134      36.144  63.343  55.693  1.00                 O  
ATOM   1008  CB  LEU   134      37.223  59.873  55.554  1.00                 C  
ATOM   1009  CG  LEU   134      37.371  59.652  57.061  1.00                 C  
ATOM   1010  CD1 LEU   134      37.916  58.261  57.349  1.00                 C  
ATOM   1011  CD2 LEU   134      38.274  60.711  57.673  1.00                 C  
ATOM   1012  N   VAL   135      38.190  62.396  55.756  1.00                 N  
ATOM   1013  CA  VAL   135      38.847  63.541  56.379  1.00                 C  
ATOM   1014  C   VAL   135      38.384  64.900  55.849  1.00                 C  
ATOM   1015  O   VAL   135      38.340  65.137  54.642  1.00                 O  
ATOM   1016  CB  VAL   135      40.377  63.467  56.223  1.00                 C  
ATOM   1017  CG1 VAL   135      41.027  64.741  56.740  1.00                 C  
ATOM   1018  CG2 VAL   135      40.929  62.250  56.949  1.00                 C  
ATOM   1019  N   ILE   136      38.039  65.781  56.783  1.00                 N  
ATOM   1020  CA  ILE   136      37.847  67.202  56.511  1.00                 C  
ATOM   1021  C   ILE   136      37.904  67.953  57.833  1.00                 C  
ATOM   1022  O   ILE   136      37.501  67.433  58.870  1.00                 O  
ATOM   1023  CB  ILE   136      36.520  67.461  55.774  1.00                 C  
ATOM   1024  CD1 ILE   136      35.153  66.741  53.746  1.00                 C  
ATOM   1025  CG1 ILE   136      36.500  66.722  54.435  1.00                 C  
ATOM   1026  CG2 ILE   136      36.290  68.955  55.601  1.00                 C  
ATOM   1027  N   THR   137      38.421  69.171  57.800  1.00                 N  
ATOM   1028  CA  THR   137      38.450  69.999  58.992  1.00                 C  
ATOM   1029  C   THR   137      37.273  70.964  58.974  1.00                 C  
ATOM   1030  O   THR   137      36.748  71.290  57.908  1.00                 O  
ATOM   1031  CB  THR   137      39.774  70.778  59.106  1.00                 C  
ATOM   1032  OG1 THR   137      39.897  71.681  58.001  1.00                 O  
ATOM   1033  CG2 THR   137      40.957  69.823  59.088  1.00                 C  
ATOM   1034  N   TYR   138      36.872  71.430  60.155  1.00                 N  
ATOM   1035  CA  TYR   138      35.695  72.285  60.277  1.00                 C  
ATOM   1036  C   TYR   138      35.855  73.358  61.355  1.00                 C  
ATOM   1037  O   TYR   138      36.493  73.134  62.383  1.00                 O  
ATOM   1038  CB  TYR   138      34.452  71.446  60.582  1.00                 C  
ATOM   1039  CG  TYR   138      34.501  70.743  61.919  1.00                 C  
ATOM   1040  OH  TYR   138      34.631  68.825  65.606  1.00                 O  
ATOM   1041  CZ  TYR   138      34.588  69.458  64.386  1.00                 C  
ATOM   1042  CD1 TYR   138      34.340  71.453  63.102  1.00                 C  
ATOM   1043  CE1 TYR   138      34.383  70.819  64.330  1.00                 C  
ATOM   1044  CD2 TYR   138      34.707  69.372  61.995  1.00                 C  
ATOM   1045  CE2 TYR   138      34.753  68.721  63.214  1.00                 C  
ATOM   1046  N   ARG   139      35.273  74.527  61.103  1.00                 N  
ATOM   1047  CA  ARG   139      35.206  75.584  62.105  1.00                 C  
ATOM   1048  C   ARG   139      33.827  75.609  62.760  1.00                 C  
ATOM   1049  O   ARG   139      32.804  75.730  62.081  1.00                 O  
ATOM   1050  CB  ARG   139      35.524  76.941  61.474  1.00                 C  
ATOM   1051  CD  ARG   139      35.860  79.411  61.771  1.00                 C  
ATOM   1052  NE  ARG   139      35.822  80.541  62.696  1.00                 N  
ATOM   1053  CG  ARG   139      35.491  78.104  62.453  1.00                 C  
ATOM   1054  CZ  ARG   139      36.011  81.807  62.337  1.00                 C  
ATOM   1055  NH1 ARG   139      35.958  82.769  63.248  1.00                 N  
ATOM   1056  NH2 ARG   139      36.252  82.107  61.068  1.00                 N  
ATOM   1057  N   LEU   140      33.809  75.496  64.085  1.00                 N  
ATOM   1058  CA  LEU   140      32.570  75.530  64.854  1.00                 C  
ATOM   1059  C   LEU   140      32.466  76.819  65.643  1.00                 C  
ATOM   1060  O   LEU   140      33.453  77.278  66.212  1.00                 O  
ATOM   1061  CB  LEU   140      32.489  74.324  65.792  1.00                 C  
ATOM   1062  CG  LEU   140      31.256  74.251  66.696  1.00                 C  
ATOM   1063  CD1 LEU   140      29.994  74.054  65.870  1.00                 C  
ATOM   1064  CD2 LEU   140      31.402  73.130  67.714  1.00                 C  
ATOM   1065  N   SER   141      31.265  77.384  65.706  1.00                 N  
ATOM   1066  CA  SER   141      31.062  78.644  66.411  1.00                 C  
ATOM   1067  C   SER   141      29.768  78.631  67.221  1.00                 C  
ATOM   1068  O   SER   141      28.716  79.059  66.746  1.00                 O  
ATOM   1069  CB  SER   141      31.046  79.813  65.424  1.00                 C  
ATOM   1070  OG  SER   141      30.879  81.048  66.100  1.00                 O  
ATOM   1071  N   VAL   142      29.866  78.137  68.452  1.00                 N  
ATOM   1072  CA  VAL   142      28.732  78.074  69.363  1.00                 C  
ATOM   1073  C   VAL   142      28.505  79.421  70.033  1.00                 C  
ATOM   1074  O   VAL   142      29.457  80.111  70.392  1.00                 O  
ATOM   1075  CB  VAL   142      28.926  76.981  70.430  1.00                 C  
ATOM   1076  CG1 VAL   142      27.786  77.011  71.437  1.00                 C  
ATOM   1077  CG2 VAL   142      29.028  75.611  69.777  1.00                 C  
ATOM   1078  N   ASP   143      27.242  79.787  70.213  1.00                 N  
ATOM   1079  CA  ASP   143      26.894  81.066  70.823  1.00                 C  
ATOM   1080  C   ASP   143      25.548  80.966  71.533  1.00                 C  
ATOM   1081  O   ASP   143      24.568  80.493  70.957  1.00                 O  
ATOM   1082  CB  ASP   143      26.862  82.172  69.767  1.00                 C  
ATOM   1083  CG  ASP   143      26.689  83.551  70.372  1.00                 C  
ATOM   1084  OD1 ASP   143      26.282  83.636  71.550  1.00                 O  
ATOM   1085  OD2 ASP   143      26.960  84.547  69.669  1.00                 O  
ATOM   1086  N   THR   144      25.506  81.415  72.784  1.00                 N  
ATOM   1087  CA  THR   144      24.306  81.278  73.603  1.00                 C  
ATOM   1088  C   THR   144      23.518  82.579  73.671  1.00                 C  
ATOM   1089  O   THR   144      24.100  83.664  73.682  1.00                 O  
ATOM   1090  CB  THR   144      24.648  80.823  75.034  1.00                 C  
ATOM   1091  OG1 THR   144      25.485  81.802  75.663  1.00                 O  
ATOM   1092  CG2 THR   144      25.389  79.495  75.008  1.00                 C  
ATOM   1093  N   SER   145      22.194  82.453  73.725  1.00                 N  
ATOM   1094  CA  SER   145      21.296  83.604  73.736  1.00                 C  
ATOM   1095  C   SER   145      21.852  84.744  72.891  1.00                 C  
ATOM   1096  O   SER   145      22.120  85.829  73.400  1.00                 O  
ATOM   1097  CB  SER   145      21.056  84.082  75.169  1.00                 C  
ATOM   1098  OG  SER   145      20.440  83.071  75.948  1.00                 O  
ATOM   1099  N   THR   146      22.011  84.497  71.586  1.00                 N  
ATOM   1100  CA  THR   146      22.643  85.438  70.655  1.00                 C  
ATOM   1101  C   THR   146      21.867  86.740  70.469  1.00                 C  
ATOM   1102  O   THR   146      22.450  87.821  70.561  1.00                 O  
ATOM   1103  CB  THR   146      22.845  84.807  69.265  1.00                 C  
ATOM   1104  OG1 THR   146      23.724  83.680  69.371  1.00                 O  
ATOM   1105  CG2 THR   146      23.460  85.815  68.306  1.00                 C  
ATOM   1106  N   PRO   147      20.568  86.631  70.209  1.00                 N  
ATOM   1107  CA  PRO   147      19.767  87.776  69.820  1.00                 C  
ATOM   1108  C   PRO   147      19.600  88.840  70.889  1.00                 C  
ATOM   1109  O   PRO   147      19.193  89.962  70.590  1.00                 O  
ATOM   1110  CB  PRO   147      18.404  87.174  69.474  1.00                 C  
ATOM   1111  CD  PRO   147      19.825  85.342  70.070  1.00                 C  
ATOM   1112  CG  PRO   147      18.695  85.744  69.163  1.00                 C  
ATOM   1113  N   ARG   148      19.913  88.495  72.134  1.00                 N  
ATOM   1114  CA  ARG   148      19.761  89.428  73.247  1.00                 C  
ATOM   1115  C   ARG   148      21.120  89.905  73.742  1.00                 C  
ATOM   1116  O   ARG   148      22.103  89.166  73.693  1.00                 O  
ATOM   1117  CB  ARG   148      18.980  88.776  74.390  1.00                 C  
ATOM   1118  CD  ARG   148      16.823  87.798  75.221  1.00                 C  
ATOM   1119  NE  ARG   148      15.459  87.400  74.883  1.00                 N  
ATOM   1120  CG  ARG   148      17.551  88.403  74.031  1.00                 C  
ATOM   1121  CZ  ARG   148      14.575  86.939  75.762  1.00                 C  
ATOM   1122  NH1 ARG   148      13.357  86.601  75.363  1.00                 N  
ATOM   1123  NH2 ARG   148      14.913  86.817  77.039  1.00                 N  
ATOM   1124  N   GLY   149      21.176  91.146  74.211  1.00                 N  
ATOM   1125  CA  GLY   149      22.417  91.698  74.735  1.00                 C  
ATOM   1126  C   GLY   149      22.544  91.373  76.217  1.00                 C  
ATOM   1127  O   GLY   149      23.081  92.159  76.998  1.00                 O  
ATOM   1128  N   SER   150      22.047  90.201  76.593  1.00                 N  
ATOM   1129  CA  SER   150      22.111  89.740  77.970  1.00                 C  
ATOM   1130  C   SER   150      22.453  88.255  77.993  1.00                 C  
ATOM   1131  O   SER   150      21.587  87.416  78.247  1.00                 O  
ATOM   1132  CB  SER   150      20.786  90.008  78.687  1.00                 C  
ATOM   1133  OG  SER   150      20.877  89.686  80.064  1.00                 O  
ATOM   1134  N   VAL   151      23.726  87.928  77.714  1.00                 N  
ATOM   1135  CA  VAL   151      24.217  86.544  77.711  1.00                 C  
ATOM   1136  C   VAL   151      23.808  85.789  78.964  1.00                 C  
ATOM   1137  O   VAL   151      24.247  86.125  80.061  1.00                 O  
ATOM   1138  CB  VAL   151      25.749  86.489  77.564  1.00                 C  
ATOM   1139  CG1 VAL   151      26.179  87.095  76.237  1.00                 C  
ATOM   1140  CG2 VAL   151      26.422  87.206  78.724  1.00                 C  
ATOM   1141  N   ARG   152      22.971  84.775  78.800  1.00                 N  
ATOM   1142  CA  ARG   152      22.481  84.013  79.936  1.00                 C  
ATOM   1143  C   ARG   152      23.493  82.986  80.427  1.00                 C  
ATOM   1144  O   ARG   152      23.154  82.150  81.258  1.00                 O  
ATOM   1145  CB  ARG   152      21.171  83.306  79.582  1.00                 C  
ATOM   1146  CD  ARG   152      18.761  83.488  78.908  1.00                 C  
ATOM   1147  NE  ARG   152      17.601  84.365  78.771  1.00                 N  
ATOM   1148  CG  ARG   152      19.999  84.247  79.355  1.00                 C  
ATOM   1149  CZ  ARG   152      17.346  85.105  77.696  1.00                 C  
ATOM   1150  NH1 ARG   152      16.267  85.874  77.661  1.00                 N  
ATOM   1151  NH2 ARG   152      18.173  85.074  76.660  1.00                 N  
ATOM   1152  N   ALA   153      24.719  83.029  79.909  1.00                 N  
ATOM   1153  CA  ALA   153      25.765  82.093  80.335  1.00                 C  
ATOM   1154  C   ALA   153      27.076  82.334  79.596  1.00                 C  
ATOM   1155  O   ALA   153      27.232  83.338  78.901  1.00                 O  
ATOM   1156  CB  ALA   153      25.311  80.657  80.121  1.00                 C  
ATOM   1157  N   LEU   154      28.005  81.393  79.746  1.00                 N  
ATOM   1158  CA  LEU   154      29.305  81.452  79.086  1.00                 C  
ATOM   1159  C   LEU   154      29.974  80.086  79.118  1.00                 C  
ATOM   1160  O   LEU   154      29.777  79.311  80.054  1.00                 O  
ATOM   1161  CB  LEU   154      30.197  82.502  79.751  1.00                 C  
ATOM   1162  CG  LEU   154      30.511  82.285  81.233  1.00                 C  
ATOM   1163  CD1 LEU   154      31.666  81.309  81.400  1.00                 C  
ATOM   1164  CD2 LEU   154      30.831  83.606  81.914  1.00                 C  
ATOM   1165  N   VAL   155      30.771  79.796  78.095  1.00                 N  
ATOM   1166  CA  VAL   155      31.594  78.588  78.078  1.00                 C  
ATOM   1167  C   VAL   155      32.805  78.775  78.979  1.00                 C  
ATOM   1168  O   VAL   155      33.284  79.892  79.157  1.00                 O  
ATOM   1169  CB  VAL   155      32.038  78.227  76.648  1.00                 C  
ATOM   1170  CG1 VAL   155      30.827  77.969  75.764  1.00                 C  
ATOM   1171  CG2 VAL   155      32.902  79.334  76.063  1.00                 C  
ATOM   1172  N   ILE   156      33.302  77.681  79.544  1.00                 N  
ATOM   1173  CA  ILE   156      34.404  77.765  80.488  1.00                 C  
ATOM   1174  C   ILE   156      35.734  77.869  79.758  1.00                 C  
ATOM   1175  O   ILE   156      36.602  78.655  80.136  1.00                 O  
ATOM   1176  CB  ILE   156      34.421  76.558  81.445  1.00                 C  
ATOM   1177  CD1 ILE   156      32.903  77.755  83.107  1.00                 C  
ATOM   1178  CG1 ILE   156      33.134  76.515  82.271  1.00                 C  
ATOM   1179  CG2 ILE   156      35.660  76.595  82.326  1.00                 C  
ATOM   1180  N   PRO   157      35.884  77.072  78.707  1.00                 N  
ATOM   1181  CA  PRO   157      37.137  77.005  77.968  1.00                 C  
ATOM   1182  C   PRO   157      37.636  78.392  77.564  1.00                 C  
ATOM   1183  O   PRO   157      38.843  78.637  77.534  1.00                 O  
ATOM   1184  CB  PRO   157      36.797  76.160  76.738  1.00                 C  
ATOM   1185  CD  PRO   157      34.829  76.114  78.100  1.00                 C  
ATOM   1186  CG  PRO   157      35.682  75.277  77.189  1.00                 C  
ATOM   1187  N   ASN   158      36.709  79.298  77.257  1.00                 N  
ATOM   1188  CA  ASN   158      37.077  80.641  76.809  1.00                 C  
ATOM   1189  C   ASN   158      36.539  81.730  77.729  1.00                 C  
ATOM   1190  O   ASN   158      37.060  82.843  77.749  1.00                 O  
ATOM   1191  CB  ASN   158      36.590  80.881  75.379  1.00                 C  
ATOM   1192  CG  ASN   158      37.124  82.172  74.790  1.00                 C  
ATOM   1193  OD1 ASN   158      38.319  82.455  74.871  1.00                 O  
ATOM   1194  ND2 ASN   158      36.237  82.961  74.194  1.00                 N  
ATOM   1195  N   SER   159      35.493  81.404  78.480  1.00                 N  
ATOM   1196  CA  SER   159      34.909  82.337  79.437  1.00                 C  
ATOM   1197  C   SER   159      33.949  83.314  78.763  1.00                 C  
ATOM   1198  O   SER   159      33.203  84.020  79.436  1.00                 O  
ATOM   1199  CB  SER   159      36.007  83.113  80.167  1.00                 C  
ATOM   1200  OG  SER   159      36.871  82.237  80.869  1.00                 O  
ATOM   1201  N   VAL   160      33.972  83.355  77.435  1.00                 N  
ATOM   1202  CA  VAL   160      33.072  84.223  76.685  1.00                 C  
ATOM   1203  C   VAL   160      31.679  83.624  76.577  1.00                 C  
ATOM   1204  O   VAL   160      31.443  82.496  77.004  1.00                 O  
ATOM   1205  CB  VAL   160      33.616  84.517  75.275  1.00                 C  
ATOM   1206  CG1 VAL   160      32.627  85.362  74.487  1.00                 C  
ATOM   1207  CG2 VAL   160      34.967  85.211  75.359  1.00                 C  
ATOM   1208  N   SER   161      30.759  84.395  76.006  1.00                 N  
ATOM   1209  CA  SER   161      29.394  83.937  75.775  1.00                 C  
ATOM   1210  C   SER   161      29.341  83.069  74.522  1.00                 C  
ATOM   1211  O   SER   161      28.271  82.614  74.109  1.00                 O  
ATOM   1212  CB  SER   161      28.443  85.129  75.648  1.00                 C  
ATOM   1213  OG  SER   161      28.731  85.890  74.488  1.00                 O  
ATOM   1214  N   ASP   162      30.510  82.846  73.929  1.00                 N  
ATOM   1215  CA  ASP   162      30.639  82.021  72.735  1.00                 C  
ATOM   1216  C   ASP   162      32.062  81.470  72.626  1.00                 C  
ATOM   1217  O   ASP   162      32.967  81.920  73.333  1.00                 O  
ATOM   1218  CB  ASP   162      30.277  82.826  71.486  1.00                 C  
ATOM   1219  CG  ASP   162      31.178  84.029  71.286  1.00                 C  
ATOM   1220  OD1 ASP   162      32.371  83.943  71.644  1.00                 O  
ATOM   1221  OD2 ASP   162      30.691  85.057  70.771  1.00                 O  
ATOM   1222  N   ILE   163      32.260  80.488  71.751  1.00                 N  
ATOM   1223  CA  ILE   163      33.584  79.910  71.549  1.00                 C  
ATOM   1224  C   ILE   163      33.704  79.281  70.170  1.00                 C  
ATOM   1225  O   ILE   163      32.701  79.002  69.513  1.00                 O  
ATOM   1226  CB  ILE   163      33.914  78.864  72.630  1.00                 C  
ATOM   1227  CD1 ILE   163      35.883  77.722  73.778  1.00                 C  
ATOM   1228  CG1 ILE   163      35.392  78.473  72.560  1.00                 C  
ATOM   1229  CG2 ILE   163      33.001  77.655  72.498  1.00                 C  
ATOM   1230  N   LEU   164      34.943  79.057  69.742  1.00                 N  
ATOM   1231  CA  LEU   164      35.210  78.411  68.465  1.00                 C  
ATOM   1232  C   LEU   164      36.391  77.452  68.568  1.00                 C  
ATOM   1233  O   LEU   164      37.380  77.732  69.248  1.00                 O  
ATOM   1234  CB  LEU   164      35.477  79.457  67.381  1.00                 C  
ATOM   1235  CG  LEU   164      34.298  80.354  66.999  1.00                 C  
ATOM   1236  CD1 LEU   164      34.195  81.539  67.947  1.00                 C  
ATOM   1237  CD2 LEU   164      34.433  80.836  65.562  1.00                 C  
ATOM   1238  N   ARG   165      36.284  76.323  67.880  1.00                 N  
ATOM   1239  CA  ARG   165      37.366  75.351  67.843  1.00                 C  
ATOM   1240  C   ARG   165      37.312  74.536  66.549  1.00                 C  
ATOM   1241  O   ARG   165      36.248  74.064  66.143  1.00                 O  
ATOM   1242  CB  ARG   165      37.296  74.425  69.059  1.00                 C  
ATOM   1243  CD  ARG   165      37.464  74.148  71.548  1.00                 C  
ATOM   1244  NE  ARG   165      36.162  73.494  71.658  1.00                 N  
ATOM   1245  CG  ARG   165      37.512  75.130  70.389  1.00                 C  
ATOM   1246  CZ  ARG   165      35.107  74.028  72.263  1.00                 C  
ATOM   1247  NH1 ARG   165      33.963  73.359  72.314  1.00                 N  
ATOM   1248  NH2 ARG   165      35.197  75.229  72.817  1.00                 N  
ATOM   1249  N   ALA   166      38.465  74.383  65.901  1.00                 N  
ATOM   1250  CA  ALA   166      38.552  73.623  64.656  1.00                 C  
ATOM   1251  C   ALA   166      38.860  72.159  64.943  1.00                 C  
ATOM   1252  O   ALA   166      39.899  71.835  65.521  1.00                 O  
ATOM   1253  CB  ALA   166      39.613  74.220  63.744  1.00                 C  
ATOM   1254  N   PHE   167      37.951  71.278  64.533  1.00                 N  
ATOM   1255  CA  PHE   167      38.085  69.852  64.813  1.00                 C  
ATOM   1256  C   PHE   167      37.848  68.989  63.564  1.00                 C  
ATOM   1257  O   PHE   167      37.292  69.456  62.561  1.00                 O  
ATOM   1258  CB  PHE   167      37.113  69.429  65.917  1.00                 C  
ATOM   1259  CG  PHE   167      37.339  70.132  67.225  1.00                 C  
ATOM   1260  CZ  PHE   167      37.761  71.431  69.645  1.00                 C  
ATOM   1261  CD1 PHE   167      36.363  70.955  67.762  1.00                 C  
ATOM   1262  CE1 PHE   167      36.570  71.602  68.965  1.00                 C  
ATOM   1263  CD2 PHE   167      38.525  69.972  67.918  1.00                 C  
ATOM   1264  CE2 PHE   167      38.732  70.619  69.121  1.00                 C  
ATOM   1265  N   GLU   168      38.271  67.728  63.638  1.00                 N  
ATOM   1266  CA  GLU   168      38.243  66.830  62.484  1.00                 C  
ATOM   1267  C   GLU   168      36.971  65.994  62.420  1.00                 C  
ATOM   1268  O   GLU   168      36.609  65.309  63.376  1.00                 O  
ATOM   1269  CB  GLU   168      39.457  65.899  62.500  1.00                 C  
ATOM   1270  CD  GLU   168      40.779  64.092  61.330  1.00                 C  
ATOM   1271  CG  GLU   168      39.549  64.978  61.294  1.00                 C  
ATOM   1272  OE1 GLU   168      41.886  64.601  61.058  1.00                 O  
ATOM   1273  OE2 GLU   168      40.634  62.888  61.630  1.00                 O  
ATOM   1274  N   ILE   169      36.304  66.053  61.274  1.00                 N  
ATOM   1275  CA  ILE   169      35.096  65.272  61.041  1.00                 C  
ATOM   1276  C   ILE   169      35.403  63.914  60.423  1.00                 C  
ATOM   1277  O   ILE   169      36.552  63.597  60.124  1.00                 O  
ATOM   1278  CB  ILE   169      34.100  66.028  60.141  1.00                 C  
ATOM   1279  CD1 ILE   169      34.718  65.221  57.804  1.00                 C  
ATOM   1280  CG1 ILE   169      34.746  66.363  58.796  1.00                 C  
ATOM   1281  CG2 ILE   169      33.582  67.271  60.847  1.00                 C  
ATOM   1282  N   ARG   170      34.357  63.113  60.250  1.00                 N  
ATOM   1283  CA  ARG   170      34.442  61.870  59.507  1.00                 C  
ATOM   1284  C   ARG   170      33.049  61.421  59.122  1.00                 C  
ATOM   1285  O   ARG   170      32.071  62.102  59.430  1.00                 O  
ATOM   1286  CB  ARG   170      35.156  60.799  60.334  1.00                 C  
ATOM   1287  CD  ARG   170      37.267  59.997  61.428  1.00                 C  
ATOM   1288  NE  ARG   170      38.661  60.297  61.748  1.00                 N  
ATOM   1289  CG  ARG   170      36.607  61.123  60.650  1.00                 C  
ATOM   1290  CZ  ARG   170      39.469  59.475  62.411  1.00                 C  
ATOM   1291  NH1 ARG   170      40.722  59.833  62.656  1.00                 N  
ATOM   1292  NH2 ARG   170      39.021  58.298  62.827  1.00                 N  
ATOM   1293  N   ARG   171      32.947  60.289  58.436  1.00                 N  
ATOM   1294  CA  ARG   171      31.640  59.698  58.178  1.00                 C  
ATOM   1295  C   ARG   171      31.155  59.039  59.458  1.00                 C  
ATOM   1296  O   ARG   171      29.979  58.685  59.589  1.00                 O  
ATOM   1297  CB  ARG   171      31.723  58.696  57.025  1.00                 C  
ATOM   1298  CD  ARG   171      32.619  56.523  56.144  1.00                 C  
ATOM   1299  NE  ARG   171      33.336  55.289  56.453  1.00                 N  
ATOM   1300  CG  ARG   171      32.493  57.429  57.358  1.00                 C  
ATOM   1301  CZ  ARG   171      33.646  54.360  55.555  1.00                 C  
ATOM   1302  NH1 ARG   171      34.301  53.269  55.928  1.00                 N  
ATOM   1303  NH2 ARG   171      33.300  54.523  54.285  1.00                 N  
ATOM   1304  N   ASP   172      32.081  58.870  60.399  1.00                 N  
ATOM   1305  CA  ASP   172      31.738  58.442  61.747  1.00                 C  
ATOM   1306  C   ASP   172      31.615  59.682  62.629  1.00                 C  
ATOM   1307  O   ASP   172      32.474  60.568  62.592  1.00                 O  
ATOM   1308  CB  ASP   172      32.791  57.472  62.285  1.00                 C  
ATOM   1309  CG  ASP   172      32.781  56.140  61.561  1.00                 C  
ATOM   1310  OD1 ASP   172      31.788  55.853  60.861  1.00                 O  
ATOM   1311  OD2 ASP   172      33.766  55.383  61.695  1.00                 O  
ATOM   1312  N   GLU   173      30.535  59.742  63.403  1.00                 N  
ATOM   1313  CA  GLU   173      30.225  60.899  64.238  1.00                 C  
ATOM   1314  C   GLU   173      31.454  61.506  64.923  1.00                 C  
ATOM   1315  O   GLU   173      32.503  60.872  65.020  1.00                 O  
ATOM   1316  CB  GLU   173      29.198  60.527  65.309  1.00                 C  
ATOM   1317  CD  GLU   173      29.649  58.119  65.925  1.00                 C  
ATOM   1318  CG  GLU   173      29.723  59.568  66.366  1.00                 C  
ATOM   1319  OE1 GLU   173      29.336  57.873  64.741  1.00                 O  
ATOM   1320  OE2 GLU   173      29.905  57.229  66.763  1.00                 O  
ATOM   1321  N   LEU   174      31.316  62.747  65.385  1.00                 N  
ATOM   1322  CA  LEU   174      32.309  63.350  66.269  1.00                 C  
ATOM   1323  C   LEU   174      31.632  64.159  67.373  1.00                 C  
ATOM   1324  O   LEU   174      31.207  65.292  67.156  1.00                 O  
ATOM   1325  CB  LEU   174      33.266  64.239  65.472  1.00                 C  
ATOM   1326  CG  LEU   174      34.350  64.960  66.277  1.00                 C  
ATOM   1327  CD1 LEU   174      35.290  63.959  66.930  1.00                 C  
ATOM   1328  CD2 LEU   174      35.130  65.918  65.390  1.00                 C  
ATOM   1329  N   VAL   175      31.536  63.564  68.558  1.00                 N  
ATOM   1330  CA  VAL   175      30.828  64.181  69.673  1.00                 C  
ATOM   1331  C   VAL   175      31.764  64.762  70.731  1.00                 C  
ATOM   1332  O   VAL   175      32.603  64.056  71.288  1.00                 O  
ATOM   1333  CB  VAL   175      29.872  63.185  70.356  1.00                 C  
ATOM   1334  CG1 VAL   175      29.176  63.840  71.538  1.00                 C  
ATOM   1335  CG2 VAL   175      28.853  62.656  69.358  1.00                 C  
ATOM   1336  N   CYS   176      31.610  66.055  71.005  1.00                 N  
ATOM   1337  CA  CYS   176      32.345  66.701  72.088  1.00                 C  
ATOM   1338  C   CYS   176      31.425  67.585  72.917  1.00                 C  
ATOM   1339  O   CYS   176      30.755  68.463  72.376  1.00                 O  
ATOM   1340  CB  CYS   176      33.507  67.525  71.530  1.00                 C  
ATOM   1341  SG  CYS   176      34.509  68.351  72.788  1.00                 S  
ATOM   1342  N   ASP   177      31.413  67.361  74.229  1.00                 N  
ATOM   1343  CA  ASP   177      30.594  68.152  75.143  1.00                 C  
ATOM   1344  C   ASP   177      31.375  69.292  75.783  1.00                 C  
ATOM   1345  O   ASP   177      32.530  69.121  76.156  1.00                 O  
ATOM   1346  CB  ASP   177      30.003  67.263  76.239  1.00                 C  
ATOM   1347  CG  ASP   177      29.038  68.010  77.138  1.00                 C  
ATOM   1348  OD1 ASP   177      29.324  69.177  77.478  1.00                 O  
ATOM   1349  OD2 ASP   177      27.994  67.428  77.502  1.00                 O  
ATOM   1350  N   ASP   178      30.741  70.454  75.910  1.00                 N  
ATOM   1351  CA  ASP   178      31.413  71.629  76.457  1.00                 C  
ATOM   1352  C   ASP   178      30.846  72.064  77.798  1.00                 C  
ATOM   1353  O   ASP   178      29.718  71.732  78.151  1.00                 O  
ATOM   1354  CB  ASP   178      31.330  72.799  75.475  1.00                 C  
ATOM   1355  CG  ASP   178      32.112  72.547  74.201  1.00                 C  
ATOM   1356  OD1 ASP   178      33.014  71.684  74.218  1.00                 O  
ATOM   1357  OD2 ASP   178      31.822  73.213  73.184  1.00                 O  
ATOM   1358  N   GLU   179      31.652  72.814  78.540  1.00                 N  
ATOM   1359  CA  GLU   179      31.286  73.251  79.875  1.00                 C  
ATOM   1360  C   GLU   179      30.659  74.632  79.861  1.00                 C  
ATOM   1361  O   GLU   179      31.207  75.571  79.289  1.00                 O  
ATOM   1362  CB  GLU   179      32.509  73.248  80.794  1.00                 C  
ATOM   1363  CD  GLU   179      34.283  71.900  81.984  1.00                 C  
ATOM   1364  CG  GLU   179      33.087  71.866  81.053  1.00                 C  
ATOM   1365  OE1 GLU   179      34.828  73.000  82.211  1.00                 O  
ATOM   1366  OE2 GLU   179      34.675  70.825  82.486  1.00                 O  
ATOM   1367  N   ILE   180      29.504  74.736  80.506  1.00                 N  
ATOM   1368  CA  ILE   180      28.747  75.976  80.563  1.00                 C  
ATOM   1369  C   ILE   180      28.578  76.419  82.009  1.00                 C  
ATOM   1370  O   ILE   180      28.474  75.594  82.915  1.00                 O  
ATOM   1371  CB  ILE   180      27.374  75.831  79.882  1.00                 C  
ATOM   1372  CD1 ILE   180      26.258  75.090  77.713  1.00                 C  
ATOM   1373  CG1 ILE   180      27.546  75.482  78.402  1.00                 C  
ATOM   1374  CG2 ILE   180      26.547  77.093  80.074  1.00                 C  
ATOM   1375  N   ARG   181      28.555  77.729  82.218  1.00                 N  
ATOM   1376  CA  ARG   181      28.465  78.287  83.555  1.00                 C  
ATOM   1377  C   ARG   181      27.249  79.191  83.668  1.00                 C  
ATOM   1378  O   ARG   181      27.182  80.236  83.020  1.00                 O  
ATOM   1379  CB  ARG   181      29.741  79.058  83.901  1.00                 C  
ATOM   1380  CD  ARG   181      31.130  80.208  85.646  1.00                 C  
ATOM   1381  NE  ARG   181      31.339  81.448  84.902  1.00                 N  
ATOM   1382  CG  ARG   181      29.785  79.575  85.330  1.00                 C  
ATOM   1383  CZ  ARG   181      32.497  82.098  84.843  1.00                 C  
ATOM   1384  NH1 ARG   181      32.594  83.219  84.141  1.00                 N  
ATOM   1385  NH2 ARG   181      33.556  81.625  85.486  1.00                 N  
ATOM   1386  N   VAL   182      26.291  78.783  84.493  1.00                 N  
ATOM   1387  CA  VAL   182      25.114  79.598  84.760  1.00                 C  
ATOM   1388  C   VAL   182      25.291  80.371  86.066  1.00                 C  
ATOM   1389  O   VAL   182      25.488  79.769  87.123  1.00                 O  
ATOM   1390  CB  VAL   182      23.835  78.741  84.817  1.00                 C  
ATOM   1391  CG1 VAL   182      22.627  79.609  85.136  1.00                 C  
ATOM   1392  CG2 VAL   182      23.632  78.000  83.505  1.00                 C  
ATOM   1393  N   TYR   183      25.224  81.711  85.999  1.00                 N  
ATOM   1394  CA  TYR   183      25.299  82.519  87.221  1.00                 C  
ATOM   1395  C   TYR   183      24.154  82.180  88.169  1.00                 C  
ATOM   1396  O   TYR   183      23.015  82.048  87.724  1.00                 O  
ATOM   1397  CB  TYR   183      25.278  84.010  86.879  1.00                 C  
ATOM   1398  CG  TYR   183      26.548  84.507  86.227  1.00                 C  
ATOM   1399  OH  TYR   183      30.033  85.876  84.417  1.00                 O  
ATOM   1400  CZ  TYR   183      28.880  85.423  85.018  1.00                 C  
ATOM   1401  CD1 TYR   183      26.580  84.809  84.871  1.00                 C  
ATOM   1402  CE1 TYR   183      27.736  85.264  84.266  1.00                 C  
ATOM   1403  CD2 TYR   183      27.710  84.674  86.968  1.00                 C  
ATOM   1404  CE2 TYR   183      28.876  85.127  86.380  1.00                 C  
ATOM   1405  N   ALA   184      24.457  82.037  89.454  1.00                 N  
ATOM   1406  CA  ALA   184      23.450  81.664  90.441  1.00                 C  
ATOM   1407  C   ALA   184      22.160  82.470  90.277  1.00                 C  
ATOM   1408  O   ALA   184      21.065  81.912  90.330  1.00                 O  
ATOM   1409  CB  ALA   184      23.994  81.850  91.849  1.00                 C  
ATOM   1410  N   PRO   185      22.296  83.776  90.067  1.00                 N  
ATOM   1411  CA  PRO   185      21.142  84.668  89.979  1.00                 C  
ATOM   1412  C   PRO   185      20.871  85.102  88.540  1.00                 C  
ATOM   1413  O   PRO   185      21.788  85.493  87.818  1.00                 O  
ATOM   1414  CB  PRO   185      21.529  85.862  90.855  1.00                 C  
ATOM   1415  CD  PRO   185      23.479  84.484  90.682  1.00                 C  
ATOM   1416  CG  PRO   185      23.018  85.911  90.781  1.00                 C  
ATOM   1417  N   TYR   186      19.605  85.050  88.134  1.00                 N  
ATOM   1418  CA  TYR   186      19.218  85.432  86.779  1.00                 C  
ATOM   1419  C   TYR   186      17.779  85.936  86.720  1.00                 C  
ATOM   1420  O   TYR   186      16.923  85.493  87.486  1.00                 O  
ATOM   1421  CB  TYR   186      19.391  84.253  85.820  1.00                 C  
ATOM   1422  CG  TYR   186      18.499  83.073  86.133  1.00                 C  
ATOM   1423  OH  TYR   186      16.034  79.833  86.985  1.00                 O  
ATOM   1424  CZ  TYR   186      16.851  80.905  86.704  1.00                 C  
ATOM   1425  CD1 TYR   186      17.257  82.938  85.525  1.00                 C  
ATOM   1426  CE1 TYR   186      16.435  81.863  85.805  1.00                 C  
ATOM   1427  CD2 TYR   186      18.901  82.097  87.037  1.00                 C  
ATOM   1428  CE2 TYR   186      18.092  81.015  87.329  1.00                 C  
ATOM   1429  N   GLN   187      17.519  86.861  85.801  1.00                 N  
ATOM   1430  CA  GLN   187      16.182  87.420  85.635  1.00                 C  
ATOM   1431  C   GLN   187      15.265  86.456  84.896  1.00                 C  
ATOM   1432  O   GLN   187      14.441  85.772  85.504  1.00                 O  
ATOM   1433  CB  GLN   187      16.248  88.754  84.888  1.00                 C  
ATOM   1434  CD  GLN   187      14.354  89.897  86.106  1.00                 C  
ATOM   1435  CG  GLN   187      14.909  89.462  84.764  1.00                 C  
ATOM   1436  OE1 GLN   187      15.024  90.592  86.870  1.00                 O  
ATOM   1437  NE2 GLN   187      13.124  89.489  86.396  1.00                 N  
ATOM   1438  N   ASP   188      15.415  86.412  83.577  1.00                 N  
ATOM   1439  CA  ASP   188      14.561  85.591  82.731  1.00                 C  
ATOM   1440  C   ASP   188      14.898  84.111  82.854  1.00                 C  
ATOM   1441  O   ASP   188      16.033  83.700  82.616  1.00                 O  
ATOM   1442  CB  ASP   188      14.677  86.027  81.269  1.00                 C  
ATOM   1443  CG  ASP   188      13.723  85.277  80.360  1.00                 C  
ATOM   1444  OD1 ASP   188      13.088  84.311  80.833  1.00                 O  
ATOM   1445  OD2 ASP   188      13.612  85.654  79.175  1.00                 O  
ATOM   1446  N   ILE   189      13.900  83.314  83.223  1.00                 N  
ATOM   1447  CA  ILE   189      14.064  81.870  83.327  1.00                 C  
ATOM   1448  C   ILE   189      13.054  81.141  82.450  1.00                 C  
ATOM   1449  O   ILE   189      13.278  79.999  82.055  1.00                 O  
ATOM   1450  CB  ILE   189      13.935  81.391  84.785  1.00                 C  
ATOM   1451  CD1 ILE   189      12.239  81.050  86.657  1.00                 C  
ATOM   1452  CG1 ILE   189      12.540  81.709  85.329  1.00                 C  
ATOM   1453  CG2 ILE   189      15.031  82.000  85.645  1.00                 C  
ATOM   1454  N   TRP   190      11.941  81.804  82.152  1.00                 N  
ATOM   1455  CA  TRP   190      10.875  81.200  81.360  1.00                 C  
ATOM   1456  C   TRP   190      11.361  80.813  79.966  1.00                 C  
ATOM   1457  O   TRP   190      11.050  79.730  79.471  1.00                 O  
ATOM   1458  CB  TRP   190       9.684  82.154  81.248  1.00                 C  
ATOM   1459  CG  TRP   190       8.890  82.273  82.512  1.00                 C  
ATOM   1460  CD1 TRP   190       9.021  81.511  83.637  1.00                 C  
ATOM   1461  NE1 TRP   190       8.118  81.915  84.591  1.00                 N  
ATOM   1462  CD2 TRP   190       7.840  83.211  82.782  1.00                 C  
ATOM   1463  CE2 TRP   190       7.382  82.958  84.087  1.00                 C  
ATOM   1464  CH2 TRP   190       5.790  84.695  83.932  1.00                 C  
ATOM   1465  CZ2 TRP   190       6.355  83.696  84.674  1.00                 C  
ATOM   1466  CE3 TRP   190       7.244  84.239  82.045  1.00                 C  
ATOM   1467  CZ3 TRP   190       6.226  84.968  82.631  1.00                 C  
ATOM   1468  N   ARG   191      12.124  81.701  79.338  1.00                 N  
ATOM   1469  CA  ARG   191      12.639  81.454  77.996  1.00                 C  
ATOM   1470  C   ARG   191      13.904  80.605  78.055  1.00                 C  
ATOM   1471  O   ARG   191      14.951  81.077  78.495  1.00                 O  
ATOM   1472  CB  ARG   191      12.918  82.776  77.277  1.00                 C  
ATOM   1473  CD  ARG   191      13.580  83.962  75.167  1.00                 C  
ATOM   1474  NE  ARG   191      14.059  83.824  73.793  1.00                 N  
ATOM   1475  CG  ARG   191      13.407  82.614  75.848  1.00                 C  
ATOM   1476  CZ  ARG   191      14.334  84.848  72.992  1.00                 C  
ATOM   1477  NH1 ARG   191      14.765  84.626  71.758  1.00                 N  
ATOM   1478  NH2 ARG   191      14.178  86.091  73.427  1.00                 N  
ATOM   1479  N   ASN   192      13.813  79.340  77.615  1.00                 N  
ATOM   1480  CA  ASN   192      15.018  78.505  77.622  1.00                 C  
ATOM   1481  C   ASN   192      16.204  79.245  77.020  1.00                 C  
ATOM   1482  O   ASN   192      16.013  80.150  76.210  1.00                 O  
ATOM   1483  CB  ASN   192      14.766  77.194  76.874  1.00                 C  
ATOM   1484  CG  ASN   192      14.502  77.408  75.397  1.00                 C  
ATOM   1485  OD1 ASN   192      15.292  78.047  74.701  1.00                 O  
ATOM   1486  ND2 ASN   192      13.387  76.873  74.913  1.00                 N  
ATOM   1487  N   VAL   193      17.412  78.875  77.422  1.00                 N  
ATOM   1488  CA  VAL   193      18.609  79.453  76.827  1.00                 C  
ATOM   1489  C   VAL   193      18.975  78.705  75.551  1.00                 C  
ATOM   1490  O   VAL   193      19.075  77.479  75.538  1.00                 O  
ATOM   1491  CB  VAL   193      19.792  79.439  77.812  1.00                 C  
ATOM   1492  CG1 VAL   193      21.054  79.956  77.138  1.00                 C  
ATOM   1493  CG2 VAL   193      19.467  80.266  79.047  1.00                 C  
ATOM   1494  N   VAL   194      19.172  79.459  74.478  1.00                 N  
ATOM   1495  CA  VAL   194      19.470  78.887  73.175  1.00                 C  
ATOM   1496  C   VAL   194      20.968  78.648  73.008  1.00                 C  
ATOM   1497  O   VAL   194      21.790  79.347  73.608  1.00                 O  
ATOM   1498  CB  VAL   194      18.956  79.784  72.034  1.00                 C  
ATOM   1499  CG1 VAL   194      17.445  79.935  72.114  1.00                 C  
ATOM   1500  CG2 VAL   194      19.634  81.145  72.079  1.00                 C  
ATOM   1501  N   VAL   195      21.313  77.646  72.203  1.00                 N  
ATOM   1502  CA  VAL   195      22.697  77.411  71.801  1.00                 C  
ATOM   1503  C   VAL   195      22.734  76.975  70.341  1.00                 C  
ATOM   1504  O   VAL   195      22.323  75.864  70.004  1.00                 O  
ATOM   1505  CB  VAL   195      23.375  76.361  72.700  1.00                 C  
ATOM   1506  CG1 VAL   195      24.810  76.125  72.254  1.00                 C  
ATOM   1507  CG2 VAL   195      23.331  76.797  74.156  1.00                 C  
ATOM   1508  N   GLU   196      23.234  77.854  69.479  1.00                 N  
ATOM   1509  CA  GLU   196      23.285  77.581  68.048  1.00                 C  
ATOM   1510  C   GLU   196      24.733  77.471  67.593  1.00                 C  
ATOM   1511  O   GLU   196      25.624  78.045  68.220  1.00                 O  
ATOM   1512  CB  GLU   196      22.554  78.675  67.267  1.00                 C  
ATOM   1513  CD  GLU   196      22.406  81.118  66.642  1.00                 C  
ATOM   1514  CG  GLU   196      23.160  80.060  67.423  1.00                 C  
ATOM   1515  OE1 GLU   196      21.707  80.755  65.673  1.00                 O  
ATOM   1516  OE2 GLU   196      22.513  82.309  67.000  1.00                 O  
ATOM   1517  N   ALA   197      24.966  76.733  66.509  1.00                 N  
ATOM   1518  CA  ALA   197      26.305  76.646  65.930  1.00                 C  
ATOM   1519  C   ALA   197      26.355  77.139  64.480  1.00                 C  
ATOM   1520  O   ALA   197      25.443  76.893  63.689  1.00                 O  
ATOM   1521  CB  ALA   197      26.818  75.215  65.992  1.00                 C  
ATOM   1522  N   ARG   198      27.422  77.865  64.160  1.00                 N  
ATOM   1523  CA  ARG   198      27.775  78.179  62.783  1.00                 C  
ATOM   1524  C   ARG   198      28.962  77.296  62.425  1.00                 C  
ATOM   1525  O   ARG   198      30.013  77.376  63.059  1.00                 O  
ATOM   1526  CB  ARG   198      28.090  79.669  62.637  1.00                 C  
ATOM   1527  CD  ARG   198      28.691  81.590  61.138  1.00                 C  
ATOM   1528  NE  ARG   198      29.047  82.013  59.786  1.00                 N  
ATOM   1529  CG  ARG   198      28.442  80.093  61.221  1.00                 C  
ATOM   1530  CZ  ARG   198      29.370  83.258  59.452  1.00                 C  
ATOM   1531  NH1 ARG   198      29.679  83.549  58.196  1.00                 N  
ATOM   1532  NH2 ARG   198      29.382  84.209  60.376  1.00                 N  
ATOM   1533  N   TYR   199      28.791  76.439  61.425  1.00                 N  
ATOM   1534  CA  TYR   199      29.857  75.530  61.027  1.00                 C  
ATOM   1535  C   TYR   199      30.057  75.561  59.523  1.00                 C  
ATOM   1536  O   TYR   199      29.111  75.757  58.763  1.00                 O  
ATOM   1537  CB  TYR   199      29.548  74.105  61.491  1.00                 C  
ATOM   1538  CG  TYR   199      28.327  73.499  60.837  1.00                 C  
ATOM   1539  OH  TYR   199      24.978  71.827  59.026  1.00                 O  
ATOM   1540  CZ  TYR   199      26.085  72.381  59.626  1.00                 C  
ATOM   1541  CD1 TYR   199      28.440  72.758  59.668  1.00                 C  
ATOM   1542  CE1 TYR   199      27.330  72.200  59.063  1.00                 C  
ATOM   1543  CD2 TYR   199      27.064  73.671  61.390  1.00                 C  
ATOM   1544  CE2 TYR   199      25.943  73.121  60.799  1.00                 C  
ATOM   1545  N   SER   200      31.300  75.371  59.101  1.00                 N  
ATOM   1546  CA  SER   200      31.633  75.398  57.687  1.00                 C  
ATOM   1547  C   SER   200      32.745  74.395  57.402  1.00                 C  
ATOM   1548  O   SER   200      32.898  73.416  58.128  1.00                 O  
ATOM   1549  CB  SER   200      32.049  76.808  57.261  1.00                 C  
ATOM   1550  OG  SER   200      33.273  77.183  57.868  1.00                 O  
ATOM   1551  N   LEU   201      33.512  74.629  56.344  1.00                 N  
ATOM   1552  CA  LEU   201      34.588  73.720  55.970  1.00                 C  
ATOM   1553  C   LEU   201      35.891  74.476  55.804  1.00                 C  
ATOM   1554  O   LEU   201      36.234  74.907  54.705  1.00                 O  
ATOM   1555  CB  LEU   201      34.237  72.975  54.680  1.00                 C  
ATOM   1556  CG  LEU   201      32.978  72.106  54.721  1.00                 C  
ATOM   1557  CD1 LEU   201      32.666  71.548  53.341  1.00                 C  
ATOM   1558  CD2 LEU   201      33.138  70.975  55.725  1.00                 C  
ATOM   1559  N   ASP   202      36.619  74.629  56.901  1.00                 N  
ATOM   1560  CA  ASP   202      37.833  75.429  56.898  1.00                 C  
ATOM   1561  C   ASP   202      39.016  74.671  56.304  1.00                 C  
ATOM   1562  O   ASP   202      39.046  73.438  56.291  1.00                 O  
ATOM   1563  CB  ASP   202      38.177  75.886  58.317  1.00                 C  
ATOM   1564  CG  ASP   202      39.204  77.001  58.337  1.00                 C  
ATOM   1565  OD1 ASP   202      39.692  77.379  57.251  1.00                 O  
ATOM   1566  OD2 ASP   202      39.520  77.498  59.439  1.00                 O  
ATOM   1567  N   GLU   203      39.994  75.428  55.819  1.00                 N  
ATOM   1568  CA  GLU   203      41.223  74.859  55.305  1.00                 C  
ATOM   1569  C   GLU   203      41.074  74.298  53.907  1.00                 C  
ATOM   1570  O   GLU   203      41.520  74.903  52.932  1.00                 O  
ATOM   1571  CB  GLU   203      41.733  73.756  56.235  1.00                 C  
ATOM   1572  CD  GLU   203      42.603  73.124  58.520  1.00                 C  
ATOM   1573  CG  GLU   203      42.037  74.227  57.648  1.00                 C  
ATOM   1574  OE1 GLU   203      43.832  72.907  58.481  1.00                 O  
ATOM   1575  OE2 GLU   203      41.817  72.476  59.244  1.00                 O  
ATOM   1576  N   SER   204      40.149  74.871  53.139  1.00                 N  
ATOM   1577  CA  SER   204      39.858  74.437  51.773  1.00                 C  
ATOM   1578  C   SER   204      41.012  74.585  50.774  1.00                 C  
ATOM   1579  O   SER   204      41.204  73.762  49.874  1.00                 O  
ATOM   1580  CB  SER   204      38.657  75.201  51.212  1.00                 C  
ATOM   1581  OG  SER   204      37.471  74.876  51.916  1.00                 O  
ATOM   1582  N   THR   205      41.798  75.650  50.930  1.00                 N  
ATOM   1583  CA  THR   205      42.929  75.930  50.041  1.00                 C  
ATOM   1584  C   THR   205      44.114  75.003  50.284  1.00                 C  
ATOM   1585  O   THR   205      45.141  75.070  49.604  1.00                 O  
ATOM   1586  CB  THR   205      43.412  77.386  50.183  1.00                 C  
ATOM   1587  OG1 THR   205      43.815  77.628  51.536  1.00                 O  
ATOM   1588  CG2 THR   205      42.294  78.354  49.827  1.00                 C  
ATOM   1589  N   CYS   206      43.981  74.119  51.268  1.00                 N  
ATOM   1590  CA  CYS   206      45.026  73.160  51.634  1.00                 C  
ATOM   1591  C   CYS   206      45.526  72.291  50.470  1.00                 C  
ATOM   1592  O   CYS   206      44.809  72.027  49.500  1.00                 O  
ATOM   1593  CB  CYS   206      44.536  72.233  52.749  1.00                 C  
ATOM   1594  SG  CYS   206      44.203  73.065  54.319  1.00                 S  
ATOM   1595  N   THR   207      46.776  71.836  50.563  1.00                 N  
ATOM   1596  CA  THR   207      47.365  70.987  49.529  1.00                 C  
ATOM   1597  C   THR   207      46.868  69.560  49.744  1.00                 C  
ATOM   1598  O   THR   207      46.950  68.700  48.863  1.00                 O  
ATOM   1599  CB  THR   207      48.904  71.045  49.560  1.00                 C  
ATOM   1600  OG1 THR   207      49.378  70.564  50.823  1.00                 O  
ATOM   1601  CG2 THR   207      49.386  72.475  49.372  1.00                 C  
ATOM   1602  N   GLY   208      46.342  69.297  50.935  1.00                 N  
ATOM   1603  CA  GLY   208      45.794  67.981  51.230  1.00                 C  
ATOM   1604  C   GLY   208      44.504  67.878  50.412  1.00                 C  
ATOM   1605  O   GLY   208      43.866  66.825  50.320  1.00                 O  
ATOM   1606  N   THR   209      44.116  68.996  49.808  1.00                 N  
ATOM   1607  CA  THR   209      42.911  69.046  49.003  1.00                 C  
ATOM   1608  C   THR   209      43.196  68.933  47.494  1.00                 C  
ATOM   1609  O   THR   209      42.307  69.129  46.660  1.00                 O  
ATOM   1610  CB  THR   209      42.119  70.343  49.253  1.00                 C  
ATOM   1611  OG1 THR   209      42.934  71.475  48.927  1.00                 O  
ATOM   1612  CG2 THR   209      41.709  70.443  50.715  1.00                 C  
ATOM   1613  N   SER   210      44.434  68.616  47.119  1.00                 N  
ATOM   1614  CA  SER   210      44.801  68.527  45.697  1.00                 C  
ATOM   1615  C   SER   210      43.840  67.714  44.836  1.00                 C  
ATOM   1616  O   SER   210      43.238  68.223  43.887  1.00                 O  
ATOM   1617  CB  SER   210      46.200  67.926  45.541  1.00                 C  
ATOM   1618  OG  SER   210      47.187  68.786  46.083  1.00                 O  
ATOM   1619  N   CYS   211      43.722  66.352  45.147  1.00                 N  
ATOM   1620  CA  CYS   211      42.779  65.636  44.294  1.00                 C  
ATOM   1621  C   CYS   211      41.341  65.851  44.758  1.00                 C  
ATOM   1622  O   CYS   211      40.407  65.262  44.212  1.00                 O  
ATOM   1623  CB  CYS   211      43.104  64.141  44.272  1.00                 C  
ATOM   1624  SG  CYS   211      44.700  63.735  43.525  1.00                 S  
ATOM   1625  N   SER   212      41.176  66.691  45.775  1.00                 N  
ATOM   1626  CA  SER   212      39.858  67.155  46.190  1.00                 C  
ATOM   1627  C   SER   212      39.747  68.665  46.005  1.00                 C  
ATOM   1628  O   SER   212      38.688  69.183  45.650  1.00                 O  
ATOM   1629  CB  SER   212      39.589  66.771  47.647  1.00                 C  
ATOM   1630  OG  SER   212      40.501  67.414  48.520  1.00                 O  
ATOM   1631  N   VAL   213      40.856  69.359  46.240  1.00                 N  
ATOM   1632  CA  VAL   213      40.897  70.817  46.189  1.00                 C  
ATOM   1633  C   VAL   213      39.815  71.435  47.078  1.00                 C  
ATOM   1634  O   VAL   213      40.016  71.573  48.286  1.00                 O  
ATOM   1635  CB  VAL   213      40.742  71.336  44.747  1.00                 C  
ATOM   1636  CG1 VAL   213      40.617  72.852  44.737  1.00                 C  
ATOM   1637  CG2 VAL   213      41.917  70.889  43.891  1.00                 C  
ATOM   1638  N   LEU   214      38.673  71.802  46.501  1.00                 N  
ATOM   1639  CA  LEU   214      37.614  72.419  47.298  1.00                 C  
ATOM   1640  C   LEU   214      36.339  71.575  47.367  1.00                 C  
ATOM   1641  O   LEU   214      35.668  71.362  46.363  1.00                 O  
ATOM   1642  CB  LEU   214      37.264  73.802  46.745  1.00                 C  
ATOM   1643  CG  LEU   214      38.401  74.825  46.707  1.00                 C  
ATOM   1644  CD1 LEU   214      37.949  76.106  46.023  1.00                 C  
ATOM   1645  CD2 LEU   214      38.902  75.123  48.111  1.00                 C  
ATOM   1646  N   GLU   215      36.030  71.047  48.558  1.00                 N  
ATOM   1647  CA  GLU   215      34.677  70.555  48.841  1.00                 C  
ATOM   1648  C   GLU   215      33.754  71.698  49.265  1.00                 C  
ATOM   1649  O   GLU   215      34.229  72.816  49.454  1.00                 O  
ATOM   1650  CB  GLU   215      34.715  69.479  49.928  1.00                 C  
ATOM   1651  CD  GLU   215      36.510  70.194  51.554  1.00                 C  
ATOM   1652  CG  GLU   215      35.023  70.011  51.318  1.00                 C  
ATOM   1653  OE1 GLU   215      37.284  70.089  50.580  1.00                 O  
ATOM   1654  OE2 GLU   215      36.900  70.443  52.714  1.00                 O  
ATOM   1655  N   THR   216      32.461  71.424  49.404  1.00                 N  
ATOM   1656  CA  THR   216      31.502  72.455  49.797  1.00                 C  
ATOM   1657  C   THR   216      30.186  71.853  50.281  1.00                 C  
ATOM   1658  O   THR   216      30.008  70.637  50.276  1.00                 O  
ATOM   1659  CB  THR   216      31.211  73.427  48.638  1.00                 C  
ATOM   1660  OG1 THR   216      30.485  74.559  49.131  1.00                 O  
ATOM   1661  CG2 THR   216      30.377  72.742  47.566  1.00                 C  
ATOM   1662  N   PHE   217      29.270  72.719  50.701  1.00                 N  
ATOM   1663  CA  PHE   217      27.977  72.288  51.225  1.00                 C  
ATOM   1664  C   PHE   217      26.881  72.457  50.187  1.00                 C  
ATOM   1665  O   PHE   217      27.098  73.068  49.143  1.00                 O  
ATOM   1666  CB  PHE   217      27.625  73.070  52.492  1.00                 C  
ATOM   1667  CG  PHE   217      28.538  72.789  53.651  1.00                 C  
ATOM   1668  CZ  PHE   217      30.224  72.262  55.797  1.00                 C  
ATOM   1669  CD1 PHE   217      29.405  73.760  54.119  1.00                 C  
ATOM   1670  CE1 PHE   217      30.245  73.501  55.186  1.00                 C  
ATOM   1671  CD2 PHE   217      28.529  71.553  54.274  1.00                 C  
ATOM   1672  CE2 PHE   217      29.368  71.294  55.340  1.00                 C  
ATOM   1673  N   ASN   218      25.704  71.914  50.477  1.00                 N  
ATOM   1674  CA  ASN   218      24.596  71.949  49.531  1.00                 C  
ATOM   1675  C   ASN   218      23.776  73.228  49.681  1.00                 C  
ATOM   1676  O   ASN   218      24.112  74.105  50.475  1.00                 O  
ATOM   1677  CB  ASN   218      23.704  70.718  49.705  1.00                 C  
ATOM   1678  CG  ASN   218      22.819  70.465  48.500  1.00                 C  
ATOM   1679  OD1 ASN   218      23.272  70.542  47.358  1.00                 O  
ATOM   1680  ND2 ASN   218      21.551  70.162  48.752  1.00                 N  
ATOM   1681  N   GLY   219      24.267  74.163  50.485  1.00                 N  
ATOM   1682  CA  GLY   219      23.620  75.463  50.597  1.00                 C  
ATOM   1683  C   GLY   219      23.975  76.281  49.368  1.00                 C  
ATOM   1684  O   GLY   219      24.920  75.972  48.637  1.00                 O  
ATOM   1685  N   LYS   220      23.221  77.345  49.117  1.00                 N  
ATOM   1686  CA  LYS   220      23.480  78.247  47.988  1.00                 C  
ATOM   1687  C   LYS   220      23.663  79.702  48.430  1.00                 C  
ATOM   1688  O   LYS   220      24.240  80.524  47.713  1.00                 O  
ATOM   1689  CB  LYS   220      22.343  78.167  46.967  1.00                 C  
ATOM   1690  CD  LYS   220      21.041  76.788  45.323  1.00                 C  
ATOM   1691  CE  LYS   220      20.945  75.453  44.603  1.00                 C  
ATOM   1692  CG  LYS   220      22.239  76.827  46.258  1.00                 C  
ATOM   1693  NZ  LYS   220      20.711  74.328  45.549  1.00                 N  
ATOM   1694  N   ASN   221      23.175  80.044  49.618  1.00                 N  
ATOM   1695  CA  ASN   221      23.255  81.415  50.108  1.00                 C  
ATOM   1696  C   ASN   221      24.636  81.708  50.679  1.00                 C  
ATOM   1697  O   ASN   221      25.214  80.915  51.427  1.00                 O  
ATOM   1698  CB  ASN   221      22.170  81.674  51.155  1.00                 C  
ATOM   1699  CG  ASN   221      20.773  81.650  50.564  1.00                 C  
ATOM   1700  OD1 ASN   221      20.508  82.290  49.547  1.00                 O  
ATOM   1701  ND2 ASN   221      19.875  80.909  51.203  1.00                 N  
ATOM   1702  N   PRO   222      25.184  82.867  50.325  1.00                 N  
ATOM   1703  CA  PRO   222      26.529  83.235  50.775  1.00                 C  
ATOM   1704  C   PRO   222      26.654  83.159  52.291  1.00                 C  
ATOM   1705  O   PRO   222      25.773  83.590  53.039  1.00                 O  
ATOM   1706  CB  PRO   222      26.707  84.670  50.274  1.00                 C  
ATOM   1707  CD  PRO   222      24.608  83.952  49.377  1.00                 C  
ATOM   1708  CG  PRO   222      25.840  84.753  49.063  1.00                 C  
ATOM   1709  N   ASP   223      27.762  82.606  52.762  1.00                 N  
ATOM   1710  CA  ASP   223      28.025  82.477  54.183  1.00                 C  
ATOM   1711  C   ASP   223      27.714  81.084  54.693  1.00                 C  
ATOM   1712  O   ASP   223      28.375  80.557  55.592  1.00                 O  
ATOM   1713  CB  ASP   223      27.215  83.506  54.974  1.00                 C  
ATOM   1714  CG  ASP   223      27.653  84.931  54.696  1.00                 C  
ATOM   1715  OD1 ASP   223      28.788  85.119  54.209  1.00                 O  
ATOM   1716  OD2 ASP   223      26.862  85.859  54.966  1.00                 O  
ATOM   1717  N   VAL   224      26.691  80.462  54.117  1.00                 N  
ATOM   1718  CA  VAL   224      26.279  79.135  54.562  1.00                 C  
ATOM   1719  C   VAL   224      27.291  78.068  54.198  1.00                 C  
ATOM   1720  O   VAL   224      27.749  77.960  53.057  1.00                 O  
ATOM   1721  CB  VAL   224      24.906  78.747  53.983  1.00                 C  
ATOM   1722  CG1 VAL   224      24.555  77.315  54.360  1.00                 C  
ATOM   1723  CG2 VAL   224      23.832  79.708  54.469  1.00                 C  
ATOM   1724  N   SER   225      27.653  77.260  55.179  1.00                 N  
ATOM   1725  CA  SER   225      28.520  76.115  54.925  1.00                 C  
ATOM   1726  C   SER   225      27.718  74.812  54.943  1.00                 C  
ATOM   1727  O   SER   225      28.214  73.746  54.568  1.00                 O  
ATOM   1728  CB  SER   225      29.648  76.057  55.957  1.00                 C  
ATOM   1729  OG  SER   225      30.488  77.194  55.859  1.00                 O  
ATOM   1730  N   THR   226      26.460  74.877  55.382  1.00                 N  
ATOM   1731  CA  THR   226      25.523  73.747  55.302  1.00                 C  
ATOM   1732  C   THR   226      24.174  74.342  54.921  1.00                 C  
ATOM   1733  O   THR   226      23.981  75.559  54.973  1.00                 O  
ATOM   1734  CB  THR   226      25.459  72.972  56.631  1.00                 C  
ATOM   1735  OG1 THR   226      24.886  73.805  57.646  1.00                 O  
ATOM   1736  CG2 THR   226      26.854  72.556  57.073  1.00                 C  
ATOM   1737  N   PRO   227      23.210  73.515  54.533  1.00                 N  
ATOM   1738  CA  PRO   227      21.904  74.037  54.156  1.00                 C  
ATOM   1739  C   PRO   227      21.229  74.700  55.367  1.00                 C  
ATOM   1740  O   PRO   227      20.536  75.714  55.251  1.00                 O  
ATOM   1741  CB  PRO   227      21.136  72.803  53.678  1.00                 C  
ATOM   1742  CD  PRO   227      23.356  72.033  54.133  1.00                 C  
ATOM   1743  CG  PRO   227      22.194  71.869  53.195  1.00                 C  
ATOM   1744  N   LYS   228      21.364  74.075  56.524  1.00                 N  
ATOM   1745  CA  LYS   228      20.870  74.703  57.737  1.00                 C  
ATOM   1746  C   LYS   228      22.031  74.859  58.710  1.00                 C  
ATOM   1747  O   LYS   228      21.956  74.418  59.856  1.00                 O  
ATOM   1748  CB  LYS   228      19.737  73.874  58.346  1.00                 C  
ATOM   1749  CD  LYS   228      17.397  72.987  58.156  1.00                 C  
ATOM   1750  CE  LYS   228      16.160  72.888  57.279  1.00                 C  
ATOM   1751  CG  LYS   228      18.505  73.763  57.463  1.00                 C  
ATOM   1752  NZ  LYS   228      15.077  72.104  57.933  1.00                 N  
ATOM   1753  N   GLY   229      23.105  75.489  58.240  1.00                 N  
ATOM   1754  CA  GLY   229      24.331  75.625  59.021  1.00                 C  
ATOM   1755  C   GLY   229      24.066  76.198  60.407  1.00                 C  
ATOM   1756  O   GLY   229      24.904  76.088  61.303  1.00                 O  
ATOM   1757  N   LEU   230      22.903  76.814  60.577  1.00                 N  
ATOM   1758  CA  LEU   230      22.495  77.321  61.877  1.00                 C  
ATOM   1759  C   LEU   230      21.535  76.356  62.567  1.00                 C  
ATOM   1760  O   LEU   230      20.329  76.374  62.311  1.00                 O  
ATOM   1761  CB  LEU   230      21.843  78.698  61.735  1.00                 C  
ATOM   1762  CG  LEU   230      22.707  79.795  61.110  1.00                 C  
ATOM   1763  CD1 LEU   230      21.909  81.079  60.944  1.00                 C  
ATOM   1764  CD2 LEU   230      23.947  80.049  61.953  1.00                 C  
ATOM   1765  N   LEU   231      22.085  75.510  63.435  1.00                 N  
ATOM   1766  CA  LEU   231      21.294  74.546  64.191  1.00                 C  
ATOM   1767  C   LEU   231      21.272  74.921  65.665  1.00                 C  
ATOM   1768  O   LEU   231      22.319  75.120  66.274  1.00                 O  
ATOM   1769  CB  LEU   231      21.851  73.133  64.006  1.00                 C  
ATOM   1770  CG  LEU   231      21.886  72.601  62.572  1.00                 C  
ATOM   1771  CD1 LEU   231      22.543  71.230  62.523  1.00                 C  
ATOM   1772  CD2 LEU   231      20.483  72.536  61.988  1.00                 C  
ATOM   1773  N   LYS   232      20.076  75.009  66.236  1.00                 N  
ATOM   1774  CA  LYS   232      19.927  75.451  67.614  1.00                 C  
ATOM   1775  C   LYS   232      19.193  74.431  68.472  1.00                 C  
ATOM   1776  O   LYS   232      18.258  73.773  68.019  1.00                 O  
ATOM   1777  CB  LYS   232      19.188  76.789  67.670  1.00                 C  
ATOM   1778  CD  LYS   232      18.275  78.671  69.059  1.00                 C  
ATOM   1779  CE  LYS   232      19.055  79.786  68.381  1.00                 C  
ATOM   1780  CG  LYS   232      19.065  77.372  69.069  1.00                 C  
ATOM   1781  NZ  LYS   232      18.366  81.100  68.504  1.00                 N  
ATOM   1782  N   LYS   233      19.633  74.316  69.720  1.00                 N  
ATOM   1783  CA  LYS   233      18.988  73.457  70.702  1.00                 C  
ATOM   1784  C   LYS   233      18.730  74.250  71.982  1.00                 C  
ATOM   1785  O   LYS   233      19.533  75.097  72.374  1.00                 O  
ATOM   1786  CB  LYS   233      19.851  72.226  70.986  1.00                 C  
ATOM   1787  CD  LYS   233      18.075  70.517  71.461  1.00                 C  
ATOM   1788  CE  LYS   233      17.525  69.529  72.477  1.00                 C  
ATOM   1789  CG  LYS   233      19.263  71.282  72.022  1.00                 C  
ATOM   1790  NZ  LYS   233      16.350  68.784  71.947  1.00                 N  
ATOM   1791  N   ALA   234      17.612  73.960  72.638  1.00                 N  
ATOM   1792  CA  ALA   234      17.167  74.753  73.776  1.00                 C  
ATOM   1793  C   ALA   234      17.424  74.046  75.106  1.00                 C  
ATOM   1794  O   ALA   234      17.479  72.818  75.167  1.00                 O  
ATOM   1795  CB  ALA   234      15.687  75.078  73.649  1.00                 C  
ATOM   1796  N   ILE   235      17.591  74.833  76.167  1.00                 N  
ATOM   1797  CA  ILE   235      17.723  74.300  77.520  1.00                 C  
ATOM   1798  C   ILE   235      16.667  74.937  78.425  1.00                 C  
ATOM   1799  O   ILE   235      16.735  76.131  78.708  1.00                 O  
ATOM   1800  CB  ILE   235      19.137  74.534  78.083  1.00                 C  
ATOM   1801  CD1 ILE   235      21.611  74.217  77.555  1.00                 C  
ATOM   1802  CG1 ILE   235      20.185  73.869  77.188  1.00                 C  
ATOM   1803  CG2 ILE   235      19.226  74.044  79.521  1.00                 C  
ATOM   1804  N   GLN   236      15.679  74.144  78.869  1.00                 N  
ATOM   1805  CA  GLN   236      14.595  74.677  79.704  1.00                 C  
ATOM   1806  C   GLN   236      15.001  74.887  81.160  1.00                 C  
ATOM   1807  O   GLN   236      16.112  74.541  81.555  1.00                 O  
ATOM   1808  CB  GLN   236      13.378  73.750  79.658  1.00                 C  
ATOM   1809  CD  GLN   236      11.510  72.745  78.288  1.00                 C  
ATOM   1810  CG  GLN   236      12.726  73.649  78.289  1.00                 C  
ATOM   1811  OE1 GLN   236      11.572  71.605  78.750  1.00                 O  
ATOM   1812  NE2 GLN   236      10.398  73.251  77.768  1.00                 N  
ATOM   1813  N   TYR   237      14.095  75.462  81.946  1.00                 N  
ATOM   1814  CA  TYR   237      14.311  75.647  83.376  1.00                 C  
ATOM   1815  C   TYR   237      13.195  74.966  84.147  1.00                 C  
ATOM   1816  O   TYR   237      12.129  74.685  83.600  1.00                 O  
ATOM   1817  CB  TYR   237      14.384  77.136  83.719  1.00                 C  
ATOM   1818  CG  TYR   237      15.553  77.854  83.083  1.00                 C  
ATOM   1819  OH  TYR   237      18.759  79.832  81.321  1.00                 O  
ATOM   1820  CZ  TYR   237      17.699  79.177  81.906  1.00                 C  
ATOM   1821  CD1 TYR   237      15.448  78.394  81.807  1.00                 C  
ATOM   1822  CE1 TYR   237      16.511  79.052  81.219  1.00                 C  
ATOM   1823  CD2 TYR   237      16.758  77.990  83.760  1.00                 C  
ATOM   1824  CE2 TYR   237      17.832  78.644  83.187  1.00                 C  
ATOM   1825  N   ASP   238      13.436  74.713  85.426  1.00                 N  
ATOM   1826  CA  ASP   238      12.390  74.213  86.305  1.00                 C  
ATOM   1827  C   ASP   238      11.526  75.377  86.772  1.00                 C  
ATOM   1828  O   ASP   238      11.803  75.985  87.806  1.00                 O  
ATOM   1829  CB  ASP   238      13.000  73.469  87.495  1.00                 C  
ATOM   1830  CG  ASP   238      11.950  72.848  88.394  1.00                 C  
ATOM   1831  OD1 ASP   238      10.760  73.199  88.249  1.00                 O  
ATOM   1832  OD2 ASP   238      12.316  72.011  89.245  1.00                 O  
ATOM   1833  N   LYS   239      10.479  75.686  86.012  1.00                 N  
ATOM   1834  CA  LYS   239       9.648  76.846  86.310  1.00                 C  
ATOM   1835  C   LYS   239       9.099  76.785  87.726  1.00                 C  
ATOM   1836  O   LYS   239       8.511  75.784  88.138  1.00                 O  
ATOM   1837  CB  LYS   239       8.497  76.952  85.308  1.00                 C  
ATOM   1838  CD  LYS   239       6.544  78.260  84.426  1.00                 C  
ATOM   1839  CE  LYS   239       5.671  79.490  84.612  1.00                 C  
ATOM   1840  CG  LYS   239       7.622  78.181  85.495  1.00                 C  
ATOM   1841  NZ  LYS   239       4.591  79.564  83.590  1.00                 N  
ATOM   1842  N   GLN   240       9.321  77.872  88.459  1.00                 N  
ATOM   1843  CA  GLN   240       8.779  78.052  89.798  1.00                 C  
ATOM   1844  C   GLN   240       7.263  77.979  89.783  1.00                 C  
ATOM   1845  O   GLN   240       6.593  78.957  89.455  1.00                 O  
ATOM   1846  CB  GLN   240       9.238  79.388  90.387  1.00                 C  
ATOM   1847  CD  GLN   240       9.337  80.911  92.399  1.00                 C  
ATOM   1848  CG  GLN   240       8.798  79.616  91.824  1.00                 C  
ATOM   1849  OE1 GLN   240       9.895  81.738  91.677  1.00                 O  
ATOM   1850  NE2 GLN   240       9.171  81.092  93.704  1.00                 N  
ATOM   1851  N   CYS   241       6.725  76.819  90.134  1.00                 N  
ATOM   1852  CA  CYS   241       5.285  76.639  90.146  1.00                 C  
ATOM   1853  C   CYS   241       4.747  76.956  91.540  1.00                 C  
ATOM   1854  O   CYS   241       3.705  76.446  91.953  1.00                 O  
ATOM   1855  CB  CYS   241       4.920  75.213  89.728  1.00                 C  
ATOM   1856  SG  CYS   241       5.363  74.798  88.025  1.00                 S  
ATOM   1857  N   GLY   242       5.470  77.809  92.260  1.00                 N  
ATOM   1858  CA  GLY   242       5.068  78.239  93.587  1.00                 C  
ATOM   1859  C   GLY   242       6.104  77.900  94.644  1.00                 C  
ATOM   1860  O   GLY   242       7.118  77.267  94.346  1.00                 O  
ATOM   1861  N   PRO   243       5.851  78.332  95.878  1.00                 N  
ATOM   1862  CA  PRO   243       6.717  78.014  97.011  1.00                 C  
ATOM   1863  C   PRO   243       6.571  76.546  97.405  1.00                 C  
ATOM   1864  O   PRO   243       7.238  76.067  98.323  1.00                 O  
ATOM   1865  CB  PRO   243       6.233  78.949  98.121  1.00                 C  
ATOM   1866  CD  PRO   243       4.679  79.206  96.318  1.00                 C  
ATOM   1867  CG  PRO   243       4.789  79.174  97.817  1.00                 C  
ATOM   1868  N   ASP   244       5.695  75.843  96.694  1.00                 N  
ATOM   1869  CA  ASP   244       5.425  74.432  96.940  1.00                 C  
ATOM   1870  C   ASP   244       4.622  73.889  95.759  1.00                 C  
ATOM   1871  O   ASP   244       4.749  74.381  94.637  1.00                 O  
ATOM   1872  CB  ASP   244       4.677  74.252  98.263  1.00                 C  
ATOM   1873  CG  ASP   244       4.905  72.886  98.880  1.00                 C  
ATOM   1874  OD1 ASP   244       5.315  71.963  98.145  1.00                 O  
ATOM   1875  OD2 ASP   244       4.673  72.739 100.098  1.00                 O  
ATOM   1876  N   ASN   245       3.809  72.867  96.006  1.00                 N  
ATOM   1877  CA  ASN   245       2.881  72.353  95.002  1.00                 C  
ATOM   1878  C   ASN   245       3.545  71.457  93.953  1.00                 C  
ATOM   1879  O   ASN   245       2.857  70.835  93.150  1.00                 O  
ATOM   1880  CB  ASN   245       2.162  73.505  94.298  1.00                 C  
ATOM   1881  CG  ASN   245       1.315  74.331  95.247  1.00                 C  
ATOM   1882  OD1 ASN   245       0.554  73.787  96.048  1.00                 O  
ATOM   1883  ND2 ASN   245       1.446  75.649  95.160  1.00                 N  
ATOM   1884  N   VAL   246       4.875  71.425  93.946  1.00                 N  
ATOM   1885  CA  VAL   246       5.639  70.339  93.325  1.00                 C  
ATOM   1886  C   VAL   246       5.623  70.312  91.784  1.00                 C  
ATOM   1887  O   VAL   246       6.424  69.603  91.178  1.00                 O  
ATOM   1888  CB  VAL   246       5.157  68.960  93.811  1.00                 C  
ATOM   1889  CG1 VAL   246       5.849  67.849  93.036  1.00                 C  
ATOM   1890  CG2 VAL   246       5.402  68.805  95.304  1.00                 C  
ATOM   1891  N   CYS   247       4.734  71.080  91.157  1.00                 N  
ATOM   1892  CA  CYS   247       4.748  71.252  89.701  1.00                 C  
ATOM   1893  C   CYS   247       4.442  69.956  88.942  1.00                 C  
ATOM   1894  O   CYS   247       5.353  69.314  88.419  1.00                 O  
ATOM   1895  CB  CYS   247       6.102  71.794  89.238  1.00                 C  
ATOM   1896  SG  CYS   247       6.093  72.505  87.576  1.00                 S  
ATOM   1897  N   ASP   248       3.167  69.581  88.860  1.00                 N  
ATOM   1898  CA  ASP   248       2.777  68.350  88.162  1.00                 C  
ATOM   1899  C   ASP   248       2.553  68.583  86.669  1.00                 C  
ATOM   1900  O   ASP   248       1.697  69.372  86.280  1.00                 O  
ATOM   1901  CB  ASP   248       1.510  67.760  88.784  1.00                 C  
ATOM   1902  CG  ASP   248       1.746  67.210  90.177  1.00                 C  
ATOM   1903  OD1 ASP   248       2.924  67.020  90.548  1.00                 O  
ATOM   1904  OD2 ASP   248       0.755  66.968  90.897  1.00                 O  
ATOM   1905  N   THR   249       3.321  67.890  85.833  1.00                 N  
ATOM   1906  CA  THR   249       3.153  67.981  84.385  1.00                 C  
ATOM   1907  C   THR   249       2.068  67.036  83.906  1.00                 C  
ATOM   1908  O   THR   249       2.311  65.840  83.748  1.00                 O  
ATOM   1909  CB  THR   249       4.467  67.673  83.644  1.00                 C  
ATOM   1910  OG1 THR   249       5.474  68.613  84.038  1.00                 O  
ATOM   1911  CG2 THR   249       4.267  67.776  82.140  1.00                 C  
ATOM   1912  N   ARG   250       0.874  67.568  83.670  1.00                 N  
ATOM   1913  CA  ARG   250      -0.220  66.748  83.165  1.00                 C  
ATOM   1914  C   ARG   250      -0.853  67.323  81.903  1.00                 C  
ATOM   1915  O   ARG   250      -1.616  68.289  81.965  1.00                 O  
ATOM   1916  CB  ARG   250      -1.299  66.576  84.236  1.00                 C  
ATOM   1917  CD  ARG   250      -3.455  65.504  84.945  1.00                 C  
ATOM   1918  NE  ARG   250      -4.618  64.725  84.528  1.00                 N  
ATOM   1919  CG  ARG   250      -2.453  65.680  83.816  1.00                 C  
ATOM   1920  CZ  ARG   250      -4.712  63.404  84.642  1.00                 C  
ATOM   1921  NH1 ARG   250      -5.810  62.780  84.236  1.00                 N  
ATOM   1922  NH2 ARG   250      -3.709  62.710  85.162  1.00                 N  
ATOM   1923  N   LEU   251      -0.538  66.716  80.761  1.00                 N  
ATOM   1924  CA  LEU   251      -1.132  67.107  79.483  1.00                 C  
ATOM   1925  C   LEU   251      -1.574  65.871  78.712  1.00                 C  
ATOM   1926  O   LEU   251      -0.864  64.867  78.675  1.00                 O  
ATOM   1927  CB  LEU   251      -0.139  67.929  78.660  1.00                 C  
ATOM   1928  CG  LEU   251       0.218  69.312  79.210  1.00                 C  
ATOM   1929  CD1 LEU   251       1.304  69.205  80.269  1.00                 C  
ATOM   1930  CD2 LEU   251       0.661  70.239  78.089  1.00                 C  
ATOM   1931  N   SER   252      -2.749  65.949  78.099  1.00                 N  
ATOM   1932  CA  SER   252      -3.236  64.875  77.259  1.00                 C  
ATOM   1933  C   SER   252      -3.327  65.376  75.836  1.00                 C  
ATOM   1934  O   SER   252      -3.025  66.537  75.566  1.00                 O  
ATOM   1935  CB  SER   252      -4.592  64.374  77.762  1.00                 C  
ATOM   1936  OG  SER   252      -5.598  65.354  77.574  1.00                 O  
ATOM   1937  N   LEU   253      -3.736  64.506  74.920  1.00                 N  
ATOM   1938  CA  LEU   253      -3.873  64.902  73.522  1.00                 C  
ATOM   1939  C   LEU   253      -4.763  63.952  72.726  1.00                 C  
ATOM   1940  O   LEU   253      -4.838  62.760  73.019  1.00                 O  
ATOM   1941  CB  LEU   253      -2.500  64.987  72.852  1.00                 C  
ATOM   1942  CG  LEU   253      -2.485  65.443  71.392  1.00                 C  
ATOM   1943  CD1 LEU   253      -1.174  66.140  71.060  1.00                 C  
ATOM   1944  CD2 LEU   253      -2.710  64.264  70.457  1.00                 C  
ATOM   1945  N   GLN   254      -5.431  64.496  71.714  1.00                 N  
ATOM   1946  CA  GLN   254      -6.301  63.712  70.853  1.00                 C  
ATOM   1947  C   GLN   254      -6.598  64.470  69.569  1.00                 C  
ATOM   1948  O   GLN   254      -6.970  65.637  69.615  1.00                 O  
ATOM   1949  CB  GLN   254      -7.601  63.362  71.581  1.00                 C  
ATOM   1950  CD  GLN   254      -8.060  61.161  70.429  1.00                 C  
ATOM   1951  CG  GLN   254      -8.579  62.550  70.747  1.00                 C  
ATOM   1952  OE1 GLN   254      -7.722  60.393  71.330  1.00                 O  
ATOM   1953  NE2 GLN   254      -7.996  60.835  69.144  1.00                 N  
ATOM   1954  N   VAL   255      -6.450  63.800  68.428  1.00                 N  
ATOM   1955  CA  VAL   255      -6.698  64.424  67.131  1.00                 C  
ATOM   1956  C   VAL   255      -7.546  63.529  66.233  1.00                 C  
ATOM   1957  O   VAL   255      -7.681  62.332  66.472  1.00                 O  
ATOM   1958  CB  VAL   255      -5.382  64.776  66.413  1.00                 C  
ATOM   1959  CG1 VAL   255      -4.574  65.767  67.237  1.00                 C  
ATOM   1960  CG2 VAL   255      -4.571  63.518  66.141  1.00                 C  
ATOM   1961  N   ARG   256      -8.101  64.124  65.185  1.00                 N  
ATOM   1962  CA  ARG   256      -8.956  63.404  64.257  1.00                 C  
ATOM   1963  C   ARG   256      -8.792  63.936  62.835  1.00                 C  
ATOM   1964  O   ARG   256      -7.956  64.800  62.572  1.00                 O  
ATOM   1965  CB  ARG   256     -10.420  63.503  64.690  1.00                 C  
ATOM   1966  CD  ARG   256     -12.411  64.953  65.171  1.00                 C  
ATOM   1967  NE  ARG   256     -12.985  66.295  65.095  1.00                 N  
ATOM   1968  CG  ARG   256     -10.993  64.909  64.627  1.00                 C  
ATOM   1969  CZ  ARG   256     -14.225  66.599  65.465  1.00                 C  
ATOM   1970  NH1 ARG   256     -14.661  67.846  65.360  1.00                 N  
ATOM   1971  NH2 ARG   256     -15.026  65.654  65.938  1.00                 N  
ATOM   1972  N   PRO   257      -9.601  63.411  61.924  1.00                 N  
ATOM   1973  CA  PRO   257      -9.571  63.826  60.533  1.00                 C  
ATOM   1974  C   PRO   257     -10.995  64.097  60.080  1.00                 C  
ATOM   1975  O   PRO   257     -11.772  63.169  59.860  1.00                 O  
ATOM   1976  CB  PRO   257      -8.938  62.638  59.806  1.00                 C  
ATOM   1977  CD  PRO   257      -9.298  61.935  62.065  1.00                 C  
ATOM   1978  CG  PRO   257      -9.296  61.455  60.641  1.00                 C  
ATOM   1979  N   VAL   258     -11.349  65.380  59.966  1.00                 N  
ATOM   1980  CA  VAL   258     -12.699  65.818  59.593  1.00                 C  
ATOM   1981  C   VAL   258     -13.060  65.516  58.140  1.00                 C  
ATOM   1982  O   VAL   258     -12.483  66.121  57.236  1.00                 O  
ATOM   1983  CB  VAL   258     -12.891  67.326  59.837  1.00                 C  
ATOM   1984  CG1 VAL   258     -12.685  67.658  61.307  1.00                 C  
ATOM   1985  CG2 VAL   258     -11.938  68.132  58.968  1.00                 C  
ATOM   1986  N   THR   259     -12.166  64.823  57.442  1.00                 N  
ATOM   1987  CA  THR   259     -12.386  64.487  56.037  1.00                 C  
ATOM   1988  C   THR   259     -12.771  63.025  55.836  1.00                 C  
ATOM   1989  O   THR   259     -12.612  62.455  54.754  1.00                 O  
ATOM   1990  CB  THR   259     -11.140  64.787  55.183  1.00                 C  
ATOM   1991  OG1 THR   259     -10.024  64.037  55.681  1.00                 O  
ATOM   1992  CG2 THR   259     -10.797  66.267  55.243  1.00                 C  
ATOM   1993  N   ASN   260     -13.286  62.398  56.887  1.00                 N  
ATOM   1994  CA  ASN   260     -13.670  60.990  56.819  1.00                 C  
ATOM   1995  C   ASN   260     -14.685  60.683  55.721  1.00                 C  
ATOM   1996  O   ASN   260     -14.759  59.563  55.209  1.00                 O  
ATOM   1997  CB  ASN   260     -14.227  60.521  58.165  1.00                 C  
ATOM   1998  CG  ASN   260     -13.147  60.350  59.215  1.00                 C  
ATOM   1999  OD1 ASN   260     -11.967  60.224  58.890  1.00                 O  
ATOM   2000  ND2 ASN   260     -13.550  60.346  60.480  1.00                 N  
ATOM   2001  N   SER   261     -15.484  61.673  55.341  1.00                 N  
ATOM   2002  CA  SER   261     -16.482  61.471  54.297  1.00                 C  
ATOM   2003  C   SER   261     -15.855  61.248  52.925  1.00                 C  
ATOM   2004  O   SER   261     -16.426  60.586  52.054  1.00                 O  
ATOM   2005  CB  SER   261     -17.436  62.665  54.229  1.00                 C  
ATOM   2006  OG  SER   261     -16.757  63.837  53.813  1.00                 O  
ATOM   2007  N   ASP   262     -14.666  61.799  52.711  1.00                 N  
ATOM   2008  CA  ASP   262     -14.008  61.662  51.418  1.00                 C  
ATOM   2009  C   ASP   262     -13.149  60.416  51.257  1.00                 C  
ATOM   2010  O   ASP   262     -12.555  59.910  52.213  1.00                 O  
ATOM   2011  CB  ASP   262     -13.126  62.879  51.134  1.00                 C  
ATOM   2012  CG  ASP   262     -13.932  64.141  50.899  1.00                 C  
ATOM   2013  OD1 ASP   262     -15.144  64.028  50.619  1.00                 O  
ATOM   2014  OD2 ASP   262     -13.352  65.243  50.995  1.00                 O  
ATOM   2015  N   TYR   263     -13.069  59.896  50.022  1.00                 N  
ATOM   2016  CA  TYR   263     -12.286  58.704  49.691  1.00                 C  
ATOM   2017  C   TYR   263     -10.814  58.940  49.995  1.00                 C  
ATOM   2018  O   TYR   263     -10.278  60.034  49.798  1.00                 O  
ATOM   2019  CB  TYR   263     -12.477  58.329  48.220  1.00                 C  
ATOM   2020  CG  TYR   263     -13.846  57.769  47.904  1.00                 C  
ATOM   2021  OH  TYR   263     -17.614  56.245  47.025  1.00                 O  
ATOM   2022  CZ  TYR   263     -16.366  56.748  47.317  1.00                 C  
ATOM   2023  CD1 TYR   263     -14.781  58.528  47.212  1.00                 C  
ATOM   2024  CE1 TYR   263     -16.035  58.025  46.918  1.00                 C  
ATOM   2025  CD2 TYR   263     -14.198  56.485  48.298  1.00                 C  
ATOM   2026  CE2 TYR   263     -15.446  55.965  48.013  1.00                 C  
ATOM   2027  N   ILE   264     -10.137  57.908  50.483  1.00                 N  
ATOM   2028  CA  ILE   264      -8.722  58.022  50.799  1.00                 C  
ATOM   2029  C   ILE   264      -7.890  57.213  49.809  1.00                 C  
ATOM   2030  O   ILE   264      -8.077  56.007  49.631  1.00                 O  
ATOM   2031  CB  ILE   264      -8.427  57.567  52.240  1.00                 C  
ATOM   2032  CD1 ILE   264      -9.139  57.926  54.662  1.00                 C  
ATOM   2033  CG1 ILE   264      -9.177  58.447  53.242  1.00                 C  
ATOM   2034  CG2 ILE   264      -6.929  57.562  52.501  1.00                 C  
ATOM   2035  N   VAL   265      -6.926  57.955  49.201  1.00                 N  
ATOM   2036  CA  VAL   265      -6.132  57.273  48.181  1.00                 C  
ATOM   2037  C   VAL   265      -5.019  58.193  47.687  1.00                 C  
ATOM   2038  O   VAL   265      -5.180  59.411  47.662  1.00                 O  
ATOM   2039  CB  VAL   265      -7.007  56.807  47.002  1.00                 C  
ATOM   2040  CG1 VAL   265      -8.048  55.804  47.475  1.00                 C  
ATOM   2041  CG2 VAL   265      -7.676  57.998  46.333  1.00                 C  
ATOM   2042  N   ILE   266      -3.892  57.607  47.293  1.00                 N  
ATOM   2043  CA  ILE   266      -2.704  58.385  46.940  1.00                 C  
ATOM   2044  C   ILE   266      -2.801  58.945  45.525  1.00                 C  
ATOM   2045  O   ILE   266      -2.651  58.216  44.544  1.00                 O  
ATOM   2046  CB  ILE   266      -1.419  57.547  47.077  1.00                 C  
ATOM   2047  CD1 ILE   266      -1.237  58.060  49.567  1.00                 C  
ATOM   2048  CG1 ILE   266      -1.293  56.992  48.497  1.00                 C  
ATOM   2049  CG2 ILE   266      -0.203  58.368  46.679  1.00                 C  
ATOM   2050  N   GLY   267      -3.031  60.248  45.430  1.00                 N  
ATOM   2051  CA  GLY   267      -3.303  60.889  44.158  1.00                 C  
ATOM   2052  C   GLY   267      -4.305  61.991  44.411  1.00                 C  
ATOM   2053  O   GLY   267      -3.990  63.174  44.281  1.00                 O  
ATOM   2054  N   LYS   268      -5.521  61.599  44.781  1.00                 N  
ATOM   2055  CA  LYS   268      -6.471  62.544  45.343  1.00                 C  
ATOM   2056  C   LYS   268      -6.072  62.713  46.795  1.00                 C  
ATOM   2057  O   LYS   268      -5.170  62.021  47.279  1.00                 O  
ATOM   2058  CB  LYS   268      -7.902  62.030  45.174  1.00                 C  
ATOM   2059  CD  LYS   268      -8.288  63.066  42.921  1.00                 C  
ATOM   2060  CE  LYS   268      -8.798  62.836  41.508  1.00                 C  
ATOM   2061  CG  LYS   268      -8.305  61.779  43.730  1.00                 C  
ATOM   2062  NZ  LYS   268      -8.716  64.071  40.680  1.00                 N  
ATOM   2063  N   ASP   269      -6.736  63.620  47.497  1.00                 N  
ATOM   2064  CA  ASP   269      -6.415  63.828  48.890  1.00                 C  
ATOM   2065  C   ASP   269      -4.901  63.959  49.024  1.00                 C  
ATOM   2066  O   ASP   269      -4.238  63.110  49.621  1.00                 O  
ATOM   2067  CB  ASP   269      -6.955  62.678  49.742  1.00                 C  
ATOM   2068  CG  ASP   269      -6.939  62.993  51.225  1.00                 C  
ATOM   2069  OD1 ASP   269      -6.984  64.190  51.578  1.00                 O  
ATOM   2070  OD2 ASP   269      -6.882  62.043  52.034  1.00                 O  
ATOM   2071  N   THR   270      -4.354  65.015  48.435  1.00                 N  
ATOM   2072  CA  THR   270      -2.931  65.296  48.551  1.00                 C  
ATOM   2073  C   THR   270      -2.652  65.941  49.902  1.00                 C  
ATOM   2074  O   THR   270      -1.852  65.436  50.685  1.00                 O  
ATOM   2075  CB  THR   270      -2.441  66.208  47.411  1.00                 C  
ATOM   2076  OG1 THR   270      -2.646  65.556  46.152  1.00                 O  
ATOM   2077  CG2 THR   270      -0.958  66.507  47.568  1.00                 C  
ATOM   2078  N   ASN   271      -3.314  67.059  50.178  1.00                 N  
ATOM   2079  CA  ASN   271      -3.202  67.685  51.487  1.00                 C  
ATOM   2080  C   ASN   271      -4.036  66.883  52.477  1.00                 C  
ATOM   2081  O   ASN   271      -5.090  66.355  52.127  1.00                 O  
ATOM   2082  CB  ASN   271      -3.640  69.149  51.420  1.00                 C  
ATOM   2083  CG  ASN   271      -2.693  70.004  50.599  1.00                 C  
ATOM   2084  OD1 ASN   271      -1.478  69.958  50.790  1.00                 O  
ATOM   2085  ND2 ASN   271      -3.249  70.787  49.682  1.00                 N  
ATOM   2086  N   LEU   272      -3.561  66.789  53.711  1.00                 N  
ATOM   2087  CA  LEU   272      -4.246  66.004  54.729  1.00                 C  
ATOM   2088  C   LEU   272      -4.555  66.849  55.966  1.00                 C  
ATOM   2089  O   LEU   272      -3.660  67.209  56.732  1.00                 O  
ATOM   2090  CB  LEU   272      -3.406  64.787  55.123  1.00                 C  
ATOM   2091  CG  LEU   272      -4.105  63.729  55.979  1.00                 C  
ATOM   2092  CD1 LEU   272      -3.293  62.443  56.013  1.00                 C  
ATOM   2093  CD2 LEU   272      -4.336  64.247  57.391  1.00                 C  
ATOM   2094  N   GLY   273      -5.834  67.159  56.158  1.00                 N  
ATOM   2095  CA  GLY   273      -6.254  68.050  57.238  1.00                 C  
ATOM   2096  C   GLY   273      -6.439  67.332  58.568  1.00                 C  
ATOM   2097  O   GLY   273      -7.332  66.495  58.717  1.00                 O  
ATOM   2098  N   VAL   274      -5.600  67.692  59.536  1.00                 N  
ATOM   2099  CA  VAL   274      -5.640  67.099  60.868  1.00                 C  
ATOM   2100  C   VAL   274      -6.092  68.113  61.926  1.00                 C  
ATOM   2101  O   VAL   274      -5.479  69.166  62.101  1.00                 O  
ATOM   2102  CB  VAL   274      -4.272  66.516  61.268  1.00                 C  
ATOM   2103  CG1 VAL   274      -4.329  65.937  62.673  1.00                 C  
ATOM   2104  CG2 VAL   274      -3.832  65.457  60.269  1.00                 C  
ATOM   2105  N   GLU   275      -7.173  67.777  62.625  1.00                 N  
ATOM   2106  CA  GLU   275      -7.723  68.616  63.686  1.00                 C  
ATOM   2107  C   GLU   275      -7.321  68.058  65.047  1.00                 C  
ATOM   2108  O   GLU   275      -7.966  67.144  65.559  1.00                 O  
ATOM   2109  CB  GLU   275      -9.246  68.705  63.564  1.00                 C  
ATOM   2110  CD  GLU   275     -11.404  69.690  64.430  1.00                 C  
ATOM   2111  CG  GLU   275      -9.899  69.613  64.593  1.00                 C  
ATOM   2112  OE1 GLU   275     -12.053  68.623  64.398  1.00                 O  
ATOM   2113  OE2 GLU   275     -11.935  70.816  64.335  1.00                 O  
ATOM   2114  N   VAL   276      -6.257  68.609  65.629  1.00                 N  
ATOM   2115  CA  VAL   276      -5.753  68.129  66.915  1.00                 C  
ATOM   2116  C   VAL   276      -6.220  69.008  68.068  1.00                 C  
ATOM   2117  O   VAL   276      -6.054  70.228  68.046  1.00                 O  
ATOM   2118  CB  VAL   276      -4.215  68.048  66.924  1.00                 C  
ATOM   2119  CG1 VAL   276      -3.608  69.414  66.644  1.00                 C  
ATOM   2120  CG2 VAL   276      -3.718  67.502  68.254  1.00                 C  
ATOM   2121  N   SER   277      -6.826  68.367  69.063  1.00                 N  
ATOM   2122  CA  SER   277      -7.167  69.008  70.327  1.00                 C  
ATOM   2123  C   SER   277      -6.160  68.571  71.388  1.00                 C  
ATOM   2124  O   SER   277      -5.469  67.568  71.214  1.00                 O  
ATOM   2125  CB  SER   277      -8.597  68.654  70.739  1.00                 C  
ATOM   2126  OG  SER   277      -8.721  67.270  71.014  1.00                 O  
ATOM   2127  N   LEU   278      -6.074  69.318  72.485  1.00                 N  
ATOM   2128  CA  LEU   278      -5.068  69.038  73.511  1.00                 C  
ATOM   2129  C   LEU   278      -5.470  69.618  74.879  1.00                 C  
ATOM   2130  O   LEU   278      -6.095  70.680  74.952  1.00                 O  
ATOM   2131  CB  LEU   278      -3.707  69.597  73.093  1.00                 C  
ATOM   2132  CG  LEU   278      -3.635  71.109  72.866  1.00                 C  
ATOM   2133  CD1 LEU   278      -3.446  71.842  74.186  1.00                 C  
ATOM   2134  CD2 LEU   278      -2.511  71.455  71.903  1.00                 C  
ATOM   2135  N   GLY   279      -5.113  68.914  75.956  1.00                 N  
ATOM   2136  CA  GLY   279      -5.529  69.293  77.309  1.00                 C  
ATOM   2137  C   GLY   279      -4.384  69.836  78.154  1.00                 C  
ATOM   2138  O   GLY   279      -3.224  69.785  77.756  1.00                 O  
ATOM   2139  N   ASN   280      -4.729  70.349  79.332  1.00                 N  
ATOM   2140  CA  ASN   280      -3.736  70.738  80.326  1.00                 C  
ATOM   2141  C   ASN   280      -4.298  70.612  81.736  1.00                 C  
ATOM   2142  O   ASN   280      -4.584  71.611  82.390  1.00                 O  
ATOM   2143  CB  ASN   280      -3.246  72.164  80.064  1.00                 C  
ATOM   2144  CG  ASN   280      -2.042  72.530  80.910  1.00                 C  
ATOM   2145  OD1 ASN   280      -1.714  71.838  81.874  1.00                 O  
ATOM   2146  ND2 ASN   280      -1.380  73.624  80.551  1.00                 N  
ATOM   2147  N   GLU   281      -4.449  69.379  82.204  1.00                 N  
ATOM   2148  CA  GLU   281      -5.066  69.132  83.500  1.00                 C  
ATOM   2149  C   GLU   281      -4.049  69.191  84.629  1.00                 C  
ATOM   2150  O   GLU   281      -4.316  68.734  85.741  1.00                 O  
ATOM   2151  CB  GLU   281      -5.769  67.773  83.509  1.00                 C  
ATOM   2152  CD  GLU   281      -7.616  66.318  82.586  1.00                 C  
ATOM   2153  CG  GLU   281      -6.942  67.675  82.547  1.00                 C  
ATOM   2154  OE1 GLU   281      -7.094  65.415  83.274  1.00                 O  
ATOM   2155  OE2 GLU   281      -8.666  66.156  81.930  1.00                 O  
ATOM   2156  N   ASN   282      -2.884  69.760  84.343  1.00                 N  
ATOM   2157  CA  ASN   282      -1.843  69.892  85.341  1.00                 C  
ATOM   2158  C   ASN   282      -1.153  71.236  85.270  1.00                 C  
ATOM   2159  O   ASN   282      -1.605  72.142  84.574  1.00                 O  
ATOM   2160  CB  ASN   282      -0.817  68.766  85.197  1.00                 C  
ATOM   2161  CG  ASN   282      -0.101  68.461  86.498  1.00                 C  
ATOM   2162  OD1 ASN   282      -0.176  69.232  87.455  1.00                 O  
ATOM   2163  ND2 ASN   282       0.597  67.332  86.536  1.00                 N  
ATOM   2164  N   GLU   283      -0.051  71.359  86.002  1.00                 N  
ATOM   2165  CA  GLU   283       0.731  72.589  86.039  1.00                 C  
ATOM   2166  C   GLU   283       0.916  73.183  84.641  1.00                 C  
ATOM   2167  O   GLU   283       0.916  72.465  83.638  1.00                 O  
ATOM   2168  CB  GLU   283       2.097  72.336  86.679  1.00                 C  
ATOM   2169  CD  GLU   283       1.574  73.111  89.026  1.00                 C  
ATOM   2170  CG  GLU   283       2.034  71.961  88.151  1.00                 C  
ATOM   2171  OE1 GLU   283       1.692  74.275  88.588  1.00                 O  
ATOM   2172  OE2 GLU   283       1.096  72.848  90.149  1.00                 O  
ATOM   2173  N   ASN   284       1.063  74.503  84.586  1.00                 N  
ATOM   2174  CA  ASN   284       1.217  75.213  83.323  1.00                 C  
ATOM   2175  C   ASN   284       2.406  74.690  82.532  1.00                 C  
ATOM   2176  O   ASN   284       3.532  74.650  83.033  1.00                 O  
ATOM   2177  CB  ASN   284       1.358  76.717  83.567  1.00                 C  
ATOM   2178  CG  ASN   284       1.353  77.519  82.281  1.00                 C  
ATOM   2179  OD1 ASN   284       2.398  77.726  81.664  1.00                 O  
ATOM   2180  ND2 ASN   284       0.174  77.973  81.872  1.00                 N  
ATOM   2181  N   ALA   285       2.152  74.293  81.292  1.00                 N  
ATOM   2182  CA  ALA   285       3.229  73.992  80.364  1.00                 C  
ATOM   2183  C   ALA   285       3.534  75.263  79.591  1.00                 C  
ATOM   2184  O   ALA   285       2.628  75.904  79.056  1.00                 O  
ATOM   2185  CB  ALA   285       2.833  72.846  79.446  1.00                 C  
ATOM   2186  N   TYR   286       4.805  75.639  79.542  1.00                 N  
ATOM   2187  CA  TYR   286       5.183  76.883  78.891  1.00                 C  
ATOM   2188  C   TYR   286       5.576  76.644  77.435  1.00                 C  
ATOM   2189  O   TYR   286       4.794  76.914  76.527  1.00                 O  
ATOM   2190  CB  TYR   286       6.335  77.553  79.643  1.00                 C  
ATOM   2191  CG  TYR   286       6.795  78.854  79.025  1.00                 C  
ATOM   2192  OH  TYR   286       8.049  82.439  77.333  1.00                 O  
ATOM   2193  CZ  TYR   286       7.635  81.252  77.892  1.00                 C  
ATOM   2194  CD1 TYR   286       6.078  80.027  79.222  1.00                 C  
ATOM   2195  CE1 TYR   286       6.492  81.221  78.661  1.00                 C  
ATOM   2196  CD2 TYR   286       7.945  78.904  78.248  1.00                 C  
ATOM   2197  CE2 TYR   286       8.374  80.089  77.679  1.00                 C  
ATOM   2198  N   ASN   287       6.782  76.133  77.216  1.00                 N  
ATOM   2199  CA  ASN   287       7.241  75.830  75.872  1.00                 C  
ATOM   2200  C   ASN   287       6.735  74.486  75.385  1.00                 C  
ATOM   2201  O   ASN   287       7.473  73.725  74.759  1.00                 O  
ATOM   2202  CB  ASN   287       8.769  75.871  75.806  1.00                 C  
ATOM   2203  CG  ASN   287       9.290  75.902  74.382  1.00                 C  
ATOM   2204  OD1 ASN   287       8.688  76.520  73.504  1.00                 O  
ATOM   2205  ND2 ASN   287      10.413  75.234  74.150  1.00                 N  
ATOM   2206  N   VAL   288       5.468  74.202  75.674  1.00                 N  
ATOM   2207  CA  VAL   288       4.843  72.940  75.300  1.00                 C  
ATOM   2208  C   VAL   288       5.082  72.600  73.837  1.00                 C  
ATOM   2209  O   VAL   288       4.806  73.403  72.951  1.00                 O  
ATOM   2210  CB  VAL   288       3.328  72.956  75.579  1.00                 C  
ATOM   2211  CG1 VAL   288       2.634  73.975  74.689  1.00                 C  
ATOM   2212  CG2 VAL   288       2.734  71.571  75.372  1.00                 C  
ATOM   2213  N   ILE   289       5.595  71.396  73.597  1.00                 N  
ATOM   2214  CA  ILE   289       5.878  70.928  72.246  1.00                 C  
ATOM   2215  C   ILE   289       4.985  69.748  71.880  1.00                 C  
ATOM   2216  O   ILE   289       4.650  68.928  72.737  1.00                 O  
ATOM   2217  CB  ILE   289       7.358  70.537  72.083  1.00                 C  
ATOM   2218  CD1 ILE   289       7.446  68.008  72.393  1.00                 C  
ATOM   2219  CG1 ILE   289       7.706  69.367  73.006  1.00                 C  
ATOM   2220  CG2 ILE   289       8.257  71.739  72.329  1.00                 C  
ATOM   2221  N   ILE   290       4.622  69.660  70.601  1.00                 N  
ATOM   2222  CA  ILE   290       3.759  68.589  70.105  1.00                 C  
ATOM   2223  C   ILE   290       4.361  67.945  68.848  1.00                 C  
ATOM   2224  O   ILE   290       4.436  68.567  67.788  1.00                 O  
ATOM   2225  CB  ILE   290       2.338  69.102  69.807  1.00                 C  
ATOM   2226  CD1 ILE   290       0.393  70.400  70.822  1.00                 C  
ATOM   2227  CG1 ILE   290       1.712  69.701  71.068  1.00                 C  
ATOM   2228  CG2 ILE   290       1.481  67.988  69.224  1.00                 C  
ATOM   2229  N   ASP   291       4.788  66.691  68.981  1.00                 N  
ATOM   2230  CA  ASP   291       5.520  66.000  67.923  1.00                 C  
ATOM   2231  C   ASP   291       4.733  64.820  67.356  1.00                 C  
ATOM   2232  O   ASP   291       4.118  64.066  68.111  1.00                 O  
ATOM   2233  CB  ASP   291       6.874  65.511  68.440  1.00                 C  
ATOM   2234  CG  ASP   291       7.732  64.906  67.346  1.00                 C  
ATOM   2235  OD1 ASP   291       7.332  64.985  66.165  1.00                 O  
ATOM   2236  OD2 ASP   291       8.803  64.352  67.669  1.00                 O  
ATOM   2237  N   VAL   292       4.770  64.659  66.032  1.00                 N  
ATOM   2238  CA  VAL   292       4.062  63.566  65.357  1.00                 C  
ATOM   2239  C   VAL   292       5.011  62.503  64.799  1.00                 C  
ATOM   2240  O   VAL   292       6.163  62.803  64.469  1.00                 O  
ATOM   2241  CB  VAL   292       3.174  64.090  64.214  1.00                 C  
ATOM   2242  CG1 VAL   292       2.100  65.021  64.757  1.00                 C  
ATOM   2243  CG2 VAL   292       4.018  64.799  63.166  1.00                 C  
ATOM   2244  N   THR   293       4.517  61.268  64.681  1.00                 N  
ATOM   2245  CA  THR   293       5.246  60.199  63.987  1.00                 C  
ATOM   2246  C   THR   293       4.494  59.779  62.719  1.00                 C  
ATOM   2247  O   THR   293       3.308  59.461  62.768  1.00                 O  
ATOM   2248  CB  THR   293       5.457  58.976  64.899  1.00                 C  
ATOM   2249  OG1 THR   293       6.232  59.356  66.042  1.00                 O  
ATOM   2250  CG2 THR   293       6.198  57.877  64.152  1.00                 C  
ATOM   2251  N   VAL   294       5.181  59.795  61.581  1.00                 N  
ATOM   2252  CA  VAL   294       4.540  59.485  60.308  1.00                 C  
ATOM   2253  C   VAL   294       5.472  58.759  59.344  1.00                 C  
ATOM   2254  O   VAL   294       6.693  58.853  59.466  1.00                 O  
ATOM   2255  CB  VAL   294       4.003  60.755  59.622  1.00                 C  
ATOM   2256  CG1 VAL   294       2.938  61.416  60.485  1.00                 C  
ATOM   2257  CG2 VAL   294       5.138  61.725  59.334  1.00                 C  
ATOM   2258  N   TYR   295       4.890  58.020  58.383  1.00                 N  
ATOM   2259  CA  TYR   295       5.640  57.378  57.297  1.00                 C  
ATOM   2260  C   TYR   295       6.284  58.409  56.370  1.00                 C  
ATOM   2261  O   TYR   295       5.772  59.523  56.247  1.00                 O  
ATOM   2262  CB  TYR   295       4.727  56.454  56.489  1.00                 C  
ATOM   2263  CG  TYR   295       4.306  55.206  57.232  1.00                 C  
ATOM   2264  OH  TYR   295       3.139  51.785  59.288  1.00                 O  
ATOM   2265  CZ  TYR   295       3.526  52.916  58.607  1.00                 C  
ATOM   2266  CD1 TYR   295       3.602  55.294  58.427  1.00                 C  
ATOM   2267  CE1 TYR   295       3.213  54.159  59.113  1.00                 C  
ATOM   2268  CD2 TYR   295       4.613  53.945  56.737  1.00                 C  
ATOM   2269  CE2 TYR   295       4.231  52.800  57.410  1.00                 C  
ATOM   2270  N   GLY   296       7.388  58.041  55.730  1.00                 N  
ATOM   2271  CA  GLY   296       8.170  58.986  54.937  1.00                 C  
ATOM   2272  C   GLY   296       7.330  59.791  53.939  1.00                 C  
ATOM   2273  O   GLY   296       7.731  60.882  53.524  1.00                 O  
ATOM   2274  N   ASN   297       6.168  59.255  53.568  1.00                 N  
ATOM   2275  CA  ASN   297       5.375  59.794  52.475  1.00                 C  
ATOM   2276  C   ASN   297       4.608  61.076  52.754  1.00                 C  
ATOM   2277  O   ASN   297       3.592  61.330  52.110  1.00                 O  
ATOM   2278  CB  ASN   297       4.368  58.754  51.980  1.00                 C  
ATOM   2279  CG  ASN   297       3.319  58.418  53.022  1.00                 C  
ATOM   2280  OD1 ASN   297       3.559  58.543  54.222  1.00                 O  
ATOM   2281  ND2 ASN   297       2.149  57.988  52.564  1.00                 N  
ATOM   2282  N   ASN   298       5.087  61.893  53.689  1.00                 N  
ATOM   2283  CA  ASN   298       4.451  63.182  53.965  1.00                 C  
ATOM   2284  C   ASN   298       5.248  64.038  54.954  1.00                 C  
ATOM   2285  O   ASN   298       6.059  63.523  55.723  1.00                 O  
ATOM   2286  CB  ASN   298       3.029  62.976  54.491  1.00                 C  
ATOM   2287  CG  ASN   298       2.995  62.192  55.788  1.00                 C  
ATOM   2288  OD1 ASN   298       3.057  62.767  56.874  1.00                 O  
ATOM   2289  ND2 ASN   298       2.897  60.872  55.677  1.00                 N  
ATOM   2290  N   SER   299       5.020  65.349  54.912  1.00                 N  
ATOM   2291  CA  SER   299       5.631  66.288  55.858  1.00                 C  
ATOM   2292  C   SER   299       4.700  67.481  56.060  1.00                 C  
ATOM   2293  O   SER   299       3.756  67.661  55.294  1.00                 O  
ATOM   2294  CB  SER   299       7.002  66.741  55.353  1.00                 C  
ATOM   2295  OG  SER   299       6.880  67.521  54.176  1.00                 O  
ATOM   2296  N   LYS   300       4.975  68.299  57.076  1.00                 N  
ATOM   2297  CA  LYS   300       4.082  69.395  57.453  1.00                 C  
ATOM   2298  C   LYS   300       4.315  70.651  56.626  1.00                 C  
ATOM   2299  O   LYS   300       5.454  71.002  56.324  1.00                 O  
ATOM   2300  CB  LYS   300       4.243  69.731  58.937  1.00                 C  
ATOM   2301  CD  LYS   300       3.938  69.041  61.331  1.00                 C  
ATOM   2302  CE  LYS   300       3.492  67.933  62.270  1.00                 C  
ATOM   2303  CG  LYS   300       3.783  68.628  59.876  1.00                 C  
ATOM   2304  NZ  LYS   300       3.663  68.314  63.700  1.00                 N  
ATOM   2305  N   LYS   301       3.226  71.326  56.266  1.00                 N  
ATOM   2306  CA  LYS   301       3.306  72.632  55.627  1.00                 C  
ATOM   2307  C   LYS   301       2.414  73.617  56.373  1.00                 C  
ATOM   2308  O   LYS   301       1.265  73.308  56.702  1.00                 O  
ATOM   2309  CB  LYS   301       2.902  72.534  54.155  1.00                 C  
ATOM   2310  CD  LYS   301       2.648  73.663  51.928  1.00                 C  
ATOM   2311  CE  LYS   301       2.734  74.978  51.170  1.00                 C  
ATOM   2312  CG  LYS   301       3.009  73.845  53.393  1.00                 C  
ATOM   2313  NZ  LYS   301       2.332  74.826  49.745  1.00                 N  
ATOM   2314  N   MET   302       2.956  74.799  56.645  1.00                 N  
ATOM   2315  CA  MET   302       2.230  75.832  57.371  1.00                 C  
ATOM   2316  C   MET   302       0.894  76.122  56.693  1.00                 C  
ATOM   2317  O   MET   302       0.823  76.219  55.471  1.00                 O  
ATOM   2318  CB  MET   302       3.068  77.108  57.468  1.00                 C  
ATOM   2319  SD  MET   302       3.486  79.658  58.467  1.00                 S  
ATOM   2320  CE  MET   302       4.787  78.990  59.501  1.00                 C  
ATOM   2321  CG  MET   302       2.421  78.215  58.284  1.00                 C  
ATOM   2322  N   ARG   303      -0.163  76.260  57.486  1.00                 N  
ATOM   2323  CA  ARG   303      -1.495  76.496  56.939  1.00                 C  
ATOM   2324  C   ARG   303      -1.654  77.972  56.552  1.00                 C  
ATOM   2325  O   ARG   303      -2.000  78.284  55.413  1.00                 O  
ATOM   2326  CB  ARG   303      -2.569  76.086  57.948  1.00                 C  
ATOM   2327  CD  ARG   303      -5.001  75.699  58.436  1.00                 C  
ATOM   2328  NE  ARG   303      -6.377  75.892  57.985  1.00                 N  
ATOM   2329  CG  ARG   303      -3.993  76.253  57.442  1.00                 C  
ATOM   2330  CZ  ARG   303      -7.448  75.509  58.671  1.00                 C  
ATOM   2331  NH1 ARG   303      -8.662  75.726  58.182  1.00                 N  
ATOM   2332  NH2 ARG   303      -7.305  74.909  59.845  1.00                 N  
ATOM   2333  N   SER   304      -1.384  78.874  57.493  1.00                 N  
ATOM   2334  CA  SER   304      -1.457  80.315  57.234  1.00                 C  
ATOM   2335  C   SER   304      -2.845  80.724  56.768  1.00                 C  
ATOM   2336  O   SER   304      -2.991  81.349  55.719  1.00                 O  
ATOM   2337  CB  SER   304      -0.414  80.726  56.192  1.00                 C  
ATOM   2338  OG  SER   304       0.899  80.457  56.652  1.00                 O  
ATOM   2339  N   TYR   305      -3.864  80.375  57.543  1.00                 N  
ATOM   2340  CA  TYR   305      -5.238  80.677  57.163  1.00                 C  
ATOM   2341  C   TYR   305      -5.763  81.886  57.930  1.00                 C  
ATOM   2342  O   TYR   305      -5.246  82.219  58.996  1.00                 O  
ATOM   2343  CB  TYR   305      -6.140  79.465  57.407  1.00                 C  
ATOM   2344  CG  TYR   305      -7.583  79.688  57.015  1.00                 C  
ATOM   2345  OH  TYR   305     -11.549  80.297  55.921  1.00                 O  
ATOM   2346  CZ  TYR   305     -10.237  80.095  56.285  1.00                 C  
ATOM   2347  CD1 TYR   305      -7.966  79.687  55.680  1.00                 C  
ATOM   2348  CE1 TYR   305      -9.283  79.889  55.312  1.00                 C  
ATOM   2349  CD2 TYR   305      -8.559  79.897  57.981  1.00                 C  
ATOM   2350  CE2 TYR   305      -9.880  80.101  57.633  1.00                 C  
ATOM   2351  N   GLY   306      -6.783  82.543  57.385  1.00                 N  
ATOM   2352  CA  GLY   306      -7.157  83.863  57.865  1.00                 C  
ATOM   2353  C   GLY   306      -8.583  84.337  57.639  1.00                 C  
ATOM   2354  O   GLY   306      -9.062  85.234  58.333  1.00                 O  
ATOM   2355  N   LEU   307      -9.278  83.714  56.696  1.00                 N  
ATOM   2356  CA  LEU   307     -10.178  84.473  55.841  1.00                 C  
ATOM   2357  C   LEU   307     -11.569  83.873  55.561  1.00                 C  
ATOM   2358  O   LEU   307     -12.026  83.908  54.417  1.00                 O  
ATOM   2359  CB  LEU   307      -9.532  84.730  54.478  1.00                 C  
ATOM   2360  CG  LEU   307      -8.253  85.569  54.481  1.00                 C  
ATOM   2361  CD1 LEU   307      -7.629  85.603  53.094  1.00                 C  
ATOM   2362  CD2 LEU   307      -8.537  86.981  54.969  1.00                 C  
ATOM   2363  N   ARG   308     -12.272  83.361  56.572  1.00                 N  
ATOM   2364  CA  ARG   308     -11.837  83.377  57.961  1.00                 C  
ATOM   2365  C   ARG   308     -12.368  82.148  58.693  1.00                 C  
ATOM   2366  O   ARG   308     -13.177  81.387  58.157  1.00                 O  
ATOM   2367  CB  ARG   308     -12.303  84.659  58.654  1.00                 C  
ATOM   2368  CD  ARG   308     -14.206  86.066  59.490  1.00                 C  
ATOM   2369  NE  ARG   308     -15.654  86.260  59.516  1.00                 N  
ATOM   2370  CG  ARG   308     -13.814  84.802  58.743  1.00                 C  
ATOM   2371  CZ  ARG   308     -16.470  85.674  60.386  1.00                 C  
ATOM   2372  NH1 ARG   308     -17.774  85.910  60.334  1.00                 N  
ATOM   2373  NH2 ARG   308     -15.981  84.853  61.305  1.00                 N  
ATOM   2374  N   GLY   309     -11.912  81.969  59.926  1.00                 N  
ATOM   2375  CA  GLY   309     -12.174  80.752  60.678  1.00                 C  
ATOM   2376  C   GLY   309     -11.398  80.805  61.984  1.00                 C  
ATOM   2377  O   GLY   309     -10.325  81.408  62.039  1.00                 O  
ATOM   2378  N   ASP   310     -11.923  80.191  63.040  1.00                 N  
ATOM   2379  CA  ASP   310     -13.238  79.573  63.048  1.00                 C  
ATOM   2380  C   ASP   310     -13.802  79.788  64.439  1.00                 C  
ATOM   2381  O   ASP   310     -14.356  80.842  64.748  1.00                 O  
ATOM   2382  CB  ASP   310     -13.136  78.092  62.677  1.00                 C  
ATOM   2383  CG  ASP   310     -12.764  77.880  61.223  1.00                 C  
ATOM   2384  OD1 ASP   310     -12.857  78.848  60.438  1.00                 O  
ATOM   2385  OD2 ASP   310     -12.378  76.747  60.868  1.00                 O  
ATOM   2386  N   PRO   311     -13.681  78.758  65.267  1.00                 N  
ATOM   2387  CA  PRO   311     -13.632  78.918  66.710  1.00                 C  
ATOM   2388  C   PRO   311     -12.251  78.358  66.997  1.00                 C  
ATOM   2389  O   PRO   311     -12.047  77.589  67.935  1.00                 O  
ATOM   2390  CB  PRO   311     -14.809  78.081  67.215  1.00                 C  
ATOM   2391  CD  PRO   311     -14.542  77.503  64.908  1.00                 C  
ATOM   2392  CG  PRO   311     -14.896  76.942  66.256  1.00                 C  
ATOM   2393  N   ILE   312     -11.303  78.786  66.169  1.00                 N  
ATOM   2394  CA  ILE   312     -10.278  77.890  65.656  1.00                 C  
ATOM   2395  C   ILE   312      -8.874  78.492  65.616  1.00                 C  
ATOM   2396  O   ILE   312      -8.634  79.594  66.110  1.00                 O  
ATOM   2397  CB  ILE   312     -10.621  77.391  64.240  1.00                 C  
ATOM   2398  CD1 ILE   312      -9.888  74.978  64.611  1.00                 C  
ATOM   2399  CG1 ILE   312      -9.679  76.258  63.831  1.00                 C  
ATOM   2400  CG2 ILE   312     -10.588  78.543  63.247  1.00                 C  
ATOM   2401  N   VAL   313      -7.955  77.738  65.021  1.00                 N  
ATOM   2402  CA  VAL   313      -6.533  78.066  64.978  1.00                 C  
ATOM   2403  C   VAL   313      -6.228  79.554  64.804  1.00                 C  
ATOM   2404  O   VAL   313      -6.847  80.252  64.001  1.00                 O  
ATOM   2405  CB  VAL   313      -5.812  77.303  63.852  1.00                 C  
ATOM   2406  CG1 VAL   313      -6.310  77.765  62.491  1.00                 C  
ATOM   2407  CG2 VAL   313      -4.306  77.488  63.962  1.00                 C  
ATOM   2408  N   ASP   314      -5.253  80.008  65.585  1.00                 N  
ATOM   2409  CA  ASP   314      -4.949  81.419  65.766  1.00                 C  
ATOM   2410  C   ASP   314      -3.442  81.558  65.846  1.00                 C  
ATOM   2411  O   ASP   314      -2.913  82.617  66.181  1.00                 O  
ATOM   2412  CB  ASP   314      -5.640  81.959  67.020  1.00                 C  
ATOM   2413  CG  ASP   314      -5.156  81.285  68.288  1.00                 C  
ATOM   2414  OD1 ASP   314      -4.258  80.421  68.196  1.00                 O  
ATOM   2415  OD2 ASP   314      -5.674  81.620  69.374  1.00                 O  
ATOM   2416  N   CYS   315      -2.759  80.480  65.485  1.00                 N  
ATOM   2417  CA  CYS   315      -1.599  80.037  66.245  1.00                 C  
ATOM   2418  C   CYS   315      -0.268  79.989  65.499  1.00                 C  
ATOM   2419  O   CYS   315      -0.059  79.156  64.623  1.00                 O  
ATOM   2420  CB  CYS   315      -1.838  78.641  66.823  1.00                 C  
ATOM   2421  SG  CYS   315      -0.480  78.008  67.835  1.00                 S  
ATOM   2422  N   ASP   316       0.637  80.887  65.874  1.00                 N  
ATOM   2423  CA  ASP   316       2.004  80.859  65.369  1.00                 C  
ATOM   2424  C   ASP   316       2.795  79.775  66.089  1.00                 C  
ATOM   2425  O   ASP   316       3.007  79.849  67.300  1.00                 O  
ATOM   2426  CB  ASP   316       2.668  82.226  65.545  1.00                 C  
ATOM   2427  CG  ASP   316       4.063  82.277  64.952  1.00                 C  
ATOM   2428  OD1 ASP   316       4.626  81.200  64.664  1.00                 O  
ATOM   2429  OD2 ASP   316       4.592  83.394  64.775  1.00                 O  
ATOM   2430  N   GLN   317       3.222  78.769  65.333  1.00                 N  
ATOM   2431  CA  GLN   317       3.930  77.626  65.891  1.00                 C  
ATOM   2432  C   GLN   317       5.104  77.230  64.998  1.00                 C  
ATOM   2433  O   GLN   317       5.032  77.343  63.777  1.00                 O  
ATOM   2434  CB  GLN   317       2.978  76.442  66.072  1.00                 C  
ATOM   2435  CD  GLN   317       0.944  75.495  67.233  1.00                 C  
ATOM   2436  CG  GLN   317       1.851  76.698  67.059  1.00                 C  
ATOM   2437  OE1 GLN   317       1.324  74.504  67.857  1.00                 O  
ATOM   2438  NE2 GLN   317      -0.260  75.579  66.680  1.00                 N  
ATOM   2439  N   LEU   318       6.183  76.763  65.617  1.00                 N  
ATOM   2440  CA  LEU   318       7.396  76.407  64.894  1.00                 C  
ATOM   2441  C   LEU   318       7.535  74.895  64.781  1.00                 C  
ATOM   2442  O   LEU   318       7.521  74.190  65.788  1.00                 O  
ATOM   2443  CB  LEU   318       8.625  77.001  65.584  1.00                 C  
ATOM   2444  CG  LEU   318       9.981  76.674  64.955  1.00                 C  
ATOM   2445  CD1 LEU   318      10.094  77.294  63.571  1.00                 C  
ATOM   2446  CD2 LEU   318      11.117  77.155  65.845  1.00                 C  
ATOM   2447  N   VAL   319       7.684  74.402  63.556  1.00                 N  
ATOM   2448  CA  VAL   319       7.768  72.968  63.315  1.00                 C  
ATOM   2449  C   VAL   319       9.044  72.601  62.565  1.00                 C  
ATOM   2450  O   VAL   319       9.434  73.286  61.622  1.00                 O  
ATOM   2451  CB  VAL   319       6.545  72.455  62.533  1.00                 C  
ATOM   2452  CG1 VAL   319       6.449  73.145  61.181  1.00                 C  
ATOM   2453  CG2 VAL   319       6.618  70.945  62.360  1.00                 C  
ATOM   2454  N   TYR   320       9.682  71.511  62.985  1.00                 N  
ATOM   2455  CA  TYR   320      10.897  71.024  62.339  1.00                 C  
ATOM   2456  C   TYR   320      10.814  69.520  62.056  1.00                 C  
ATOM   2457  O   TYR   320      10.767  68.707  62.978  1.00                 O  
ATOM   2458  CB  TYR   320      12.122  71.326  63.205  1.00                 C  
ATOM   2459  CG  TYR   320      13.433  70.904  62.580  1.00                 C  
ATOM   2460  OH  TYR   320      17.036  69.756  60.852  1.00                 O  
ATOM   2461  CZ  TYR   320      15.844  70.135  61.425  1.00                 C  
ATOM   2462  CD1 TYR   320      14.008  71.652  61.561  1.00                 C  
ATOM   2463  CE1 TYR   320      15.206  71.274  60.984  1.00                 C  
ATOM   2464  CD2 TYR   320      14.090  69.759  63.011  1.00                 C  
ATOM   2465  CE2 TYR   320      15.288  69.365  62.446  1.00                 C  
ATOM   2466  N   GLU   321      10.794  69.160  60.775  1.00                 N  
ATOM   2467  CA  GLU   321      10.790  67.760  60.366  1.00                 C  
ATOM   2468  C   GLU   321      12.185  67.166  60.498  1.00                 C  
ATOM   2469  O   GLU   321      13.175  67.894  60.523  1.00                 O  
ATOM   2470  CB  GLU   321      10.283  67.623  58.929  1.00                 C  
ATOM   2471  CD  GLU   321      11.190  69.621  57.678  1.00                 C  
ATOM   2472  CG  GLU   321      11.261  68.120  57.876  1.00                 C  
ATOM   2473  OE1 GLU   321      10.518  70.296  58.485  1.00                 O  
ATOM   2474  OE2 GLU   321      11.808  70.123  56.715  1.00                 O  
ATOM   2475  N   THR   322      12.261  65.842  60.568  1.00                 N  
ATOM   2476  CA  THR   322      13.540  65.163  60.736  1.00                 C  
ATOM   2477  C   THR   322      13.368  63.647  60.751  1.00                 C  
ATOM   2478  O   THR   322      12.375  63.137  61.268  1.00                 O  
ATOM   2479  CB  THR   322      14.248  65.606  62.030  1.00                 C  
ATOM   2480  OG1 THR   322      15.533  64.977  62.113  1.00                 O  
ATOM   2481  CG2 THR   322      13.431  65.205  63.248  1.00                 C  
ATOM   2482  N   PRO   323      14.344  62.921  60.181  1.00                 N  
ATOM   2483  CA  PRO   323      14.321  61.452  60.145  1.00                 C  
ATOM   2484  C   PRO   323      14.695  60.818  61.483  1.00                 C  
ATOM   2485  O   PRO   323      15.650  61.253  62.125  1.00                 O  
ATOM   2486  CB  PRO   323      15.348  61.092  59.069  1.00                 C  
ATOM   2487  CD  PRO   323      15.544  63.450  59.430  1.00                 C  
ATOM   2488  CG  PRO   323      16.332  62.213  59.102  1.00                 C  
ATOM   2489  N   ASP   324      13.949  59.794  61.886  1.00                 N  
ATOM   2490  CA  ASP   324      14.116  59.193  63.204  1.00                 C  
ATOM   2491  C   ASP   324      14.347  57.689  63.146  1.00                 C  
ATOM   2492  O   ASP   324      15.469  57.212  63.315  1.00                 O  
ATOM   2493  CB  ASP   324      12.895  59.478  64.081  1.00                 C  
ATOM   2494  CG  ASP   324      13.049  58.934  65.488  1.00                 C  
ATOM   2495  OD1 ASP   324      14.177  58.539  65.852  1.00                 O  
ATOM   2496  OD2 ASP   324      12.042  58.902  66.226  1.00                 O  
ATOM   2497  N   VAL   325      13.266  56.950  62.915  1.00                 N  
ATOM   2498  CA  VAL   325      13.268  55.506  63.054  1.00                 C  
ATOM   2499  C   VAL   325      14.344  54.794  62.259  1.00                 C  
ATOM   2500  O   VAL   325      14.982  55.385  61.386  1.00                 O  
ATOM   2501  CB  VAL   325      11.910  54.899  62.654  1.00                 C  
ATOM   2502  CG1 VAL   325      11.964  53.380  62.728  1.00                 C  
ATOM   2503  CG2 VAL   325      10.802  55.440  63.544  1.00                 C  
ATOM   2504  N   ASN   326      14.540  53.514  62.568  1.00                 N  
ATOM   2505  CA  ASN   326      15.550  52.697  61.903  1.00                 C  
ATOM   2506  C   ASN   326      15.429  52.824  60.389  1.00                 C  
ATOM   2507  O   ASN   326      16.396  53.159  59.704  1.00                 O  
ATOM   2508  CB  ASN   326      15.430  51.236  62.340  1.00                 C  
ATOM   2509  CG  ASN   326      15.918  51.010  63.758  1.00                 C  
ATOM   2510  OD1 ASN   326      16.646  51.834  64.313  1.00                 O  
ATOM   2511  ND2 ASN   326      15.519  49.890  64.348  1.00                 N  
ATOM   2512  N   LEU   327      14.236  52.555  59.870  1.00                 N  
ATOM   2513  CA  LEU   327      14.015  52.630  58.435  1.00                 C  
ATOM   2514  C   LEU   327      12.544  52.814  58.079  1.00                 C  
ATOM   2515  O   LEU   327      11.774  51.854  58.074  1.00                 O  
ATOM   2516  CB  LEU   327      14.549  51.374  57.744  1.00                 C  
ATOM   2517  CG  LEU   327      14.365  51.304  56.227  1.00                 C  
ATOM   2518  CD1 LEU   327      15.157  52.405  55.538  1.00                 C  
ATOM   2519  CD2 LEU   327      14.783  49.941  55.697  1.00                 C  
ATOM   2520  N   THR   328      12.161  54.055  57.791  1.00                 N  
ATOM   2521  CA  THR   328      10.883  54.335  57.156  1.00                 C  
ATOM   2522  C   THR   328      10.150  55.526  57.740  1.00                 C  
ATOM   2523  O   THR   328       9.759  56.443  57.017  1.00                 O  
ATOM   2524  CB  THR   328       9.938  53.121  57.230  1.00                 C  
ATOM   2525  OG1 THR   328      10.532  52.008  56.549  1.00                 O  
ATOM   2526  CG2 THR   328       8.607  53.442  56.568  1.00                 C  
ATOM   2527  N   LEU   329       9.965  55.507  59.055  1.00                 N  
ATOM   2528  CA  LEU   329       9.204  56.543  59.743  1.00                 C  
ATOM   2529  C   LEU   329      10.110  57.675  60.212  1.00                 C  
ATOM   2530  O   LEU   329      11.332  57.565  60.148  1.00                 O  
ATOM   2531  CB  LEU   329       8.448  55.951  60.934  1.00                 C  
ATOM   2532  CG  LEU   329       7.437  54.848  60.614  1.00                 C  
ATOM   2533  CD1 LEU   329       6.824  54.293  61.891  1.00                 C  
ATOM   2534  CD2 LEU   329       6.348  55.368  59.688  1.00                 C  
ATOM   2535  N   PRO   330       9.501  58.761  60.682  1.00                 N  
ATOM   2536  CA  PRO   330      10.251  59.923  61.146  1.00                 C  
ATOM   2537  C   PRO   330       9.325  60.997  61.725  1.00                 C  
ATOM   2538  O   PRO   330       8.136  61.044  61.413  1.00                 O  
ATOM   2539  CB  PRO   330      10.969  60.425  59.892  1.00                 C  
ATOM   2540  CD  PRO   330       9.510  58.667  59.177  1.00                 C  
ATOM   2541  CG  PRO   330      10.098  59.987  58.762  1.00                 C  
ATOM   2542  N   THR   331       9.887  61.860  62.565  1.00                 N  
ATOM   2543  CA  THR   331       9.090  62.774  63.378  1.00                 C  
ATOM   2544  C   THR   331       9.141  64.229  62.910  1.00                 C  
ATOM   2545  O   THR   331      10.194  64.739  62.525  1.00                 O  
ATOM   2546  CB  THR   331       9.524  62.740  64.855  1.00                 C  
ATOM   2547  OG1 THR   331      10.903  63.116  64.960  1.00                 O  
ATOM   2548  CG2 THR   331       9.357  61.341  65.428  1.00                 C  
ATOM   2549  N   HIS   332       7.983  64.882  62.947  1.00                 N  
ATOM   2550  CA  HIS   332       7.895  66.324  62.744  1.00                 C  
ATOM   2551  C   HIS   332       7.386  67.008  64.016  1.00                 C  
ATOM   2552  O   HIS   332       6.183  67.037  64.276  1.00                 O  
ATOM   2553  CB  HIS   332       6.981  66.644  61.560  1.00                 C  
ATOM   2554  CG  HIS   332       7.469  66.096  60.255  1.00                 C  
ATOM   2555  ND1 HIS   332       7.944  66.900  59.241  1.00                 N  
ATOM   2556  CE1 HIS   332       8.306  66.127  58.202  1.00                 C  
ATOM   2557  CD2 HIS   332       7.603  64.770  59.670  1.00                 C  
ATOM   2558  NE2 HIS   332       8.105  64.848  58.453  1.00                 N  
ATOM   2559  N   ARG   333       8.307  67.555  64.804  1.00                 N  
ATOM   2560  CA  ARG   333       7.955  68.230  66.049  1.00                 C  
ATOM   2561  C   ARG   333       7.402  69.626  65.760  1.00                 C  
ATOM   2562  O   ARG   333       7.701  70.213  64.722  1.00                 O  
ATOM   2563  CB  ARG   333       9.171  68.317  66.974  1.00                 C  
ATOM   2564  CD  ARG   333      11.404  69.348  67.473  1.00                 C  
ATOM   2565  NE  ARG   333      12.503  70.169  66.971  1.00                 N  
ATOM   2566  CG  ARG   333      10.279  69.221  66.459  1.00                 C  
ATOM   2567  CZ  ARG   333      12.579  71.488  67.118  1.00                 C  
ATOM   2568  NH1 ARG   333      13.617  72.151  66.628  1.00                 N  
ATOM   2569  NH2 ARG   333      11.615  72.140  67.754  1.00                 N  
ATOM   2570  N   CYS   334       6.606  70.158  66.683  1.00                 N  
ATOM   2571  CA  CYS   334       6.009  71.482  66.516  1.00                 C  
ATOM   2572  C   CYS   334       5.733  72.148  67.861  1.00                 C  
ATOM   2573  O   CYS   334       4.683  71.928  68.460  1.00                 O  
ATOM   2574  CB  CYS   334       4.713  71.387  65.709  1.00                 C  
ATOM   2575  SG  CYS   334       3.942  72.982  65.344  1.00                 S  
ATOM   2576  N   TYR   335       6.669  72.966  68.331  1.00                 N  
ATOM   2577  CA  TYR   335       6.516  73.633  69.621  1.00                 C  
ATOM   2578  C   TYR   335       5.726  74.928  69.485  1.00                 C  
ATOM   2579  O   TYR   335       6.098  75.806  68.709  1.00                 O  
ATOM   2580  CB  TYR   335       7.885  73.919  70.242  1.00                 C  
ATOM   2581  CG  TYR   335       8.634  72.678  70.671  1.00                 C  
ATOM   2582  OH  TYR   335      10.686  69.255  71.841  1.00                 O  
ATOM   2583  CZ  TYR   335      10.008  70.389  71.455  1.00                 C  
ATOM   2584  CD1 TYR   335       8.327  71.438  70.126  1.00                 C  
ATOM   2585  CE1 TYR   335       9.007  70.298  70.512  1.00                 C  
ATOM   2586  CD2 TYR   335       9.646  72.750  71.620  1.00                 C  
ATOM   2587  CE2 TYR   335      10.336  71.621  72.019  1.00                 C  
ATOM   2588  N   VAL   336       4.630  75.045  70.231  1.00                 N  
ATOM   2589  CA  VAL   336       3.863  76.288  70.233  1.00                 C  
ATOM   2590  C   VAL   336       4.791  77.406  70.673  1.00                 C  
ATOM   2591  O   VAL   336       4.997  77.641  71.862  1.00                 O  
ATOM   2592  CB  VAL   336       2.626  76.187  71.145  1.00                 C  
ATOM   2593  CG1 VAL   336       1.885  77.514  71.186  1.00                 C  
ATOM   2594  CG2 VAL   336       1.706  75.072  70.672  1.00                 C  
ATOM   2595  N   ARG   337       5.345  78.091  69.684  1.00                 N  
ATOM   2596  CA  ARG   337       6.469  78.983  69.891  1.00                 C  
ATOM   2597  C   ARG   337       6.317  79.924  71.080  1.00                 C  
ATOM   2598  O   ARG   337       6.902  79.702  72.140  1.00                 O  
ATOM   2599  CB  ARG   337       6.720  79.828  68.640  1.00                 C  
ATOM   2600  CD  ARG   337       8.156  81.507  67.449  1.00                 C  
ATOM   2601  NE  ARG   337       9.268  82.448  67.555  1.00                 N  
ATOM   2602  CG  ARG   337       7.912  80.765  68.753  1.00                 C  
ATOM   2603  CZ  ARG   337       9.689  83.222  66.560  1.00                 C  
ATOM   2604  NH1 ARG   337      10.709  84.048  66.749  1.00                 N  
ATOM   2605  NH2 ARG   337       9.089  83.168  65.379  1.00                 N  
ATOM   2606  N   LYS   338       5.522  80.973  70.900  1.00                 N  
ATOM   2607  CA  LYS   338       5.592  82.120  71.790  1.00                 C  
ATOM   2608  C   LYS   338       4.321  82.417  72.580  1.00                 C  
ATOM   2609  O   LYS   338       3.681  83.442  72.361  1.00                 O  
ATOM   2610  CB  LYS   338       5.959  83.383  71.008  1.00                 C  
ATOM   2611  CD  LYS   338       7.663  84.649  69.670  1.00                 C  
ATOM   2612  CE  LYS   338       9.042  84.605  69.032  1.00                 C  
ATOM   2613  CG  LYS   338       7.337  83.339  70.368  1.00                 C  
ATOM   2614  NZ  LYS   338       9.367  85.875  68.325  1.00                 N  
ATOM   2615  N   PRO   339       3.501  81.386  72.816  1.00                 N  
ATOM   2616  CA  PRO   339       2.255  81.560  73.562  1.00                 C  
ATOM   2617  C   PRO   339       2.485  81.868  75.033  1.00                 C  
ATOM   2618  O   PRO   339       3.441  81.403  75.659  1.00                 O  
ATOM   2619  CB  PRO   339       1.533  80.221  73.395  1.00                 C  
ATOM   2620  CD  PRO   339       3.691  79.964  72.390  1.00                 C  
ATOM   2621  CG  PRO   339       2.627  79.234  73.162  1.00                 C  
ATOM   2622  N   TYR   340       1.591  82.668  75.600  1.00                 N  
ATOM   2623  CA  TYR   340       1.680  83.003  77.004  1.00                 C  
ATOM   2624  C   TYR   340       0.784  82.011  77.709  1.00                 C  
ATOM   2625  O   TYR   340       0.676  80.847  77.314  1.00                 O  
ATOM   2626  CB  TYR   340       1.265  84.457  77.235  1.00                 C  
ATOM   2627  CG  TYR   340       2.208  85.468  76.621  1.00                 C  
ATOM   2628  OH  TYR   340       4.790  88.247  74.919  1.00                 O  
ATOM   2629  CZ  TYR   340       3.937  87.328  75.484  1.00                 C  
ATOM   2630  CD1 TYR   340       2.029  85.906  75.315  1.00                 C  
ATOM   2631  CE1 TYR   340       2.885  86.829  74.746  1.00                 C  
ATOM   2632  CD2 TYR   340       3.273  85.981  77.350  1.00                 C  
ATOM   2633  CE2 TYR   340       4.139  86.905  76.797  1.00                 C  
ATOM   2634  N   PRO   341       0.119  82.447  78.773  1.00                 N  
ATOM   2635  CA  PRO   341      -0.774  81.562  79.508  1.00                 C  
ATOM   2636  C   PRO   341      -2.021  81.262  78.677  1.00                 C  
ATOM   2637  O   PRO   341      -2.722  82.159  78.200  1.00                 O  
ATOM   2638  CB  PRO   341      -1.109  82.346  80.778  1.00                 C  
ATOM   2639  CD  PRO   341       0.198  83.790  79.387  1.00                 C  
ATOM   2640  CG  PRO   341      -0.916  83.776  80.397  1.00                 C  
ATOM   2641  N   LEU   342      -2.303  79.980  78.499  1.00                 N  
ATOM   2642  CA  LEU   342      -3.462  79.547  77.740  1.00                 C  
ATOM   2643  C   LEU   342      -4.099  78.363  78.450  1.00                 C  
ATOM   2644  O   LEU   342      -3.452  77.350  78.729  1.00                 O  
ATOM   2645  CB  LEU   342      -3.061  79.186  76.308  1.00                 C  
ATOM   2646  CG  LEU   342      -4.177  78.663  75.403  1.00                 C  
ATOM   2647  CD1 LEU   342      -5.230  79.737  75.172  1.00                 C  
ATOM   2648  CD2 LEU   342      -3.612  78.183  74.075  1.00                 C  
ATOM   2649  N   GLU   343      -5.386  78.476  78.754  1.00                 N  
ATOM   2650  CA  GLU   343      -6.102  77.398  79.427  1.00                 C  
ATOM   2651  C   GLU   343      -7.238  76.884  78.546  1.00                 C  
ATOM   2652  O   GLU   343      -7.217  77.003  77.318  1.00                 O  
ATOM   2653  CB  GLU   343      -6.644  77.875  80.776  1.00                 C  
ATOM   2654  CD  GLU   343      -6.141  78.721  83.102  1.00                 C  
ATOM   2655  CG  GLU   343      -5.567  78.272  81.772  1.00                 C  
ATOM   2656  OE1 GLU   343      -7.381  78.817  83.212  1.00                 O  
ATOM   2657  OE2 GLU   343      -5.350  78.976  84.034  1.00                 O  
ATOM   2658  N   GLN   344      -8.252  76.299  79.180  1.00                 N  
ATOM   2659  CA  GLN   344      -9.431  75.756  78.500  1.00                 C  
ATOM   2660  C   GLN   344      -9.161  74.932  77.241  1.00                 C  
ATOM   2661  O   GLN   344      -9.816  75.097  76.208  1.00                 O  
ATOM   2662  CB  GLN   344     -10.391  76.882  78.111  1.00                 C  
ATOM   2663  CD  GLN   344     -11.968  76.769  80.081  1.00                 C  
ATOM   2664  CG  GLN   344     -10.992  77.622  79.295  1.00                 C  
ATOM   2665  OE1 GLN   344     -13.046  76.431  79.592  1.00                 O  
ATOM   2666  NE2 GLN   344     -11.591  76.417  81.305  1.00                 N  
ATOM   2667  N   ASP   345      -8.160  73.958  77.301  1.00                 N  
ATOM   2668  CA  ASP   345      -7.890  73.139  76.136  1.00                 C  
ATOM   2669  C   ASP   345      -7.747  74.054  74.937  1.00                 C  
ATOM   2670  O   ASP   345      -8.250  75.176  74.943  1.00                 O  
ATOM   2671  CB  ASP   345      -9.006  72.113  75.932  1.00                 C  
ATOM   2672  CG  ASP   345      -9.025  71.050  77.013  1.00                 C  
ATOM   2673  OD1 ASP   345      -8.035  70.953  77.769  1.00                 O  
ATOM   2674  OD2 ASP   345     -10.030  70.314  77.106  1.00                 O  
ATOM   2675  N   GLN   346      -7.058  73.577  73.909  1.00                 N  
ATOM   2676  CA  GLN   346      -6.894  74.351  72.690  1.00                 C  
ATOM   2677  C   GLN   346      -6.869  73.428  71.474  1.00                 C  
ATOM   2678  O   GLN   346      -6.472  72.268  71.574  1.00                 O  
ATOM   2679  CB  GLN   346      -5.614  75.187  72.754  1.00                 C  
ATOM   2680  CD  GLN   346      -6.418  77.144  71.375  1.00                 C  
ATOM   2681  CG  GLN   346      -5.377  76.053  71.528  1.00                 C  
ATOM   2682  OE1 GLN   346      -6.637  77.940  72.288  1.00                 O  
ATOM   2683  NE2 GLN   346      -7.065  77.184  70.216  1.00                 N  
ATOM   2684  N   VAL   347      -7.302  73.952  70.331  1.00                 N  
ATOM   2685  CA  VAL   347      -7.345  73.185  69.089  1.00                 C  
ATOM   2686  C   VAL   347      -6.717  73.960  67.938  1.00                 C  
ATOM   2687  O   VAL   347      -7.069  75.113  67.693  1.00                 O  
ATOM   2688  CB  VAL   347      -8.787  72.788  68.721  1.00                 C  
ATOM   2689  CG1 VAL   347      -8.809  72.023  67.406  1.00                 C  
ATOM   2690  CG2 VAL   347      -9.412  71.961  69.833  1.00                 C  
ATOM   2691  N   ILE   348      -5.781  73.331  67.236  1.00                 N  
ATOM   2692  CA  ILE   348      -5.184  73.954  66.063  1.00                 C  
ATOM   2693  C   ILE   348      -5.257  72.999  64.882  1.00                 C  
ATOM   2694  O   ILE   348      -5.669  71.850  65.033  1.00                 O  
ATOM   2695  CB  ILE   348      -3.727  74.378  66.329  1.00                 C  
ATOM   2696  CD1 ILE   348      -2.310  72.420  65.519  1.00                 C  
ATOM   2697  CG1 ILE   348      -2.879  73.162  66.708  1.00                 C  
ATOM   2698  CG2 ILE   348      -3.674  75.461  67.395  1.00                 C  
ATOM   2699  N   ALA   349      -4.864  73.483  63.708  1.00                 N  
ATOM   2700  CA  ALA   349      -4.914  72.683  62.493  1.00                 C  
ATOM   2701  C   ALA   349      -3.531  72.556  61.861  1.00                 C  
ATOM   2702  O   ALA   349      -2.875  73.553  61.553  1.00                 O  
ATOM   2703  CB  ALA   349      -5.891  73.291  61.498  1.00                 C  
ATOM   2704  N   PHE   350      -3.100  71.314  61.673  1.00                 N  
ATOM   2705  CA  PHE   350      -1.803  71.021  61.079  1.00                 C  
ATOM   2706  C   PHE   350      -1.989  70.133  59.854  1.00                 C  
ATOM   2707  O   PHE   350      -2.524  69.027  59.957  1.00                 O  
ATOM   2708  CB  PHE   350      -0.884  70.352  62.103  1.00                 C  
ATOM   2709  CG  PHE   350      -0.552  71.223  63.280  1.00                 C  
ATOM   2710  CZ  PHE   350       0.065  72.830  65.463  1.00                 C  
ATOM   2711  CD1 PHE   350      -0.815  72.582  63.251  1.00                 C  
ATOM   2712  CE1 PHE   350      -0.510  73.383  64.334  1.00                 C  
ATOM   2713  CD2 PHE   350       0.024  70.685  64.417  1.00                 C  
ATOM   2714  CE2 PHE   350       0.329  71.486  65.501  1.00                 C  
ATOM   2715  N   LEU   351      -1.547  70.620  58.698  1.00                 N  
ATOM   2716  CA  LEU   351      -1.764  69.918  57.433  1.00                 C  
ATOM   2717  C   LEU   351      -0.490  69.250  56.906  1.00                 C  
ATOM   2718  O   LEU   351       0.575  69.865  56.889  1.00                 O  
ATOM   2719  CB  LEU   351      -2.307  70.879  56.373  1.00                 C  
ATOM   2720  CG  LEU   351      -3.797  71.212  56.460  1.00                 C  
ATOM   2721  CD1 LEU   351      -4.093  72.030  57.708  1.00                 C  
ATOM   2722  CD2 LEU   351      -4.255  71.960  55.217  1.00                 C  
ATOM   2723  N   ILE   352      -0.616  67.993  56.473  1.00                 N  
ATOM   2724  CA  ILE   352       0.496  67.246  55.879  1.00                 C  
ATOM   2725  C   ILE   352       0.290  66.921  54.397  1.00                 C  
ATOM   2726  O   ILE   352      -0.618  66.172  54.034  1.00                 O  
ATOM   2727  CB  ILE   352       0.761  65.931  56.636  1.00                 C  
ATOM   2728  CD1 ILE   352       1.178  64.982  58.964  1.00                 C  
ATOM   2729  CG1 ILE   352       1.120  66.219  58.095  1.00                 C  
ATOM   2730  CG2 ILE   352       1.841  65.122  55.935  1.00                 C  
ATOM   2731  N   GLN   353       1.154  67.466  53.547  1.00                 N  
ATOM   2732  CA  GLN   353       1.143  67.122  52.132  1.00                 C  
ATOM   2733  C   GLN   353       1.598  65.684  51.951  1.00                 C  
ATOM   2734  O   GLN   353       2.544  65.241  52.604  1.00                 O  
ATOM   2735  CB  GLN   353       2.037  68.079  51.341  1.00                 C  
ATOM   2736  CD  GLN   353       2.806  68.902  49.080  1.00                 C  
ATOM   2737  CG  GLN   353       1.981  67.879  49.835  1.00                 C  
ATOM   2738  OE1 GLN   353       3.190  69.934  49.632  1.00                 O  
ATOM   2739  NE2 GLN   353       3.082  68.620  47.813  1.00                 N  
ATOM   2740  N   PHE   354       0.924  64.960  51.060  1.00                 N  
ATOM   2741  CA  PHE   354       1.280  63.574  50.776  1.00                 C  
ATOM   2742  C   PHE   354       1.659  63.408  49.308  1.00                 C  
ATOM   2743  O   PHE   354       0.953  63.888  48.420  1.00                 O  
ATOM   2744  CB  PHE   354       0.124  62.639  51.137  1.00                 C  
ATOM   2745  CG  PHE   354      -0.206  62.620  52.602  1.00                 C  
ATOM   2746  CZ  PHE   354      -0.815  62.579  55.313  1.00                 C  
ATOM   2747  CD1 PHE   354      -0.631  63.770  53.245  1.00                 C  
ATOM   2748  CE1 PHE   354      -0.935  63.753  54.593  1.00                 C  
ATOM   2749  CD2 PHE   354      -0.092  61.454  53.337  1.00                 C  
ATOM   2750  CE2 PHE   354      -0.395  61.437  54.685  1.00                 C  
ATOM   2751  N   PRO   355       2.778  62.733  49.059  1.00                 N  
ATOM   2752  CA  PRO   355       3.255  62.537  47.695  1.00                 C  
ATOM   2753  C   PRO   355       2.371  61.535  46.945  1.00                 C  
ATOM   2754  O   PRO   355       1.945  60.527  47.509  1.00                 O  
ATOM   2755  CB  PRO   355       4.680  62.008  47.873  1.00                 C  
ATOM   2756  CD  PRO   355       3.813  62.386  50.072  1.00                 C  
ATOM   2757  CG  PRO   355       5.068  62.439  49.248  1.00                 C  
ATOM   2758  N   LEU   356       2.084  61.825  45.666  1.00                 N  
ATOM   2759  CA  LEU   356       1.290  60.944  44.803  1.00                 C  
ATOM   2760  C   LEU   356       1.912  59.560  44.681  1.00                 C  
ATOM   2761  O   LEU   356       1.211  58.598  44.372  1.00                 O  
ATOM   2762  CB  LEU   356       1.128  61.561  43.412  1.00                 C  
ATOM   2763  CG  LEU   356      -0.100  62.450  43.204  1.00                 C  
ATOM   2764  CD1 LEU   356      -0.165  63.534  44.269  1.00                 C  
ATOM   2765  CD2 LEU   356      -0.084  63.072  41.816  1.00                 C  
ATOM   2766  N   ASP   357       3.221  59.475  44.896  1.00                 N  
ATOM   2767  CA  ASP   357       3.910  58.195  44.928  1.00                 C  
ATOM   2768  C   ASP   357       4.362  57.946  46.360  1.00                 C  
ATOM   2769  O   ASP   357       5.558  57.844  46.643  1.00                 O  
ATOM   2770  CB  ASP   357       5.087  58.196  43.951  1.00                 C  
ATOM   2771  CG  ASP   357       5.735  56.831  43.818  1.00                 C  
ATOM   2772  OD1 ASP   357       5.268  55.885  44.486  1.00                 O  
ATOM   2773  OD2 ASP   357       6.709  56.709  43.046  1.00                 O  
ATOM   2774  N   ASP   358       3.390  57.870  47.266  1.00                 N  
ATOM   2775  CA  ASP   358       3.670  57.699  48.685  1.00                 C  
ATOM   2776  C   ASP   358       3.874  56.227  49.020  1.00                 C  
ATOM   2777  O   ASP   358       2.916  55.454  49.066  1.00                 O  
ATOM   2778  CB  ASP   358       2.536  58.283  49.529  1.00                 C  
ATOM   2779  CG  ASP   358       2.476  59.796  49.457  1.00                 C  
ATOM   2780  OD1 ASP   358       3.452  60.407  48.974  1.00                 O  
ATOM   2781  OD2 ASP   358       1.452  60.371  49.884  1.00                 O  
ATOM   2782  N   VAL   359       5.131  55.846  49.238  1.00                 N  
ATOM   2783  CA  VAL   359       5.460  54.485  49.638  1.00                 C  
ATOM   2784  C   VAL   359       5.066  54.269  51.089  1.00                 C  
ATOM   2785  O   VAL   359       5.637  54.873  51.995  1.00                 O  
ATOM   2786  CB  VAL   359       6.956  54.182  49.433  1.00                 C  
ATOM   2787  CG1 VAL   359       7.289  52.784  49.928  1.00                 C  
ATOM   2788  CG2 VAL   359       7.335  54.337  47.968  1.00                 C  
ATOM   2789  N   THR   360       4.086  53.401  51.301  1.00                 N  
ATOM   2790  CA  THR   360       3.579  53.127  52.636  1.00                 C  
ATOM   2791  C   THR   360       2.712  51.871  52.611  1.00                 C  
ATOM   2792  O   THR   360       2.083  51.562  51.600  1.00                 O  
ATOM   2793  CB  THR   360       2.772  54.317  53.189  1.00                 C  
ATOM   2794  OG1 THR   360       2.374  54.043  54.538  1.00                 O  
ATOM   2795  CG2 THR   360       1.524  54.549  52.351  1.00                 C  
ATOM   2796  N   LEU   361       2.699  51.137  53.718  1.00                 N  
ATOM   2797  CA  LEU   361       1.932  49.909  53.807  1.00                 C  
ATOM   2798  C   LEU   361       0.488  50.079  53.377  1.00                 C  
ATOM   2799  O   LEU   361       0.050  51.180  53.054  1.00                 O  
ATOM   2800  CB  LEU   361       1.966  49.358  55.234  1.00                 C  
ATOM   2801  CG  LEU   361       3.341  48.959  55.774  1.00                 C  
ATOM   2802  CD1 LEU   361       3.246  48.545  57.234  1.00                 C  
ATOM   2803  CD2 LEU   361       3.939  47.834  54.943  1.00                 C  
ATOM   2804  N   ARG   362      -0.257  48.979  53.373  1.00                 N  
ATOM   2805  CA  ARG   362      -1.684  49.025  53.071  1.00                 C  
ATOM   2806  C   ARG   362      -2.438  49.773  54.169  1.00                 C  
ATOM   2807  O   ARG   362      -3.643  50.002  54.064  1.00                 O  
ATOM   2808  CB  ARG   362      -2.243  47.610  52.908  1.00                 C  
ATOM   2809  CD  ARG   362      -2.296  45.470  51.598  1.00                 C  
ATOM   2810  NE  ARG   362      -3.734  45.490  51.339  1.00                 N  
ATOM   2811  CG  ARG   362      -1.714  46.871  51.689  1.00                 C  
ATOM   2812  CZ  ARG   362      -4.532  44.436  51.476  1.00                 C  
ATOM   2813  NH1 ARG   362      -5.828  44.549  51.218  1.00                 N  
ATOM   2814  NH2 ARG   362      -4.034  43.273  51.871  1.00                 N  
ATOM   2815  N   GLU   363      -1.715  50.148  55.220  1.00                 N  
ATOM   2816  CA  GLU   363      -2.259  50.992  56.277  1.00                 C  
ATOM   2817  C   GLU   363      -1.188  51.945  56.775  1.00                 C  
ATOM   2818  O   GLU   363      -0.008  51.589  56.829  1.00                 O  
ATOM   2819  CB  GLU   363      -2.799  50.134  57.423  1.00                 C  
ATOM   2820  CD  GLU   363      -4.490  48.426  58.199  1.00                 C  
ATOM   2821  CG  GLU   363      -3.960  49.235  57.032  1.00                 C  
ATOM   2822  OE1 GLU   363      -3.842  48.430  59.267  1.00                 O  
ATOM   2823  OE2 GLU   363      -5.554  47.789  58.047  1.00                 O  
ATOM   2824  N   PHE   364      -1.601  53.149  57.160  1.00                 N  
ATOM   2825  CA  PHE   364      -0.667  54.141  57.682  1.00                 C  
ATOM   2826  C   PHE   364      -1.144  54.680  59.027  1.00                 C  
ATOM   2827  O   PHE   364      -2.258  55.199  59.145  1.00                 O  
ATOM   2828  CB  PHE   364      -0.491  55.288  56.685  1.00                 C  
ATOM   2829  CG  PHE   364       0.499  56.328  57.126  1.00                 C  
ATOM   2830  CZ  PHE   364       2.326  58.254  57.949  1.00                 C  
ATOM   2831  CD1 PHE   364       1.553  56.693  56.308  1.00                 C  
ATOM   2832  CE1 PHE   364       2.464  57.650  56.714  1.00                 C  
ATOM   2833  CD2 PHE   364       0.375  56.943  58.360  1.00                 C  
ATOM   2834  CE2 PHE   364       1.285  57.900  58.766  1.00                 C  
ATOM   2835  N   ARG   365      -0.290  54.540  60.038  1.00                 N  
ATOM   2836  CA  ARG   365      -0.592  55.009  61.385  1.00                 C  
ATOM   2837  C   ARG   365       0.220  56.258  61.680  1.00                 C  
ATOM   2838  O   ARG   365       1.201  56.555  60.994  1.00                 O  
ATOM   2839  CB  ARG   365      -0.302  53.912  62.412  1.00                 C  
ATOM   2840  CD  ARG   365       1.387  52.471  63.582  1.00                 C  
ATOM   2841  NE  ARG   365       2.796  52.108  63.710  1.00                 N  
ATOM   2842  CG  ARG   365       1.169  53.548  62.532  1.00                 C  
ATOM   2843  CZ  ARG   365       3.660  52.737  64.500  1.00                 C  
ATOM   2844  NH1 ARG   365       4.923  52.336  64.552  1.00                 N  
ATOM   2845  NH2 ARG   365       3.259  53.764  65.237  1.00                 N  
ATOM   2846  N   ALA   366      -0.186  56.988  62.709  1.00                 N  
ATOM   2847  CA  ALA   366       0.569  58.145  63.145  1.00                 C  
ATOM   2848  C   ALA   366       0.209  58.512  64.575  1.00                 C  
ATOM   2849  O   ALA   366      -0.918  58.298  65.024  1.00                 O  
ATOM   2850  CB  ALA   366       0.317  59.323  62.216  1.00                 C  
ATOM   2851  N   THR   367       1.183  59.075  65.279  1.00                 N  
ATOM   2852  CA  THR   367       1.054  59.329  66.699  1.00                 C  
ATOM   2853  C   THR   367       1.262  60.806  67.027  1.00                 C  
ATOM   2854  O   THR   367       1.587  61.621  66.154  1.00                 O  
ATOM   2855  CB  THR   367       2.051  58.486  67.516  1.00                 C  
ATOM   2856  OG1 THR   367       3.389  58.905  67.221  1.00                 O  
ATOM   2857  CG2 THR   367       1.914  57.012  67.166  1.00                 C  
ATOM   2858  N   PHE   368       1.082  61.140  68.300  1.00                 N  
ATOM   2859  CA  PHE   368       1.250  62.506  68.760  1.00                 C  
ATOM   2860  C   PHE   368       1.772  62.524  70.187  1.00                 C  
ATOM   2861  O   PHE   368       0.994  62.409  71.124  1.00                 O  
ATOM   2862  CB  PHE   368      -0.072  63.270  68.664  1.00                 C  
ATOM   2863  CG  PHE   368      -0.603  63.390  67.264  1.00                 C  
ATOM   2864  CZ  PHE   368      -1.583  63.619  64.674  1.00                 C  
ATOM   2865  CD1 PHE   368      -1.173  62.301  66.629  1.00                 C  
ATOM   2866  CE1 PHE   368      -1.661  62.412  65.341  1.00                 C  
ATOM   2867  CD2 PHE   368      -0.532  64.592  66.583  1.00                 C  
ATOM   2868  CE2 PHE   368      -1.020  64.703  65.295  1.00                 C  
ATOM   2869  N   ALA   369       3.090  62.634  70.341  1.00                 N  
ATOM   2870  CA  ALA   369       3.705  62.838  71.648  1.00                 C  
ATOM   2871  C   ALA   369       3.489  64.271  72.111  1.00                 C  
ATOM   2872  O   ALA   369       3.780  65.209  71.373  1.00                 O  
ATOM   2873  CB  ALA   369       5.189  62.510  71.593  1.00                 C  
ATOM   2874  N   VAL   370       2.983  64.441  73.328  1.00                 N  
ATOM   2875  CA  VAL   370       2.744  65.773  73.867  1.00                 C  
ATOM   2876  C   VAL   370       3.357  65.920  75.264  1.00                 C  
ATOM   2877  O   VAL   370       3.209  65.037  76.106  1.00                 O  
ATOM   2878  CB  VAL   370       1.240  66.099  73.921  1.00                 C  
ATOM   2879  CG1 VAL   370       0.657  66.156  72.517  1.00                 C  
ATOM   2880  CG2 VAL   370       0.502  65.072  74.766  1.00                 C  
ATOM   2881  N   ARG   371       4.409  65.167  75.505  1.00                 N  
ATOM   2882  CA  ARG   371       5.161  65.294  76.703  1.00                 C  
ATOM   2883  C   ARG   371       6.601  64.922  76.460  1.00                 C  
ATOM   2884  O   ARG   371       6.952  64.330  75.436  1.00                 O  
ATOM   2885  CB  ARG   371       4.561  64.421  77.807  1.00                 C  
ATOM   2886  CD  ARG   371       4.124  62.123  78.716  1.00                 C  
ATOM   2887  NE  ARG   371       2.668  62.241  78.758  1.00                 N  
ATOM   2888  CG  ARG   371       4.728  62.928  77.577  1.00                 C  
ATOM   2889  CZ  ARG   371       2.001  62.930  79.679  1.00                 C  
ATOM   2890  NH1 ARG   371       0.677  62.982  79.638  1.00                 N  
ATOM   2891  NH2 ARG   371       2.660  63.566  80.638  1.00                 N  
ATOM   2892  N   THR   372       7.487  65.266  77.415  1.00                 N  
ATOM   2893  CA  THR   372       8.851  64.717  77.444  1.00                 C  
ATOM   2894  C   THR   372       8.640  63.380  78.102  1.00                 C  
ATOM   2895  O   THR   372       8.285  63.285  79.280  1.00                 O  
ATOM   2896  CB  THR   372       9.817  65.646  78.202  1.00                 C  
ATOM   2897  OG1 THR   372       9.866  66.922  77.551  1.00                 O  
ATOM   2898  CG2 THR   372      11.219  65.056  78.220  1.00                 C  
ATOM   2899  N   GLU   373       8.857  62.298  77.342  1.00                 N  
ATOM   2900  CA  GLU   373       8.393  60.963  77.751  1.00                 C  
ATOM   2901  C   GLU   373       8.904  60.549  79.119  1.00                 C  
ATOM   2902  O   GLU   373       8.134  60.101  79.974  1.00                 O  
ATOM   2903  CB  GLU   373       8.814  59.911  76.723  1.00                 C  
ATOM   2904  CD  GLU   373       8.751  57.494  75.992  1.00                 C  
ATOM   2905  CG  GLU   373       8.344  58.503  77.047  1.00                 C  
ATOM   2906  OE1 GLU   373       9.422  57.894  75.016  1.00                 O  
ATOM   2907  OE2 GLU   373       8.401  56.305  76.139  1.00                 O  
ATOM   2908  N   GLU   374      10.195  60.679  79.371  1.00                 N  
ATOM   2909  CA  GLU   374      10.745  60.197  80.618  1.00                 C  
ATOM   2910  C   GLU   374      10.494  61.064  81.855  1.00                 C  
ATOM   2911  O   GLU   374      10.881  60.714  82.973  1.00                 O  
ATOM   2912  CB  GLU   374      12.259  60.009  80.499  1.00                 C  
ATOM   2913  CD  GLU   374      14.180  58.787  79.406  1.00                 C  
ATOM   2914  CG  GLU   374      12.675  58.923  79.520  1.00                 C  
ATOM   2915  OE1 GLU   374      14.899  59.610  80.012  1.00                 O  
ATOM   2916  OE2 GLU   374      14.642  57.859  78.709  1.00                 O  
ATOM   2917  N   HIS   375       9.846  62.204  81.676  1.00                 N  
ATOM   2918  CA  HIS   375       9.555  63.060  82.844  1.00                 C  
ATOM   2919  C   HIS   375       8.493  62.403  83.731  1.00                 C  
ATOM   2920  O   HIS   375       8.447  62.607  84.947  1.00                 O  
ATOM   2921  CB  HIS   375       9.093  64.446  82.391  1.00                 C  
ATOM   2922  CG  HIS   375       8.893  65.414  83.515  1.00                 C  
ATOM   2923  ND1 HIS   375       9.940  65.933  84.246  1.00                 N  
ATOM   2924  CE1 HIS   375       9.451  66.768  85.180  1.00                 C  
ATOM   2925  CD2 HIS   375       7.746  66.053  84.144  1.00                 C  
ATOM   2926  NE2 HIS   375       8.135  66.844  85.125  1.00                 N  
ATOM   2927  N   THR   376       7.607  61.585  83.112  1.00                 N  
ATOM   2928  CA  THR   376       6.522  60.877  83.818  1.00                 C  
ATOM   2929  C   THR   376       6.346  59.460  83.253  1.00                 C  
ATOM   2930  O   THR   376       5.532  59.204  82.362  1.00                 O  
ATOM   2931  CB  THR   376       5.190  61.644  83.720  1.00                 C  
ATOM   2932  OG1 THR   376       5.347  62.954  84.279  1.00                 O  
ATOM   2933  CG2 THR   376       4.098  60.915  84.487  1.00                 C  
ATOM   2934  N   THR   377       7.070  58.569  83.739  1.00                 N  
ATOM   2935  CA  THR   377       7.114  57.175  83.306  1.00                 C  
ATOM   2936  C   THR   377       6.356  56.867  82.024  1.00                 C  
ATOM   2937  O   THR   377       6.965  56.602  80.989  1.00                 O  
ATOM   2938  CB  THR   377       6.566  56.229  84.391  1.00                 C  
ATOM   2939  OG1 THR   377       7.368  56.339  85.574  1.00                 O  
ATOM   2940  CG2 THR   377       6.604  54.787  83.909  1.00                 C  
ATOM   2941  N   SER   378       5.031  56.884  82.095  1.00                 N  
ATOM   2942  CA  SER   378       4.214  56.440  80.972  1.00                 C  
ATOM   2943  C   SER   378       3.878  57.608  80.046  1.00                 C  
ATOM   2944  O   SER   378       3.230  58.572  80.455  1.00                 O  
ATOM   2945  CB  SER   378       2.929  55.777  81.473  1.00                 C  
ATOM   2946  OG  SER   378       2.075  55.439  80.394  1.00                 O  
ATOM   2947  N   GLN   379       4.338  57.518  78.800  1.00                 N  
ATOM   2948  CA  GLN   379       4.098  58.564  77.810  1.00                 C  
ATOM   2949  C   GLN   379       2.607  58.713  77.515  1.00                 C  
ATOM   2950  O   GLN   379       1.836  57.761  77.644  1.00                 O  
ATOM   2951  CB  GLN   379       4.861  58.264  76.518  1.00                 C  
ATOM   2952  CD  GLN   379       5.064  55.764  76.220  1.00                 C  
ATOM   2953  CG  GLN   379       4.365  57.034  75.776  1.00                 C  
ATOM   2954  OE1 GLN   379       5.283  55.549  77.412  1.00                 O  
ATOM   2955  NE2 GLN   379       5.417  54.917  75.260  1.00                 N  
ATOM   2956  N   ALA   380       2.202  59.916  77.127  1.00                 N  
ATOM   2957  CA  ALA   380       0.819  60.160  76.753  1.00                 C  
ATOM   2958  C   ALA   380       0.717  60.348  75.248  1.00                 C  
ATOM   2959  O   ALA   380       0.408  61.433  74.768  1.00                 O  
ATOM   2960  CB  ALA   380       0.278  61.377  77.488  1.00                 C  
ATOM   2961  N   THR   381       0.980  59.277  74.508  1.00                 N  
ATOM   2962  CA  THR   381       0.955  59.319  73.053  1.00                 C  
ATOM   2963  C   THR   381      -0.440  58.955  72.559  1.00                 C  
ATOM   2964  O   THR   381      -1.108  58.120  73.170  1.00                 O  
ATOM   2965  CB  THR   381       2.002  58.369  72.443  1.00                 C  
ATOM   2966  OG1 THR   381       3.314  58.772  72.855  1.00                 O  
ATOM   2967  CG2 THR   381       1.937  58.409  70.924  1.00                 C  
ATOM   2968  N   ALA   382      -0.880  59.580  71.465  1.00                 N  
ATOM   2969  CA  ALA   382      -2.171  59.242  70.851  1.00                 C  
ATOM   2970  C   ALA   382      -2.000  58.873  69.378  1.00                 C  
ATOM   2971  O   ALA   382      -1.478  59.661  68.581  1.00                 O  
ATOM   2972  CB  ALA   382      -3.144  60.402  70.991  1.00                 C  
ATOM   2973  N   THR   383      -2.447  57.673  69.018  1.00                 N  
ATOM   2974  CA  THR   383      -2.272  57.179  67.660  1.00                 C  
ATOM   2975  C   THR   383      -3.583  56.687  67.057  1.00                 C  
ATOM   2976  O   THR   383      -4.553  56.413  67.775  1.00                 O  
ATOM   2977  CB  THR   383      -1.239  56.039  67.603  1.00                 C  
ATOM   2978  OG1 THR   383      -0.982  55.690  66.237  1.00                 O  
ATOM   2979  CG2 THR   383      -1.762  54.809  68.329  1.00                 C  
ATOM   2980  N   LEU   384      -3.605  56.606  65.729  1.00                 N  
ATOM   2981  CA  LEU   384      -4.684  55.943  65.004  1.00                 C  
ATOM   2982  C   LEU   384      -4.170  55.402  63.670  1.00                 C  
ATOM   2983  O   LEU   384      -3.209  55.928  63.113  1.00                 O  
ATOM   2984  CB  LEU   384      -5.850  56.908  64.779  1.00                 C  
ATOM   2985  CG  LEU   384      -6.553  57.426  66.035  1.00                 C  
ATOM   2986  CD1 LEU   384      -7.547  58.521  65.682  1.00                 C  
ATOM   2987  CD2 LEU   384      -7.254  56.291  66.766  1.00                 C  
ATOM   2988  N   ARG   385      -4.820  54.354  63.166  1.00                 N  
ATOM   2989  CA  ARG   385      -4.392  53.687  61.941  1.00                 C  
ATOM   2990  C   ARG   385      -5.501  53.725  60.899  1.00                 C  
ATOM   2991  O   ARG   385      -6.663  53.476  61.224  1.00                 O  
ATOM   2992  CB  ARG   385      -3.983  52.242  62.233  1.00                 C  
ATOM   2993  CD  ARG   385      -2.078  51.870  60.641  1.00                 C  
ATOM   2994  NE  ARG   385      -1.548  51.049  59.554  1.00                 N  
ATOM   2995  CG  ARG   385      -3.498  51.476  61.013  1.00                 C  
ATOM   2996  CZ  ARG   385      -0.299  51.118  59.107  1.00                 C  
ATOM   2997  NH1 ARG   385       0.094  50.332  58.114  1.00                 N  
ATOM   2998  NH2 ARG   385       0.555  51.973  59.654  1.00                 N  
ATOM   2999  N   LEU   386      -5.130  54.016  59.650  1.00                 N  
ATOM   3000  CA  LEU   386      -6.094  54.189  58.562  1.00                 C  
ATOM   3001  C   LEU   386      -5.832  53.233  57.394  1.00                 C  
ATOM   3002  O   LEU   386      -4.678  52.962  57.057  1.00                 O  
ATOM   3003  CB  LEU   386      -6.074  55.632  58.053  1.00                 C  
ATOM   3004  CG  LEU   386      -6.425  56.716  59.073  1.00                 C  
ATOM   3005  CD1 LEU   386      -6.243  58.101  58.471  1.00                 C  
ATOM   3006  CD2 LEU   386      -7.850  56.541  59.575  1.00                 C  
ATOM   3007  N   PRO   387      -6.909  52.713  56.779  1.00                 N  
ATOM   3008  CA  PRO   387      -6.785  51.996  55.504  1.00                 C  
ATOM   3009  C   PRO   387      -6.336  52.920  54.379  1.00                 C  
ATOM   3010  O   PRO   387      -6.893  54.006  54.230  1.00                 O  
ATOM   3011  CB  PRO   387      -8.192  51.452  55.247  1.00                 C  
ATOM   3012  CD  PRO   387      -8.316  52.820  57.207  1.00                 C  
ATOM   3013  CG  PRO   387      -9.092  52.373  56.000  1.00                 C  
ATOM   3014  N   VAL   388      -5.354  52.492  53.592  1.00                 N  
ATOM   3015  CA  VAL   388      -4.845  53.314  52.497  1.00                 C  
ATOM   3016  C   VAL   388      -5.085  52.646  51.147  1.00                 C  
ATOM   3017  O   VAL   388      -4.895  51.439  50.996  1.00                 O  
ATOM   3018  CB  VAL   388      -3.344  53.615  52.668  1.00                 C  
ATOM   3019  CG1 VAL   388      -2.822  54.409  51.480  1.00                 C  
ATOM   3020  CG2 VAL   388      -3.096  54.367  53.966  1.00                 C  
ATOM   3021  N   LYS   389      -5.528  53.437  50.175  1.00                 N  
ATOM   3022  CA  LYS   389      -5.664  52.966  48.803  1.00                 C  
ATOM   3023  C   LYS   389      -4.762  53.758  47.878  1.00                 C  
ATOM   3024  O   LYS   389      -3.890  54.505  48.327  1.00                 O  
ATOM   3025  CB  LYS   389      -7.120  53.067  48.344  1.00                 C  
ATOM   3026  CD  LYS   389      -9.490  52.272  48.564  1.00                 C  
ATOM   3027  CE  LYS   389     -10.466  51.453  49.394  1.00                 C  
ATOM   3028  CG  LYS   389      -8.077  52.173  49.115  1.00                 C  
ATOM   3029  NZ  LYS   389     -10.159  49.997  49.335  1.00                 N  
ATOM   3030  N   SER   390      -4.988  53.597  46.580  1.00                 N  
ATOM   3031  CA  SER   390      -4.129  54.230  45.599  1.00                 C  
ATOM   3032  C   SER   390      -4.875  54.535  44.310  1.00                 C  
ATOM   3033  O   SER   390      -5.685  53.738  43.850  1.00                 O  
ATOM   3034  CB  SER   390      -2.917  53.346  45.298  1.00                 C  
ATOM   3035  OG  SER   390      -2.080  53.942  44.323  1.00                 O  
ATOM   3036  N   GLU   391      -4.593  55.700  43.740  1.00                 N  
ATOM   3037  CA  GLU   391      -5.279  56.159  42.541  1.00                 C  
ATOM   3038  C   GLU   391      -4.873  55.341  41.326  1.00                 C  
ATOM   3039  O   GLU   391      -3.756  54.834  41.250  1.00                 O  
ATOM   3040  CB  GLU   391      -4.992  57.641  42.293  1.00                 C  
ATOM   3041  CD  GLU   391      -3.302  59.416  41.681  1.00                 C  
ATOM   3042  CG  GLU   391      -3.555  57.937  41.896  1.00                 C  
ATOM   3043  OE1 GLU   391      -4.252  60.131  41.296  1.00                 O  
ATOM   3044  OE2 GLU   391      -2.155  59.861  41.897  1.00                 O  
ATOM   3045  N   TYR   392      -5.792  55.229  40.372  1.00                 N  
ATOM   3046  CA  TYR   392      -5.525  54.536  39.119  1.00                 C  
ATOM   3047  C   TYR   392      -6.464  55.056  38.038  1.00                 C  
ATOM   3048  O   TYR   392      -7.615  55.388  38.321  1.00                 O  
ATOM   3049  CB  TYR   392      -5.683  53.025  39.298  1.00                 C  
ATOM   3050  CG  TYR   392      -4.718  52.422  40.294  1.00                 C  
ATOM   3051  OH  TYR   392      -2.075  50.768  43.046  1.00                 O  
ATOM   3052  CZ  TYR   392      -2.949  51.315  42.134  1.00                 C  
ATOM   3053  CD1 TYR   392      -5.036  52.361  41.645  1.00                 C  
ATOM   3054  CE1 TYR   392      -4.161  51.812  42.563  1.00                 C  
ATOM   3055  CD2 TYR   392      -3.492  51.917  39.881  1.00                 C  
ATOM   3056  CE2 TYR   392      -2.604  51.364  40.784  1.00                 C  
ATOM   3057  N   GLY   393      -5.966  55.134  36.805  1.00                 N  
ATOM   3058  CA  GLY   393      -6.780  55.546  35.664  1.00                 C  
ATOM   3059  C   GLY   393      -6.951  54.356  34.734  1.00                 C  
ATOM   3060  O   GLY   393      -5.997  53.918  34.096  1.00                 O  
ATOM   3061  N   LEU   394      -8.167  53.827  34.672  1.00                 N  
ATOM   3062  CA  LEU   394      -8.453  52.664  33.845  1.00                 C  
ATOM   3063  C   LEU   394      -9.637  52.935  32.920  1.00                 C  
ATOM   3064  O   LEU   394     -10.775  53.069  33.374  1.00                 O  
ATOM   3065  CB  LEU   394      -8.733  51.440  34.720  1.00                 C  
ATOM   3066  CG  LEU   394      -8.802  50.093  33.998  1.00                 C  
ATOM   3067  CD1 LEU   394      -8.708  48.945  34.992  1.00                 C  
ATOM   3068  CD2 LEU   394     -10.083  49.984  33.185  1.00                 C  
ATOM   3069  N   ARG   395      -9.363  52.995  31.621  1.00                 N  
ATOM   3070  CA  ARG   395     -10.369  53.371  30.637  1.00                 C  
ATOM   3071  C   ARG   395     -10.518  52.285  29.577  1.00                 C  
ATOM   3072  O   ARG   395      -9.587  51.527  29.324  1.00                 O  
ATOM   3073  CB  ARG   395     -10.006  54.706  29.983  1.00                 C  
ATOM   3074  CD  ARG   395      -8.426  56.022  28.544  1.00                 C  
ATOM   3075  NE  ARG   395      -9.331  56.300  27.431  1.00                 N  
ATOM   3076  CG  ARG   395      -8.711  54.675  29.187  1.00                 C  
ATOM   3077  CZ  ARG   395      -9.365  57.449  26.764  1.00                 C  
ATOM   3078  NH1 ARG   395     -10.221  57.611  25.765  1.00                 N  
ATOM   3079  NH2 ARG   395      -8.542  58.434  27.098  1.00                 N  
ATOM   3080  N   ILE   396     -11.684  52.228  28.942  1.00                 N  
ATOM   3081  CA  ILE   396     -11.957  51.219  27.922  1.00                 C  
ATOM   3082  C   ILE   396     -12.931  51.748  26.876  1.00                 C  
ATOM   3083  O   ILE   396     -13.993  52.272  27.204  1.00                 O  
ATOM   3084  CB  ILE   396     -12.509  49.923  28.544  1.00                 C  
ATOM   3085  CD1 ILE   396     -12.891  47.454  28.034  1.00                 C  
ATOM   3086  CG1 ILE   396     -12.662  48.841  27.473  1.00                 C  
ATOM   3087  CG2 ILE   396     -13.820  50.195  29.266  1.00                 C  
ATOM   3088  N   ASP   397     -12.563  51.603  25.610  1.00                 N  
ATOM   3089  CA  ASP   397     -13.390  52.100  24.526  1.00                 C  
ATOM   3090  C   ASP   397     -13.824  50.965  23.612  1.00                 C  
ATOM   3091  O   ASP   397     -13.289  49.858  23.684  1.00                 O  
ATOM   3092  CB  ASP   397     -12.640  53.166  23.725  1.00                 C  
ATOM   3093  CG  ASP   397     -12.380  54.424  24.531  1.00                 C  
ATOM   3094  OD1 ASP   397     -13.334  54.942  25.148  1.00                 O  
ATOM   3095  OD2 ASP   397     -11.222  54.893  24.544  1.00                 O  
ATOM   3096  N   GLY   398     -14.807  51.250  22.762  1.00                 N  
ATOM   3097  CA  GLY   398     -15.301  50.289  21.785  1.00                 C  
ATOM   3098  C   GLY   398     -14.728  50.602  20.406  1.00                 C  
ATOM   3099  O   GLY   398     -15.231  51.476  19.703  1.00                 O  
ATOM   3100  N   THR   399     -13.673  49.885  20.028  1.00                 N  
ATOM   3101  CA  THR   399     -12.971  50.140  18.774  1.00                 C  
ATOM   3102  C   THR   399     -13.947  50.195  17.605  1.00                 C  
ATOM   3103  O   THR   399     -14.913  49.433  17.550  1.00                 O  
ATOM   3104  CB  THR   399     -11.900  49.068  18.499  1.00                 C  
ATOM   3105  OG1 THR   399     -10.940  49.063  19.563  1.00                 O  
ATOM   3106  CG2 THR   399     -11.177  49.361  17.193  1.00                 C  
ATOM   3107  N   SER   400     -13.685  51.102  16.668  1.00                 N  
ATOM   3108  CA  SER   400     -14.613  51.368  15.573  1.00                 C  
ATOM   3109  C   SER   400     -14.604  50.284  14.495  1.00                 C  
ATOM   3110  O   SER   400     -15.212  50.455  13.440  1.00                 O  
ATOM   3111  CB  SER   400     -14.300  52.717  14.921  1.00                 C  
ATOM   3112  OG  SER   400     -13.030  52.698  14.294  1.00                 O  
ATOM   3113  N   ASN   401     -13.917  49.175  14.755  1.00                 N  
ATOM   3114  CA  ASN   401     -13.983  48.014  13.871  1.00                 C  
ATOM   3115  C   ASN   401     -15.137  47.112  14.306  1.00                 C  
ATOM   3116  O   ASN   401     -14.966  45.909  14.507  1.00                 O  
ATOM   3117  CB  ASN   401     -12.650  47.263  13.872  1.00                 C  
ATOM   3118  CG  ASN   401     -12.553  46.246  12.753  1.00                 C  
ATOM   3119  OD1 ASN   401     -13.066  46.466  11.655  1.00                 O  
ATOM   3120  ND2 ASN   401     -11.894  45.126  13.027  1.00                 N  
ATOM   3121  N   PRO   402     -16.316  47.710  14.439  1.00                 N  
ATOM   3122  CA  PRO   402     -17.484  47.026  14.985  1.00                 C  
ATOM   3123  C   PRO   402     -18.567  46.781  13.929  1.00                 C  
ATOM   3124  O   PRO   402     -18.846  47.641  13.095  1.00                 O  
ATOM   3125  CB  PRO   402     -17.990  47.971  16.077  1.00                 C  
ATOM   3126  CD  PRO   402     -16.272  49.154  14.901  1.00                 C  
ATOM   3127  CG  PRO   402     -17.586  49.330  15.611  1.00                 C  
ATOM   3128  N   GLU   403     -19.171  45.596  13.983  1.00                 N  
ATOM   3129  CA  GLU   403     -20.044  45.108  12.919  1.00                 C  
ATOM   3130  C   GLU   403     -21.501  45.551  13.036  1.00                 C  
ATOM   3131  O   GLU   403     -22.304  44.884  13.684  1.00                 O  
ATOM   3132  CB  GLU   403     -20.015  43.579  12.861  1.00                 C  
ATOM   3133  CD  GLU   403     -18.414  43.264  10.932  1.00                 C  
ATOM   3134  CG  GLU   403     -18.686  43.001  12.400  1.00                 C  
ATOM   3135  OE1 GLU   403     -19.326  43.763  10.239  1.00                 O  
ATOM   3136  OE2 GLU   403     -17.290  42.972  10.474  1.00                 O  
ATOM   3137  N   GLN   404     -21.840  46.662  12.387  1.00                 N  
ATOM   3138  CA  GLN   404     -23.232  47.082  12.240  1.00                 C  
ATOM   3139  C   GLN   404     -23.639  46.808  10.792  1.00                 C  
ATOM   3140  O   GLN   404     -23.367  47.615   9.905  1.00                 O  
ATOM   3141  CB  GLN   404     -23.389  48.558  12.613  1.00                 C  
ATOM   3142  CD  GLN   404     -21.630  48.924  14.388  1.00                 C  
ATOM   3143  CG  GLN   404     -23.112  48.861  14.076  1.00                 C  
ATOM   3144  OE1 GLN   404     -20.859  49.549  13.660  1.00                 O  
ATOM   3145  NE2 GLN   404     -21.226  48.275  15.474  1.00                 N  
ATOM   3146  N   VAL   405     -24.287  45.670  10.555  1.00                 N  
ATOM   3147  CA  VAL   405     -24.341  45.098   9.209  1.00                 C  
ATOM   3148  C   VAL   405     -25.725  44.970   8.567  1.00                 C  
ATOM   3149  O   VAL   405     -25.831  44.530   7.422  1.00                 O  
ATOM   3150  CB  VAL   405     -23.707  43.695   9.166  1.00                 C  
ATOM   3151  CG1 VAL   405     -22.237  43.763   9.549  1.00                 C  
ATOM   3152  CG2 VAL   405     -24.458  42.743  10.085  1.00                 C  
ATOM   3153  N   THR   406     -26.777  45.332   9.292  1.00                 N  
ATOM   3154  CA  THR   406     -28.144  45.159   8.801  1.00                 C  
ATOM   3155  C   THR   406     -28.270  45.342   7.288  1.00                 C  
ATOM   3156  O   THR   406     -27.665  46.239   6.719  1.00                 O  
ATOM   3157  CB  THR   406     -29.118  46.136   9.486  1.00                 C  
ATOM   3158  OG1 THR   406     -28.729  47.484   9.195  1.00                 O  
ATOM   3159  CG2 THR   406     -29.098  45.938  10.994  1.00                 C  
ATOM   3160  N   LEU   407     -29.045  44.477   6.638  1.00                 N  
ATOM   3161  CA  LEU   407     -29.449  44.702   5.247  1.00                 C  
ATOM   3162  C   LEU   407     -30.598  43.778   4.836  1.00                 C  
ATOM   3163  O   LEU   407     -30.812  42.725   5.436  1.00                 O  
ATOM   3164  CB  LEU   407     -28.260  44.501   4.305  1.00                 C  
ATOM   3165  CG  LEU   407     -27.584  43.130   4.350  1.00                 C  
ATOM   3166  CD1 LEU   407     -28.351  42.124   3.505  1.00                 C  
ATOM   3167  CD2 LEU   407     -26.141  43.226   3.877  1.00                 C  
ATOM   3168  N   GLY   408     -31.323  44.178   3.797  1.00                 N  
ATOM   3169  CA  GLY   408     -32.663  43.656   3.530  1.00                 C  
ATOM   3170  C   GLY   408     -32.747  42.178   3.142  1.00                 C  
ATOM   3171  O   GLY   408     -33.811  41.571   3.261  1.00                 O  
ATOM   3172  N   VAL   409     -31.641  41.595   2.693  1.00                 N  
ATOM   3173  CA  VAL   409     -31.658  40.210   2.225  1.00                 C  
ATOM   3174  C   VAL   409     -31.867  39.225   3.377  1.00                 C  
ATOM   3175  O   VAL   409     -30.914  38.791   4.023  1.00                 O  
ATOM   3176  CB  VAL   409     -30.362  39.852   1.474  1.00                 C  
ATOM   3177  CG1 VAL   409     -30.384  38.395   1.039  1.00                 C  
ATOM   3178  CG2 VAL   409     -30.171  40.767   0.275  1.00                 C  
ATOM   3179  N   GLN   410     -33.125  38.871   3.619  1.00                 N  
ATOM   3180  CA  GLN   410     -33.478  37.956   4.697  1.00                 C  
ATOM   3181  C   GLN   410     -34.533  36.970   4.221  1.00                 C  
ATOM   3182  O   GLN   410     -35.712  37.093   4.554  1.00                 O  
ATOM   3183  CB  GLN   410     -33.977  38.733   5.917  1.00                 C  
ATOM   3184  CD  GLN   410     -33.203  37.062   7.646  1.00                 C  
ATOM   3185  CG  GLN   410     -34.372  37.854   7.093  1.00                 C  
ATOM   3186  OE1 GLN   410     -32.622  36.228   6.952  1.00                 O  
ATOM   3187  NE2 GLN   410     -32.855  37.322   8.901  1.00                 N  
ATOM   3188  N   GLN   411     -34.106  35.994   3.434  1.00                 N  
ATOM   3189  CA  GLN   411     -35.025  35.000   2.909  1.00                 C  
ATOM   3190  C   GLN   411     -35.167  33.844   3.886  1.00                 C  
ATOM   3191  O   GLN   411     -36.280  33.461   4.248  1.00                 O  
ATOM   3192  CB  GLN   411     -34.546  34.495   1.546  1.00                 C  
ATOM   3193  CD  GLN   411     -34.074  35.018  -0.879  1.00                 C  
ATOM   3194  CG  GLN   411     -34.616  35.534   0.440  1.00                 C  
ATOM   3195  OE1 GLN   411     -33.230  34.122  -0.906  1.00                 O  
ATOM   3196  NE2 GLN   411     -34.558  35.584  -1.978  1.00                 N  
ATOM   3197  N   GLU   412     -34.036  33.299   4.317  1.00                 N  
ATOM   3198  CA  GLU   412     -34.046  32.160   5.223  1.00                 C  
ATOM   3199  C   GLU   412     -33.362  32.483   6.543  1.00                 C  
ATOM   3200  O   GLU   412     -32.882  33.596   6.760  1.00                 O  
ATOM   3201  CB  GLU   412     -33.369  30.952   4.573  1.00                 C  
ATOM   3202  CD  GLU   412     -33.384  29.236   2.719  1.00                 C  
ATOM   3203  CG  GLU   412     -34.072  30.444   3.324  1.00                 C  
ATOM   3204  OE1 GLU   412     -32.306  28.854   3.220  1.00                 O  
ATOM   3205  OE2 GLU   412     -33.924  28.672   1.744  1.00                 O  
ATOM   3206  N   THR   413     -33.324  31.485   7.419  1.00                 N  
ATOM   3207  CA  THR   413     -32.703  31.619   8.726  1.00                 C  
ATOM   3208  C   THR   413     -31.358  30.905   8.730  1.00                 C  
ATOM   3209  O   THR   413     -31.255  29.738   9.115  1.00                 O  
ATOM   3210  CB  THR   413     -33.606  31.057   9.840  1.00                 C  
ATOM   3211  OG1 THR   413     -33.951  29.699   9.540  1.00                 O  
ATOM   3212  CG2 THR   413     -34.886  31.871   9.950  1.00                 C  
ATOM   3213  N   ASP   414     -30.333  31.624   8.287  1.00                 N  
ATOM   3214  CA  ASP   414     -28.992  31.074   8.161  1.00                 C  
ATOM   3215  C   ASP   414     -28.234  31.244   9.472  1.00                 C  
ATOM   3216  O   ASP   414     -28.846  31.411  10.528  1.00                 O  
ATOM   3217  CB  ASP   414     -28.242  31.749   7.011  1.00                 C  
ATOM   3218  CG  ASP   414     -27.957  33.214   7.282  1.00                 C  
ATOM   3219  OD1 ASP   414     -28.047  33.629   8.457  1.00                 O  
ATOM   3220  OD2 ASP   414     -27.644  33.946   6.320  1.00                 O  
ATOM   3221  N   THR   415     -26.907  31.203   9.409  1.00                 N  
ATOM   3222  CA  THR   415     -26.104  31.205  10.623  1.00                 C  
ATOM   3223  C   THR   415     -24.985  32.243  10.637  1.00                 C  
ATOM   3224  O   THR   415     -24.982  33.150  11.463  1.00                 O  
ATOM   3225  CB  THR   415     -25.463  29.828  10.878  1.00                 C  
ATOM   3226  OG1 THR   415     -26.490  28.840  11.026  1.00                 O  
ATOM   3227  CG2 THR   415     -24.628  29.856  12.149  1.00                 C  
ATOM   3228  N   TRP   416     -24.048  32.118   9.708  1.00                 N  
ATOM   3229  CA  TRP   416     -22.711  32.657   9.912  1.00                 C  
ATOM   3230  C   TRP   416     -22.416  33.963   9.186  1.00                 C  
ATOM   3231  O   TRP   416     -21.794  33.963   8.125  1.00                 O  
ATOM   3232  CB  TRP   416     -21.652  31.638   9.487  1.00                 C  
ATOM   3233  CG  TRP   416     -20.249  32.075   9.778  1.00                 C  
ATOM   3234  CD1 TRP   416     -19.861  33.095  10.598  1.00                 C  
ATOM   3235  NE1 TRP   416     -18.491  33.196  10.614  1.00                 N  
ATOM   3236  CD2 TRP   416     -19.045  31.503   9.250  1.00                 C  
ATOM   3237  CE2 TRP   416     -17.968  32.227   9.793  1.00                 C  
ATOM   3238  CH2 TRP   416     -16.404  30.899   8.625  1.00                 C  
ATOM   3239  CZ2 TRP   416     -16.641  31.933   9.487  1.00                 C  
ATOM   3240  CE3 TRP   416     -18.774  30.450   8.371  1.00                 C  
ATOM   3241  CZ3 TRP   416     -17.456  30.162   8.071  1.00                 C  
ATOM   3242  N   THR   417     -22.860  35.074   9.764  1.00                 N  
ATOM   3243  CA  THR   417     -22.316  36.374   9.401  1.00                 C  
ATOM   3244  C   THR   417     -21.635  36.941  10.635  1.00                 C  
ATOM   3245  O   THR   417     -21.791  38.116  10.965  1.00                 O  
ATOM   3246  CB  THR   417     -23.414  37.320   8.880  1.00                 C  
ATOM   3247  OG1 THR   417     -24.445  37.450   9.867  1.00                 O  
ATOM   3248  CG2 THR   417     -24.030  36.768   7.603  1.00                 C  
ATOM   3249  N   GLU   418     -20.886  36.076  11.313  1.00                 N  
ATOM   3250  CA  GLU   418     -20.192  36.415  12.550  1.00                 C  
ATOM   3251  C   GLU   418     -19.909  37.908  12.704  1.00                 C  
ATOM   3252  O   GLU   418     -19.320  38.534  11.823  1.00                 O  
ATOM   3253  CB  GLU   418     -18.869  35.652  12.649  1.00                 C  
ATOM   3254  CD  GLU   418     -16.565  35.240  11.699  1.00                 C  
ATOM   3255  CG  GLU   418     -17.851  36.036  11.588  1.00                 C  
ATOM   3256  OE1 GLU   418     -16.455  34.417  12.632  1.00                 O  
ATOM   3257  OE2 GLU   418     -15.668  35.440  10.854  1.00                 O  
ATOM   3258  N   LEU   419     -20.331  38.468  13.834  1.00                 N  
ATOM   3259  CA  LEU   419     -20.059  39.866  14.149  1.00                 C  
ATOM   3260  C   LEU   419     -18.817  39.968  15.029  1.00                 C  
ATOM   3261  O   LEU   419     -18.407  38.992  15.660  1.00                 O  
ATOM   3262  CB  LEU   419     -21.266  40.504  14.840  1.00                 C  
ATOM   3263  CG  LEU   419     -22.581  40.488  14.058  1.00                 C  
ATOM   3264  CD1 LEU   419     -23.709  41.078  14.891  1.00                 C  
ATOM   3265  CD2 LEU   419     -22.438  41.246  12.748  1.00                 C  
ATOM   3266  N   GLU   420     -18.234  41.161  15.083  1.00                 N  
ATOM   3267  CA  GLU   420     -16.930  41.347  15.702  1.00                 C  
ATOM   3268  C   GLU   420     -16.921  42.581  16.594  1.00                 C  
ATOM   3269  O   GLU   420     -16.875  43.710  16.105  1.00                 O  
ATOM   3270  CB  GLU   420     -15.841  41.461  14.633  1.00                 C  
ATOM   3271  CD  GLU   420     -13.953  40.466  15.984  1.00                 C  
ATOM   3272  CG  GLU   420     -14.442  41.663  15.192  1.00                 C  
ATOM   3273  OE1 GLU   420     -13.803  39.380  15.386  1.00                 O  
ATOM   3274  OE2 GLU   420     -13.719  40.615  17.202  1.00                 O  
ATOM   3275  N   HIS   421     -16.965  42.361  17.904  1.00                 N  
ATOM   3276  CA  HIS   421     -16.904  43.450  18.870  1.00                 C  
ATOM   3277  C   HIS   421     -15.496  43.581  19.435  1.00                 C  
ATOM   3278  O   HIS   421     -15.112  42.826  20.327  1.00                 O  
ATOM   3279  CB  HIS   421     -17.913  43.223  19.997  1.00                 C  
ATOM   3280  CG  HIS   421     -19.339  43.218  19.540  1.00                 C  
ATOM   3281  ND1 HIS   421     -19.933  42.114  18.968  1.00                 N  
ATOM   3282  CE1 HIS   421     -21.209  42.412  18.663  1.00                 C  
ATOM   3283  CD2 HIS   421     -20.428  44.184  19.525  1.00                 C  
ATOM   3284  NE2 HIS   421     -21.513  43.652  18.995  1.00                 N  
ATOM   3285  N   ARG   422     -14.727  44.535  18.920  1.00                 N  
ATOM   3286  CA  ARG   422     -13.379  44.764  19.426  1.00                 C  
ATOM   3287  C   ARG   422     -13.402  45.799  20.539  1.00                 C  
ATOM   3288  O   ARG   422     -13.987  46.871  20.387  1.00                 O  
ATOM   3289  CB  ARG   422     -12.451  45.213  18.295  1.00                 C  
ATOM   3290  CD  ARG   422     -10.128  45.787  17.540  1.00                 C  
ATOM   3291  NE  ARG   422      -8.748  46.048  17.943  1.00                 N  
ATOM   3292  CG  ARG   422     -11.012  45.441  18.727  1.00                 C  
ATOM   3293  CZ  ARG   422      -7.788  46.440  17.111  1.00                 C  
ATOM   3294  NH1 ARG   422      -6.562  46.654  17.568  1.00                 N  
ATOM   3295  NH2 ARG   422      -8.057  46.617  15.825  1.00                 N  
ATOM   3296  N   TYR   423     -12.768  45.465  21.659  1.00                 N  
ATOM   3297  CA  TYR   423     -12.642  46.385  22.781  1.00                 C  
ATOM   3298  C   TYR   423     -11.167  46.653  23.085  1.00                 C  
ATOM   3299  O   TYR   423     -10.365  45.720  23.177  1.00                 O  
ATOM   3300  CB  TYR   423     -13.351  45.824  24.016  1.00                 C  
ATOM   3301  CG  TYR   423     -14.848  45.690  23.854  1.00                 C  
ATOM   3302  OH  TYR   423     -18.964  45.305  23.404  1.00                 O  
ATOM   3303  CZ  TYR   423     -17.602  45.434  23.554  1.00                 C  
ATOM   3304  CD1 TYR   423     -15.401  44.558  23.269  1.00                 C  
ATOM   3305  CE1 TYR   423     -16.769  44.427  23.118  1.00                 C  
ATOM   3306  CD2 TYR   423     -15.703  46.695  24.288  1.00                 C  
ATOM   3307  CE2 TYR   423     -17.073  46.581  24.144  1.00                 C  
ATOM   3308  N   SER   424     -10.815  47.929  23.227  1.00                 N  
ATOM   3309  CA  SER   424      -9.451  48.316  23.560  1.00                 C  
ATOM   3310  C   SER   424      -9.457  48.942  24.938  1.00                 C  
ATOM   3311  O   SER   424     -10.364  49.696  25.281  1.00                 O  
ATOM   3312  CB  SER   424      -8.895  49.277  22.508  1.00                 C  
ATOM   3313  OG  SER   424      -8.781  48.643  21.246  1.00                 O  
ATOM   3314  N   VAL   425      -8.442  48.626  25.731  1.00                 N  
ATOM   3315  CA  VAL   425      -8.360  49.139  27.090  1.00                 C  
ATOM   3316  C   VAL   425      -6.926  49.551  27.408  1.00                 C  
ATOM   3317  O   VAL   425      -5.972  48.988  26.868  1.00                 O  
ATOM   3318  CB  VAL   425      -8.860  48.104  28.115  1.00                 C  
ATOM   3319  CG1 VAL   425      -7.979  46.864  28.093  1.00                 C  
ATOM   3320  CG2 VAL   425      -8.897  48.710  29.509  1.00                 C  
ATOM   3321  N   LYS   426      -6.784  50.542  28.281  1.00                 N  
ATOM   3322  CA  LYS   426      -5.474  51.053  28.662  1.00                 C  
ATOM   3323  C   LYS   426      -5.563  51.887  29.931  1.00                 C  
ATOM   3324  O   LYS   426      -6.582  52.528  30.188  1.00                 O  
ATOM   3325  CB  LYS   426      -4.872  51.883  27.527  1.00                 C  
ATOM   3326  CD  LYS   426      -5.024  53.897  26.036  1.00                 C  
ATOM   3327  CE  LYS   426      -5.831  55.134  25.677  1.00                 C  
ATOM   3328  CG  LYS   426      -5.663  53.136  27.187  1.00                 C  
ATOM   3329  NZ  LYS   426      -5.205  55.902  24.566  1.00                 N  
ATOM   3330  N   ASN   427      -4.499  51.881  30.727  1.00                 N  
ATOM   3331  CA  ASN   427      -4.500  52.640  31.971  1.00                 C  
ATOM   3332  C   ASN   427      -3.444  53.738  31.990  1.00                 C  
ATOM   3333  O   ASN   427      -2.255  53.479  31.800  1.00                 O  
ATOM   3334  CB  ASN   427      -4.299  51.708  33.168  1.00                 C  
ATOM   3335  CG  ASN   427      -5.451  50.740  33.352  1.00                 C  
ATOM   3336  OD1 ASN   427      -6.496  50.875  32.715  1.00                 O  
ATOM   3337  ND2 ASN   427      -5.263  49.759  34.227  1.00                 N  
ATOM   3338  N   LEU   428      -3.895  54.968  32.219  1.00                 N  
ATOM   3339  CA  LEU   428      -2.998  56.108  32.314  1.00                 C  
ATOM   3340  C   LEU   428      -2.626  56.349  33.768  1.00                 C  
ATOM   3341  O   LEU   428      -2.170  57.434  34.130  1.00                 O  
ATOM   3342  CB  LEU   428      -3.647  57.353  31.705  1.00                 C  
ATOM   3343  CG  LEU   428      -3.974  57.285  30.212  1.00                 C  
ATOM   3344  CD1 LEU   428      -4.698  58.545  29.763  1.00                 C  
ATOM   3345  CD2 LEU   428      -2.708  57.083  29.393  1.00                 C  
ATOM   3346  N   GLY   429      -2.824  55.330  34.599  1.00                 N  
ATOM   3347  CA  GLY   429      -2.440  55.405  35.993  1.00                 C  
ATOM   3348  C   GLY   429      -0.943  55.591  36.096  1.00                 C  
ATOM   3349  O   GLY   429      -0.301  56.052  35.153  1.00                 O  
ATOM   3350  N   PRO   430      -0.467  55.921  37.304  1.00                 N  
ATOM   3351  CA  PRO   430       0.969  56.160  37.464  1.00                 C  
ATOM   3352  C   PRO   430       1.605  55.451  38.608  1.00                 C  
ATOM   3353  O   PRO   430       2.812  55.546  38.845  1.00                 O  
ATOM   3354  CB  PRO   430       1.072  57.672  37.672  1.00                 C  
ATOM   3355  CD  PRO   430      -1.264  57.153  37.740  1.00                 C  
ATOM   3356  CG  PRO   430      -0.211  58.046  38.336  1.00                 C  
ATOM   3357  N   SER   431       0.794  54.708  39.363  1.00                 N  
ATOM   3358  CA  SER   431       1.219  54.079  40.614  1.00                 C  
ATOM   3359  C   SER   431       0.855  52.608  40.635  1.00                 C  
ATOM   3360  O   SER   431       0.664  51.991  41.686  1.00                 O  
ATOM   3361  CB  SER   431       0.592  54.793  41.813  1.00                 C  
ATOM   3362  OG  SER   431       0.993  56.151  41.864  1.00                 O  
ATOM   3363  N   PRO   432       0.754  52.029  39.445  1.00                 N  
ATOM   3364  CA  PRO   432       0.708  50.592  39.293  1.00                 C  
ATOM   3365  C   PRO   432      -0.696  50.180  38.911  1.00                 C  
ATOM   3366  O   PRO   432      -1.677  50.917  39.043  1.00                 O  
ATOM   3367  CB  PRO   432       1.117  50.061  40.668  1.00                 C  
ATOM   3368  CD  PRO   432       0.920  52.436  40.891  1.00                 C  
ATOM   3369  CG  PRO   432       0.714  51.138  41.619  1.00                 C  
ATOM   3370  N   LEU   433      -0.770  48.950  38.421  1.00                 N  
ATOM   3371  CA  LEU   433      -1.988  48.363  37.901  1.00                 C  
ATOM   3372  C   LEU   433      -1.714  46.873  37.901  1.00                 C  
ATOM   3373  O   LEU   433      -1.905  46.174  36.903  1.00                 O  
ATOM   3374  CB  LEU   433      -2.307  48.929  36.516  1.00                 C  
ATOM   3375  CG  LEU   433      -2.585  50.432  36.445  1.00                 C  
ATOM   3376  CD1 LEU   433      -2.754  50.880  35.001  1.00                 C  
ATOM   3377  CD2 LEU   433      -3.819  50.789  37.258  1.00                 C  
ATOM   3378  N   GLU   434      -1.250  46.357  39.058  1.00                 N  
ATOM   3379  CA  GLU   434      -0.630  45.036  39.070  1.00                 C  
ATOM   3380  C   GLU   434      -1.558  43.922  38.628  1.00                 C  
ATOM   3381  O   GLU   434      -1.136  42.961  37.980  1.00                 O  
ATOM   3382  CB  GLU   434      -0.100  44.706  40.467  1.00                 C  
ATOM   3383  CD  GLU   434       1.561  45.225  42.297  1.00                 C  
ATOM   3384  CG  GLU   434       1.112  45.524  40.880  1.00                 C  
ATOM   3385  OE1 GLU   434       0.821  44.525  43.019  1.00                 O  
ATOM   3386  OE2 GLU   434       2.654  45.691  42.685  1.00                 O  
ATOM   3387  N   GLN   435      -2.845  44.015  38.961  1.00                 N  
ATOM   3388  CA  GLN   435      -3.750  42.969  38.507  1.00                 C  
ATOM   3389  C   GLN   435      -4.985  43.624  37.937  1.00                 C  
ATOM   3390  O   GLN   435      -5.303  44.783  38.217  1.00                 O  
ATOM   3391  CB  GLN   435      -4.096  42.023  39.658  1.00                 C  
ATOM   3392  CD  GLN   435      -2.148  42.114  41.264  1.00                 C  
ATOM   3393  CG  GLN   435      -2.899  41.287  40.238  1.00                 C  
ATOM   3394  OE1 GLN   435      -2.755  42.774  42.108  1.00                 O  
ATOM   3395  NE2 GLN   435      -0.822  42.080  41.194  1.00                 N  
ATOM   3396  N   ALA   436      -5.696  42.880  37.125  1.00                 N  
ATOM   3397  CA  ALA   436      -6.915  43.451  36.582  1.00                 C  
ATOM   3398  C   ALA   436      -7.738  42.290  36.085  1.00                 C  
ATOM   3399  O   ALA   436      -7.215  41.224  35.748  1.00                 O  
ATOM   3400  CB  ALA   436      -6.588  44.452  35.485  1.00                 C  
ATOM   3401  N   GLU   437      -9.105  42.481  36.023  1.00                 N  
ATOM   3402  CA  GLU   437      -9.918  41.416  35.468  1.00                 C  
ATOM   3403  C   GLU   437     -11.017  42.044  34.627  1.00                 C  
ATOM   3404  O   GLU   437     -11.911  42.700  35.157  1.00                 O  
ATOM   3405  CB  GLU   437     -10.493  40.543  36.585  1.00                 C  
ATOM   3406  CD  GLU   437     -11.807  38.482  37.222  1.00                 C  
ATOM   3407  CG  GLU   437     -11.315  39.364  36.091  1.00                 C  
ATOM   3408  OE1 GLU   437     -11.537  38.814  38.395  1.00                 O  
ATOM   3409  OE2 GLU   437     -12.462  37.458  36.934  1.00                 O  
ATOM   3410  N   PHE   438     -10.940  41.855  33.314  1.00                 N  
ATOM   3411  CA  PHE   438     -11.904  42.457  32.398  1.00                 C  
ATOM   3412  C   PHE   438     -13.105  41.539  32.177  1.00                 C  
ATOM   3413  O   PHE   438     -12.975  40.448  31.624  1.00                 O  
ATOM   3414  CB  PHE   438     -11.240  42.782  31.059  1.00                 C  
ATOM   3415  CG  PHE   438     -12.152  43.463  30.079  1.00                 C  
ATOM   3416  CZ  PHE   438     -13.839  44.718  28.261  1.00                 C  
ATOM   3417  CD1 PHE   438     -12.938  44.532  30.471  1.00                 C  
ATOM   3418  CE1 PHE   438     -13.778  45.159  29.569  1.00                 C  
ATOM   3419  CD2 PHE   438     -12.224  43.034  28.765  1.00                 C  
ATOM   3420  CE2 PHE   438     -13.064  43.660  27.864  1.00                 C  
ATOM   3421  N   LEU   439     -14.273  41.995  32.624  1.00                 N  
ATOM   3422  CA  LEU   439     -15.515  41.237  32.491  1.00                 C  
ATOM   3423  C   LEU   439     -16.245  41.600  31.201  1.00                 C  
ATOM   3424  O   LEU   439     -16.045  42.681  30.647  1.00                 O  
ATOM   3425  CB  LEU   439     -16.425  41.483  33.696  1.00                 C  
ATOM   3426  CG  LEU   439     -15.860  41.091  35.063  1.00                 C  
ATOM   3427  CD1 LEU   439     -16.828  41.470  36.174  1.00                 C  
ATOM   3428  CD2 LEU   439     -15.555  39.601  35.112  1.00                 C  
ATOM   3429  N   ALA   440     -17.087  40.685  30.729  1.00                 N  
ATOM   3430  CA  ALA   440     -17.883  40.905  29.525  1.00                 C  
ATOM   3431  C   ALA   440     -19.312  40.407  29.698  1.00                 C  
ATOM   3432  O   ALA   440     -19.639  39.763  30.694  1.00                 O  
ATOM   3433  CB  ALA   440     -17.238  40.219  28.330  1.00                 C  
ATOM   3434  N   TYR   441     -20.155  40.698  28.712  1.00                 N  
ATOM   3435  CA  TYR   441     -21.547  40.269  28.740  1.00                 C  
ATOM   3436  C   TYR   441     -22.085  40.143  27.316  1.00                 C  
ATOM   3437  O   TYR   441     -22.369  41.143  26.659  1.00                 O  
ATOM   3438  CB  TYR   441     -22.394  41.251  29.552  1.00                 C  
ATOM   3439  CG  TYR   441     -21.990  41.352  31.006  1.00                 C  
ATOM   3440  OH  TYR   441     -20.869  41.640  34.999  1.00                 O  
ATOM   3441  CZ  TYR   441     -21.242  41.543  33.678  1.00                 C  
ATOM   3442  CD1 TYR   441     -21.005  42.243  31.410  1.00                 C  
ATOM   3443  CE1 TYR   441     -20.629  42.341  32.736  1.00                 C  
ATOM   3444  CD2 TYR   441     -22.597  40.555  31.969  1.00                 C  
ATOM   3445  CE2 TYR   441     -22.234  40.641  33.300  1.00                 C  
ATOM   3446  N   VAL   442     -22.224  38.906  26.846  1.00                 N  
ATOM   3447  CA  VAL   442     -22.647  38.640  25.473  1.00                 C  
ATOM   3448  C   VAL   442     -23.906  37.777  25.433  1.00                 C  
ATOM   3449  O   VAL   442     -23.880  36.622  25.865  1.00                 O  
ATOM   3450  CB  VAL   442     -21.530  37.960  24.660  1.00                 C  
ATOM   3451  CG1 VAL   442     -22.003  37.669  23.244  1.00                 C  
ATOM   3452  CG2 VAL   442     -20.281  38.828  24.640  1.00                 C  
ATOM   3453  N   PRO   443     -25.014  38.332  24.909  1.00                 N  
ATOM   3454  CA  PRO   443     -26.276  37.584  24.817  1.00                 C  
ATOM   3455  C   PRO   443     -26.147  36.312  23.981  1.00                 C  
ATOM   3456  O   PRO   443     -25.371  36.271  23.028  1.00                 O  
ATOM   3457  CB  PRO   443     -27.244  38.571  24.161  1.00                 C  
ATOM   3458  CD  PRO   443     -25.176  39.745  24.435  1.00                 C  
ATOM   3459  CG  PRO   443     -26.669  39.914  24.462  1.00                 C  
ATOM   3460  N   ALA   444     -26.898  35.282  24.351  1.00                 N  
ATOM   3461  CA  ALA   444     -26.936  34.045  23.583  1.00                 C  
ATOM   3462  C   ALA   444     -28.338  33.458  23.679  1.00                 C  
ATOM   3463  O   ALA   444     -29.246  33.892  22.973  1.00                 O  
ATOM   3464  CB  ALA   444     -25.887  33.070  24.096  1.00                 C  
ATOM   3465  N   ILE   445     -28.522  32.487  24.565  1.00                 N  
ATOM   3466  CA  ILE   445     -29.822  31.860  24.732  1.00                 C  
ATOM   3467  C   ILE   445     -30.918  32.915  24.836  1.00                 C  
ATOM   3468  O   ILE   445     -30.739  33.956  25.469  1.00                 O  
ATOM   3469  CB  ILE   445     -29.851  30.942  25.968  1.00                 C  
ATOM   3470  CD1 ILE   445     -28.640  28.988  27.069  1.00                 C  
ATOM   3471  CG1 ILE   445     -28.844  29.801  25.810  1.00                 C  
ATOM   3472  CG2 ILE   445     -31.260  30.425  26.214  1.00                 C  
ATOM   3473  N   ILE   446     -31.784  32.949  23.828  1.00                 N  
ATOM   3474  CA  ILE   446     -32.884  33.908  23.772  1.00                 C  
ATOM   3475  C   ILE   446     -34.113  33.392  24.514  1.00                 C  
ATOM   3476  O   ILE   446     -34.847  34.141  25.164  1.00                 O  
ATOM   3477  CB  ILE   446     -33.262  34.249  22.319  1.00                 C  
ATOM   3478  CD1 ILE   446     -34.294  36.085  20.882  1.00                 C  
ATOM   3479  CG1 ILE   446     -34.116  35.518  22.273  1.00                 C  
ATOM   3480  CG2 ILE   446     -33.963  33.070  21.660  1.00                 C  
ATOM   3481  N   HIS   447     -34.343  32.089  24.417  1.00                 N  
ATOM   3482  CA  HIS   447     -35.478  31.447  25.065  1.00                 C  
ATOM   3483  C   HIS   447     -35.157  29.973  25.104  1.00                 C  
ATOM   3484  O   HIS   447     -34.075  29.537  24.700  1.00                 O  
ATOM   3485  CB  HIS   447     -36.771  31.751  24.306  1.00                 C  
ATOM   3486  CG  HIS   447     -38.011  31.328  25.030  1.00                 C  
ATOM   3487  ND1 HIS   447     -38.454  30.023  25.047  1.00                 N  
ATOM   3488  CE1 HIS   447     -39.584  29.954  25.773  1.00                 C  
ATOM   3489  CD2 HIS   447     -39.023  31.997  25.835  1.00                 C  
ATOM   3490  NE2 HIS   447     -39.931  31.134  26.249  1.00                 N  
ATOM   3491  N   ARG   448     -36.090  29.167  25.591  1.00                 N  
ATOM   3492  CA  ARG   448     -35.857  27.732  25.649  1.00                 C  
ATOM   3493  C   ARG   448     -35.613  27.161  24.250  1.00                 C  
ATOM   3494  O   ARG   448     -36.431  27.299  23.337  1.00                 O  
ATOM   3495  CB  ARG   448     -37.041  27.023  26.309  1.00                 C  
ATOM   3496  CD  ARG   448     -38.031  24.900  27.212  1.00                 C  
ATOM   3497  NE  ARG   448     -38.224  25.401  28.571  1.00                 N  
ATOM   3498  CG  ARG   448     -36.826  25.536  26.536  1.00                 C  
ATOM   3499  CZ  ARG   448     -37.591  24.927  29.639  1.00                 C  
ATOM   3500  NH1 ARG   448     -37.830  25.445  30.836  1.00                 N  
ATOM   3501  NH2 ARG   448     -36.720  23.935  29.507  1.00                 N  
ATOM   3502  N   GLY   449     -34.469  26.508  24.077  1.00                 N  
ATOM   3503  CA  GLY   449     -34.137  25.912  22.793  1.00                 C  
ATOM   3504  C   GLY   449     -33.880  26.889  21.652  1.00                 C  
ATOM   3505  O   GLY   449     -34.043  26.560  20.474  1.00                 O  
ATOM   3506  N   ASP   450     -33.474  28.112  21.982  1.00                 N  
ATOM   3507  CA  ASP   450     -33.161  29.114  20.967  1.00                 C  
ATOM   3508  C   ASP   450     -31.860  29.805  21.351  1.00                 C  
ATOM   3509  O   ASP   450     -31.514  29.935  22.528  1.00                 O  
ATOM   3510  CB  ASP   450     -34.308  30.118  20.833  1.00                 C  
ATOM   3511  CG  ASP   450     -35.568  29.491  20.269  1.00                 C  
ATOM   3512  OD1 ASP   450     -35.561  29.111  19.079  1.00                 O  
ATOM   3513  OD2 ASP   450     -36.562  29.379  21.017  1.00                 O  
ATOM   3514  N   PRO   451     -31.161  30.291  20.441  1.00                 N  
ATOM   3515  CA  PRO   451     -29.841  30.910  20.493  1.00                 C  
ATOM   3516  C   PRO   451     -29.802  32.212  19.697  1.00                 C  
ATOM   3517  O   PRO   451     -30.402  32.315  18.627  1.00                 O  
ATOM   3518  CB  PRO   451     -28.914  29.856  19.884  1.00                 C  
ATOM   3519  CD  PRO   451     -31.146  29.049  19.579  1.00                 C  
ATOM   3520  CG  PRO   451     -29.785  29.091  18.944  1.00                 C  
ATOM   3521  N   LEU   452     -29.095  33.205  20.229  1.00                 N  
ATOM   3522  CA  LEU   452     -28.921  34.480  19.541  1.00                 C  
ATOM   3523  C   LEU   452     -27.709  34.404  18.620  1.00                 C  
ATOM   3524  O   LEU   452     -27.838  34.545  17.405  1.00                 O  
ATOM   3525  CB  LEU   452     -28.767  35.618  20.552  1.00                 C  
ATOM   3526  CG  LEU   452     -28.575  37.020  19.971  1.00                 C  
ATOM   3527  CD1 LEU   452     -29.772  37.417  19.120  1.00                 C  
ATOM   3528  CD2 LEU   452     -28.355  38.037  21.081  1.00                 C  
ATOM   3529  N   ILE   453     -26.531  34.190  19.198  1.00                 N  
ATOM   3530  CA  ILE   453     -25.355  33.851  18.402  1.00                 C  
ATOM   3531  C   ILE   453     -24.443  32.879  19.143  1.00                 C  
ATOM   3532  O   ILE   453     -24.145  33.052  20.325  1.00                 O  
ATOM   3533  CB  ILE   453     -24.560  35.109  18.006  1.00                 C  
ATOM   3534  CD1 ILE   453     -23.113  36.979  18.959  1.00                 C  
ATOM   3535  CG1 ILE   453     -24.073  35.847  19.254  1.00                 C  
ATOM   3536  CG2 ILE   453     -25.396  36.007  17.107  1.00                 C  
ATOM   3537  N   THR   454     -24.009  31.857  18.415  1.00                 N  
ATOM   3538  CA  THR   454     -23.442  30.653  19.004  1.00                 C  
ATOM   3539  C   THR   454     -21.917  30.647  18.969  1.00                 C  
ATOM   3540  O   THR   454     -21.296  31.492  18.325  1.00                 O  
ATOM   3541  CB  THR   454     -23.954  29.384  18.298  1.00                 C  
ATOM   3542  OG1 THR   454     -23.498  29.373  16.939  1.00                 O  
ATOM   3543  CG2 THR   454     -25.475  29.350  18.300  1.00                 C  
ATOM   3544  N   ASN   455     -21.328  29.682  19.672  1.00                 N  
ATOM   3545  CA  ASN   455     -19.886  29.456  19.640  1.00                 C  
ATOM   3546  C   ASN   455     -19.108  30.760  19.711  1.00                 C  
ATOM   3547  O   ASN   455     -18.201  30.992  18.914  1.00                 O  
ATOM   3548  CB  ASN   455     -19.494  28.673  18.385  1.00                 C  
ATOM   3549  CG  ASN   455     -20.092  27.281  18.356  1.00                 C  
ATOM   3550  OD1 ASN   455     -20.171  26.607  19.384  1.00                 O  
ATOM   3551  ND2 ASN   455     -20.516  26.844  17.176  1.00                 N  
ATOM   3552  N   ILE   456     -19.464  31.609  20.666  1.00                 N  
ATOM   3553  CA  ILE   456     -18.787  32.887  20.830  1.00                 C  
ATOM   3554  C   ILE   456     -17.588  32.731  21.751  1.00                 C  
ATOM   3555  O   ILE   456     -17.716  32.249  22.873  1.00                 O  
ATOM   3556  CB  ILE   456     -19.742  33.966  21.372  1.00                 C  
ATOM   3557  CD1 ILE   456     -22.005  35.063  20.952  1.00                 C  
ATOM   3558  CG1 ILE   456     -20.897  34.196  20.395  1.00                 C  
ATOM   3559  CG2 ILE   456     -18.983  35.251  21.665  1.00                 C  
ATOM   3560  N   SER   457     -16.420  33.131  21.265  1.00                 N  
ATOM   3561  CA  SER   457     -15.209  33.121  22.074  1.00                 C  
ATOM   3562  C   SER   457     -14.497  34.461  21.943  1.00                 C  
ATOM   3563  O   SER   457     -14.930  35.328  21.184  1.00                 O  
ATOM   3564  CB  SER   457     -14.292  31.972  21.651  1.00                 C  
ATOM   3565  OG  SER   457     -13.791  32.174  20.341  1.00                 O  
ATOM   3566  N   VAL   458     -13.408  34.635  22.685  1.00                 N  
ATOM   3567  CA  VAL   458     -12.686  35.901  22.678  1.00                 C  
ATOM   3568  C   VAL   458     -11.212  35.721  22.340  1.00                 C  
ATOM   3569  O   VAL   458     -10.469  35.063  23.064  1.00                 O  
ATOM   3570  CB  VAL   458     -12.809  36.629  24.030  1.00                 C  
ATOM   3571  CG1 VAL   458     -12.034  37.937  24.003  1.00                 C  
ATOM   3572  CG2 VAL   458     -14.271  36.878  24.369  1.00                 C  
ATOM   3573  N   TRP   459     -10.798  36.319  21.231  1.00                 N  
ATOM   3574  CA  TRP   459      -9.404  36.287  20.815  1.00                 C  
ATOM   3575  C   TRP   459      -8.612  37.347  21.566  1.00                 C  
ATOM   3576  O   TRP   459      -9.134  38.417  21.865  1.00                 O  
ATOM   3577  CB  TRP   459      -9.291  36.498  19.304  1.00                 C  
ATOM   3578  CG  TRP   459      -9.830  35.357  18.497  1.00                 C  
ATOM   3579  CD1 TRP   459     -11.050  35.288  17.888  1.00                 C  
ATOM   3580  NE1 TRP   459     -11.190  34.085  17.240  1.00                 N  
ATOM   3581  CD2 TRP   459      -9.168  34.119  18.211  1.00                 C  
ATOM   3582  CE2 TRP   459     -10.045  33.350  17.425  1.00                 C  
ATOM   3583  CH2 TRP   459      -8.486  31.580  17.304  1.00                 C  
ATOM   3584  CZ2 TRP   459      -9.714  32.076  16.965  1.00                 C  
ATOM   3585  CE3 TRP   459      -7.919  33.587  18.543  1.00                 C  
ATOM   3586  CZ3 TRP   459      -7.595  32.324  18.085  1.00                 C  
ATOM   3587  N   LEU   460      -7.352  37.048  21.864  1.00                 N  
ATOM   3588  CA  LEU   460      -6.489  37.991  22.566  1.00                 C  
ATOM   3589  C   LEU   460      -5.179  38.218  21.816  1.00                 C  
ATOM   3590  O   LEU   460      -4.115  37.825  22.292  1.00                 O  
ATOM   3591  CB  LEU   460      -6.196  37.496  23.984  1.00                 C  
ATOM   3592  CG  LEU   460      -7.339  37.620  24.994  1.00                 C  
ATOM   3593  CD1 LEU   460      -8.421  36.589  24.710  1.00                 C  
ATOM   3594  CD2 LEU   460      -6.820  37.463  26.415  1.00                 C  
ATOM   3595  N   TRP   461      -5.254  38.862  20.642  1.00                 N  
ATOM   3596  CA  TRP   461      -4.074  39.047  19.788  1.00                 C  
ATOM   3597  C   TRP   461      -3.032  39.985  20.388  1.00                 C  
ATOM   3598  O   TRP   461      -3.293  40.642  21.398  1.00                 O  
ATOM   3599  CB  TRP   461      -4.485  39.580  18.414  1.00                 C  
ATOM   3600  CG  TRP   461      -3.333  39.777  17.478  1.00                 C  
ATOM   3601  CD1 TRP   461      -2.785  38.845  16.645  1.00                 C  
ATOM   3602  NE1 TRP   461      -1.742  39.394  15.938  1.00                 N  
ATOM   3603  CD2 TRP   461      -2.585  40.983  17.278  1.00                 C  
ATOM   3604  CE2 TRP   461      -1.601  40.708  16.311  1.00                 C  
ATOM   3605  CH2 TRP   461      -0.779  42.918  16.426  1.00                 C  
ATOM   3606  CZ2 TRP   461      -0.691  41.670  15.877  1.00                 C  
ATOM   3607  CE3 TRP   461      -2.652  42.269  17.824  1.00                 C  
ATOM   3608  CZ3 TRP   461      -1.748  43.220  17.390  1.00                 C  
ATOM   3609  N   ASN   462      -3.594  41.198  20.735  1.00                 N  
ATOM   3610  CA  ASN   462      -2.928  42.283  21.414  1.00                 C  
ATOM   3611  C   ASN   462      -2.299  41.923  22.781  1.00                 C  
ATOM   3612  O   ASN   462      -1.143  42.247  23.064  1.00                 O  
ATOM   3613  CB  ASN   462      -3.889  43.455  21.622  1.00                 C  
ATOM   3614  CG  ASN   462      -3.211  44.661  22.241  1.00                 C  
ATOM   3615  OD1 ASN   462      -3.128  44.780  23.464  1.00                 O  
ATOM   3616  ND2 ASN   462      -2.723  45.563  21.397  1.00                 N  
ATOM   3617  N   TYR   463      -3.065  41.243  23.641  1.00                 N  
ATOM   3618  CA  TYR   463      -2.599  40.807  24.956  1.00                 C  
ATOM   3619  C   TYR   463      -1.761  39.582  24.793  1.00                 C  
ATOM   3620  O   TYR   463      -1.099  39.177  25.753  1.00                 O  
ATOM   3621  CB  TYR   463      -3.786  40.546  25.886  1.00                 C  
ATOM   3622  CG  TYR   463      -4.542  41.795  26.279  1.00                 C  
ATOM   3623  OH  TYR   463      -6.636  45.223  27.356  1.00                 O  
ATOM   3624  CZ  TYR   463      -5.941  44.089  27.000  1.00                 C  
ATOM   3625  CD1 TYR   463      -5.926  41.853  26.171  1.00                 C  
ATOM   3626  CE1 TYR   463      -6.625  42.990  26.528  1.00                 C  
ATOM   3627  CD2 TYR   463      -3.870  42.913  26.756  1.00                 C  
ATOM   3628  CE2 TYR   463      -4.552  44.059  27.118  1.00                 C  
ATOM   3629  N   LYS   464      -1.707  38.920  23.652  1.00                 N  
ATOM   3630  CA  LYS   464      -0.860  37.769  23.518  1.00                 C  
ATOM   3631  C   LYS   464       0.445  38.231  22.982  1.00                 C  
ATOM   3632  O   LYS   464       1.175  37.426  22.397  1.00                 O  
ATOM   3633  CB  LYS   464      -1.514  36.725  22.610  1.00                 C  
ATOM   3634  CD  LYS   464      -2.509  36.188  20.370  1.00                 C  
ATOM   3635  CE  LYS   464      -1.735  34.923  20.037  1.00                 C  
ATOM   3636  CG  LYS   464      -1.656  37.165  21.162  1.00                 C  
ATOM   3637  NZ  LYS   464      -2.457  34.073  19.049  1.00                 N  
ATOM   3638  N   PHE   465       0.850  39.507  23.117  1.00                 N  
ATOM   3639  CA  PHE   465       2.010  39.944  22.349  1.00                 C  
ATOM   3640  C   PHE   465       3.418  39.545  22.769  1.00                 C  
ATOM   3641  O   PHE   465       4.286  39.288  21.930  1.00                 O  
ATOM   3642  CB  PHE   465       2.050  41.471  22.261  1.00                 C  
ATOM   3643  CG  PHE   465       3.200  42.002  21.453  1.00                 C  
ATOM   3644  CZ  PHE   465       5.330  42.985  19.964  1.00                 C  
ATOM   3645  CD1 PHE   465       3.189  41.922  20.072  1.00                 C  
ATOM   3646  CE1 PHE   465       4.246  42.410  19.328  1.00                 C  
ATOM   3647  CD2 PHE   465       4.292  42.580  22.074  1.00                 C  
ATOM   3648  CE2 PHE   465       5.350  43.068  21.331  1.00                 C  
ATOM   3649  N   ASP   466       3.679  39.484  24.072  1.00                 N  
ATOM   3650  CA  ASP   466       4.964  39.074  24.561  1.00                 C  
ATOM   3651  C   ASP   466       4.909  37.561  24.521  1.00                 C  
ATOM   3652  O   ASP   466       4.023  36.975  25.149  1.00                 O  
ATOM   3653  CB  ASP   466       5.212  39.645  25.959  1.00                 C  
ATOM   3654  CG  ASP   466       6.596  39.317  26.484  1.00                 C  
ATOM   3655  OD1 ASP   466       7.253  38.423  25.910  1.00                 O  
ATOM   3656  OD2 ASP   466       7.023  39.953  27.470  1.00                 O  
ATOM   3657  N   PRO   467       5.774  36.858  23.839  1.00                 N  
ATOM   3658  CA  PRO   467       5.659  35.447  23.614  1.00                 C  
ATOM   3659  C   PRO   467       5.766  34.678  24.896  1.00                 C  
ATOM   3660  O   PRO   467       6.416  35.105  25.854  1.00                 O  
ATOM   3661  CB  PRO   467       6.821  35.126  22.672  1.00                 C  
ATOM   3662  CD  PRO   467       6.883  37.492  23.029  1.00                 C  
ATOM   3663  CG  PRO   467       7.127  36.423  22.001  1.00                 C  
ATOM   3664  N   PRO   468       5.138  33.534  24.949  1.00                 N  
ATOM   3665  CA  PRO   468       5.148  32.708  26.134  1.00                 C  
ATOM   3666  C   PRO   468       4.103  33.150  27.190  1.00                 C  
ATOM   3667  O   PRO   468       4.218  32.701  28.334  1.00                 O  
ATOM   3668  CB  PRO   468       6.568  32.863  26.681  1.00                 C  
ATOM   3669  CD  PRO   468       6.517  34.107  24.637  1.00                 C  
ATOM   3670  CG  PRO   468       7.389  33.231  25.491  1.00                 C  
ATOM   3671  N   LYS   469       3.090  33.979  26.951  1.00                 N  
ATOM   3672  CA  LYS   469       2.090  34.366  27.935  1.00                 C  
ATOM   3673  C   LYS   469       1.002  33.337  28.063  1.00                 C  
ATOM   3674  O   LYS   469       0.475  32.850  27.059  1.00                 O  
ATOM   3675  CB  LYS   469       1.477  35.720  27.572  1.00                 C  
ATOM   3676  CD  LYS   469      -0.011  37.635  28.219  1.00                 C  
ATOM   3677  CE  LYS   469      -1.000  38.164  29.245  1.00                 C  
ATOM   3678  CG  LYS   469       0.502  36.257  28.607  1.00                 C  
ATOM   3679  NZ  LYS   469      -1.513  39.513  28.877  1.00                 N  
ATOM   3680  N   LYS   470       0.625  32.967  29.261  1.00                 N  
ATOM   3681  CA  LYS   470      -0.551  32.144  29.500  1.00                 C  
ATOM   3682  C   LYS   470      -1.777  33.072  29.515  1.00                 C  
ATOM   3683  O   LYS   470      -1.822  33.990  30.338  1.00                 O  
ATOM   3684  CB  LYS   470      -0.406  31.370  30.812  1.00                 C  
ATOM   3685  CD  LYS   470      -1.307  29.627  32.376  1.00                 C  
ATOM   3686  CE  LYS   470      -2.455  28.674  32.667  1.00                 C  
ATOM   3687  CG  LYS   470      -1.541  30.398  31.088  1.00                 C  
ATOM   3688  NZ  LYS   470      -2.244  27.920  33.933  1.00                 N  
ATOM   3689  N   GLU   471      -2.790  32.918  28.668  1.00                 N  
ATOM   3690  CA  GLU   471      -3.975  33.753  28.702  1.00                 C  
ATOM   3691  C   GLU   471      -5.192  32.904  29.199  1.00                 C  
ATOM   3692  O   GLU   471      -5.462  31.848  28.621  1.00                 O  
ATOM   3693  CB  GLU   471      -4.249  34.350  27.320  1.00                 C  
ATOM   3694  CD  GLU   471      -3.485  35.887  25.468  1.00                 C  
ATOM   3695  CG  GLU   471      -3.176  35.311  26.835  1.00                 C  
ATOM   3696  OE1 GLU   471      -3.493  35.116  24.485  1.00                 O  
ATOM   3697  OE2 GLU   471      -3.719  37.111  25.378  1.00                 O  
ATOM   3698  N   ARG   472      -6.013  33.356  30.195  1.00                 N  
ATOM   3699  CA  ARG   472      -7.102  32.477  30.585  1.00                 C  
ATOM   3700  C   ARG   472      -8.368  33.280  30.833  1.00                 C  
ATOM   3701  O   ARG   472      -8.341  34.291  31.531  1.00                 O  
ATOM   3702  CB  ARG   472      -6.724  31.676  31.832  1.00                 C  
ATOM   3703  CD  ARG   472      -7.336  29.909  33.506  1.00                 C  
ATOM   3704  NE  ARG   472      -8.351  28.957  33.954  1.00                 N  
ATOM   3705  CG  ARG   472      -7.797  30.704  32.295  1.00                 C  
ATOM   3706  CZ  ARG   472      -9.287  29.233  34.855  1.00                 C  
ATOM   3707  NH1 ARG   472     -10.168  28.304  35.201  1.00                 N  
ATOM   3708  NH2 ARG   472      -9.341  30.436  35.409  1.00                 N  
ATOM   3709  N   CYS   473      -9.476  32.826  30.259  1.00                 N  
ATOM   3710  CA  CYS   473     -10.754  33.501  30.440  1.00                 C  
ATOM   3711  C   CYS   473     -11.833  32.534  30.923  1.00                 C  
ATOM   3712  O   CYS   473     -11.814  31.350  30.589  1.00                 O  
ATOM   3713  CB  CYS   473     -11.198  34.167  29.136  1.00                 C  
ATOM   3714  SG  CYS   473     -10.064  35.434  28.521  1.00                 S  
ATOM   3715  N   GLU   474     -12.769  33.048  31.715  1.00                 N  
ATOM   3716  CA  GLU   474     -13.825  32.229  32.302  1.00                 C  
ATOM   3717  C   GLU   474     -15.145  32.437  31.571  1.00                 C  
ATOM   3718  O   GLU   474     -15.319  33.423  30.859  1.00                 O  
ATOM   3719  CB  GLU   474     -13.989  32.551  33.789  1.00                 C  
ATOM   3720  CD  GLU   474     -12.978  32.527  36.103  1.00                 C  
ATOM   3721  CG  GLU   474     -12.773  32.210  34.635  1.00                 C  
ATOM   3722  OE1 GLU   474     -13.973  33.207  36.431  1.00                 O  
ATOM   3723  OE2 GLU   474     -12.144  32.095  36.926  1.00                 O  
ATOM   3724  N   GLU   475     -16.074  31.504  31.756  1.00                 N  
ATOM   3725  CA  GLU   475     -17.358  31.545  31.065  1.00                 C  
ATOM   3726  C   GLU   475     -18.479  31.052  31.973  1.00                 C  
ATOM   3727  O   GLU   475     -18.362  29.999  32.597  1.00                 O  
ATOM   3728  CB  GLU   475     -17.305  30.706  29.787  1.00                 C  
ATOM   3729  CD  GLU   475     -16.298  30.365  27.496  1.00                 C  
ATOM   3730  CG  GLU   475     -16.319  31.217  28.749  1.00                 C  
ATOM   3731  OE1 GLU   475     -16.948  29.298  27.492  1.00                 O  
ATOM   3732  OE2 GLU   475     -15.632  30.763  26.517  1.00                 O  
ATOM   3733  N   THR   476     -19.565  31.816  32.042  1.00                 N  
ATOM   3734  CA  THR   476     -20.701  31.469  32.893  1.00                 C  
ATOM   3735  C   THR   476     -22.010  32.003  32.310  1.00                 C  
ATOM   3736  O   THR   476     -22.106  33.176  31.958  1.00                 O  
ATOM   3737  CB  THR   476     -20.521  32.010  34.323  1.00                 C  
ATOM   3738  OG1 THR   476     -19.316  31.479  34.890  1.00                 O  
ATOM   3739  CG2 THR   476     -21.693  31.599  35.200  1.00                 C  
ATOM   3740  N   VAL   477     -23.014  31.138  32.208  1.00                 N  
ATOM   3741  CA  VAL   477     -24.325  31.542  31.708  1.00                 C  
ATOM   3742  C   VAL   477     -25.201  32.032  32.853  1.00                 C  
ATOM   3743  O   VAL   477     -25.082  31.551  33.976  1.00                 O  
ATOM   3744  CB  VAL   477     -25.023  30.391  30.960  1.00                 C  
ATOM   3745  CG1 VAL   477     -24.202  29.965  29.753  1.00                 C  
ATOM   3746  CG2 VAL   477     -25.255  29.213  31.893  1.00                 C  
ATOM   3747  N   ILE   478     -26.085  32.984  32.567  1.00                 N  
ATOM   3748  CA  ILE   478     -27.003  33.496  33.579  1.00                 C  
ATOM   3749  C   ILE   478     -28.338  33.922  32.975  1.00                 C  
ATOM   3750  O   ILE   478     -28.388  34.445  31.864  1.00                 O  
ATOM   3751  CB  ILE   478     -26.390  34.680  34.350  1.00                 C  
ATOM   3752  CD1 ILE   478     -26.635  36.013  36.509  1.00                 C  
ATOM   3753  CG1 ILE   478     -27.297  35.086  35.513  1.00                 C  
ATOM   3754  CG2 ILE   478     -26.118  35.844  33.410  1.00                 C  
ATOM   3755  N   ASP   479     -29.416  33.699  33.720  1.00                 N  
ATOM   3756  CA  ASP   479     -30.759  34.012  33.245  1.00                 C  
ATOM   3757  C   ASP   479     -31.306  35.275  33.907  1.00                 C  
ATOM   3758  O   ASP   479     -31.395  35.348  35.132  1.00                 O  
ATOM   3759  CB  ASP   479     -31.706  32.838  33.502  1.00                 C  
ATOM   3760  CG  ASP   479     -33.096  33.078  32.948  1.00                 C  
ATOM   3761  OD1 ASP   479     -33.384  34.224  32.544  1.00                 O  
ATOM   3762  OD2 ASP   479     -33.897  32.121  32.918  1.00                 O  
ATOM   3763  N   ALA   480     -31.676  36.273  33.091  1.00                 N  
ATOM   3764  CA  ALA   480     -32.215  37.569  33.529  1.00                 C  
ATOM   3765  C   ALA   480     -33.530  37.456  34.311  1.00                 C  
ATOM   3766  O   ALA   480     -34.021  36.343  34.512  1.00                 O  
ATOM   3767  CB  ALA   480     -32.434  38.483  32.333  1.00                 C  
ATOM   3768  N   LYS   481     -34.093  38.601  34.743  1.00                 N  
ATOM   3769  CA  LYS   481     -35.230  38.626  35.675  1.00                 C  
ATOM   3770  C   LYS   481     -36.485  37.942  35.135  1.00                 C  
ATOM   3771  O   LYS   481     -37.337  37.536  35.925  1.00                 O  
ATOM   3772  CB  LYS   481     -35.583  40.066  36.052  1.00                 C  
ATOM   3773  CD  LYS   481     -34.952  42.179  37.250  1.00                 C  
ATOM   3774  CE  LYS   481     -33.923  42.858  38.140  1.00                 C  
ATOM   3775  CG  LYS   481     -34.542  40.753  36.921  1.00                 C  
ATOM   3776  NZ  LYS   481     -34.292  44.269  38.439  1.00                 N  
ATOM   3777  N   VAL   482     -36.598  37.833  33.816  1.00                 N  
ATOM   3778  CA  VAL   482     -37.709  37.123  33.190  1.00                 C  
ATOM   3779  C   VAL   482     -38.996  37.945  33.191  1.00                 C  
ATOM   3780  O   VAL   482     -40.084  37.408  33.398  1.00                 O  
ATOM   3781  CB  VAL   482     -37.974  35.771  33.878  1.00                 C  
ATOM   3782  CG1 VAL   482     -39.146  35.059  33.219  1.00                 C  
ATOM   3783  CG2 VAL   482     -36.727  34.900  33.840  1.00                 C  
ATOM   3784  N   PRO   483     -38.869  39.246  32.952  1.00                 N  
ATOM   3785  CA  PRO   483     -40.036  40.108  32.803  1.00                 C  
ATOM   3786  C   PRO   483     -40.653  39.886  31.425  1.00                 C  
ATOM   3787  O   PRO   483     -40.125  39.121  30.618  1.00                 O  
ATOM   3788  CB  PRO   483     -39.475  41.522  32.967  1.00                 C  
ATOM   3789  CD  PRO   483     -37.566  40.087  32.811  1.00                 C  
ATOM   3790  CG  PRO   483     -38.090  41.440  32.419  1.00                 C  
ATOM   3791  N   ALA   484     -41.774  40.551  31.163  1.00                 N  
ATOM   3792  CA  ALA   484     -42.426  40.478  29.858  1.00                 C  
ATOM   3793  C   ALA   484     -41.556  41.131  28.785  1.00                 C  
ATOM   3794  O   ALA   484     -41.581  42.351  28.614  1.00                 O  
ATOM   3795  CB  ALA   484     -43.793  41.143  29.910  1.00                 C  
ATOM   3796  N   SER   485     -40.793  40.315  28.062  1.00                 N  
ATOM   3797  CA  SER   485     -39.856  40.823  27.059  1.00                 C  
ATOM   3798  C   SER   485     -40.563  41.296  25.794  1.00                 C  
ATOM   3799  O   SER   485     -39.986  42.025  24.984  1.00                 O  
ATOM   3800  CB  SER   485     -38.826  39.751  26.696  1.00                 C  
ATOM   3801  OG  SER   485     -39.433  38.676  26.001  1.00                 O  
ATOM   3802  N   ASP   486     -41.810  40.871  25.628  1.00                 N  
ATOM   3803  CA  ASP   486     -42.632  41.322  24.516  1.00                 C  
ATOM   3804  C   ASP   486     -42.665  42.847  24.484  1.00                 C  
ATOM   3805  O   ASP   486     -42.183  43.473  23.539  1.00                 O  
ATOM   3806  CB  ASP   486     -44.047  40.750  24.629  1.00                 C  
ATOM   3807  CG  ASP   486     -44.098  39.262  24.343  1.00                 C  
ATOM   3808  OD1 ASP   486     -43.109  38.727  23.800  1.00                 O  
ATOM   3809  OD2 ASP   486     -45.127  38.631  24.663  1.00                 O  
ATOM   3810  N   SER   487     -43.230  43.439  25.530  1.00                 N  
ATOM   3811  CA  SER   487     -43.368  44.886  25.607  1.00                 C  
ATOM   3812  C   SER   487     -42.042  45.559  25.946  1.00                 C  
ATOM   3813  O   SER   487     -41.836  46.729  25.625  1.00                 O  
ATOM   3814  CB  SER   487     -44.425  45.269  26.645  1.00                 C  
ATOM   3815  OG  SER   487     -43.994  44.943  27.955  1.00                 O  
ATOM   3816  N   ALA   488     -41.145  44.819  26.589  1.00                 N  
ATOM   3817  CA  ALA   488     -39.878  45.381  27.048  1.00                 C  
ATOM   3818  C   ALA   488     -39.082  45.996  25.902  1.00                 C  
ATOM   3819  O   ALA   488     -38.807  47.195  25.911  1.00                 O  
ATOM   3820  CB  ALA   488     -39.043  44.313  27.738  1.00                 C  
ATOM   3821  N   GLY   489     -38.710  45.181  24.920  1.00                 N  
ATOM   3822  CA  GLY   489     -37.910  45.673  23.803  1.00                 C  
ATOM   3823  C   GLY   489     -38.762  46.431  22.792  1.00                 C  
ATOM   3824  O   GLY   489     -38.235  47.027  21.854  1.00                 O  
ATOM   3825  N   GLY   490     -40.078  46.408  22.979  1.00                 N  
ATOM   3826  CA  GLY   490     -40.961  47.206  22.142  1.00                 C  
ATOM   3827  C   GLY   490     -40.732  48.680  22.454  1.00                 C  
ATOM   3828  O   GLY   490     -40.803  49.531  21.566  1.00                 O  
ATOM   3829  N   TYR   491     -40.456  48.974  23.722  1.00                 N  
ATOM   3830  CA  TYR   491     -40.010  50.302  24.118  1.00                 C  
ATOM   3831  C   TYR   491     -38.784  50.666  23.298  1.00                 C  
ATOM   3832  O   TYR   491     -38.775  51.648  22.557  1.00                 O  
ATOM   3833  CB  TYR   491     -39.711  50.342  25.618  1.00                 C  
ATOM   3834  CG  TYR   491     -39.204  51.680  26.106  1.00                 C  
ATOM   3835  OH  TYR   491     -37.824  55.365  27.449  1.00                 O  
ATOM   3836  CZ  TYR   491     -38.279  54.145  27.005  1.00                 C  
ATOM   3837  CD1 TYR   491     -40.080  52.733  26.333  1.00                 C  
ATOM   3838  CE1 TYR   491     -39.626  53.959  26.779  1.00                 C  
ATOM   3839  CD2 TYR   491     -37.850  51.885  26.339  1.00                 C  
ATOM   3840  CE2 TYR   491     -37.377  53.105  26.786  1.00                 C  
ATOM   3841  N   ALA   492     -37.747  49.850  23.451  1.00                 N  
ATOM   3842  CA  ALA   492     -36.458  50.091  22.822  1.00                 C  
ATOM   3843  C   ALA   492     -35.962  48.813  22.148  1.00                 C  
ATOM   3844  O   ALA   492     -35.781  47.793  22.812  1.00                 O  
ATOM   3845  CB  ALA   492     -35.451  50.586  23.849  1.00                 C  
ATOM   3846  N   ILE   493     -35.747  48.861  20.822  1.00                 N  
ATOM   3847  CA  ILE   493     -35.307  47.688  20.053  1.00                 C  
ATOM   3848  C   ILE   493     -34.060  47.010  20.622  1.00                 C  
ATOM   3849  O   ILE   493     -33.730  45.897  20.214  1.00                 O  
ATOM   3850  CB  ILE   493     -35.034  48.048  18.581  1.00                 C  
ATOM   3851  CD1 ILE   493     -33.398  49.285  17.066  1.00                 C  
ATOM   3852  CG1 ILE   493     -33.874  49.042  18.481  1.00                 C  
ATOM   3853  CG2 ILE   493     -36.295  48.582  17.920  1.00                 C  
ATOM   3854  N   SER   494     -33.378  47.681  21.547  1.00                 N  
ATOM   3855  CA  SER   494     -32.168  47.146  22.164  1.00                 C  
ATOM   3856  C   SER   494     -32.389  45.741  22.720  1.00                 C  
ATOM   3857  O   SER   494     -33.503  45.381  23.099  1.00                 O  
ATOM   3858  CB  SER   494     -31.681  48.072  23.280  1.00                 C  
ATOM   3859  OG  SER   494     -31.306  49.338  22.766  1.00                 O  
ATOM   3860  N   VAL   495     -31.318  44.952  22.762  1.00                 N  
ATOM   3861  CA  VAL   495     -31.354  43.632  23.382  1.00                 C  
ATOM   3862  C   VAL   495     -30.193  43.523  24.358  1.00                 C  
ATOM   3863  O   VAL   495     -29.190  42.869  24.075  1.00                 O  
ATOM   3864  CB  VAL   495     -31.300  42.511  22.327  1.00                 C  
ATOM   3865  CG1 VAL   495     -31.376  41.147  22.995  1.00                 C  
ATOM   3866  CG2 VAL   495     -32.425  42.677  21.316  1.00                 C  
ATOM   3867  N   ASP   496     -30.322  44.190  25.501  1.00                 N  
ATOM   3868  CA  ASP   496     -29.328  44.065  26.559  1.00                 C  
ATOM   3869  C   ASP   496     -29.456  42.679  27.176  1.00                 C  
ATOM   3870  O   ASP   496     -30.345  41.908  26.813  1.00                 O  
ATOM   3871  CB  ASP   496     -29.517  45.165  27.605  1.00                 C  
ATOM   3872  CG  ASP   496     -29.138  46.537  27.083  1.00                 C  
ATOM   3873  OD1 ASP   496     -28.507  46.610  26.007  1.00                 O  
ATOM   3874  OD2 ASP   496     -29.471  47.540  27.749  1.00                 O  
ATOM   3875  N   CYS   497     -28.572  42.367  28.112  1.00                 N  
ATOM   3876  CA  CYS   497     -28.535  41.038  28.709  1.00                 C  
ATOM   3877  C   CYS   497     -29.717  40.793  29.643  1.00                 C  
ATOM   3878  O   CYS   497     -29.924  39.670  30.096  1.00                 O  
ATOM   3879  CB  CYS   497     -27.227  40.831  29.475  1.00                 C  
ATOM   3880  SG  CYS   497     -25.748  40.812  28.436  1.00                 S  
ATOM   3881  N   SER   498     -30.493  41.838  29.923  1.00                 N  
ATOM   3882  CA  SER   498     -31.610  41.734  30.860  1.00                 C  
ATOM   3883  C   SER   498     -32.787  40.961  30.273  1.00                 C  
ATOM   3884  O   SER   498     -33.726  40.619  30.989  1.00                 O  
ATOM   3885  CB  SER   498     -32.078  43.125  31.292  1.00                 C  
ATOM   3886  OG  SER   498     -32.654  43.830  30.205  1.00                 O  
ATOM   3887  N   SER   499     -32.736  40.694  28.972  1.00                 N  
ATOM   3888  CA  SER   499     -33.811  39.976  28.296  1.00                 C  
ATOM   3889  C   SER   499     -33.369  38.569  27.913  1.00                 C  
ATOM   3890  O   SER   499     -34.033  37.586  28.245  1.00                 O  
ATOM   3891  CB  SER   499     -34.268  40.742  27.053  1.00                 C  
ATOM   3892  OG  SER   499     -35.293  40.041  26.370  1.00                 O  
ATOM   3893  N   PHE   500     -32.248  38.479  27.206  1.00                 N  
ATOM   3894  CA  PHE   500     -31.753  37.195  26.734  1.00                 C  
ATOM   3895  C   PHE   500     -30.664  36.672  27.661  1.00                 C  
ATOM   3896  O   PHE   500     -29.798  37.426  28.102  1.00                 O  
ATOM   3897  CB  PHE   500     -31.224  37.318  25.304  1.00                 C  
ATOM   3898  CG  PHE   500     -32.292  37.591  24.284  1.00                 C  
ATOM   3899  CZ  PHE   500     -34.264  38.098  22.392  1.00                 C  
ATOM   3900  CD1 PHE   500     -33.624  37.654  24.655  1.00                 C  
ATOM   3901  CE1 PHE   500     -34.607  37.906  23.717  1.00                 C  
ATOM   3902  CD2 PHE   500     -31.966  37.786  22.953  1.00                 C  
ATOM   3903  CE2 PHE   500     -32.948  38.038  22.015  1.00                 C  
ATOM   3904  N   PRO   501     -30.730  35.381  27.966  1.00                 N  
ATOM   3905  CA  PRO   501     -29.714  34.737  28.776  1.00                 C  
ATOM   3906  C   PRO   501     -28.331  35.128  28.299  1.00                 C  
ATOM   3907  O   PRO   501     -27.907  34.740  27.211  1.00                 O  
ATOM   3908  CB  PRO   501     -29.980  33.243  28.584  1.00                 C  
ATOM   3909  CD  PRO   501     -31.737  34.357  27.400  1.00                 C  
ATOM   3910  CG  PRO   501     -31.434  33.161  28.259  1.00                 C  
ATOM   3911  N   CYS   502     -27.626  35.898  29.119  1.00                 N  
ATOM   3912  CA  CYS   502     -26.335  36.455  28.731  1.00                 C  
ATOM   3913  C   CYS   502     -25.186  35.494  29.052  1.00                 C  
ATOM   3914  O   CYS   502     -25.408  34.393  29.555  1.00                 O  
ATOM   3915  CB  CYS   502     -26.099  37.796  29.428  1.00                 C  
ATOM   3916  SG  CYS   502     -27.281  39.089  28.981  1.00                 S  
ATOM   3917  N   LYS   503     -23.958  35.917  28.760  1.00                 N  
ATOM   3918  CA  LYS   503     -22.780  35.083  28.984  1.00                 C  
ATOM   3919  C   LYS   503     -21.588  35.925  29.453  1.00                 C  
ATOM   3920  O   LYS   503     -21.013  36.690  28.678  1.00                 O  
ATOM   3921  CB  LYS   503     -22.414  34.319  27.710  1.00                 C  
ATOM   3922  CD  LYS   503     -20.970  32.599  26.589  1.00                 C  
ATOM   3923  CE  LYS   503     -19.782  31.664  26.745  1.00                 C  
ATOM   3924  CG  LYS   503     -21.235  33.373  27.870  1.00                 C  
ATOM   3925  NZ  LYS   503     -19.521  30.886  25.502  1.00                 N  
ATOM   3926  N   ARG   504     -21.218  35.770  30.722  1.00                 N  
ATOM   3927  CA  ARG   504     -20.151  36.565  31.330  1.00                 C  
ATOM   3928  C   ARG   504     -18.772  35.958  31.091  1.00                 C  
ATOM   3929  O   ARG   504     -18.536  34.784  31.380  1.00                 O  
ATOM   3930  CB  ARG   504     -20.387  36.718  32.834  1.00                 C  
ATOM   3931  CD  ARG   504     -19.788  37.879  34.977  1.00                 C  
ATOM   3932  NE  ARG   504     -19.631  36.674  35.788  1.00                 N  
ATOM   3933  CG  ARG   504     -19.400  37.643  33.526  1.00                 C  
ATOM   3934  CZ  ARG   504     -20.008  36.575  37.059  1.00                 C  
ATOM   3935  NH1 ARG   504     -19.826  35.438  37.718  1.00                 N  
ATOM   3936  NH2 ARG   504     -20.566  37.612  37.668  1.00                 N  
ATOM   3937  N   PHE   505     -17.859  36.773  30.572  1.00                 N  
ATOM   3938  CA  PHE   505     -16.474  36.354  30.384  1.00                 C  
ATOM   3939  C   PHE   505     -15.556  37.065  31.360  1.00                 C  
ATOM   3940  O   PHE   505     -15.414  38.285  31.319  1.00                 O  
ATOM   3941  CB  PHE   505     -16.024  36.620  28.946  1.00                 C  
ATOM   3942  CG  PHE   505     -16.753  35.799  27.921  1.00                 C  
ATOM   3943  CZ  PHE   505     -18.096  34.275  26.024  1.00                 C  
ATOM   3944  CD1 PHE   505     -17.978  36.210  27.427  1.00                 C  
ATOM   3945  CE1 PHE   505     -18.649  35.455  26.484  1.00                 C  
ATOM   3946  CD2 PHE   505     -16.212  34.615  27.450  1.00                 C  
ATOM   3947  CE2 PHE   505     -16.883  33.860  26.507  1.00                 C  
ATOM   3948  N   SER   506     -14.931  36.295  32.239  1.00                 N  
ATOM   3949  CA  SER   506     -14.025  36.862  33.221  1.00                 C  
ATOM   3950  C   SER   506     -12.588  36.612  32.804  1.00                 C  
ATOM   3951  O   SER   506     -11.987  35.604  33.173  1.00                 O  
ATOM   3952  CB  SER   506     -14.297  36.271  34.606  1.00                 C  
ATOM   3953  OG  SER   506     -15.579  36.648  35.078  1.00                 O  
ATOM   3954  N   CYS   507     -12.043  37.541  32.028  1.00                 N  
ATOM   3955  CA  CYS   507     -10.671  37.435  31.563  1.00                 C  
ATOM   3956  C   CYS   507      -9.723  38.118  32.540  1.00                 C  
ATOM   3957  O   CYS   507      -9.584  39.339  32.547  1.00                 O  
ATOM   3958  CB  CYS   507     -10.530  38.045  30.167  1.00                 C  
ATOM   3959  SG  CYS   507     -11.504  37.218  28.888  1.00                 S  
ATOM   3960  N   PHE   508      -9.078  37.307  33.370  1.00                 N  
ATOM   3961  CA  PHE   508      -8.142  37.800  34.369  1.00                 C  
ATOM   3962  C   PHE   508      -6.878  38.352  33.719  1.00                 C  
ATOM   3963  O   PHE   508      -6.601  38.081  32.556  1.00                 O  
ATOM   3964  CB  PHE   508      -7.779  36.690  35.358  1.00                 C  
ATOM   3965  CG  PHE   508      -8.899  36.316  36.287  1.00                 C  
ATOM   3966  CZ  PHE   508     -10.968  35.628  38.011  1.00                 C  
ATOM   3967  CD1 PHE   508      -9.987  35.595  35.827  1.00                 C  
ATOM   3968  CE1 PHE   508     -11.017  35.251  36.682  1.00                 C  
ATOM   3969  CD2 PHE   508      -8.864  36.686  37.619  1.00                 C  
ATOM   3970  CE2 PHE   508      -9.894  36.342  38.474  1.00                 C  
ATOM   3971  N   LEU   509      -6.111  39.124  34.482  1.00                 N  
ATOM   3972  CA  LEU   509      -4.878  39.716  33.980  1.00                 C  
ATOM   3973  C   LEU   509      -3.805  39.715  35.056  1.00                 C  
ATOM   3974  O   LEU   509      -4.032  40.199  36.164  1.00                 O  
ATOM   3975  CB  LEU   509      -5.131  41.141  33.484  1.00                 C  
ATOM   3976  CG  LEU   509      -6.098  41.287  32.307  1.00                 C  
ATOM   3977  CD1 LEU   509      -6.394  42.754  32.034  1.00                 C  
ATOM   3978  CD2 LEU   509      -5.535  40.620  31.062  1.00                 C  
ATOM   3979  N   THR   510      -2.617  39.190  34.726  1.00                 N  
ATOM   3980  CA  THR   510      -1.556  39.110  35.733  1.00                 C  
ATOM   3981  C   THR   510      -1.202  40.487  36.262  1.00                 C  
ATOM   3982  O   THR   510      -1.442  40.789  37.429  1.00                 O  
ATOM   3983  CB  THR   510      -0.291  38.438  35.168  1.00                 C  
ATOM   3984  OG1 THR   510      -0.597  37.096  34.768  1.00                 O  
ATOM   3985  CG2 THR   510       0.805  38.393  36.222  1.00                 C  
ATOM   3986  N   SER   511      -0.649  41.317  35.390  1.00                 N  
ATOM   3987  CA  SER   511      -0.196  42.639  35.779  1.00                 C  
ATOM   3988  C   SER   511      -0.368  43.595  34.613  1.00                 C  
ATOM   3989  O   SER   511       0.408  43.578  33.658  1.00                 O  
ATOM   3990  CB  SER   511       1.263  42.592  36.238  1.00                 C  
ATOM   3991  OG  SER   511       1.716  43.876  36.628  1.00                 O  
ATOM   3992  N   PHE   512      -1.399  44.425  34.702  1.00                 N  
ATOM   3993  CA  PHE   512      -1.726  45.382  33.653  1.00                 C  
ATOM   3994  C   PHE   512      -0.817  46.605  33.708  1.00                 C  
ATOM   3995  O   PHE   512      -1.272  47.710  34.000  1.00                 O  
ATOM   3996  CB  PHE   512      -3.189  45.817  33.761  1.00                 C  
ATOM   3997  CG  PHE   512      -3.661  46.651  32.605  1.00                 C  
ATOM   3998  CZ  PHE   512      -4.528  48.198  30.465  1.00                 C  
ATOM   3999  CD1 PHE   512      -4.862  46.372  31.976  1.00                 C  
ATOM   4000  CE1 PHE   512      -5.296  47.140  30.912  1.00                 C  
ATOM   4001  CD2 PHE   512      -2.904  47.714  32.145  1.00                 C  
ATOM   4002  CE2 PHE   512      -3.338  48.481  31.081  1.00                 C  
ATOM   4003  N   THR   513       0.467  46.401  33.431  1.00                 N  
ATOM   4004  CA  THR   513       1.448  47.477  33.479  1.00                 C  
ATOM   4005  C   THR   513       0.866  48.779  32.942  1.00                 C  
ATOM   4006  O   THR   513       0.060  48.771  32.013  1.00                 O  
ATOM   4007  CB  THR   513       2.717  47.120  32.683  1.00                 C  
ATOM   4008  OG1 THR   513       3.309  45.934  33.228  1.00                 O  
ATOM   4009  CG2 THR   513       3.731  48.250  32.762  1.00                 C  
ATOM   4010  N   ARG   514       1.274  49.899  33.529  1.00                 N  
ATOM   4011  CA  ARG   514       0.769  51.195  33.101  1.00                 C  
ATOM   4012  C   ARG   514       1.200  51.454  31.667  1.00                 C  
ATOM   4013  O   ARG   514       2.268  51.013  31.246  1.00                 O  
ATOM   4014  CB  ARG   514       1.270  52.300  34.033  1.00                 C  
ATOM   4015  CD  ARG   514       3.221  53.539  35.012  1.00                 C  
ATOM   4016  NE  ARG   514       4.657  53.798  34.940  1.00                 N  
ATOM   4017  CG  ARG   514       2.767  52.551  33.950  1.00                 C  
ATOM   4018  CZ  ARG   514       5.590  52.968  35.395  1.00                 C  
ATOM   4019  NH1 ARG   514       6.872  53.288  35.286  1.00                 N  
ATOM   4020  NH2 ARG   514       5.239  51.821  35.958  1.00                 N  
ATOM   4021  N   ASP   515       0.358  52.163  30.925  1.00                 N  
ATOM   4022  CA  ASP   515       0.644  52.517  29.538  1.00                 C  
ATOM   4023  C   ASP   515       0.296  51.376  28.583  1.00                 C  
ATOM   4024  O   ASP   515       0.061  51.598  27.398  1.00                 O  
ATOM   4025  CB  ASP   515       2.117  52.899  29.375  1.00                 C  
ATOM   4026  CG  ASP   515       2.487  54.140  30.163  1.00                 C  
ATOM   4027  OD1 ASP   515       1.657  55.071  30.231  1.00                 O  
ATOM   4028  OD2 ASP   515       3.608  54.182  30.712  1.00                 O  
ATOM   4029  N   GLU   516       0.270  50.153  29.098  1.00                 N  
ATOM   4030  CA  GLU   516      -0.065  48.995  28.283  1.00                 C  
ATOM   4031  C   GLU   516      -1.483  49.140  27.744  1.00                 C  
ATOM   4032  O   GLU   516      -2.441  49.226  28.512  1.00                 O  
ATOM   4033  CB  GLU   516       0.079  47.707  29.097  1.00                 C  
ATOM   4034  CD  GLU   516       2.348  46.972  28.264  1.00                 C  
ATOM   4035  CG  GLU   516       1.513  47.365  29.467  1.00                 C  
ATOM   4036  OE1 GLU   516       1.763  46.526  27.255  1.00                 O  
ATOM   4037  OE2 GLU   516       3.588  47.111  28.331  1.00                 O  
ATOM   4038  N   SER   517      -1.618  49.176  26.422  1.00                 N  
ATOM   4039  CA  SER   517      -2.929  49.310  25.797  1.00                 C  
ATOM   4040  C   SER   517      -3.505  47.934  25.490  1.00                 C  
ATOM   4041  O   SER   517      -4.222  47.760  24.508  1.00                 O  
ATOM   4042  CB  SER   517      -2.831  50.150  24.522  1.00                 C  
ATOM   4043  OG  SER   517      -2.016  49.515  23.553  1.00                 O  
ATOM   4044  N   LEU   518      -3.187  46.961  26.338  1.00                 N  
ATOM   4045  CA  LEU   518      -3.637  45.587  26.143  1.00                 C  
ATOM   4046  C   LEU   518      -5.070  45.562  25.626  1.00                 C  
ATOM   4047  O   LEU   518      -5.997  45.907  26.353  1.00                 O  
ATOM   4048  CB  LEU   518      -3.528  44.797  27.449  1.00                 C  
ATOM   4049  CG  LEU   518      -2.119  44.626  28.021  1.00                 C  
ATOM   4050  CD1 LEU   518      -2.169  43.930  29.373  1.00                 C  
ATOM   4051  CD2 LEU   518      -1.238  43.846  27.058  1.00                 C  
ATOM   4052  N   LEU   519      -5.244  45.157  24.368  1.00                 N  
ATOM   4053  CA  LEU   519      -6.573  45.085  23.758  1.00                 C  
ATOM   4054  C   LEU   519      -6.867  43.703  23.174  1.00                 C  
ATOM   4055  O   LEU   519      -5.955  42.923  22.901  1.00                 O  
ATOM   4056  CB  LEU   519      -6.718  46.143  22.662  1.00                 C  
ATOM   4057  CG  LEU   519      -5.738  46.045  21.492  1.00                 C  
ATOM   4058  CD1 LEU   519      -6.193  44.989  20.496  1.00                 C  
ATOM   4059  CD2 LEU   519      -5.588  47.393  20.802  1.00                 C  
ATOM   4060  N   VAL   520      -8.151  43.410  22.991  1.00                 N  
ATOM   4061  CA  VAL   520      -8.573  42.145  22.404  1.00                 C  
ATOM   4062  C   VAL   520     -10.015  42.229  21.918  1.00                 C  
ATOM   4063  O   VAL   520     -10.731  43.174  22.247  1.00                 O  
ATOM   4064  CB  VAL   520      -8.422  40.982  23.401  1.00                 C  
ATOM   4065  CG1 VAL   520      -6.964  40.807  23.799  1.00                 C  
ATOM   4066  CG2 VAL   520      -9.288  41.216  24.629  1.00                 C  
ATOM   4067  N   SER   521     -10.440  41.236  21.140  1.00                 N  
ATOM   4068  CA  SER   521     -11.770  41.257  20.540  1.00                 C  
ATOM   4069  C   SER   521     -12.503  39.923  20.684  1.00                 C  
ATOM   4070  O   SER   521     -11.891  38.897  20.974  1.00                 O  
ATOM   4071  CB  SER   521     -11.683  41.627  19.058  1.00                 C  
ATOM   4072  OG  SER   521     -10.976  40.641  18.327  1.00                 O  
ATOM   4073  N   VAL   522     -13.817  39.946  20.471  1.00                 N  
ATOM   4074  CA  VAL   522     -14.640  38.743  20.572  1.00                 C  
ATOM   4075  C   VAL   522     -15.543  38.603  19.348  1.00                 C  
ATOM   4076  O   VAL   522     -16.088  39.590  18.856  1.00                 O  
ATOM   4077  CB  VAL   522     -15.490  38.747  21.856  1.00                 C  
ATOM   4078  CG1 VAL   522     -16.431  39.942  21.869  1.00                 C  
ATOM   4079  CG2 VAL   522     -16.272  37.448  21.982  1.00                 C  
ATOM   4080  N   ASN   523     -15.685  37.376  18.852  1.00                 N  
ATOM   4081  CA  ASN   523     -16.511  37.113  17.675  1.00                 C  
ATOM   4082  C   ASN   523     -17.293  35.806  17.815  1.00                 C  
ATOM   4083  O   ASN   523     -16.936  34.939  18.611  1.00                 O  
ATOM   4084  CB  ASN   523     -15.649  37.084  16.411  1.00                 C  
ATOM   4085  CG  ASN   523     -14.671  35.926  16.400  1.00                 C  
ATOM   4086  OD1 ASN   523     -15.036  34.789  16.698  1.00                 O  
ATOM   4087  ND2 ASN   523     -13.421  36.213  16.054  1.00                 N  
ATOM   4088  N   MET   524     -18.364  35.676  17.039  1.00                 N  
ATOM   4089  CA  MET   524     -19.128  34.441  16.985  1.00                 C  
ATOM   4090  C   MET   524     -20.169  34.466  15.882  1.00                 C  
ATOM   4091  O   MET   524     -20.825  35.486  15.670  1.00                 O  
ATOM   4092  CB  MET   524     -19.809  34.173  18.329  1.00                 C  
ATOM   4093  SD  MET   524     -20.308  36.759  19.189  1.00                 S  
ATOM   4094  CE  MET   524     -21.736  37.404  20.055  1.00                 C  
ATOM   4095  CG  MET   524     -20.925  35.149  18.664  1.00                 C  
ATOM   4096  N   SER   525     -20.316  33.355  15.164  1.00                 N  
ATOM   4097  CA  SER   525     -21.341  33.255  14.130  1.00                 C  
ATOM   4098  C   SER   525     -22.696  33.674  14.688  1.00                 C  
ATOM   4099  O   SER   525     -23.185  33.087  15.653  1.00                 O  
ATOM   4100  CB  SER   525     -21.406  31.830  13.576  1.00                 C  
ATOM   4101  OG  SER   525     -22.455  31.697  12.633  1.00                 O  
ATOM   4102  N   VAL   526     -23.301  34.688  14.078  1.00                 N  
ATOM   4103  CA  VAL   526     -24.538  35.260  14.599  1.00                 C  
ATOM   4104  C   VAL   526     -25.772  34.704  13.893  1.00                 C  
ATOM   4105  O   VAL   526     -25.998  34.967  12.712  1.00                 O  
ATOM   4106  CB  VAL   526     -24.541  36.796  14.487  1.00                 C  
ATOM   4107  CG1 VAL   526     -25.847  37.366  15.018  1.00                 C  
ATOM   4108  CG2 VAL   526     -23.355  37.386  15.235  1.00                 C  
ATOM   4109  N   SER   527     -26.574  33.946  14.635  1.00                 N  
ATOM   4110  CA  SER   527     -27.754  33.290  14.080  1.00                 C  
ATOM   4111  C   SER   527     -28.868  34.287  13.773  1.00                 C  
ATOM   4112  O   SER   527     -29.043  35.280  14.480  1.00                 O  
ATOM   4113  CB  SER   527     -28.273  32.218  15.041  1.00                 C  
ATOM   4114  OG  SER   527     -29.468  31.633  14.555  1.00                 O  
ATOM   4115  N   LYS   528     -29.623  34.007  12.716  1.00                 N  
ATOM   4116  CA  LYS   528     -30.724  34.867  12.298  1.00                 C  
ATOM   4117  C   LYS   528     -32.065  34.312  12.765  1.00                 C  
ATOM   4118  O   LYS   528     -33.103  34.947  12.584  1.00                 O  
ATOM   4119  CB  LYS   528     -30.727  35.033  10.777  1.00                 C  
ATOM   4120  CD  LYS   528     -29.589  35.913   8.720  1.00                 C  
ATOM   4121  CE  LYS   528     -28.382  36.659   8.175  1.00                 C  
ATOM   4122  CG  LYS   528     -29.510  35.762  10.230  1.00                 C  
ATOM   4123  NZ  LYS   528     -28.436  36.796   6.694  1.00                 N  
ATOM   4124  N   GLN   529     -32.037  33.128  13.370  1.00                 N  
ATOM   4125  CA  GLN   529     -33.250  32.434  13.766  1.00                 C  
ATOM   4126  C   GLN   529     -34.089  33.170  14.794  1.00                 C  
ATOM   4127  O   GLN   529     -35.299  33.324  14.629  1.00                 O  
ATOM   4128  CB  GLN   529     -32.917  31.049  14.323  1.00                 C  
ATOM   4129  CD  GLN   529     -34.961  29.836  13.467  1.00                 C  
ATOM   4130  CG  GLN   529     -34.136  30.214  14.682  1.00                 C  
ATOM   4131  OE1 GLN   529     -34.446  29.257  12.511  1.00                 O  
ATOM   4132  NE2 GLN   529     -36.247  30.164  13.502  1.00                 N  
ATOM   4133  N   ILE   530     -33.446  33.626  15.862  1.00                 N  
ATOM   4134  CA  ILE   530     -34.151  34.265  16.968  1.00                 C  
ATOM   4135  C   ILE   530     -34.833  35.573  16.563  1.00                 C  
ATOM   4136  O   ILE   530     -35.642  36.112  17.317  1.00                 O  
ATOM   4137  CB  ILE   530     -33.208  34.542  18.153  1.00                 C  
ATOM   4138  CD1 ILE   530     -32.424  36.924  17.696  1.00                 C  
ATOM   4139  CG1 ILE   530     -32.060  35.456  17.719  1.00                 C  
ATOM   4140  CG2 ILE   530     -32.700  33.237  18.747  1.00                 C  
ATOM   4141  N   LEU   531     -34.502  36.084  15.381  1.00                 N  
ATOM   4142  CA  LEU   531     -35.013  37.379  14.934  1.00                 C  
ATOM   4143  C   LEU   531     -36.540  37.409  14.856  1.00                 C  
ATOM   4144  O   LEU   531     -37.166  38.446  15.088  1.00                 O  
ATOM   4145  CB  LEU   531     -34.428  37.743  13.568  1.00                 C  
ATOM   4146  CG  LEU   531     -32.932  38.058  13.533  1.00                 C  
ATOM   4147  CD1 LEU   531     -32.453  38.238  12.101  1.00                 C  
ATOM   4148  CD2 LEU   531     -32.625  39.302  14.353  1.00                 C  
ATOM   4149  N   THR   532     -37.134  36.270  14.524  1.00                 N  
ATOM   4150  CA  THR   532     -38.582  36.171  14.400  1.00                 C  
ATOM   4151  C   THR   532     -39.235  36.001  15.764  1.00                 C  
ATOM   4152  O   THR   532     -40.392  36.374  15.954  1.00                 O  
ATOM   4153  CB  THR   532     -38.992  35.001  13.486  1.00                 C  
ATOM   4154  OG1 THR   532     -38.450  35.204  12.175  1.00                 O  
ATOM   4155  CG2 THR   532     -40.506  34.914  13.378  1.00                 C  
ATOM   4156  N   ARG   533     -40.062  36.882  16.348  1.00                 N  
ATOM   4157  CA  ARG   533     -40.668  38.049  15.712  1.00                 C  
ATOM   4158  C   ARG   533     -39.984  39.389  15.917  1.00                 C  
ATOM   4159  O   ARG   533     -40.627  40.436  15.808  1.00                 O  
ATOM   4160  CB  ARG   533     -42.116  38.221  16.176  1.00                 C  
ATOM   4161  CD  ARG   533     -44.455  37.316  16.265  1.00                 C  
ATOM   4162  NE  ARG   533     -45.079  38.442  15.573  1.00                 N  
ATOM   4163  CG  ARG   533     -43.032  37.072  15.788  1.00                 C  
ATOM   4164  CZ  ARG   533     -46.247  38.974  15.916  1.00                 C  
ATOM   4165  NH1 ARG   533     -46.736  39.997  15.228  1.00                 N  
ATOM   4166  NH2 ARG   533     -46.924  38.482  16.945  1.00                 N  
ATOM   4167  N   LEU   534     -38.686  39.430  16.215  1.00                 N  
ATOM   4168  CA  LEU   534     -38.045  40.707  16.499  1.00                 C  
ATOM   4169  C   LEU   534     -38.210  41.649  15.339  1.00                 C  
ATOM   4170  O   LEU   534     -38.279  41.266  14.168  1.00                 O  
ATOM   4171  CB  LEU   534     -36.562  40.504  16.814  1.00                 C  
ATOM   4172  CG  LEU   534     -36.241  39.720  18.088  1.00                 C  
ATOM   4173  CD1 LEU   534     -34.745  39.468  18.202  1.00                 C  
ATOM   4174  CD2 LEU   534     -36.748  40.460  19.317  1.00                 C  
ATOM   4175  N   GLN   535     -38.275  42.928  15.684  1.00                 N  
ATOM   4176  CA  GLN   535     -38.381  43.960  14.690  1.00                 C  
ATOM   4177  C   GLN   535     -37.223  43.735  13.743  1.00                 C  
ATOM   4178  O   GLN   535     -36.083  43.467  14.133  1.00                 O  
ATOM   4179  CB  GLN   535     -38.355  45.341  15.347  1.00                 C  
ATOM   4180  CD  GLN   535     -39.528  47.033  16.812  1.00                 C  
ATOM   4181  CG  GLN   535     -39.579  45.649  16.195  1.00                 C  
ATOM   4182  OE1 GLN   535     -39.284  48.022  16.121  1.00                 O  
ATOM   4183  NE2 GLN   535     -39.757  47.106  18.117  1.00                 N  
ATOM   4184  N   ALA   536     -37.533  43.850  12.458  1.00                 N  
ATOM   4185  CA  ALA   536     -36.526  43.712  11.425  1.00                 C  
ATOM   4186  C   ALA   536     -35.416  44.757  11.643  1.00                 C  
ATOM   4187  O   ALA   536     -34.436  44.785  10.893  1.00                 O  
ATOM   4188  CB  ALA   536     -37.154  43.865  10.048  1.00                 C  
ATOM   4189  N   ARG   537     -35.442  45.583  12.602  1.00                 N  
ATOM   4190  CA  ARG   537     -34.487  46.624  12.968  1.00                 C  
ATOM   4191  C   ARG   537     -34.081  46.508  14.435  1.00                 C  
ATOM   4192  O   ARG   537     -33.744  47.501  15.078  1.00                 O  
ATOM   4193  CB  ARG   537     -35.074  48.010  12.694  1.00                 C  
ATOM   4194  CD  ARG   537     -36.909  49.674  13.099  1.00                 C  
ATOM   4195  NE  ARG   537     -38.207  49.922  13.721  1.00                 N  
ATOM   4196  CG  ARG   537     -36.376  48.289  13.427  1.00                 C  
ATOM   4197  CZ  ARG   537     -38.927  51.024  13.535  1.00                 C  
ATOM   4198  NH1 ARG   537     -40.097  51.163  14.143  1.00                 N  
ATOM   4199  NH2 ARG   537     -38.474  51.985  12.740  1.00                 N  
ATOM   4200  N   ASP   538     -34.117  45.288  14.961  1.00                 N  
ATOM   4201  CA  ASP   538     -33.677  45.028  16.326  1.00                 C  
ATOM   4202  C   ASP   538     -32.172  45.260  16.405  1.00                 C  
ATOM   4203  O   ASP   538     -31.499  45.310  15.378  1.00                 O  
ATOM   4204  CB  ASP   538     -34.045  43.604  16.746  1.00                 C  
ATOM   4205  CG  ASP   538     -33.322  42.550  15.929  1.00                 C  
ATOM   4206  OD1 ASP   538     -33.790  42.238  14.814  1.00                 O  
ATOM   4207  OD2 ASP   538     -32.288  42.037  16.405  1.00                 O  
ATOM   4208  N   THR   539     -31.644  45.415  17.615  1.00                 N  
ATOM   4209  CA  THR   539     -30.204  45.587  17.793  1.00                 C  
ATOM   4210  C   THR   539     -29.714  44.926  19.078  1.00                 C  
ATOM   4211  O   THR   539     -30.216  45.213  20.164  1.00                 O  
ATOM   4212  CB  THR   539     -29.811  47.076  17.811  1.00                 C  
ATOM   4213  OG1 THR   539     -28.390  47.197  17.952  1.00                 O  
ATOM   4214  CG2 THR   539     -30.478  47.789  18.977  1.00                 C  
ATOM   4215  N   VAL   540     -28.732  44.037  18.945  1.00                 N  
ATOM   4216  CA  VAL   540     -28.171  43.334  20.093  1.00                 C  
ATOM   4217  C   VAL   540     -26.933  44.062  20.608  1.00                 C  
ATOM   4218  O   VAL   540     -26.113  44.541  19.826  1.00                 O  
ATOM   4219  CB  VAL   540     -27.823  41.874  19.746  1.00                 C  
ATOM   4220  CG1 VAL   540     -27.151  41.192  20.927  1.00                 C  
ATOM   4221  CG2 VAL   540     -29.073  41.114  19.328  1.00                 C  
ATOM   4222  N   ARG   541     -26.804  44.143  21.928  1.00                 N  
ATOM   4223  CA  ARG   541     -25.706  44.878  22.546  1.00                 C  
ATOM   4224  C   ARG   541     -24.839  43.986  23.424  1.00                 C  
ATOM   4225  O   ARG   541     -25.332  43.053  24.057  1.00                 O  
ATOM   4226  CB  ARG   541     -26.243  46.045  23.377  1.00                 C  
ATOM   4227  CD  ARG   541     -27.455  48.242  23.446  1.00                 C  
ATOM   4228  NE  ARG   541     -28.166  49.263  22.679  1.00                 N  
ATOM   4229  CG  ARG   541     -26.926  47.128  22.557  1.00                 C  
ATOM   4230  CZ  ARG   541     -27.592  50.346  22.166  1.00                 C  
ATOM   4231  NH1 ARG   541     -28.318  51.220  21.483  1.00                 N  
ATOM   4232  NH2 ARG   541     -26.294  50.553  22.338  1.00                 N  
ATOM   4233  N   ILE   542     -23.544  44.283  23.457  1.00                 N  
ATOM   4234  CA  ILE   542     -22.629  43.629  24.385  1.00                 C  
ATOM   4235  C   ILE   542     -22.022  44.674  25.318  1.00                 C  
ATOM   4236  O   ILE   542     -21.586  45.735  24.869  1.00                 O  
ATOM   4237  CB  ILE   542     -21.526  42.855  23.639  1.00                 C  
ATOM   4238  CD1 ILE   542     -21.154  41.106  21.823  1.00                 C  
ATOM   4239  CG1 ILE   542     -22.142  41.764  22.761  1.00                 C  
ATOM   4240  CG2 ILE   542     -20.515  42.288  24.623  1.00                 C  
ATOM   4241  N   ALA   543     -22.012  44.376  26.615  1.00                 N  
ATOM   4242  CA  ALA   543     -21.446  45.283  27.608  1.00                 C  
ATOM   4243  C   ALA   543     -20.093  44.769  28.082  1.00                 C  
ATOM   4244  O   ALA   543     -19.928  43.578  28.353  1.00                 O  
ATOM   4245  CB  ALA   543     -22.398  45.444  28.783  1.00                 C  
ATOM   4246  N   SER   544     -19.127  45.674  28.183  1.00                 N  
ATOM   4247  CA  SER   544     -17.787  45.314  28.621  1.00                 C  
ATOM   4248  C   SER   544     -17.342  46.234  29.747  1.00                 C  
ATOM   4249  O   SER   544     -17.232  47.445  29.564  1.00                 O  
ATOM   4250  CB  SER   544     -16.805  45.380  27.450  1.00                 C  
ATOM   4251  OG  SER   544     -17.145  44.441  26.445  1.00                 O  
ATOM   4252  N   ARG   545     -17.089  45.652  30.913  1.00                 N  
ATOM   4253  CA  ARG   545     -16.676  46.424  32.075  1.00                 C  
ATOM   4254  C   ARG   545     -15.431  45.823  32.701  1.00                 C  
ATOM   4255  O   ARG   545     -15.387  44.628  32.973  1.00                 O  
ATOM   4256  CB  ARG   545     -17.808  46.493  33.102  1.00                 C  
ATOM   4257  CD  ARG   545     -18.658  47.382  35.290  1.00                 C  
ATOM   4258  NE  ARG   545     -18.344  48.138  36.500  1.00                 N  
ATOM   4259  CG  ARG   545     -17.478  47.320  34.335  1.00                 C  
ATOM   4260  CZ  ARG   545     -19.182  48.300  37.518  1.00                 C  
ATOM   4261  NH1 ARG   545     -18.810  49.004  38.578  1.00                 N  
ATOM   4262  NH2 ARG   545     -20.391  47.757  37.475  1.00                 N  
ATOM   4263  N   VAL   546     -14.421  46.658  32.922  1.00                 N  
ATOM   4264  CA  VAL   546     -13.191  46.219  33.567  1.00                 C  
ATOM   4265  C   VAL   546     -13.300  46.401  35.068  1.00                 C  
ATOM   4266  O   VAL   546     -13.943  47.335  35.539  1.00                 O  
ATOM   4267  CB  VAL   546     -11.966  46.977  33.022  1.00                 C  
ATOM   4268  CG1 VAL   546     -10.709  46.571  33.776  1.00                 C  
ATOM   4269  CG2 VAL   546     -11.803  46.723  31.531  1.00                 C  
ATOM   4270  N   SER   547     -12.669  45.507  35.819  1.00                 N  
ATOM   4271  CA  SER   547     -12.723  45.569  37.274  1.00                 C  
ATOM   4272  C   SER   547     -11.354  45.330  37.898  1.00                 C  
ATOM   4273  O   SER   547     -10.424  44.876  37.234  1.00                 O  
ATOM   4274  CB  SER   547     -13.725  44.548  37.817  1.00                 C  
ATOM   4275  OG  SER   547     -13.291  43.223  37.564  1.00                 O  
ATOM   4276  N   ILE   548     -11.245  45.660  39.181  1.00                 N  
ATOM   4277  CA  ILE   548     -10.030  45.425  39.958  1.00                 C  
ATOM   4278  C   ILE   548     -10.372  45.442  41.445  1.00                 C  
ATOM   4279  O   ILE   548     -11.439  45.919  41.832  1.00                 O  
ATOM   4280  CB  ILE   548      -8.942  46.466  39.633  1.00                 C  
ATOM   4281  CD1 ILE   548      -8.358  48.935  39.879  1.00                 C  
ATOM   4282  CG1 ILE   548      -9.432  47.874  39.977  1.00                 C  
ATOM   4283  CG2 ILE   548      -8.515  46.354  38.178  1.00                 C  
ATOM   4284  N   PRO   549      -9.481  44.915  42.278  1.00                 N  
ATOM   4285  CA  PRO   549      -9.765  44.816  43.707  1.00                 C  
ATOM   4286  C   PRO   549     -10.161  46.176  44.269  1.00                 C  
ATOM   4287  O   PRO   549      -9.315  47.056  44.429  1.00                 O  
ATOM   4288  CB  PRO   549      -8.453  44.313  44.311  1.00                 C  
ATOM   4289  CD  PRO   549      -8.095  44.333  41.945  1.00                 C  
ATOM   4290  CG  PRO   549      -7.792  43.566  43.201  1.00                 C  
ATOM   4291  N   GLU   550     -11.450  46.343  44.561  1.00                 N  
ATOM   4292  CA  GLU   550     -11.966  47.603  45.094  1.00                 C  
ATOM   4293  C   GLU   550     -11.096  48.127  46.227  1.00                 C  
ATOM   4294  O   GLU   550     -10.975  49.336  46.423  1.00                 O  
ATOM   4295  CB  GLU   550     -13.406  47.429  45.582  1.00                 C  
ATOM   4296  CD  GLU   550     -14.435  45.687  44.069  1.00                 C  
ATOM   4297  CG  GLU   550     -14.407  47.149  44.473  1.00                 C  
ATOM   4298  OE1 GLU   550     -13.685  44.890  44.671  1.00                 O  
ATOM   4299  OE2 GLU   550     -15.208  45.339  43.152  1.00                 O  
ATOM   4300  N   VAL   551     -10.505  47.207  46.979  1.00                 N  
ATOM   4301  CA  VAL   551      -9.604  47.571  48.058  1.00                 C  
ATOM   4302  C   VAL   551      -8.187  47.727  47.529  1.00                 C  
ATOM   4303  O   VAL   551      -7.802  47.058  46.572  1.00                 O  
ATOM   4304  CB  VAL   551      -9.638  46.533  49.196  1.00                 C  
ATOM   4305  CG1 VAL   551     -11.032  46.446  49.796  1.00                 C  
ATOM   4306  CG2 VAL   551      -9.185  45.173  48.689  1.00                 C  
ATOM   4307  N   ASN   552      -7.413  48.600  48.166  1.00                 N  
ATOM   4308  CA  ASN   552      -6.028  48.852  47.774  1.00                 C  
ATOM   4309  C   ASN   552      -5.968  49.805  46.584  1.00                 C  
ATOM   4310  O   ASN   552      -5.198  50.765  46.584  1.00                 O  
ATOM   4311  CB  ASN   552      -5.314  47.537  47.455  1.00                 C  
ATOM   4312  CG  ASN   552      -5.211  46.623  48.659  1.00                 C  
ATOM   4313  OD1 ASN   552      -4.942  47.075  49.773  1.00                 O  
ATOM   4314  ND2 ASN   552      -5.424  45.330  48.440  1.00                 N  
ATOM   4315  N   PHE   553      -6.787  49.534  45.574  1.00                 N  
ATOM   4316  CA  PHE   553      -6.831  50.354  44.375  1.00                 C  
ATOM   4317  C   PHE   553      -8.215  50.957  44.185  1.00                 C  
ATOM   4318  O   PHE   553      -9.164  50.567  44.862  1.00                 O  
ATOM   4319  CB  PHE   553      -6.439  49.530  43.147  1.00                 C  
ATOM   4320  CG  PHE   553      -5.035  48.998  43.198  1.00                 C  
ATOM   4321  CZ  PHE   553      -2.438  48.011  43.285  1.00                 C  
ATOM   4322  CD1 PHE   553      -4.224  49.247  44.291  1.00                 C  
ATOM   4323  CE1 PHE   553      -2.932  48.758  44.337  1.00                 C  
ATOM   4324  CD2 PHE   553      -4.525  48.248  42.152  1.00                 C  
ATOM   4325  CE2 PHE   553      -3.234  47.759  42.199  1.00                 C  
ATOM   4326  N   GLY   554      -8.316  51.900  43.252  1.00                 N  
ATOM   4327  CA  GLY   554      -9.569  52.594  42.955  1.00                 C  
ATOM   4328  C   GLY   554      -9.329  53.720  41.938  1.00                 C  
ATOM   4329  O   GLY   554      -8.207  54.198  41.784  1.00                 O  
ATOM   4330  N   LYS   555     -10.381  54.133  41.235  1.00                 N  
ATOM   4331  CA  LYS   555     -10.253  55.166  40.204  1.00                 C  
ATOM   4332  C   LYS   555     -10.412  56.566  40.809  1.00                 C  
ATOM   4333  O   LYS   555     -11.116  56.739  41.802  1.00                 O  
ATOM   4334  CB  LYS   555     -11.286  54.949  39.097  1.00                 C  
ATOM   4335  CD  LYS   555     -12.158  53.504  37.239  1.00                 C  
ATOM   4336  CE  LYS   555     -12.025  54.542  36.137  1.00                 C  
ATOM   4337  CG  LYS   555     -11.076  53.676  38.293  1.00                 C  
ATOM   4338  NZ  LYS   555     -10.758  54.380  35.371  1.00                 N  
ATOM   4339  N   SER   556      -9.782  57.562  40.188  1.00                 N  
ATOM   4340  CA  SER   556      -9.411  58.799  40.889  1.00                 C  
ATOM   4341  C   SER   556     -10.419  59.957  40.977  1.00                 C  
ATOM   4342  O   SER   556     -10.685  60.457  42.065  1.00                 O  
ATOM   4343  CB  SER   556      -8.151  59.408  40.271  1.00                 C  
ATOM   4344  OG  SER   556      -7.029  58.564  40.465  1.00                 O  
ATOM   4345  N   LEU   557     -10.979  60.380  39.840  1.00                 N  
ATOM   4346  CA  LEU   557     -11.492  61.741  39.628  1.00                 C  
ATOM   4347  C   LEU   557     -12.804  62.035  40.320  1.00                 C  
ATOM   4348  O   LEU   557     -13.409  63.084  40.093  1.00                 O  
ATOM   4349  CB  LEU   557     -11.668  62.021  38.134  1.00                 C  
ATOM   4350  CG  LEU   557     -10.389  62.048  37.294  1.00                 C  
ATOM   4351  CD1 LEU   557     -10.719  62.205  35.818  1.00                 C  
ATOM   4352  CD2 LEU   557      -9.469  63.169  37.753  1.00                 C  
ATOM   4353  N   ASP   558     -13.230  61.118  41.169  1.00                 N  
ATOM   4354  CA  ASP   558     -14.597  61.095  41.621  1.00                 C  
ATOM   4355  C   ASP   558     -15.118  59.758  41.161  1.00                 C  
ATOM   4356  O   ASP   558     -15.023  58.768  41.885  1.00                 O  
ATOM   4357  CB  ASP   558     -15.370  62.285  41.050  1.00                 C  
ATOM   4358  CG  ASP   558     -14.926  63.608  41.642  1.00                 C  
ATOM   4359  OD1 ASP   558     -14.232  63.590  42.681  1.00                 O  
ATOM   4360  OD2 ASP   558     -15.271  64.662  41.069  1.00                 O  
ATOM   4361  N   LYS   559     -15.639  59.720  39.940  1.00                 N  
ATOM   4362  CA  LYS   559     -16.186  58.490  39.394  1.00                 C  
ATOM   4363  C   LYS   559     -16.242  58.534  37.874  1.00                 C  
ATOM   4364  O   LYS   559     -17.057  59.247  37.292  1.00                 O  
ATOM   4365  CB  LYS   559     -17.583  58.227  39.960  1.00                 C  
ATOM   4366  CD  LYS   559     -19.545  56.677  40.173  1.00                 C  
ATOM   4367  CE  LYS   559     -20.160  55.361  39.723  1.00                 C  
ATOM   4368  CG  LYS   559     -18.198  56.912  39.510  1.00                 C  
ATOM   4369  NZ  LYS   559     -21.481  55.117  40.365  1.00                 N  
ATOM   4370  N   GLU   560     -15.375  57.757  37.237  1.00                 N  
ATOM   4371  CA  GLU   560     -15.373  57.653  35.789  1.00                 C  
ATOM   4372  C   GLU   560     -15.881  56.292  35.357  1.00                 C  
ATOM   4373  O   GLU   560     -15.301  55.260  35.698  1.00                 O  
ATOM   4374  CB  GLU   560     -13.968  57.900  35.236  1.00                 C  
ATOM   4375  CD  GLU   560     -14.163  60.348  34.645  1.00                 C  
ATOM   4376  CG  GLU   560     -13.444  59.306  35.479  1.00                 C  
ATOM   4377  OE1 GLU   560     -14.872  59.961  33.693  1.00                 O  
ATOM   4378  OE2 GLU   560     -14.017  61.552  34.943  1.00                 O  
ATOM   4379  N   VAL   561     -16.977  56.302  34.608  1.00                 N  
ATOM   4380  CA  VAL   561     -17.538  55.083  34.052  1.00                 C  
ATOM   4381  C   VAL   561     -16.829  54.702  32.756  1.00                 C  
ATOM   4382  O   VAL   561     -17.344  53.908  31.969  1.00                 O  
ATOM   4383  CB  VAL   561     -19.051  55.221  33.802  1.00                 C  
ATOM   4384  CG1 VAL   561     -19.783  55.504  35.105  1.00                 C  
ATOM   4385  CG2 VAL   561     -19.325  56.318  32.784  1.00                 C  
ATOM   4386  N   GLU   562     -15.646  55.268  32.539  1.00                 N  
ATOM   4387  CA  GLU   562     -14.848  54.948  31.363  1.00                 C  
ATOM   4388  C   GLU   562     -14.426  53.483  31.381  1.00                 C  
ATOM   4389  O   GLU   562     -13.868  52.984  30.411  1.00                 O  
ATOM   4390  CB  GLU   562     -13.618  55.854  31.288  1.00                 C  
ATOM   4391  CD  GLU   562     -11.407  56.542  32.298  1.00                 C  
ATOM   4392  CG  GLU   562     -12.587  55.593  32.374  1.00                 C  
ATOM   4393  OE1 GLU   562     -11.394  57.403  31.392  1.00                 O  
ATOM   4394  OE2 GLU   562     -10.496  56.426  33.143  1.00                 O  
ATOM   4395  N   THR   563     -14.695  52.799  32.486  1.00                 N  
ATOM   4396  CA  THR   563     -14.353  51.387  32.610  1.00                 C  
ATOM   4397  C   THR   563     -15.583  50.517  32.350  1.00                 C  
ATOM   4398  O   THR   563     -15.783  49.486  32.995  1.00                 O  
ATOM   4399  CB  THR   563     -13.772  51.067  34.000  1.00                 C  
ATOM   4400  OG1 THR   563     -14.714  51.443  35.013  1.00                 O  
ATOM   4401  CG2 THR   563     -12.480  51.837  34.228  1.00                 C  
ATOM   4402  N   MET   564     -16.398  50.938  31.388  1.00                 N  
ATOM   4403  CA  MET   564     -17.612  50.214  31.038  1.00                 C  
ATOM   4404  C   MET   564     -18.103  50.637  29.657  1.00                 C  
ATOM   4405  O   MET   564     -19.033  51.434  29.538  1.00                 O  
ATOM   4406  CB  MET   564     -18.699  50.451  32.088  1.00                 C  
ATOM   4407  SD  MET   564     -21.145  49.805  33.219  1.00                 S  
ATOM   4408  CE  MET   564     -22.472  48.751  32.641  1.00                 C  
ATOM   4409  CG  MET   564     -19.965  49.641  31.865  1.00                 C  
ATOM   4410  N   PHE   565     -17.472  50.102  28.616  1.00                 N  
ATOM   4411  CA  PHE   565     -17.835  50.432  27.242  1.00                 C  
ATOM   4412  C   PHE   565     -19.028  49.600  26.769  1.00                 C  
ATOM   4413  O   PHE   565     -19.577  48.797  27.523  1.00                 O  
ATOM   4414  CB  PHE   565     -16.643  50.217  26.307  1.00                 C  
ATOM   4415  CG  PHE   565     -16.924  50.577  24.876  1.00                 C  
ATOM   4416  CZ  PHE   565     -17.443  51.236  22.226  1.00                 C  
ATOM   4417  CD1 PHE   565     -16.898  51.897  24.461  1.00                 C  
ATOM   4418  CE1 PHE   565     -17.156  52.228  23.144  1.00                 C  
ATOM   4419  CD2 PHE   565     -17.213  49.596  23.944  1.00                 C  
ATOM   4420  CE2 PHE   565     -17.471  49.926  22.627  1.00                 C  
ATOM   4421  N   HIS   566     -19.417  49.795  25.512  1.00                 N  
ATOM   4422  CA  HIS   566     -20.608  49.153  24.966  1.00                 C  
ATOM   4423  C   HIS   566     -20.548  49.136  23.437  1.00                 C  
ATOM   4424  O   HIS   566     -19.977  50.039  22.825  1.00                 O  
ATOM   4425  CB  HIS   566     -21.871  49.871  25.445  1.00                 C  
ATOM   4426  CG  HIS   566     -21.977  51.288  24.974  1.00                 C  
ATOM   4427  ND1 HIS   566     -22.574  51.633  23.781  1.00                 N  
ATOM   4428  CE1 HIS   566     -22.517  52.968  23.632  1.00                 C  
ATOM   4429  CD2 HIS   566     -21.570  52.587  25.489  1.00                 C  
ATOM   4430  NE2 HIS   566     -21.915  53.547  24.654  1.00                 N  
ATOM   4431  N   LYS   567     -21.133  48.106  22.827  1.00                 N  
ATOM   4432  CA  LYS   567     -21.170  47.986  21.369  1.00                 C  
ATOM   4433  C   LYS   567     -22.524  47.459  20.904  1.00                 C  
ATOM   4434  O   LYS   567     -22.928  46.357  21.272  1.00                 O  
ATOM   4435  CB  LYS   567     -20.047  47.070  20.878  1.00                 C  
ATOM   4436  CD  LYS   567     -18.723  46.154  18.953  1.00                 C  
ATOM   4437  CE  LYS   567     -17.392  46.751  19.380  1.00                 C  
ATOM   4438  CG  LYS   567     -19.885  47.041  19.367  1.00                 C  
ATOM   4439  NZ  LYS   567     -17.049  47.965  18.588  1.00                 N  
ATOM   4440  N   SER   568     -23.218  48.245  20.085  1.00                 N  
ATOM   4441  CA  SER   568     -24.560  47.882  19.638  1.00                 C  
ATOM   4442  C   SER   568     -24.619  47.543  18.149  1.00                 C  
ATOM   4443  O   SER   568     -24.534  48.424  17.296  1.00                 O  
ATOM   4444  CB  SER   568     -25.547  49.013  19.934  1.00                 C  
ATOM   4445  OG  SER   568     -26.837  48.708  19.432  1.00                 O  
ATOM   4446  N   THR   569     -24.772  46.256  17.851  1.00                 N  
ATOM   4447  CA  THR   569     -24.901  45.776  16.478  1.00                 C  
ATOM   4448  C   THR   569     -26.374  45.742  16.071  1.00                 C  
ATOM   4449  O   THR   569     -27.252  45.652  16.928  1.00                 O  
ATOM   4450  CB  THR   569     -24.276  44.379  16.307  1.00                 C  
ATOM   4451  OG1 THR   569     -24.979  43.435  17.125  1.00                 O  
ATOM   4452  CG2 THR   569     -22.815  44.394  16.729  1.00                 C  
ATOM   4453  N   ASN   570     -26.644  45.814  14.769  1.00                 N  
ATOM   4454  CA  ASN   570     -28.021  45.820  14.276  1.00                 C  
ATOM   4455  C   ASN   570     -28.320  44.664  13.317  1.00                 C  
ATOM   4456  O   ASN   570     -27.494  44.304  12.477  1.00                 O  
ATOM   4457  CB  ASN   570     -28.339  47.150  13.590  1.00                 C  
ATOM   4458  CG  ASN   570     -28.312  48.322  14.550  1.00                 C  
ATOM   4459  OD1 ASN   570     -29.292  48.589  15.246  1.00                 O  
ATOM   4460  ND2 ASN   570     -27.187  49.027  14.591  1.00                 N  
ATOM   4461  N   SER   571     -29.518  44.099  13.453  1.00                 N  
ATOM   4462  CA  SER   571     -29.968  42.989  12.620  1.00                 C  
ATOM   4463  C   SER   571     -31.224  43.342  11.826  1.00                 C  
ATOM   4464  O   SER   571     -32.160  42.546  11.756  1.00                 O  
ATOM   4465  CB  SER   571     -30.234  41.750  13.477  1.00                 C  
ATOM   4466  OG  SER   571     -29.055  41.323  14.137  1.00                 O  
ATOM   4467  N   MET   572     -31.258  44.530  11.233  1.00                 N  
ATOM   4468  CA  MET   572     -32.385  44.899  10.384  1.00                 C  
ATOM   4469  C   MET   572     -32.345  44.080   9.099  1.00                 C  
ATOM   4470  O   MET   572     -31.491  44.295   8.237  1.00                 O  
ATOM   4471  CB  MET   572     -32.357  46.398  10.078  1.00                 C  
ATOM   4472  SD  MET   572     -33.460  48.652   8.903  1.00                 S  
ATOM   4473  CE  MET   572     -32.142  48.693   7.691  1.00                 C  
ATOM   4474  CG  MET   572     -33.541  46.886   9.259  1.00                 C  
ATOM   4475  N   GLU   573     -33.265  43.129   8.985  1.00                 N  
ATOM   4476  CA  GLU   573     -33.357  42.296   7.795  1.00                 C  
ATOM   4477  C   GLU   573     -34.817  42.024   7.454  1.00                 C  
ATOM   4478  O   GLU   573     -35.504  41.285   8.160  1.00                 O  
ATOM   4479  CB  GLU   573     -32.600  40.983   8.000  1.00                 C  
ATOM   4480  CD  GLU   573     -30.385  39.832   8.389  1.00                 C  
ATOM   4481  CG  GLU   573     -31.101  41.154   8.191  1.00                 C  
ATOM   4482  OE1 GLU   573     -30.860  38.812   7.848  1.00                 O  
ATOM   4483  OE2 GLU   573     -29.348  39.817   9.085  1.00                 O  
ATOM   4484  N   ARG   574     -35.277  42.629   6.362  1.00                 N  
ATOM   4485  CA  ARG   574     -36.693  42.629   6.008  1.00                 C  
ATOM   4486  C   ARG   574     -37.004  41.593   4.928  1.00                 C  
ATOM   4487  O   ARG   574     -36.149  40.783   4.569  1.00                 O  
ATOM   4488  CB  ARG   574     -37.127  44.018   5.534  1.00                 C  
ATOM   4489  CD  ARG   574     -37.467  46.448   6.062  1.00                 C  
ATOM   4490  NE  ARG   574     -37.319  47.507   7.057  1.00                 N  
ATOM   4491  CG  ARG   574     -37.051  45.091   6.607  1.00                 C  
ATOM   4492  CZ  ARG   574     -38.262  47.850   7.929  1.00                 C  
ATOM   4493  NH1 ARG   574     -38.039  48.826   8.798  1.00                 N  
ATOM   4494  NH2 ARG   574     -39.427  47.216   7.929  1.00                 N  
ATOM   4495  N   LYS   575     -38.229  41.637   4.410  1.00                 N  
ATOM   4496  CA  LYS   575     -38.716  40.631   3.471  1.00                 C  
ATOM   4497  C   LYS   575     -38.648  39.240   4.090  1.00                 C  
ATOM   4498  O   LYS   575     -39.602  38.466   4.010  1.00                 O  
ATOM   4499  CB  LYS   575     -37.908  40.675   2.172  1.00                 C  
ATOM   4500  CD  LYS   575     -37.230  41.949   0.119  1.00                 C  
ATOM   4501  CE  LYS   575     -37.314  43.275  -0.620  1.00                 C  
ATOM   4502  CG  LYS   575     -37.996  41.999   1.431  1.00                 C  
ATOM   4503  NZ  LYS   575     -36.544  43.250  -1.894  1.00                 N  
TER
