# Supplementary material for: Comparative Single-Cell Transcriptomics Reveals Novel Genes Involved in Bivalve Embryonic Shell Formation and Questions Ontogenetic Homology of Molluscan Shell Types
Source: Front Cell Dev Biol. 2022 Jun 9;10:883755. doi: 10.3389/fcell.2022.883755 (PMC9261976; doi:10.3389/fcell.2022.883755)
Supplement: Supplementary file 1 [file DataSheet1.ZIP › Supplementary_File1/s_f_2/4c8ff2bc216194be.final.pdb]

ATOM      1  N   THR    52     -13.600  -9.551   4.709  1.00                 N  
ATOM      2  CA  THR    52     -12.666  -8.988   5.724  1.00                 C  
ATOM      3  C   THR    52     -11.663 -10.064   6.145  1.00                 C  
ATOM      4  O   THR    52     -11.393 -10.252   7.315  1.00                 O  
ATOM      5  CB  THR    52     -13.424  -8.454   6.954  1.00                 C  
ATOM      6  OG1 THR    52     -14.192  -9.511   7.542  1.00                 O  
ATOM      7  CG2 THR    52     -14.369  -7.332   6.551  1.00                 C  
ATOM      8  N   MET    53      -1.821 -14.304   7.704  1.00                 N  
ATOM      9  CA  MET    53      -0.887 -15.399   8.084  1.00                 C  
ATOM     10  C   MET    53      -0.148 -14.995   9.361  1.00                 C  
ATOM     11  O   MET    53       0.434 -15.812  10.046  1.00                 O  
ATOM     12  CB  MET    53       0.091 -15.689   6.943  1.00                 C  
ATOM     13  SD  MET    53      -1.328 -17.917   6.106  1.00                 S  
ATOM     14  CE  MET    53       0.107 -18.912   6.507  1.00                 C  
ATOM     15  CG  MET    53      -0.550 -16.335   5.726  1.00                 C  
ATOM     16  N   GLY    54      -0.207 -13.740   9.699  1.00                 N  
ATOM     17  CA  GLY    54       0.448 -13.258  10.950  1.00                 C  
ATOM     18  C   GLY    54      -0.484 -13.575  12.119  1.00                 C  
ATOM     19  O   GLY    54      -1.616 -13.140  12.148  1.00                 O  
ATOM     20  N   LYS    55      -0.020 -14.339  13.064  1.00                 N  
ATOM     21  CA  LYS    55      -0.866 -14.710  14.239  1.00                 C  
ATOM     22  C   LYS    55      -2.151 -15.394  13.772  1.00                 C  
ATOM     23  O   LYS    55      -2.636 -15.160  12.683  1.00                 O  
ATOM     24  CB  LYS    55      -1.191 -13.472  15.077  1.00                 C  
ATOM     25  CD  LYS    55      -0.377 -11.626  16.570  1.00                 C  
ATOM     26  CE  LYS    55       0.839 -10.965  17.199  1.00                 C  
ATOM     27  CG  LYS    55       0.023 -12.821  15.719  1.00                 C  
ATOM     28  NZ  LYS    55       0.464  -9.780  18.019  1.00                 N  
ATOM     29  N   PRO    56      -2.699 -16.248  14.592  1.00                 N  
ATOM     30  CA  PRO    56      -3.947 -16.965  14.208  1.00                 C  
ATOM     31  C   PRO    56      -3.882 -18.398  14.740  1.00                 C  
ATOM     32  O   PRO    56      -4.871 -19.104  14.777  1.00                 O  
ATOM     33  CB  PRO    56      -3.950 -16.910  12.679  1.00                 C  
ATOM     34  CD  PRO    56      -1.852 -15.998  13.384  1.00                 C  
ATOM     35  CG  PRO    56      -2.509 -16.814  12.306  1.00                 C  
ATOM     36  N   SER    57      -2.721 -18.831  15.153  1.00                 N  
ATOM     37  CA  SER    57      -2.583 -20.216  15.686  1.00                 C  
ATOM     38  C   SER    57      -1.129 -20.453  16.105  1.00                 C  
ATOM     39  O   SER    57      -0.215 -19.964  15.472  1.00                 O  
ATOM     40  CB  SER    57      -3.028 -21.240  14.640  1.00                 C  
ATOM     41  OG  SER    57      -2.883 -22.563  15.126  1.00                 O  
ATOM     42  N   PRO    58      -0.960 -21.199  17.167  1.00                 N  
ATOM     43  CA  PRO    58       0.372 -21.524  17.706  1.00                 C  
ATOM     44  C   PRO    58       1.031 -22.631  16.877  1.00                 C  
ATOM     45  O   PRO    58       1.714 -22.370  15.907  1.00                 O  
ATOM     46  CB  PRO    58       0.090 -21.979  19.139  1.00                 C  
ATOM     47  CD  PRO    58      -2.042 -21.644  18.104  1.00                 C  
ATOM     48  CG  PRO    58      -1.307 -22.500  19.098  1.00                 C  
ATOM     49  N   GLY    59       0.831 -23.867  17.251  1.00                 N  
ATOM     50  CA  GLY    59       1.446 -24.987  16.483  1.00                 C  
ATOM     51  C   GLY    59       2.951 -25.030  16.751  1.00                 C  
ATOM     52  O   GLY    59       3.723 -24.335  16.120  1.00                 O  
ATOM     53  N   GLY    60       3.376 -25.841  17.681  1.00                 N  
ATOM     54  CA  GLY    60       4.831 -25.928  17.988  1.00                 C  
ATOM     55  C   GLY    60       5.278 -27.391  17.919  1.00                 C  
ATOM     56  O   GLY    60       4.706 -28.255  18.553  1.00                 O  
ATOM     57  N   ASN    61       6.298 -27.676  17.153  1.00                 N  
ATOM     58  CA  ASN    61       6.777 -29.081  17.045  1.00                 C  
ATOM     59  C   ASN    61       8.085 -29.113  16.250  1.00                 C  
ATOM     60  O   ASN    61       8.286 -28.339  15.335  1.00                 O  
ATOM     61  CB  ASN    61       5.706 -29.964  16.401  1.00                 C  
ATOM     62  CG  ASN    61       5.976 -31.443  16.598  1.00                 C  
ATOM     63  OD1 ASN    61       6.679 -31.838  17.528  1.00                 O  
ATOM     64  ND2 ASN    61       5.415 -32.267  15.719  1.00                 N  
ATOM     65  N   MET    62       8.973 -30.003  16.595  1.00                 N  
ATOM     66  CA  MET    62      10.270 -30.090  15.865  1.00                 C  
ATOM     67  C   MET    62      11.058 -28.792  16.059  1.00                 C  
ATOM     68  O   MET    62      11.099 -27.947  15.187  1.00                 O  
ATOM     69  CB  MET    62      10.031 -30.366  14.379  1.00                 C  
ATOM     70  SD  MET    62      11.586 -32.659  14.383  1.00                 S  
ATOM     71  CE  MET    62      10.146 -33.602  13.887  1.00                 C  
ATOM     72  CG  MET    62      11.196 -31.046  13.679  1.00                 C  
ATOM     73  N   THR    63      11.690 -28.623  17.191  1.00                 N  
ATOM     74  CA  THR    63      12.476 -27.376  17.416  1.00                 C  
ATOM     75  C   THR    63      13.318 -27.100  16.178  1.00                 C  
ATOM     76  O   THR    63      13.195 -26.063  15.560  1.00                 O  
ATOM     77  CB  THR    63      13.367 -27.489  18.667  1.00                 C  
ATOM     78  OG1 THR    63      12.548 -27.687  19.825  1.00                 O  
ATOM     79  CG2 THR    63      14.180 -26.217  18.858  1.00                 C  
ATOM     80  N   ILE    64      14.148 -28.027  15.783  1.00                 N  
ATOM     81  CA  ILE    64      14.945 -27.795  14.554  1.00                 C  
ATOM     82  C   ILE    64      13.957 -27.419  13.472  1.00                 C  
ATOM     83  O   ILE    64      13.624 -26.266  13.298  1.00                 O  
ATOM     84  CB  ILE    64      15.782 -29.033  14.182  1.00                 C  
ATOM     85  CD1 ILE    64      17.772 -28.243  15.566  1.00                 C  
ATOM     86  CG1 ILE    64      16.782 -29.354  15.295  1.00                 C  
ATOM     87  CG2 ILE    64      16.472 -28.827  12.842  1.00                 C  
ATOM     88  N   TYR    65      13.444 -28.387  12.785  1.00                 N  
ATOM     89  CA  TYR    65      12.421 -28.091  11.753  1.00                 C  
ATOM     90  C   TYR    65      12.981 -27.105  10.726  1.00                 C  
ATOM     91  O   TYR    65      13.403 -26.026  11.069  1.00                 O  
ATOM     92  CB  TYR    65      11.152 -27.533  12.401  1.00                 C  
ATOM     93  CG  TYR    65      11.354 -26.207  13.100  1.00                 C  
ATOM     94  OH  TYR    65      11.905 -22.554  15.009  1.00                 O  
ATOM     95  CZ  TYR    65      11.723 -23.764  14.379  1.00                 C  
ATOM     96  CD1 TYR    65      11.151 -25.010  12.426  1.00                 C  
ATOM     97  CE1 TYR    65      11.333 -23.793  13.057  1.00                 C  
ATOM     98  CD2 TYR    65      11.747 -26.158  14.431  1.00                 C  
ATOM     99  CE2 TYR    65      11.934 -24.951  15.079  1.00                 C  
ATOM    100  N   HIS    66      12.940 -27.438   9.464  1.00                 N  
ATOM    101  CA  HIS    66      13.412 -26.468   8.433  1.00                 C  
ATOM    102  C   HIS    66      12.583 -25.197   8.617  1.00                 C  
ATOM    103  O   HIS    66      11.519 -25.069   8.061  1.00                 O  
ATOM    104  CB  HIS    66      13.267 -27.063   7.031  1.00                 C  
ATOM    105  CG  HIS    66      13.864 -26.217   5.951  1.00                 C  
ATOM    106  ND1 HIS    66      13.307 -25.024   5.545  1.00                 N  
ATOM    107  CE1 HIS    66      14.063 -24.497   4.566  1.00                 C  
ATOM    108  CD2 HIS    66      15.031 -26.310   5.085  1.00                 C  
ATOM    109  NE2 HIS    66      15.100 -25.263   4.285  1.00                 N  
ATOM    110  N   PRO    67      13.016 -24.286   9.447  1.00                 N  
ATOM    111  CA  PRO    67      12.182 -23.071   9.712  1.00                 C  
ATOM    112  C   PRO    67      12.696 -21.861   8.927  1.00                 C  
ATOM    113  O   PRO    67      13.648 -21.215   9.314  1.00                 O  
ATOM    114  CB  PRO    67      12.312 -22.855  11.221  1.00                 C  
ATOM    115  CD  PRO    67      13.870 -24.573  10.632  1.00                 C  
ATOM    116  CG  PRO    67      13.651 -23.416  11.565  1.00                 C  
ATOM    117  N   GLY    68      12.044 -21.529   7.839  1.00                 N  
ATOM    118  CA  GLY    68      12.472 -20.335   7.054  1.00                 C  
ATOM    119  C   GLY    68      12.389 -19.126   7.981  1.00                 C  
ATOM    120  O   GLY    68      11.806 -19.221   9.037  1.00                 O  
ATOM    121  N   ILE    69      12.978 -18.031   7.570  1.00                 N  
ATOM    122  CA  ILE    69      13.004 -16.794   8.376  1.00                 C  
ATOM    123  C   ILE    69      11.618 -16.157   8.464  1.00                 C  
ATOM    124  O   ILE    69      10.669 -16.627   7.871  1.00                 O  
ATOM    125  CB  ILE    69      14.009 -15.773   7.811  1.00                 C  
ATOM    126  CD1 ILE    69      14.395 -14.177   5.861  1.00                 C  
ATOM    127  CG1 ILE    69      13.599 -15.345   6.401  1.00                 C  
ATOM    128  CG2 ILE    69      15.420 -16.341   7.843  1.00                 C  
ATOM    129  N   PRO    70      11.497 -15.095   9.216  1.00                 N  
ATOM    130  CA  PRO    70      10.173 -14.433   9.375  1.00                 C  
ATOM    131  C   PRO    70       9.870 -13.550   8.167  1.00                 C  
ATOM    132  O   PRO    70      10.688 -13.371   7.286  1.00                 O  
ATOM    133  CB  PRO    70      10.322 -13.611  10.657  1.00                 C  
ATOM    134  CD  PRO    70      12.522 -14.396  10.136  1.00                 C  
ATOM    135  CG  PRO    70      11.762 -13.222  10.686  1.00                 C  
ATOM    136  N   GLU    71       8.692 -12.995   8.131  1.00                 N  
ATOM    137  CA  GLU    71       8.306 -12.116   6.997  1.00                 C  
ATOM    138  C   GLU    71       7.150 -11.215   7.446  1.00                 C  
ATOM    139  O   GLU    71       6.192 -11.691   8.023  1.00                 O  
ATOM    140  CB  GLU    71       7.919 -12.954   5.777  1.00                 C  
ATOM    141  CD  GLU    71       7.281 -12.999   3.333  1.00                 C  
ATOM    142  CG  GLU    71       7.587 -12.135   4.541  1.00                 C  
ATOM    143  OE1 GLU    71       7.322 -14.240   3.466  1.00                 O  
ATOM    144  OE2 GLU    71       7.001 -12.435   2.255  1.00                 O  
ATOM    145  N   ASN    72       7.269  -9.942   7.173  1.00                 N  
ATOM    146  CA  ASN    72       6.238  -8.962   7.546  1.00                 C  
ATOM    147  C   ASN    72       5.042  -9.063   6.596  1.00                 C  
ATOM    148  O   ASN    72       4.866  -8.251   5.710  1.00                 O  
ATOM    149  CB  ASN    72       6.820  -7.547   7.550  1.00                 C  
ATOM    150  CG  ASN    72       7.487  -7.188   6.236  1.00                 C  
ATOM    151  OD1 ASN    72       8.156  -8.018   5.622  1.00                 O  
ATOM    152  ND2 ASN    72       7.304  -5.946   5.802  1.00                 N  
ATOM    153  N   ALA    73       4.221 -10.062   6.778  1.00                 N  
ATOM    154  CA  ALA    73       3.035 -10.231   5.894  1.00                 C  
ATOM    155  C   ALA    73       2.300  -8.897   5.752  1.00                 C  
ATOM    156  O   ALA    73       1.580  -8.674   4.799  1.00                 O  
ATOM    157  CB  ALA    73       2.109 -11.303   6.448  1.00                 C  
ATOM    158  N   ASP    74       2.470  -8.007   6.691  1.00                 N  
ATOM    159  CA  ASP    74       1.774  -6.692   6.602  1.00                 C  
ATOM    160  C   ASP    74       2.807  -5.563   6.547  1.00                 C  
ATOM    161  O   ASP    74       3.343  -5.250   5.502  1.00                 O  
ATOM    162  CB  ASP    74       0.827  -6.505   7.789  1.00                 C  
ATOM    163  CG  ASP    74      -0.024  -5.257   7.665  1.00                 C  
ATOM    164  OD1 ASP    74       0.168  -4.502   6.689  1.00                 O  
ATOM    165  OD2 ASP    74      -0.882  -5.033   8.545  1.00                 O  
ATOM    166  N   GLY    75       3.091  -4.946   7.662  1.00                 N  
ATOM    167  CA  GLY    75       4.086  -3.837   7.669  1.00                 C  
ATOM    168  C   GLY    75       5.454  -4.374   7.223  1.00                 C  
ATOM    169  O   GLY    75       5.555  -5.074   6.236  1.00                 O  
ATOM    170  N   THR    76       6.507  -4.055   7.932  1.00                 N  
ATOM    171  CA  THR    76       7.851  -4.558   7.529  1.00                 C  
ATOM    172  C   THR    76       8.590  -5.089   8.759  1.00                 C  
ATOM    173  O   THR    76       9.800  -5.195   8.770  1.00                 O  
ATOM    174  CB  THR    76       8.682  -3.459   6.842  1.00                 C  
ATOM    175  OG1 THR    76       8.831  -2.343   7.730  1.00                 O  
ATOM    176  CG2 THR    76       7.991  -2.982   5.574  1.00                 C  
ATOM    177  N   LEU    77       7.871  -5.429   9.794  1.00                 N  
ATOM    178  CA  LEU    77       8.525  -5.958  11.017  1.00                 C  
ATOM    179  C   LEU    77       7.457  -6.237  12.082  1.00                 C  
ATOM    180  O   LEU    77       6.739  -7.208  11.978  1.00                 O  
ATOM    181  CB  LEU    77       9.573  -4.970  11.534  1.00                 C  
ATOM    182  CG  LEU    77      10.928  -4.987  10.825  1.00                 C  
ATOM    183  CD1 LEU    77      10.787  -4.518   9.385  1.00                 C  
ATOM    184  CD2 LEU    77      11.934  -4.120  11.568  1.00                 C  
ATOM    185  N   SER    78       7.347  -5.396  13.094  1.00                 N  
ATOM    186  CA  SER    78       6.326  -5.610  14.169  1.00                 C  
ATOM    187  C   SER    78       6.142  -7.105  14.396  1.00                 C  
ATOM    188  O   SER    78       6.866  -7.732  15.143  1.00                 O  
ATOM    189  CB  SER    78       5.002  -4.944  13.791  1.00                 C  
ATOM    190  OG  SER    78       4.421  -5.569  12.659  1.00                 O  
ATOM    191  N   ASP    79       5.199  -7.681  13.718  1.00                 N  
ATOM    192  CA  ASP    79       4.976  -9.144  13.836  1.00                 C  
ATOM    193  C   ASP    79       5.602  -9.803  12.609  1.00                 C  
ATOM    194  O   ASP    79       5.569  -9.257  11.523  1.00                 O  
ATOM    195  CB  ASP    79       3.482  -9.451  13.952  1.00                 C  
ATOM    196  CG  ASP    79       2.886  -8.961  15.258  1.00                 C  
ATOM    197  OD1 ASP    79       3.657  -8.735  16.214  1.00                 O  
ATOM    198  OD2 ASP    79       1.649  -8.804  15.325  1.00                 O  
ATOM    199  N   LYS    80       6.187 -10.956  12.758  1.00                 N  
ATOM    200  CA  LYS    80       6.820 -11.607  11.577  1.00                 C  
ATOM    201  C   LYS    80       7.038 -13.088  11.859  1.00                 C  
ATOM    202  O   LYS    80       7.910 -13.468  12.614  1.00                 O  
ATOM    203  CB  LYS    80       8.143 -10.920  11.231  1.00                 C  
ATOM    204  CD  LYS    80      10.129 -10.749   9.707  1.00                 C  
ATOM    205  CE  LYS    80       9.919  -9.297   9.308  1.00                 C  
ATOM    206  CG  LYS    80       8.804 -11.447   9.968  1.00                 C  
ATOM    207  NZ  LYS    80      11.198  -8.635   8.931  1.00                 N  
ATOM    208  N   THR    81       6.236 -13.926  11.272  1.00                 N  
ATOM    209  CA  THR    81       6.386 -15.391  11.522  1.00                 C  
ATOM    210  C   THR    81       7.309 -16.052  10.507  1.00                 C  
ATOM    211  O   THR    81       7.318 -15.721   9.338  1.00                 O  
ATOM    212  CB  THR    81       5.024 -16.110  11.499  1.00                 C  
ATOM    213  OG1 THR    81       4.421 -15.956  10.208  1.00                 O  
ATOM    214  CG2 THR    81       4.092 -15.518  12.545  1.00                 C  
ATOM    215  N   ARG    82       8.031 -17.048  10.943  1.00                 N  
ATOM    216  CA  ARG    82       8.893 -17.807  10.003  1.00                 C  
ATOM    217  C   ARG    82       8.013 -18.887   9.393  1.00                 C  
ATOM    218  O   ARG    82       6.836 -18.959   9.687  1.00                 O  
ATOM    219  CB  ARG    82      10.108 -18.382  10.735  1.00                 C  
ATOM    220  CD  ARG    82      11.026 -20.117  12.298  1.00                 C  
ATOM    221  NE  ARG    82      11.760 -20.860  11.276  1.00                 N  
ATOM    222  CG  ARG    82       9.769 -19.471  11.739  1.00                 C  
ATOM    223  CZ  ARG    82      13.037 -21.214  11.383  1.00                 C  
ATOM    224  NH1 ARG    82      13.622 -21.889  10.403  1.00                 N  
ATOM    225  NH2 ARG    82      13.725 -20.894  12.470  1.00                 N  
ATOM    226  N   LYS    83       8.527 -19.718   8.538  1.00                 N  
ATOM    227  CA  LYS    83       7.628 -20.745   7.947  1.00                 C  
ATOM    228  C   LYS    83       8.428 -21.891   7.342  1.00                 C  
ATOM    229  O   LYS    83       9.383 -21.668   6.624  1.00                 O  
ATOM    230  CB  LYS    83       6.723 -20.118   6.885  1.00                 C  
ATOM    231  CD  LYS    83       6.515 -18.928   4.685  1.00                 C  
ATOM    232  CE  LYS    83       7.261 -18.376   3.481  1.00                 C  
ATOM    233  CG  LYS    83       7.470 -19.561   5.684  1.00                 C  
ATOM    234  NZ  LYS    83       6.336 -17.767   2.485  1.00                 N  
ATOM    235  N   SER    84       8.059 -23.125   7.600  1.00                 N  
ATOM    236  CA  SER    84       8.849 -24.217   6.980  1.00                 C  
ATOM    237  C   SER    84       8.244 -25.598   7.203  1.00                 C  
ATOM    238  O   SER    84       7.051 -25.795   7.120  1.00                 O  
ATOM    239  CB  SER    84      10.283 -24.211   7.514  1.00                 C  
ATOM    240  OG  SER    84      11.093 -25.136   6.811  1.00                 O  
ATOM    241  N   PHE    85       9.088 -26.572   7.427  1.00                 N  
ATOM    242  CA  PHE    85       8.607 -27.967   7.592  1.00                 C  
ATOM    243  C   PHE    85       9.415 -28.698   8.668  1.00                 C  
ATOM    244  O   PHE    85      10.535 -28.346   8.965  1.00                 O  
ATOM    245  CB  PHE    85       8.689 -28.723   6.264  1.00                 C  
ATOM    246  CG  PHE    85      10.091 -28.913   5.760  1.00                 C  
ATOM    247  CZ  PHE    85      12.685 -29.260   4.823  1.00                 C  
ATOM    248  CD1 PHE    85      10.949 -29.805   6.378  1.00                 C  
ATOM    249  CE1 PHE    85      12.239 -29.980   5.915  1.00                 C  
ATOM    250  CD2 PHE    85      10.552 -28.199   4.669  1.00                 C  
ATOM    251  CE2 PHE    85      11.842 -28.373   4.205  1.00                 C  
ATOM    252  N   CYS    86       8.857 -29.742   9.219  1.00                 N  
ATOM    253  CA  CYS    86       9.591 -30.547  10.244  1.00                 C  
ATOM    254  C   CYS    86       9.699 -31.978   9.732  1.00                 C  
ATOM    255  O   CYS    86      10.764 -32.472   9.421  1.00                 O  
ATOM    256  CB  CYS    86       8.872 -30.481  11.593  1.00                 C  
ATOM    257  SG  CYS    86       8.836 -28.836  12.341  1.00                 S  
ATOM    258  N   ASP    87       8.590 -32.629   9.639  1.00                 N  
ATOM    259  CA  ASP    87       8.567 -34.034   9.142  1.00                 C  
ATOM    260  C   ASP    87       7.341 -34.221   8.247  1.00                 C  
ATOM    261  O   ASP    87       7.438 -34.228   7.036  1.00                 O  
ATOM    262  CB  ASP    87       8.554 -35.017  10.314  1.00                 C  
ATOM    263  CG  ASP    87       8.592 -36.463   9.862  1.00                 C  
ATOM    264  OD1 ASP    87       8.859 -36.705   8.667  1.00                 O  
ATOM    265  OD2 ASP    87       8.354 -37.355  10.704  1.00                 O  
ATOM    266  N   ARG    88       6.186 -34.357   8.835  1.00                 N  
ATOM    267  CA  ARG    88       4.950 -34.526   8.024  1.00                 C  
ATOM    268  C   ARG    88       4.030 -33.333   8.282  1.00                 C  
ATOM    269  O   ARG    88       2.846 -33.375   8.011  1.00                 O  
ATOM    270  CB  ARG    88       4.260 -35.848   8.368  1.00                 C  
ATOM    271  CD  ARG    88       4.392 -38.352   8.467  1.00                 C  
ATOM    272  NE  ARG    88       5.047 -39.554   7.956  1.00                 N  
ATOM    273  CG  ARG    88       5.032 -37.082   7.931  1.00                 C  
ATOM    274  CZ  ARG    88       6.180 -40.050   8.442  1.00                 C  
ATOM    275  NH1 ARG    88       6.703 -41.148   7.913  1.00                 N  
ATOM    276  NH2 ARG    88       6.789 -39.447   9.454  1.00                 N  
ATOM    277  N   GLN    89       4.571 -32.269   8.812  1.00                 N  
ATOM    278  CA  GLN    89       3.738 -31.069   9.101  1.00                 C  
ATOM    279  C   GLN    89       4.199 -29.900   8.221  1.00                 C  
ATOM    280  O   GLN    89       4.542 -30.093   7.074  1.00                 O  
ATOM    281  CB  GLN    89       3.822 -30.703  10.584  1.00                 C  
ATOM    282  CD  GLN    89       3.347 -31.358  12.977  1.00                 C  
ATOM    283  CG  GLN    89       3.241 -31.753  11.517  1.00                 C  
ATOM    284  OE1 GLN    89       4.379 -30.856  13.421  1.00                 O  
ATOM    285  NE2 GLN    89       2.276 -31.585  13.729  1.00                 N  
ATOM    286  N   VAL    90       4.197 -28.697   8.761  1.00                 N  
ATOM    287  CA  VAL    90       4.617 -27.472   7.997  1.00                 C  
ATOM    288  C   VAL    90       3.696 -26.325   8.404  1.00                 C  
ATOM    289  O   VAL    90       2.522 -26.531   8.643  1.00                 O  
ATOM    290  CB  VAL    90       4.579 -27.714   6.477  1.00                 C  
ATOM    291  CG1 VAL    90       5.550 -28.819   6.089  1.00                 C  
ATOM    292  CG2 VAL    90       3.167 -28.060   6.028  1.00                 C  
ATOM    293  N   SER    91       4.192 -25.117   8.478  1.00                 N  
ATOM    294  CA  SER    91       3.290 -23.989   8.862  1.00                 C  
ATOM    295  C   SER    91       4.109 -22.763   9.242  1.00                 C  
ATOM    296  O   SER    91       5.293 -22.685   8.979  1.00                 O  
ATOM    297  CB  SER    91       2.377 -24.403  10.018  1.00                 C  
ATOM    298  OG  SER    91       1.474 -23.363  10.351  1.00                 O  
ATOM    299  N   VAL    92       3.481 -21.790   9.842  1.00                 N  
ATOM    300  CA  VAL    92       4.216 -20.561  10.216  1.00                 C  
ATOM    301  C   VAL    92       4.043 -20.273  11.704  1.00                 C  
ATOM    302  O   VAL    92       3.150 -20.770  12.360  1.00                 O  
ATOM    303  CB  VAL    92       3.754 -19.351   9.383  1.00                 C  
ATOM    304  CG1 VAL    92       4.014 -19.593   7.904  1.00                 C  
ATOM    305  CG2 VAL    92       2.280 -19.067   9.629  1.00                 C  
ATOM    306  N   LYS    93       4.905 -19.451  12.214  1.00                 N  
ATOM    307  CA  LYS    93       4.872 -19.052  13.651  1.00                 C  
ATOM    308  C   LYS    93       5.457 -17.677  13.725  1.00                 C  
ATOM    309  O   LYS    93       6.410 -17.382  13.063  1.00                 O  
ATOM    310  CB  LYS    93       5.641 -20.062  14.505  1.00                 C  
ATOM    311  CD  LYS    93       6.259 -20.894  16.791  1.00                 C  
ATOM    312  CE  LYS    93       6.153 -20.648  18.287  1.00                 C  
ATOM    313  CG  LYS    93       5.549 -19.807  16.001  1.00                 C  
ATOM    314  NZ  LYS    93       6.855 -21.699  19.074  1.00                 N  
ATOM    315  N   LYS    94       4.873 -16.832  14.485  1.00                 N  
ATOM    316  CA  LYS    94       5.372 -15.426  14.529  1.00                 C  
ATOM    317  C   LYS    94       6.748 -15.289  15.153  1.00                 C  
ATOM    318  O   LYS    94       7.333 -16.215  15.681  1.00                 O  
ATOM    319  CB  LYS    94       4.394 -14.534  15.296  1.00                 C  
ATOM    320  CD  LYS    94       3.260 -13.975  17.464  1.00                 C  
ATOM    321  CE  LYS    94       3.224 -14.232  18.962  1.00                 C  
ATOM    322  CG  LYS    94       4.280 -14.866  16.775  1.00                 C  
ATOM    323  NZ  LYS    94       2.230 -13.364  19.651  1.00                 N  
ATOM    324  N   LYS    95       7.243 -14.091  15.072  1.00                 N  
ATOM    325  CA  LYS    95       8.580 -13.744  15.623  1.00                 C  
ATOM    326  C   LYS    95       8.761 -12.230  15.471  1.00                 C  
ATOM    327  O   LYS    95       8.476 -11.666  14.432  1.00                 O  
ATOM    328  CB  LYS    95       9.677 -14.528  14.901  1.00                 C  
ATOM    329  CD  LYS    95      12.093 -15.198  14.772  1.00                 C  
ATOM    330  CE  LYS    95      13.483 -14.999  15.355  1.00                 C  
ATOM    331  CG  LYS    95      11.069 -14.321  15.475  1.00                 C  
ATOM    332  NZ  LYS    95      14.497 -15.849  14.673  1.00                 N  
ATOM    333  N   LYS    96       9.196 -11.557  16.499  1.00                 N  
ATOM    334  CA  LYS    96       9.352 -10.075  16.401  1.00                 C  
ATOM    335  C   LYS    96      10.340  -9.713  15.290  1.00                 C  
ATOM    336  O   LYS    96      11.120 -10.530  14.841  1.00                 O  
ATOM    337  CB  LYS    96       9.817  -9.496  17.739  1.00                 C  
ATOM    338  CD  LYS    96       9.305  -8.988  20.143  1.00                 C  
ATOM    339  CE  LYS    96       8.281  -9.106  21.260  1.00                 C  
ATOM    340  CG  LYS    96       8.792  -9.613  18.855  1.00                 C  
ATOM    341  NZ  LYS    96       8.777  -8.513  22.532  1.00                 N  
ATOM    342  N   ILE    97      10.306  -8.485  14.846  1.00                 N  
ATOM    343  CA  ILE    97      11.232  -8.044  13.764  1.00                 C  
ATOM    344  C   ILE    97      11.676  -6.600  14.053  1.00                 C  
ATOM    345  O   ILE    97      10.856  -5.755  14.349  1.00                 O  
ATOM    346  CB  ILE    97      10.573  -8.156  12.377  1.00                 C  
ATOM    347  CD1 ILE    97      12.682  -9.006  11.224  1.00                 C  
ATOM    348  CG1 ILE    97      11.611  -7.938  11.274  1.00                 C  
ATOM    349  CG2 ILE    97       9.409  -7.184  12.260  1.00                 C  
TER
