# Supplementary material for: Comparative Single-Cell Transcriptomics Reveals Novel Genes Involved in Bivalve Embryonic Shell Formation and Questions Ontogenetic Homology of Molluscan Shell Types
Source: Front Cell Dev Biol. 2022 Jun 9;10:883755. doi: 10.3389/fcell.2022.883755 (PMC9261976; doi:10.3389/fcell.2022.883755)
Supplement: Supplementary file 1 [file DataSheet1.ZIP › Supplementary_File1/s_f_2/4de60b2b25065f38.final.pdb]

ATOM      1  N   GLY   212      33.047 -71.082 -45.957  1.00                 N  
ATOM      2  CA  GLY   212      32.961 -70.151 -44.830  1.00                 C  
ATOM      3  C   GLY   212      31.536 -69.747 -44.490  1.00                 C  
ATOM      4  O   GLY   212      31.174 -69.666 -43.314  1.00                 O  
ATOM      5  N   TYR   213      30.730 -69.496 -45.521  1.00                 N  
ATOM      6  CA  TYR   213      29.313 -69.174 -45.344  1.00                 C  
ATOM      7  C   TYR   213      28.605 -70.313 -44.609  1.00                 C  
ATOM      8  O   TYR   213      27.878 -70.081 -43.638  1.00                 O  
ATOM      9  CB  TYR   213      28.650 -68.910 -46.698  1.00                 C  
ATOM     10  CG  TYR   213      27.169 -68.621 -46.608  1.00                 C  
ATOM     11  OH  TYR   213      23.098 -67.809 -46.358  1.00                 O  
ATOM     12  CZ  TYR   213      24.445 -68.080 -46.442  1.00                 C  
ATOM     13  CD1 TYR   213      26.711 -67.365 -46.232  1.00                 C  
ATOM     14  CE1 TYR   213      25.359 -67.091 -46.148  1.00                 C  
ATOM     15  CD2 TYR   213      26.233 -69.605 -46.901  1.00                 C  
ATOM     16  CE2 TYR   213      24.877 -69.350 -46.822  1.00                 C  
ATOM     17  N   LEU   214      28.828 -71.538 -45.081  1.00                 N  
ATOM     18  CA  LEU   214      28.283 -72.735 -44.446  1.00                 C  
ATOM     19  C   LEU   214      28.681 -72.774 -42.969  1.00                 C  
ATOM     20  O   LEU   214      27.834 -72.972 -42.093  1.00                 O  
ATOM     21  CB  LEU   214      28.769 -73.993 -45.169  1.00                 C  
ATOM     22  CG  LEU   214      28.299 -75.330 -44.591  1.00                 C  
ATOM     23  CD1 LEU   214      26.784 -75.440 -44.652  1.00                 C  
ATOM     24  CD2 LEU   214      28.944 -76.492 -45.333  1.00                 C  
ATOM     25  N   TYR   215      29.971 -72.569 -42.714  1.00                 N  
ATOM     26  CA  TYR   215      30.536 -72.565 -41.364  1.00                 C  
ATOM     27  C   TYR   215      29.886 -71.503 -40.468  1.00                 C  
ATOM     28  O   TYR   215      29.570 -71.779 -39.312  1.00                 O  
ATOM     29  CB  TYR   215      32.048 -72.334 -41.416  1.00                 C  
ATOM     30  CG  TYR   215      32.832 -73.525 -41.919  1.00                 C  
ATOM     31  OH  TYR   215      34.996 -76.790 -43.314  1.00                 O  
ATOM     32  CZ  TYR   215      34.279 -75.710 -42.851  1.00                 C  
ATOM     33  CD1 TYR   215      33.605 -73.433 -43.070  1.00                 C  
ATOM     34  CE1 TYR   215      34.326 -74.516 -43.536  1.00                 C  
ATOM     35  CD2 TYR   215      32.797 -74.737 -41.242  1.00                 C  
ATOM     36  CE2 TYR   215      33.511 -75.830 -41.694  1.00                 C  
ATOM     37  N   ALA   216      29.682 -70.303 -41.010  1.00                 N  
ATOM     38  CA  ALA   216      29.077 -69.196 -40.262  1.00                 C  
ATOM     39  C   ALA   216      27.640 -69.495 -39.822  1.00                 C  
ATOM     40  O   ALA   216      27.293 -69.295 -38.656  1.00                 O  
ATOM     41  CB  ALA   216      29.093 -67.923 -41.094  1.00                 C  
ATOM     42  N   ILE   217      26.817 -69.978 -40.752  1.00                 N  
ATOM     43  CA  ILE   217      25.426 -70.342 -40.451  1.00                 C  
ATOM     44  C   ILE   217      25.378 -71.478 -39.426  1.00                 C  
ATOM     45  O   ILE   217      24.589 -71.436 -38.479  1.00                 O  
ATOM     46  CB  ILE   217      24.659 -70.744 -41.725  1.00                 C  
ATOM     47  CD1 ILE   217      23.783 -68.378 -42.092  1.00                 C  
ATOM     48  CG1 ILE   217      24.542 -69.550 -42.675  1.00                 C  
ATOM     49  CG2 ILE   217      23.298 -71.320 -41.368  1.00                 C  
ATOM     50  N   ALA   218      26.241 -72.475 -39.612  1.00                 N  
ATOM     51  CA  ALA   218      26.315 -73.635 -38.720  1.00                 C  
ATOM     52  C   ALA   218      26.752 -73.255 -37.301  1.00                 C  
ATOM     53  O   ALA   218      26.285 -73.845 -36.329  1.00                 O  
ATOM     54  CB  ALA   218      27.271 -74.676 -39.282  1.00                 C  
ATOM     55  N   HIS   219      27.641 -72.269 -37.189  1.00                 N  
ATOM     56  CA  HIS   219      28.091 -71.781 -35.885  1.00                 C  
ATOM     57  C   HIS   219      27.148 -70.748 -35.259  1.00                 C  
ATOM     58  O   HIS   219      27.489 -70.111 -34.259  1.00                 O  
ATOM     59  CB  HIS   219      29.488 -71.168 -35.995  1.00                 C  
ATOM     60  CG  HIS   219      30.562 -72.163 -36.309  1.00                 C  
ATOM     61  ND1 HIS   219      30.793 -72.631 -37.585  1.00                 N  
ATOM     62  CE1 HIS   219      31.813 -73.507 -37.551  1.00                 C  
ATOM     63  CD2 HIS   219      31.572 -72.877 -35.542  1.00                 C  
ATOM     64  NE2 HIS   219      32.285 -73.660 -36.329  1.00                 N  
ATOM     65  N   GLY   220      25.970 -70.584 -35.858  1.00                 N  
ATOM     66  CA  GLY   220      24.907 -69.764 -35.281  1.00                 C  
ATOM     67  C   GLY   220      24.990 -68.270 -35.539  1.00                 C  
ATOM     68  O   GLY   220      24.491 -67.478 -34.739  1.00                 O  
ATOM     69  N   ALA   221      25.610 -67.878 -36.651  1.00                 N  
ATOM     70  CA  ALA   221      25.635 -66.470 -37.049  1.00                 C  
ATOM     71  C   ALA   221      24.218 -65.962 -37.302  1.00                 C  
ATOM     72  O   ALA   221      23.443 -66.585 -38.032  1.00                 O  
ATOM     73  CB  ALA   221      26.496 -66.285 -38.289  1.00                 C  
ATOM     74  N   GLU   222      23.883 -64.841 -36.675  1.00                 N  
ATOM     75  CA  GLU   222      22.591 -64.195 -36.883  1.00                 C  
ATOM     76  C   GLU   222      22.695 -63.180 -38.017  1.00                 C  
ATOM     77  O   GLU   222      21.745 -62.990 -38.781  1.00                 O  
ATOM     78  CB  GLU   222      22.115 -63.521 -35.594  1.00                 C  
ATOM     79  CD  GLU   222      21.352 -63.786 -33.201  1.00                 C  
ATOM     80  CG  GLU   222      21.789 -64.491 -34.471  1.00                 C  
ATOM     81  OE1 GLU   222      21.452 -62.543 -33.148  1.00                 O  
ATOM     82  OE2 GLU   222      20.910 -64.478 -32.260  1.00                 O  
ATOM     83  N   PHE   223      23.857 -62.538 -38.118  1.00                 N  
ATOM     84  CA  PHE   223      24.160 -61.627 -39.222  1.00                 C  
ATOM     85  C   PHE   223      25.414 -62.112 -39.957  1.00                 C  
ATOM     86  O   PHE   223      26.399 -62.496 -39.325  1.00                 O  
ATOM     87  CB  PHE   223      24.348 -60.200 -38.703  1.00                 C  
ATOM     88  CG  PHE   223      23.109 -59.608 -38.094  1.00                 C  
ATOM     89  CZ  PHE   223      20.815 -58.511 -36.972  1.00                 C  
ATOM     90  CD1 PHE   223      22.802 -59.830 -36.762  1.00                 C  
ATOM     91  CE1 PHE   223      21.662 -59.285 -36.202  1.00                 C  
ATOM     92  CD2 PHE   223      22.252 -58.831 -38.851  1.00                 C  
ATOM     93  CE2 PHE   223      21.112 -58.286 -38.290  1.00                 C  
ATOM     94  N   ILE   224      25.350 -62.120 -41.288  1.00                 N  
ATOM     95  CA  ILE   224      26.494 -62.458 -42.137  1.00                 C  
ATOM     96  C   ILE   224      27.110 -61.174 -42.692  1.00                 C  
ATOM     97  O   ILE   224      26.407 -60.333 -43.254  1.00                 O  
ATOM     98  CB  ILE   224      26.088 -63.408 -43.279  1.00                 C  
ATOM     99  CD1 ILE   224      26.335 -65.450 -41.773  1.00                 C  
ATOM    100  CG1 ILE   224      25.441 -64.674 -42.714  1.00                 C  
ATOM    101  CG2 ILE   224      27.288 -63.728 -44.157  1.00                 C  
ATOM    102  N   TRP   225      28.422 -61.039 -42.530  1.00                 N  
ATOM    103  CA  TRP   225      29.174 -59.902 -43.048  1.00                 C  
ATOM    104  C   TRP   225      30.198 -60.433 -44.054  1.00                 C  
ATOM    105  O   TRP   225      31.027 -61.276 -43.704  1.00                 O  
ATOM    106  CB  TRP   225      29.845 -59.138 -41.905  1.00                 C  
ATOM    107  CG  TRP   225      28.874 -58.492 -40.964  1.00                 C  
ATOM    108  CD1 TRP   225      28.413 -59.002 -39.785  1.00                 C  
ATOM    109  NE1 TRP   225      27.535 -58.123 -39.199  1.00                 N  
ATOM    110  CD2 TRP   225      28.245 -57.215 -41.123  1.00                 C  
ATOM    111  CE2 TRP   225      27.416 -57.017 -40.004  1.00                 C  
ATOM    112  CH2 TRP   225      26.724 -54.909 -40.810  1.00                 C  
ATOM    113  CZ2 TRP   225      26.650 -55.865 -39.836  1.00                 C  
ATOM    114  CE3 TRP   225      28.301 -56.220 -42.104  1.00                 C  
ATOM    115  CZ3 TRP   225      27.540 -55.079 -41.934  1.00                 C  
ATOM    116  N   ASP   226      30.122 -59.969 -45.303  1.00                 N  
ATOM    117  CA  ASP   226      31.056 -60.406 -46.354  1.00                 C  
ATOM    118  C   ASP   226      31.133 -59.417 -47.515  1.00                 C  
ATOM    119  O   ASP   226      30.176 -58.689 -47.789  1.00                 O  
ATOM    120  CB  ASP   226      30.656 -61.783 -46.887  1.00                 C  
ATOM    121  CG  ASP   226      31.767 -62.447 -47.677  1.00                 C  
ATOM    122  OD1 ASP   226      32.845 -61.833 -47.817  1.00                 O  
ATOM    123  OD2 ASP   226      31.559 -63.581 -48.157  1.00                 O  
ATOM    124  N   PHE   227      32.280 -59.401 -48.193  1.00                 N  
ATOM    125  CA  PHE   227      32.514 -58.469 -49.295  1.00                 C  
ATOM    126  C   PHE   227      33.297 -59.088 -50.448  1.00                 C  
ATOM    127  O   PHE   227      34.270 -59.800 -50.221  1.00                 O  
ATOM    128  CB  PHE   227      33.258 -57.228 -48.798  1.00                 C  
ATOM    129  CG  PHE   227      34.632 -57.518 -48.264  1.00                 C  
ATOM    130  CZ  PHE   227      37.170 -58.056 -47.268  1.00                 C  
ATOM    131  CD1 PHE   227      35.740 -57.447 -49.089  1.00                 C  
ATOM    132  CE1 PHE   227      37.004 -57.714 -48.597  1.00                 C  
ATOM    133  CD2 PHE   227      34.815 -57.862 -46.936  1.00                 C  
ATOM    134  CE2 PHE   227      36.078 -58.129 -46.444  1.00                 C  
ATOM    135  N   ASP   228      32.863 -58.821 -51.679  1.00                 N  
ATOM    136  CA  ASP   228      33.734 -59.006 -52.844  1.00                 C  
ATOM    137  C   ASP   228      34.216 -57.627 -53.320  1.00                 C  
ATOM    138  O   ASP   228      34.110 -56.648 -52.574  1.00                 O  
ATOM    139  CB  ASP   228      32.992 -59.752 -53.955  1.00                 C  
ATOM    140  CG  ASP   228      31.837 -58.952 -54.523  1.00                 C  
ATOM    141  OD1 ASP   228      31.796 -57.725 -54.296  1.00                 O  
ATOM    142  OD2 ASP   228      30.973 -59.553 -55.196  1.00                 O  
ATOM    143  N   ASP   229      34.742 -57.548 -54.541  1.00                 N  
ATOM    144  CA  ASP   229      35.318 -56.299 -55.054  1.00                 C  
ATOM    145  C   ASP   229      34.288 -55.209 -55.381  1.00                 C  
ATOM    146  O   ASP   229      34.642 -54.037 -55.501  1.00                 O  
ATOM    147  CB  ASP   229      36.145 -56.568 -56.313  1.00                 C  
ATOM    148  CG  ASP   229      37.431 -57.314 -56.016  1.00                 C  
ATOM    149  OD1 ASP   229      37.825 -57.372 -54.832  1.00                 O  
ATOM    150  OD2 ASP   229      38.046 -57.840 -56.968  1.00                 O  
ATOM    151  N   ASP   230      33.022 -55.599 -55.517  1.00                 N  
ATOM    152  CA  ASP   230      31.959 -54.665 -55.889  1.00                 C  
ATOM    153  C   ASP   230      30.877 -54.474 -54.821  1.00                 C  
ATOM    154  O   ASP   230      30.195 -53.447 -54.813  1.00                 O  
ATOM    155  CB  ASP   230      31.279 -55.115 -57.183  1.00                 C  
ATOM    156  CG  ASP   230      32.211 -55.069 -58.378  1.00                 C  
ATOM    157  OD1 ASP   230      32.830 -54.009 -58.607  1.00                 O  
ATOM    158  OD2 ASP   230      32.322 -56.093 -59.085  1.00                 O  
ATOM    159  N   ASN   231      30.718 -55.454 -53.931  1.00                 N  
ATOM    160  CA  ASN   231      29.666 -55.407 -52.913  1.00                 C  
ATOM    161  C   ASN   231      30.155 -55.835 -51.532  1.00                 C  
ATOM    162  O   ASN   231      30.776 -56.889 -51.381  1.00                 O  
ATOM    163  CB  ASN   231      28.478 -56.276 -53.330  1.00                 C  
ATOM    164  CG  ASN   231      27.792 -55.765 -54.581  1.00                 C  
ATOM    165  OD1 ASN   231      26.975 -54.846 -54.521  1.00                 O  
ATOM    166  ND2 ASN   231      28.123 -56.359 -55.721  1.00                 N  
ATOM    167  N   MET   232      29.864 -55.001 -50.538  1.00                 N  
ATOM    168  CA  MET   232      30.072 -55.328 -49.132  1.00                 C  
ATOM    169  C   MET   232      28.689 -55.283 -48.476  1.00                 C  
ATOM    170  O   MET   232      28.026 -54.244 -48.485  1.00                 O  
ATOM    171  CB  MET   232      31.060 -54.349 -48.495  1.00                 C  
ATOM    172  SD  MET   232      32.623 -53.536 -46.356  1.00                 S  
ATOM    173  CE  MET   232      31.688 -52.013 -46.238  1.00                 C  
ATOM    174  CG  MET   232      31.378 -54.648 -47.039  1.00                 C  
ATOM    175  N   LEU   233      28.244 -56.424 -47.951  1.00                 N  
ATOM    176  CA  LEU   233      26.884 -56.543 -47.418  1.00                 C  
ATOM    177  C   LEU   233      26.817 -57.072 -45.988  1.00                 C  
ATOM    178  O   LEU   233      27.733 -57.751 -45.513  1.00                 O  
ATOM    179  CB  LEU   233      26.037 -57.453 -48.310  1.00                 C  
ATOM    180  CG  LEU   233      25.825 -56.984 -49.751  1.00                 C  
ATOM    181  CD1 LEU   233      25.127 -58.059 -50.569  1.00                 C  
ATOM    182  CD2 LEU   233      25.025 -55.691 -49.783  1.00                 C  
TER
