# Supplementary material for: Comparative Single-Cell Transcriptomics Reveals Novel Genes Involved in Bivalve Embryonic Shell Formation and Questions Ontogenetic Homology of Molluscan Shell Types
Source: Front Cell Dev Biol. 2022 Jun 9;10:883755. doi: 10.3389/fcell.2022.883755 (PMC9261976; doi:10.3389/fcell.2022.883755)
Supplement: Supplementary file 1 [file DataSheet1.ZIP › Supplementary_File1/s_f_2/4ec379eeff072a4f.final.pdb]

ATOM      1  N   ALA   159      52.010  65.477   9.282  1.00                 N  
ATOM      2  CA  ALA   159      51.387  66.731   8.868  1.00                 C  
ATOM      3  C   ALA   159      50.082  66.527   8.104  1.00                 C  
ATOM      4  O   ALA   159      49.275  67.451   7.985  1.00                 O  
ATOM      5  CB  ALA   159      52.345  67.540   8.008  1.00                 C  
ATOM      6  N   ASP   160      49.872  65.318   7.592  1.00                 N  
ATOM      7  CA  ASP   160      48.662  65.014   6.837  1.00                 C  
ATOM      8  C   ASP   160      47.452  64.685   7.714  1.00                 C  
ATOM      9  O   ASP   160      46.344  64.529   7.209  1.00                 O  
ATOM     10  CB  ASP   160      48.906  63.843   5.883  1.00                 C  
ATOM     11  CG  ASP   160      49.848  64.200   4.750  1.00                 C  
ATOM     12  OD1 ASP   160      49.959  65.402   4.427  1.00                 O  
ATOM     13  OD2 ASP   160      50.476  63.280   4.187  1.00                 O  
ATOM     14  N   PHE   161      47.655  64.583   9.021  1.00                 N  
ATOM     15  CA  PHE   161      46.550  64.249   9.914  1.00                 C  
ATOM     16  C   PHE   161      46.418  65.161  11.122  1.00                 C  
ATOM     17  O   PHE   161      47.377  65.806  11.545  1.00                 O  
ATOM     18  CB  PHE   161      46.682  62.809  10.414  1.00                 C  
ATOM     19  CG  PHE   161      46.655  61.782   9.318  1.00                 C  
ATOM     20  CZ  PHE   161      46.600  59.882   7.291  1.00                 C  
ATOM     21  CD1 PHE   161      47.831  61.334   8.742  1.00                 C  
ATOM     22  CE1 PHE   161      47.807  60.389   7.733  1.00                 C  
ATOM     23  CD2 PHE   161      45.456  61.264   8.864  1.00                 C  
ATOM     24  CE2 PHE   161      45.432  60.319   7.855  1.00                 C  
ATOM     25  N   ASP   162      45.207  65.202  11.668  1.00                 N  
ATOM     26  CA  ASP   162      44.928  65.938  12.892  1.00                 C  
ATOM     27  C   ASP   162      44.513  64.812  13.827  1.00                 C  
ATOM     28  O   ASP   162      43.762  63.923  13.433  1.00                 O  
ATOM     29  CB  ASP   162      43.860  67.005  12.644  1.00                 C  
ATOM     30  CG  ASP   162      44.338  68.103  11.714  1.00                 C  
ATOM     31  OD1 ASP   162      45.568  68.272  11.577  1.00                 O  
ATOM     32  OD2 ASP   162      43.482  68.794  11.122  1.00                 O  
ATOM     33  N   ILE   163      45.016  64.836  15.052  1.00                 N  
ATOM     34  CA  ILE   163      44.708  63.789  16.005  1.00                 C  
ATOM     35  C   ILE   163      43.713  64.262  17.063  1.00                 C  
ATOM     36  O   ILE   163      43.803  65.389  17.555  1.00                 O  
ATOM     37  CB  ILE   163      45.980  63.262  16.695  1.00                 C  
ATOM     38  CD1 ILE   163      48.302  62.327  16.213  1.00                 C  
ATOM     39  CG1 ILE   163      46.927  62.642  15.665  1.00                 C  
ATOM     40  CG2 ILE   163      45.619  62.278  17.797  1.00                 C  
ATOM     41  N   GLY   164      42.766  63.388  17.396  1.00                 N  
ATOM     42  CA  GLY   164      41.753  63.713  18.382  1.00                 C  
ATOM     43  C   GLY   164      41.889  62.968  19.698  1.00                 C  
ATOM     44  O   GLY   164      42.998  62.702  20.159  1.00                 O  
ATOM     45  N   LYS   165      40.757  62.622  20.303  1.00                 N  
ATOM     46  CA  LYS   165      40.763  61.921  21.584  1.00                 C  
ATOM     47  C   LYS   165      41.380  60.528  21.538  1.00                 C  
ATOM     48  O   LYS   165      41.348  59.838  20.514  1.00                 O  
ATOM     49  CB  LYS   165      39.341  61.797  22.134  1.00                 C  
ATOM     50  CD  LYS   165      37.319  62.921  23.107  1.00                 C  
ATOM     51  CE  LYS   165      36.689  64.247  23.505  1.00                 C  
ATOM     52  CG  LYS   165      38.713  63.122  22.535  1.00                 C  
ATOM     53  NZ  LYS   165      35.314  64.068  24.047  1.00                 N  
ATOM     54  N   PRO   166      41.960  60.099  22.662  1.00                 N  
ATOM     55  CA  PRO   166      42.577  58.775  22.734  1.00                 C  
ATOM     56  C   PRO   166      41.496  57.701  22.674  1.00                 C  
ATOM     57  O   PRO   166      40.424  57.868  23.248  1.00                 O  
ATOM     58  CB  PRO   166      43.310  58.781  24.077  1.00                 C  
ATOM     59  CD  PRO   166      42.092  60.837  23.945  1.00                 C  
ATOM     60  CG  PRO   166      42.571  59.781  24.901  1.00                 C  
ATOM     61  N   LEU   167      41.774  56.614  21.964  1.00                 N  
ATOM     62  CA  LEU   167      40.841  55.499  21.876  1.00                 C  
ATOM     63  C   LEU   167      41.440  54.392  22.737  1.00                 C  
ATOM     64  O   LEU   167      40.752  53.458  23.145  1.00                 O  
ATOM     65  CB  LEU   167      40.643  55.080  20.418  1.00                 C  
ATOM     66  CG  LEU   167      40.056  56.138  19.482  1.00                 C  
ATOM     67  CD1 LEU   167      39.992  55.618  18.054  1.00                 C  
ATOM     68  CD2 LEU   167      38.674  56.564  19.952  1.00                 C  
ATOM     69  N   GLY   168      42.733  54.506  23.016  1.00                 N  
ATOM     70  CA  GLY   168      43.385  53.499  23.825  1.00                 C  
ATOM     71  C   GLY   168      44.817  53.820  24.189  1.00                 C  
ATOM     72  O   GLY   168      45.505  54.554  23.477  1.00                 O  
ATOM     73  N   LYS   169      45.262  53.257  25.308  1.00                 N  
ATOM     74  CA  LYS   169      46.622  53.452  25.804  1.00                 C  
ATOM     75  C   LYS   169      47.233  52.075  26.041  1.00                 C  
ATOM     76  O   LYS   169      46.652  51.249  26.745  1.00                 O  
ATOM     77  CB  LYS   169      46.611  54.298  27.079  1.00                 C  
ATOM     78  CD  LYS   169      47.911  55.486  28.867  1.00                 C  
ATOM     79  CE  LYS   169      49.292  55.768  29.437  1.00                 C  
ATOM     80  CG  LYS   169      47.993  54.598  27.636  1.00                 C  
ATOM     81  NZ  LYS   169      49.223  56.594  30.674  1.00                 N  
ATOM     82  N   GLY   170      48.402  51.831  25.453  1.00                 N  
ATOM     83  CA  GLY   170      49.053  50.542  25.614  1.00                 C  
ATOM     84  C   GLY   170      50.511  50.653  26.006  1.00                 C  
ATOM     85  O   GLY   170      51.025  51.751  26.206  1.00                 O  
ATOM     86  N   LYS   171      51.181  49.510  26.102  1.00                 N  
ATOM     87  CA  LYS   171      52.588  49.466  26.486  1.00                 C  
ATOM     88  C   LYS   171      53.515  49.944  25.373  1.00                 C  
ATOM     89  O   LYS   171      54.531  50.591  25.632  1.00                 O  
ATOM     90  CB  LYS   171      52.986  48.048  26.900  1.00                 C  
ATOM     91  CD  LYS   171      52.804  46.174  28.560  1.00                 C  
ATOM     92  CE  LYS   171      52.197  45.719  29.877  1.00                 C  
ATOM     93  CG  LYS   171      52.377  47.592  28.216  1.00                 C  
ATOM     94  NZ  LYS   171      52.572  44.316  30.206  1.00                 N  
ATOM     95  N   PHE   172      53.170  49.622  24.133  1.00                 N  
ATOM     96  CA  PHE   172      53.996  50.034  23.010  1.00                 C  
ATOM     97  C   PHE   172      53.634  51.424  22.505  1.00                 C  
ATOM     98  O   PHE   172      54.441  52.078  21.844  1.00                 O  
ATOM     99  CB  PHE   172      53.879  49.029  21.862  1.00                 C  
ATOM    100  CG  PHE   172      54.483  47.688  22.166  1.00                 C  
ATOM    101  CZ  PHE   172      55.608  45.209  22.729  1.00                 C  
ATOM    102  CD1 PHE   172      53.679  46.601  22.461  1.00                 C  
ATOM    103  CE1 PHE   172      54.235  45.367  22.741  1.00                 C  
ATOM    104  CD2 PHE   172      55.856  47.514  22.158  1.00                 C  
ATOM    105  CE2 PHE   172      56.412  46.280  22.439  1.00                 C  
ATOM    106  N   GLY   173      52.425  51.877  22.823  1.00                 N  
ATOM    107  CA  GLY   173      51.997  53.190  22.375  1.00                 C  
ATOM    108  C   GLY   173      50.531  53.478  22.635  1.00                 C  
ATOM    109  O   GLY   173      49.947  52.962  23.584  1.00                 O  
ATOM    110  N   ASN   174      49.930  54.302  21.783  1.00                 N  
ATOM    111  CA  ASN   174      48.528  54.670  21.945  1.00                 C  
ATOM    112  C   ASN   174      47.806  54.720  20.603  1.00                 C  
ATOM    113  O   ASN   174      48.431  54.652  19.545  1.00                 O  
ATOM    114  CB  ASN   174      48.407  56.013  22.668  1.00                 C  
ATOM    115  CG  ASN   174      48.880  55.946  24.106  1.00                 C  
ATOM    116  OD1 ASN   174      48.922  54.872  24.706  1.00                 O  
ATOM    117  ND2 ASN   174      49.239  57.096  24.664  1.00                 N  
ATOM    118  N   VAL   175      46.483  54.825  20.654  1.00                 N  
ATOM    119  CA  VAL   175      45.688  54.906  19.439  1.00                 C  
ATOM    120  C   VAL   175      44.697  56.052  19.608  1.00                 C  
ATOM    121  O   VAL   175      44.053  56.188  20.657  1.00                 O  
ATOM    122  CB  VAL   175      44.971  53.575  19.144  1.00                 C  
ATOM    123  CG1 VAL   175      44.061  53.193  20.300  1.00                 C  
ATOM    124  CG2 VAL   175      44.181  53.672  17.848  1.00                 C  
ATOM    125  N   TYR   176      44.588  56.880  18.575  1.00                 N  
ATOM    126  CA  TYR   176      43.705  58.039  18.633  1.00                 C  
ATOM    127  C   TYR   176      42.756  58.153  17.458  1.00                 C  
ATOM    128  O   TYR   176      42.984  57.585  16.395  1.00                 O  
ATOM    129  CB  TYR   176      44.521  59.330  18.723  1.00                 C  
ATOM    130  CG  TYR   176      45.379  59.427  19.964  1.00                 C  
ATOM    131  OH  TYR   176      47.752  59.686  23.370  1.00                 O  
ATOM    132  CZ  TYR   176      46.965  59.601  22.244  1.00                 C  
ATOM    133  CD1 TYR   176      46.686  58.958  19.963  1.00                 C  
ATOM    134  CE1 TYR   176      47.478  59.042  21.093  1.00                 C  
ATOM    135  CD2 TYR   176      44.879  59.987  21.133  1.00                 C  
ATOM    136  CE2 TYR   176      45.656  60.080  22.272  1.00                 C  
ATOM    137  N   LEU   177      41.687  58.909  17.659  1.00                 N  
ATOM    138  CA  LEU   177      40.768  59.178  16.572  1.00                 C  
ATOM    139  C   LEU   177      41.593  60.169  15.751  1.00                 C  
ATOM    140  O   LEU   177      42.394  60.923  16.312  1.00                 O  
ATOM    141  CB  LEU   177      39.440  59.713  17.113  1.00                 C  
ATOM    142  CG  LEU   177      38.344  59.975  16.079  1.00                 C  
ATOM    143  CD1 LEU   177      37.885  58.673  15.439  1.00                 C  
ATOM    144  CD2 LEU   177      37.165  60.696  16.716  1.00                 C  
ATOM    145  N   ALA   178      41.420  60.173  14.437  1.00                 N  
ATOM    146  CA  ALA   178      42.171  61.103  13.606  1.00                 C  
ATOM    147  C   ALA   178      41.416  61.386  12.323  1.00                 C  
ATOM    148  O   ALA   178      40.526  60.633  11.946  1.00                 O  
ATOM    149  CB  ALA   178      43.553  60.545  13.302  1.00                 C  
ATOM    150  N   ARG   179      41.774  62.482  11.662  1.00                 N  
ATOM    151  CA  ARG   179      41.140  62.865  10.412  1.00                 C  
ATOM    152  C   ARG   179      42.233  63.235   9.412  1.00                 C  
ATOM    153  O   ARG   179      43.176  63.947   9.752  1.00                 O  
ATOM    154  CB  ARG   179      40.168  64.025  10.637  1.00                 C  
ATOM    155  CD  ARG   179      38.339  65.484   9.728  1.00                 C  
ATOM    156  NE  ARG   179      38.962  66.761  10.068  1.00                 N  
ATOM    157  CG  ARG   179      39.371  64.416   9.404  1.00                 C  
ATOM    158  CZ  ARG   179      38.319  67.779  10.631  1.00                 C  
ATOM    159  NH1 ARG   179      38.968  68.903  10.904  1.00                 N  
ATOM    160  NH2 ARG   179      37.030  67.671  10.920  1.00                 N  
ATOM    161  N   GLU   180      42.115  62.735   8.187  1.00                 N  
ATOM    162  CA  GLU   180      43.096  63.048   7.157  1.00                 C  
ATOM    163  C   GLU   180      42.753  64.438   6.611  1.00                 C  
ATOM    164  O   GLU   180      41.637  64.670   6.154  1.00                 O  
ATOM    165  CB  GLU   180      43.083  61.979   6.062  1.00                 C  
ATOM    166  CD  GLU   180      43.948  63.121   3.982  1.00                 C  
ATOM    167  CG  GLU   180      44.225  62.098   5.066  1.00                 C  
ATOM    168  OE1 GLU   180      42.871  63.046   3.354  1.00                 O  
ATOM    169  OE2 GLU   180      44.809  63.999   3.761  1.00                 O  
ATOM    170  N   LYS   181      43.717  65.354   6.688  1.00                 N  
ATOM    171  CA  LYS   181      43.559  66.742   6.232  1.00                 C  
ATOM    172  C   LYS   181      42.705  66.973   4.986  1.00                 C  
ATOM    173  O   LYS   181      41.688  67.662   5.040  1.00                 O  
ATOM    174  CB  LYS   181      44.925  67.373   5.954  1.00                 C  
ATOM    175  CD  LYS   181      46.249  69.407   5.314  1.00                 C  
ATOM    176  CE  LYS   181      46.182  70.850   4.842  1.00                 C  
ATOM    177  CG  LYS   181      44.858  68.826   5.510  1.00                 C  
ATOM    178  NZ  LYS   181      47.538  71.433   4.645  1.00                 N  
ATOM    179  N   THR   182      43.133  66.405   3.864  1.00                 N  
ATOM    180  CA  THR   182      42.438  66.574   2.590  1.00                 C  
ATOM    181  C   THR   182      41.023  66.017   2.488  1.00                 C  
ATOM    182  O   THR   182      40.059  66.774   2.359  1.00                 O  
ATOM    183  CB  THR   182      43.226  65.940   1.429  1.00                 C  
ATOM    184  OG1 THR   182      44.500  66.584   1.304  1.00                 O  
ATOM    185  CG2 THR   182      42.469  66.103   0.120  1.00                 C  
ATOM    186  N   THR   183      40.901  64.693   2.527  1.00                 N  
ATOM    187  CA  THR   183      39.600  64.040   2.409  1.00                 C  
ATOM    188  C   THR   183      38.692  64.257   3.612  1.00                 C  
ATOM    189  O   THR   183      37.474  64.123   3.503  1.00                 O  
ATOM    190  CB  THR   183      39.748  62.522   2.196  1.00                 C  
ATOM    191  OG1 THR   183      40.441  61.945   3.310  1.00                 O  
ATOM    192  CG2 THR   183      40.540  62.236   0.929  1.00                 C  
ATOM    193  N   LYS   184      39.281  64.591   4.756  1.00                 N  
ATOM    194  CA  LYS   184      38.505  64.797   5.975  1.00                 C  
ATOM    195  C   LYS   184      37.923  63.460   6.447  1.00                 C  
ATOM    196  O   LYS   184      36.962  63.420   7.215  1.00                 O  
ATOM    197  CB  LYS   184      37.394  65.821   5.736  1.00                 C  
ATOM    198  CD  LYS   184      36.746  68.168   5.124  1.00                 C  
ATOM    199  CE  LYS   184      37.235  69.506   4.593  1.00                 C  
ATOM    200  CG  LYS   184      37.892  67.179   5.268  1.00                 C  
ATOM    201  NZ  LYS   184      36.112  70.457   4.368  1.00                 N  
ATOM    202  N   PHE   185      38.522  62.368   5.980  1.00                 N  
ATOM    203  CA  PHE   185      38.093  61.015   6.333  1.00                 C  
ATOM    204  C   PHE   185      38.476  60.708   7.789  1.00                 C  
ATOM    205  O   PHE   185      39.568  61.046   8.230  1.00                 O  
ATOM    206  CB  PHE   185      38.715  59.990   5.382  1.00                 C  
ATOM    207  CG  PHE   185      38.126  60.010   4.000  1.00                 C  
ATOM    208  CZ  PHE   185      37.041  60.044   1.441  1.00                 C  
ATOM    209  CD1 PHE   185      36.928  60.658   3.752  1.00                 C  
ATOM    210  CE1 PHE   185      36.386  60.676   2.481  1.00                 C  
ATOM    211  CD2 PHE   185      38.769  59.382   2.949  1.00                 C  
ATOM    212  CE2 PHE   185      38.227  59.400   1.678  1.00                 C  
ATOM    213  N   ILE   186      37.572  60.069   8.525  1.00                 N  
ATOM    214  CA  ILE   186      37.827  59.717   9.925  1.00                 C  
ATOM    215  C   ILE   186      38.511  58.354  10.014  1.00                 C  
ATOM    216  O   ILE   186      37.991  57.356   9.518  1.00                 O  
ATOM    217  CB  ILE   186      36.528  59.717  10.753  1.00                 C  
ATOM    218  CD1 ILE   186      34.501  61.148  11.339  1.00                 C  
ATOM    219  CG1 ILE   186      35.896  61.110  10.752  1.00                 C  
ATOM    220  CG2 ILE   186      36.796  59.217  12.164  1.00                 C  
ATOM    221  N   VAL   187      39.672  58.326  10.658  1.00                 N  
ATOM    222  CA  VAL   187      40.464  57.114  10.814  1.00                 C  
ATOM    223  C   VAL   187      40.912  56.979  12.262  1.00                 C  
ATOM    224  O   VAL   187      40.502  57.755  13.124  1.00                 O  
ATOM    225  CB  VAL   187      41.679  57.108   9.868  1.00                 C  
ATOM    226  CG1 VAL   187      41.226  57.158   8.417  1.00                 C  
ATOM    227  CG2 VAL   187      42.603  58.275  10.181  1.00                 C  
ATOM    228  N   ALA   188      41.751  55.975  12.511  1.00                 N  
ATOM    229  CA  ALA   188      42.322  55.725  13.826  1.00                 C  
ATOM    230  C   ALA   188      43.832  55.711  13.603  1.00                 C  
ATOM    231  O   ALA   188      44.317  55.065  12.675  1.00                 O  
ATOM    232  CB  ALA   188      41.784  54.422  14.399  1.00                 C  
ATOM    233  N   LEU   189      44.574  56.429  14.433  1.00                 N  
ATOM    234  CA  LEU   189      46.023  56.463  14.284  1.00                 C  
ATOM    235  C   LEU   189      46.690  55.807  15.483  1.00                 C  
ATOM    236  O   LEU   189      46.582  56.288  16.612  1.00                 O  
ATOM    237  CB  LEU   189      46.511  57.904  14.119  1.00                 C  
ATOM    238  CG  LEU   189      48.024  58.098  14.006  1.00                 C  
ATOM    239  CD1 LEU   189      48.558  57.440  12.743  1.00                 C  
ATOM    240  CD2 LEU   189      48.379  59.577  14.023  1.00                 C  
ATOM    241  N   LYS   190      47.373  54.697  15.221  1.00                 N  
ATOM    242  CA  LYS   190      48.074  53.942  16.249  1.00                 C  
ATOM    243  C   LYS   190      49.512  54.451  16.288  1.00                 C  
ATOM    244  O   LYS   190      50.219  54.408  15.286  1.00                 O  
ATOM    245  CB  LYS   190      48.003  52.442  15.955  1.00                 C  
ATOM    246  CD  LYS   190      48.486  50.093  16.693  1.00                 C  
ATOM    247  CE  LYS   190      49.137  49.220  17.754  1.00                 C  
ATOM    248  CG  LYS   190      48.626  51.568  17.031  1.00                 C  
ATOM    249  NZ  LYS   190      49.010  47.771  17.435  1.00                 N  
ATOM    250  N   VAL   191      49.941  54.936  17.445  1.00                 N  
ATOM    251  CA  VAL   191      51.286  55.479  17.586  1.00                 C  
ATOM    252  C   VAL   191      52.160  54.590  18.465  1.00                 C  
ATOM    253  O   VAL   191      51.873  54.395  19.644  1.00                 O  
ATOM    254  CB  VAL   191      51.261  56.907  18.162  1.00                 C  
ATOM    255  CG1 VAL   191      52.676  57.437  18.334  1.00                 C  
ATOM    256  CG2 VAL   191      50.448  57.829  17.266  1.00                 C  
ATOM    257  N   LEU   192      53.224  54.049  17.879  1.00                 N  
ATOM    258  CA  LEU   192      54.146  53.179  18.606  1.00                 C  
ATOM    259  C   LEU   192      55.483  53.887  18.809  1.00                 C  
ATOM    260  O   LEU   192      55.929  54.632  17.941  1.00                 O  
ATOM    261  CB  LEU   192      54.342  51.860  17.856  1.00                 C  
ATOM    262  CG  LEU   192      53.083  51.025  17.612  1.00                 C  
ATOM    263  CD1 LEU   192      53.408  49.791  16.784  1.00                 C  
ATOM    264  CD2 LEU   192      52.441  50.623  18.931  1.00                 C  
ATOM    265  N   PHE   193      56.119  53.650  19.953  1.00                 N  
ATOM    266  CA  PHE   193      57.413  54.265  20.249  1.00                 C  
ATOM    267  C   PHE   193      58.555  53.316  19.906  1.00                 C  
ATOM    268  O   PHE   193      58.621  52.201  20.422  1.00                 O  
ATOM    269  CB  PHE   193      57.488  54.673  21.722  1.00                 C  
ATOM    270  CG  PHE   193      56.547  55.783  22.092  1.00                 C  
ATOM    271  CZ  PHE   193      54.810  57.843  22.776  1.00                 C  
ATOM    272  CD1 PHE   193      55.236  55.511  22.441  1.00                 C  
ATOM    273  CE1 PHE   193      54.370  56.533  22.782  1.00                 C  
ATOM    274  CD2 PHE   193      56.972  57.100  22.090  1.00                 C  
ATOM    275  CE2 PHE   193      56.107  58.122  22.431  1.00                 C  
ATOM    276  N   LYS   194      59.456  53.769  19.040  1.00                 N  
ATOM    277  CA  LYS   194      60.595  52.959  18.627  1.00                 C  
ATOM    278  C   LYS   194      61.427  52.511  19.823  1.00                 C  
ATOM    279  O   LYS   194      62.051  51.448  19.795  1.00                 O  
ATOM    280  CB  LYS   194      61.475  53.733  17.643  1.00                 C  
ATOM    281  CD  LYS   194      61.791  54.665  15.335  1.00                 C  
ATOM    282  CE  LYS   194      61.220  54.745  13.929  1.00                 C  
ATOM    283  CG  LYS   194      60.846  53.936  16.275  1.00                 C  
ATOM    284  NZ  LYS   194      60.006  55.605  13.871  1.00                 N  
ATOM    285  N   SER   195      61.428  53.327  20.874  1.00                 N  
ATOM    286  CA  SER   195      62.180  53.025  22.085  1.00                 C  
ATOM    287  C   SER   195      61.753  51.700  22.703  1.00                 C  
ATOM    288  O   SER   195      62.593  50.850  23.006  1.00                 O  
ATOM    289  CB  SER   195      62.017  54.148  23.111  1.00                 C  
ATOM    290  OG  SER   195      62.725  53.856  24.303  1.00                 O  
ATOM    291  N   GLN   196      60.449  51.528  22.902  1.00                 N  
ATOM    292  CA  GLN   196      59.930  50.294  23.482  1.00                 C  
ATOM    293  C   GLN   196      60.088  49.147  22.495  1.00                 C  
ATOM    294  O   GLN   196      60.319  48.007  22.889  1.00                 O  
ATOM    295  CB  GLN   196      58.463  50.465  23.880  1.00                 C  
ATOM    296  CD  GLN   196      58.916  50.997  26.308  1.00                 C  
ATOM    297  CG  GLN   196      58.240  51.440  25.025  1.00                 C  
ATOM    298  OE1 GLN   196      58.798  49.842  26.716  1.00                 O  
ATOM    299  NE2 GLN   196      59.629  51.917  26.947  1.00                 N  
ATOM    300  N   LEU   197      59.959  49.457  21.209  1.00                 N  
ATOM    301  CA  LEU   197      60.090  48.448  20.167  1.00                 C  
ATOM    302  C   LEU   197      61.483  47.822  20.190  1.00                 C  
ATOM    303  O   LEU   197      61.615  46.600  20.225  1.00                 O  
ATOM    304  CB  LEU   197      59.806  49.057  18.793  1.00                 C  
ATOM    305  CG  LEU   197      58.356  49.459  18.516  1.00                 C  
ATOM    306  CD1 LEU   197      58.252  50.230  17.209  1.00                 C  
ATOM    307  CD2 LEU   197      57.456  48.233  18.480  1.00                 C  
ATOM    308  N   GLN   198      62.518  48.658  20.177  1.00                 N  
ATOM    309  CA  GLN   198      63.885  48.150  20.202  1.00                 C  
ATOM    310  C   GLN   198      64.186  47.442  21.518  1.00                 C  
ATOM    311  O   GLN   198      64.813  46.381  21.533  1.00                 O  
ATOM    312  CB  GLN   198      64.884  49.288  19.978  1.00                 C  
ATOM    313  CD  GLN   198      65.803  51.042  18.412  1.00                 C  
ATOM    314  CG  GLN   198      64.860  49.867  18.574  1.00                 C  
ATOM    315  OE1 GLN   198      66.122  51.733  19.380  1.00                 O  
ATOM    316  NE2 GLN   198      66.254  51.273  17.185  1.00                 N  
ATOM    317  N   LYS   199      63.738  48.030  22.622  1.00                 N  
ATOM    318  CA  LYS   199      63.956  47.443  23.939  1.00                 C  
ATOM    319  C   LYS   199      63.491  45.986  23.963  1.00                 C  
ATOM    320  O   LYS   199      64.061  45.149  24.665  1.00                 O  
ATOM    321  CB  LYS   199      63.227  48.252  25.014  1.00                 C  
ATOM    322  CD  LYS   199      62.766  48.641  27.450  1.00                 C  
ATOM    323  CE  LYS   199      62.959  48.115  28.863  1.00                 C  
ATOM    324  CG  LYS   199      63.444  47.742  26.429  1.00                 C  
ATOM    325  NZ  LYS   199      62.297  48.984  29.874  1.00                 N  
ATOM    326  N   SER   200      62.452  45.688  23.191  1.00                 N  
ATOM    327  CA  SER   200      61.916  44.332  23.124  1.00                 C  
ATOM    328  C   SER   200      62.448  43.586  21.899  1.00                 C  
ATOM    329  O   SER   200      62.017  42.472  21.604  1.00                 O  
ATOM    330  CB  SER   200      60.387  44.361  23.096  1.00                 C  
ATOM    331  OG  SER   200      59.910  45.006  21.928  1.00                 O  
ATOM    332  N   GLY   201      63.385  44.214  21.193  1.00                 N  
ATOM    333  CA  GLY   201      63.979  43.606  20.013  1.00                 C  
ATOM    334  C   GLY   201      62.986  43.207  18.934  1.00                 C  
ATOM    335  O   GLY   201      63.155  42.184  18.274  1.00                 O  
ATOM    336  N   VAL   202      61.953  44.018  18.745  1.00                 N  
ATOM    337  CA  VAL   202      60.933  43.731  17.743  1.00                 C  
ATOM    338  C   VAL   202      60.797  44.866  16.729  1.00                 C  
ATOM    339  O   VAL   202      59.722  45.080  16.173  1.00                 O  
ATOM    340  CB  VAL   202      59.563  43.460  18.393  1.00                 C  
ATOM    341  CG1 VAL   202      59.617  42.200  19.243  1.00                 C  
ATOM    342  CG2 VAL   202      59.126  44.653  19.229  1.00                 C  
ATOM    343  N   GLU   203      61.891  45.584  16.487  1.00                 N  
ATOM    344  CA  GLU   203      61.880  46.702  15.549  1.00                 C  
ATOM    345  C   GLU   203      61.649  46.279  14.097  1.00                 C  
ATOM    346  O   GLU   203      60.786  46.836  13.416  1.00                 O  
ATOM    347  CB  GLU   203      63.193  47.483  15.631  1.00                 C  
ATOM    348  CD  GLU   203      64.536  49.485  14.879  1.00                 C  
ATOM    349  CG  GLU   203      63.248  48.702  14.724  1.00                 C  
ATOM    350  OE1 GLU   203      65.391  49.070  15.690  1.00                 O  
ATOM    351  OE2 GLU   203      64.692  50.514  14.188  1.00                 O  
ATOM    352  N   HIS   204      62.414  45.298  13.625  1.00                 N  
ATOM    353  CA  HIS   204      62.267  44.807  12.255  1.00                 C  
ATOM    354  C   HIS   204      60.952  44.045  12.066  1.00                 C  
ATOM    355  O   HIS   204      60.336  44.105  11.003  1.00                 O  
ATOM    356  CB  HIS   204      63.446  43.907  11.879  1.00                 C  
ATOM    357  CG  HIS   204      64.740  44.642  11.719  1.00                 C  
ATOM    358  ND1 HIS   204      64.987  45.495  10.665  1.00                 N  
ATOM    359  CE1 HIS   204      66.226  46.003  10.793  1.00                 C  
ATOM    360  CD2 HIS   204      65.987  44.724  12.466  1.00                 C  
ATOM    361  NE2 HIS   204      66.831  45.544  11.872  1.00                 N  
ATOM    362  N   GLN   205      60.529  43.330  13.105  1.00                 N  
ATOM    363  CA  GLN   205      59.305  42.539  13.051  1.00                 C  
ATOM    364  C   GLN   205      58.039  43.363  12.835  1.00                 C  
ATOM    365  O   GLN   205      57.052  42.862  12.301  1.00                 O  
ATOM    366  CB  GLN   205      59.138  41.722  14.334  1.00                 C  
ATOM    367  CD  GLN   205      58.096  39.685  13.265  1.00                 C  
ATOM    368  CG  GLN   205      57.953  40.770  14.314  1.00                 C  
ATOM    369  OE1 GLN   205      59.204  39.376  12.824  1.00                 O  
ATOM    370  NE2 GLN   205      56.973  39.102  12.861  1.00                 N  
ATOM    371  N   LEU   206      58.071  44.626  13.245  1.00                 N  
ATOM    372  CA  LEU   206      56.915  45.498  13.084  1.00                 C  
ATOM    373  C   LEU   206      56.626  45.729  11.604  1.00                 C  
ATOM    374  O   LEU   206      55.499  45.529  11.150  1.00                 O  
ATOM    375  CB  LEU   206      57.146  46.831  13.799  1.00                 C  
ATOM    376  CG  LEU   206      56.028  47.868  13.676  1.00                 C  
ATOM    377  CD1 LEU   206      54.736  47.341  14.283  1.00                 C  
ATOM    378  CD2 LEU   206      56.431  49.174  14.343  1.00                 C  
ATOM    379  N   ARG   207      57.643  46.147  10.853  1.00                 N  
ATOM    380  CA  ARG   207      57.468  46.414   9.424  1.00                 C  
ATOM    381  C   ARG   207      57.072  45.171   8.645  1.00                 C  
ATOM    382  O   ARG   207      56.291  45.247   7.697  1.00                 O  
ATOM    383  CB  ARG   207      58.750  46.999   8.827  1.00                 C  
ATOM    384  CD  ARG   207      60.141  49.047   8.417  1.00                 C  
ATOM    385  NE  ARG   207      61.413  48.343   8.566  1.00                 N  
ATOM    386  CG  ARG   207      59.043  48.425   9.264  1.00                 C  
ATOM    387  CZ  ARG   207      62.314  48.619   9.502  1.00                 C  
ATOM    388  NH1 ARG   207      63.443  47.926   9.561  1.00                 N  
ATOM    389  NH2 ARG   207      62.085  49.588  10.378  1.00                 N  
ATOM    390  N   ARG   208      57.627  44.030   9.028  1.00                 N  
ATOM    391  CA  ARG   208      57.305  42.790   8.344  1.00                 C  
ATOM    392  C   ARG   208      55.833  42.440   8.575  1.00                 C  
ATOM    393  O   ARG   208      55.126  42.039   7.646  1.00                 O  
ATOM    394  CB  ARG   208      58.215  41.659   8.827  1.00                 C  
ATOM    395  CD  ARG   208      60.439  40.511   8.632  1.00                 C  
ATOM    396  NE  ARG   208      60.525  40.193  10.055  1.00                 N  
ATOM    397  CG  ARG   208      59.662  41.794   8.381  1.00                 C  
ATOM    398  CZ  ARG   208      61.475  40.646  10.866  1.00                 C  
ATOM    399  NH1 ARG   208      61.473  40.304  12.147  1.00                 N  
ATOM    400  NH2 ARG   208      62.426  41.441  10.394  1.00                 N  
ATOM    401  N   GLU   209      55.371  42.612   9.811  1.00                 N  
ATOM    402  CA  GLU   209      53.986  42.306  10.155  1.00                 C  
ATOM    403  C   GLU   209      53.018  43.313   9.521  1.00                 C  
ATOM    404  O   GLU   209      51.915  42.949   9.113  1.00                 O  
ATOM    405  CB  GLU   209      53.802  42.290  11.674  1.00                 C  
ATOM    406  CD  GLU   209      52.016  40.506  11.749  1.00                 C  
ATOM    407  CG  GLU   209      52.398  41.924  12.125  1.00                 C  
ATOM    408  OE1 GLU   209      52.928  39.694  11.489  1.00                 O  
ATOM    409  OE2 GLU   209      50.804  40.206  11.715  1.00                 O  
ATOM    410  N   ILE   210      53.435  44.575   9.431  1.00                 N  
ATOM    411  CA  ILE   210      52.588  45.603   8.829  1.00                 C  
ATOM    412  C   ILE   210      52.452  45.340   7.332  1.00                 C  
ATOM    413  O   ILE   210      51.469  45.742   6.712  1.00                 O  
ATOM    414  CB  ILE   210      53.146  47.015   9.085  1.00                 C  
ATOM    415  CD1 ILE   210      51.795  47.254  11.234  1.00                 C  
ATOM    416  CG1 ILE   210      53.160  47.319  10.585  1.00                 C  
ATOM    417  CG2 ILE   210      52.352  48.052   8.305  1.00                 C  
ATOM    418  N   GLU   211      53.442  44.650   6.768  1.00                 N  
ATOM    419  CA  GLU   211      53.462  44.316   5.346  1.00                 C  
ATOM    420  C   GLU   211      52.399  43.286   4.983  1.00                 C  
ATOM    421  O   GLU   211      51.671  43.448   4.005  1.00                 O  
ATOM    422  CB  GLU   211      54.841  43.793   4.938  1.00                 C  
ATOM    423  CD  GLU   211      54.837  44.667   2.568  1.00                 C  
ATOM    424  CG  GLU   211      54.962  43.449   3.462  1.00                 C  
ATOM    425  OE1 GLU   211      55.028  45.795   3.070  1.00                 O  
ATOM    426  OE2 GLU   211      54.549  44.494   1.365  1.00                 O  
ATOM    427  N   ILE   212      52.322  42.215   5.761  1.00                 N  
ATOM    428  CA  ILE   212      51.336  41.181   5.501  1.00                 C  
ATOM    429  C   ILE   212      49.928  41.713   5.782  1.00                 C  
ATOM    430  O   ILE   212      49.008  41.495   4.994  1.00                 O  
ATOM    431  CB  ILE   212      51.609  39.917   6.338  1.00                 C  
ATOM    432  CD1 ILE   212      53.391  38.159   6.817  1.00                 C  
ATOM    433  CG1 ILE   212      52.908  39.248   5.884  1.00                 C  
ATOM    434  CG2 ILE   212      50.425  38.965   6.267  1.00                 C  
ATOM    435  N   GLN   213      49.770  42.423   6.897  1.00                 N  
ATOM    436  CA  GLN   213      48.475  42.994   7.270  1.00                 C  
ATOM    437  C   GLN   213      48.015  44.005   6.231  1.00                 C  
ATOM    438  O   GLN   213      46.832  44.087   5.904  1.00                 O  
ATOM    439  CB  GLN   213      48.556  43.650   8.650  1.00                 C  
ATOM    440  CD  GLN   213      48.900  43.352  11.135  1.00                 C  
ATOM    441  CG  GLN   213      48.706  42.664   9.797  1.00                 C  
ATOM    442  OE1 GLN   213      48.956  44.579  11.210  1.00                 O  
ATOM    443  NE2 GLN   213      49.002  42.561  12.196  1.00                 N  
ATOM    444  N   SER   214      48.970  44.776   5.724  1.00                 N  
ATOM    445  CA  SER   214      48.716  45.800   4.718  1.00                 C  
ATOM    446  C   SER   214      47.966  45.281   3.493  1.00                 C  
ATOM    447  O   SER   214      47.223  46.027   2.859  1.00                 O  
ATOM    448  CB  SER   214      50.029  46.436   4.257  1.00                 C  
ATOM    449  OG  SER   214      49.796  47.438   3.283  1.00                 O  
ATOM    450  N   HIS   215      48.157  44.009   3.160  1.00                 N  
ATOM    451  CA  HIS   215      47.497  43.432   1.993  1.00                 C  
ATOM    452  C   HIS   215      46.267  42.576   2.276  1.00                 C  
ATOM    453  O   HIS   215      45.701  41.986   1.361  1.00                 O  
ATOM    454  CB  HIS   215      48.478  42.573   1.193  1.00                 C  
ATOM    455  CG  HIS   215      49.614  43.346   0.599  1.00                 C  
ATOM    456  ND1 HIS   215      49.444  44.247  -0.430  1.00                 N  
ATOM    457  CE1 HIS   215      50.637  44.780  -0.747  1.00                 C  
ATOM    458  CD2 HIS   215      51.048  43.429   0.834  1.00                 C  
ATOM    459  NE2 HIS   215      51.604  44.295   0.008  1.00                 N  
ATOM    460  N   LEU   216      45.854  42.500   3.535  1.00                 N  
ATOM    461  CA  LEU   216      44.674  41.720   3.882  1.00                 C  
ATOM    462  C   LEU   216      43.456  42.616   3.742  1.00                 C  
ATOM    463  O   LEU   216      43.256  43.535   4.538  1.00                 O  
ATOM    464  CB  LEU   216      44.801  41.158   5.299  1.00                 C  
ATOM    465  CG  LEU   216      45.982  40.218   5.552  1.00                 C  
ATOM    466  CD1 LEU   216      46.040  39.811   7.017  1.00                 C  
ATOM    467  CD2 LEU   216      45.890  38.987   4.664  1.00                 C  
ATOM    468  N   GLN   217      42.652  42.361   2.716  1.00                 N  
ATOM    469  CA  GLN   217      41.456  43.152   2.486  1.00                 C  
ATOM    470  C   GLN   217      40.215  42.279   2.574  1.00                 C  
ATOM    471  O   GLN   217      39.927  41.472   1.693  1.00                 O  
ATOM    472  CB  GLN   217      41.525  43.845   1.123  1.00                 C  
ATOM    473  CD  GLN   217      40.093  45.843   1.700  1.00                 C  
ATOM    474  CG  GLN   217      40.289  44.657   0.776  1.00                 C  
ATOM    475  OE1 GLN   217      40.932  46.742   1.758  1.00                 O  
ATOM    476  NE2 GLN   217      38.981  45.850   2.426  1.00                 N  
ATOM    477  N   HIS   218      39.489  42.446   3.668  1.00                 N  
ATOM    478  CA  HIS   218      38.288  41.675   3.913  1.00                 C  
ATOM    479  C   HIS   218      37.386  42.558   4.762  1.00                 C  
ATOM    480  O   HIS   218      37.863  43.277   5.631  1.00                 O  
ATOM    481  CB  HIS   218      38.632  40.350   4.597  1.00                 C  
ATOM    482  CG  HIS   218      37.468  39.419   4.729  1.00                 C  
ATOM    483  ND1 HIS   218      36.512  39.557   5.713  1.00                 N  
ATOM    484  CE1 HIS   218      35.599  38.578   5.577  1.00                 C  
ATOM    485  CD2 HIS   218      36.991  38.244   4.014  1.00                 C  
ATOM    486  NE2 HIS   218      35.880  37.787   4.560  1.00                 N  
ATOM    487  N   ASP   219      36.068  42.525   4.516  1.00                 N  
ATOM    488  CA  ASP   219      35.165  43.368   5.306  1.00                 C  
ATOM    489  C   ASP   219      35.157  43.130   6.822  1.00                 C  
ATOM    490  O   ASP   219      34.769  44.016   7.581  1.00                 O  
ATOM    491  CB  ASP   219      33.723  43.212   4.818  1.00                 C  
ATOM    492  CG  ASP   219      33.492  43.859   3.467  1.00                 C  
ATOM    493  OD1 ASP   219      34.351  44.656   3.035  1.00                 O  
ATOM    494  OD2 ASP   219      32.452  43.569   2.840  1.00                 O  
ATOM    495  N   ASN   220      35.591  41.954   7.266  1.00                 N  
ATOM    496  CA  ASN   220      35.606  41.663   8.702  1.00                 C  
ATOM    497  C   ASN   220      36.996  41.685   9.329  1.00                 C  
ATOM    498  O   ASN   220      37.219  41.139  10.412  1.00                 O  
ATOM    499  CB  ASN   220      34.957  40.306   8.980  1.00                 C  
ATOM    500  CG  ASN   220      33.465  40.307   8.712  1.00                 C  
ATOM    501  OD1 ASN   220      32.754  41.230   9.110  1.00                 O  
ATOM    502  ND2 ASN   220      32.986  39.271   8.034  1.00                 N  
ATOM    503  N   ILE   221      37.934  42.309   8.629  1.00                 N  
ATOM    504  CA  ILE   221      39.293  42.461   9.126  1.00                 C  
ATOM    505  C   ILE   221      39.542  43.965   9.107  1.00                 C  
ATOM    506  O   ILE   221      39.425  44.593   8.057  1.00                 O  
ATOM    507  CB  ILE   221      40.298  41.664   8.274  1.00                 C  
ATOM    508  CD1 ILE   221      40.755  39.347   7.315  1.00                 C  
ATOM    509  CG1 ILE   221      39.949  40.174   8.291  1.00                 C  
ATOM    510  CG2 ILE   221      41.720  41.919   8.750  1.00                 C  
ATOM    511  N   LEU   222      39.857  44.548  10.259  1.00                 N  
ATOM    512  CA  LEU   222      40.100  45.988  10.318  1.00                 C  
ATOM    513  C   LEU   222      41.209  46.330   9.333  1.00                 C  
ATOM    514  O   LEU   222      42.294  45.747   9.372  1.00                 O  
ATOM    515  CB  LEU   222      40.464  46.412  11.742  1.00                 C  
ATOM    516  CG  LEU   222      40.664  47.911  11.973  1.00                 C  
ATOM    517  CD1 LEU   222      39.355  48.663  11.785  1.00                 C  
ATOM    518  CD2 LEU   222      41.228  48.171  13.362  1.00                 C  
ATOM    519  N   ARG   223      40.937  47.286   8.454  1.00                 N  
ATOM    520  CA  ARG   223      41.911  47.680   7.452  1.00                 C  
ATOM    521  C   ARG   223      43.068  48.520   7.993  1.00                 C  
ATOM    522  O   ARG   223      42.874  49.438   8.792  1.00                 O  
ATOM    523  CB  ARG   223      41.234  48.464   6.326  1.00                 C  
ATOM    524  CD  ARG   223      39.590  48.494   4.429  1.00                 C  
ATOM    525  NE  ARG   223      38.653  47.718   3.620  1.00                 N  
ATOM    526  CG  ARG   223      40.240  47.650   5.514  1.00                 C  
ATOM    527  CZ  ARG   223      37.383  47.503   3.947  1.00                 C  
ATOM    528  NH1 ARG   223      36.605  46.785   3.149  1.00                 N  
ATOM    529  NH2 ARG   223      36.895  48.006   5.073  1.00                 N  
ATOM    530  N   LEU   224      44.274  48.181   7.555  1.00                 N  
ATOM    531  CA  LEU   224      45.476  48.919   7.926  1.00                 C  
ATOM    532  C   LEU   224      45.844  49.608   6.612  1.00                 C  
ATOM    533  O   LEU   224      46.392  48.975   5.707  1.00                 O  
ATOM    534  CB  LEU   224      46.542  47.967   8.472  1.00                 C  
ATOM    535  CG  LEU   224      47.732  48.617   9.182  1.00                 C  
ATOM    536  CD1 LEU   224      48.546  47.573   9.931  1.00                 C  
ATOM    537  CD2 LEU   224      48.611  49.359   8.187  1.00                 C  
ATOM    538  N   TYR   225      45.515  50.893   6.503  1.00                 N  
ATOM    539  CA  TYR   225      45.760  51.656   5.281  1.00                 C  
ATOM    540  C   TYR   225      47.211  51.922   4.939  1.00                 C  
ATOM    541  O   TYR   225      47.695  51.519   3.879  1.00                 O  
ATOM    542  CB  TYR   225      45.052  53.011   5.344  1.00                 C  
ATOM    543  CG  TYR   225      45.273  53.875   4.123  1.00                 C  
ATOM    544  OH  TYR   225      45.869  56.243   0.757  1.00                 O  
ATOM    545  CZ  TYR   225      45.673  55.460   1.872  1.00                 C  
ATOM    546  CD1 TYR   225      44.565  53.644   2.951  1.00                 C  
ATOM    547  CE1 TYR   225      44.760  54.429   1.830  1.00                 C  
ATOM    548  CD2 TYR   225      46.189  54.919   4.147  1.00                 C  
ATOM    549  CE2 TYR   225      46.397  55.714   3.036  1.00                 C  
ATOM    550  N   ASN   226      47.905  52.619   5.821  1.00                 N  
ATOM    551  CA  ASN   226      49.296  52.916   5.557  1.00                 C  
ATOM    552  C   ASN   226      50.109  52.983   6.825  1.00                 C  
ATOM    553  O   ASN   226      49.664  52.555   7.894  1.00                 O  
ATOM    554  CB  ASN   226      49.426  54.226   4.778  1.00                 C  
ATOM    555  CG  ASN   226      50.658  54.260   3.895  1.00                 C  
ATOM    556  OD1 ASN   226      51.708  53.731   4.259  1.00                 O  
ATOM    557  ND2 ASN   226      50.533  54.884   2.730  1.00                 N  
ATOM    558  N   TRP   227      51.311  53.532   6.705  1.00                 N  
ATOM    559  CA  TRP   227      52.196  53.656   7.845  1.00                 C  
ATOM    560  C   TRP   227      53.341  54.591   7.485  1.00                 C  
ATOM    561  O   TRP   227      53.748  54.672   6.329  1.00                 O  
ATOM    562  CB  TRP   227      52.717  52.282   8.271  1.00                 C  
ATOM    563  CG  TRP   227      53.484  51.572   7.198  1.00                 C  
ATOM    564  CD1 TRP   227      53.009  50.618   6.345  1.00                 C  
ATOM    565  NE1 TRP   227      54.007  50.199   5.498  1.00                 N  
ATOM    566  CD2 TRP   227      54.864  51.761   6.861  1.00                 C  
ATOM    567  CE2 TRP   227      55.156  50.889   5.797  1.00                 C  
ATOM    568  CH2 TRP   227      57.397  51.629   5.721  1.00                 C  
ATOM    569  CZ2 TRP   227      56.422  50.814   5.218  1.00                 C  
ATOM    570  CE3 TRP   227      55.881  52.584   7.356  1.00                 C  
ATOM    571  CZ3 TRP   227      57.134  52.506   6.779  1.00                 C  
ATOM    572  N   PHE   228      53.845  55.297   8.485  1.00                 N  
ATOM    573  CA  PHE   228      54.972  56.199   8.316  1.00                 C  
ATOM    574  C   PHE   228      55.649  56.277   9.675  1.00                 C  
ATOM    575  O   PHE   228      55.111  55.786  10.668  1.00                 O  
ATOM    576  CB  PHE   228      54.496  57.562   7.810  1.00                 C  
ATOM    577  CG  PHE   228      53.603  58.289   8.775  1.00                 C  
ATOM    578  CZ  PHE   228      51.944  59.630  10.557  1.00                 C  
ATOM    579  CD1 PHE   228      54.128  59.197   9.677  1.00                 C  
ATOM    580  CE1 PHE   228      53.306  59.866  10.564  1.00                 C  
ATOM    581  CD2 PHE   228      52.238  58.064   8.780  1.00                 C  
ATOM    582  CE2 PHE   228      51.416  58.732   9.667  1.00                 C  
ATOM    583  N   HIS   229      56.837  56.860   9.730  1.00                 N  
ATOM    584  CA  HIS   229      57.545  56.935  10.995  1.00                 C  
ATOM    585  C   HIS   229      58.470  58.135  11.048  1.00                 C  
ATOM    586  O   HIS   229      58.587  58.891  10.086  1.00                 O  
ATOM    587  CB  HIS   229      58.345  55.653  11.238  1.00                 C  
ATOM    588  CG  HIS   229      59.415  55.407  10.221  1.00                 C  
ATOM    589  ND1 HIS   229      60.628  56.060  10.244  1.00                 N  
ATOM    590  CE1 HIS   229      61.376  55.632   9.211  1.00                 C  
ATOM    591  CD2 HIS   229      59.559  54.554   9.051  1.00                 C  
ATOM    592  NE2 HIS   229      60.740  54.728   8.491  1.00                 N  
ATOM    593  N   ASP   230      59.115  58.303  12.194  1.00                 N  
ATOM    594  CA  ASP   230      60.065  59.379  12.389  1.00                 C  
ATOM    595  C   ASP   230      61.122  58.887  13.359  1.00                 C  
ATOM    596  O   ASP   230      61.180  57.695  13.663  1.00                 O  
ATOM    597  CB  ASP   230      59.356  60.633  12.904  1.00                 C  
ATOM    598  CG  ASP   230      58.700  60.419  14.253  1.00                 C  
ATOM    599  OD1 ASP   230      59.097  59.471  14.963  1.00                 O  
ATOM    600  OD2 ASP   230      57.789  61.199  14.602  1.00                 O  
ATOM    601  N   LYS   231      61.954  59.797  13.844  1.00                 N  
ATOM    602  CA  LYS   231      63.035  59.442  14.754  1.00                 C  
ATOM    603  C   LYS   231      62.653  58.588  15.961  1.00                 C  
ATOM    604  O   LYS   231      63.426  57.723  16.377  1.00                 O  
ATOM    605  CB  LYS   231      63.720  60.701  15.290  1.00                 C  
ATOM    606  CD  LYS   231      65.561  61.713  16.662  1.00                 C  
ATOM    607  CE  LYS   231      66.706  61.438  17.624  1.00                 C  
ATOM    608  CG  LYS   231      64.889  60.423  16.221  1.00                 C  
ATOM    609  NZ  LYS   231      67.375  62.693  18.065  1.00                 N  
ATOM    610  N   THR   232      61.470  58.809  16.523  1.00                 N  
ATOM    611  CA  THR   232      61.082  58.057  17.709  1.00                 C  
ATOM    612  C   THR   232      59.746  57.322  17.677  1.00                 C  
ATOM    613  O   THR   232      59.420  56.610  18.624  1.00                 O  
ATOM    614  CB  THR   232      61.031  58.958  18.957  1.00                 C  
ATOM    615  OG1 THR   232      60.075  60.006  18.754  1.00                 O  
ATOM    616  CG2 THR   232      62.392  59.585  19.218  1.00                 C  
ATOM    617  N   ARG   233      58.968  57.484  16.614  1.00                 N  
ATOM    618  CA  ARG   233      57.673  56.813  16.552  1.00                 C  
ATOM    619  C   ARG   233      57.285  56.226  15.203  1.00                 C  
ATOM    620  O   ARG   233      57.719  56.691  14.154  1.00                 O  
ATOM    621  CB  ARG   233      56.554  57.768  16.971  1.00                 C  
ATOM    622  CD  ARG   233      55.479  59.141  18.777  1.00                 C  
ATOM    623  NE  ARG   233      55.572  59.631  20.150  1.00                 N  
ATOM    624  CG  ARG   233      56.655  58.251  18.409  1.00                 C  
ATOM    625  CZ  ARG   233      54.685  60.442  20.716  1.00                 C  
ATOM    626  NH1 ARG   233      54.851  60.835  21.971  1.00                 N  
ATOM    627  NH2 ARG   233      53.632  60.858  20.025  1.00                 N  
ATOM    628  N   ILE   234      56.458  55.188  15.259  1.00                 N  
ATOM    629  CA  ILE   234      55.930  54.526  14.074  1.00                 C  
ATOM    630  C   ILE   234      54.427  54.800  14.113  1.00                 C  
ATOM    631  O   ILE   234      53.798  54.670  15.160  1.00                 O  
ATOM    632  CB  ILE   234      56.276  53.025  14.065  1.00                 C  
ATOM    633  CD1 ILE   234      58.225  51.396  14.277  1.00                 C  
ATOM    634  CG1 ILE   234      57.793  52.828  14.044  1.00                 C  
ATOM    635  CG2 ILE   234      55.597  52.330  12.894  1.00                 C  
ATOM    636  N   TYR   235      53.861  55.194  12.981  1.00                 N  
ATOM    637  CA  TYR   235      52.439  55.503  12.914  1.00                 C  
ATOM    638  C   TYR   235      51.697  54.560  11.982  1.00                 C  
ATOM    639  O   TYR   235      52.079  54.389  10.827  1.00                 O  
ATOM    640  CB  TYR   235      52.226  56.948  12.460  1.00                 C  
ATOM    641  CG  TYR   235      52.751  57.980  13.433  1.00                 C  
ATOM    642  OH  TYR   235      54.211  60.816  16.101  1.00                 O  
ATOM    643  CZ  TYR   235      53.726  59.877  15.218  1.00                 C  
ATOM    644  CD1 TYR   235      54.082  58.376  13.399  1.00                 C  
ATOM    645  CE1 TYR   235      54.571  59.318  14.284  1.00                 C  
ATOM    646  CD2 TYR   235      51.914  58.554  14.381  1.00                 C  
ATOM    647  CE2 TYR   235      52.386  59.498  15.274  1.00                 C  
ATOM    648  N   LEU   236      50.630  53.956  12.494  1.00                 N  
ATOM    649  CA  LEU   236      49.810  53.042  11.713  1.00                 C  
ATOM    650  C   LEU   236      48.466  53.706  11.437  1.00                 C  
ATOM    651  O   LEU   236      47.767  54.114  12.365  1.00                 O  
ATOM    652  CB  LEU   236      49.635  51.714  12.453  1.00                 C  
ATOM    653  CG  LEU   236      50.917  50.945  12.779  1.00                 C  
ATOM    654  CD1 LEU   236      50.604  49.700  13.594  1.00                 C  
ATOM    655  CD2 LEU   236      51.658  50.571  11.505  1.00                 C  
ATOM    656  N   ILE   237      48.104  53.808  10.164  1.00                 N  
ATOM    657  CA  ILE   237      46.841  54.415   9.771  1.00                 C  
ATOM    658  C   ILE   237      45.826  53.284   9.657  1.00                 C  
ATOM    659  O   ILE   237      45.933  52.427   8.779  1.00                 O  
ATOM    660  CB  ILE   237      46.980  55.207   8.458  1.00                 C  
ATOM    661  CD1 ILE   237      48.371  57.015   7.319  1.00                 C  
ATOM    662  CG1 ILE   237      48.006  56.330   8.618  1.00                 C  
ATOM    663  CG2 ILE   237      45.626  55.736   8.009  1.00                 C  
ATOM    664  N   LEU   238      44.839  53.295  10.544  1.00                 N  
ATOM    665  CA  LEU   238      43.837  52.238  10.584  1.00                 C  
ATOM    666  C   LEU   238      42.404  52.688  10.378  1.00                 C  
ATOM    667  O   LEU   238      42.040  53.831  10.655  1.00                 O  
ATOM    668  CB  LEU   238      43.901  51.489  11.917  1.00                 C  
ATOM    669  CG  LEU   238      45.233  50.814  12.251  1.00                 C  
ATOM    670  CD1 LEU   238      45.198  50.222  13.652  1.00                 C  
ATOM    671  CD2 LEU   238      45.561  49.736  11.230  1.00                 C  
ATOM    672  N   GLU   239      41.592  51.762   9.892  1.00                 N  
ATOM    673  CA  GLU   239      40.180  52.009   9.691  1.00                 C  
ATOM    674  C   GLU   239      39.596  52.289  11.083  1.00                 C  
ATOM    675  O   GLU   239      40.044  51.717  12.079  1.00                 O  
ATOM    676  CB  GLU   239      39.520  50.813   9.002  1.00                 C  
ATOM    677  CD  GLU   239      37.451  49.846   7.922  1.00                 C  
ATOM    678  CG  GLU   239      38.054  51.026   8.659  1.00                 C  
ATOM    679  OE1 GLU   239      38.166  48.842   7.722  1.00                 O  
ATOM    680  OE2 GLU   239      36.263  49.926   7.544  1.00                 O  
ATOM    681  N   PHE   240      38.612  53.174  11.150  1.00                 N  
ATOM    682  CA  PHE   240      37.965  53.491  12.419  1.00                 C  
ATOM    683  C   PHE   240      36.698  52.650  12.569  1.00                 C  
ATOM    684  O   PHE   240      35.864  52.617  11.671  1.00                 O  
ATOM    685  CB  PHE   240      37.643  54.985  12.498  1.00                 C  
ATOM    686  CG  PHE   240      36.969  55.393  13.776  1.00                 C  
ATOM    687  CZ  PHE   240      35.716  56.150  16.139  1.00                 C  
ATOM    688  CD1 PHE   240      37.551  55.117  15.001  1.00                 C  
ATOM    689  CE1 PHE   240      36.931  55.493  16.178  1.00                 C  
ATOM    690  CD2 PHE   240      35.753  56.052  13.755  1.00                 C  
ATOM    691  CE2 PHE   240      35.132  56.427  14.931  1.00                 C  
ATOM    692  N   ALA   241      36.576  51.956  13.700  1.00                 N  
ATOM    693  CA  ALA   241      35.407  51.126  14.012  1.00                 C  
ATOM    694  C   ALA   241      34.655  51.905  15.097  1.00                 C  
ATOM    695  O   ALA   241      35.017  51.858  16.267  1.00                 O  
ATOM    696  CB  ALA   241      35.845  49.739  14.455  1.00                 C  
ATOM    697  N   TYR   242      33.584  52.616  14.714  1.00                 N  
ATOM    698  CA  TYR   242      32.759  53.441  15.601  1.00                 C  
ATOM    699  C   TYR   242      31.986  52.831  16.771  1.00                 C  
ATOM    700  O   TYR   242      31.682  53.545  17.726  1.00                 O  
ATOM    701  CB  TYR   242      31.695  54.192  14.798  1.00                 C  
ATOM    702  CG  TYR   242      30.827  55.105  15.635  1.00                 C  
ATOM    703  OH  TYR   242      28.452  57.625  17.936  1.00                 O  
ATOM    704  CZ  TYR   242      29.236  56.790  17.174  1.00                 C  
ATOM    705  CD1 TYR   242      31.293  56.345  16.050  1.00                 C  
ATOM    706  CE1 TYR   242      30.507  57.186  16.815  1.00                 C  
ATOM    707  CD2 TYR   242      29.544  54.722  16.006  1.00                 C  
ATOM    708  CE2 TYR   242      28.744  55.550  16.771  1.00                 C  
ATOM    709  N   ARG   243      31.667  51.539  16.718  1.00                 N  
ATOM    710  CA  ARG   243      30.911  50.924  17.807  1.00                 C  
ATOM    711  C   ARG   243      31.765  50.257  18.893  1.00                 C  
ATOM    712  O   ARG   243      31.246  49.593  19.790  1.00                 O  
ATOM    713  CB  ARG   243      29.940  49.875  17.260  1.00                 C  
ATOM    714  CD  ARG   243      27.886  49.358  15.914  1.00                 C  
ATOM    715  NE  ARG   243      26.814  49.893  15.078  1.00                 N  
ATOM    716  CG  ARG   243      28.805  50.453  16.431  1.00                 C  
ATOM    717  CZ  ARG   243      25.658  50.350  15.547  1.00                 C  
ATOM    718  NH1 ARG   243      24.741  50.818  14.711  1.00                 N  
ATOM    719  NH2 ARG   243      25.421  50.338  16.852  1.00                 N  
ATOM    720  N   GLY   244      33.078  50.447  18.808  1.00                 N  
ATOM    721  CA  GLY   244      33.979  49.908  19.815  1.00                 C  
ATOM    722  C   GLY   244      34.215  48.411  19.825  1.00                 C  
ATOM    723  O   GLY   244      33.969  47.722  18.831  1.00                 O  
ATOM    724  N   GLU   245      34.691  47.916  20.967  1.00                 N  
ATOM    725  CA  GLU   245      35.003  46.505  21.149  1.00                 C  
ATOM    726  C   GLU   245      33.806  45.604  21.431  1.00                 C  
ATOM    727  O   GLU   245      32.837  46.011  22.062  1.00                 O  
ATOM    728  CB  GLU   245      36.005  46.321  22.290  1.00                 C  
ATOM    729  CD  GLU   245      38.349  46.693  23.155  1.00                 C  
ATOM    730  CG  GLU   245      37.374  46.922  22.017  1.00                 C  
ATOM    731  OE1 GLU   245      38.470  45.536  23.610  1.00                 O  
ATOM    732  OE2 GLU   245      38.992  47.671  23.593  1.00                 O  
ATOM    733  N   LEU   246      33.901  44.366  20.964  1.00                 N  
ATOM    734  CA  LEU   246      32.870  43.371  21.209  1.00                 C  
ATOM    735  C   LEU   246      32.898  43.102  22.719  1.00                 C  
ATOM    736  O   LEU   246      31.863  42.880  23.351  1.00                 O  
ATOM    737  CB  LEU   246      33.130  42.114  20.376  1.00                 C  
ATOM    738  CG  LEU   246      32.089  40.998  20.490  1.00                 C  
ATOM    739  CD1 LEU   246      30.719  41.495  20.054  1.00                 C  
ATOM    740  CD2 LEU   246      32.502  39.791  19.662  1.00                 C  
ATOM    741  N   TYR   247      34.098  43.151  23.289  1.00                 N  
ATOM    742  CA  TYR   247      34.287  42.914  24.717  1.00                 C  
ATOM    743  C   TYR   247      33.444  43.841  25.592  1.00                 C  
ATOM    744  O   TYR   247      32.843  43.396  26.574  1.00                 O  
ATOM    745  CB  TYR   247      35.761  43.072  25.096  1.00                 C  
ATOM    746  CG  TYR   247      36.045  42.838  26.562  1.00                 C  
ATOM    747  OH  TYR   247      36.825  42.177  30.593  1.00                 O  
ATOM    748  CZ  TYR   247      36.567  42.398  29.259  1.00                 C  
ATOM    749  CD1 TYR   247      36.123  41.549  27.075  1.00                 C  
ATOM    750  CE1 TYR   247      36.382  41.326  28.414  1.00                 C  
ATOM    751  CD2 TYR   247      36.234  43.906  27.430  1.00                 C  
ATOM    752  CE2 TYR   247      36.494  43.702  28.772  1.00                 C  
ATOM    753  N   LYS   248      33.413  45.127  25.253  1.00                 N  
ATOM    754  CA  LYS   248      32.622  46.078  26.020  1.00                 C  
ATOM    755  C   LYS   248      31.132  45.739  25.900  1.00                 C  
ATOM    756  O   LYS   248      30.382  45.902  26.850  1.00                 O  
ATOM    757  CB  LYS   248      32.891  47.507  25.543  1.00                 C  
ATOM    758  CD  LYS   248      34.476  49.446  25.385  1.00                 C  
ATOM    759  CE  LYS   248      35.860  49.967  25.735  1.00                 C  
ATOM    760  CG  LYS   248      34.270  48.033  25.905  1.00                 C  
ATOM    761  NZ  LYS   248      36.092  51.335  25.194  1.00                 N  
ATOM    762  N   VAL   249      30.706  45.280  24.725  1.00                 N  
ATOM    763  CA  VAL   249      29.306  44.902  24.530  1.00                 C  
ATOM    764  C   VAL   249      28.995  43.670  25.376  1.00                 C  
ATOM    765  O   VAL   249      27.910  43.553  25.954  1.00                 O  
ATOM    766  CB  VAL   249      28.994  44.639  23.045  1.00                 C  
ATOM    767  CG1 VAL   249      27.589  44.078  22.887  1.00                 C  
ATOM    768  CG2 VAL   249      29.158  45.914  22.232  1.00                 C  
ATOM    769  N   LEU   250      29.960  42.756  25.455  1.00                 N  
ATOM    770  CA  LEU   250      29.786  41.535  26.235  1.00                 C  
ATOM    771  C   LEU   250      29.647  41.857  27.727  1.00                 C  
ATOM    772  O   LEU   250      28.864  41.221  28.437  1.00                 O  
ATOM    773  CB  LEU   250      30.960  40.581  26.006  1.00                 C  
ATOM    774  CG  LEU   250      30.894  39.237  26.735  1.00                 C  
ATOM    775  CD1 LEU   250      29.650  38.464  26.324  1.00                 C  
ATOM    776  CD2 LEU   250      32.143  38.415  26.460  1.00                 C  
ATOM    777  N   GLN   251      30.407  42.841  28.199  1.00                 N  
ATOM    778  CA  GLN   251      30.340  43.239  29.604  1.00                 C  
ATOM    779  C   GLN   251      29.011  43.904  29.922  1.00                 C  
ATOM    780  O   GLN   251      28.457  43.729  31.007  1.00                 O  
ATOM    781  CB  GLN   251      31.495  44.181  29.950  1.00                 C  
ATOM    782  CD  GLN   251      33.019  42.401  30.892  1.00                 C  
ATOM    783  CG  GLN   251      32.867  43.529  29.891  1.00                 C  
ATOM    784  OE1 GLN   251      32.758  42.575  32.082  1.00                 O  
ATOM    785  NE2 GLN   251      33.443  41.238  30.411  1.00                 N  
ATOM    786  N   LYS   252      28.514  44.682  28.973  1.00                 N  
ATOM    787  CA  LYS   252      27.263  45.392  29.154  1.00                 C  
ATOM    788  C   LYS   252      26.071  44.448  29.261  1.00                 C  
ATOM    789  O   LYS   252      25.204  44.633  30.115  1.00                 O  
ATOM    790  CB  LYS   252      27.033  46.373  28.003  1.00                 C  
ATOM    791  CD  LYS   252      27.698  48.492  26.833  1.00                 C  
ATOM    792  CE  LYS   252      28.637  49.687  26.839  1.00                 C  
ATOM    793  CG  LYS   252      27.974  47.567  28.007  1.00                 C  
ATOM    794  NZ  LYS   252      28.407  50.580  25.670  1.00                 N  
ATOM    795  N   GLU   253      26.044  43.433  28.402  1.00                 N  
ATOM    796  CA  GLU   253      24.945  42.473  28.361  1.00                 C  
ATOM    797  C   GLU   253      25.158  41.165  29.132  1.00                 C  
ATOM    798  O   GLU   253      24.213  40.396  29.312  1.00                 O  
ATOM    799  CB  GLU   253      24.614  42.098  26.915  1.00                 C  
ATOM    800  CD  GLU   253      23.801  42.853  24.646  1.00                 C  
ATOM    801  CG  GLU   253      24.093  43.255  26.078  1.00                 C  
ATOM    802  OE1 GLU   253      24.086  41.691  24.285  1.00                 O  
ATOM    803  OE2 GLU   253      23.288  43.699  23.883  1.00                 O  
ATOM    804  N   LYS   254      26.393  40.921  29.567  1.00                 N  
ATOM    805  CA  LYS   254      26.814  39.716  30.302  1.00                 C  
ATOM    806  C   LYS   254      27.030  38.510  29.374  1.00                 C  
ATOM    807  O   LYS   254      27.914  37.689  29.606  1.00                 O  
ATOM    808  CB  LYS   254      25.783  39.354  31.373  1.00                 C  
ATOM    809  CD  LYS   254      24.603  39.975  33.500  1.00                 C  
ATOM    810  CE  LYS   254      24.369  41.065  34.532  1.00                 C  
ATOM    811  CG  LYS   254      25.590  40.425  32.435  1.00                 C  
ATOM    812  NZ  LYS   254      23.360  40.660  35.549  1.00                 N  
ATOM    813  N   ARG   255      26.228  38.413  28.320  1.00                 N  
ATOM    814  CA  ARG   255      26.342  37.322  27.343  1.00                 C  
ATOM    815  C   ARG   255      25.532  37.705  26.110  1.00                 C  
ATOM    816  O   ARG   255      24.696  38.602  26.179  1.00                 O  
ATOM    817  CB  ARG   255      25.857  36.005  27.952  1.00                 C  
ATOM    818  CD  ARG   255      24.042  34.746  29.143  1.00                 C  
ATOM    819  NE  ARG   255      24.851  34.525  30.339  1.00                 N  
ATOM    820  CG  ARG   255      24.416  36.037  28.433  1.00                 C  
ATOM    821  CZ  ARG   255      24.617  35.096  31.516  1.00                 C  
ATOM    822  NH1 ARG   255      25.407  34.835  32.548  1.00                 N  
ATOM    823  NH2 ARG   255      23.593  35.926  31.658  1.00                 N  
ATOM    824  N   PHE   256      25.786  37.048  24.981  1.00                 N  
ATOM    825  CA  PHE   256      25.069  37.357  23.741  1.00                 C  
ATOM    826  C   PHE   256      24.027  36.291  23.414  1.00                 C  
ATOM    827  O   PHE   256      24.191  35.125  23.772  1.00                 O  
ATOM    828  CB  PHE   256      26.050  37.498  22.576  1.00                 C  
ATOM    829  CG  PHE   256      26.949  38.697  22.681  1.00                 C  
ATOM    830  CZ  PHE   256      28.606  40.920  22.874  1.00                 C  
ATOM    831  CD1 PHE   256      28.249  38.568  23.138  1.00                 C  
ATOM    832  CE1 PHE   256      29.075  39.671  23.235  1.00                 C  
ATOM    833  CD2 PHE   256      26.494  39.954  22.324  1.00                 C  
ATOM    834  CE2 PHE   256      27.321  41.057  22.422  1.00                 C  
ATOM    835  N   ASP   257      22.952  36.696  22.739  1.00                 N  
ATOM    836  CA  ASP   257      21.919  35.744  22.342  1.00                 C  
ATOM    837  C   ASP   257      22.477  34.949  21.160  1.00                 C  
ATOM    838  O   ASP   257      23.535  35.287  20.620  1.00                 O  
ATOM    839  CB  ASP   257      20.623  36.476  21.989  1.00                 C  
ATOM    840  CG  ASP   257      20.753  37.322  20.738  1.00                 C  
ATOM    841  OD1 ASP   257      21.694  37.081  19.953  1.00                 O  
ATOM    842  OD2 ASP   257      19.915  38.227  20.543  1.00                 O  
ATOM    843  N   GLU   258      21.767  33.897  20.760  1.00                 N  
ATOM    844  CA  GLU   258      22.223  33.034  19.679  1.00                 C  
ATOM    845  C   GLU   258      22.385  33.662  18.305  1.00                 C  
ATOM    846  O   GLU   258      23.300  33.299  17.563  1.00                 O  
ATOM    847  CB  GLU   258      21.276  31.844  19.507  1.00                 C  
ATOM    848  CD  GLU   258      20.333  29.711  20.476  1.00                 C  
ATOM    849  CG  GLU   258      21.338  30.833  20.641  1.00                 C  
ATOM    850  OE1 GLU   258      20.600  28.788  19.677  1.00                 O  
ATOM    851  OE2 GLU   258      19.279  29.753  21.144  1.00                 O  
ATOM    852  N   LYS   259      21.497  34.588  17.962  1.00                 N  
ATOM    853  CA  LYS   259      21.543  35.242  16.659  1.00                 C  
ATOM    854  C   LYS   259      22.769  36.135  16.527  1.00                 C  
ATOM    855  O   LYS   259      23.421  36.162  15.489  1.00                 O  
ATOM    856  CB  LYS   259      20.273  36.063  16.427  1.00                 C  
ATOM    857  CD  LYS   259      17.800  36.104  16.004  1.00                 C  
ATOM    858  CE  LYS   259      16.549  35.266  15.792  1.00                 C  
ATOM    859  CG  LYS   259      19.022  35.226  16.216  1.00                 C  
ATOM    860  NZ  LYS   259      15.335  36.113  15.625  1.00                 N  
ATOM    861  N   THR   260      23.065  36.882  17.582  1.00                 N  
ATOM    862  CA  THR   260      24.224  37.761  17.586  1.00                 C  
ATOM    863  C   THR   260      25.512  36.931  17.533  1.00                 C  
ATOM    864  O   THR   260      26.434  37.239  16.772  1.00                 O  
ATOM    865  CB  THR   260      24.236  38.673  18.827  1.00                 C  
ATOM    866  OG1 THR   260      23.067  39.502  18.826  1.00                 O  
ATOM    867  CG2 THR   260      25.466  39.568  18.818  1.00                 C  
ATOM    868  N   THR   261      25.558  35.878  18.341  1.00                 N  
ATOM    869  CA  THR   261      26.727  34.999  18.406  1.00                 C  
ATOM    870  C   THR   261      26.985  34.282  17.083  1.00                 C  
ATOM    871  O   THR   261      28.098  34.323  16.548  1.00                 O  
ATOM    872  CB  THR   261      26.580  33.946  19.520  1.00                 C  
ATOM    873  OG1 THR   261      26.486  34.600  20.791  1.00                 O  
ATOM    874  CG2 THR   261      27.785  33.018  19.538  1.00                 C  
ATOM    875  N   ALA   262      25.958  33.622  16.549  1.00                 N  
ATOM    876  CA  ALA   262      26.118  32.902  15.292  1.00                 C  
ATOM    877  C   ALA   262      26.590  33.847  14.195  1.00                 C  
ATOM    878  O   ALA   262      27.377  33.461  13.325  1.00                 O  
ATOM    879  CB  ALA   262      24.811  32.234  14.894  1.00                 C  
ATOM    880  N   LYS   263      26.108  35.085  14.237  1.00                 N  
ATOM    881  CA  LYS   263      26.492  36.079  13.245  1.00                 C  
ATOM    882  C   LYS   263      27.985  36.393  13.366  1.00                 C  
ATOM    883  O   LYS   263      28.706  36.396  12.368  1.00                 O  
ATOM    884  CB  LYS   263      25.658  37.351  13.411  1.00                 C  
ATOM    885  CD  LYS   263      25.061  39.640  12.571  1.00                 C  
ATOM    886  CE  LYS   263      25.306  40.682  11.492  1.00                 C  
ATOM    887  CG  LYS   263      25.967  38.433  12.388  1.00                 C  
ATOM    888  NZ  LYS   263      26.661  41.290  11.604  1.00                 N  
ATOM    889  N   TYR   264      28.460  36.646  14.583  1.00                 N  
ATOM    890  CA  TYR   264      29.884  36.925  14.765  1.00                 C  
ATOM    891  C   TYR   264      30.744  35.732  14.361  1.00                 C  
ATOM    892  O   TYR   264      31.821  35.911  13.790  1.00                 O  
ATOM    893  CB  TYR   264      30.174  37.306  16.218  1.00                 C  
ATOM    894  CG  TYR   264      29.686  38.686  16.598  1.00                 C  
ATOM    895  OH  TYR   264      28.343  42.476  17.659  1.00                 O  
ATOM    896  CZ  TYR   264      28.788  41.222  17.306  1.00                 C  
ATOM    897  CD1 TYR   264      29.269  38.961  17.894  1.00                 C  
ATOM    898  CE1 TYR   264      28.822  40.219  18.251  1.00                 C  
ATOM    899  CD2 TYR   264      29.645  39.710  15.660  1.00                 C  
ATOM    900  CE2 TYR   264      29.201  40.974  15.998  1.00                 C  
ATOM    901  N   VAL   265      30.282  34.518  14.667  1.00                 N  
ATOM    902  CA  VAL   265      31.045  33.318  14.323  1.00                 C  
ATOM    903  C   VAL   265      31.166  33.189  12.807  1.00                 C  
ATOM    904  O   VAL   265      32.226  32.845  12.291  1.00                 O  
ATOM    905  CB  VAL   265      30.403  32.051  14.918  1.00                 C  
ATOM    906  CG1 VAL   265      31.085  30.804  14.377  1.00                 C  
ATOM    907  CG2 VAL   265      30.470  32.083  16.437  1.00                 C  
ATOM    908  N   TYR   266      30.081  33.469  12.094  1.00                 N  
ATOM    909  CA  TYR   266      30.106  33.412  10.638  1.00                 C  
ATOM    910  C   TYR   266      31.129  34.417  10.107  1.00                 C  
ATOM    911  O   TYR   266      31.954  34.100   9.247  1.00                 O  
ATOM    912  CB  TYR   266      28.715  33.693  10.067  1.00                 C  
ATOM    913  CG  TYR   266      28.664  33.705   8.556  1.00                 C  
ATOM    914  OH  TYR   266      28.518  33.722   4.400  1.00                 O  
ATOM    915  CZ  TYR   266      28.567  33.718   5.775  1.00                 C  
ATOM    916  CD1 TYR   266      28.217  32.595   7.850  1.00                 C  
ATOM    917  CE1 TYR   266      28.167  32.596   6.469  1.00                 C  
ATOM    918  CD2 TYR   266      29.063  34.826   7.839  1.00                 C  
ATOM    919  CE2 TYR   266      29.020  34.845   6.458  1.00                 C  
ATOM    920  N   GLN   267      31.070  35.639  10.622  1.00                 N  
ATOM    921  CA  GLN   267      31.992  36.672  10.177  1.00                 C  
ATOM    922  C   GLN   267      33.440  36.304  10.460  1.00                 C  
ATOM    923  O   GLN   267      34.312  36.521   9.620  1.00                 O  
ATOM    924  CB  GLN   267      31.662  38.008  10.845  1.00                 C  
ATOM    925  CD  GLN   267      30.014  39.901  11.127  1.00                 C  
ATOM    926  CG  GLN   267      30.367  38.640  10.363  1.00                 C  
ATOM    927  OE1 GLN   267      29.914  39.887  12.354  1.00                 O  
ATOM    928  NE2 GLN   267      29.824  40.998  10.402  1.00                 N  
ATOM    929  N   LEU   268      33.695  35.724  11.628  1.00                 N  
ATOM    930  CA  LEU   268      35.055  35.333  11.997  1.00                 C  
ATOM    931  C   LEU   268      35.514  34.153  11.132  1.00                 C  
ATOM    932  O   LEU   268      36.652  34.121  10.652  1.00                 O  
ATOM    933  CB  LEU   268      35.125  34.974  13.483  1.00                 C  
ATOM    934  CG  LEU   268      36.502  34.580  14.021  1.00                 C  
ATOM    935  CD1 LEU   268      37.499  35.711  13.824  1.00                 C  
ATOM    936  CD2 LEU   268      36.416  34.200  15.491  1.00                 C  
ATOM    937  N   ALA   269      34.626  33.184  10.937  1.00                 N  
ATOM    938  CA  ALA   269      34.955  32.017  10.127  1.00                 C  
ATOM    939  C   ALA   269      35.287  32.456   8.700  1.00                 C  
ATOM    940  O   ALA   269      36.212  31.926   8.088  1.00                 O  
ATOM    941  CB  ALA   269      33.803  31.024  10.135  1.00                 C  
ATOM    942  N   ASN   270      34.540  33.426   8.175  1.00                 N  
ATOM    943  CA  ASN   270      34.795  33.941   6.823  1.00                 C  
ATOM    944  C   ASN   270      36.166  34.618   6.750  1.00                 C  
ATOM    945  O   ASN   270      36.931  34.411   5.808  1.00                 O  
ATOM    946  CB  ASN   270      33.688  34.908   6.400  1.00                 C  
ATOM    947  CG  ASN   270      33.849  35.391   4.972  1.00                 C  
ATOM    948  OD1 ASN   270      34.275  34.638   4.097  1.00                 O  
ATOM    949  ND2 ASN   270      33.509  36.652   4.733  1.00                 N  
ATOM    950  N   ALA   271      36.461  35.442   7.746  1.00                 N  
ATOM    951  CA  ALA   271      37.729  36.154   7.809  1.00                 C  
ATOM    952  C   ALA   271      38.892  35.167   7.953  1.00                 C  
ATOM    953  O   ALA   271      39.916  35.300   7.278  1.00                 O  
ATOM    954  CB  ALA   271      37.725  37.143   8.964  1.00                 C  
ATOM    955  N   LEU   272      38.733  34.186   8.843  1.00                 N  
ATOM    956  CA  LEU   272      39.768  33.181   9.056  1.00                 C  
ATOM    957  C   LEU   272      40.011  32.395   7.768  1.00                 C  
ATOM    958  O   LEU   272      41.156  32.118   7.402  1.00                 O  
ATOM    959  CB  LEU   272      39.374  32.239  10.195  1.00                 C  
ATOM    960  CG  LEU   272      39.360  32.844  11.601  1.00                 C  
ATOM    961  CD1 LEU   272      38.781  31.859  12.604  1.00                 C  
ATOM    962  CD2 LEU   272      40.762  33.262  12.019  1.00                 C  
ATOM    963  N   LYS   273      38.930  32.043   7.079  1.00                 N  
ATOM    964  CA  LYS   273      39.038  31.309   5.826  1.00                 C  
ATOM    965  C   LYS   273      39.950  32.089   4.876  1.00                 C  
ATOM    966  O   LYS   273      40.899  31.543   4.313  1.00                 O  
ATOM    967  CB  LYS   273      37.654  31.088   5.213  1.00                 C  
ATOM    968  CD  LYS   273      36.261  30.087   3.381  1.00                 C  
ATOM    969  CE  LYS   273      36.279  29.339   2.058  1.00                 C  
ATOM    970  CG  LYS   273      37.669  30.304   3.911  1.00                 C  
ATOM    971  NZ  LYS   273      34.906  29.118   1.526  1.00                 N  
ATOM    972  N   TYR   274      39.653  33.373   4.717  1.00                 N  
ATOM    973  CA  TYR   274      40.429  34.260   3.862  1.00                 C  
ATOM    974  C   TYR   274      41.892  34.292   4.298  1.00                 C  
ATOM    975  O   TYR   274      42.797  34.165   3.480  1.00                 O  
ATOM    976  CB  TYR   274      39.840  35.672   3.880  1.00                 C  
ATOM    977  CG  TYR   274      40.621  36.672   3.057  1.00                 C  
ATOM    978  OH  TYR   274      42.759  39.415   0.778  1.00                 O  
ATOM    979  CZ  TYR   274      42.052  38.508   1.533  1.00                 C  
ATOM    980  CD1 TYR   274      40.480  36.720   1.676  1.00                 C  
ATOM    981  CE1 TYR   274      41.188  37.630   0.915  1.00                 C  
ATOM    982  CD2 TYR   274      41.496  37.564   3.663  1.00                 C  
ATOM    983  CE2 TYR   274      42.213  38.481   2.918  1.00                 C  
ATOM    984  N   CYS   275      42.126  34.473   5.591  1.00                 N  
ATOM    985  CA  CYS   275      43.487  34.509   6.096  1.00                 C  
ATOM    986  C   CYS   275      44.239  33.209   5.874  1.00                 C  
ATOM    987  O   CYS   275      45.366  33.219   5.387  1.00                 O  
ATOM    988  CB  CYS   275      43.496  34.841   7.590  1.00                 C  
ATOM    989  SG  CYS   275      43.020  36.541   7.980  1.00                 S  
ATOM    990  N   HIS   276      43.619  32.087   6.222  1.00                 N  
ATOM    991  CA  HIS   276      44.279  30.803   6.039  1.00                 C  
ATOM    992  C   HIS   276      44.707  30.599   4.589  1.00                 C  
ATOM    993  O   HIS   276      45.755  30.012   4.325  1.00                 O  
ATOM    994  CB  HIS   276      43.360  29.661   6.477  1.00                 C  
ATOM    995  CG  HIS   276      43.164  29.578   7.959  1.00                 C  
ATOM    996  ND1 HIS   276      42.288  28.691   8.545  1.00                 N  
ATOM    997  CE1 HIS   276      42.330  28.850   9.880  1.00                 C  
ATOM    998  CD2 HIS   276      43.713  30.264   9.119  1.00                 C  
ATOM    999  NE2 HIS   276      43.184  29.793  10.231  1.00                 N  
ATOM   1000  N   SER   277      43.906  31.090   3.649  1.00                 N  
ATOM   1001  CA  SER   277      44.247  30.940   2.239  1.00                 C  
ATOM   1002  C   SER   277      45.468  31.787   1.880  1.00                 C  
ATOM   1003  O   SER   277      46.150  31.518   0.890  1.00                 O  
ATOM   1004  CB  SER   277      43.058  31.326   1.356  1.00                 C  
ATOM   1005  OG  SER   277      42.792  32.715   1.439  1.00                 O  
ATOM   1006  N   LYS   278      45.737  32.810   2.687  1.00                 N  
ATOM   1007  CA  LYS   278      46.882  33.688   2.467  1.00                 C  
ATOM   1008  C   LYS   278      48.021  33.223   3.370  1.00                 C  
ATOM   1009  O   LYS   278      49.034  33.909   3.514  1.00                 O  
ATOM   1010  CB  LYS   278      46.502  35.144   2.744  1.00                 C  
ATOM   1011  CD  LYS   278      45.813  35.696   0.394  1.00                 C  
ATOM   1012  CE  LYS   278      44.744  36.329  -0.482  1.00                 C  
ATOM   1013  CG  LYS   278      45.390  35.675   1.854  1.00                 C  
ATOM   1014  NZ  LYS   278      45.120  36.302  -1.922  1.00                 N  
ATOM   1015  N   LYS   279      47.836  32.060   3.985  1.00                 N  
ATOM   1016  CA  LYS   279      48.823  31.476   4.889  1.00                 C  
ATOM   1017  C   LYS   279      48.986  32.237   6.201  1.00                 C  
ATOM   1018  O   LYS   279      50.021  32.136   6.851  1.00                 O  
ATOM   1019  CB  LYS   279      50.189  31.386   4.205  1.00                 C  
ATOM   1020  CD  LYS   279      51.588  30.455   2.342  1.00                 C  
ATOM   1021  CE  LYS   279      51.579  29.691   1.027  1.00                 C  
ATOM   1022  CG  LYS   279      50.190  30.566   2.926  1.00                 C  
ATOM   1023  NZ  LYS   279      52.930  29.647   0.401  1.00                 N  
ATOM   1024  N   VAL   280      47.968  32.999   6.586  1.00                 N  
ATOM   1025  CA  VAL   280      48.006  33.749   7.842  1.00                 C  
ATOM   1026  C   VAL   280      47.241  32.913   8.868  1.00                 C  
ATOM   1027  O   VAL   280      46.037  32.692   8.720  1.00                 O  
ATOM   1028  CB  VAL   280      47.410  35.159   7.675  1.00                 C  
ATOM   1029  CG1 VAL   280      47.425  35.904   9.002  1.00                 C  
ATOM   1030  CG2 VAL   280      48.173  35.938   6.615  1.00                 C  
ATOM   1031  N   ILE   281      47.935  32.443   9.901  1.00                 N  
ATOM   1032  CA  ILE   281      47.291  31.603  10.908  1.00                 C  
ATOM   1033  C   ILE   281      47.637  31.947  12.356  1.00                 C  
ATOM   1034  O   ILE   281      48.451  32.831  12.622  1.00                 O  
ATOM   1035  CB  ILE   281      47.617  30.113  10.693  1.00                 C  
ATOM   1036  CD1 ILE   281      49.508  28.410  10.830  1.00                 C  
ATOM   1037  CG1 ILE   281      49.122  29.873  10.821  1.00                 C  
ATOM   1038  CG2 ILE   281      47.079  29.639   9.351  1.00                 C  
ATOM   1039  N   HIS   282      47.006  31.225  13.281  1.00                 N  
ATOM   1040  CA  HIS   282      47.220  31.402  14.713  1.00                 C  
ATOM   1041  C   HIS   282      47.025  32.857  15.125  1.00                 C  
ATOM   1042  O   HIS   282      47.989  33.595  15.334  1.00                 O  
ATOM   1043  CB  HIS   282      48.620  30.929  15.108  1.00                 C  
ATOM   1044  CG  HIS   282      48.753  30.575  16.557  1.00                 C  
ATOM   1045  ND1 HIS   282      48.209  29.430  17.096  1.00                 N  
ATOM   1046  CE1 HIS   282      48.491  29.387  18.410  1.00                 C  
ATOM   1047  CD2 HIS   282      49.380  31.184  17.721  1.00                 C  
ATOM   1048  NE2 HIS   282      49.194  30.436  18.792  1.00                 N  
ATOM   1049  N   ARG   283      45.767  33.258  15.254  1.00                 N  
ATOM   1050  CA  ARG   283      45.429  34.627  15.618  1.00                 C  
ATOM   1051  C   ARG   283      44.869  34.689  17.032  1.00                 C  
ATOM   1052  O   ARG   283      44.357  33.698  17.545  1.00                 O  
ATOM   1053  CB  ARG   283      44.423  35.213  14.625  1.00                 C  
ATOM   1054  CD  ARG   283      43.861  35.790  12.248  1.00                 C  
ATOM   1055  NE  ARG   283      43.440  37.160  12.534  1.00                 N  
ATOM   1056  CG  ARG   283      44.946  35.317  13.201  1.00                 C  
ATOM   1057  CZ  ARG   283      42.391  37.752  11.972  1.00                 C  
ATOM   1058  NH1 ARG   283      42.083  39.001  12.293  1.00                 N  
ATOM   1059  NH2 ARG   283      41.652  37.093  11.089  1.00                 N  
ATOM   1060  N   ASP   284      44.970  35.853  17.662  1.00                 N  
ATOM   1061  CA  ASP   284      44.429  36.033  19.005  1.00                 C  
ATOM   1062  C   ASP   284      43.042  36.640  18.810  1.00                 C  
ATOM   1063  O   ASP   284      42.896  37.860  18.723  1.00                 O  
ATOM   1064  CB  ASP   284      45.356  36.917  19.842  1.00                 C  
ATOM   1065  CG  ASP   284      44.881  37.068  21.274  1.00                 C  
ATOM   1066  OD1 ASP   284      43.756  36.617  21.577  1.00                 O  
ATOM   1067  OD2 ASP   284      45.632  37.638  22.092  1.00                 O  
ATOM   1068  N   ILE   285      42.025  35.788  18.726  1.00                 N  
ATOM   1069  CA  ILE   285      40.665  36.260  18.501  1.00                 C  
ATOM   1070  C   ILE   285      39.786  36.372  19.735  1.00                 C  
ATOM   1071  O   ILE   285      38.656  35.888  19.745  1.00                 O  
ATOM   1072  CB  ILE   285      39.917  35.368  17.493  1.00                 C  
ATOM   1073  CD1 ILE   285      38.889  33.051  17.219  1.00                 C  
ATOM   1074  CG1 ILE   285      39.823  33.933  18.018  1.00                 C  
ATOM   1075  CG2 ILE   285      40.587  35.429  16.129  1.00                 C  
ATOM   1076  N   LYS   286      40.282  37.010  20.779  1.00                 N  
ATOM   1077  CA  LYS   286      39.464  37.155  21.965  1.00                 C  
ATOM   1078  C   LYS   286      38.574  38.387  21.787  1.00                 C  
ATOM   1079  O   LYS   286      38.831  39.234  20.920  1.00                 O  
ATOM   1080  CB  LYS   286      40.343  37.271  23.212  1.00                 C  
ATOM   1081  CD  LYS   286      42.063  38.566  24.503  1.00                 C  
ATOM   1082  CE  LYS   286      42.836  39.871  24.599  1.00                 C  
ATOM   1083  CG  LYS   286      41.197  38.528  23.254  1.00                 C  
ATOM   1084  NZ  LYS   286      43.693  39.920  25.816  1.00                 N  
ATOM   1085  N   PRO   287      37.503  38.489  22.584  1.00                 N  
ATOM   1086  CA  PRO   287      36.574  39.622  22.512  1.00                 C  
ATOM   1087  C   PRO   287      37.272  40.987  22.544  1.00                 C  
ATOM   1088  O   PRO   287      36.860  41.907  21.842  1.00                 O  
ATOM   1089  CB  PRO   287      35.682  39.448  23.743  1.00                 C  
ATOM   1090  CD  PRO   287      37.036  37.475  23.685  1.00                 C  
ATOM   1091  CG  PRO   287      35.648  37.974  23.974  1.00                 C  
ATOM   1092  N   GLU   288      38.321  41.113  23.360  1.00                 N  
ATOM   1093  CA  GLU   288      39.058  42.374  23.474  1.00                 C  
ATOM   1094  C   GLU   288      39.736  42.790  22.159  1.00                 C  
ATOM   1095  O   GLU   288      40.037  43.968  21.964  1.00                 O  
ATOM   1096  CB  GLU   288      40.116  42.279  24.575  1.00                 C  
ATOM   1097  CD  GLU   288      39.193  40.674  26.293  1.00                 C  
ATOM   1098  CG  GLU   288      39.543  42.114  25.974  1.00                 C  
ATOM   1099  OE1 GLU   288      38.772  39.945  25.370  1.00                 O  
ATOM   1100  OE2 GLU   288      39.339  40.273  27.467  1.00                 O  
ATOM   1101  N   ASN   289      39.962  41.839  21.256  1.00                 N  
ATOM   1102  CA  ASN   289      40.611  42.163  19.978  1.00                 C  
ATOM   1103  C   ASN   289      39.637  42.299  18.814  1.00                 C  
ATOM   1104  O   ASN   289      40.052  42.349  17.651  1.00                 O  
ATOM   1105  CB  ASN   289      41.666  41.111  19.631  1.00                 C  
ATOM   1106  CG  ASN   289      42.861  41.154  20.564  1.00                 C  
ATOM   1107  OD1 ASN   289      43.104  42.160  21.230  1.00                 O  
ATOM   1108  ND2 ASN   289      43.611  40.059  20.614  1.00                 N  
ATOM   1109  N   LEU   290      38.346  42.372  19.129  1.00                 N  
ATOM   1110  CA  LEU   290      37.324  42.496  18.104  1.00                 C  
ATOM   1111  C   LEU   290      36.621  43.843  18.200  1.00                 C  
ATOM   1112  O   LEU   290      36.166  44.233  19.269  1.00                 O  
ATOM   1113  CB  LEU   290      36.307  41.359  18.221  1.00                 C  
ATOM   1114  CG  LEU   290      36.859  39.939  18.081  1.00                 C  
ATOM   1115  CD1 LEU   290      35.761  38.911  18.308  1.00                 C  
ATOM   1116  CD2 LEU   290      37.494  39.741  16.714  1.00                 C  
ATOM   1117  N   LEU   291      36.532  44.546  17.077  1.00                 N  
ATOM   1118  CA  LEU   291      35.870  45.844  17.030  1.00                 C  
ATOM   1119  C   LEU   291      34.593  45.702  16.213  1.00                 C  
ATOM   1120  O   LEU   291      34.378  44.672  15.575  1.00                 O  
ATOM   1121  CB  LEU   291      36.803  46.900  16.435  1.00                 C  
ATOM   1122  CG  LEU   291      38.133  47.115  17.160  1.00                 C  
ATOM   1123  CD1 LEU   291      39.002  48.110  16.406  1.00                 C  
ATOM   1124  CD2 LEU   291      37.898  47.592  18.585  1.00                 C  
ATOM   1125  N   LEU   292      33.759  46.740  16.231  1.00                 N  
ATOM   1126  CA  LEU   292      32.484  46.725  15.521  1.00                 C  
ATOM   1127  C   LEU   292      32.333  47.921  14.574  1.00                 C  
ATOM   1128  O   LEU   292      32.616  49.063  14.947  1.00                 O  
ATOM   1129  CB  LEU   292      31.319  46.709  16.512  1.00                 C  
ATOM   1130  CG  LEU   292      31.233  45.495  17.439  1.00                 C  
ATOM   1131  CD1 LEU   292      30.134  45.684  18.473  1.00                 C  
ATOM   1132  CD2 LEU   292      30.994  44.224  16.639  1.00                 C  
ATOM   1133  N   GLY   293      31.895  47.644  13.348  1.00                 N  
ATOM   1134  CA  GLY   293      31.707  48.698  12.366  1.00                 C  
ATOM   1135  C   GLY   293      30.418  49.459  12.610  1.00                 C  
ATOM   1136  O   GLY   293      29.675  49.145  13.538  1.00                 O  
ATOM   1137  N   LEU   294      30.143  50.452  11.768  1.00                 N  
ATOM   1138  CA  LEU   294      28.944  51.271  11.909  1.00                 C  
ATOM   1139  C   LEU   294      27.644  50.477  11.818  1.00                 C  
ATOM   1140  O   LEU   294      26.625  50.884  12.377  1.00                 O  
ATOM   1141  CB  LEU   294      28.920  52.373  10.848  1.00                 C  
ATOM   1142  CG  LEU   294      29.973  53.474  10.989  1.00                 C  
ATOM   1143  CD1 LEU   294      29.944  54.404   9.786  1.00                 C  
ATOM   1144  CD2 LEU   294      29.757  54.262  12.272  1.00                 C  
ATOM   1145  N   THR   295      27.673  49.349  11.119  1.00                 N  
ATOM   1146  CA  THR   295      26.480  48.525  10.977  1.00                 C  
ATOM   1147  C   THR   295      26.499  47.376  11.979  1.00                 C  
ATOM   1148  O   THR   295      25.651  46.487  11.936  1.00                 O  
ATOM   1149  CB  THR   295      26.348  47.965   9.549  1.00                 C  
ATOM   1150  OG1 THR   295      27.496  47.165   9.238  1.00                 O  
ATOM   1151  CG2 THR   295      26.256  49.098   8.538  1.00                 C  
ATOM   1152  N   GLY   296      27.474  47.402  12.879  1.00                 N  
ATOM   1153  CA  GLY   296      27.580  46.353  13.873  1.00                 C  
ATOM   1154  C   GLY   296      28.323  45.129  13.363  1.00                 C  
ATOM   1155  O   GLY   296      28.278  44.073  13.992  1.00                 O  
ATOM   1156  N   ASP   297      29.002  45.256  12.228  1.00                 N  
ATOM   1157  CA  ASP   297      29.738  44.118  11.687  1.00                 C  
ATOM   1158  C   ASP   297      31.052  43.958  12.439  1.00                 C  
ATOM   1159  O   ASP   297      31.674  44.938  12.844  1.00                 O  
ATOM   1160  CB  ASP   297      29.985  44.303  10.188  1.00                 C  
ATOM   1161  CG  ASP   297      28.713  44.191   9.370  1.00                 C  
ATOM   1162  OD1 ASP   297      27.694  43.722   9.919  1.00                 O  
ATOM   1163  OD2 ASP   297      28.736  44.572   8.181  1.00                 O  
ATOM   1164  N   LEU   298      31.465  42.711  12.606  1.00                 N  
ATOM   1165  CA  LEU   298      32.697  42.382  13.307  1.00                 C  
ATOM   1166  C   LEU   298      33.930  42.811  12.512  1.00                 C  
ATOM   1167  O   LEU   298      33.980  42.635  11.304  1.00                 O  
ATOM   1168  CB  LEU   298      32.764  40.881  13.597  1.00                 C  
ATOM   1169  CG  LEU   298      33.970  40.400  14.406  1.00                 C  
ATOM   1170  CD1 LEU   298      33.926  40.958  15.820  1.00                 C  
ATOM   1171  CD2 LEU   298      34.025  38.881  14.438  1.00                 C  
ATOM   1172  N   LYS   299      34.913  43.383  13.201  1.00                 N  
ATOM   1173  CA  LYS   299      36.162  43.820  12.578  1.00                 C  
ATOM   1174  C   LYS   299      37.315  43.248  13.400  1.00                 C  
ATOM   1175  O   LYS   299      37.599  43.726  14.503  1.00                 O  
ATOM   1176  CB  LYS   299      36.217  45.347  12.502  1.00                 C  
ATOM   1177  CD  LYS   299      35.289  47.476  11.550  1.00                 C  
ATOM   1178  CE  LYS   299      34.201  48.095  10.688  1.00                 C  
ATOM   1179  CG  LYS   299      35.147  45.964  11.616  1.00                 C  
ATOM   1180  NZ  LYS   299      34.323  49.577  10.619  1.00                 N  
ATOM   1181  N   ILE   300      37.978  42.227  12.868  1.00                 N  
ATOM   1182  CA  ILE   300      39.089  41.611  13.581  1.00                 C  
ATOM   1183  C   ILE   300      40.270  42.562  13.605  1.00                 C  
ATOM   1184  O   ILE   300      40.727  43.021  12.563  1.00                 O  
ATOM   1185  CB  ILE   300      39.489  40.265  12.949  1.00                 C  
ATOM   1186  CD1 ILE   300      38.558  37.991  12.269  1.00                 C  
ATOM   1187  CG1 ILE   300      38.341  39.260  13.064  1.00                 C  
ATOM   1188  CG2 ILE   300      40.769  39.739  13.580  1.00                 C  
ATOM   1189  N   ALA   301      40.759  42.846  14.805  1.00                 N  
ATOM   1190  CA  ALA   301      41.882  43.750  14.982  1.00                 C  
ATOM   1191  C   ALA   301      42.871  43.140  15.966  1.00                 C  
ATOM   1192  O   ALA   301      43.108  43.684  17.047  1.00                 O  
ATOM   1193  CB  ALA   301      41.398  45.109  15.465  1.00                 C  
ATOM   1194  N   ASP   302      43.437  41.999  15.591  1.00                 N  
ATOM   1195  CA  ASP   302      44.396  41.320  16.447  1.00                 C  
ATOM   1196  C   ASP   302      45.806  41.449  15.868  1.00                 C  
ATOM   1197  O   ASP   302      46.585  40.498  15.878  1.00                 O  
ATOM   1198  CB  ASP   302      44.016  39.847  16.614  1.00                 C  
ATOM   1199  CG  ASP   302      44.022  39.092  15.300  1.00                 C  
ATOM   1200  OD1 ASP   302      44.174  39.739  14.243  1.00                 O  
ATOM   1201  OD2 ASP   302      43.873  37.852  15.327  1.00                 O  
ATOM   1202  N   PHE   303      46.122  42.633  15.359  1.00                 N  
ATOM   1203  CA  PHE   303      47.440  42.892  14.789  1.00                 C  
ATOM   1204  C   PHE   303      48.505  42.830  15.881  1.00                 C  
ATOM   1205  O   PHE   303      49.681  42.591  15.605  1.00                 O  
ATOM   1206  CB  PHE   303      47.463  44.253  14.090  1.00                 C  
ATOM   1207  CG  PHE   303      46.694  44.285  12.800  1.00                 C  
ATOM   1208  CZ  PHE   303      45.270  44.351  10.414  1.00                 C  
ATOM   1209  CD1 PHE   303      46.293  43.110  12.187  1.00                 C  
ATOM   1210  CE1 PHE   303      45.585  43.140  11.001  1.00                 C  
ATOM   1211  CD2 PHE   303      46.372  45.489  12.200  1.00                 C  
ATOM   1212  CE2 PHE   303      45.664  45.518  11.013  1.00                 C  
ATOM   1213  N   GLY   304      48.085  43.043  17.124  1.00                 N  
ATOM   1214  CA  GLY   304      49.018  43.008  18.235  1.00                 C  
ATOM   1215  C   GLY   304      49.675  44.353  18.480  1.00                 C  
ATOM   1216  O   GLY   304      49.155  45.389  18.061  1.00                 O  
ATOM   1217  N   TRP   305      50.827  44.338  19.145  1.00                 N  
ATOM   1218  CA  TRP   305      51.547  45.566  19.456  1.00                 C  
ATOM   1219  C   TRP   305      50.607  46.448  20.272  1.00                 C  
ATOM   1220  O   TRP   305      50.136  47.490  19.814  1.00                 O  
ATOM   1221  CB  TRP   305      52.013  46.254  18.171  1.00                 C  
ATOM   1222  CG  TRP   305      52.872  45.386  17.303  1.00                 C  
ATOM   1223  CD1 TRP   305      52.462  44.614  16.255  1.00                 C  
ATOM   1224  NE1 TRP   305      53.535  43.959  15.700  1.00                 N  
ATOM   1225  CD2 TRP   305      54.289  45.202  17.409  1.00                 C  
ATOM   1226  CE2 TRP   305      54.668  44.305  16.393  1.00                 C  
ATOM   1227  CH2 TRP   305      56.931  44.412  17.058  1.00                 C  
ATOM   1228  CZ2 TRP   305      55.990  43.903  16.208  1.00                 C  
ATOM   1229  CE3 TRP   305      55.273  45.707  18.264  1.00                 C  
ATOM   1230  CZ3 TRP   305      56.582  45.305  18.076  1.00                 C  
ATOM   1231  N   SER   306      50.348  45.989  21.493  1.00                 N  
ATOM   1232  CA  SER   306      49.457  46.640  22.444  1.00                 C  
ATOM   1233  C   SER   306      49.517  48.160  22.529  1.00                 C  
ATOM   1234  O   SER   306      50.555  48.743  22.846  1.00                 O  
ATOM   1235  CB  SER   306      49.704  46.111  23.858  1.00                 C  
ATOM   1236  OG  SER   306      48.904  46.796  24.806  1.00                 O  
ATOM   1237  N   VAL   307      48.380  48.787  22.249  1.00                 N  
ATOM   1238  CA  VAL   307      48.229  50.235  22.319  1.00                 C  
ATOM   1239  C   VAL   307      46.897  50.488  23.015  1.00                 C  
ATOM   1240  O   VAL   307      46.282  51.542  22.853  1.00                 O  
ATOM   1241  CB  VAL   307      48.295  50.878  20.921  1.00                 C  
ATOM   1242  CG1 VAL   307      49.665  50.660  20.299  1.00                 C  
ATOM   1243  CG2 VAL   307      47.203  50.314  20.024  1.00                 C  
ATOM   1244  N   HIS   308      46.467  49.500  23.794  1.00                 N  
ATOM   1245  CA  HIS   308      45.202  49.567  24.519  1.00                 C  
ATOM   1246  C   HIS   308      45.167  48.469  25.583  1.00                 C  
ATOM   1247  O   HIS   308      46.101  47.675  25.701  1.00                 O  
ATOM   1248  CB  HIS   308      44.023  49.432  23.553  1.00                 C  
ATOM   1249  CG  HIS   308      43.974  48.117  22.839  1.00                 C  
ATOM   1250  ND1 HIS   308      43.503  46.965  23.431  1.00                 N  
ATOM   1251  CE1 HIS   308      43.584  45.954  22.548  1.00                 C  
ATOM   1252  CD2 HIS   308      44.334  47.643  21.510  1.00                 C  
ATOM   1253  NE2 HIS   308      44.081  46.354  21.394  1.00                 N  
ATOM   1254  N   ALA   309      44.082  48.425  26.352  1.00                 N  
ATOM   1255  CA  ALA   309      43.921  47.400  27.378  1.00                 C  
ATOM   1256  C   ALA   309      43.062  46.280  26.758  1.00                 C  
ATOM   1257  O   ALA   309      43.561  45.547  25.902  1.00                 O  
ATOM   1258  CB  ALA   309      43.286  47.994  28.626  1.00                 C  
ATOM   1259  N   PRO   310      41.786  46.104  27.165  1.00                 N  
ATOM   1260  CA  PRO   310      40.880  46.727  28.136  1.00                 C  
ATOM   1261  C   PRO   310      40.605  45.764  29.293  1.00                 C  
ATOM   1262  O   PRO   310      39.653  45.945  30.053  1.00                 O  
ATOM   1263  CB  PRO   310      39.616  47.023  27.326  1.00                 C  
ATOM   1264  CD  PRO   310      40.908  45.520  25.984  1.00                 C  
ATOM   1265  CG  PRO   310      39.502  45.876  26.379  1.00                 C  
ATOM   1266  N   SER   311      41.444  44.735  29.411  1.00                 N  
ATOM   1267  CA  SER   311      41.293  43.735  30.467  1.00                 C  
ATOM   1268  C   SER   311      42.633  43.182  30.953  1.00                 C  
ATOM   1269  O   SER   311      43.670  43.404  30.334  1.00                 O  
ATOM   1270  CB  SER   311      40.415  42.577  29.987  1.00                 C  
ATOM   1271  OG  SER   311      41.054  41.846  28.955  1.00                 O  
ATOM   1272  N   SER   312      42.591  42.452  32.065  1.00                 N  
ATOM   1273  CA  SER   312      43.790  41.863  32.657  1.00                 C  
ATOM   1274  C   SER   312      43.802  40.341  32.495  1.00                 C  
ATOM   1275  O   SER   312      44.286  39.618  33.368  1.00                 O  
ATOM   1276  CB  SER   312      43.892  42.231  34.139  1.00                 C  
ATOM   1277  OG  SER   312      44.015  43.632  34.309  1.00                 O  
ATOM   1278  N   ARG   313      43.262  39.864  31.378  1.00                 N  
ATOM   1279  CA  ARG   313      43.212  38.434  31.088  1.00                 C  
ATOM   1280  C   ARG   313      44.649  37.916  30.973  1.00                 C  
ATOM   1281  O   ARG   313      45.493  38.562  30.361  1.00                 O  
ATOM   1282  CB  ARG   313      42.416  38.174  29.807  1.00                 C  
ATOM   1283  CD  ARG   313      41.423  36.517  28.205  1.00                 C  
ATOM   1284  NE  ARG   313      40.044  36.977  28.352  1.00                 N  
ATOM   1285  CG  ARG   313      42.224  36.702  29.483  1.00                 C  
ATOM   1286  CZ  ARG   313      39.061  36.238  28.856  1.00                 C  
ATOM   1287  NH1 ARG   313      37.837  36.740  28.951  1.00                 N  
ATOM   1288  NH2 ARG   313      39.303  35.000  29.263  1.00                 N  
ATOM   1289  N   ARG   314      44.919  36.753  31.559  1.00                 N  
ATOM   1290  CA  ARG   314      46.259  36.171  31.533  1.00                 C  
ATOM   1291  C   ARG   314      46.774  35.815  30.137  1.00                 C  
ATOM   1292  O   ARG   314      46.139  35.069  29.393  1.00                 O  
ATOM   1293  CB  ARG   314      46.312  34.909  32.396  1.00                 C  
ATOM   1294  CD  ARG   314      48.665  35.084  33.251  1.00                 C  
ATOM   1295  NE  ARG   314      49.966  34.430  33.370  1.00                 N  
ATOM   1296  CG  ARG   314      47.680  34.249  32.448  1.00                 C  
ATOM   1297  CZ  ARG   314      50.288  33.578  34.338  1.00                 C  
ATOM   1298  NH1 ARG   314      51.496  33.032  34.366  1.00                 N  
ATOM   1299  NH2 ARG   314      49.401  33.273  35.275  1.00                 N  
ATOM   1300  N   THR   315      47.939  36.352  29.793  1.00                 N  
ATOM   1301  CA  THR   315      48.543  36.078  28.498  1.00                 C  
ATOM   1302  C   THR   315      49.921  35.456  28.683  1.00                 C  
ATOM   1303  O   THR   315      50.551  35.623  29.725  1.00                 O  
ATOM   1304  CB  THR   315      48.654  37.356  27.646  1.00                 C  
ATOM   1305  OG1 THR   315      49.521  38.294  28.296  1.00                 O  
ATOM   1306  CG2 THR   315      47.287  37.999  27.468  1.00                 C  
ATOM   1307  N   THR   316      50.377  34.732  27.667  1.00                 N  
ATOM   1308  CA  THR   316      51.684  34.084  27.700  1.00                 C  
ATOM   1309  C   THR   316      52.337  34.284  26.336  1.00                 C  
ATOM   1310  O   THR   316      51.704  34.801  25.415  1.00                 O  
ATOM   1311  CB  THR   316      51.564  32.588  28.046  1.00                 C  
ATOM   1312  OG1 THR   316      50.882  31.903  26.988  1.00                 O  
ATOM   1313  CG2 THR   316      50.776  32.401  29.334  1.00                 C  
ATOM   1314  N   LEU   317      53.596  33.880  26.202  1.00                 N  
ATOM   1315  CA  LEU   317      54.285  34.027  24.927  1.00                 C  
ATOM   1316  C   LEU   317      53.611  33.161  23.870  1.00                 C  
ATOM   1317  O   LEU   317      53.749  33.407  22.675  1.00                 O  
ATOM   1318  CB  LEU   317      55.762  33.655  25.070  1.00                 C  
ATOM   1319  CG  LEU   317      56.618  34.593  25.924  1.00                 C  
ATOM   1320  CD1 LEU   317      58.017  34.026  26.108  1.00                 C  
ATOM   1321  CD2 LEU   317      56.686  35.978  25.298  1.00                 C  
ATOM   1322  N   CYS   318      52.877  32.147  24.315  1.00                 N  
ATOM   1323  CA  CYS   318      52.184  31.255  23.390  1.00                 C  
ATOM   1324  C   CYS   318      50.770  31.743  23.083  1.00                 C  
ATOM   1325  O   CYS   318      50.086  31.191  22.221  1.00                 O  
ATOM   1326  CB  CYS   318      52.128  29.835  23.956  1.00                 C  
ATOM   1327  SG  CYS   318      53.743  29.050  24.165  1.00                 S  
ATOM   1328  N   GLY   319      50.337  32.782  23.789  1.00                 N  
ATOM   1329  CA  GLY   319      49.009  33.322  23.562  1.00                 C  
ATOM   1330  C   GLY   319      48.203  33.488  24.836  1.00                 C  
ATOM   1331  O   GLY   319      48.709  33.278  25.938  1.00                 O  
ATOM   1332  N   THR   320      46.942  33.875  24.681  1.00                 N  
ATOM   1333  CA  THR   320      46.050  34.073  25.815  1.00                 C  
ATOM   1334  C   THR   320      45.771  32.718  26.456  1.00                 C  
ATOM   1335  O   THR   320      45.287  31.803  25.796  1.00                 O  
ATOM   1336  CB  THR   320      44.737  34.756  25.388  1.00                 C  
ATOM   1337  OG1 THR   320      45.027  36.033  24.807  1.00                 O  
ATOM   1338  CG2 THR   320      43.829  34.962  26.590  1.00                 C  
ATOM   1339  N   LEU   321      46.076  32.598  27.744  1.00                 N  
ATOM   1340  CA  LEU   321      45.889  31.344  28.468  1.00                 C  
ATOM   1341  C   LEU   321      44.510  30.702  28.284  1.00                 C  
ATOM   1342  O   LEU   321      44.423  29.517  27.976  1.00                 O  
ATOM   1343  CB  LEU   321      46.124  31.550  29.966  1.00                 C  
ATOM   1344  CG  LEU   321      46.135  30.287  30.830  1.00                 C  
ATOM   1345  CD1 LEU   321      46.832  30.550  32.156  1.00                 C  
ATOM   1346  CD2 LEU   321      44.719  29.786  31.067  1.00                 C  
ATOM   1347  N   ASP   322      43.438  31.472  28.463  1.00                 N  
ATOM   1348  CA  ASP   322      42.084  30.926  28.315  1.00                 C  
ATOM   1349  C   ASP   322      41.828  30.265  26.963  1.00                 C  
ATOM   1350  O   ASP   322      41.011  29.346  26.856  1.00                 O  
ATOM   1351  CB  ASP   322      41.038  32.022  28.527  1.00                 C  
ATOM   1352  CG  ASP   322      40.927  32.450  29.977  1.00                 C  
ATOM   1353  OD1 ASP   322      41.450  31.727  30.851  1.00                 O  
ATOM   1354  OD2 ASP   322      40.318  33.508  30.240  1.00                 O  
ATOM   1355  N   TYR   323      42.520  30.746  25.939  1.00                 N  
ATOM   1356  CA  TYR   323      42.353  30.255  24.577  1.00                 C  
ATOM   1357  C   TYR   323      43.379  29.232  24.089  1.00                 C  
ATOM   1358  O   TYR   323      43.267  28.745  22.961  1.00                 O  
ATOM   1359  CB  TYR   323      42.369  31.418  23.583  1.00                 C  
ATOM   1360  CG  TYR   323      41.215  32.380  23.746  1.00                 C  
ATOM   1361  OH  TYR   323      38.050  35.037  24.205  1.00                 O  
ATOM   1362  CZ  TYR   323      39.096  34.157  24.052  1.00                 C  
ATOM   1363  CD1 TYR   323      41.370  33.562  24.459  1.00                 C  
ATOM   1364  CE1 TYR   323      40.320  34.448  24.614  1.00                 C  
ATOM   1365  CD2 TYR   323      39.974  32.104  23.187  1.00                 C  
ATOM   1366  CE2 TYR   323      38.913  32.978  23.331  1.00                 C  
ATOM   1367  N   LEU   324      44.373  28.913  24.915  1.00                 N  
ATOM   1368  CA  LEU   324      45.403  27.949  24.514  1.00                 C  
ATOM   1369  C   LEU   324      44.828  26.555  24.275  1.00                 C  
ATOM   1370  O   LEU   324      44.087  26.032  25.101  1.00                 O  
ATOM   1371  CB  LEU   324      46.505  27.871  25.572  1.00                 C  
ATOM   1372  CG  LEU   324      47.357  29.129  25.757  1.00                 C  
ATOM   1373  CD1 LEU   324      48.309  28.965  26.932  1.00                 C  
ATOM   1374  CD2 LEU   324      48.133  29.444  24.488  1.00                 C  
ATOM   1375  N   PRO   325      45.160  25.942  23.128  1.00                 N  
ATOM   1376  CA  PRO   325      44.680  24.600  22.785  1.00                 C  
ATOM   1377  C   PRO   325      45.526  23.519  23.469  1.00                 C  
ATOM   1378  O   PRO   325      46.662  23.777  23.890  1.00                 O  
ATOM   1379  CB  PRO   325      44.814  24.537  21.262  1.00                 C  
ATOM   1380  CD  PRO   325      45.907  26.558  21.931  1.00                 C  
ATOM   1381  CG  PRO   325      45.976  25.420  20.952  1.00                 C  
ATOM   1382  N   PRO   326      44.986  22.294  23.581  1.00                 N  
ATOM   1383  CA  PRO   326      45.693  21.179  24.215  1.00                 C  
ATOM   1384  C   PRO   326      47.099  20.948  23.665  1.00                 C  
ATOM   1385  O   PRO   326      48.033  20.705  24.437  1.00                 O  
ATOM   1386  CB  PRO   326      44.804  19.967  23.929  1.00                 C  
ATOM   1387  CD  PRO   326      43.550  21.845  23.136  1.00                 C  
ATOM   1388  CG  PRO   326      43.424  20.527  23.847  1.00                 C  
ATOM   1389  N   GLU   327      47.256  21.042  22.346  1.00                 N  
ATOM   1390  CA  GLU   327      48.561  20.827  21.726  1.00                 C  
ATOM   1391  C   GLU   327      49.643  21.772  22.244  1.00                 C  
ATOM   1392  O   GLU   327      50.802  21.373  22.410  1.00                 O  
ATOM   1393  CB  GLU   327      48.463  20.975  20.206  1.00                 C  
ATOM   1394  CD  GLU   327      48.369  18.510  19.662  1.00                 C  
ATOM   1395  CG  GLU   327      47.691  19.859  19.522  1.00                 C  
ATOM   1396  OE1 GLU   327      49.573  18.415  19.341  1.00                 O  
ATOM   1397  OE2 GLU   327      47.698  17.549  20.091  1.00                 O  
ATOM   1398  N   MET   328      49.277  23.020  22.509  1.00                 N  
ATOM   1399  CA  MET   328      50.252  23.978  23.006  1.00                 C  
ATOM   1400  C   MET   328      50.549  23.766  24.491  1.00                 C  
ATOM   1401  O   MET   328      51.642  24.069  24.959  1.00                 O  
ATOM   1402  CB  MET   328      49.762  25.409  22.776  1.00                 C  
ATOM   1403  SD  MET   328      51.272  25.653  20.466  1.00                 S  
ATOM   1404  CE  MET   328      52.226  26.924  21.291  1.00                 C  
ATOM   1405  CG  MET   328      49.688  25.813  21.313  1.00                 C  
ATOM   1406  N   ILE   329      49.584  23.221  25.223  1.00                 N  
ATOM   1407  CA  ILE   329      49.764  22.967  26.645  1.00                 C  
ATOM   1408  C   ILE   329      50.540  21.679  26.875  1.00                 C  
ATOM   1409  O   ILE   329      51.287  21.563  27.842  1.00                 O  
ATOM   1410  CB  ILE   329      48.414  22.904  27.382  1.00                 C  
ATOM   1411  CD1 ILE   329      48.455  25.412  27.836  1.00                 C  
ATOM   1412  CG1 ILE   329      47.681  24.243  27.269  1.00                 C  
ATOM   1413  CG2 ILE   329      48.617  22.490  28.832  1.00                 C  
ATOM   1414  N   GLU   330      50.367  20.718  25.977  1.00                 N  
ATOM   1415  CA  GLU   330      51.030  19.433  26.108  1.00                 C  
ATOM   1416  C   GLU   330      52.408  19.350  25.456  1.00                 C  
ATOM   1417  O   GLU   330      53.025  18.288  25.432  1.00                 O  
ATOM   1418  CB  GLU   330      50.161  18.319  25.520  1.00                 C  
ATOM   1419  CD  GLU   330      48.006  17.007  25.631  1.00                 C  
ATOM   1420  CG  GLU   330      48.851  18.098  26.258  1.00                 C  
ATOM   1421  OE1 GLU   330      48.403  16.485  24.568  1.00                 O  
ATOM   1422  OE2 GLU   330      46.947  16.674  26.203  1.00                 O  
ATOM   1423  N   GLY   331      52.886  20.474  24.932  1.00                 N  
ATOM   1424  CA  GLY   331      54.205  20.504  24.327  1.00                 C  
ATOM   1425  C   GLY   331      54.350  20.000  22.905  1.00                 C  
ATOM   1426  O   GLY   331      55.433  19.561  22.516  1.00                 O  
ATOM   1427  N   SER   332      53.278  20.044  22.123  1.00                 N  
ATOM   1428  CA  SER   332      53.353  19.603  20.735  1.00                 C  
ATOM   1429  C   SER   332      53.320  20.809  19.803  1.00                 C  
ATOM   1430  O   SER   332      52.783  21.860  20.152  1.00                 O  
ATOM   1431  CB  SER   332      52.207  18.641  20.416  1.00                 C  
ATOM   1432  OG  SER   332      52.215  18.274  19.047  1.00                 O  
ATOM   1433  N   PHE   333      53.903  20.662  18.619  1.00                 N  
ATOM   1434  CA  PHE   333      53.912  21.748  17.648  1.00                 C  
ATOM   1435  C   PHE   333      52.511  21.873  17.054  1.00                 C  
ATOM   1436  O   PHE   333      51.811  20.876  16.880  1.00                 O  
ATOM   1437  CB  PHE   333      54.961  21.489  16.565  1.00                 C  
ATOM   1438  CG  PHE   333      56.376  21.652  17.041  1.00                 C  
ATOM   1439  CZ  PHE   333      58.995  21.958  17.921  1.00                 C  
ATOM   1440  CD1 PHE   333      57.156  20.545  17.329  1.00                 C  
ATOM   1441  CE1 PHE   333      58.458  20.694  17.767  1.00                 C  
ATOM   1442  CD2 PHE   333      56.928  22.910  17.200  1.00                 C  
ATOM   1443  CE2 PHE   333      58.231  23.059  17.638  1.00                 C  
ATOM   1444  N   HIS   334      52.106  23.101  16.751  1.00                 N  
ATOM   1445  CA  HIS   334      50.763  23.369  16.238  1.00                 C  
ATOM   1446  C   HIS   334      50.671  23.778  14.771  1.00                 C  
ATOM   1447  O   HIS   334      51.682  23.966  14.094  1.00                 O  
ATOM   1448  CB  HIS   334      50.085  24.468  17.059  1.00                 C  
ATOM   1449  CG  HIS   334      50.785  25.790  16.993  1.00                 C  
ATOM   1450  ND1 HIS   334      50.670  26.639  15.914  1.00                 N  
ATOM   1451  CE1 HIS   334      51.408  27.740  16.144  1.00                 C  
ATOM   1452  CD2 HIS   334      51.676  26.538  17.868  1.00                 C  
ATOM   1453  NE2 HIS   334      52.014  27.686  17.314  1.00                 N  
ATOM   1454  N   ASP   335      49.434  23.916  14.297  1.00                 N  
ATOM   1455  CA  ASP   335      49.155  24.334  12.927  1.00                 C  
ATOM   1456  C   ASP   335      47.885  25.189  12.919  1.00                 C  
ATOM   1457  O   ASP   335      47.389  25.560  13.982  1.00                 O  
ATOM   1458  CB  ASP   335      49.009  23.115  12.014  1.00                 C  
ATOM   1459  CG  ASP   335      47.849  22.224  12.412  1.00                 C  
ATOM   1460  OD1 ASP   335      46.941  22.711  13.117  1.00                 O  
ATOM   1461  OD2 ASP   335      47.849  21.038  12.020  1.00                 O  
ATOM   1462  N   GLU   336      47.354  25.493  11.738  1.00                 N  
ATOM   1463  CA  GLU   336      46.167  26.342  11.631  1.00                 C  
ATOM   1464  C   GLU   336      44.909  25.842  12.352  1.00                 C  
ATOM   1465  O   GLU   336      43.943  26.594  12.519  1.00                 O  
ATOM   1466  CB  GLU   336      45.793  26.558  10.163  1.00                 C  
ATOM   1467  CD  GLU   336      46.506  24.502   8.882  1.00                 C  
ATOM   1468  CG  GLU   336      45.344  25.296   9.445  1.00                 C  
ATOM   1469  OE1 GLU   336      47.660  24.779   9.271  1.00                 O  
ATOM   1470  OE2 GLU   336      46.263  23.601   8.051  1.00                 O  
ATOM   1471  N   ASN   337      44.916  24.583  12.776  1.00                 N  
ATOM   1472  CA  ASN   337      43.772  24.021  13.483  1.00                 C  
ATOM   1473  C   ASN   337      43.600  24.664  14.856  1.00                 C  
ATOM   1474  O   ASN   337      42.560  24.515  15.506  1.00                 O  
ATOM   1475  CB  ASN   337      43.916  22.504  13.615  1.00                 C  
ATOM   1476  CG  ASN   337      43.724  21.783  12.295  1.00                 C  
ATOM   1477  OD1 ASN   337      43.106  22.313  11.372  1.00                 O  
ATOM   1478  ND2 ASN   337      44.255  20.569  12.202  1.00                 N  
ATOM   1479  N   VAL   338      44.626  25.372  15.310  1.00                 N  
ATOM   1480  CA  VAL   338      44.524  26.047  16.593  1.00                 C  
ATOM   1481  C   VAL   338      43.430  27.118  16.504  1.00                 C  
ATOM   1482  O   VAL   338      42.767  27.419  17.490  1.00                 O  
ATOM   1483  CB  VAL   338      45.870  26.666  17.014  1.00                 C  
ATOM   1484  CG1 VAL   338      45.694  27.532  18.252  1.00                 C  
ATOM   1485  CG2 VAL   338      46.903  25.577  17.262  1.00                 C  
ATOM   1486  N   ASP   339      43.240  27.684  15.315  1.00                 N  
ATOM   1487  CA  ASP   339      42.233  28.731  15.129  1.00                 C  
ATOM   1488  C   ASP   339      40.800  28.198  15.303  1.00                 C  
ATOM   1489  O   ASP   339      39.902  28.932  15.726  1.00                 O  
ATOM   1490  CB  ASP   339      42.375  29.371  13.747  1.00                 C  
ATOM   1491  CG  ASP   339      43.614  30.237  13.630  1.00                 C  
ATOM   1492  OD1 ASP   339      44.211  30.564  14.677  1.00                 O  
ATOM   1493  OD2 ASP   339      43.988  30.587  12.491  1.00                 O  
ATOM   1494  N   LEU   340      40.583  26.922  14.989  1.00                 N  
ATOM   1495  CA  LEU   340      39.259  26.332  15.169  1.00                 C  
ATOM   1496  C   LEU   340      38.981  26.174  16.659  1.00                 C  
ATOM   1497  O   LEU   340      37.862  26.395  17.121  1.00                 O  
ATOM   1498  CB  LEU   340      39.169  24.987  14.445  1.00                 C  
ATOM   1499  CG  LEU   340      39.203  25.036  12.916  1.00                 C  
ATOM   1500  CD1 LEU   340      39.282  23.633  12.335  1.00                 C  
ATOM   1501  CD2 LEU   340      37.984  25.766  12.374  1.00                 C  
ATOM   1502  N   TRP   341      40.003  25.785  17.410  1.00                 N  
ATOM   1503  CA  TRP   341      39.850  25.646  18.854  1.00                 C  
ATOM   1504  C   TRP   341      39.509  27.030  19.428  1.00                 C  
ATOM   1505  O   TRP   341      38.600  27.171  20.249  1.00                 O  
ATOM   1506  CB  TRP   341      41.125  25.072  19.475  1.00                 C  
ATOM   1507  CG  TRP   341      41.042  24.897  20.961  1.00                 C  
ATOM   1508  CD1 TRP   341      41.467  25.777  21.914  1.00                 C  
ATOM   1509  NE1 TRP   341      41.224  25.271  23.168  1.00                 N  
ATOM   1510  CD2 TRP   341      40.502  23.772  21.664  1.00                 C  
ATOM   1511  CE2 TRP   341      40.632  24.040  23.039  1.00                 C  
ATOM   1512  CH2 TRP   341      39.638  21.973  23.600  1.00                 C  
ATOM   1513  CZ2 TRP   341      40.202  23.145  24.018  1.00                 C  
ATOM   1514  CE3 TRP   341      39.921  22.565  21.265  1.00                 C  
ATOM   1515  CZ3 TRP   341      39.497  21.681  22.239  1.00                 C  
ATOM   1516  N   SER   342      40.243  28.051  18.995  1.00                 N  
ATOM   1517  CA  SER   342      39.990  29.411  19.466  1.00                 C  
ATOM   1518  C   SER   342      38.561  29.825  19.176  1.00                 C  
ATOM   1519  O   SER   342      37.917  30.470  19.999  1.00                 O  
ATOM   1520  CB  SER   342      40.967  30.393  18.817  1.00                 C  
ATOM   1521  OG  SER   342      42.297  30.145  19.241  1.00                 O  
ATOM   1522  N   LEU   343      38.065  29.448  18.004  1.00                 N  
ATOM   1523  CA  LEU   343      36.702  29.774  17.614  1.00                 C  
ATOM   1524  C   LEU   343      35.706  29.111  18.571  1.00                 C  
ATOM   1525  O   LEU   343      34.664  29.686  18.892  1.00                 O  
ATOM   1526  CB  LEU   343      36.437  29.334  16.173  1.00                 C  
ATOM   1527  CG  LEU   343      35.042  29.630  15.619  1.00                 C  
ATOM   1528  CD1 LEU   343      34.766  31.126  15.627  1.00                 C  
ATOM   1529  CD2 LEU   343      34.893  29.073  14.212  1.00                 C  
ATOM   1530  N   GLY   344      36.032  27.899  19.025  1.00                 N  
ATOM   1531  CA  GLY   344      35.168  27.195  19.964  1.00                 C  
ATOM   1532  C   GLY   344      35.127  27.895  21.316  1.00                 C  
ATOM   1533  O   GLY   344      34.061  28.047  21.923  1.00                 O  
ATOM   1534  N   VAL   345      36.293  28.306  21.800  1.00                 N  
ATOM   1535  CA  VAL   345      36.394  29.019  23.072  1.00                 C  
ATOM   1536  C   VAL   345      35.646  30.351  22.968  1.00                 C  
ATOM   1537  O   VAL   345      34.903  30.730  23.873  1.00                 O  
ATOM   1538  CB  VAL   345      37.862  29.248  23.475  1.00                 C  
ATOM   1539  CG1 VAL   345      37.945  30.169  24.683  1.00                 C  
ATOM   1540  CG2 VAL   345      38.549  27.922  23.764  1.00                 C  
ATOM   1541  N   LEU   346      35.848  31.053  21.856  1.00                 N  
ATOM   1542  CA  LEU   346      35.201  32.347  21.627  1.00                 C  
ATOM   1543  C   LEU   346      33.675  32.198  21.602  1.00                 C  
ATOM   1544  O   LEU   346      32.960  32.980  22.220  1.00                 O  
ATOM   1545  CB  LEU   346      35.693  32.968  20.318  1.00                 C  
ATOM   1546  CG  LEU   346      35.066  34.307  19.925  1.00                 C  
ATOM   1547  CD1 LEU   346      35.364  35.368  20.974  1.00                 C  
ATOM   1548  CD2 LEU   346      35.567  34.756  18.561  1.00                 C  
ATOM   1549  N   CYS   347      33.180  31.204  20.866  1.00                 N  
ATOM   1550  CA  CYS   347      31.738  30.995  20.783  1.00                 C  
ATOM   1551  C   CYS   347      31.179  30.742  22.173  1.00                 C  
ATOM   1552  O   CYS   347      30.125  31.272  22.537  1.00                 O  
ATOM   1553  CB  CYS   347      31.419  29.829  19.846  1.00                 C  
ATOM   1554  SG  CYS   347      29.653  29.560  19.562  1.00                 S  
ATOM   1555  N   TYR   348      31.887  29.929  22.950  1.00                 N  
ATOM   1556  CA  TYR   348      31.463  29.628  24.313  1.00                 C  
ATOM   1557  C   TYR   348      31.399  30.907  25.148  1.00                 C  
ATOM   1558  O   TYR   348      30.412  31.162  25.832  1.00                 O  
ATOM   1559  CB  TYR   348      32.412  28.616  24.958  1.00                 C  
ATOM   1560  CG  TYR   348      32.073  28.288  26.395  1.00                 C  
ATOM   1561  OH  TYR   348      31.133  27.372  30.340  1.00                 O  
ATOM   1562  CZ  TYR   348      31.445  27.676  29.035  1.00                 C  
ATOM   1563  CD1 TYR   348      31.374  27.131  26.714  1.00                 C  
ATOM   1564  CE1 TYR   348      31.060  26.823  28.024  1.00                 C  
ATOM   1565  CD2 TYR   348      32.453  29.136  27.427  1.00                 C  
ATOM   1566  CE2 TYR   348      32.148  28.845  28.743  1.00                 C  
ATOM   1567  N   GLU   349      32.457  31.713  25.091  1.00                 N  
ATOM   1568  CA  GLU   349      32.490  32.946  25.867  1.00                 C  
ATOM   1569  C   GLU   349      31.361  33.898  25.461  1.00                 C  
ATOM   1570  O   GLU   349      30.794  34.590  26.307  1.00                 O  
ATOM   1571  CB  GLU   349      33.841  33.645  25.705  1.00                 C  
ATOM   1572  CD  GLU   349      36.330  33.604  26.134  1.00                 C  
ATOM   1573  CG  GLU   349      34.997  32.925  26.381  1.00                 C  
ATOM   1574  OE1 GLU   349      36.329  34.780  25.712  1.00                 O  
ATOM   1575  OE2 GLU   349      37.376  32.961  26.364  1.00                 O  
ATOM   1576  N   LEU   350      31.027  33.926  24.173  1.00                 N  
ATOM   1577  CA  LEU   350      29.950  34.793  23.696  1.00                 C  
ATOM   1578  C   LEU   350      28.611  34.388  24.299  1.00                 C  
ATOM   1579  O   LEU   350      27.835  35.234  24.754  1.00                 O  
ATOM   1580  CB  LEU   350      29.870  34.757  22.168  1.00                 C  
ATOM   1581  CG  LEU   350      31.024  35.420  21.414  1.00                 C  
ATOM   1582  CD1 LEU   350      30.925  35.137  19.923  1.00                 C  
ATOM   1583  CD2 LEU   350      31.041  36.920  21.667  1.00                 C  
ATOM   1584  N   MET   351      28.342  33.086  24.301  1.00                 N  
ATOM   1585  CA  MET   351      27.079  32.569  24.813  1.00                 C  
ATOM   1586  C   MET   351      26.983  32.485  26.327  1.00                 C  
ATOM   1587  O   MET   351      25.896  32.610  26.892  1.00                 O  
ATOM   1588  CB  MET   351      26.802  31.175  24.247  1.00                 C  
ATOM   1589  SD  MET   351      25.142  32.204  22.281  1.00                 S  
ATOM   1590  CE  MET   351      23.782  31.328  23.050  1.00                 C  
ATOM   1591  CG  MET   351      26.531  31.155  22.751  1.00                 C  
ATOM   1592  N   VAL   352      28.121  32.277  26.977  1.00                 N  
ATOM   1593  CA  VAL   352      28.154  32.105  28.426  1.00                 C  
ATOM   1594  C   VAL   352      28.660  33.305  29.211  1.00                 C  
ATOM   1595  O   VAL   352      28.278  33.497  30.362  1.00                 O  
ATOM   1596  CB  VAL   352      29.014  30.893  28.831  1.00                 C  
ATOM   1597  CG1 VAL   352      29.148  30.818  30.344  1.00                 C  
ATOM   1598  CG2 VAL   352      28.416  29.608  28.281  1.00                 C  
ATOM   1599  N   GLY   353      29.521  34.109  28.597  1.00                 N  
ATOM   1600  CA  GLY   353      30.039  35.270  29.293  1.00                 C  
ATOM   1601  C   GLY   353      31.388  35.042  29.952  1.00                 C  
ATOM   1602  O   GLY   353      31.993  35.985  30.461  1.00                 O  
ATOM   1603  N   LYS   354      31.856  33.795  29.959  1.00                 N  
ATOM   1604  CA  LYS   354      33.154  33.454  30.544  1.00                 C  
ATOM   1605  C   LYS   354      33.796  32.303  29.759  1.00                 C  
ATOM   1606  O   LYS   354      33.106  31.568  29.059  1.00                 O  
ATOM   1607  CB  LYS   354      32.995  33.080  32.019  1.00                 C  
ATOM   1608  CD  LYS   354      32.020  31.537  33.741  1.00                 C  
ATOM   1609  CE  LYS   354      31.212  30.271  33.978  1.00                 C  
ATOM   1610  CG  LYS   354      32.157  31.835  32.257  1.00                 C  
ATOM   1611  NZ  LYS   354      31.081  29.960  35.428  1.00                 N  
ATOM   1612  N   PRO   355      35.127  32.142  29.865  1.00                 N  
ATOM   1613  CA  PRO   355      35.886  31.091  29.173  1.00                 C  
ATOM   1614  C   PRO   355      35.513  29.714  29.723  1.00                 C  
ATOM   1615  O   PRO   355      35.265  29.570  30.916  1.00                 O  
ATOM   1616  CB  PRO   355      37.348  31.441  29.459  1.00                 C  
ATOM   1617  CD  PRO   355      36.018  32.973  30.729  1.00                 C  
ATOM   1618  CG  PRO   355      37.306  32.198  30.744  1.00                 C  
ATOM   1619  N   PRO   356      35.498  28.682  28.864  1.00                 N  
ATOM   1620  CA  PRO   356      35.135  27.332  29.322  1.00                 C  
ATOM   1621  C   PRO   356      36.095  26.602  30.266  1.00                 C  
ATOM   1622  O   PRO   356      35.679  25.695  30.986  1.00                 O  
ATOM   1623  CB  PRO   356      35.023  26.520  28.030  1.00                 C  
ATOM   1624  CD  PRO   356      35.774  28.703  27.396  1.00                 C  
ATOM   1625  CG  PRO   356      35.895  27.243  27.058  1.00                 C  
ATOM   1626  N   PHE   357      37.364  26.992  30.285  1.00                 N  
ATOM   1627  CA  PHE   357      38.321  26.304  31.149  1.00                 C  
ATOM   1628  C   PHE   357      38.775  27.065  32.390  1.00                 C  
ATOM   1629  O   PHE   357      39.825  26.776  32.962  1.00                 O  
ATOM   1630  CB  PHE   357      39.578  25.926  30.362  1.00                 C  
ATOM   1631  CG  PHE   357      39.327  24.943  29.255  1.00                 C  
ATOM   1632  CZ  PHE   357      38.864  23.118  27.210  1.00                 C  
ATOM   1633  CD1 PHE   357      38.857  25.369  28.025  1.00                 C  
ATOM   1634  CE1 PHE   357      38.626  24.464  27.006  1.00                 C  
ATOM   1635  CD2 PHE   357      39.561  23.592  29.443  1.00                 C  
ATOM   1636  CE2 PHE   357      39.330  22.687  28.424  1.00                 C  
ATOM   1637  N   GLU   358      37.966  28.029  32.810  1.00                 N  
ATOM   1638  CA  GLU   358      38.258  28.823  33.995  1.00                 C  
ATOM   1639  C   GLU   358      38.401  27.894  35.205  1.00                 C  
ATOM   1640  O   GLU   358      37.651  26.927  35.338  1.00                 O  
ATOM   1641  CB  GLU   358      37.160  29.863  34.227  1.00                 C  
ATOM   1642  CD  GLU   358      36.346  31.848  35.561  1.00                 C  
ATOM   1643  CG  GLU   358      37.430  30.801  35.393  1.00                 C  
ATOM   1644  OE1 GLU   358      35.358  31.808  34.797  1.00                 O  
ATOM   1645  OE2 GLU   358      36.485  32.708  36.456  1.00                 O  
ATOM   1646  N   THR   359      39.362  28.190  36.077  1.00                 N  
ATOM   1647  CA  THR   359      39.607  27.382  37.277  1.00                 C  
ATOM   1648  C   THR   359      40.195  28.252  38.392  1.00                 C  
ATOM   1649  O   THR   359      40.541  29.410  38.161  1.00                 O  
ATOM   1650  CB  THR   359      40.553  26.203  36.980  1.00                 C  
ATOM   1651  OG1 THR   359      41.855  26.703  36.654  1.00                 O  
ATOM   1652  CG2 THR   359      40.035  25.388  35.805  1.00                 C  
ATOM   1653  N   GLU   360      40.315  27.693  39.594  1.00                 N  
ATOM   1654  CA  GLU   360      40.852  28.440  40.732  1.00                 C  
ATOM   1655  C   GLU   360      42.305  28.843  40.539  1.00                 C  
ATOM   1656  O   GLU   360      42.766  29.828  41.114  1.00                 O  
ATOM   1657  CB  GLU   360      40.724  27.622  42.018  1.00                 C  
ATOM   1658  CD  GLU   360      39.203  26.592  43.752  1.00                 C  
ATOM   1659  CG  GLU   360      39.294  27.446  42.503  1.00                 C  
ATOM   1660  OE1 GLU   360      40.157  25.833  44.024  1.00                 O  
ATOM   1661  OE2 GLU   360      38.178  26.683  44.460  1.00                 O  
ATOM   1662  N   SER   361      43.029  28.076  39.735  1.00                 N  
ATOM   1663  CA  SER   361      44.431  28.370  39.476  1.00                 C  
ATOM   1664  C   SER   361      44.720  28.149  38.004  1.00                 C  
ATOM   1665  O   SER   361      43.992  27.424  37.323  1.00                 O  
ATOM   1666  CB  SER   361      45.332  27.498  40.353  1.00                 C  
ATOM   1667  OG  SER   361      45.196  26.128  40.020  1.00                 O  
ATOM   1668  N   ASN   362      45.781  28.777  37.514  1.00                 N  
ATOM   1669  CA  ASN   362      46.163  28.630  36.118  1.00                 C  
ATOM   1670  C   ASN   362      46.622  27.194  35.896  1.00                 C  
ATOM   1671  O   ASN   362      46.415  26.623  34.828  1.00                 O  
ATOM   1672  CB  ASN   362      47.247  29.645  35.749  1.00                 C  
ATOM   1673  CG  ASN   362      46.707  31.057  35.635  1.00                 C  
ATOM   1674  OD1 ASN   362      45.511  31.260  35.429  1.00                 O  
ATOM   1675  ND2 ASN   362      47.591  32.040  35.770  1.00                 N  
ATOM   1676  N   SER   363      47.245  26.616  36.919  1.00                 N  
ATOM   1677  CA  SER   363      47.722  25.243  36.843  1.00                 C  
ATOM   1678  C   SER   363      46.549  24.322  36.536  1.00                 C  
ATOM   1679  O   SER   363      46.642  23.447  35.674  1.00                 O  
ATOM   1680  CB  SER   363      48.411  24.842  38.149  1.00                 C  
ATOM   1681  OG  SER   363      48.860  23.499  38.097  1.00                 O  
ATOM   1682  N   GLU   364      45.441  24.529  37.242  1.00                 N  
ATOM   1683  CA  GLU   364      44.248  23.719  37.042  1.00                 C  
ATOM   1684  C   GLU   364      43.624  24.006  35.679  1.00                 C  
ATOM   1685  O   GLU   364      43.025  23.118  35.071  1.00                 O  
ATOM   1686  CB  GLU   364      43.232  23.977  38.156  1.00                 C  
ATOM   1687  CD  GLU   364      42.644  23.761  40.603  1.00                 C  
ATOM   1688  CG  GLU   364      43.665  23.468  39.521  1.00                 C  
ATOM   1689  OE1 GLU   364      42.440  24.951  40.921  1.00                 O  
ATOM   1690  OE2 GLU   364      42.048  22.799  41.133  1.00                 O  
ATOM   1691  N   THR   365      43.766  25.234  35.186  1.00                 N  
ATOM   1692  CA  THR   365      43.201  25.549  33.877  1.00                 C  
ATOM   1693  C   THR   365      43.930  24.741  32.814  1.00                 C  
ATOM   1694  O   THR   365      43.309  24.192  31.910  1.00                 O  
ATOM   1695  CB  THR   365      43.295  27.055  33.569  1.00                 C  
ATOM   1696  OG1 THR   365      42.553  27.793  34.548  1.00                 O  
ATOM   1697  CG2 THR   365      42.719  27.355  32.194  1.00                 C  
ATOM   1698  N   TYR   366      45.253  24.670  32.934  1.00                 N  
ATOM   1699  CA  TYR   366      46.081  23.906  32.000  1.00                 C  
ATOM   1700  C   TYR   366      45.585  22.468  31.944  1.00                 C  
ATOM   1701  O   TYR   366      45.425  21.883  30.865  1.00                 O  
ATOM   1702  CB  TYR   366      47.552  23.963  32.418  1.00                 C  
ATOM   1703  CG  TYR   366      48.210  25.299  32.162  1.00                 C  
ATOM   1704  OH  TYR   366      50.031  28.973  31.471  1.00                 O  
ATOM   1705  CZ  TYR   366      49.427  27.758  31.698  1.00                 C  
ATOM   1706  CD1 TYR   366      49.224  25.763  32.990  1.00                 C  
ATOM   1707  CE1 TYR   366      49.832  26.984  32.764  1.00                 C  
ATOM   1708  CD2 TYR   366      47.816  26.093  31.093  1.00                 C  
ATOM   1709  CE2 TYR   366      48.412  27.317  30.851  1.00                 C  
ATOM   1710  N   ARG   367      45.354  21.902  33.124  1.00                 N  
ATOM   1711  CA  ARG   367      44.892  20.528  33.241  1.00                 C  
ATOM   1712  C   ARG   367      43.523  20.306  32.604  1.00                 C  
ATOM   1713  O   ARG   367      43.315  19.314  31.907  1.00                 O  
ATOM   1714  CB  ARG   367      44.836  20.105  34.710  1.00                 C  
ATOM   1715  CD  ARG   367      46.070  19.571  36.830  1.00                 C  
ATOM   1716  NE  ARG   367      47.372  19.385  37.464  1.00                 N  
ATOM   1717  CG  ARG   367      46.199  19.924  35.357  1.00                 C  
ATOM   1718  CZ  ARG   367      47.551  19.241  38.773  1.00                 C  
ATOM   1719  NH1 ARG   367      48.773  19.076  39.261  1.00                 N  
ATOM   1720  NH2 ARG   367      46.508  19.262  39.592  1.00                 N  
ATOM   1721  N   ARG   368      42.591  21.228  32.834  1.00                 N  
ATOM   1722  CA  ARG   368      41.259  21.089  32.256  1.00                 C  
ATOM   1723  C   ARG   368      41.272  21.211  30.731  1.00                 C  
ATOM   1724  O   ARG   368      40.469  20.574  30.047  1.00                 O  
ATOM   1725  CB  ARG   368      40.309  22.135  32.842  1.00                 C  
ATOM   1726  CD  ARG   368      39.071  20.703  34.490  1.00                 C  
ATOM   1727  NE  ARG   368      37.779  20.876  33.829  1.00                 N  
ATOM   1728  CG  ARG   368      39.970  21.914  34.307  1.00                 C  
ATOM   1729  CZ  ARG   368      36.720  21.443  34.397  1.00                 C  
ATOM   1730  NH1 ARG   368      35.586  21.558  33.719  1.00                 N  
ATOM   1731  NH2 ARG   368      36.797  21.896  35.641  1.00                 N  
ATOM   1732  N   ILE   369      42.175  22.029  30.199  1.00                 N  
ATOM   1733  CA  ILE   369      42.284  22.173  28.755  1.00                 C  
ATOM   1734  C   ILE   369      42.797  20.844  28.197  1.00                 C  
ATOM   1735  O   ILE   369      42.263  20.328  27.214  1.00                 O  
ATOM   1736  CB  ILE   369      43.204  23.347  28.373  1.00                 C  
ATOM   1737  CD1 ILE   369      43.519  25.855  28.708  1.00                 C  
ATOM   1738  CG1 ILE   369      42.573  24.677  28.790  1.00                 C  
ATOM   1739  CG2 ILE   369      43.522  23.313  26.886  1.00                 C  
ATOM   1740  N   THR   370      43.822  20.283  28.840  1.00                 N  
ATOM   1741  CA  THR   370      44.379  19.007  28.402  1.00                 C  
ATOM   1742  C   THR   370      43.340  17.898  28.397  1.00                 C  
ATOM   1743  O   THR   370      43.344  17.050  27.504  1.00                 O  
ATOM   1744  CB  THR   370      45.562  18.574  29.288  1.00                 C  
ATOM   1745  OG1 THR   370      46.613  19.543  29.193  1.00                 O  
ATOM   1746  CG2 THR   370      46.101  17.225  28.835  1.00                 C  
ATOM   1747  N   ARG   371      42.456  17.899  29.390  1.00                 N  
ATOM   1748  CA  ARG   371      41.409  16.876  29.486  1.00                 C  
ATOM   1749  C   ARG   371      40.137  17.291  28.738  1.00                 C  
ATOM   1750  O   ARG   371      39.152  16.551  28.728  1.00                 O  
ATOM   1751  CB  ARG   371      41.075  16.587  30.951  1.00                 C  
ATOM   1752  CD  ARG   371      41.748  15.539  33.130  1.00                 C  
ATOM   1753  NE  ARG   371      41.577  16.746  33.935  1.00                 N  
ATOM   1754  CG  ARG   371      42.175  15.860  31.707  1.00                 C  
ATOM   1755  CZ  ARG   371      40.398  17.232  34.311  1.00                 C  
ATOM   1756  NH1 ARG   371      40.339  18.336  35.043  1.00                 N  
ATOM   1757  NH2 ARG   371      39.281  16.613  33.952  1.00                 N  
ATOM   1758  N   ILE   372      40.169  18.466  28.111  1.00                 N  
ATOM   1759  CA  ILE   372      39.008  19.016  27.404  1.00                 C  
ATOM   1760  C   ILE   372      37.807  18.866  28.329  1.00                 C  
ATOM   1761  O   ILE   372      36.740  18.363  27.963  1.00                 O  
ATOM   1762  CB  ILE   372      38.786  18.314  26.051  1.00                 C  
ATOM   1763  CD1 ILE   372      38.035  16.110  25.013  1.00                 C  
ATOM   1764  CG1 ILE   372      38.497  16.827  26.263  1.00                 C  
ATOM   1765  CG2 ILE   372      39.980  18.534  25.135  1.00                 C  
ATOM   1766  N   ASP   373      38.013  19.331  29.553  1.00                 N  
ATOM   1767  CA  ASP   373      37.014  19.261  30.596  1.00                 C  
ATOM   1768  C   ASP   373      36.286  20.585  30.734  1.00                 C  
ATOM   1769  O   ASP   373      36.792  21.512  31.365  1.00                 O  
ATOM   1770  CB  ASP   373      37.657  18.868  31.928  1.00                 C  
ATOM   1771  CG  ASP   373      36.642  18.734  33.047  1.00                 C  
ATOM   1772  OD1 ASP   373      35.463  19.078  32.824  1.00                 O  
ATOM   1773  OD2 ASP   373      37.027  18.283  34.146  1.00                 O  
ATOM   1774  N   ILE   374      35.105  20.666  30.131  1.00                 N  
ATOM   1775  CA  ILE   374      34.282  21.865  30.194  1.00                 C  
ATOM   1776  C   ILE   374      32.818  21.446  30.137  1.00                 C  
ATOM   1777  O   ILE   374      32.487  20.388  29.608  1.00                 O  
ATOM   1778  CB  ILE   374      34.629  22.848  29.060  1.00                 C  
ATOM   1779  CD1 ILE   374      32.957  22.398  27.189  1.00                 C  
ATOM   1780  CG1 ILE   374      34.369  22.203  27.697  1.00                 C  
ATOM   1781  CG2 ILE   374      36.065  23.330  29.194  1.00                 C  
ATOM   1782  N   ARG   375      31.949  22.289  30.673  1.00                 N  
ATOM   1783  CA  ARG   375      30.521  22.020  30.680  1.00                 C  
ATOM   1784  C   ARG   375      29.757  23.288  30.316  1.00                 C  
ATOM   1785  O   ARG   375      30.302  24.391  30.388  1.00                 O  
ATOM   1786  CB  ARG   375      30.082  21.494  32.048  1.00                 C  
ATOM   1787  CD  ARG   375      30.171  19.030  31.578  1.00                 C  
ATOM   1788  NE  ARG   375      30.692  17.732  32.000  1.00                 N  
ATOM   1789  CG  ARG   375      30.711  20.165  32.433  1.00                 C  
ATOM   1790  CZ  ARG   375      31.827  17.202  31.556  1.00                 C  
ATOM   1791  NH1 ARG   375      32.221  16.015  31.996  1.00                 N  
ATOM   1792  NH2 ARG   375      32.565  17.860  30.672  1.00                 N  
ATOM   1793  N   TYR   376      28.494  23.117  29.938  1.00                 N  
ATOM   1794  CA  TYR   376      27.633  24.228  29.548  1.00                 C  
ATOM   1795  C   TYR   376      26.565  24.524  30.586  1.00                 C  
ATOM   1796  O   TYR   376      26.194  23.655  31.382  1.00                 O  
ATOM   1797  CB  TYR   376      26.967  23.942  28.201  1.00                 C  
ATOM   1798  CG  TYR   376      27.935  23.868  27.042  1.00                 C  
ATOM   1799  OH  TYR   376      30.600  23.647  23.858  1.00                 O  
ATOM   1800  CZ  TYR   376      29.718  23.722  24.911  1.00                 C  
ATOM   1801  CD1 TYR   376      28.551  22.669  26.705  1.00                 C  
ATOM   1802  CE1 TYR   376      29.437  22.592  25.648  1.00                 C  
ATOM   1803  CD2 TYR   376      28.230  24.996  26.288  1.00                 C  
ATOM   1804  CE2 TYR   376      29.113  24.938  25.227  1.00                 C  
ATOM   1805  N   PRO   377      26.059  25.770  30.587  1.00                 N  
ATOM   1806  CA  PRO   377      25.003  26.198  31.513  1.00                 C  
ATOM   1807  C   PRO   377      23.737  25.624  30.875  1.00                 C  
ATOM   1808  O   PRO   377      23.701  25.416  29.659  1.00                 O  
ATOM   1809  CB  PRO   377      25.095  27.725  31.499  1.00                 C  
ATOM   1810  CD  PRO   377      26.556  26.957  29.766  1.00                 C  
ATOM   1811  CG  PRO   377      25.600  28.056  30.135  1.00                 C  
ATOM   1812  N   THR   378      22.701  25.373  31.665  1.00                 N  
ATOM   1813  CA  THR   378      21.478  24.807  31.103  1.00                 C  
ATOM   1814  C   THR   378      20.880  25.584  29.925  1.00                 C  
ATOM   1815  O   THR   378      20.267  24.989  29.041  1.00                 O  
ATOM   1816  CB  THR   378      20.373  24.680  32.168  1.00                 C  
ATOM   1817  OG1 THR   378      20.810  23.799  33.211  1.00                 O  
ATOM   1818  CG2 THR   378      19.103  24.114  31.553  1.00                 C  
ATOM   1819  N   CYS   379      21.071  26.898  29.885  1.00                 N  
ATOM   1820  CA  CYS   379      20.483  27.690  28.805  1.00                 C  
ATOM   1821  C   CYS   379      21.080  27.570  27.395  1.00                 C  
ATOM   1822  O   CYS   379      20.438  27.974  26.425  1.00                 O  
ATOM   1823  CB  CYS   379      20.522  29.180  29.151  1.00                 C  
ATOM   1824  SG  CYS   379      19.461  29.653  30.537  1.00                 S  
ATOM   1825  N   VAL   380      22.287  27.025  27.257  1.00                 N  
ATOM   1826  CA  VAL   380      22.868  26.884  25.917  1.00                 C  
ATOM   1827  C   VAL   380      22.124  25.767  25.190  1.00                 C  
ATOM   1828  O   VAL   380      21.932  24.686  25.746  1.00                 O  
ATOM   1829  CB  VAL   380      24.380  26.600  25.984  1.00                 C  
ATOM   1830  CG1 VAL   380      24.935  26.336  24.593  1.00                 C  
ATOM   1831  CG2 VAL   380      25.111  27.760  26.643  1.00                 C  
ATOM   1832  N   THR   381      21.719  26.024  23.949  1.00                 N  
ATOM   1833  CA  THR   381      20.954  25.051  23.166  1.00                 C  
ATOM   1834  C   THR   381      21.770  23.904  22.592  1.00                 C  
ATOM   1835  O   THR   381      22.993  23.978  22.514  1.00                 O  
ATOM   1836  CB  THR   381      20.223  25.723  21.989  1.00                 C  
ATOM   1837  OG1 THR   381      21.182  26.298  21.093  1.00                 O  
ATOM   1838  CG2 THR   381      19.305  26.827  22.492  1.00                 C  
ATOM   1839  N   PRO   382      21.081  22.838  22.189  1.00                 N  
ATOM   1840  CA  PRO   382      21.753  21.665  21.646  1.00                 C  
ATOM   1841  C   PRO   382      22.555  21.980  20.395  1.00                 C  
ATOM   1842  O   PRO   382      23.610  21.388  20.170  1.00                 O  
ATOM   1843  CB  PRO   382      20.611  20.696  21.332  1.00                 C  
ATOM   1844  CD  PRO   382      19.594  22.595  22.377  1.00                 C  
ATOM   1845  CG  PRO   382      19.514  21.098  22.261  1.00                 C  
ATOM   1846  N   GLY   383      22.058  22.908  19.584  1.00                 N  
ATOM   1847  CA  GLY   383      22.768  23.280  18.370  1.00                 C  
ATOM   1848  C   GLY   383      24.114  23.918  18.684  1.00                 C  
ATOM   1849  O   GLY   383      25.133  23.598  18.060  1.00                 O  
ATOM   1850  N   ALA   384      24.118  24.822  19.658  1.00                 N  
ATOM   1851  CA  ALA   384      25.347  25.503  20.056  1.00                 C  
ATOM   1852  C   ALA   384      26.310  24.502  20.693  1.00                 C  
ATOM   1853  O   ALA   384      27.512  24.534  20.438  1.00                 O  
ATOM   1854  CB  ALA   384      25.036  26.641  21.016  1.00                 C  
ATOM   1855  N   ARG   385      25.772  23.606  21.514  1.00                 N  
ATOM   1856  CA  ARG   385      26.592  22.598  22.172  1.00                 C  
ATOM   1857  C   ARG   385      27.299  21.688  21.171  1.00                 C  
ATOM   1858  O   ARG   385      28.449  21.305  21.374  1.00                 O  
ATOM   1859  CB  ARG   385      25.741  21.751  23.121  1.00                 C  
ATOM   1860  CD  ARG   385      24.383  21.613  25.227  1.00                 C  
ATOM   1861  NE  ARG   385      23.936  22.305  26.433  1.00                 N  
ATOM   1862  CG  ARG   385      25.278  22.490  24.365  1.00                 C  
ATOM   1863  CZ  ARG   385      23.015  21.834  27.267  1.00                 C  
ATOM   1864  NH1 ARG   385      22.671  22.534  28.339  1.00                 N  
ATOM   1865  NH2 ARG   385      22.439  20.664  27.026  1.00                 N  
ATOM   1866  N   ASP   386      26.617  21.346  20.084  1.00                 N  
ATOM   1867  CA  ASP   386      27.222  20.475  19.084  1.00                 C  
ATOM   1868  C   ASP   386      28.395  21.131  18.368  1.00                 C  
ATOM   1869  O   ASP   386      29.433  20.503  18.167  1.00                 O  
ATOM   1870  CB  ASP   386      26.180  20.040  18.051  1.00                 C  
ATOM   1871  CG  ASP   386      25.174  19.057  18.617  1.00                 C  
ATOM   1872  OD1 ASP   386      25.432  18.505  19.708  1.00                 O  
ATOM   1873  OD2 ASP   386      24.128  18.839  17.971  1.00                 O  
ATOM   1874  N   LEU   387      28.227  22.390  17.973  1.00                 N  
ATOM   1875  CA  LEU   387      29.289  23.107  17.272  1.00                 C  
ATOM   1876  C   LEU   387      30.508  23.309  18.168  1.00                 C  
ATOM   1877  O   LEU   387      31.642  23.055  17.765  1.00                 O  
ATOM   1878  CB  LEU   387      28.781  24.460  16.769  1.00                 C  
ATOM   1879  CG  LEU   387      29.803  25.344  16.051  1.00                 C  
ATOM   1880  CD1 LEU   387      30.324  24.655  14.799  1.00                 C  
ATOM   1881  CD2 LEU   387      29.194  26.692  15.699  1.00                 C  
ATOM   1882  N   ILE   388      30.269  23.770  19.389  1.00                 N  
ATOM   1883  CA  ILE   388      31.360  24.012  20.324  1.00                 C  
ATOM   1884  C   ILE   388      32.076  22.718  20.698  1.00                 C  
ATOM   1885  O   ILE   388      33.304  22.681  20.762  1.00                 O  
ATOM   1886  CB  ILE   388      30.863  24.715  21.601  1.00                 C  
ATOM   1887  CD1 ILE   388      29.655  26.808  22.411  1.00                 C  
ATOM   1888  CG1 ILE   388      30.415  26.143  21.284  1.00                 C  
ATOM   1889  CG2 ILE   388      31.937  24.684  22.678  1.00                 C  
ATOM   1890  N   GLY   389      31.313  21.654  20.936  1.00                 N  
ATOM   1891  CA  GLY   389      31.917  20.376  21.287  1.00                 C  
ATOM   1892  C   GLY   389      32.799  19.894  20.140  1.00                 C  
ATOM   1893  O   GLY   389      33.842  19.283  20.365  1.00                 O  
ATOM   1894  N   SER   390      32.383  20.174  18.909  1.00                 N  
ATOM   1895  CA  SER   390      33.169  19.771  17.747  1.00                 C  
ATOM   1896  C   SER   390      34.439  20.594  17.636  1.00                 C  
ATOM   1897  O   SER   390      35.505  20.073  17.322  1.00                 O  
ATOM   1898  CB  SER   390      32.341  19.906  16.467  1.00                 C  
ATOM   1899  OG  SER   390      31.259  18.991  16.461  1.00                 O  
ATOM   1900  N   LEU   391      34.320  21.894  17.883  1.00                 N  
ATOM   1901  CA  LEU   391      35.465  22.784  17.790  1.00                 C  
ATOM   1902  C   LEU   391      36.493  22.518  18.882  1.00                 C  
ATOM   1903  O   LEU   391      37.697  22.665  18.658  1.00                 O  
ATOM   1904  CB  LEU   391      35.015  24.245  17.859  1.00                 C  
ATOM   1905  CG  LEU   391      34.203  24.761  16.669  1.00                 C  
ATOM   1906  CD1 LEU   391      33.695  26.169  16.935  1.00                 C  
ATOM   1907  CD2 LEU   391      35.035  24.730  15.396  1.00                 C  
ATOM   1908  N   LEU   392      36.016  22.122  20.061  1.00                 N  
ATOM   1909  CA  LEU   392      36.907  21.859  21.177  1.00                 C  
ATOM   1910  C   LEU   392      37.350  20.394  21.293  1.00                 C  
ATOM   1911  O   LEU   392      37.416  19.837  22.385  1.00                 O  
ATOM   1912  CB  LEU   392      36.251  22.272  22.496  1.00                 C  
ATOM   1913  CG  LEU   392      35.911  23.756  22.648  1.00                 C  
ATOM   1914  CD1 LEU   392      35.174  24.008  23.955  1.00                 C  
ATOM   1915  CD2 LEU   392      37.171  24.606  22.579  1.00                 C  
ATOM   1916  N   ARG   393      37.658  19.769  20.161  1.00                 N  
ATOM   1917  CA  ARG   393      38.135  18.391  20.184  1.00                 C  
ATOM   1918  C   ARG   393      39.624  18.430  20.483  1.00                 C  
ATOM   1919  O   ARG   393      40.327  19.328  20.023  1.00                 O  
ATOM   1920  CB  ARG   393      37.834  17.698  18.854  1.00                 C  
ATOM   1921  CD  ARG   393      36.128  16.780  17.258  1.00                 C  
ATOM   1922  NE  ARG   393      34.708  16.614  16.960  1.00                 N  
ATOM   1923  CG  ARG   393      36.353  17.499  18.578  1.00                 C  
ATOM   1924  CZ  ARG   393      34.238  16.021  15.867  1.00                 C  
ATOM   1925  NH1 ARG   393      32.929  15.915  15.681  1.00                 N  
ATOM   1926  NH2 ARG   393      35.078  15.534  14.964  1.00                 N  
ATOM   1927  N   HIS   394      40.096  17.452  21.252  1.00                 N  
ATOM   1928  CA  HIS   394      41.502  17.369  21.616  1.00                 C  
ATOM   1929  C   HIS   394      42.390  17.154  20.389  1.00                 C  
ATOM   1930  O   HIS   394      43.453  17.751  20.281  1.00                 O  
ATOM   1931  CB  HIS   394      41.729  16.241  22.624  1.00                 C  
ATOM   1932  CG  HIS   394      43.148  16.117  23.083  1.00                 C  
ATOM   1933  ND1 HIS   394      44.106  15.433  22.365  1.00                 N  
ATOM   1934  CE1 HIS   394      45.276  15.496  23.026  1.00                 C  
ATOM   1935  CD2 HIS   394      43.912  16.578  24.234  1.00                 C  
ATOM   1936  NE2 HIS   394      45.167  16.181  24.147  1.00                 N  
ATOM   1937  N   ASP   395      41.958  16.294  19.473  1.00                 N  
ATOM   1938  CA  ASP   395      42.727  16.017  18.259  1.00                 C  
ATOM   1939  C   ASP   395      42.498  17.157  17.264  1.00                 C  
ATOM   1940  O   ASP   395      41.396  17.302  16.741  1.00                 O  
ATOM   1941  CB  ASP   395      42.321  14.667  17.664  1.00                 C  
ATOM   1942  CG  ASP   395      43.138  14.301  16.440  1.00                 C  
ATOM   1943  OD1 ASP   395      43.856  15.180  15.920  1.00                 O  
ATOM   1944  OD2 ASP   395      43.060  13.134  16.002  1.00                 O  
ATOM   1945  N   PRO   396      43.535  17.968  16.987  1.00                 N  
ATOM   1946  CA  PRO   396      43.437  19.101  16.056  1.00                 C  
ATOM   1947  C   PRO   396      42.840  18.769  14.696  1.00                 C  
ATOM   1948  O   PRO   396      42.032  19.538  14.167  1.00                 O  
ATOM   1949  CB  PRO   396      44.884  19.567  15.886  1.00                 C  
ATOM   1950  CD  PRO   396      44.977  17.894  17.596  1.00                 C  
ATOM   1951  CG  PRO   396      45.542  19.224  17.181  1.00                 C  
ATOM   1952  N   ARG   397      43.239  17.626  14.135  1.00                 N  
ATOM   1953  CA  ARG   397      42.749  17.205  12.824  1.00                 C  
ATOM   1954  C   ARG   397      41.269  16.851  12.801  1.00                 C  
ATOM   1955  O   ARG   397      40.663  16.813  11.732  1.00                 O  
ATOM   1956  CB  ARG   397      43.544  16.001  12.316  1.00                 C  
ATOM   1957  CD  ARG   397      45.753  15.049  11.598  1.00                 C  
ATOM   1958  NE  ARG   397      45.837  14.085  12.693  1.00                 N  
ATOM   1959  CG  ARG   397      45.000  16.306  12.003  1.00                 C  
ATOM   1960  CZ  ARG   397      46.325  12.855  12.570  1.00                 C  
ATOM   1961  NH1 ARG   397      46.362  12.048  13.621  1.00                 N  
ATOM   1962  NH2 ARG   397      46.774  12.434  11.395  1.00                 N  
ATOM   1963  N   THR   398      40.678  16.581  13.960  1.00                 N  
ATOM   1964  CA  THR   398      39.263  16.228  13.981  1.00                 C  
ATOM   1965  C   THR   398      38.338  17.424  14.200  1.00                 C  
ATOM   1966  O   THR   398      37.117  17.277  14.197  1.00                 O  
ATOM   1967  CB  THR   398      38.958  15.184  15.071  1.00                 C  
ATOM   1968  OG1 THR   398      39.278  15.726  16.359  1.00                 O  
ATOM   1969  CG2 THR   398      39.787  13.928  14.853  1.00                 C  
ATOM   1970  N   ARG   399      38.919  18.606  14.404  1.00                 N  
ATOM   1971  CA  ARG   399      38.107  19.810  14.561  1.00                 C  
ATOM   1972  C   ARG   399      37.575  20.086  13.149  1.00                 C  
ATOM   1973  O   ARG   399      38.277  19.878  12.167  1.00                 O  
ATOM   1974  CB  ARG   399      38.947  20.951  15.138  1.00                 C  
ATOM   1975  CD  ARG   399      40.187  21.916  17.095  1.00                 C  
ATOM   1976  NE  ARG   399      40.647  21.706  18.466  1.00                 N  
ATOM   1977  CG  ARG   399      39.380  20.736  16.579  1.00                 C  
ATOM   1978  CZ  ARG   399      41.389  22.575  19.146  1.00                 C  
ATOM   1979  NH1 ARG   399      41.760  22.299  20.389  1.00                 N  
ATOM   1980  NH2 ARG   399      41.757  23.717  18.582  1.00                 N  
ATOM   1981  N   LEU   400      36.327  20.558  13.031  1.00                 N  
ATOM   1982  CA  LEU   400      35.750  20.830  11.710  1.00                 C  
ATOM   1983  C   LEU   400      36.479  21.841  10.830  1.00                 C  
ATOM   1984  O   LEU   400      37.209  22.691  11.316  1.00                 O  
ATOM   1985  CB  LEU   400      34.307  21.321  11.846  1.00                 C  
ATOM   1986  CG  LEU   400      33.306  20.326  12.436  1.00                 C  
ATOM   1987  CD1 LEU   400      31.949  20.985  12.637  1.00                 C  
ATOM   1988  CD2 LEU   400      33.173  19.103  11.542  1.00                 C  
ATOM   1989  N   PRO   401      36.295  21.723   9.520  1.00                 N  
ATOM   1990  CA  PRO   401      36.904  22.665   8.589  1.00                 C  
ATOM   1991  C   PRO   401      36.087  23.950   8.725  1.00                 C  
ATOM   1992  O   PRO   401      34.947  23.911   9.177  1.00                 O  
ATOM   1993  CB  PRO   401      36.765  21.982   7.227  1.00                 C  
ATOM   1994  CD  PRO   401      35.777  20.525   8.849  1.00                 C  
ATOM   1995  CG  PRO   401      36.536  20.544   7.552  1.00                 C  
ATOM   1996  N   LEU   402      36.660  25.087   8.353  1.00                 N  
ATOM   1997  CA  LEU   402      35.914  26.343   8.439  1.00                 C  
ATOM   1998  C   LEU   402      34.655  26.280   7.566  1.00                 C  
ATOM   1999  O   LEU   402      33.616  26.848   7.908  1.00                 O  
ATOM   2000  CB  LEU   402      36.797  27.520   8.019  1.00                 C  
ATOM   2001  CG  LEU   402      37.952  27.870   8.959  1.00                 C  
ATOM   2002  CD1 LEU   402      38.840  28.940   8.343  1.00                 C  
ATOM   2003  CD2 LEU   402      37.426  28.332  10.309  1.00                 C  
ATOM   2004  N   GLU   403      34.743  25.580   6.441  1.00                 N  
ATOM   2005  CA  GLU   403      33.591  25.449   5.549  1.00                 C  
ATOM   2006  C   GLU   403      32.455  24.738   6.279  1.00                 C  
ATOM   2007  O   GLU   403      31.283  25.078   6.111  1.00                 O  
ATOM   2008  CB  GLU   403      33.981  24.691   4.278  1.00                 C  
ATOM   2009  CD  GLU   403      33.299  23.871   1.989  1.00                 C  
ATOM   2010  CG  GLU   403      32.855  24.558   3.265  1.00                 C  
ATOM   2011  OE1 GLU   403      34.503  23.942   1.663  1.00                 O  
ATOM   2012  OE2 GLU   403      32.443  23.261   1.314  1.00                 O  
ATOM   2013  N   ASP   404      32.813  23.746   7.092  1.00                 N  
ATOM   2014  CA  ASP   404      31.832  22.974   7.841  1.00                 C  
ATOM   2015  C   ASP   404      31.219  23.802   8.968  1.00                 C  
ATOM   2016  O   ASP   404      30.066  23.585   9.348  1.00                 O  
ATOM   2017  CB  ASP   404      32.470  21.706   8.411  1.00                 C  
ATOM   2018  CG  ASP   404      32.784  20.680   7.340  1.00                 C  
ATOM   2019  OD1 ASP   404      32.269  20.822   6.211  1.00                 O  
ATOM   2020  OD2 ASP   404      33.546  19.733   7.630  1.00                 O  
ATOM   2021  N   VAL   405      31.981  24.758   9.492  1.00                 N  
ATOM   2022  CA  VAL   405      31.476  25.645  10.541  1.00                 C  
ATOM   2023  C   VAL   405      30.419  26.556   9.907  1.00                 C  
ATOM   2024  O   VAL   405      29.307  26.710  10.418  1.00                 O  
ATOM   2025  CB  VAL   405      32.613  26.457  11.189  1.00                 C  
ATOM   2026  CG1 VAL   405      32.047  27.499  12.142  1.00                 C  
ATOM   2027  CG2 VAL   405      33.579  25.534  11.917  1.00                 C  
ATOM   2028  N   MET   406      30.790  27.152   8.780  1.00                 N  
ATOM   2029  CA  MET   406      29.917  28.058   8.053  1.00                 C  
ATOM   2030  C   MET   406      28.616  27.389   7.624  1.00                 C  
ATOM   2031  O   MET   406      27.598  28.062   7.474  1.00                 O  
ATOM   2032  CB  MET   406      30.632  28.618   6.821  1.00                 C  
ATOM   2033  SD  MET   406      32.646  30.134   5.673  1.00                 S  
ATOM   2034  CE  MET   406      31.408  31.178   4.907  1.00                 C  
ATOM   2035  CG  MET   406      31.762  29.581   7.144  1.00                 C  
ATOM   2036  N   LYS   407      28.649  26.068   7.437  1.00                 N  
ATOM   2037  CA  LYS   407      27.465  25.317   7.013  1.00                 C  
ATOM   2038  C   LYS   407      26.775  24.548   8.140  1.00                 C  
ATOM   2039  O   LYS   407      25.813  23.814   7.908  1.00                 O  
ATOM   2040  CB  LYS   407      27.827  24.327   5.904  1.00                 C  
ATOM   2041  CD  LYS   407      28.603  23.946   3.548  1.00                 C  
ATOM   2042  CE  LYS   407      29.042  24.603   2.249  1.00                 C  
ATOM   2043  CG  LYS   407      28.284  24.984   4.611  1.00                 C  
ATOM   2044  NZ  LYS   407      29.379  23.597   1.204  1.00                 N  
ATOM   2045  N   HIS   408      27.256  24.720   9.364  1.00                 N  
ATOM   2046  CA  HIS   408      26.661  24.028  10.493  1.00                 C  
ATOM   2047  C   HIS   408      25.207  24.488  10.657  1.00                 C  
ATOM   2048  O   HIS   408      24.908  25.679  10.535  1.00                 O  
ATOM   2049  CB  HIS   408      27.468  24.288  11.767  1.00                 C  
ATOM   2050  CG  HIS   408      27.027  23.468  12.939  1.00                 C  
ATOM   2051  ND1 HIS   408      25.915  23.780  13.689  1.00                 N  
ATOM   2052  CE1 HIS   408      25.775  22.867  14.667  1.00                 C  
ATOM   2053  CD2 HIS   408      27.508  22.266  13.605  1.00                 C  
ATOM   2054  NE2 HIS   408      26.727  21.955  14.622  1.00                 N  
ATOM   2055  N   PRO   409      24.287  23.545  10.933  1.00                 N  
ATOM   2056  CA  PRO   409      22.858  23.830  11.110  1.00                 C  
ATOM   2057  C   PRO   409      22.553  24.959  12.098  1.00                 C  
ATOM   2058  O   PRO   409      21.673  25.782  11.853  1.00                 O  
ATOM   2059  CB  PRO   409      22.279  22.511  11.626  1.00                 C  
ATOM   2060  CD  PRO   409      24.553  22.007  11.078  1.00                 C  
ATOM   2061  CG  PRO   409      23.154  21.460  11.031  1.00                 C  
ATOM   2062  N   TRP   410      23.274  25.000  13.213  1.00                 N  
ATOM   2063  CA  TRP   410      23.039  26.052  14.200  1.00                 C  
ATOM   2064  C   TRP   410      23.446  27.413  13.640  1.00                 C  
ATOM   2065  O   TRP   410      22.786  28.419  13.888  1.00                 O  
ATOM   2066  CB  TRP   410      23.805  25.756  15.491  1.00                 C  
ATOM   2067  CG  TRP   410      23.588  26.778  16.564  1.00                 C  
ATOM   2068  CD1 TRP   410      22.578  26.802  17.482  1.00                 C  
ATOM   2069  NE1 TRP   410      22.710  27.894  18.306  1.00                 N  
ATOM   2070  CD2 TRP   410      24.402  27.927  16.833  1.00                 C  
ATOM   2071  CE2 TRP   410      23.824  28.600  17.925  1.00                 C  
ATOM   2072  CH2 TRP   410      25.501  30.261  17.869  1.00                 C  
ATOM   2073  CZ2 TRP   410      24.367  29.770  18.453  1.00                 C  
ATOM   2074  CE3 TRP   410      25.562  28.452  16.255  1.00                 C  
ATOM   2075  CZ3 TRP   410      26.096  29.613  16.782  1.00                 C  
ATOM   2076  N   ILE   411      24.537  27.438  12.883  1.00                 N  
ATOM   2077  CA  ILE   411      25.028  28.672  12.282  1.00                 C  
ATOM   2078  C   ILE   411      24.084  29.191  11.195  1.00                 C  
ATOM   2079  O   ILE   411      23.684  30.359  11.208  1.00                 O  
ATOM   2080  CB  ILE   411      26.439  28.490  11.691  1.00                 C  
ATOM   2081  CD1 ILE   411      27.566  29.226  13.856  1.00                 C  
ATOM   2082  CG1 ILE   411      27.440  28.153  12.797  1.00                 C  
ATOM   2083  CG2 ILE   411      26.853  29.727  10.910  1.00                 C  
ATOM   2084  N   VAL   412      23.723  28.325  10.256  1.00                 N  
ATOM   2085  CA  VAL   412      22.843  28.740   9.173  1.00                 C  
ATOM   2086  C   VAL   412      21.458  29.124   9.660  1.00                 C  
ATOM   2087  O   VAL   412      20.772  29.920   9.028  1.00                 O  
ATOM   2088  CB  VAL   412      22.709  27.641   8.102  1.00                 C  
ATOM   2089  CG1 VAL   412      21.909  26.466   8.643  1.00                 C  
ATOM   2090  CG2 VAL   412      22.059  28.199   6.845  1.00                 C  
ATOM   2091  N   ALA   413      21.048  28.573  10.791  1.00                 N  
ATOM   2092  CA  ALA   413      19.728  28.879  11.324  1.00                 C  
ATOM   2093  C   ALA   413      19.701  30.166  12.146  1.00                 C  
ATOM   2094  O   ALA   413      18.659  30.808  12.263  1.00                 O  
ATOM   2095  CB  ALA   413      19.223  27.729  12.182  1.00                 C  
ATOM   2096  N   ASN   414      20.842  30.564  12.696  1.00                 N  
ATOM   2097  CA  ASN   414      20.862  31.759  13.538  1.00                 C  
ATOM   2098  C   ASN   414      21.657  32.960  13.042  1.00                 C  
ATOM   2099  O   ASN   414      21.478  34.070  13.541  1.00                 O  
ATOM   2100  CB  ASN   414      21.388  31.422  14.935  1.00                 C  
ATOM   2101  CG  ASN   414      20.467  30.487  15.694  1.00                 C  
ATOM   2102  OD1 ASN   414      19.395  30.888  16.147  1.00                 O  
ATOM   2103  ND2 ASN   414      20.883  29.234  15.835  1.00                 N  
ATOM   2104  N   TYR   415      22.519  32.744  12.056  1.00                 N  
ATOM   2105  CA  TYR   415      23.368  33.809  11.534  1.00                 C  
ATOM   2106  C   TYR   415      22.703  34.741  10.521  1.00                 C  
ATOM   2107  O   TYR   415      22.062  34.295   9.568  1.00                 O  
ATOM   2108  CB  TYR   415      24.619  33.223  10.876  1.00                 C  
ATOM   2109  CG  TYR   415      25.570  34.265  10.332  1.00                 C  
ATOM   2110  OH  TYR   415      28.191  37.134   8.852  1.00                 O  
ATOM   2111  CZ  TYR   415      27.323  36.184   9.340  1.00                 C  
ATOM   2112  CD1 TYR   415      26.370  35.013  11.187  1.00                 C  
ATOM   2113  CE1 TYR   415      27.242  35.968  10.699  1.00                 C  
ATOM   2114  CD2 TYR   415      25.665  34.497   8.966  1.00                 C  
ATOM   2115  CE2 TYR   415      26.532  35.448   8.460  1.00                 C  
ATOM   2116  N   SER   416      22.878  36.042  10.724  1.00                 N  
ATOM   2117  CA  SER   416      22.303  37.029   9.822  1.00                 C  
ATOM   2118  C   SER   416      23.292  37.331   8.699  1.00                 C  
ATOM   2119  O   SER   416      23.112  38.363   8.019  1.00                 O  
ATOM   2120  CB  SER   416      21.937  38.303  10.585  1.00                 C  
ATOM   2121  OG  SER   416      20.904  38.057  11.524  1.00                 O  
TER
