# Supplementary material for: Comparative Single-Cell Transcriptomics Reveals Novel Genes Involved in Bivalve Embryonic Shell Formation and Questions Ontogenetic Homology of Molluscan Shell Types
Source: Front Cell Dev Biol. 2022 Jun 9;10:883755. doi: 10.3389/fcell.2022.883755 (PMC9261976; doi:10.3389/fcell.2022.883755)
Supplement: Supplementary file 1 [file DataSheet1.ZIP › Supplementary_File1/s_f_2/513900a98fbc69ef.final.pdb]

ATOM      1  N   LYS   332      14.144 -11.473   9.663  1.00                 N  
ATOM      2  CA  LYS   332      15.551 -11.373  10.031  1.00                 C  
ATOM      3  C   LYS   332      16.248 -10.280   9.225  1.00                 C  
ATOM      4  O   LYS   332      16.248 -10.305   7.995  1.00                 O  
ATOM      5  CB  LYS   332      16.256 -12.715   9.822  1.00                 C  
ATOM      6  CD  LYS   332      18.326 -14.107  10.100  1.00                 C  
ATOM      7  CE  LYS   332      19.776 -14.123  10.554  1.00                 C  
ATOM      8  CG  LYS   332      17.709 -12.729  10.270  1.00                 C  
ATOM      9  NZ  LYS   332      20.399 -15.464  10.376  1.00                 N  
ATOM     10  N   ARG   333      16.841  -9.321   9.930  1.00                 N  
ATOM     11  CA  ARG   333      17.533  -8.233   9.265  1.00                 C  
ATOM     12  C   ARG   333      16.586  -7.152   8.782  1.00                 C  
ATOM     13  O   ARG   333      15.571  -7.443   8.148  1.00                 O  
ATOM     14  CB  ARG   333      18.346  -8.760   8.081  1.00                 C  
ATOM     15  CD  ARG   333      20.512  -9.769   7.314  1.00                 C  
ATOM     16  NE  ARG   333      21.624 -10.656   7.649  1.00                 N  
ATOM     17  CG  ARG   333      19.551  -9.597   8.479  1.00                 C  
ATOM     18  CZ  ARG   333      22.675 -10.295   8.377  1.00                 C  
ATOM     19  NH1 ARG   333      23.639 -11.170   8.631  1.00                 N  
ATOM     20  NH2 ARG   333      22.761  -9.059   8.849  1.00                 N  
ATOM     21  N   GLN   334      16.915  -5.901   9.083  1.00                 N  
ATOM     22  CA  GLN   334      16.086  -4.772   8.677  1.00                 C  
ATOM     23  C   GLN   334      16.913  -3.734   7.925  1.00                 C  
ATOM     24  O   GLN   334      17.762  -3.062   8.508  1.00                 O  
ATOM     25  CB  GLN   334      15.417  -4.133   9.896  1.00                 C  
ATOM     26  CD  GLN   334      13.367  -3.257   8.708  1.00                 C  
ATOM     27  CG  GLN   334      14.566  -2.916   9.570  1.00                 C  
ATOM     28  OE1 GLN   334      12.497  -4.028   9.115  1.00                 O  
ATOM     29  NE2 GLN   334      13.317  -2.683   7.511  1.00                 N  
ATOM     30  N   LYS   335      16.656  -3.607   6.627  1.00                 N  
ATOM     31  CA  LYS   335      17.376  -2.649   5.796  1.00                 C  
ATOM     32  C   LYS   335      17.433  -1.280   6.467  1.00                 C  
ATOM     33  O   LYS   335      16.437  -0.557   6.514  1.00                 O  
ATOM     34  CB  LYS   335      16.720  -2.535   4.419  1.00                 C  
ATOM     35  CD  LYS   335      18.133  -4.202   3.186  1.00                 C  
ATOM     36  CE  LYS   335      18.132  -5.460   2.333  1.00                 C  
ATOM     37  CG  LYS   335      16.725  -3.827   3.619  1.00                 C  
ATOM     38  NZ  LYS   335      19.504  -5.835   1.893  1.00                 N  
ATOM     39  N   LYS   336      18.605  -0.930   6.987  1.00                 N  
ATOM     40  CA  LYS   336      18.794   0.352   7.654  1.00                 C  
ATOM     41  C   LYS   336      18.073   1.468   6.905  1.00                 C  
ATOM     42  O   LYS   336      17.638   2.451   7.504  1.00                 O  
ATOM     43  CB  LYS   336      20.284   0.677   7.778  1.00                 C  
ATOM     44  CD  LYS   336      22.073   2.197   8.667  1.00                 C  
ATOM     45  CE  LYS   336      22.366   3.510   9.373  1.00                 C  
ATOM     46  CG  LYS   336      20.577   1.977   8.509  1.00                 C  
ATOM     47  NZ  LYS   336      23.829   3.739   9.535  1.00                 N  
ATOM     48  N   ARG   337      17.948   1.307   5.591  1.00                 N  
ATOM     49  CA  ARG   337      17.280   2.301   4.760  1.00                 C  
ATOM     50  C   ARG   337      16.528   1.633   3.612  1.00                 C  
ATOM     51  O   ARG   337      17.128   0.972   2.766  1.00                 O  
ATOM     52  CB  ARG   337      18.292   3.310   4.213  1.00                 C  
ATOM     53  CD  ARG   337      18.721   5.438   2.954  1.00                 C  
ATOM     54  NE  ARG   337      18.144   6.512   2.149  1.00                 N  
ATOM     55  CG  ARG   337      17.670   4.436   3.403  1.00                 C  
ATOM     56  CZ  ARG   337      18.854   7.474   1.568  1.00                 C  
ATOM     57  NH1 ARG   337      18.243   8.409   0.853  1.00                 N  
ATOM     58  NH2 ARG   337      20.173   7.498   1.703  1.00                 N  
ATOM     59  N   GLY   338      15.211   1.811   3.591  1.00                 N  
ATOM     60  CA  GLY   338      14.399   1.219   2.544  1.00                 C  
ATOM     61  C   GLY   338      13.364   2.183   1.998  1.00                 C  
ATOM     62  O   GLY   338      12.879   3.056   2.716  1.00                 O  
ATOM     63  N   ILE   339      13.027   2.026   0.721  1.00                 N  
ATOM     64  CA  ILE   339      12.043   2.889   0.079  1.00                 C  
ATOM     65  C   ILE   339      11.246   2.126  -0.973  1.00                 C  
ATOM     66  O   ILE   339      11.800   1.329  -1.731  1.00                 O  
ATOM     67  CB  ILE   339      12.706   4.123  -0.561  1.00                 C  
ATOM     68  CD1 ILE   339      12.182   6.463  -1.424  1.00                 C  
ATOM     69  CG1 ILE   339      11.642   5.093  -1.076  1.00                 C  
ATOM     70  CG2 ILE   339      13.668   3.700  -1.661  1.00                 C  
ATOM     71  N   PHE   340       9.942   2.376  -1.015  1.00                 N  
ATOM     72  CA  PHE   340       9.067   1.713  -1.975  1.00                 C  
ATOM     73  C   PHE   340       8.589   2.692  -3.043  1.00                 C  
ATOM     74  O   PHE   340       8.521   3.902  -2.825  1.00                 O  
ATOM     75  CB  PHE   340       7.869   1.083  -1.262  1.00                 C  
ATOM     76  CG  PHE   340       8.235  -0.053  -0.350  1.00                 C  
ATOM     77  CZ  PHE   340       8.910  -2.160   1.332  1.00                 C  
ATOM     78  CD1 PHE   340       8.626   0.187   0.956  1.00                 C  
ATOM     79  CE1 PHE   340       8.963  -0.859   1.794  1.00                 C  
ATOM     80  CD2 PHE   340       8.188  -1.361  -0.798  1.00                 C  
ATOM     81  CE2 PHE   340       8.524  -2.407   0.041  1.00                 C  
ATOM     82  N   SER   341       8.248   2.158  -4.225  1.00                 N  
ATOM     83  CA  SER   341       7.768   2.967  -5.350  1.00                 C  
ATOM     84  C   SER   341       6.379   3.543  -5.098  1.00                 C  
ATOM     85  O   SER   341       5.608   3.007  -4.302  1.00                 O  
ATOM     86  CB  SER   341       7.750   2.139  -6.636  1.00                 C  
ATOM     87  OG  SER   341       6.764   1.123  -6.575  1.00                 O  
ATOM     88  N   LYS   342       6.064   4.638  -5.782  1.00                 N  
ATOM     89  CA  LYS   342       4.767   5.287  -5.635  1.00                 C  
ATOM     90  C   LYS   342       3.633   4.307  -5.922  1.00                 C  
ATOM     91  O   LYS   342       2.581   4.355  -5.283  1.00                 O  
ATOM     92  CB  LYS   342       4.666   6.499  -6.563  1.00                 C  
ATOM     93  CD  LYS   342       3.357   8.496  -7.335  1.00                 C  
ATOM     94  CE  LYS   342       2.102   9.328  -7.127  1.00                 C  
ATOM     95  CG  LYS   342       3.360   7.267  -6.441  1.00                 C  
ATOM     96  NZ  LYS   342       0.874   8.594  -7.540  1.00                 N  
ATOM     97  N   THR   343       3.855   3.419  -6.886  1.00                 N  
ATOM     98  CA  THR   343       2.852   2.426  -7.256  1.00                 C  
ATOM     99  C   THR   343       2.464   1.572  -6.053  1.00                 C  
ATOM    100  O   THR   343       1.288   1.275  -5.844  1.00                 O  
ATOM    101  CB  THR   343       3.351   1.516  -8.394  1.00                 C  
ATOM    102  OG1 THR   343       3.609   2.305  -9.562  1.00                 O  
ATOM    103  CG2 THR   343       2.304   0.467  -8.736  1.00                 C  
ATOM    104  N   ALA   344       3.460   1.179  -5.266  1.00                 N  
ATOM    105  CA  ALA   344       3.223   0.359  -4.084  1.00                 C  
ATOM    106  C   ALA   344       2.518   1.160  -2.994  1.00                 C  
ATOM    107  O   ALA   344       1.543   0.697  -2.401  1.00                 O  
ATOM    108  CB  ALA   344       4.534  -0.203  -3.557  1.00                 C  
ATOM    109  N   THR   345       3.019   2.363  -2.732  1.00                 N  
ATOM    110  CA  THR   345       2.439   3.227  -1.712  1.00                 C  
ATOM    111  C   THR   345       1.013   3.626  -2.075  1.00                 C  
ATOM    112  O   THR   345       0.202   3.929  -1.201  1.00                 O  
ATOM    113  CB  THR   345       3.286   4.496  -1.499  1.00                 C  
ATOM    114  OG1 THR   345       3.381   5.222  -2.730  1.00                 O  
ATOM    115  CG2 THR   345       4.689   4.129  -1.041  1.00                 C  
ATOM    116  N   ASN   346       0.713   3.621  -3.370  1.00                 N  
ATOM    117  CA  ASN   346      -0.616   3.982  -3.848  1.00                 C  
ATOM    118  C   ASN   346      -1.664   2.999  -3.336  1.00                 C  
ATOM    119  O   ASN   346      -2.594   3.380  -2.624  1.00                 O  
ATOM    120  CB  ASN   346      -0.636   4.048  -5.376  1.00                 C  
ATOM    121  CG  ASN   346       0.086   5.267  -5.916  1.00                 C  
ATOM    122  OD1 ASN   346       0.309   6.239  -5.194  1.00                 O  
ATOM    123  ND2 ASN   346       0.453   5.219  -7.192  1.00                 N  
ATOM    124  N   ILE   347      -1.507   1.731  -3.703  1.00                 N  
ATOM    125  CA  ILE   347      -2.438   0.692  -3.279  1.00                 C  
ATOM    126  C   ILE   347      -2.621   0.702  -1.766  1.00                 C  
ATOM    127  O   ILE   347      -3.731   0.883  -1.266  1.00                 O  
ATOM    128  CB  ILE   347      -1.975  -0.703  -3.740  1.00                 C  
ATOM    129  CD1 ILE   347      -3.339  -0.591  -5.891  1.00                 C  
ATOM    130  CG1 ILE   347      -1.975  -0.786  -5.268  1.00                 C  
ATOM    131  CG2 ILE   347      -2.841  -1.785  -3.114  1.00                 C  
ATOM    132  N   LEU   348      -1.525   0.505  -1.041  1.00                 N  
ATOM    133  CA  LEU   348      -1.564   0.493   0.416  1.00                 C  
ATOM    134  C   LEU   348      -2.278   1.731   0.951  1.00                 C  
ATOM    135  O   LEU   348      -3.182   1.628   1.781  1.00                 O  
ATOM    136  CB  LEU   348      -0.148   0.410   0.989  1.00                 C  
ATOM    137  CG  LEU   348       0.592  -0.913   0.781  1.00                 C  
ATOM    138  CD1 LEU   348       2.041  -0.795   1.228  1.00                 C  
ATOM    139  CD2 LEU   348      -0.102  -2.040   1.531  1.00                 C  
ATOM    140  N   ARG   349      -1.866   2.900   0.471  1.00                 N  
ATOM    141  CA  ARG   349      -2.465   4.157   0.903  1.00                 C  
ATOM    142  C   ARG   349      -3.985   4.104   0.781  1.00                 C  
ATOM    143  O   ARG   349      -4.703   4.248   1.771  1.00                 O  
ATOM    144  CB  ARG   349      -1.909   5.324   0.085  1.00                 C  
ATOM    145  CD  ARG   349      -1.759   7.804  -0.273  1.00                 C  
ATOM    146  NE  ARG   349      -0.306   7.839  -0.125  1.00                 N  
ATOM    147  CG  ARG   349      -2.389   6.691   0.548  1.00                 C  
ATOM    148  CZ  ARG   349       0.550   7.449  -1.063  1.00                 C  
ATOM    149  NH1 ARG   349       1.855   7.517  -0.839  1.00                 N  
ATOM    150  NH2 ARG   349       0.099   6.993  -2.224  1.00                 N  
ATOM    151  N   ALA   350      -4.469   3.898  -0.440  1.00                 N  
ATOM    152  CA  ALA   350      -5.904   3.831  -0.692  1.00                 C  
ATOM    153  C   ALA   350      -6.596   2.946   0.340  1.00                 C  
ATOM    154  O   ALA   350      -7.587   3.346   0.951  1.00                 O  
ATOM    155  CB  ALA   350      -6.172   3.312  -2.096  1.00                 C  
ATOM    156  N   TRP   351      -6.067   1.743   0.528  1.00                 N  
ATOM    157  CA  TRP   351      -6.634   0.800   1.486  1.00                 C  
ATOM    158  C   TRP   351      -6.665   1.401   2.887  1.00                 C  
ATOM    159  O   TRP   351      -7.721   1.476   3.518  1.00                 O  
ATOM    160  CB  TRP   351      -5.837  -0.506   1.489  1.00                 C  
ATOM    161  CG  TRP   351      -6.076  -1.357   0.279  1.00                 C  
ATOM    162  CD1 TRP   351      -5.195  -1.610  -0.732  1.00                 C  
ATOM    163  NE1 TRP   351      -5.771  -2.435  -1.668  1.00                 N  
ATOM    164  CD2 TRP   351      -7.276  -2.068  -0.046  1.00                 C  
ATOM    165  CE2 TRP   351      -7.050  -2.729  -1.267  1.00                 C  
ATOM    166  CH2 TRP   351      -9.228  -3.642  -1.248  1.00                 C  
ATOM    167  CZ2 TRP   351      -8.021  -3.521  -1.878  1.00                 C  
ATOM    168  CE3 TRP   351      -8.520  -2.210   0.577  1.00                 C  
ATOM    169  CZ3 TRP   351      -9.480  -2.995  -0.033  1.00                 C  
ATOM    170  N   LEU   352      -5.504   1.828   3.369  1.00                 N  
ATOM    171  CA  LEU   352      -5.399   2.424   4.697  1.00                 C  
ATOM    172  C   LEU   352      -6.480   3.479   4.907  1.00                 C  
ATOM    173  O   LEU   352      -7.171   3.481   5.926  1.00                 O  
ATOM    174  CB  LEU   352      -4.013   3.040   4.900  1.00                 C  
ATOM    175  CG  LEU   352      -3.769   3.732   6.243  1.00                 C  
ATOM    176  CD1 LEU   352      -3.896   2.740   7.389  1.00                 C  
ATOM    177  CD2 LEU   352      -2.399   4.393   6.265  1.00                 C  
ATOM    178  N   PHE   353      -6.620   4.376   3.937  1.00                 N  
ATOM    179  CA  PHE   353      -7.618   5.437   4.015  1.00                 C  
ATOM    180  C   PHE   353      -9.026   4.855   4.101  1.00                 C  
ATOM    181  O   PHE   353      -9.854   5.322   4.881  1.00                 O  
ATOM    182  CB  PHE   353      -7.505   6.369   2.807  1.00                 C  
ATOM    183  CG  PHE   353      -8.492   7.501   2.820  1.00                 C  
ATOM    184  CZ  PHE   353     -10.324   9.591   2.839  1.00                 C  
ATOM    185  CD1 PHE   353      -8.279   8.616   3.611  1.00                 C  
ATOM    186  CE1 PHE   353      -9.188   9.657   3.623  1.00                 C  
ATOM    187  CD2 PHE   353      -9.634   7.450   2.040  1.00                 C  
ATOM    188  CE2 PHE   353     -10.543   8.492   2.052  1.00                 C  
ATOM    189  N   GLN   354      -9.287   3.832   3.293  1.00                 N  
ATOM    190  CA  GLN   354     -10.595   3.187   3.277  1.00                 C  
ATOM    191  C   GLN   354     -10.940   2.623   4.651  1.00                 C  
ATOM    192  O   GLN   354     -12.108   2.573   5.037  1.00                 O  
ATOM    193  CB  GLN   354     -10.632   2.076   2.226  1.00                 C  
ATOM    194  CD  GLN   354     -13.035   2.403   1.521  1.00                 C  
ATOM    195  CG  GLN   354     -11.998   1.433   2.050  1.00                 C  
ATOM    196  OE1 GLN   354     -12.805   3.092   0.528  1.00                 O  
ATOM    197  NE2 GLN   354     -14.184   2.459   2.186  1.00                 N  
ATOM    198  N   HIS   355      -9.917   2.198   5.385  1.00                 N  
ATOM    199  CA  HIS   355     -10.112   1.637   6.717  1.00                 C  
ATOM    200  C   HIS   355      -9.348   2.443   7.763  1.00                 C  
ATOM    201  O   HIS   355      -8.866   1.892   8.754  1.00                 O  
ATOM    202  CB  HIS   355      -9.670   0.173   6.752  1.00                 C  
ATOM    203  CG  HIS   355     -10.460  -0.718   5.844  1.00                 C  
ATOM    204  ND1 HIS   355     -11.769  -1.066   6.096  1.00                 N  
ATOM    205  CE1 HIS   355     -12.207  -1.869   5.110  1.00                 C  
ATOM    206  CD2 HIS   355     -10.201  -1.420   4.595  1.00                 C  
ATOM    207  NE2 HIS   355     -11.271  -2.086   4.206  1.00                 N  
ATOM    208  N   LEU   356      -9.240   3.747   7.536  1.00                 N  
ATOM    209  CA  LEU   356      -8.534   4.627   8.459  1.00                 C  
ATOM    210  C   LEU   356      -8.889   4.304   9.906  1.00                 C  
ATOM    211  O   LEU   356      -8.017   4.242  10.772  1.00                 O  
ATOM    212  CB  LEU   356      -8.854   6.092   8.154  1.00                 C  
ATOM    213  CG  LEU   356      -8.180   7.134   9.048  1.00                 C  
ATOM    214  CD1 LEU   356      -6.666   7.047   8.928  1.00                 C  
ATOM    215  CD2 LEU   356      -8.659   8.534   8.698  1.00                 C  
ATOM    216  N   GLN   357     -10.178   4.097  10.162  1.00                 N  
ATOM    217  CA  GLN   357     -10.626   3.780  11.506  1.00                 C  
ATOM    218  C   GLN   357      -9.916   2.572  12.084  1.00                 C  
ATOM    219  O   GLN   357      -9.452   2.602  13.224  1.00                 O  
ATOM    220  CB  GLN   357     -12.136   3.536  11.524  1.00                 C  
ATOM    221  CD  GLN   357     -14.454   4.490  11.207  1.00                 C  
ATOM    222  CG  GLN   357     -12.970   4.787  11.296  1.00                 C  
ATOM    223  OE1 GLN   357     -14.856   3.344  11.007  1.00                 O  
ATOM    224  NE2 GLN   357     -15.273   5.525  11.355  1.00                 N  
ATOM    225  N   HIS   358      -9.832   1.504  11.297  1.00                 N  
ATOM    226  CA  HIS   358      -9.175   0.279  11.738  1.00                 C  
ATOM    227  C   HIS   358      -8.219  -0.240  10.668  1.00                 C  
ATOM    228  O   HIS   358      -8.548  -1.135   9.889  1.00                 O  
ATOM    229  CB  HIS   358     -10.213  -0.791  12.084  1.00                 C  
ATOM    230  CG  HIS   358     -11.151  -0.390  13.179  1.00                 C  
ATOM    231  ND1 HIS   358     -10.772  -0.341  14.503  1.00                 N  
ATOM    232  CE1 HIS   358     -11.824   0.050  15.246  1.00                 C  
ATOM    233  CD2 HIS   358     -12.546   0.019  13.254  1.00                 C  
ATOM    234  NE2 HIS   358     -12.891   0.268  14.502  1.00                 N  
ATOM    235  N   PRO   359      -7.007   0.333  10.628  1.00                 N  
ATOM    236  CA  PRO   359      -5.979  -0.056   9.657  1.00                 C  
ATOM    237  C   PRO   359      -5.419  -1.447   9.933  1.00                 C  
ATOM    238  O   PRO   359      -4.340  -1.590  10.508  1.00                 O  
ATOM    239  CB  PRO   359      -4.896   1.013   9.817  1.00                 C  
ATOM    240  CD  PRO   359      -6.657   1.630  11.316  1.00                 C  
ATOM    241  CG  PRO   359      -5.613   2.189  10.389  1.00                 C  
ATOM    242  N   TYR   360      -6.159  -2.470   9.518  1.00                 N  
ATOM    243  CA  TYR   360      -5.737  -3.850   9.722  1.00                 C  
ATOM    244  C   TYR   360      -5.989  -4.687   8.472  1.00                 C  
ATOM    245  O   TYR   360      -7.127  -5.014   8.131  1.00                 O  
ATOM    246  CB  TYR   360      -6.464  -4.461  10.922  1.00                 C  
ATOM    247  CG  TYR   360      -6.040  -5.877  11.239  1.00                 C  
ATOM    248  OH  TYR   360      -4.861  -9.767  12.117  1.00                 O  
ATOM    249  CZ  TYR   360      -5.253  -8.480  11.825  1.00                 C  
ATOM    250  CD1 TYR   360      -4.837  -6.132  11.883  1.00                 C  
ATOM    251  CE1 TYR   360      -4.441  -7.424  12.177  1.00                 C  
ATOM    252  CD2 TYR   360      -6.845  -6.955  10.892  1.00                 C  
ATOM    253  CE2 TYR   360      -6.466  -8.253  11.178  1.00                 C  
ATOM    254  N   PRO   361      -4.903  -5.044   7.770  1.00                 N  
ATOM    255  CA  PRO   361      -4.980  -5.849   6.547  1.00                 C  
ATOM    256  C   PRO   361      -5.393  -7.290   6.826  1.00                 C  
ATOM    257  O   PRO   361      -4.918  -7.910   7.778  1.00                 O  
ATOM    258  CB  PRO   361      -3.563  -5.787   5.973  1.00                 C  
ATOM    259  CD  PRO   361      -3.503  -4.667   8.088  1.00                 C  
ATOM    260  CG  PRO   361      -2.692  -5.523   7.156  1.00                 C  
ATOM    261  N   SER   362      -6.281  -7.818   5.990  1.00                 N  
ATOM    262  CA  SER   362      -6.760  -9.186   6.147  1.00                 C  
ATOM    263  C   SER   362      -5.845 -10.174   5.433  1.00                 C  
ATOM    264  O   SER   362      -5.260  -9.855   4.398  1.00                 O  
ATOM    265  CB  SER   362      -8.189  -9.317   5.618  1.00                 C  
ATOM    266  OG  SER   362      -8.238  -9.091   4.220  1.00                 O  
ATOM    267  N   GLU   363      -5.726 -11.374   5.992  1.00                 N  
ATOM    268  CA  GLU   363      -4.881 -12.408   5.406  1.00                 C  
ATOM    269  C   GLU   363      -4.896 -12.326   3.882  1.00                 C  
ATOM    270  O   GLU   363      -3.879 -12.550   3.227  1.00                 O  
ATOM    271  CB  GLU   363      -5.336 -13.795   5.864  1.00                 C  
ATOM    272  CD  GLU   363      -3.065 -14.902   5.886  1.00                 C  
ATOM    273  CG  GLU   363      -4.479 -14.935   5.338  1.00                 C  
ATOM    274  OE1 GLU   363      -2.851 -14.262   6.937  1.00                 O  
ATOM    275  OE2 GLU   363      -2.173 -15.516   5.265  1.00                 O  
ATOM    276  N   ASP   364      -6.058 -12.002   3.325  1.00                 N  
ATOM    277  CA  ASP   364      -6.208 -11.889   1.879  1.00                 C  
ATOM    278  C   ASP   364      -5.572 -10.600   1.366  1.00                 C  
ATOM    279  O   ASP   364      -4.742 -10.626   0.458  1.00                 O  
ATOM    280  CB  ASP   364      -7.686 -11.941   1.488  1.00                 C  
ATOM    281  CG  ASP   364      -8.291 -13.318   1.681  1.00                 C  
ATOM    282  OD1 ASP   364      -7.522 -14.287   1.850  1.00                 O  
ATOM    283  OD2 ASP   364      -9.535 -13.428   1.663  1.00                 O  
ATOM    284  N   GLN   365      -5.968  -9.476   1.955  1.00                 N  
ATOM    285  CA  GLN   365      -5.437  -8.178   1.555  1.00                 C  
ATOM    286  C   GLN   365      -3.925  -8.245   1.359  1.00                 C  
ATOM    287  O   GLN   365      -3.393  -7.750   0.365  1.00                 O  
ATOM    288  CB  GLN   365      -5.788  -7.112   2.595  1.00                 C  
ATOM    289  CD  GLN   365      -7.589  -5.765   3.746  1.00                 C  
ATOM    290  CG  GLN   365      -7.265  -6.755   2.644  1.00                 C  
ATOM    291  OE1 GLN   365      -7.798  -6.149   4.896  1.00                 O  
ATOM    292  NE2 GLN   365      -7.631  -4.485   3.395  1.00                 N  
ATOM    293  N   LYS   366      -3.237  -8.861   2.314  1.00                 N  
ATOM    294  CA  LYS   366      -1.787  -8.995   2.248  1.00                 C  
ATOM    295  C   LYS   366      -1.371  -9.811   1.028  1.00                 C  
ATOM    296  O   LYS   366      -0.327  -9.557   0.426  1.00                 O  
ATOM    297  CB  LYS   366      -1.250  -9.644   3.525  1.00                 C  
ATOM    298  CD  LYS   366      -0.794  -9.463   5.987  1.00                 C  
ATOM    299  CE  LYS   366      -0.871  -8.571   7.215  1.00                 C  
ATOM    300  CG  LYS   366      -1.338  -8.756   4.756  1.00                 C  
ATOM    301  NZ  LYS   366      -0.378  -9.265   8.437  1.00                 N  
ATOM    302  N   LYS   367      -2.193 -10.790   0.668  1.00                 N  
ATOM    303  CA  LYS   367      -1.912 -11.641  -0.482  1.00                 C  
ATOM    304  C   LYS   367      -2.184 -10.900  -1.787  1.00                 C  
ATOM    305  O   LYS   367      -1.317 -10.820  -2.657  1.00                 O  
ATOM    306  CB  LYS   367      -2.747 -12.921  -0.418  1.00                 C  
ATOM    307  CD  LYS   367      -3.276 -15.178  -1.382  1.00                 C  
ATOM    308  CE  LYS   367      -3.016 -16.146  -2.525  1.00                 C  
ATOM    309  CG  LYS   367      -2.482 -13.893  -1.556  1.00                 C  
ATOM    310  NZ  LYS   367      -3.788 -17.410  -2.367  1.00                 N  
ATOM    311  N   THR   368      -3.391 -10.358  -1.915  1.00                 N  
ATOM    312  CA  THR   368      -3.774  -9.623  -3.114  1.00                 C  
ATOM    313  C   THR   368      -2.888  -8.397  -3.307  1.00                 C  
ATOM    314  O   THR   368      -2.248  -8.240  -4.347  1.00                 O  
ATOM    315  CB  THR   368      -5.250  -9.187  -3.061  1.00                 C  
ATOM    316  OG1 THR   368      -6.091 -10.345  -2.991  1.00                 O  
ATOM    317  CG2 THR   368      -5.616  -8.395  -4.307  1.00                 C  
ATOM    318  N   LEU   369      -2.856  -7.531  -2.299  1.00                 N  
ATOM    319  CA  LEU   369      -2.048  -6.320  -2.359  1.00                 C  
ATOM    320  C   LEU   369      -0.622  -6.631  -2.802  1.00                 C  
ATOM    321  O   LEU   369      -0.125  -6.061  -3.773  1.00                 O  
ATOM    322  CB  LEU   369      -2.034  -5.617  -1.000  1.00                 C  
ATOM    323  CG  LEU   369      -3.119  -4.564  -0.770  1.00                 C  
ATOM    324  CD1 LEU   369      -4.500  -5.154  -1.010  1.00                 C  
ATOM    325  CD2 LEU   369      -3.025  -3.993   0.637  1.00                 C  
ATOM    326  N   GLY   370       0.029  -7.541  -2.086  1.00                 N  
ATOM    327  CA  GLY   370       1.396  -7.932  -2.407  1.00                 C  
ATOM    328  C   GLY   370       1.600  -8.023  -3.916  1.00                 C  
ATOM    329  O   GLY   370       2.651  -7.645  -4.433  1.00                 O  
ATOM    330  N   ALA   371       0.589  -8.527  -4.616  1.00                 N  
ATOM    331  CA  ALA   371       0.658  -8.666  -6.065  1.00                 C  
ATOM    332  C   ALA   371       0.556  -7.309  -6.753  1.00                 C  
ATOM    333  O   ALA   371       1.441  -6.922  -7.515  1.00                 O  
ATOM    334  CB  ALA   371      -0.444  -9.589  -6.562  1.00                 C  
ATOM    335  N   GLU   372      -0.528  -6.592  -6.478  1.00                 N  
ATOM    336  CA  GLU   372      -0.745  -5.278  -7.072  1.00                 C  
ATOM    337  C   GLU   372       0.468  -4.378  -6.862  1.00                 C  
ATOM    338  O   GLU   372       0.829  -3.588  -7.735  1.00                 O  
ATOM    339  CB  GLU   372      -1.996  -4.624  -6.483  1.00                 C  
ATOM    340  CD  GLU   372      -4.511  -4.652  -6.248  1.00                 C  
ATOM    341  CG  GLU   372      -3.299  -5.281  -6.908  1.00                 C  
ATOM    342  OE1 GLU   372      -4.326  -3.829  -5.327  1.00                 O  
ATOM    343  OE2 GLU   372      -5.645  -4.983  -6.652  1.00                 O  
ATOM    344  N   THR   373       1.096  -4.502  -5.696  1.00                 N  
ATOM    345  CA  THR   373       2.269  -3.700  -5.370  1.00                 C  
ATOM    346  C   THR   373       3.555  -4.472  -5.640  1.00                 C  
ATOM    347  O   THR   373       4.642  -3.896  -5.663  1.00                 O  
ATOM    348  CB  THR   373       2.248  -3.241  -3.900  1.00                 C  
ATOM    349  OG1 THR   373       2.263  -4.386  -3.039  1.00                 O  
ATOM    350  CG2 THR   373       0.992  -2.432  -3.612  1.00                 C  
ATOM    351  N   GLY   374       3.425  -5.778  -5.846  1.00                 N  
ATOM    352  CA  GLY   374       4.578  -6.629  -6.115  1.00                 C  
ATOM    353  C   GLY   374       5.483  -6.722  -4.890  1.00                 C  
ATOM    354  O   GLY   374       6.696  -6.900  -5.012  1.00                 O  
ATOM    355  N   LEU   375       4.886  -6.600  -3.709  1.00                 N  
ATOM    356  CA  LEU   375       5.637  -6.671  -2.461  1.00                 C  
ATOM    357  C   LEU   375       5.402  -8.005  -1.759  1.00                 C  
ATOM    358  O   LEU   375       4.440  -8.714  -2.055  1.00                 O  
ATOM    359  CB  LEU   375       5.252  -5.513  -1.537  1.00                 C  
ATOM    360  CG  LEU   375       5.457  -4.104  -2.096  1.00                 C  
ATOM    361  CD1 LEU   375       4.944  -3.058  -1.118  1.00                 C  
ATOM    362  CD2 LEU   375       6.924  -3.858  -2.413  1.00                 C  
ATOM    363  N   THR   376       6.288  -8.341  -0.826  1.00                 N  
ATOM    364  CA  THR   376       6.177  -9.588  -0.081  1.00                 C  
ATOM    365  C   THR   376       5.356  -9.400   1.189  1.00                 C  
ATOM    366  O   THR   376       5.428  -8.355   1.838  1.00                 O  
ATOM    367  CB  THR   376       7.562 -10.151   0.286  1.00                 C  
ATOM    368  OG1 THR   376       8.271  -9.199   1.088  1.00                 O  
ATOM    369  CG2 THR   376       8.374 -10.430  -0.969  1.00                 C  
ATOM    370  N   ILE   377       4.576 -10.416   1.539  1.00                 N  
ATOM    371  CA  ILE   377       3.740 -10.362   2.734  1.00                 C  
ATOM    372  C   ILE   377       4.425  -9.570   3.843  1.00                 C  
ATOM    373  O   ILE   377       3.770  -8.865   4.612  1.00                 O  
ATOM    374  CB  ILE   377       3.385 -11.773   3.239  1.00                 C  
ATOM    375  CD1 ILE   377       2.291 -13.958   2.513  1.00                 C  
ATOM    376  CG1 ILE   377       2.462 -12.479   2.243  1.00                 C  
ATOM    377  CG2 ILE   377       2.771 -11.703   4.629  1.00                 C  
ATOM    378  N   LEU   378       5.746  -9.690   3.918  1.00                 N  
ATOM    379  CA  LEU   378       6.521  -8.983   4.932  1.00                 C  
ATOM    380  C   LEU   378       6.493  -7.477   4.688  1.00                 C  
ATOM    381  O   LEU   378       6.192  -6.698   5.592  1.00                 O  
ATOM    382  CB  LEU   378       7.965  -9.488   4.951  1.00                 C  
ATOM    383  CG  LEU   378       8.902  -8.823   5.961  1.00                 C  
ATOM    384  CD1 LEU   378       8.397  -9.029   7.381  1.00                 C  
ATOM    385  CD2 LEU   378      10.317  -9.364   5.820  1.00                 C  
ATOM    386  N   GLN   379       6.805  -7.076   3.460  1.00                 N  
ATOM    387  CA  GLN   379       6.814  -5.664   3.097  1.00                 C  
ATOM    388  C   GLN   379       5.460  -5.022   3.379  1.00                 C  
ATOM    389  O   GLN   379       5.356  -4.094   4.181  1.00                 O  
ATOM    390  CB  GLN   379       7.184  -5.492   1.622  1.00                 C  
ATOM    391  CD  GLN   379       8.936  -5.739  -0.180  1.00                 C  
ATOM    392  CG  GLN   379       8.631  -5.827   1.302  1.00                 C  
ATOM    393  OE1 GLN   379       8.249  -6.347  -1.002  1.00                 O  
ATOM    394  NE2 GLN   379       9.968  -4.979  -0.527  1.00                 N  
ATOM    395  N   VAL   380       4.423  -5.520   2.712  1.00                 N  
ATOM    396  CA  VAL   380       3.075  -4.995   2.891  1.00                 C  
ATOM    397  C   VAL   380       2.758  -4.788   4.368  1.00                 C  
ATOM    398  O   VAL   380       2.101  -3.817   4.741  1.00                 O  
ATOM    399  CB  VAL   380       2.020  -5.920   2.257  1.00                 C  
ATOM    400  CG1 VAL   380       0.618  -5.467   2.633  1.00                 C  
ATOM    401  CG2 VAL   380       2.184  -5.957   0.745  1.00                 C  
ATOM    402  N   ASN   381       3.229  -5.707   5.204  1.00                 N  
ATOM    403  CA  ASN   381       2.996  -5.625   6.641  1.00                 C  
ATOM    404  C   ASN   381       3.814  -4.496   7.261  1.00                 C  
ATOM    405  O   ASN   381       3.265  -3.589   7.885  1.00                 O  
ATOM    406  CB  ASN   381       3.319  -6.961   7.313  1.00                 C  
ATOM    407  CG  ASN   381       2.967  -6.971   8.788  1.00                 C  
ATOM    408  OD1 ASN   381       1.802  -6.832   9.159  1.00                 O  
ATOM    409  ND2 ASN   381       3.977  -7.136   9.634  1.00                 N  
ATOM    410  N   ASN   382       5.129  -4.560   7.084  1.00                 N  
ATOM    411  CA  ASN   382       6.023  -3.543   7.627  1.00                 C  
ATOM    412  C   ASN   382       5.526  -2.142   7.283  1.00                 C  
ATOM    413  O   ASN   382       5.351  -1.301   8.165  1.00                 O  
ATOM    414  CB  ASN   382       7.449  -3.754   7.114  1.00                 C  
ATOM    415  CG  ASN   382       8.127  -4.950   7.751  1.00                 C  
ATOM    416  OD1 ASN   382       7.697  -5.434   8.798  1.00                 O  
ATOM    417  ND2 ASN   382       9.191  -5.432   7.120  1.00                 N  
ATOM    418  N   TRP   383       5.300  -1.900   5.997  1.00                 N  
ATOM    419  CA  TRP   383       4.822  -0.601   5.537  1.00                 C  
ATOM    420  C   TRP   383       3.596  -0.160   6.330  1.00                 C  
ATOM    421  O   TRP   383       3.537   0.966   6.825  1.00                 O  
ATOM    422  CB  TRP   383       4.495  -0.649   4.043  1.00                 C  
ATOM    423  CG  TRP   383       3.994   0.653   3.497  1.00                 C  
ATOM    424  CD1 TRP   383       2.692   1.036   3.357  1.00                 C  
ATOM    425  NE1 TRP   383       2.624   2.299   2.819  1.00                 N  
ATOM    426  CD2 TRP   383       4.789   1.745   3.017  1.00                 C  
ATOM    427  CE2 TRP   383       3.901   2.755   2.603  1.00                 C  
ATOM    428  CH2 TRP   383       5.691   4.159   1.973  1.00                 C  
ATOM    429  CZ2 TRP   383       4.342   3.968   2.078  1.00                 C  
ATOM    430  CE3 TRP   383       6.164   1.968   2.898  1.00                 C  
ATOM    431  CZ3 TRP   383       6.597   3.172   2.377  1.00                 C  
ATOM    432  N   PHE   384       2.619  -1.053   6.447  1.00                 N  
ATOM    433  CA  PHE   384       1.394  -0.755   7.179  1.00                 C  
ATOM    434  C   PHE   384       1.696  -0.451   8.643  1.00                 C  
ATOM    435  O   PHE   384       1.333   0.609   9.156  1.00                 O  
ATOM    436  CB  PHE   384       0.410  -1.921   7.074  1.00                 C  
ATOM    437  CG  PHE   384      -0.248  -2.040   5.728  1.00                 C  
ATOM    438  CZ  PHE   384      -1.467  -2.265   3.241  1.00                 C  
ATOM    439  CD1 PHE   384      -0.213  -0.988   4.830  1.00                 C  
ATOM    440  CE1 PHE   384      -0.819  -1.096   3.592  1.00                 C  
ATOM    441  CD2 PHE   384      -0.902  -3.203   5.361  1.00                 C  
ATOM    442  CE2 PHE   384      -1.507  -3.312   4.124  1.00                 C  
ATOM    443  N   ILE   385       2.362  -1.387   9.311  1.00                 N  
ATOM    444  CA  ILE   385       2.714  -1.219  10.715  1.00                 C  
ATOM    445  C   ILE   385       3.281   0.172  10.978  1.00                 C  
ATOM    446  O   ILE   385       2.880   0.848  11.924  1.00                 O  
ATOM    447  CB  ILE   385       3.721  -2.289  11.176  1.00                 C  
ATOM    448  CD1 ILE   385       4.043  -4.812  11.347  1.00                 C  
ATOM    449  CG1 ILE   385       3.063  -3.670  11.191  1.00                 C  
ATOM    450  CG2 ILE   385       4.302  -1.924  12.534  1.00                 C  
ATOM    451  N   ASN   386       4.215   0.593  10.131  1.00                 N  
ATOM    452  CA  ASN   386       4.837   1.905  10.271  1.00                 C  
ATOM    453  C   ASN   386       3.847   3.015   9.931  1.00                 C  
ATOM    454  O   ASN   386       3.770   4.027  10.628  1.00                 O  
ATOM    455  CB  ASN   386       6.085   2.003   9.391  1.00                 C  
ATOM    456  CG  ASN   386       7.247   1.197   9.937  1.00                 C  
ATOM    457  OD1 ASN   386       7.286   0.870  11.123  1.00                 O  
ATOM    458  ND2 ASN   386       8.200   0.874   9.070  1.00                 N  
ATOM    459  N   ALA   387       3.091   2.818   8.856  1.00                 N  
ATOM    460  CA  ALA   387       2.104   3.800   8.425  1.00                 C  
ATOM    461  C   ALA   387       1.060   4.042   9.510  1.00                 C  
ATOM    462  O   ALA   387       0.946   5.146  10.040  1.00                 O  
ATOM    463  CB  ALA   387       1.429   3.344   7.141  1.00                 C  
ATOM    464  N   ARG   388       0.299   3.001   9.834  1.00                 N  
ATOM    465  CA  ARG   388      -0.737   3.101  10.854  1.00                 C  
ATOM    466  C   ARG   388      -0.228   3.863  12.074  1.00                 C  
ATOM    467  O   ARG   388      -0.972   4.615  12.704  1.00                 O  
ATOM    468  CB  ARG   388      -1.221   1.709  11.265  1.00                 C  
ATOM    469  CD  ARG   388      -2.820   0.310  12.601  1.00                 C  
ATOM    470  NE  ARG   388      -3.867   0.298  13.620  1.00                 N  
ATOM    471  CG  ARG   388      -2.341   1.719  12.292  1.00                 C  
ATOM    472  CZ  ARG   388      -4.461  -0.802  14.068  1.00                 C  
ATOM    473  NH1 ARG   388      -5.403  -0.716  14.997  1.00                 N  
ATOM    474  NH2 ARG   388      -4.112  -1.987  13.586  1.00                 N  
ATOM    475  N   ARG   389       1.044   3.663  12.402  1.00                 N  
ATOM    476  CA  ARG   389       1.653   4.330  13.547  1.00                 C  
ATOM    477  C   ARG   389       1.645   5.844  13.361  1.00                 C  
ATOM    478  O   ARG   389       1.331   6.592  14.287  1.00                 O  
ATOM    479  CB  ARG   389       3.084   3.831  13.759  1.00                 C  
ATOM    480  CD  ARG   389       5.141   3.785  15.197  1.00                 C  
ATOM    481  NE  ARG   389       5.113   2.333  15.353  1.00                 N  
ATOM    482  CG  ARG   389       3.747   4.366  15.018  1.00                 C  
ATOM    483  CZ  ARG   389       5.499   1.473  14.417  1.00                 C  
ATOM    484  NH1 ARG   389       5.438   0.169  14.648  1.00                 N  
ATOM    485  NH2 ARG   389       5.946   1.919  13.251  1.00                 N  
ATOM    486  N   ARG   390       1.995   6.289  12.158  1.00                 N  
ATOM    487  CA  ARG   390       2.030   7.714  11.852  1.00                 C  
ATOM    488  C   ARG   390       0.652   8.344  12.033  1.00                 C  
ATOM    489  O   ARG   390       0.500   9.334  12.749  1.00                 O  
ATOM    490  CB  ARG   390       2.532   7.943  10.425  1.00                 C  
ATOM    491  CD  ARG   390       3.029   9.560   8.571  1.00                 C  
ATOM    492  NE  ARG   390       2.020   9.010   7.668  1.00                 N  
ATOM    493  CG  ARG   390       2.631   9.408  10.030  1.00                 C  
ATOM    494  CZ  ARG   390       0.883   9.623   7.357  1.00                 C  
ATOM    495  NH1 ARG   390       0.025   9.047   6.526  1.00                 N  
ATOM    496  NH2 ARG   390       0.606  10.812   7.876  1.00                 N  
ATOM    497  N   ILE   391      -0.349   7.763  11.379  1.00                 N  
ATOM    498  CA  ILE   391      -1.713   8.267  11.468  1.00                 C  
ATOM    499  C   ILE   391      -2.280   8.074  12.871  1.00                 C  
ATOM    500  O   ILE   391      -3.066   8.890  13.353  1.00                 O  
ATOM    501  CB  ILE   391      -2.633   7.591  10.435  1.00                 C  
ATOM    502  CD1 ILE   391      -3.781   9.768   9.771  1.00                 C  
ATOM    503  CG1 ILE   391      -3.948   8.362  10.306  1.00                 C  
ATOM    504  CG2 ILE   391      -2.865   6.133  10.802  1.00                 C  
ATOM    505  N   VAL   392      -1.874   6.990  13.523  1.00                 N  
ATOM    506  CA  VAL   392      -2.339   6.689  14.872  1.00                 C  
ATOM    507  C   VAL   392      -1.956   7.804  15.841  1.00                 C  
ATOM    508  O   VAL   392      -2.807   8.344  16.548  1.00                 O  
ATOM    509  CB  VAL   392      -1.782   5.344  15.374  1.00                 C  
ATOM    510  CG1 VAL   392      -2.099   5.154  16.850  1.00                 C  
ATOM    511  CG2 VAL   392      -2.344   4.194  14.552  1.00                 C  
ATOM    512  N   GLN   393      -0.672   8.144  15.865  1.00                 N  
ATOM    513  CA  GLN   393      -0.177   9.195  16.746  1.00                 C  
ATOM    514  C   GLN   393      -0.721  10.557  16.327  1.00                 C  
ATOM    515  O   GLN   393      -1.198  11.328  17.160  1.00                 O  
ATOM    516  CB  GLN   393       1.353   9.215  16.749  1.00                 C  
ATOM    517  CD  GLN   393       1.631   7.603  18.673  1.00                 C  
ATOM    518  CG  GLN   393       1.990   7.924  17.236  1.00                 C  
ATOM    519  OE1 GLN   393       1.994   8.338  19.592  1.00                 O  
ATOM    520  NE2 GLN   393       0.916   6.502  18.872  1.00                 N  
TER
