# Supplementary material for: Comparative Single-Cell Transcriptomics Reveals Novel Genes Involved in Bivalve Embryonic Shell Formation and Questions Ontogenetic Homology of Molluscan Shell Types
Source: Front Cell Dev Biol. 2022 Jun 9;10:883755. doi: 10.3389/fcell.2022.883755 (PMC9261976; doi:10.3389/fcell.2022.883755)
Supplement: Supplementary file 1 [file DataSheet1.ZIP › Supplementary_File1/s_f_2/555a0414c382eb96.final.pdb]

SSBOND   1 CYS    357    CYS    373
ATOM      1  N   GLY   109      89.019  29.207  92.146  1.00                 N  
ATOM      2  CA  GLY   109      88.837  30.074  90.994  1.00                 C  
ATOM      3  C   GLY   109      87.393  30.493  90.801  1.00                 C  
ATOM      4  O   GLY   109      87.064  31.680  90.852  1.00                 O  
ATOM      5  N   PHE   110      86.531  29.505  90.584  1.00                 N  
ATOM      6  CA  PHE   110      85.111  29.740  90.368  1.00                 C  
ATOM      7  C   PHE   110      84.843  30.589  89.124  1.00                 C  
ATOM      8  O   PHE   110      84.774  30.041  88.020  1.00                 O  
ATOM      9  CB  PHE   110      84.488  30.419  91.590  1.00                 C  
ATOM     10  CG  PHE   110      84.413  29.535  92.802  1.00                 C  
ATOM     11  CZ  PHE   110      84.268  27.895  95.042  1.00                 C  
ATOM     12  CD1 PHE   110      85.275  29.722  93.868  1.00                 C  
ATOM     13  CE1 PHE   110      85.206  28.909  94.983  1.00                 C  
ATOM     14  CD2 PHE   110      83.480  28.516  92.876  1.00                 C  
ATOM     15  CE2 PHE   110      83.410  27.702  93.991  1.00                 C  
ATOM     16  N   PHE   111      84.713  31.909  89.273  1.00                 N  
ATOM     17  CA  PHE   111      84.418  32.732  88.100  1.00                 C  
ATOM     18  C   PHE   111      85.549  33.121  87.161  1.00                 C  
ATOM     19  O   PHE   111      86.490  33.835  87.524  1.00                 O  
ATOM     20  CB  PHE   111      83.763  34.049  88.521  1.00                 C  
ATOM     21  CG  PHE   111      83.385  34.934  87.367  1.00                 C  
ATOM     22  CZ  PHE   111      82.689  36.574  85.234  1.00                 C  
ATOM     23  CD1 PHE   111      82.303  34.621  86.562  1.00                 C  
ATOM     24  CE1 PHE   111      81.955  35.434  85.501  1.00                 C  
ATOM     25  CD2 PHE   111      84.110  36.078  87.086  1.00                 C  
ATOM     26  CE2 PHE   111      83.762  36.891  86.025  1.00                 C  
ATOM     27  N   VAL   112      85.406  32.666  85.927  1.00                 N  
ATOM     28  CA  VAL   112      86.348  32.957  84.870  1.00                 C  
ATOM     29  C   VAL   112      85.532  33.580  83.749  1.00                 C  
ATOM     30  O   VAL   112      84.546  33.005  83.296  1.00                 O  
ATOM     31  CB  VAL   112      87.102  31.691  84.422  1.00                 C  
ATOM     32  CG1 VAL   112      88.049  32.013  83.276  1.00                 C  
ATOM     33  CG2 VAL   112      87.863  31.083  85.591  1.00                 C  
ATOM     34  N   PRO   113      85.923  34.771  83.295  1.00                 N  
ATOM     35  CA  PRO   113      85.165  35.401  82.212  1.00                 C  
ATOM     36  C   PRO   113      85.276  34.536  80.960  1.00                 C  
ATOM     37  O   PRO   113      86.376  34.170  80.546  1.00                 O  
ATOM     38  CB  PRO   113      85.833  36.767  82.039  1.00                 C  
ATOM     39  CD  PRO   113      86.946  35.737  83.890  1.00                 C  
ATOM     40  CG  PRO   113      86.445  37.054  83.368  1.00                 C  
ATOM     41  N   PRO   114      84.137  34.181  80.351  1.00                 N  
ATOM     42  CA  PRO   114      84.183  33.351  79.144  1.00                 C  
ATOM     43  C   PRO   114      84.581  34.167  77.924  1.00                 C  
ATOM     44  O   PRO   114      84.331  35.373  77.857  1.00                 O  
ATOM     45  CB  PRO   114      82.758  32.810  79.013  1.00                 C  
ATOM     46  CD  PRO   114      82.689  34.439  80.765  1.00                 C  
ATOM     47  CG  PRO   114      81.899  33.867  79.621  1.00                 C  
ATOM     48  N   THR   115      85.198  33.498  76.960  1.00                 N  
ATOM     49  CA  THR   115      85.660  34.154  75.747  1.00                 C  
ATOM     50  C   THR   115      84.715  33.950  74.545  1.00                 C  
ATOM     51  O   THR   115      84.239  32.841  74.310  1.00                 O  
ATOM     52  CB  THR   115      87.064  33.667  75.342  1.00                 C  
ATOM     53  OG1 THR   115      88.001  33.986  76.378  1.00                 O  
ATOM     54  CG2 THR   115      87.512  34.345  74.056  1.00                 C  
ATOM     55  N   LYS   116      84.458  35.022  73.790  1.00                 N  
ATOM     56  CA  LYS   116      83.572  34.978  72.618  1.00                 C  
ATOM     57  C   LYS   116      83.741  33.745  71.740  1.00                 C  
ATOM     58  O   LYS   116      84.854  33.263  71.535  1.00                 O  
ATOM     59  CB  LYS   116      83.778  36.217  71.744  1.00                 C  
ATOM     60  CD  LYS   116      83.025  37.602  69.791  1.00                 C  
ATOM     61  CE  LYS   116      81.995  37.748  68.683  1.00                 C  
ATOM     62  CG  LYS   116      82.829  36.305  70.560  1.00                 C  
ATOM     63  NZ  LYS   116      82.188  36.735  67.608  1.00                 N  
ATOM     64  N   GLY   117      82.624  33.253  71.212  1.00                 N  
ATOM     65  CA  GLY   117      82.654  32.128  70.295  1.00                 C  
ATOM     66  C   GLY   117      82.691  32.812  68.938  1.00                 C  
ATOM     67  O   GLY   117      82.877  34.027  68.886  1.00                 O  
ATOM     68  N   THR   118      82.524  32.083  67.840  1.00                 N  
ATOM     69  CA  THR   118      82.546  32.736  66.530  1.00                 C  
ATOM     70  C   THR   118      81.130  33.129  66.130  1.00                 C  
ATOM     71  O   THR   118      80.208  32.322  66.228  1.00                 O  
ATOM     72  CB  THR   118      83.168  31.825  65.456  1.00                 C  
ATOM     73  OG1 THR   118      84.527  31.531  65.803  1.00                 O  
ATOM     74  CG2 THR   118      83.150  32.512  64.099  1.00                 C  
ATOM     75  N   SER   119      80.954  34.365  65.676  1.00                 N  
ATOM     76  CA  SER   119      79.625  34.825  65.296  1.00                 C  
ATOM     77  C   SER   119      79.110  34.148  64.031  1.00                 C  
ATOM     78  O   SER   119      79.877  33.822  63.122  1.00                 O  
ATOM     79  CB  SER   119      79.620  36.342  65.095  1.00                 C  
ATOM     80  OG  SER   119      80.410  36.710  63.978  1.00                 O  
ATOM     81  N   GLN   120      77.788  33.934  63.954  1.00                 N  
ATOM     82  CA  GLN   120      77.154  33.295  62.798  1.00                 C  
ATOM     83  C   GLN   120      77.522  33.932  61.465  1.00                 C  
ATOM     84  O   GLN   120      77.752  33.222  60.487  1.00                 O  
ATOM     85  CB  GLN   120      75.631  33.313  62.944  1.00                 C  
ATOM     86  CD  GLN   120      75.368  30.956  63.812  1.00                 C  
ATOM     87  CG  GLN   120      75.104  32.428  64.061  1.00                 C  
ATOM     88  OE1 GLN   120      74.991  30.416  62.772  1.00                 O  
ATOM     89  NE2 GLN   120      76.017  30.302  64.768  1.00                 N  
ATOM     90  N   GLY   121      77.580  35.264  61.426  1.00                 N  
ATOM     91  CA  GLY   121      77.916  35.979  60.197  1.00                 C  
ATOM     92  C   GLY   121      79.331  35.659  59.745  1.00                 C  
ATOM     93  O   GLY   121      79.601  35.546  58.550  1.00                 O  
ATOM     94  N   GLN   122      80.235  35.529  60.714  1.00                 N  
ATOM     95  CA  GLN   122      81.624  35.208  60.420  1.00                 C  
ATOM     96  C   GLN   122      81.656  33.807  59.812  1.00                 C  
ATOM     97  O   GLN   122      82.383  33.558  58.847  1.00                 O  
ATOM     98  CB  GLN   122      82.475  35.301  61.688  1.00                 C  
ATOM     99  CD  GLN   122      83.423  36.762  63.517  1.00                 C  
ATOM    100  CG  GLN   122      82.675  36.718  62.199  1.00                 C  
ATOM    101  OE1 GLN   122      83.015  36.135  64.495  1.00                 O  
ATOM    102  NE2 GLN   122      84.524  37.505  63.547  1.00                 N  
ATOM    103  N   VAL   123      80.856  32.905  60.383  1.00                 N  
ATOM    104  CA  VAL   123      80.746  31.536  59.893  1.00                 C  
ATOM    105  C   VAL   123      80.403  31.575  58.417  1.00                 C  
ATOM    106  O   VAL   123      81.045  30.901  57.617  1.00                 O  
ATOM    107  CB  VAL   123      79.696  30.736  60.686  1.00                 C  
ATOM    108  CG1 VAL   123      79.441  29.390  60.024  1.00                 C  
ATOM    109  CG2 VAL   123      80.145  30.548  62.126  1.00                 C  
ATOM    110  N   TRP   124      79.381  32.358  58.063  1.00                 N  
ATOM    111  CA  TRP   124      78.942  32.486  56.671  1.00                 C  
ATOM    112  C   TRP   124      80.101  32.886  55.759  1.00                 C  
ATOM    113  O   TRP   124      80.258  32.361  54.656  1.00                 O  
ATOM    114  CB  TRP   124      77.810  33.509  56.558  1.00                 C  
ATOM    115  CG  TRP   124      76.502  33.018  57.098  1.00                 C  
ATOM    116  CD1 TRP   124      76.188  31.736  57.444  1.00                 C  
ATOM    117  NE1 TRP   124      74.893  31.671  57.900  1.00                 N  
ATOM    118  CD2 TRP   124      75.330  33.803  57.353  1.00                 C  
ATOM    119  CE2 TRP   124      74.346  32.930  57.853  1.00                 C  
ATOM    120  CH2 TRP   124      72.793  34.696  58.057  1.00                 C  
ATOM    121  CZ2 TRP   124      73.071  33.367  58.209  1.00                 C  
ATOM    122  CE3 TRP   124      75.018  35.157  57.208  1.00                 C  
ATOM    123  CZ3 TRP   124      73.752  35.586  57.562  1.00                 C  
ATOM    124  N   CYS   125      80.906  33.833  56.224  1.00                 N  
ATOM    125  CA  CYS   125      82.042  34.305  55.449  1.00                 C  
ATOM    126  C   CYS   125      83.094  33.233  55.274  1.00                 C  
ATOM    127  O   CYS   125      83.647  33.066  54.183  1.00                 O  
ATOM    128  CB  CYS   125      82.668  35.535  56.110  1.00                 C  
ATOM    129  SG  CYS   125      81.647  37.025  56.034  1.00                 S  
ATOM    130  N   ASN   126      83.367  32.509  56.354  1.00                 N  
ATOM    131  CA  ASN   126      84.351  31.436  56.326  1.00                 C  
ATOM    132  C   ASN   126      83.836  30.289  55.463  1.00                 C  
ATOM    133  O   ASN   126      84.616  29.452  55.011  1.00                 O  
ATOM    134  CB  ASN   126      84.672  30.966  57.746  1.00                 C  
ATOM    135  CG  ASN   126      85.496  31.974  58.522  1.00                 C  
ATOM    136  OD1 ASN   126      86.163  32.827  57.936  1.00                 O  
ATOM    137  ND2 ASN   126      85.452  31.880  59.846  1.00                 N  
ATOM    138  N   ASN   127      82.523  30.260  55.236  1.00                 N  
ATOM    139  CA  ASN   127      81.886  29.183  54.479  1.00                 C  
ATOM    140  C   ASN   127      81.554  29.406  53.010  1.00                 C  
ATOM    141  O   ASN   127      81.263  28.448  52.299  1.00                 O  
ATOM    142  CB  ASN   127      80.579  28.757  55.150  1.00                 C  
ATOM    143  CG  ASN   127      80.804  28.084  56.490  1.00                 C  
ATOM    144  OD1 ASN   127      81.902  27.608  56.779  1.00                 O  
ATOM    145  ND2 ASN   127      79.762  28.041  57.312  1.00                 N  
ATOM    146  N   SER   128      81.598  30.647  52.542  1.00                 N  
ATOM    147  CA  SER   128      81.253  30.906  51.151  1.00                 C  
ATOM    148  C   SER   128      82.203  31.841  50.425  1.00                 C  
ATOM    149  O   SER   128      82.927  32.623  51.037  1.00                 O  
ATOM    150  CB  SER   128      79.842  31.488  51.048  1.00                 C  
ATOM    151  OG  SER   128      79.501  31.765  49.701  1.00                 O  
ATOM    152  N   GLN   129      82.184  31.745  49.105  1.00                 N  
ATOM    153  CA  GLN   129      83.007  32.577  48.249  1.00                 C  
ATOM    154  C   GLN   129      82.053  33.394  47.388  1.00                 C  
ATOM    155  O   GLN   129      82.468  34.099  46.465  1.00                 O  
ATOM    156  CB  GLN   129      83.955  31.714  47.414  1.00                 C  
ATOM    157  CD  GLN   129      85.896  31.767  49.029  1.00                 C  
ATOM    158  CG  GLN   129      84.939  30.898  48.236  1.00                 C  
ATOM    159  OE1 GLN   129      86.491  32.701  48.492  1.00                 O  
ATOM    160  NE2 GLN   129      86.046  31.461  50.313  1.00                 N  
ATOM    161  N   LEU   130      80.764  33.274  47.698  1.00                 N  
ATOM    162  CA  LEU   130      79.714  33.980  46.977  1.00                 C  
ATOM    163  C   LEU   130      79.451  35.380  47.557  1.00                 C  
ATOM    164  O   LEU   130      79.091  35.527  48.723  1.00                 O  
ATOM    165  CB  LEU   130      78.416  33.170  46.991  1.00                 C  
ATOM    166  CG  LEU   130      78.472  31.789  46.333  1.00                 C  
ATOM    167  CD1 LEU   130      77.148  31.059  46.503  1.00                 C  
ATOM    168  CD2 LEU   130      78.824  31.910  44.858  1.00                 C  
ATOM    169  N   PRO   131      79.627  36.424  46.737  1.00                 N  
ATOM    170  CA  PRO   131      79.426  37.824  47.123  1.00                 C  
ATOM    171  C   PRO   131      78.209  38.098  48.014  1.00                 C  
ATOM    172  O   PRO   131      78.327  38.689  49.094  1.00                 O  
ATOM    173  CB  PRO   131      79.258  38.555  45.790  1.00                 C  
ATOM    174  CD  PRO   131      79.857  36.319  45.180  1.00                 C  
ATOM    175  CG  PRO   131      80.075  37.763  44.824  1.00                 C  
ATOM    176  N   VAL   132      77.038  37.663  47.567  1.00                 N  
ATOM    177  CA  VAL   132      75.832  37.932  48.325  1.00                 C  
ATOM    178  C   VAL   132      75.901  37.380  49.745  1.00                 C  
ATOM    179  O   VAL   132      75.364  37.981  50.682  1.00                 O  
ATOM    180  CB  VAL   132      74.586  37.360  47.624  1.00                 C  
ATOM    181  CG1 VAL   132      74.590  35.840  47.686  1.00                 C  
ATOM    182  CG2 VAL   132      73.318  37.918  48.253  1.00                 C  
ATOM    183  N   ASP   133      76.580  36.254  49.919  1.00                 N  
ATOM    184  CA  ASP   133      76.675  35.688  51.248  1.00                 C  
ATOM    185  C   ASP   133      77.445  36.630  52.182  1.00                 C  
ATOM    186  O   ASP   133      77.121  36.766  53.364  1.00                 O  
ATOM    187  CB  ASP   133      77.352  34.317  51.199  1.00                 C  
ATOM    188  CG  ASP   133      76.466  33.252  50.583  1.00                 C  
ATOM    189  OD1 ASP   133      75.249  33.497  50.447  1.00                 O  
ATOM    190  OD2 ASP   133      76.989  32.172  50.236  1.00                 O  
ATOM    191  N   HIS   134      78.454  37.306  51.656  1.00                 N  
ATOM    192  CA  HIS   134      79.219  38.210  52.497  1.00                 C  
ATOM    193  C   HIS   134      78.453  39.512  52.749  1.00                 C  
ATOM    194  O   HIS   134      78.549  40.104  53.824  1.00                 O  
ATOM    195  CB  HIS   134      80.576  38.515  51.860  1.00                 C  
ATOM    196  CG  HIS   134      81.504  37.340  51.825  1.00                 C  
ATOM    197  ND1 HIS   134      81.444  36.373  50.845  1.00                 N  
ATOM    198  CE1 HIS   134      82.397  35.454  51.078  1.00                 C  
ATOM    199  CD2 HIS   134      82.607  36.863  52.647  1.00                 C  
ATOM    200  NE2 HIS   134      83.098  35.741  52.157  1.00                 N  
ATOM    201  N   VAL   135      77.690  39.958  51.758  1.00                 N  
ATOM    202  CA  VAL   135      76.910  41.173  51.917  1.00                 C  
ATOM    203  C   VAL   135      75.871  40.898  53.007  1.00                 C  
ATOM    204  O   VAL   135      75.627  41.734  53.882  1.00                 O  
ATOM    205  CB  VAL   135      76.256  41.601  50.590  1.00                 C  
ATOM    206  CG1 VAL   135      75.280  42.745  50.822  1.00                 C  
ATOM    207  CG2 VAL   135      77.317  41.999  49.577  1.00                 C  
ATOM    208  N   LEU   136      75.279  39.707  52.958  1.00                 N  
ATOM    209  CA  LEU   136      74.273  39.305  53.931  1.00                 C  
ATOM    210  C   LEU   136      74.883  39.221  55.319  1.00                 C  
ATOM    211  O   LEU   136      74.181  39.345  56.326  1.00                 O  
ATOM    212  CB  LEU   136      73.653  37.963  53.537  1.00                 C  
ATOM    213  CG  LEU   136      72.791  37.960  52.273  1.00                 C  
ATOM    214  CD1 LEU   136      72.368  36.543  51.914  1.00                 C  
ATOM    215  CD2 LEU   136      71.568  38.847  52.454  1.00                 C  
ATOM    216  N   ALA   137      76.195  39.018  55.375  1.00                 N  
ATOM    217  CA  ALA   137      76.885  38.898  56.652  1.00                 C  
ATOM    218  C   ALA   137      77.418  40.237  57.149  1.00                 C  
ATOM    219  O   ALA   137      77.985  40.323  58.239  1.00                 O  
ATOM    220  CB  ALA   137      78.031  37.904  56.544  1.00                 C  
ATOM    221  N   GLY   138      77.233  41.282  56.350  1.00                 N  
ATOM    222  CA  GLY   138      77.709  42.596  56.734  1.00                 C  
ATOM    223  C   GLY   138      79.176  42.790  56.403  1.00                 C  
ATOM    224  O   GLY   138      79.733  43.860  56.638  1.00                 O  
ATOM    225  N   SER   139      79.809  41.759  55.851  1.00                 N  
ATOM    226  CA  SER   139      81.223  41.833  55.495  1.00                 C  
ATOM    227  C   SER   139      81.419  42.514  54.130  1.00                 C  
ATOM    228  O   SER   139      81.773  41.870  53.138  1.00                 O  
ATOM    229  CB  SER   139      81.845  40.435  55.477  1.00                 C  
ATOM    230  OG  SER   139      81.860  39.867  56.775  1.00                 O  
ATOM    231  N   PHE   140      81.206  43.824  54.090  1.00                 N  
ATOM    232  CA  PHE   140      81.326  44.574  52.846  1.00                 C  
ATOM    233  C   PHE   140      82.697  44.542  52.196  1.00                 C  
ATOM    234  O   PHE   140      82.819  44.279  50.998  1.00                 O  
ATOM    235  CB  PHE   140      80.949  46.040  53.066  1.00                 C  
ATOM    236  CG  PHE   140      81.102  46.896  51.841  1.00                 C  
ATOM    237  CZ  PHE   140      81.390  48.481  49.576  1.00                 C  
ATOM    238  CD1 PHE   140      80.140  46.883  50.846  1.00                 C  
ATOM    239  CE1 PHE   140      80.281  47.670  49.718  1.00                 C  
ATOM    240  CD2 PHE   140      82.207  47.714  51.683  1.00                 C  
ATOM    241  CE2 PHE   140      82.347  48.501  50.556  1.00                 C  
ATOM    242  N   GLU   141      83.733  44.828  52.971  1.00                 N  
ATOM    243  CA  GLU   141      85.076  44.841  52.412  1.00                 C  
ATOM    244  C   GLU   141      85.412  43.501  51.762  1.00                 C  
ATOM    245  O   GLU   141      86.044  43.443  50.712  1.00                 O  
ATOM    246  CB  GLU   141      86.104  45.173  53.495  1.00                 C  
ATOM    247  CD  GLU   141      88.512  45.671  54.071  1.00                 C  
ATOM    248  CG  GLU   141      87.534  45.265  52.987  1.00                 C  
ATOM    249  OE1 GLU   141      88.075  45.862  55.225  1.00                 O  
ATOM    250  OE2 GLU   141      89.717  45.798  53.767  1.00                 O  
ATOM    251  N   THR   142      84.966  42.428  52.397  1.00                 N  
ATOM    252  CA  THR   142      85.205  41.081  51.913  1.00                 C  
ATOM    253  C   THR   142      84.382  40.812  50.661  1.00                 C  
ATOM    254  O   THR   142      84.854  40.190  49.698  1.00                 O  
ATOM    255  CB  THR   142      84.876  40.028  52.988  1.00                 C  
ATOM    256  OG1 THR   142      85.716  40.231  54.131  1.00                 O  
ATOM    257  CG2 THR   142      85.116  38.626  52.451  1.00                 C  
ATOM    258  N   ALA   143      83.144  41.292  50.683  1.00                 N  
ATOM    259  CA  ALA   143      82.240  41.117  49.559  1.00                 C  
ATOM    260  C   ALA   143      82.762  41.885  48.347  1.00                 C  
ATOM    261  O   ALA   143      82.799  41.351  47.240  1.00                 O  
ATOM    262  CB  ALA   143      80.839  41.580  49.928  1.00                 C  
ATOM    263  N   MET   144      83.163  43.134  48.571  1.00                 N  
ATOM    264  CA  MET   144      83.683  43.982  47.508  1.00                 C  
ATOM    265  C   MET   144      84.936  43.398  46.876  1.00                 C  
ATOM    266  O   MET   144      85.157  43.539  45.674  1.00                 O  
ATOM    267  CB  MET   144      83.982  45.385  48.040  1.00                 C  
ATOM    268  SD  MET   144      84.831  47.994  47.651  1.00                 S  
ATOM    269  CE  MET   144      86.298  47.674  48.628  1.00                 C  
ATOM    270  CG  MET   144      84.500  46.351  46.986  1.00                 C  
ATOM    271  N   ARG   145      85.748  42.729  47.687  1.00                 N  
ATOM    272  CA  ARG   145      86.977  42.118  47.190  1.00                 C  
ATOM    273  C   ARG   145      86.621  40.957  46.271  1.00                 C  
ATOM    274  O   ARG   145      87.204  40.802  45.199  1.00                 O  
ATOM    275  CB  ARG   145      87.852  41.651  48.355  1.00                 C  
ATOM    276  CD  ARG   145      89.338  42.250  50.287  1.00                 C  
ATOM    277  NE  ARG   145      89.900  43.325  51.100  1.00                 N  
ATOM    278  CG  ARG   145      88.482  42.783  49.150  1.00                 C  
ATOM    279  CZ  ARG   145      91.026  43.970  50.811  1.00                 C  
ATOM    280  NH1 ARG   145      91.461  44.936  51.610  1.00                 N  
ATOM    281  NH2 ARG   145      91.714  43.649  49.724  1.00                 N  
ATOM    282  N   LEU   146      85.657  40.149  46.703  1.00                 N  
ATOM    283  CA  LEU   146      85.191  39.005  45.926  1.00                 C  
ATOM    284  C   LEU   146      84.660  39.471  44.568  1.00                 C  
ATOM    285  O   LEU   146      84.971  38.877  43.539  1.00                 O  
ATOM    286  CB  LEU   146      84.110  38.241  46.693  1.00                 C  
ATOM    287  CG  LEU   146      84.573  37.477  47.936  1.00                 C  
ATOM    288  CD1 LEU   146      83.380  36.938  48.710  1.00                 C  
ATOM    289  CD2 LEU   146      85.510  36.343  47.551  1.00                 C  
ATOM    290  N   LEU   147      83.862  40.537  44.580  1.00                 N  
ATOM    291  CA  LEU   147      83.271  41.104  43.371  1.00                 C  
ATOM    292  C   LEU   147      84.344  41.703  42.471  1.00                 C  
ATOM    293  O   LEU   147      84.216  41.694  41.249  1.00                 O  
ATOM    294  CB  LEU   147      82.230  42.166  43.731  1.00                 C  
ATOM    295  CG  LEU   147      80.958  41.664  44.417  1.00                 C  
ATOM    296  CD1 LEU   147      80.085  42.831  44.852  1.00                 C  
ATOM    297  CD2 LEU   147      80.180  40.737  43.495  1.00                 C  
ATOM    298  N   HIS   148      85.397  42.233  43.087  1.00                 N  
ATOM    299  CA  HIS   148      86.513  42.847  42.365  1.00                 C  
ATOM    300  C   HIS   148      87.367  41.787  41.670  1.00                 C  
ATOM    301  O   HIS   148      87.808  41.977  40.542  1.00                 O  
ATOM    302  CB  HIS   148      87.376  43.676  43.318  1.00                 C  
ATOM    303  CG  HIS   148      88.493  44.408  42.640  1.00                 C  
ATOM    304  ND1 HIS   148      88.279  45.482  41.804  1.00                 N  
ATOM    305  CE1 HIS   148      89.465  45.925  41.349  1.00                 C  
ATOM    306  CD2 HIS   148      89.943  44.290  42.609  1.00                 C  
ATOM    307  NE2 HIS   148      90.467  45.215  41.828  1.00                 N  
ATOM    308  N   ASP   149      87.591  40.663  42.341  1.00                 N  
ATOM    309  CA  ASP   149      88.420  39.606  41.779  1.00                 C  
ATOM    310  C   ASP   149      87.730  38.616  40.843  1.00                 C  
ATOM    311  O   ASP   149      88.330  38.174  39.866  1.00                 O  
ATOM    312  CB  ASP   149      89.072  38.786  42.894  1.00                 C  
ATOM    313  CG  ASP   149      90.134  39.565  43.645  1.00                 C  
ATOM    314  OD1 ASP   149      90.562  40.624  43.140  1.00                 O  
ATOM    315  OD2 ASP   149      90.537  39.117  44.739  1.00                 O  
ATOM    316  N   GLN   150      86.485  38.257  41.145  1.00                 N  
ATOM    317  CA  GLN   150      85.727  37.307  40.329  1.00                 C  
ATOM    318  C   GLN   150      85.246  37.970  39.049  1.00                 C  
ATOM    319  O   GLN   150      85.399  37.443  37.952  1.00                 O  
ATOM    320  CB  GLN   150      84.541  36.749  41.119  1.00                 C  
ATOM    321  CD  GLN   150      83.742  35.367  43.076  1.00                 C  
ATOM    322  CG  GLN   150      84.936  35.836  42.268  1.00                 C  
ATOM    323  OE1 GLN   150      82.708  36.033  43.117  1.00                 O  
ATOM    324  NE2 GLN   150      83.882  34.215  43.721  1.00                 N  
ATOM    325  N   VAL   151      84.637  39.128  39.207  1.00                 N  
ATOM    326  CA  VAL   151      84.175  39.925  38.089  1.00                 C  
ATOM    327  C   VAL   151      85.130  41.102  38.270  1.00                 C  
ATOM    328  O   VAL   151      85.951  41.055  39.182  1.00                 O  
ATOM    329  CB  VAL   151      82.669  40.230  38.197  1.00                 C  
ATOM    330  CG1 VAL   151      81.863  38.940  38.191  1.00                 C  
ATOM    331  CG2 VAL   151      82.378  41.038  39.452  1.00                 C  
ATOM    332  N   GLY   152      85.063  42.159  37.473  1.00                 N  
ATOM    333  CA  GLY   152      86.029  43.224  37.714  1.00                 C  
ATOM    334  C   GLY   152      85.482  44.525  38.261  1.00                 C  
ATOM    335  O   GLY   152      85.772  45.593  37.723  1.00                 O  
ATOM    336  N   VAL   153      84.702  44.453  39.334  1.00                 N  
ATOM    337  CA  VAL   153      84.111  45.666  39.891  1.00                 C  
ATOM    338  C   VAL   153      85.157  46.551  40.535  1.00                 C  
ATOM    339  O   VAL   153      85.956  46.096  41.355  1.00                 O  
ATOM    340  CB  VAL   153      83.012  45.338  40.919  1.00                 C  
ATOM    341  CG1 VAL   153      82.498  46.611  41.574  1.00                 C  
ATOM    342  CG2 VAL   153      81.873  44.578  40.257  1.00                 C  
ATOM    343  N   VAL   154      85.141  47.823  40.165  1.00                 N  
ATOM    344  CA  VAL   154      86.099  48.777  40.696  1.00                 C  
ATOM    345  C   VAL   154      85.413  50.044  41.179  1.00                 C  
ATOM    346  O   VAL   154      85.877  50.703  42.111  1.00                 O  
ATOM    347  CB  VAL   154      87.173  49.138  39.653  1.00                 C  
ATOM    348  CG1 VAL   154      87.968  47.903  39.259  1.00                 C  
ATOM    349  CG2 VAL   154      86.535  49.778  38.430  1.00                 C  
ATOM    350  N   ASN   155      84.302  50.379  40.537  1.00                 N  
ATOM    351  CA  ASN   155      83.545  51.563  40.896  1.00                 C  
ATOM    352  C   ASN   155      82.255  51.133  41.623  1.00                 C  
ATOM    353  O   ASN   155      81.181  51.066  41.022  1.00                 O  
ATOM    354  CB  ASN   155      83.243  52.403  39.653  1.00                 C  
ATOM    355  CG  ASN   155      82.560  53.714  39.989  1.00                 C  
ATOM    356  OD1 ASN   155      81.880  53.828  41.008  1.00                 O  
ATOM    357  ND2 ASN   155      82.740  54.710  39.129  1.00                 N  
ATOM    358  N   PHE   156      82.361  50.850  42.919  1.00                 N  
ATOM    359  CA  PHE   156      81.202  50.385  43.678  1.00                 C  
ATOM    360  C   PHE   156      80.120  51.398  44.039  1.00                 C  
ATOM    361  O   PHE   156      79.200  51.075  44.787  1.00                 O  
ATOM    362  CB  PHE   156      81.645  49.750  44.997  1.00                 C  
ATOM    363  CG  PHE   156      82.329  50.707  45.931  1.00                 C  
ATOM    364  CZ  PHE   156      83.601  52.476  47.657  1.00                 C  
ATOM    365  CD1 PHE   156      81.592  51.566  46.728  1.00                 C  
ATOM    366  CE1 PHE   156      82.221  52.447  47.587  1.00                 C  
ATOM    367  CD2 PHE   156      83.710  50.749  46.013  1.00                 C  
ATOM    368  CE2 PHE   156      84.339  51.630  46.873  1.00                 C  
ATOM    369  N   GLU   157      80.211  52.614  43.520  1.00                 N  
ATOM    370  CA  GLU   157      79.202  53.610  43.841  1.00                 C  
ATOM    371  C   GLU   157      77.777  53.172  43.535  1.00                 C  
ATOM    372  O   GLU   157      76.894  53.243  44.392  1.00                 O  
ATOM    373  CB  GLU   157      79.479  54.914  43.091  1.00                 C  
ATOM    374  CD  GLU   157      78.814  57.313  42.660  1.00                 C  
ATOM    375  CG  GLU   157      78.490  56.028  43.396  1.00                 C  
ATOM    376  OE1 GLU   157      79.800  57.326  41.893  1.00                 O  
ATOM    377  OE2 GLU   157      78.083  58.307  42.849  1.00                 O  
ATOM    378  N   GLU   158      77.515  52.724  42.303  1.00                 N  
ATOM    379  CA  GLU   158      76.161  52.291  41.959  1.00                 C  
ATOM    380  C   GLU   158      75.729  50.944  42.537  1.00                 C  
ATOM    381  O   GLU   158      74.704  50.384  42.132  1.00                 O  
ATOM    382  CB  GLU   158      75.992  52.217  40.440  1.00                 C  
ATOM    383  CD  GLU   158      74.955  54.501  40.140  1.00                 C  
ATOM    384  CG  GLU   158      76.078  53.563  39.740  1.00                 C  
ATOM    385  OE1 GLU   158      73.787  54.059  40.148  1.00                 O  
ATOM    386  OE2 GLU   158      75.244  55.677  40.445  1.00                 O  
ATOM    387  N   TYR   159      76.497  50.431  43.494  1.00                 N  
ATOM    388  CA  TYR   159      76.182  49.155  44.134  1.00                 C  
ATOM    389  C   TYR   159      75.714  49.391  45.569  1.00                 C  
ATOM    390  O   TYR   159      75.419  48.448  46.307  1.00                 O  
ATOM    391  CB  TYR   159      77.399  48.228  44.108  1.00                 C  
ATOM    392  CG  TYR   159      77.855  47.854  42.716  1.00                 C  
ATOM    393  OH  TYR   159      79.094  46.829  38.881  1.00                 O  
ATOM    394  CZ  TYR   159      78.686  47.168  40.151  1.00                 C  
ATOM    395  CD1 TYR   159      76.995  47.968  41.631  1.00                 C  
ATOM    396  CE1 TYR   159      77.403  47.628  40.356  1.00                 C  
ATOM    397  CD2 TYR   159      79.144  47.388  42.491  1.00                 C  
ATOM    398  CE2 TYR   159      79.570  47.044  41.222  1.00                 C  
ATOM    399  N   ARG   160      75.641  50.654  45.964  1.00                 N  
ATOM    400  CA  ARG   160      75.249  50.990  47.323  1.00                 C  
ATOM    401  C   ARG   160      73.880  50.459  47.753  1.00                 C  
ATOM    402  O   ARG   160      73.769  49.776  48.772  1.00                 O  
ATOM    403  CB  ARG   160      75.248  52.507  47.521  1.00                 C  
ATOM    404  CD  ARG   160      74.791  54.464  49.025  1.00                 C  
ATOM    405  NE  ARG   160      73.724  55.005  48.185  1.00                 N  
ATOM    406  CG  ARG   160      74.879  52.949  48.927  1.00                 C  
ATOM    407  CZ  ARG   160      72.434  54.972  48.503  1.00                 C  
ATOM    408  NH1 ARG   160      71.535  55.489  47.677  1.00                 N  
ATOM    409  NH2 ARG   160      72.047  54.422  49.646  1.00                 N  
ATOM    410  N   GLN   161      72.843  50.761  46.985  1.00                 N  
ATOM    411  CA  GLN   161      71.508  50.305  47.335  1.00                 C  
ATOM    412  C   GLN   161      71.399  48.781  47.374  1.00                 C  
ATOM    413  O   GLN   161      70.724  48.224  48.247  1.00                 O  
ATOM    414  CB  GLN   161      70.477  50.860  46.350  1.00                 C  
ATOM    415  CD  GLN   161      69.305  52.890  45.409  1.00                 C  
ATOM    416  CG  GLN   161      70.243  52.357  46.474  1.00                 C  
ATOM    417  OE1 GLN   161      69.231  52.348  44.306  1.00                 O  
ATOM    418  NE2 GLN   161      68.584  53.956  45.737  1.00                 N  
ATOM    419  N   LEU   162      72.061  48.101  46.442  1.00                 N  
ATOM    420  CA  LEU   162      72.013  46.647  46.431  1.00                 C  
ATOM    421  C   LEU   162      72.584  46.090  47.726  1.00                 C  
ATOM    422  O   LEU   162      72.004  45.188  48.338  1.00                 O  
ATOM    423  CB  LEU   162      72.778  46.095  45.227  1.00                 C  
ATOM    424  CG  LEU   162      72.147  46.336  43.854  1.00                 C  
ATOM    425  CD1 LEU   162      73.100  45.922  42.743  1.00                 C  
ATOM    426  CD2 LEU   162      70.830  45.586  43.728  1.00                 C  
ATOM    427  N   PHE   163      73.722  46.637  48.145  1.00                 N  
ATOM    428  CA  PHE   163      74.378  46.181  49.359  1.00                 C  
ATOM    429  C   PHE   163      73.530  46.416  50.598  1.00                 C  
ATOM    430  O   PHE   163      73.200  45.473  51.326  1.00                 O  
ATOM    431  CB  PHE   163      75.731  46.875  49.530  1.00                 C  
ATOM    432  CG  PHE   163      76.458  46.485  50.785  1.00                 C  
ATOM    433  CZ  PHE   163      77.801  45.769  53.111  1.00                 C  
ATOM    434  CD1 PHE   163      77.150  45.289  50.858  1.00                 C  
ATOM    435  CE1 PHE   163      77.818  44.930  52.013  1.00                 C  
ATOM    436  CD2 PHE   163      76.450  47.314  51.893  1.00                 C  
ATOM    437  CE2 PHE   163      77.118  46.955  53.048  1.00                 C  
ATOM    438  N   LEU   164      73.182  47.672  50.847  1.00                 N  
ATOM    439  CA  LEU   164      72.382  47.990  52.017  1.00                 C  
ATOM    440  C   LEU   164      71.095  47.173  52.057  1.00                 C  
ATOM    441  O   LEU   164      70.779  46.555  53.071  1.00                 O  
ATOM    442  CB  LEU   164      72.049  49.483  52.049  1.00                 C  
ATOM    443  CG  LEU   164      71.181  49.959  53.215  1.00                 C  
ATOM    444  CD1 LEU   164      71.883  49.716  54.542  1.00                 C  
ATOM    445  CD2 LEU   164      70.836  51.433  53.062  1.00                 C  
ATOM    446  N   SER   165      70.364  47.156  50.947  1.00                 N  
ATOM    447  CA  SER   165      69.115  46.405  50.858  1.00                 C  
ATOM    448  C   SER   165      69.356  44.918  51.145  1.00                 C  
ATOM    449  O   SER   165      68.629  44.302  51.927  1.00                 O  
ATOM    450  CB  SER   165      68.480  46.584  49.478  1.00                 C  
ATOM    451  OG  SER   165      67.277  45.841  49.370  1.00                 O  
ATOM    452  N   THR   166      70.374  44.344  50.511  1.00                 N  
ATOM    453  CA  THR   166      70.708  42.941  50.725  1.00                 C  
ATOM    454  C   THR   166      71.042  42.724  52.197  1.00                 C  
ATOM    455  O   THR   166      70.546  41.800  52.835  1.00                 O  
ATOM    456  CB  THR   166      71.885  42.499  49.836  1.00                 C  
ATOM    457  OG1 THR   166      71.521  42.630  48.456  1.00                 O  
ATOM    458  CG2 THR   166      72.243  41.046  50.109  1.00                 C  
ATOM    459  N   PHE   167      71.899  43.586  52.725  1.00                 N  
ATOM    460  CA  PHE   167      72.311  43.517  54.117  1.00                 C  
ATOM    461  C   PHE   167      71.134  43.576  55.113  1.00                 C  
ATOM    462  O   PHE   167      71.122  42.868  56.121  1.00                 O  
ATOM    463  CB  PHE   167      73.288  44.648  54.443  1.00                 C  
ATOM    464  CG  PHE   167      73.774  44.639  55.865  1.00                 C  
ATOM    465  CZ  PHE   167      74.669  44.625  58.496  1.00                 C  
ATOM    466  CD1 PHE   167      74.766  43.761  56.266  1.00                 C  
ATOM    467  CE1 PHE   167      75.213  43.752  57.574  1.00                 C  
ATOM    468  CD2 PHE   167      73.239  45.507  56.800  1.00                 C  
ATOM    469  CE2 PHE   167      73.686  45.498  58.108  1.00                 C  
ATOM    470  N   SER   168      70.152  44.426  54.827  1.00                 N  
ATOM    471  CA  SER   168      69.002  44.602  55.707  1.00                 C  
ATOM    472  C   SER   168      68.111  43.369  55.847  1.00                 C  
ATOM    473  O   SER   168      67.250  43.328  56.723  1.00                 O  
ATOM    474  CB  SER   168      68.132  45.765  55.226  1.00                 C  
ATOM    475  OG  SER   168      67.528  45.469  53.979  1.00                 O  
ATOM    476  N   ARG   169      68.307  42.366  54.996  1.00                 N  
ATOM    477  CA  ARG   169      67.496  41.153  55.084  1.00                 C  
ATOM    478  C   ARG   169      68.302  39.998  55.655  1.00                 C  
ATOM    479  O   ARG   169      67.830  38.870  55.720  1.00                 O  
ATOM    480  CB  ARG   169      66.941  40.778  53.708  1.00                 C  
ATOM    481  CD  ARG   169      65.322  41.277  51.857  1.00                 C  
ATOM    482  NE  ARG   169      66.312  41.060  50.805  1.00                 N  
ATOM    483  CG  ARG   169      65.957  41.788  53.140  1.00                 C  
ATOM    484  CZ  ARG   169      66.766  42.014  49.998  1.00                 C  
ATOM    485  NH1 ARG   169      67.667  41.723  49.069  1.00                 N  
ATOM    486  NH2 ARG   169      66.317  43.256  50.121  1.00                 N  
ATOM    487  N   SER   170      69.521  40.289  56.081  1.00                 N  
ATOM    488  CA  SER   170      70.383  39.249  56.596  1.00                 C  
ATOM    489  C   SER   170      70.019  38.605  57.916  1.00                 C  
ATOM    490  O   SER   170      70.243  37.409  58.100  1.00                 O  
ATOM    491  CB  SER   170      71.813  39.769  56.757  1.00                 C  
ATOM    492  OG  SER   170      71.877  40.788  57.740  1.00                 O  
ATOM    493  N   ARG   171      69.474  39.365  58.853  1.00                 N  
ATOM    494  CA  ARG   171      69.150  38.755  60.125  1.00                 C  
ATOM    495  C   ARG   171      67.831  39.134  60.742  1.00                 C  
ATOM    496  O   ARG   171      67.430  40.294  60.719  1.00                 O  
ATOM    497  CB  ARG   171      70.233  39.067  61.160  1.00                 C  
ATOM    498  CD  ARG   171      71.602  40.816  62.328  1.00                 C  
ATOM    499  NE  ARG   171      72.817  40.695  61.526  1.00                 N  
ATOM    500  CG  ARG   171      70.350  40.541  61.510  1.00                 C  
ATOM    501  CZ  ARG   171      74.045  40.656  62.032  1.00                 C  
ATOM    502  NH1 ARG   171      75.092  40.544  61.226  1.00                 N  
ATOM    503  NH2 ARG   171      74.224  40.728  63.344  1.00                 N  
ATOM    504  N   THR   172      67.162  38.121  61.283  1.00                 N  
ATOM    505  CA  THR   172      65.877  38.285  61.941  1.00                 C  
ATOM    506  C   THR   172      66.161  38.764  63.353  1.00                 C  
ATOM    507  O   THR   172      67.320  38.942  63.727  1.00                 O  
ATOM    508  CB  THR   172      65.070  36.974  61.938  1.00                 C  
ATOM    509  OG1 THR   172      65.761  35.982  62.708  1.00                 O  
ATOM    510  CG2 THR   172      64.900  36.456  60.518  1.00                 C  
ATOM    511  N   CYS   173      65.114  38.978  64.137  1.00                 N  
ATOM    512  CA  CYS   173      65.312  39.457  65.490  1.00                 C  
ATOM    513  C   CYS   173      64.159  39.030  66.383  1.00                 C  
ATOM    514  O   CYS   173      63.025  38.849  65.921  1.00                 O  
ATOM    515  CB  CYS   173      65.459  40.980  65.503  1.00                 C  
ATOM    516  SG  CYS   173      64.012  41.875  64.892  1.00                 S  
ATOM    517  N   HIS   174      64.463  38.861  67.667  1.00                 N  
ATOM    518  CA  HIS   174      63.472  38.460  68.664  1.00                 C  
ATOM    519  C   HIS   174      64.007  38.820  70.034  1.00                 C  
ATOM    520  O   HIS   174      65.211  38.817  70.251  1.00                 O  
ATOM    521  CB  HIS   174      63.173  36.964  68.550  1.00                 C  
ATOM    522  CG  HIS   174      61.997  36.520  69.363  1.00                 C  
ATOM    523  ND1 HIS   174      62.078  36.273  70.716  1.00                 N  
ATOM    524  CE1 HIS   174      60.868  35.892  71.165  1.00                 C  
ATOM    525  CD2 HIS   174      60.595  36.234  69.092  1.00                 C  
ATOM    526  NE2 HIS   174      59.974  35.867  70.196  1.00                 N  
ATOM    527  N   GLN   175      63.110  39.134  70.954  1.00                 N  
ATOM    528  CA  GLN   175      63.506  39.482  72.308  1.00                 C  
ATOM    529  C   GLN   175      63.699  38.266  73.211  1.00                 C  
ATOM    530  O   GLN   175      63.122  37.205  72.995  1.00                 O  
ATOM    531  CB  GLN   175      62.474  40.414  72.945  1.00                 C  
ATOM    532  CD  GLN   175      61.326  42.664  72.924  1.00                 C  
ATOM    533  CG  GLN   175      62.365  41.772  72.272  1.00                 C  
ATOM    534  OE1 GLN   175      60.259  42.200  73.324  1.00                 O  
ATOM    535  NE2 GLN   175      61.637  43.951  73.033  1.00                 N  
ATOM    536  N   GLY   176      64.525  38.440  74.228  1.00                 N  
ATOM    537  CA  GLY   176      64.759  37.404  75.209  1.00                 C  
ATOM    538  C   GLY   176      64.157  38.037  76.461  1.00                 C  
ATOM    539  O   GLY   176      62.933  38.159  76.569  1.00                 O  
ATOM    540  N   LEU   177      65.010  38.470  77.385  1.00                 N  
ATOM    541  CA  LEU   177      64.551  39.110  78.609  1.00                 C  
ATOM    542  C   LEU   177      64.085  40.536  78.318  1.00                 C  
ATOM    543  O   LEU   177      64.719  41.259  77.543  1.00                 O  
ATOM    544  CB  LEU   177      65.662  39.112  79.661  1.00                 C  
ATOM    545  CG  LEU   177      66.141  37.742  80.144  1.00                 C  
ATOM    546  CD1 LEU   177      67.315  37.889  81.100  1.00                 C  
ATOM    547  CD2 LEU   177      65.007  36.980  80.813  1.00                 C  
ATOM    548  N   PRO   178      62.962  40.962  78.923  1.00                 N  
ATOM    549  CA  PRO   178      62.480  42.328  78.673  1.00                 C  
ATOM    550  C   PRO   178      63.509  43.366  79.136  1.00                 C  
ATOM    551  O   PRO   178      64.253  43.126  80.080  1.00                 O  
ATOM    552  CB  PRO   178      61.186  42.418  79.484  1.00                 C  
ATOM    553  CD  PRO   178      61.995  40.183  79.762  1.00                 C  
ATOM    554  CG  PRO   178      60.741  41.002  79.636  1.00                 C  
ATOM    555  N   SER   179      63.548  44.512  78.465  1.00                 N  
ATOM    556  CA  SER   179      64.471  45.599  78.815  1.00                 C  
ATOM    557  C   SER   179      65.913  45.430  78.368  1.00                 C  
ATOM    558  O   SER   179      66.687  46.384  78.426  1.00                 O  
ATOM    559  CB  SER   179      64.490  45.819  80.329  1.00                 C  
ATOM    560  OG  SER   179      63.201  46.156  80.812  1.00                 O  
ATOM    561  N   LEU   180      66.295  44.230  77.950  1.00                 N  
ATOM    562  CA  LEU   180      67.660  44.031  77.514  1.00                 C  
ATOM    563  C   LEU   180      67.718  44.061  76.000  1.00                 C  
ATOM    564  O   LEU   180      66.706  43.902  75.330  1.00                 O  
ATOM    565  CB  LEU   180      68.208  42.709  78.056  1.00                 C  
ATOM    566  CG  LEU   180      68.216  42.551  79.578  1.00                 C  
ATOM    567  CD1 LEU   180      68.707  41.167  79.972  1.00                 C  
ATOM    568  CD2 LEU   180      69.078  43.624  80.225  1.00                 C  
ATOM    569  N   PRO   181      68.905  44.301  75.438  1.00                 N  
ATOM    570  CA  PRO   181      69.064  44.344  73.982  1.00                 C  
ATOM    571  C   PRO   181      68.554  43.059  73.343  1.00                 C  
ATOM    572  O   PRO   181      68.880  41.964  73.798  1.00                 O  
ATOM    573  CB  PRO   181      70.571  44.515  73.779  1.00                 C  
ATOM    574  CD  PRO   181      70.230  44.571  76.148  1.00                 C  
ATOM    575  CG  PRO   181      71.045  45.168  75.034  1.00                 C  
ATOM    576  N   PRO   182      67.762  43.190  72.287  1.00                 N  
ATOM    577  CA  PRO   182      67.210  42.023  71.607  1.00                 C  
ATOM    578  C   PRO   182      68.236  41.098  70.946  1.00                 C  
ATOM    579  O   PRO   182      69.395  41.454  70.735  1.00                 O  
ATOM    580  CB  PRO   182      66.292  42.618  70.537  1.00                 C  
ATOM    581  CD  PRO   182      67.206  44.465  71.754  1.00                 C  
ATOM    582  CG  PRO   182      65.975  43.987  71.037  1.00                 C  
ATOM    583  N   LEU   183      67.770  39.898  70.625  1.00                 N  
ATOM    584  CA  LEU   183      68.561  38.854  69.987  1.00                 C  
ATOM    585  C   LEU   183      68.427  38.947  68.471  1.00                 C  
ATOM    586  O   LEU   183      67.425  39.449  67.956  1.00                 O  
ATOM    587  CB  LEU   183      68.126  37.474  70.483  1.00                 C  
ATOM    588  CG  LEU   183      68.271  37.215  71.984  1.00                 C  
ATOM    589  CD1 LEU   183      67.720  35.846  72.349  1.00                 C  
ATOM    590  CD2 LEU   183      69.726  37.331  72.411  1.00                 C  
ATOM    591  N   PHE   184      69.439  38.455  67.761  1.00                 N  
ATOM    592  CA  PHE   184      69.425  38.430  66.300  1.00                 C  
ATOM    593  C   PHE   184      69.426  36.973  65.862  1.00                 C  
ATOM    594  O   PHE   184      70.082  36.133  66.477  1.00                 O  
ATOM    595  CB  PHE   184      70.626  39.195  65.739  1.00                 C  
ATOM    596  CG  PHE   184      70.610  40.663  66.056  1.00                 C  
ATOM    597  CZ  PHE   184      70.580  43.381  66.637  1.00                 C  
ATOM    598  CD1 PHE   184      71.133  41.134  67.248  1.00                 C  
ATOM    599  CE1 PHE   184      71.119  42.485  67.540  1.00                 C  
ATOM    600  CD2 PHE   184      70.074  41.573  65.163  1.00                 C  
ATOM    601  CE2 PHE   184      70.060  42.924  65.455  1.00                 C  
ATOM    602  N   GLY   185      68.678  36.679  64.808  1.00                 N  
ATOM    603  CA  GLY   185      68.632  35.332  64.268  1.00                 C  
ATOM    604  C   GLY   185      69.347  35.362  62.926  1.00                 C  
ATOM    605  O   GLY   185      69.358  36.393  62.254  1.00                 O  
ATOM    606  N   HIS   186      69.956  34.253  62.526  1.00                 N  
ATOM    607  CA  HIS   186      70.672  34.232  61.253  1.00                 C  
ATOM    608  C   HIS   186      70.248  33.025  60.424  1.00                 C  
ATOM    609  O   HIS   186      70.975  32.033  60.325  1.00                 O  
ATOM    610  CB  HIS   186      72.184  34.214  61.489  1.00                 C  
ATOM    611  CG  HIS   186      72.691  35.402  62.246  1.00                 C  
ATOM    612  ND1 HIS   186      72.802  36.654  61.680  1.00                 N  
ATOM    613  CE1 HIS   186      73.284  37.509  62.599  1.00                 C  
ATOM    614  CD2 HIS   186      73.167  35.644  63.600  1.00                 C  
ATOM    615  NE2 HIS   186      73.505  36.910  63.753  1.00                 N  
ATOM    616  N   PRO   187      69.048  33.095  59.829  1.00                 N  
ATOM    617  CA  PRO   187      68.524  32.006  59.010  1.00                 C  
ATOM    618  C   PRO   187      69.470  31.498  57.940  1.00                 C  
ATOM    619  O   PRO   187      70.033  32.275  57.174  1.00                 O  
ATOM    620  CB  PRO   187      67.275  32.602  58.358  1.00                 C  
ATOM    621  CD  PRO   187      68.033  34.282  59.884  1.00                 C  
ATOM    622  CG  PRO   187      66.798  33.628  59.331  1.00                 C  
ATOM    623  N   HIS   188      69.630  30.177  57.903  1.00                 N  
ATOM    624  CA  HIS   188      70.503  29.513  56.942  1.00                 C  
ATOM    625  C   HIS   188      69.701  28.821  55.853  1.00                 C  
ATOM    626  O   HIS   188      68.581  28.386  56.096  1.00                 O  
ATOM    627  CB  HIS   188      71.406  28.500  57.649  1.00                 C  
ATOM    628  CG  HIS   188      72.395  29.123  58.585  1.00                 C  
ATOM    629  ND1 HIS   188      73.488  29.838  58.145  1.00                 N  
ATOM    630  CE1 HIS   188      74.186  30.270  59.211  1.00                 C  
ATOM    631  CD2 HIS   188      72.552  29.198  60.030  1.00                 C  
ATOM    632  NE2 HIS   188      73.630  29.890  60.345  1.00                 N  
ATOM    633  N   ARG   189      70.262  28.724  54.649  1.00                 N  
ATOM    634  CA  ARG   189      69.562  28.043  53.559  1.00                 C  
ATOM    635  C   ARG   189      69.675  26.539  53.775  1.00                 C  
ATOM    636  O   ARG   189      68.862  25.756  53.276  1.00                 O  
ATOM    637  CB  ARG   189      70.143  28.459  52.206  1.00                 C  
ATOM    638  CD  ARG   189      71.976  28.206  50.510  1.00                 C  
ATOM    639  NE  ARG   189      72.113  29.639  50.259  1.00                 N  
ATOM    640  CG  ARG   189      71.538  27.918  51.937  1.00                 C  
ATOM    641  CZ  ARG   189      73.224  30.333  50.480  1.00                 C  
ATOM    642  NH1 ARG   189      73.255  31.633  50.221  1.00                 N  
ATOM    643  NH2 ARG   189      74.301  29.726  50.960  1.00                 N  
ATOM    644  N   ASN   190      70.688  26.149  54.537  1.00                 N  
ATOM    645  CA  ASN   190      70.920  24.753  54.852  1.00                 C  
ATOM    646  C   ASN   190      70.705  24.561  56.352  1.00                 C  
ATOM    647  O   ASN   190      71.489  23.877  57.007  1.00                 O  
ATOM    648  CB  ASN   190      72.322  24.330  54.410  1.00                 C  
ATOM    649  CG  ASN   190      73.416  25.062  55.162  1.00                 C  
ATOM    650  OD1 ASN   190      73.200  26.157  55.680  1.00                 O  
ATOM    651  ND2 ASN   190      74.597  24.457  55.223  1.00                 N  
ATOM    652  N   TRP   191      69.637  25.157  56.886  1.00                 N  
ATOM    653  CA  TRP   191      69.339  25.074  58.314  1.00                 C  
ATOM    654  C   TRP   191      69.243  23.677  58.909  1.00                 C  
ATOM    655  O   TRP   191      69.474  23.497  60.107  1.00                 O  
ATOM    656  CB  TRP   191      68.023  25.788  58.629  1.00                 C  
ATOM    657  CG  TRP   191      66.822  25.125  58.026  1.00                 C  
ATOM    658  CD1 TRP   191      66.262  25.393  56.810  1.00                 C  
ATOM    659  NE1 TRP   191      65.172  24.583  56.601  1.00                 N  
ATOM    660  CD2 TRP   191      66.032  24.083  58.612  1.00                 C  
ATOM    661  CE2 TRP   191      65.012  23.770  57.695  1.00                 C  
ATOM    662  CH2 TRP   191      64.133  22.122  59.140  1.00                 C  
ATOM    663  CZ2 TRP   191      64.055  22.789  57.950  1.00                 C  
ATOM    664  CE3 TRP   191      66.088  23.385  59.822  1.00                 C  
ATOM    665  CZ3 TRP   191      65.137  22.413  60.070  1.00                 C  
ATOM    666  N   LYS   192      68.903  22.687  58.094  1.00                 N  
ATOM    667  CA  LYS   192      68.783  21.330  58.610  1.00                 C  
ATOM    668  C   LYS   192      70.126  20.694  58.968  1.00                 C  
ATOM    669  O   LYS   192      70.320  20.218  60.084  1.00                 O  
ATOM    670  CB  LYS   192      68.067  20.433  57.598  1.00                 C  
ATOM    671  CD  LYS   192      67.077  18.192  57.054  1.00                 C  
ATOM    672  CE  LYS   192      66.884  16.759  57.521  1.00                 C  
ATOM    673  CG  LYS   192      67.863  19.003  58.071  1.00                 C  
ATOM    674  NZ  LYS   192      66.115  15.951  56.534  1.00                 N  
ATOM    675  N   GLU   193      71.061  20.701  58.031  1.00                 N  
ATOM    676  CA  GLU   193      72.361  20.102  58.279  1.00                 C  
ATOM    677  C   GLU   193      73.426  21.094  58.738  1.00                 C  
ATOM    678  O   GLU   193      74.518  20.692  59.133  1.00                 O  
ATOM    679  CB  GLU   193      72.871  19.390  57.025  1.00                 C  
ATOM    680  CD  GLU   193      72.542  17.540  55.336  1.00                 C  
ATOM    681  CG  GLU   193      72.022  18.204  56.596  1.00                 C  
ATOM    682  OE1 GLU   193      73.517  18.057  54.751  1.00                 O  
ATOM    683  OE2 GLU   193      71.974  16.503  54.933  1.00                 O  
ATOM    684  N   ALA   194      73.127  22.388  58.686  1.00                 N  
ATOM    685  CA  ALA   194      74.111  23.378  59.119  1.00                 C  
ATOM    686  C   ALA   194      74.400  23.112  60.582  1.00                 C  
ATOM    687  O   ALA   194      73.507  23.194  61.427  1.00                 O  
ATOM    688  CB  ALA   194      73.586  24.786  58.883  1.00                 C  
ATOM    689  N   GLY   195      75.638  22.758  60.892  1.00                 N  
ATOM    690  CA  GLY   195      75.955  22.504  62.282  1.00                 C  
ATOM    691  C   GLY   195      75.986  23.858  62.945  1.00                 C  
ATOM    692  O   GLY   195      75.097  24.685  62.735  1.00                 O  
ATOM    693  N   GLY   196      76.999  24.092  63.761  1.00                 N  
ATOM    694  CA  GLY   196      77.126  25.389  64.383  1.00                 C  
ATOM    695  C   GLY   196      78.386  25.913  63.715  1.00                 C  
ATOM    696  O   GLY   196      78.981  26.902  64.147  1.00                 O  
ATOM    697  N   ARG   197      78.770  25.233  62.635  1.00                 N  
ATOM    698  CA  ARG   197      79.964  25.577  61.881  1.00                 C  
ATOM    699  C   ARG   197      79.775  25.575  60.370  1.00                 C  
ATOM    700  O   ARG   197      80.554  26.200  59.652  1.00                 O  
ATOM    701  CB  ARG   197      81.108  24.620  62.223  1.00                 C  
ATOM    702  CD  ARG   197      82.270  26.028  63.946  1.00                 C  
ATOM    703  NE  ARG   197      82.752  26.114  65.323  1.00                 N  
ATOM    704  CG  ARG   197      81.576  24.705  63.667  1.00                 C  
ATOM    705  CZ  ARG   197      82.035  26.587  66.337  1.00                 C  
ATOM    706  NH1 ARG   197      82.556  26.626  67.556  1.00                 N  
ATOM    707  NH2 ARG   197      80.798  27.019  66.130  1.00                 N  
ATOM    708  N   SER   198      78.750  24.889  59.875  1.00                 N  
ATOM    709  CA  SER   198      78.559  24.824  58.430  1.00                 C  
ATOM    710  C   SER   198      77.400  25.618  57.843  1.00                 C  
ATOM    711  O   SER   198      76.981  25.377  56.711  1.00                 O  
ATOM    712  CB  SER   198      78.371  23.374  57.979  1.00                 C  
ATOM    713  OG  SER   198      77.228  22.796  58.586  1.00                 O  
ATOM    714  N   GLY   199      76.897  26.581  58.602  1.00                 N  
ATOM    715  CA  GLY   199      75.798  27.381  58.115  1.00                 C  
ATOM    716  C   GLY   199      76.166  28.331  56.991  1.00                 C  
ATOM    717  O   GLY   199      77.288  28.828  56.893  1.00                 O  
ATOM    718  N   VAL   200      75.198  28.580  56.128  1.00                 N  
ATOM    719  CA  VAL   200      75.374  29.489  55.013  1.00                 C  
ATOM    720  C   VAL   200      73.992  30.185  54.934  1.00                 C  
ATOM    721  O   VAL   200      72.947  29.535  55.064  1.00                 O  
ATOM    722  CB  VAL   200      75.785  28.739  53.733  1.00                 C  
ATOM    723  CG1 VAL   200      77.131  28.057  53.923  1.00                 C  
ATOM    724  CG2 VAL   200      74.720  27.724  53.345  1.00                 C  
ATOM    725  N   PRO   201      73.969  31.518  54.743  1.00                 N  
ATOM    726  CA  PRO   201      72.738  32.324  54.678  1.00                 C  
ATOM    727  C   PRO   201      71.610  31.931  53.726  1.00                 C  
ATOM    728  O   PRO   201      71.843  31.489  52.604  1.00                 O  
ATOM    729  CB  PRO   201      73.226  33.712  54.259  1.00                 C  
ATOM    730  CD  PRO   201      75.137  32.271  54.287  1.00                 C  
ATOM    731  CG  PRO   201      74.537  33.462  53.593  1.00                 C  
ATOM    732  N   ALA   202      70.381  32.115  54.196  1.00                 N  
ATOM    733  CA  ALA   202      69.191  31.832  53.409  1.00                 C  
ATOM    734  C   ALA   202      69.299  32.595  52.092  1.00                 C  
ATOM    735  O   ALA   202      70.011  33.590  52.015  1.00                 O  
ATOM    736  CB  ALA   202      67.940  32.219  54.182  1.00                 C  
ATOM    737  N   VAL   203      68.597  32.137  51.062  1.00                 N  
ATOM    738  CA  VAL   203      68.645  32.810  49.766  1.00                 C  
ATOM    739  C   VAL   203      67.467  33.773  49.627  1.00                 C  
ATOM    740  O   VAL   203      66.309  33.376  49.759  1.00                 O  
ATOM    741  CB  VAL   203      68.647  31.799  48.605  1.00                 C  
ATOM    742  CG1 VAL   203      68.657  32.523  47.267  1.00                 C  
ATOM    743  CG2 VAL   203      69.840  30.862  48.716  1.00                 C  
ATOM    744  N   GLY   204      67.760  35.038  49.355  1.00                 N  
ATOM    745  CA  GLY   204      66.700  36.022  49.245  1.00                 C  
ATOM    746  C   GLY   204      66.580  36.736  47.914  1.00                 C  
ATOM    747  O   GLY   204      66.039  37.841  47.846  1.00                 O  
ATOM    748  N   LEU   205      67.083  36.111  46.861  1.00                 N  
ATOM    749  CA  LEU   205      67.025  36.663  45.517  1.00                 C  
ATOM    750  C   LEU   205      67.326  35.493  44.614  1.00                 C  
ATOM    751  O   LEU   205      68.364  34.844  44.751  1.00                 O  
ATOM    752  CB  LEU   205      68.016  37.819  45.369  1.00                 C  
ATOM    753  CG  LEU   205      68.076  38.489  43.995  1.00                 C  
ATOM    754  CD1 LEU   205      66.759  39.179  43.675  1.00                 C  
ATOM    755  CD2 LEU   205      69.224  39.485  43.933  1.00                 C  
ATOM    756  N   LYS   206      66.426  35.215  43.684  1.00                 N  
ATOM    757  CA  LYS   206      66.635  34.077  42.812  1.00                 C  
ATOM    758  C   LYS   206      66.621  34.406  41.336  1.00                 C  
ATOM    759  O   LYS   206      66.143  35.466  40.927  1.00                 O  
ATOM    760  CB  LYS   206      65.578  33.001  43.072  1.00                 C  
ATOM    761  CD  LYS   206      64.615  31.283  44.627  1.00                 C  
ATOM    762  CE  LYS   206      64.675  30.676  46.019  1.00                 C  
ATOM    763  CG  LYS   206      65.654  32.379  44.457  1.00                 C  
ATOM    764  NZ  LYS   206      63.659  29.603  46.202  1.00                 N  
ATOM    765  N   LEU   207      67.178  33.496  40.544  1.00                 N  
ATOM    766  CA  LEU   207      67.246  33.681  39.103  1.00                 C  
ATOM    767  C   LEU   207      65.891  34.045  38.499  1.00                 C  
ATOM    768  O   LEU   207      65.799  34.977  37.696  1.00                 O  
ATOM    769  CB  LEU   207      67.782  32.418  38.425  1.00                 C  
ATOM    770  CG  LEU   207      67.879  32.457  36.899  1.00                 C  
ATOM    771  CD1 LEU   207      68.841  33.546  36.449  1.00                 C  
ATOM    772  CD2 LEU   207      68.316  31.106  36.353  1.00                 C  
ATOM    773  N   ASN   208      64.838  33.332  38.887  1.00                 N  
ATOM    774  CA  ASN   208      63.518  33.638  38.356  1.00                 C  
ATOM    775  C   ASN   208      63.108  35.083  38.593  1.00                 C  
ATOM    776  O   ASN   208      62.475  35.685  37.734  1.00                 O  
ATOM    777  CB  ASN   208      62.469  32.699  38.955  1.00                 C  
ATOM    778  CG  ASN   208      62.560  31.292  38.397  1.00                 C  
ATOM    779  OD1 ASN   208      63.138  31.072  37.333  1.00                 O  
ATOM    780  ND2 ASN   208      61.987  30.334  39.117  1.00                 N  
ATOM    781  N   ASN   209      63.458  35.641  39.750  1.00                 N  
ATOM    782  CA  ASN   209      63.108  37.028  40.040  1.00                 C  
ATOM    783  C   ASN   209      63.720  37.944  38.985  1.00                 C  
ATOM    784  O   ASN   209      63.064  38.863  38.492  1.00                 O  
ATOM    785  CB  ASN   209      63.567  37.413  41.448  1.00                 C  
ATOM    786  CG  ASN   209      62.711  36.787  42.531  1.00                 C  
ATOM    787  OD1 ASN   209      61.584  36.364  42.278  1.00                 O  
ATOM    788  ND2 ASN   209      63.247  36.726  43.745  1.00                 N  
ATOM    789  N   LEU   210      64.985  37.692  38.649  1.00                 N  
ATOM    790  CA  LEU   210      65.684  38.501  37.658  1.00                 C  
ATOM    791  C   LEU   210      65.114  38.289  36.258  1.00                 C  
ATOM    792  O   LEU   210      64.914  39.251  35.512  1.00                 O  
ATOM    793  CB  LEU   210      67.180  38.181  37.664  1.00                 C  
ATOM    794  CG  LEU   210      67.959  38.603  38.911  1.00                 C  
ATOM    795  CD1 LEU   210      69.384  38.073  38.860  1.00                 C  
ATOM    796  CD2 LEU   210      67.963  40.117  39.055  1.00                 C  
ATOM    797  N   VAL   211      64.848  37.037  35.897  1.00                 N  
ATOM    798  CA  VAL   211      64.285  36.774  34.587  1.00                 C  
ATOM    799  C   VAL   211      62.939  37.488  34.462  1.00                 C  
ATOM    800  O   VAL   211      62.638  38.091  33.439  1.00                 O  
ATOM    801  CB  VAL   211      64.127  35.263  34.334  1.00                 C  
ATOM    802  CG1 VAL   211      63.345  35.017  33.052  1.00                 C  
ATOM    803  CG2 VAL   211      65.488  34.588  34.269  1.00                 C  
ATOM    804  N   GLN   212      62.142  37.434  35.519  1.00                 N  
ATOM    805  CA  GLN   212      60.834  38.072  35.510  1.00                 C  
ATOM    806  C   GLN   212      60.914  39.571  35.238  1.00                 C  
ATOM    807  O   GLN   212      60.149  40.094  34.423  1.00                 O  
ATOM    808  CB  GLN   212      60.115  37.838  36.840  1.00                 C  
ATOM    809  CD  GLN   212      59.060  36.184  38.431  1.00                 C  
ATOM    810  CG  GLN   212      59.666  36.403  37.059  1.00                 C  
ATOM    811  OE1 GLN   212      59.239  36.999  39.336  1.00                 O  
ATOM    812  NE2 GLN   212      58.338  35.081  38.589  1.00                 N  
ATOM    813  N   GLN   213      61.837  40.260  35.908  1.00                 N  
ATOM    814  CA  GLN   213      61.988  41.707  35.731  1.00                 C  
ATOM    815  C   GLN   213      62.401  42.077  34.315  1.00                 C  
ATOM    816  O   GLN   213      62.295  43.233  33.904  1.00                 O  
ATOM    817  CB  GLN   213      63.013  42.264  36.721  1.00                 C  
ATOM    818  CD  GLN   213      61.357  43.065  38.452  1.00                 C  
ATOM    819  CG  GLN   213      62.571  42.200  38.174  1.00                 C  
ATOM    820  OE1 GLN   213      61.358  44.263  38.169  1.00                 O  
ATOM    821  NE2 GLN   213      60.315  42.459  39.010  1.00                 N  
ATOM    822  N   LEU   214      62.879  41.084  33.580  1.00                 N  
ATOM    823  CA  LEU   214      63.306  41.282  32.214  1.00                 C  
ATOM    824  C   LEU   214      62.131  41.727  31.345  1.00                 C  
ATOM    825  O   LEU   214      62.310  42.461  30.373  1.00                 O  
ATOM    826  CB  LEU   214      63.927  40.000  31.656  1.00                 C  
ATOM    827  CG  LEU   214      64.470  40.076  30.227  1.00                 C  
ATOM    828  CD1 LEU   214      65.568  41.123  30.124  1.00                 C  
ATOM    829  CD2 LEU   214      64.988  38.719  29.776  1.00                 C  
ATOM    830  N   GLN   215      60.928  41.293  31.707  1.00                 N  
ATOM    831  CA  GLN   215      59.731  41.637  30.946  1.00                 C  
ATOM    832  C   GLN   215      59.404  43.126  30.984  1.00                 C  
ATOM    833  O   GLN   215      58.936  43.685  29.995  1.00                 O  
ATOM    834  CB  GLN   215      58.524  40.849  31.460  1.00                 C  
ATOM    835  CD  GLN   215      57.390  40.562  29.222  1.00                 C  
ATOM    836  CG  GLN   215      57.256  41.057  30.649  1.00                 C  
ATOM    837  OE1 GLN   215      57.742  39.406  28.986  1.00                 O  
ATOM    838  NE2 GLN   215      57.108  41.438  28.264  1.00                 N  
ATOM    839  N   VAL   216      59.639  43.764  32.125  1.00                 N  
ATOM    840  CA  VAL   216      59.378  45.191  32.253  1.00                 C  
ATOM    841  C   VAL   216      60.373  45.924  31.351  1.00                 C  
ATOM    842  O   VAL   216      60.064  46.984  30.792  1.00                 O  
ATOM    843  CB  VAL   216      59.486  45.655  33.717  1.00                 C  
ATOM    844  CG1 VAL   216      59.391  47.171  33.804  1.00                 C  
ATOM    845  CG2 VAL   216      58.406  45.001  34.565  1.00                 C  
ATOM    846  N   ALA   217      61.574  45.358  31.216  1.00                 N  
ATOM    847  CA  ALA   217      62.601  45.952  30.365  1.00                 C  
ATOM    848  C   ALA   217      62.120  45.846  28.917  1.00                 C  
ATOM    849  O   ALA   217      62.172  46.813  28.155  1.00                 O  
ATOM    850  CB  ALA   217      63.934  45.251  30.575  1.00                 C  
ATOM    851  N   TYR   218      61.654  44.656  28.550  1.00                 N  
ATOM    852  CA  TYR   218      61.145  44.408  27.210  1.00                 C  
ATOM    853  C   TYR   218      59.989  45.351  26.911  1.00                 C  
ATOM    854  O   TYR   218      59.926  45.932  25.834  1.00                 O  
ATOM    855  CB  TYR   218      60.705  42.950  27.065  1.00                 C  
ATOM    856  CG  TYR   218      61.853  41.968  26.989  1.00                 C  
ATOM    857  OH  TYR   218      64.999  39.258  26.787  1.00                 O  
ATOM    858  CZ  TYR   218      63.959  40.156  26.853  1.00                 C  
ATOM    859  CD1 TYR   218      61.720  40.679  27.488  1.00                 C  
ATOM    860  CE1 TYR   218      62.763  39.775  27.422  1.00                 C  
ATOM    861  CD2 TYR   218      63.065  42.335  26.419  1.00                 C  
ATOM    862  CE2 TYR   218      64.119  41.444  26.345  1.00                 C  
ATOM    863  N   ASN   219      59.083  45.509  27.874  1.00                 N  
ATOM    864  CA  ASN   219      57.935  46.407  27.724  1.00                 C  
ATOM    865  C   ASN   219      58.445  47.807  27.430  1.00                 C  
ATOM    866  O   ASN   219      58.126  48.389  26.399  1.00                 O  
ATOM    867  CB  ASN   219      57.059  46.370  28.978  1.00                 C  
ATOM    868  CG  ASN   219      56.266  45.084  29.097  1.00                 C  
ATOM    869  OD1 ASN   219      56.084  44.362  28.116  1.00                 O  
ATOM    870  ND2 ASN   219      55.790  44.793  30.302  1.00                 N  
ATOM    871  N   LEU   220      59.240  48.342  28.351  1.00                 N  
ATOM    872  CA  LEU   220      59.800  49.678  28.202  1.00                 C  
ATOM    873  C   LEU   220      60.453  49.912  26.839  1.00                 C  
ATOM    874  O   LEU   220      60.276  50.968  26.228  1.00                 O  
ATOM    875  CB  LEU   220      60.831  49.952  29.299  1.00                 C  
ATOM    876  CG  LEU   220      60.286  50.096  30.721  1.00                 C  
ATOM    877  CD1 LEU   220      61.424  50.183  31.727  1.00                 C  
ATOM    878  CD2 LEU   220      59.388  51.319  30.831  1.00                 C  
ATOM    879  N   THR   221      61.206  48.933  26.355  1.00                 N  
ATOM    880  CA  THR   221      61.848  49.085  25.060  1.00                 C  
ATOM    881  C   THR   221      60.782  49.278  23.984  1.00                 C  
ATOM    882  O   THR   221      60.789  50.280  23.268  1.00                 O  
ATOM    883  CB  THR   221      62.733  47.871  24.723  1.00                 C  
ATOM    884  OG1 THR   221      63.776  47.751  25.699  1.00                 O  
ATOM    885  CG2 THR   221      63.368  48.039  23.351  1.00                 C  
ATOM    886  N   THR   222      59.857  48.324  23.889  1.00                 N  
ATOM    887  CA  THR   222      58.788  48.372  22.891  1.00                 C  
ATOM    888  C   THR   222      58.039  49.704  22.840  1.00                 C  
ATOM    889  O   THR   222      57.763  50.214  21.762  1.00                 O  
ATOM    890  CB  THR   222      57.749  47.260  23.123  1.00                 C  
ATOM    891  OG1 THR   222      58.380  45.979  23.003  1.00                 O  
ATOM    892  CG2 THR   222      56.632  47.350  22.094  1.00                 C  
ATOM    893  N   ALA   223      57.717  50.261  24.002  1.00                 N  
ATOM    894  CA  ALA   223      56.999  51.526  24.071  1.00                 C  
ATOM    895  C   ALA   223      57.958  52.719  23.972  1.00                 C  
ATOM    896  O   ALA   223      57.588  53.852  24.282  1.00                 O  
ATOM    897  CB  ALA   223      56.196  51.610  25.360  1.00                 C  
ATOM    898  N   GLY   224      59.197  52.451  23.563  1.00                 N  
ATOM    899  CA  GLY   224      60.187  53.506  23.389  1.00                 C  
ATOM    900  C   GLY   224      60.844  54.234  24.559  1.00                 C  
ATOM    901  O   GLY   224      61.514  55.248  24.338  1.00                 O  
ATOM    902  N   LYS   225      60.672  53.758  25.791  1.00                 N  
ATOM    903  CA  LYS   225      61.301  54.420  26.938  1.00                 C  
ATOM    904  C   LYS   225      62.708  53.849  27.165  1.00                 C  
ATOM    905  O   LYS   225      63.009  53.308  28.234  1.00                 O  
ATOM    906  CB  LYS   225      60.440  54.252  28.192  1.00                 C  
ATOM    907  CD  LYS   225      58.301  54.764  29.400  1.00                 C  
ATOM    908  CE  LYS   225      56.963  55.481  29.333  1.00                 C  
ATOM    909  CG  LYS   225      59.082  54.931  28.108  1.00                 C  
ATOM    910  NZ  LYS   225      56.183  55.323  30.592  1.00                 N  
ATOM    911  N   PHE   226      63.560  53.984  26.150  1.00                 N  
ATOM    912  CA  PHE   226      64.925  53.473  26.184  1.00                 C  
ATOM    913  C   PHE   226      65.726  53.791  27.435  1.00                 C  
ATOM    914  O   PHE   226      66.422  52.924  27.961  1.00                 O  
ATOM    915  CB  PHE   226      65.722  53.995  24.987  1.00                 C  
ATOM    916  CG  PHE   226      65.360  53.339  23.685  1.00                 C  
ATOM    917  CZ  PHE   226      64.692  52.131  21.272  1.00                 C  
ATOM    918  CD1 PHE   226      64.501  52.254  23.655  1.00                 C  
ATOM    919  CE1 PHE   226      64.167  51.651  22.457  1.00                 C  
ATOM    920  CD2 PHE   226      65.877  53.808  22.490  1.00                 C  
ATOM    921  CE2 PHE   226      65.543  53.205  21.292  1.00                 C  
ATOM    922  N   ALA   227      65.640  55.024  27.916  1.00                 N  
ATOM    923  CA  ALA   227      66.396  55.399  29.099  1.00                 C  
ATOM    924  C   ALA   227      66.011  54.615  30.343  1.00                 C  
ATOM    925  O   ALA   227      66.881  54.168  31.092  1.00                 O  
ATOM    926  CB  ALA   227      66.230  56.883  29.386  1.00                 C  
ATOM    927  N   GLU   228      64.714  54.442  30.572  1.00                 N  
ATOM    928  CA  GLU   228      64.272  53.700  31.746  1.00                 C  
ATOM    929  C   GLU   228      64.598  52.226  31.553  1.00                 C  
ATOM    930  O   GLU   228      64.884  51.503  32.511  1.00                 O  
ATOM    931  CB  GLU   228      62.775  53.909  31.980  1.00                 C  
ATOM    932  CD  GLU   228      60.913  55.495  32.611  1.00                 C  
ATOM    933  CG  GLU   228      62.405  55.320  32.410  1.00                 C  
ATOM    934  OE1 GLU   228      60.152  54.571  32.254  1.00                 O  
ATOM    935  OE2 GLU   228      60.503  56.557  33.126  1.00                 O  
ATOM    936  N   ALA   229      64.561  51.796  30.296  1.00                 N  
ATOM    937  CA  ALA   229      64.849  50.415  29.938  1.00                 C  
ATOM    938  C   ALA   229      66.290  50.061  30.275  1.00                 C  
ATOM    939  O   ALA   229      66.584  48.960  30.739  1.00                 O  
ATOM    940  CB  ALA   229      64.579  50.183  28.459  1.00                 C  
ATOM    941  N   ALA   230      67.192  51.002  30.028  1.00                 N  
ATOM    942  CA  ALA   230      68.601  50.786  30.309  1.00                 C  
ATOM    943  C   ALA   230      68.796  50.668  31.813  1.00                 C  
ATOM    944  O   ALA   230      69.599  49.858  32.268  1.00                 O  
ATOM    945  CB  ALA   230      69.436  51.919  29.733  1.00                 C  
ATOM    946  N   GLU   231      68.055  51.456  32.588  1.00                 N  
ATOM    947  CA  GLU   231      68.175  51.388  34.043  1.00                 C  
ATOM    948  C   GLU   231      67.784  50.011  34.559  1.00                 C  
ATOM    949  O   GLU   231      68.563  49.355  35.240  1.00                 O  
ATOM    950  CB  GLU   231      67.309  52.463  34.703  1.00                 C  
ATOM    951  CD  GLU   231      68.768  52.891  36.720  1.00                 C  
ATOM    952  CG  GLU   231      67.395  52.484  36.220  1.00                 C  
ATOM    953  OE1 GLU   231      69.528  53.499  35.939  1.00                 O  
ATOM    954  OE2 GLU   231      69.083  52.600  37.893  1.00                 O  
ATOM    955  N   LYS   232      66.559  49.596  34.250  1.00                 N  
ATOM    956  CA  LYS   232      66.049  48.301  34.671  1.00                 C  
ATOM    957  C   LYS   232      66.983  47.192  34.203  1.00                 C  
ATOM    958  O   LYS   232      67.262  46.236  34.932  1.00                 O  
ATOM    959  CB  LYS   232      64.636  48.079  34.128  1.00                 C  
ATOM    960  CD  LYS   232      63.351  48.612  36.218  1.00                 C  
ATOM    961  CE  LYS   232      62.661  47.265  36.350  1.00                 C  
ATOM    962  CG  LYS   232      63.581  48.974  34.759  1.00                 C  
ATOM    963  NZ  LYS   232      62.373  46.925  37.771  1.00                 N  
ATOM    964  N   PHE   233      67.456  47.328  32.973  1.00                 N  
ATOM    965  CA  PHE   233      68.366  46.365  32.385  1.00                 C  
ATOM    966  C   PHE   233      69.692  46.329  33.163  1.00                 C  
ATOM    967  O   PHE   233      70.209  45.253  33.491  1.00                 O  
ATOM    968  CB  PHE   233      68.621  46.698  30.914  1.00                 C  
ATOM    969  CG  PHE   233      67.471  46.362  30.008  1.00                 C  
ATOM    970  CZ  PHE   233      65.341  45.735  28.336  1.00                 C  
ATOM    971  CD1 PHE   233      67.093  47.226  28.995  1.00                 C  
ATOM    972  CE1 PHE   233      66.035  46.917  28.162  1.00                 C  
ATOM    973  CD2 PHE   233      66.766  45.182  30.169  1.00                 C  
ATOM    974  CE2 PHE   233      65.707  44.873  29.336  1.00                 C  
ATOM    975  N   ARG   234      70.239  47.503  33.458  1.00                 N  
ATOM    976  CA  ARG   234      71.482  47.586  34.206  1.00                 C  
ATOM    977  C   ARG   234      71.254  47.032  35.602  1.00                 C  
ATOM    978  O   ARG   234      72.113  46.345  36.159  1.00                 O  
ATOM    979  CB  ARG   234      71.981  49.031  34.257  1.00                 C  
ATOM    980  CD  ARG   234      73.726  50.665  35.021  1.00                 C  
ATOM    981  NE  ARG   234      72.792  51.480  35.794  1.00                 N  
ATOM    982  CG  ARG   234      73.308  49.205  34.978  1.00                 C  
ATOM    983  CZ  ARG   234      72.778  51.542  37.122  1.00                 C  
ATOM    984  NH1 ARG   234      71.891  52.310  37.740  1.00                 N  
ATOM    985  NH2 ARG   234      73.650  50.837  37.828  1.00                 N  
ATOM    986  N   THR   235      70.088  47.326  36.161  1.00                 N  
ATOM    987  CA  THR   235      69.760  46.865  37.495  1.00                 C  
ATOM    988  C   THR   235      69.788  45.344  37.583  1.00                 C  
ATOM    989  O   THR   235      70.234  44.784  38.584  1.00                 O  
ATOM    990  CB  THR   235      68.377  47.372  37.943  1.00                 C  
ATOM    991  OG1 THR   235      68.380  48.804  37.986  1.00                 O  
ATOM    992  CG2 THR   235      68.040  46.845  39.330  1.00                 C  
ATOM    993  N   LEU   236      69.315  44.672  36.540  1.00                 N  
ATOM    994  CA  LEU   236      69.327  43.220  36.532  1.00                 C  
ATOM    995  C   LEU   236      70.770  42.731  36.334  1.00                 C  
ATOM    996  O   LEU   236      71.235  41.814  37.022  1.00                 O  
ATOM    997  CB  LEU   236      68.406  42.683  35.435  1.00                 C  
ATOM    998  CG  LEU   236      66.906  42.909  35.638  1.00                 C  
ATOM    999  CD1 LEU   236      66.127  42.485  34.402  1.00                 C  
ATOM   1000  CD2 LEU   236      66.409  42.154  36.861  1.00                 C  
ATOM   1001  N   LEU   237      71.475  43.358  35.393  1.00                 N  
ATOM   1002  CA  LEU   237      72.856  42.986  35.081  1.00                 C  
ATOM   1003  C   LEU   237      73.719  42.997  36.340  1.00                 C  
ATOM   1004  O   LEU   237      74.464  42.049  36.614  1.00                 O  
ATOM   1005  CB  LEU   237      73.441  43.932  34.030  1.00                 C  
ATOM   1006  CG  LEU   237      74.818  43.560  33.476  1.00                 C  
ATOM   1007  CD1 LEU   237      75.071  44.261  32.150  1.00                 C  
ATOM   1008  CD2 LEU   237      75.911  43.908  34.475  1.00                 C  
ATOM   1009  N   LEU   238      73.606  44.070  37.114  1.00                 N  
ATOM   1010  CA  LEU   238      74.392  44.192  38.331  1.00                 C  
ATOM   1011  C   LEU   238      73.918  43.244  39.415  1.00                 C  
ATOM   1012  O   LEU   238      74.668  42.936  40.333  1.00                 O  
ATOM   1013  CB  LEU   238      74.350  45.629  38.854  1.00                 C  
ATOM   1014  CG  LEU   238      73.003  46.115  39.394  1.00                 C  
ATOM   1015  CD1 LEU   238      72.805  45.661  40.832  1.00                 C  
ATOM   1016  CD2 LEU   238      72.899  47.629  39.298  1.00                 C  
ATOM   1017  N   SER   239      72.680  42.772  39.311  1.00                 N  
ATOM   1018  CA  SER   239      72.150  41.862  40.323  1.00                 C  
ATOM   1019  C   SER   239      72.497  40.390  40.126  1.00                 C  
ATOM   1020  O   SER   239      72.427  39.619  41.069  1.00                 O  
ATOM   1021  CB  SER   239      70.626  41.975  40.400  1.00                 C  
ATOM   1022  OG  SER   239      70.232  43.260  40.848  1.00                 O  
ATOM   1023  N   VAL   240      72.877  39.992  38.918  1.00                 N  
ATOM   1024  CA  VAL   240      73.203  38.588  38.675  1.00                 C  
ATOM   1025  C   VAL   240      74.338  38.072  39.558  1.00                 C  
ATOM   1026  O   VAL   240      74.279  36.957  40.081  1.00                 O  
ATOM   1027  CB  VAL   240      73.577  38.342  37.201  1.00                 C  
ATOM   1028  CG1 VAL   240      74.113  36.931  37.016  1.00                 C  
ATOM   1029  CG2 VAL   240      72.375  38.582  36.300  1.00                 C  
ATOM   1030  N   PRO   241      75.401  38.865  39.725  1.00                 N  
ATOM   1031  CA  PRO   241      76.449  38.304  40.584  1.00                 C  
ATOM   1032  C   PRO   241      76.077  38.195  42.061  1.00                 C  
ATOM   1033  O   PRO   241      76.902  37.786  42.879  1.00                 O  
ATOM   1034  CB  PRO   241      77.624  39.269  40.413  1.00                 C  
ATOM   1035  CD  PRO   241      75.863  40.090  39.015  1.00                 C  
ATOM   1036  CG  PRO   241      77.356  39.957  39.116  1.00                 C  
ATOM   1037  N   LEU   242      74.828  38.540  42.388  1.00                 N  
ATOM   1038  CA  LEU   242      74.313  38.464  43.761  1.00                 C  
ATOM   1039  C   LEU   242      73.403  37.252  43.986  1.00                 C  
ATOM   1040  O   LEU   242      72.689  37.182  44.987  1.00                 O  
ATOM   1041  CB  LEU   242      73.548  39.740  44.118  1.00                 C  
ATOM   1042  CG  LEU   242      74.355  41.041  44.101  1.00                 C  
ATOM   1043  CD1 LEU   242      73.457  42.234  44.391  1.00                 C  
ATOM   1044  CD2 LEU   242      75.494  40.980  45.106  1.00                 C  
ATOM   1045  N   LEU   243      73.437  36.303  43.056  1.00                 N  
ATOM   1046  CA  LEU   243      72.614  35.104  43.136  1.00                 C  
ATOM   1047  C   LEU   243      73.329  33.953  43.807  1.00                 C  
ATOM   1048  O   LEU   243      74.528  34.000  44.033  1.00                 O  
ATOM   1049  CB  LEU   243      72.160  34.672  41.740  1.00                 C  
ATOM   1050  CG  LEU   243      71.326  35.686  40.955  1.00                 C  
ATOM   1051  CD1 LEU   243      71.017  35.163  39.560  1.00                 C  
ATOM   1052  CD2 LEU   243      70.037  36.011  41.695  1.00                 C  
ATOM   1053  N   VAL   244      72.561  32.924  44.132  1.00                 N  
ATOM   1054  CA  VAL   244      73.076  31.687  44.702  1.00                 C  
ATOM   1055  C   VAL   244      72.257  30.664  43.929  1.00                 C  
ATOM   1056  O   VAL   244      71.152  30.296  44.328  1.00                 O  
ATOM   1057  CB  VAL   244      72.900  31.654  46.232  1.00                 C  
ATOM   1058  CG1 VAL   244      73.452  30.357  46.803  1.00                 C  
ATOM   1059  CG2 VAL   244      73.580  32.855  46.872  1.00                 C  
ATOM   1060  N   VAL   245      72.805  30.252  42.794  1.00                 N  
ATOM   1061  CA  VAL   245      72.177  29.307  41.887  1.00                 C  
ATOM   1062  C   VAL   245      72.453  27.858  42.319  1.00                 C  
ATOM   1063  O   VAL   245      73.434  27.590  43.010  1.00                 O  
ATOM   1064  CB  VAL   245      72.650  29.517  40.437  1.00                 C  
ATOM   1065  CG1 VAL   245      72.292  30.915  39.957  1.00                 C  
ATOM   1066  CG2 VAL   245      74.148  29.279  40.325  1.00                 C  
ATOM   1067  N   ASP   246      71.597  26.921  41.912  1.00                 N  
ATOM   1068  CA  ASP   246      71.773  25.523  42.316  1.00                 C  
ATOM   1069  C   ASP   246      72.490  24.584  41.356  1.00                 C  
ATOM   1070  O   ASP   246      73.479  23.955  41.729  1.00                 O  
ATOM   1071  CB  ASP   246      70.419  24.877  42.613  1.00                 C  
ATOM   1072  CG  ASP   246      69.772  25.430  43.868  1.00                 C  
ATOM   1073  OD1 ASP   246      70.476  26.098  44.654  1.00                 O  
ATOM   1074  OD2 ASP   246      68.561  25.195  44.066  1.00                 O  
ATOM   1075  N   THR   247      72.002  24.488  40.126  1.00                 N  
ATOM   1076  CA  THR   247      72.601  23.588  39.145  1.00                 C  
ATOM   1077  C   THR   247      73.431  24.285  38.073  1.00                 C  
ATOM   1078  O   THR   247      73.390  25.505  37.925  1.00                 O  
ATOM   1079  CB  THR   247      71.532  22.744  38.427  1.00                 C  
ATOM   1080  OG1 THR   247      70.677  23.601  37.661  1.00                 O  
ATOM   1081  CG2 THR   247      70.683  21.988  39.437  1.00                 C  
ATOM   1082  N   LYS   248      74.164  23.481  37.310  1.00                 N  
ATOM   1083  CA  LYS   248      75.035  23.988  36.256  1.00                 C  
ATOM   1084  C   LYS   248      74.316  24.697  35.109  1.00                 C  
ATOM   1085  O   LYS   248      74.885  25.585  34.475  1.00                 O  
ATOM   1086  CB  LYS   248      75.870  22.853  35.659  1.00                 C  
ATOM   1087  CD  LYS   248      77.726  21.187  35.940  1.00                 C  
ATOM   1088  CE  LYS   248      78.803  20.654  36.870  1.00                 C  
ATOM   1089  CG  LYS   248      76.940  22.312  36.594  1.00                 C  
ATOM   1090  NZ  LYS   248      79.556  19.524  36.259  1.00                 N  
ATOM   1091  N   GLN   249      73.074  24.317  34.832  1.00                 N  
ATOM   1092  CA  GLN   249      72.350  24.964  33.747  1.00                 C  
ATOM   1093  C   GLN   249      71.813  26.302  34.232  1.00                 C  
ATOM   1094  O   GLN   249      71.645  27.245  33.460  1.00                 O  
ATOM   1095  CB  GLN   249      71.218  24.064  33.247  1.00                 C  
ATOM   1096  CD  GLN   249      72.549  23.002  31.382  1.00                 C  
ATOM   1097  CG  GLN   249      71.691  22.768  32.609  1.00                 C  
ATOM   1098  OE1 GLN   249      72.189  23.780  30.499  1.00                 O  
ATOM   1099  NE2 GLN   249      73.691  22.326  31.323  1.00                 N  
ATOM   1100  N   GLU   250      71.545  26.373  35.527  1.00                 N  
ATOM   1101  CA  GLU   250      71.041  27.590  36.139  1.00                 C  
ATOM   1102  C   GLU   250      72.136  28.656  36.053  1.00                 C  
ATOM   1103  O   GLU   250      71.849  29.853  36.016  1.00                 O  
ATOM   1104  CB  GLU   250      70.621  27.328  37.587  1.00                 C  
ATOM   1105  CD  GLU   250      69.021  26.185  39.173  1.00                 C  
ATOM   1106  CG  GLU   250      69.394  26.441  37.726  1.00                 C  
ATOM   1107  OE1 GLU   250      68.391  27.070  39.789  1.00                 O  
ATOM   1108  OE2 GLU   250      69.359  25.100  39.691  1.00                 O  
ATOM   1109  N   ILE   251      73.389  28.199  36.010  1.00                 N  
ATOM   1110  CA  ILE   251      74.554  29.076  35.898  1.00                 C  
ATOM   1111  C   ILE   251      74.645  29.609  34.473  1.00                 C  
ATOM   1112  O   ILE   251      75.076  30.744  34.247  1.00                 O  
ATOM   1113  CB  ILE   251      75.850  28.346  36.295  1.00                 C  
ATOM   1114  CD1 ILE   251      76.942  27.071  38.214  1.00                 C  
ATOM   1115  CG1 ILE   251      75.842  28.019  37.790  1.00                 C  
ATOM   1116  CG2 ILE   251      77.067  29.169  35.902  1.00                 C  
ATOM   1117  N   SER   252      74.248  28.782  33.511  1.00                 N  
ATOM   1118  CA  SER   252      74.272  29.187  32.113  1.00                 C  
ATOM   1119  C   SER   252      73.197  30.243  31.891  1.00                 C  
ATOM   1120  O   SER   252      73.418  31.227  31.190  1.00                 O  
ATOM   1121  CB  SER   252      74.061  27.977  31.201  1.00                 C  
ATOM   1122  OG  SER   252      75.147  27.071  31.296  1.00                 O  
ATOM   1123  N   GLU   253      72.032  30.045  32.492  1.00                 N  
ATOM   1124  CA  GLU   253      70.960  31.019  32.342  1.00                 C  
ATOM   1125  C   GLU   253      71.376  32.381  32.890  1.00                 C  
ATOM   1126  O   GLU   253      71.033  33.419  32.320  1.00                 O  
ATOM   1127  CB  GLU   253      69.692  30.533  33.047  1.00                 C  
ATOM   1128  CD  GLU   253      67.810  28.850  33.135  1.00                 C  
ATOM   1129  CG  GLU   253      69.017  29.353  32.368  1.00                 C  
ATOM   1130  OE1 GLU   253      67.611  29.295  34.285  1.00                 O  
ATOM   1131  OE2 GLU   253      67.064  28.013  32.587  1.00                 O  
ATOM   1132  N   ALA   254      72.117  32.376  33.996  1.00                 N  
ATOM   1133  CA  ALA   254      72.577  33.622  34.599  1.00                 C  
ATOM   1134  C   ALA   254      73.517  34.335  33.630  1.00                 C  
ATOM   1135  O   ALA   254      73.397  35.540  33.414  1.00                 O  
ATOM   1136  CB  ALA   254      73.266  33.346  35.927  1.00                 C  
ATOM   1137  N   GLN   255      74.449  33.587  33.046  1.00                 N  
ATOM   1138  CA  GLN   255      75.381  34.167  32.082  1.00                 C  
ATOM   1139  C   GLN   255      74.590  34.692  30.879  1.00                 C  
ATOM   1140  O   GLN   255      74.850  35.788  30.388  1.00                 O  
ATOM   1141  CB  GLN   255      76.421  33.131  31.652  1.00                 C  
ATOM   1142  CD  GLN   255      78.360  31.654  32.316  1.00                 C  
ATOM   1143  CG  GLN   255      77.419  32.765  32.738  1.00                 C  
ATOM   1144  OE1 GLN   255      78.004  30.803  31.501  1.00                 O  
ATOM   1145  NE2 GLN   255      79.567  31.660  32.870  1.00                 N  
ATOM   1146  N   GLN   256      73.616  33.916  30.413  1.00                 N  
ATOM   1147  CA  GLN   256      72.802  34.333  29.276  1.00                 C  
ATOM   1148  C   GLN   256      71.944  35.535  29.643  1.00                 C  
ATOM   1149  O   GLN   256      71.654  36.375  28.797  1.00                 O  
ATOM   1150  CB  GLN   256      71.921  33.178  28.795  1.00                 C  
ATOM   1151  CD  GLN   256      73.474  32.421  26.952  1.00                 C  
ATOM   1152  CG  GLN   256      72.695  32.018  28.189  1.00                 C  
ATOM   1153  OE1 GLN   256      72.942  33.079  26.058  1.00                 O  
ATOM   1154  NE2 GLN   256      74.741  32.026  26.898  1.00                 N  
ATOM   1155  N   LEU   257      71.540  35.633  30.903  1.00                 N  
ATOM   1156  CA  LEU   257      70.724  36.769  31.315  1.00                 C  
ATOM   1157  C   LEU   257      71.555  38.050  31.289  1.00                 C  
ATOM   1158  O   LEU   257      71.064  39.120  30.904  1.00                 O  
ATOM   1159  CB  LEU   257      70.142  36.533  32.710  1.00                 C  
ATOM   1160  CG  LEU   257      69.229  37.631  33.259  1.00                 C  
ATOM   1161  CD1 LEU   257      68.032  37.842  32.344  1.00                 C  
ATOM   1162  CD2 LEU   257      68.766  37.292  34.667  1.00                 C  
ATOM   1163  N   VAL   258      72.818  37.933  31.696  1.00                 N  
ATOM   1164  CA  VAL   258      73.725  39.074  31.697  1.00                 C  
ATOM   1165  C   VAL   258      73.916  39.524  30.257  1.00                 C  
ATOM   1166  O   VAL   258      73.814  40.711  29.941  1.00                 O  
ATOM   1167  CB  VAL   258      75.070  38.725  32.362  1.00                 C  
ATOM   1168  CG1 VAL   258      76.071  39.852  32.160  1.00                 C  
ATOM   1169  CG2 VAL   258      74.874  38.441  33.843  1.00                 C  
ATOM   1170  N   GLU   259      74.182  38.559  29.386  1.00                 N  
ATOM   1171  CA  GLU   259      74.382  38.841  27.972  1.00                 C  
ATOM   1172  C   GLU   259      73.225  39.652  27.398  1.00                 C  
ATOM   1173  O   GLU   259      73.446  40.649  26.722  1.00                 O  
ATOM   1174  CB  GLU   259      74.549  37.540  27.184  1.00                 C  
ATOM   1175  CD  GLU   259      75.006  36.433  24.961  1.00                 C  
ATOM   1176  CG  GLU   259      74.811  37.742  25.701  1.00                 C  
ATOM   1177  OE1 GLU   259      74.918  35.367  25.605  1.00                 O  
ATOM   1178  OE2 GLU   259      75.248  36.474  23.736  1.00                 O  
ATOM   1179  N   ILE   260      71.996  39.227  27.675  1.00                 N  
ATOM   1180  CA  ILE   260      70.824  39.932  27.163  1.00                 C  
ATOM   1181  C   ILE   260      70.876  41.390  27.592  1.00                 C  
ATOM   1182  O   ILE   260      70.694  42.297  26.779  1.00                 O  
ATOM   1183  CB  ILE   260      69.516  39.272  27.639  1.00                 C  
ATOM   1184  CD1 ILE   260      68.259  37.055  27.626  1.00                 C  
ATOM   1185  CG1 ILE   260      69.351  37.893  26.998  1.00                 C  
ATOM   1186  CG2 ILE   260      68.328  40.177  27.351  1.00                 C  
ATOM   1187  N   CYS   261      71.146  41.607  28.874  1.00                 N  
ATOM   1188  CA  CYS   261      71.215  42.948  29.417  1.00                 C  
ATOM   1189  C   CYS   261      72.234  43.853  28.725  1.00                 C  
ATOM   1190  O   CYS   261      71.904  44.985  28.360  1.00                 O  
ATOM   1191  CB  CYS   261      71.544  42.905  30.911  1.00                 C  
ATOM   1192  SG  CYS   261      70.212  42.263  31.951  1.00                 S  
ATOM   1193  N   ARG   262      73.460  43.382  28.515  1.00                 N  
ATOM   1194  CA  ARG   262      74.432  44.258  27.870  1.00                 C  
ATOM   1195  C   ARG   262      74.036  44.494  26.417  1.00                 C  
ATOM   1196  O   ARG   262      74.109  45.627  25.938  1.00                 O  
ATOM   1197  CB  ARG   262      75.836  43.656  27.957  1.00                 C  
ATOM   1198  CD  ARG   262      77.247  44.481  26.052  1.00                 C  
ATOM   1199  NE  ARG   262      78.424  45.255  25.665  1.00                 N  
ATOM   1200  CG  ARG   262      76.946  44.607  27.537  1.00                 C  
ATOM   1201  CZ  ARG   262      78.734  45.566  24.411  1.00                 C  
ATOM   1202  NH1 ARG   262      79.825  46.274  24.154  1.00                 N  
ATOM   1203  NH2 ARG   262      77.953  45.168  23.416  1.00                 N  
ATOM   1204  N   GLU   263      73.597  43.437  25.728  1.00                 N  
ATOM   1205  CA  GLU   263      73.151  43.546  24.331  1.00                 C  
ATOM   1206  C   GLU   263      72.178  44.719  24.168  1.00                 C  
ATOM   1207  O   GLU   263      72.346  45.559  23.278  1.00                 O  
ATOM   1208  CB  GLU   263      72.495  42.241  23.875  1.00                 C  
ATOM   1209  CD  GLU   263      72.771  39.790  23.332  1.00                 C  
ATOM   1210  CG  GLU   263      73.466  41.085  23.704  1.00                 C  
ATOM   1211  OE1 GLU   263      71.524  39.750  23.382  1.00                 O  
ATOM   1212  OE2 GLU   263      73.474  38.816  22.989  1.00                 O  
ATOM   1213  N   TYR   264      71.164  44.772  25.030  1.00                 N  
ATOM   1214  CA  TYR   264      70.188  45.847  24.971  1.00                 C  
ATOM   1215  C   TYR   264      70.776  47.170  25.468  1.00                 C  
ATOM   1216  O   TYR   264      70.458  48.238  24.933  1.00                 O  
ATOM   1217  CB  TYR   264      68.947  45.490  25.792  1.00                 C  
ATOM   1218  CG  TYR   264      68.102  44.395  25.181  1.00                 C  
ATOM   1219  OH  TYR   264      65.792  41.374  23.498  1.00                 O  
ATOM   1220  CZ  TYR   264      66.555  42.375  24.055  1.00                 C  
ATOM   1221  CD1 TYR   264      68.671  43.186  24.802  1.00                 C  
ATOM   1222  CE1 TYR   264      67.907  42.179  24.243  1.00                 C  
ATOM   1223  CD2 TYR   264      66.739  44.575  24.984  1.00                 C  
ATOM   1224  CE2 TYR   264      65.959  43.579  24.426  1.00                 C  
ATOM   1225  N   ILE   265      71.628  47.124  26.490  1.00                 N  
ATOM   1226  CA  ILE   265      72.170  48.377  26.983  1.00                 C  
ATOM   1227  C   ILE   265      73.042  49.078  25.950  1.00                 C  
ATOM   1228  O   ILE   265      72.866  50.274  25.712  1.00                 O  
ATOM   1229  CB  ILE   265      72.984  48.171  28.274  1.00                 C  
ATOM   1230  CD1 ILE   265      72.800  47.251  30.644  1.00                 C  
ATOM   1231  CG1 ILE   265      72.063  47.759  29.425  1.00                 C  
ATOM   1232  CG2 ILE   265      73.781  49.423  28.607  1.00                 C  
ATOM   1233  N   VAL   266      73.959  48.362  25.305  1.00                 N  
ATOM   1234  CA  VAL   266      74.779  49.054  24.329  1.00                 C  
ATOM   1235  C   VAL   266      73.946  49.359  23.094  1.00                 C  
ATOM   1236  O   VAL   266      74.131  50.395  22.459  1.00                 O  
ATOM   1237  CB  VAL   266      76.026  48.232  23.955  1.00                 C  
ATOM   1238  CG1 VAL   266      75.639  47.039  23.093  1.00                 C  
ATOM   1239  CG2 VAL   266      77.044  49.104  23.237  1.00                 C  
ATOM   1240  N   GLY   267      73.012  48.473  22.765  1.00                 N  
ATOM   1241  CA  GLY   267      72.167  48.704  21.606  1.00                 C  
ATOM   1242  C   GLY   267      71.316  49.958  21.746  1.00                 C  
ATOM   1243  O   GLY   267      71.306  50.822  20.859  1.00                 O  
ATOM   1244  N   LEU   268      70.602  50.061  22.867  1.00                 N  
ATOM   1245  CA  LEU   268      69.738  51.207  23.133  1.00                 C  
ATOM   1246  C   LEU   268      70.534  52.478  23.398  1.00                 C  
ATOM   1247  O   LEU   268      70.098  53.582  23.054  1.00                 O  
ATOM   1248  CB  LEU   268      68.821  50.921  24.324  1.00                 C  
ATOM   1249  CG  LEU   268      67.751  49.848  24.113  1.00                 C  
ATOM   1250  CD1 LEU   268      67.016  49.559  25.413  1.00                 C  
ATOM   1251  CD2 LEU   268      66.768  50.273  23.033  1.00                 C  
ATOM   1252  N   THR   269      71.692  52.328  24.032  1.00                 N  
ATOM   1253  CA  THR   269      72.530  53.481  24.324  1.00                 C  
ATOM   1254  C   THR   269      73.059  54.051  23.014  1.00                 C  
ATOM   1255  O   THR   269      73.117  55.265  22.829  1.00                 O  
ATOM   1256  CB  THR   269      73.694  53.110  25.262  1.00                 C  
ATOM   1257  OG1 THR   269      73.172  52.630  26.508  1.00                 O  
ATOM   1258  CG2 THR   269      74.565  54.326  25.536  1.00                 C  
ATOM   1259  N   MET   270      73.431  53.163  22.101  1.00                 N  
ATOM   1260  CA  MET   270      73.926  53.580  20.795  1.00                 C  
ATOM   1261  C   MET   270      72.829  54.357  20.076  1.00                 C  
ATOM   1262  O   MET   270      73.069  55.433  19.527  1.00                 O  
ATOM   1263  CB  MET   270      74.372  52.366  19.978  1.00                 C  
ATOM   1264  SD  MET   270      76.004  50.151  19.645  1.00                 S  
ATOM   1265  CE  MET   270      76.450  50.771  18.025  1.00                 C  
ATOM   1266  CG  MET   270      75.627  51.690  20.506  1.00                 C  
ATOM   1267  N   GLU   271      71.622  53.801  20.089  1.00                 N  
ATOM   1268  CA  GLU   271      70.484  54.424  19.445  1.00                 C  
ATOM   1269  C   GLU   271      70.202  55.819  19.985  1.00                 C  
ATOM   1270  O   GLU   271      70.040  56.756  19.202  1.00                 O  
ATOM   1271  CB  GLU   271      69.235  53.556  19.607  1.00                 C  
ATOM   1272  CD  GLU   271      68.099  54.158  17.433  1.00                 C  
ATOM   1273  CG  GLU   271      67.992  54.127  18.945  1.00                 C  
ATOM   1274  OE1 GLU   271      68.569  53.158  16.850  1.00                 O  
ATOM   1275  OE2 GLU   271      67.713  55.182  16.831  1.00                 O  
ATOM   1276  N   MET   272      70.144  55.968  21.309  1.00                 N  
ATOM   1277  CA  MET   272      69.846  57.277  21.897  1.00                 C  
ATOM   1278  C   MET   272      70.862  58.354  21.528  1.00                 C  
ATOM   1279  O   MET   272      70.563  59.548  21.591  1.00                 O  
ATOM   1280  CB  MET   272      69.768  57.174  23.422  1.00                 C  
ATOM   1281  SD  MET   272      66.997  57.144  23.419  1.00                 S  
ATOM   1282  CE  MET   272      67.035  58.683  24.334  1.00                 C  
ATOM   1283  CG  MET   272      68.560  56.404  23.931  1.00                 C  
ATOM   1284  N   ALA   273      72.061  57.928  21.144  1.00                 N  
ATOM   1285  CA  ALA   273      73.104  58.854  20.728  1.00                 C  
ATOM   1286  C   ALA   273      72.871  59.237  19.272  1.00                 C  
ATOM   1287  O   ALA   273      72.892  60.415  18.913  1.00                 O  
ATOM   1288  CB  ALA   273      74.477  58.229  20.923  1.00                 C  
ATOM   1289  N   ARG   274      72.653  58.224  18.440  1.00                 N  
ATOM   1290  CA  ARG   274      72.386  58.423  17.023  1.00                 C  
ATOM   1291  C   ARG   274      71.261  59.447  16.880  1.00                 C  
ATOM   1292  O   ARG   274      71.298  60.304  15.996  1.00                 O  
ATOM   1293  CB  ARG   274      72.023  57.095  16.355  1.00                 C  
ATOM   1294  CD  ARG   274      71.355  55.863  14.273  1.00                 C  
ATOM   1295  NE  ARG   274      70.079  55.403  14.817  1.00                 N  
ATOM   1296  CG  ARG   274      71.774  57.201  14.859  1.00                 C  
ATOM   1297  CZ  ARG   274      68.892  55.844  14.414  1.00                 C  
ATOM   1298  NH1 ARG   274      67.785  55.367  14.966  1.00                 N  
ATOM   1299  NH2 ARG   274      68.815  56.761  13.459  1.00                 N  
ATOM   1300  N   LYS   275      70.264  59.360  17.759  1.00                 N  
ATOM   1301  CA  LYS   275      69.137  60.285  17.722  1.00                 C  
ATOM   1302  C   LYS   275      69.541  61.685  18.171  1.00                 C  
ATOM   1303  O   LYS   275      68.786  62.642  18.000  1.00                 O  
ATOM   1304  CB  LYS   275      67.993  59.771  18.598  1.00                 C  
ATOM   1305  CD  LYS   275      66.204  58.055  18.990  1.00                 C  
ATOM   1306  CE  LYS   275      65.534  56.797  18.462  1.00                 C  
ATOM   1307  CG  LYS   275      67.328  58.509  18.074  1.00                 C  
ATOM   1308  NZ  LYS   275      64.444  56.328  19.362  1.00                 N  
ATOM   1309  N   ASP   276      70.735  61.804  18.741  1.00                 N  
ATOM   1310  CA  ASP   276      71.224  63.099  19.202  1.00                 C  
ATOM   1311  C   ASP   276      72.099  63.788  18.163  1.00                 C  
ATOM   1312  O   ASP   276      72.024  65.006  17.990  1.00                 O  
ATOM   1313  CB  ASP   276      72.009  62.942  20.506  1.00                 C  
ATOM   1314  CG  ASP   276      71.130  62.520  21.667  1.00                 C  
ATOM   1315  OD1 ASP   276      69.891  62.620  21.542  1.00                 O  
ATOM   1316  OD2 ASP   276      71.680  62.091  22.703  1.00                 O  
ATOM   1317  N   MET   277      72.922  63.006  17.469  1.00                 N  
ATOM   1318  CA  MET   277      73.803  63.550  16.445  1.00                 C  
ATOM   1319  C   MET   277      73.040  64.415  15.446  1.00                 C  
ATOM   1320  O   MET   277      71.842  64.226  15.231  1.00                 O  
ATOM   1321  CB  MET   277      74.526  62.422  15.706  1.00                 C  
ATOM   1322  SD  MET   277      76.327  60.316  15.669  1.00                 S  
ATOM   1323  CE  MET   277      77.309  61.205  14.463  1.00                 C  
ATOM   1324  CG  MET   277      75.551  61.684  16.552  1.00                 C  
ATOM   1325  N   PRO   278      73.732  65.391  14.832  1.00                 N  
ATOM   1326  CA  PRO   278      73.132  66.296  13.849  1.00                 C  
ATOM   1327  C   PRO   278      72.981  65.603  12.500  1.00                 C  
ATOM   1328  O   PRO   278      73.762  64.713  12.153  1.00                 O  
ATOM   1329  CB  PRO   278      74.114  67.467  13.776  1.00                 C  
ATOM   1330  CD  PRO   278      75.181  65.789  15.108  1.00                 C  
ATOM   1331  CG  PRO   278      75.441  66.861  14.088  1.00                 C  
ATOM   1332  N   LYS   279      71.974  66.020  11.743  1.00                 N  
ATOM   1333  CA  LYS   279      71.706  65.429  10.438  1.00                 C  
ATOM   1334  C   LYS   279      71.729  66.465   9.315  1.00                 C  
ATOM   1335  O   LYS   279      70.744  66.636   8.590  1.00                 O  
ATOM   1336  CB  LYS   279      70.354  64.713  10.442  1.00                 C  
ATOM   1337  CD  LYS   279      68.705  63.252   9.239  1.00                 C  
ATOM   1338  CE  LYS   279      68.385  62.523   7.944  1.00                 C  
ATOM   1339  CG  LYS   279      70.035  63.982   9.148  1.00                 C  
ATOM   1340  NZ  LYS   279      67.088  61.796   8.022  1.00                 N  
ATOM   1341  N   ASP   280      72.869  67.140   9.174  1.00                 N  
ATOM   1342  CA  ASP   280      73.046  68.172   8.153  1.00                 C  
ATOM   1343  C   ASP   280      74.018  67.744   7.064  1.00                 C  
ATOM   1344  O   ASP   280      73.673  67.713   5.887  1.00                 O  
ATOM   1345  CB  ASP   280      73.534  69.476   8.788  1.00                 C  
ATOM   1346  CG  ASP   280      72.478  70.131   9.657  1.00                 C  
ATOM   1347  OD1 ASP   280      71.296  69.743   9.550  1.00                 O  
ATOM   1348  OD2 ASP   280      72.833  71.032  10.445  1.00                 O  
ATOM   1349  N   SER   281      75.239  67.426   7.474  1.00                 N  
ATOM   1350  CA  SER   281      76.280  67.003   6.551  1.00                 C  
ATOM   1351  C   SER   281      75.911  65.665   5.925  1.00                 C  
ATOM   1352  O   SER   281      75.045  64.948   6.426  1.00                 O  
ATOM   1353  CB  SER   281      77.627  66.909   7.270  1.00                 C  
ATOM   1354  OG  SER   281      78.041  68.178   7.746  1.00                 O  
ATOM   1355  N   LEU   282      76.562  65.344   4.814  1.00                 N  
ATOM   1356  CA  LEU   282      76.343  64.071   4.154  1.00                 C  
ATOM   1357  C   LEU   282      77.050  63.107   5.089  1.00                 C  
ATOM   1358  O   LEU   282      76.593  61.991   5.331  1.00                 O  
ATOM   1359  CB  LEU   282      76.896  64.105   2.728  1.00                 C  
ATOM   1360  CG  LEU   282      76.166  65.016   1.739  1.00                 C  
ATOM   1361  CD1 LEU   282      76.917  65.089   0.419  1.00                 C  
ATOM   1362  CD2 LEU   282      74.742  64.531   1.512  1.00                 C  
ATOM   1363  N   GLN   283      78.176  63.575   5.619  1.00                 N  
ATOM   1364  CA  GLN   283      78.990  62.802   6.544  1.00                 C  
ATOM   1365  C   GLN   283      78.179  62.512   7.799  1.00                 C  
ATOM   1366  O   GLN   283      78.177  61.387   8.298  1.00                 O  
ATOM   1367  CB  GLN   283      80.279  63.554   6.881  1.00                 C  
ATOM   1368  CD  GLN   283      82.478  64.489   6.062  1.00                 C  
ATOM   1369  CG  GLN   283      81.267  63.640   5.729  1.00                 C  
ATOM   1370  OE1 GLN   283      82.395  65.417   6.867  1.00                 O  
ATOM   1371  NE2 GLN   283      83.609  64.174   5.442  1.00                 N  
ATOM   1372  N   ASP   284      77.491  63.533   8.302  1.00                 N  
ATOM   1373  CA  ASP   284      76.662  63.381   9.492  1.00                 C  
ATOM   1374  C   ASP   284      75.600  62.311   9.261  1.00                 C  
ATOM   1375  O   ASP   284      75.279  61.534  10.162  1.00                 O  
ATOM   1376  CB  ASP   284      76.010  64.714   9.865  1.00                 C  
ATOM   1377  CG  ASP   284      77.003  65.711  10.429  1.00                 C  
ATOM   1378  OD1 ASP   284      78.124  65.294  10.788  1.00                 O  
ATOM   1379  OD2 ASP   284      76.660  66.909  10.513  1.00                 O  
ATOM   1380  N   GLN   285      75.068  62.275   8.042  1.00                 N  
ATOM   1381  CA  GLN   285      74.039  61.315   7.670  1.00                 C  
ATOM   1382  C   GLN   285      74.583  59.913   7.429  1.00                 C  
ATOM   1383  O   GLN   285      73.904  58.926   7.712  1.00                 O  
ATOM   1384  CB  GLN   285      73.299  61.782   6.415  1.00                 C  
ATOM   1385  CD  GLN   285      71.764  63.481   5.349  1.00                 C  
ATOM   1386  CG  GLN   285      72.453  63.028   6.621  1.00                 C  
ATOM   1387  OE1 GLN   285      72.245  63.223   4.245  1.00                 O  
ATOM   1388  NE2 GLN   285      70.633  64.161   5.500  1.00                 N  
ATOM   1389  N   LYS   286      75.801  59.818   6.909  1.00                 N  
ATOM   1390  CA  LYS   286      76.404  58.511   6.680  1.00                 C  
ATOM   1391  C   LYS   286      76.675  57.899   8.051  1.00                 C  
ATOM   1392  O   LYS   286      76.641  56.684   8.225  1.00                 O  
ATOM   1393  CB  LYS   286      77.678  58.648   5.844  1.00                 C  
ATOM   1394  CD  LYS   286      78.736  59.160   3.626  1.00                 C  
ATOM   1395  CE  LYS   286      78.488  59.539   2.175  1.00                 C  
ATOM   1396  CG  LYS   286      77.432  59.048   4.398  1.00                 C  
ATOM   1397  NZ  LYS   286      79.761  59.702   1.419  1.00                 N  
ATOM   1398  N   ARG   287      76.942  58.765   9.024  1.00                 N  
ATOM   1399  CA  ARG   287      77.233  58.348  10.390  1.00                 C  
ATOM   1400  C   ARG   287      75.991  57.770  11.060  1.00                 C  
ATOM   1401  O   ARG   287      76.062  56.747  11.748  1.00                 O  
ATOM   1402  CB  ARG   287      77.773  59.524  11.206  1.00                 C  
ATOM   1403  CD  ARG   287      80.228  59.123  10.868  1.00                 C  
ATOM   1404  NE  ARG   287      80.225  58.070   9.856  1.00                 N  
ATOM   1405  CG  ARG   287      79.078  60.099  10.678  1.00                 C  
ATOM   1406  CZ  ARG   287      80.610  58.243   8.596  1.00                 C  
ATOM   1407  NH1 ARG   287      80.574  57.227   7.746  1.00                 N  
ATOM   1408  NH2 ARG   287      81.030  59.434   8.189  1.00                 N  
ATOM   1409  N   GLN   288      74.857  58.433  10.855  1.00                 N  
ATOM   1410  CA  GLN   288      73.597  57.986  11.429  1.00                 C  
ATOM   1411  C   GLN   288      73.216  56.630  10.847  1.00                 C  
ATOM   1412  O   GLN   288      72.905  55.697  11.580  1.00                 O  
ATOM   1413  CB  GLN   288      72.495  59.016  11.171  1.00                 C  
ATOM   1414  CD  GLN   288      71.614  61.346  11.592  1.00                 C  
ATOM   1415  CG  GLN   288      72.657  60.307  11.956  1.00                 C  
ATOM   1416  OE1 GLN   288      70.959  61.243  10.555  1.00                 O  
ATOM   1417  NE2 GLN   288      71.458  62.350  12.445  1.00                 N  
ATOM   1418  N   CYS   289      73.248  56.522   9.526  1.00                 N  
ATOM   1419  CA  CYS   289      72.917  55.268   8.874  1.00                 C  
ATOM   1420  C   CYS   289      73.754  54.147   9.459  1.00                 C  
ATOM   1421  O   CYS   289      73.232  53.086   9.799  1.00                 O  
ATOM   1422  CB  CYS   289      73.135  55.376   7.363  1.00                 C  
ATOM   1423  SG  CYS   289      71.968  56.467   6.517  1.00                 S  
ATOM   1424  N   GLU   290      75.058  54.390   9.568  1.00                 N  
ATOM   1425  CA  GLU   290      75.986  53.397  10.096  1.00                 C  
ATOM   1426  C   GLU   290      75.582  52.896  11.474  1.00                 C  
ATOM   1427  O   GLU   290      75.497  51.687  11.707  1.00                 O  
ATOM   1428  CB  GLU   290      77.403  53.970  10.161  1.00                 C  
ATOM   1429  CD  GLU   290      79.416  54.833   8.902  1.00                 C  
ATOM   1430  CG  GLU   290      78.053  54.175   8.803  1.00                 C  
ATOM   1431  OE1 GLU   290      79.775  55.290  10.007  1.00                 O  
ATOM   1432  OE2 GLU   290      80.124  54.890   7.875  1.00                 O  
ATOM   1433  N   MET   291      75.331  53.831  12.380  1.00                 N  
ATOM   1434  CA  MET   291      74.938  53.481  13.730  1.00                 C  
ATOM   1435  C   MET   291      73.644  52.677  13.688  1.00                 C  
ATOM   1436  O   MET   291      73.521  51.645  14.358  1.00                 O  
ATOM   1437  CB  MET   291      74.774  54.740  14.584  1.00                 C  
ATOM   1438  SD  MET   291      75.829  57.017  15.758  1.00                 S  
ATOM   1439  CE  MET   291      75.264  56.430  17.353  1.00                 C  
ATOM   1440  CG  MET   291      76.079  55.457  14.890  1.00                 C  
ATOM   1441  N   ALA   292      72.691  53.141  12.881  1.00                 N  
ATOM   1442  CA  ALA   292      71.403  52.472  12.742  1.00                 C  
ATOM   1443  C   ALA   292      71.563  51.035  12.261  1.00                 C  
ATOM   1444  O   ALA   292      70.825  50.143  12.690  1.00                 O  
ATOM   1445  CB  ALA   292      70.507  53.240  11.782  1.00                 C  
ATOM   1446  N   ALA   293      72.527  50.817  11.371  1.00                 N  
ATOM   1447  CA  ALA   293      72.780  49.494  10.820  1.00                 C  
ATOM   1448  C   ALA   293      73.484  48.612  11.826  1.00                 C  
ATOM   1449  O   ALA   293      73.352  47.388  11.787  1.00                 O  
ATOM   1450  CB  ALA   293      73.605  49.599   9.547  1.00                 C  
ATOM   1451  N   TYR   294      74.248  49.233  12.720  1.00                 N  
ATOM   1452  CA  TYR   294      74.964  48.480  13.736  1.00                 C  
ATOM   1453  C   TYR   294      73.944  47.868  14.691  1.00                 C  
ATOM   1454  O   TYR   294      74.102  46.728  15.139  1.00                 O  
ATOM   1455  CB  TYR   294      75.953  49.384  14.475  1.00                 C  
ATOM   1456  CG  TYR   294      77.140  49.805  13.639  1.00                 C  
ATOM   1457  OH  TYR   294      80.405  50.979  11.347  1.00                 O  
ATOM   1458  CZ  TYR   294      79.325  50.589  12.105  1.00                 C  
ATOM   1459  CD1 TYR   294      77.626  51.105  13.698  1.00                 C  
ATOM   1460  CE1 TYR   294      78.711  51.499  12.938  1.00                 C  
ATOM   1461  CD2 TYR   294      77.772  48.901  12.794  1.00                 C  
ATOM   1462  CE2 TYR   294      78.858  49.277  12.026  1.00                 C  
ATOM   1463  N   PHE   295      72.894  48.632  14.992  1.00                 N  
ATOM   1464  CA  PHE   295      71.838  48.167  15.887  1.00                 C  
ATOM   1465  C   PHE   295      71.303  46.866  15.289  1.00                 C  
ATOM   1466  O   PHE   295      71.093  45.872  15.985  1.00                 O  
ATOM   1467  CB  PHE   295      70.752  49.234  16.034  1.00                 C  
ATOM   1468  CG  PHE   295      71.155  50.395  16.898  1.00                 C  
ATOM   1469  CZ  PHE   295      71.906  52.538  18.501  1.00                 C  
ATOM   1470  CD1 PHE   295      70.741  51.680  16.594  1.00                 C  
ATOM   1471  CE1 PHE   295      71.112  52.747  17.389  1.00                 C  
ATOM   1472  CD2 PHE   295      71.949  50.202  18.015  1.00                 C  
ATOM   1473  CE2 PHE   295      72.321  51.269  18.810  1.00                 C  
ATOM   1474  N   THR   296      71.102  46.891  13.981  1.00                 N  
ATOM   1475  CA  THR   296      70.621  45.746  13.238  1.00                 C  
ATOM   1476  C   THR   296      71.305  44.447  13.650  1.00                 C  
ATOM   1477  O   THR   296      70.731  43.361  13.506  1.00                 O  
ATOM   1478  CB  THR   296      70.809  45.937  11.722  1.00                 C  
ATOM   1479  OG1 THR   296      70.057  47.075  11.283  1.00                 O  
ATOM   1480  CG2 THR   296      70.322  44.711  10.965  1.00                 C  
ATOM   1481  N   HIS   297      72.523  44.549  14.172  1.00                 N  
ATOM   1482  CA  HIS   297      73.250  43.350  14.559  1.00                 C  
ATOM   1483  C   HIS   297      73.183  42.954  16.020  1.00                 C  
ATOM   1484  O   HIS   297      73.754  41.937  16.417  1.00                 O  
ATOM   1485  CB  HIS   297      74.731  43.482  14.200  1.00                 C  
ATOM   1486  CG  HIS   297      74.989  43.582  12.728  1.00                 C  
ATOM   1487  ND1 HIS   297      74.795  42.526  11.865  1.00                 N  
ATOM   1488  CE1 HIS   297      75.109  42.917  10.617  1.00                 C  
ATOM   1489  CD2 HIS   297      75.452  44.625  11.824  1.00                 C  
ATOM   1490  NE2 HIS   297      75.504  44.175  10.585  1.00                 N  
ATOM   1491  N   CYS   298      72.475  43.747  16.816  1.00                 N  
ATOM   1492  CA  CYS   298      72.310  43.434  18.225  1.00                 C  
ATOM   1493  C   CYS   298      71.383  42.237  18.262  1.00                 C  
ATOM   1494  O   CYS   298      70.514  42.095  17.393  1.00                 O  
ATOM   1495  CB  CYS   298      71.760  44.645  18.982  1.00                 C  
ATOM   1496  SG  CYS   298      72.869  46.072  19.014  1.00                 S  
ATOM   1497  N   LYS   299      71.569  41.372  19.252  1.00                 N  
ATOM   1498  CA  LYS   299      70.714  40.202  19.386  1.00                 C  
ATOM   1499  C   LYS   299      69.645  40.467  20.417  1.00                 C  
ATOM   1500  O   LYS   299      69.792  40.138  21.592  1.00                 O  
ATOM   1501  CB  LYS   299      71.543  38.973  19.766  1.00                 C  
ATOM   1502  CD  LYS   299      73.315  37.311  19.137  1.00                 C  
ATOM   1503  CE  LYS   299      74.296  36.868  18.063  1.00                 C  
ATOM   1504  CG  LYS   299      72.536  38.541  18.700  1.00                 C  
ATOM   1505  NZ  LYS   299      75.049  35.649  18.468  1.00                 N  
ATOM   1506  N   LEU   300      68.575  41.096  19.959  1.00                 N  
ATOM   1507  CA  LEU   300      67.436  41.414  20.804  1.00                 C  
ATOM   1508  C   LEU   300      66.429  40.335  20.431  1.00                 C  
ATOM   1509  O   LEU   300      66.783  39.318  19.825  1.00                 O  
ATOM   1510  CB  LEU   300      66.957  42.844  20.543  1.00                 C  
ATOM   1511  CG  LEU   300      67.804  43.964  21.151  1.00                 C  
ATOM   1512  CD1 LEU   300      69.145  44.071  20.440  1.00                 C  
ATOM   1513  CD2 LEU   300      67.064  45.291  21.088  1.00                 C  
ATOM   1514  N   GLN   301      65.178  40.533  20.798  1.00                 N  
ATOM   1515  CA  GLN   301      64.192  39.563  20.395  1.00                 C  
ATOM   1516  C   GLN   301      63.478  40.135  19.187  1.00                 C  
ATOM   1517  O   GLN   301      63.445  41.355  18.986  1.00                 O  
ATOM   1518  CB  GLN   301      63.232  39.263  21.548  1.00                 C  
ATOM   1519  CD  GLN   301      64.610  37.417  22.584  1.00                 C  
ATOM   1520  CG  GLN   301      63.914  38.746  22.804  1.00                 C  
ATOM   1521  OE1 GLN   301      63.989  36.444  22.156  1.00                 O  
ATOM   1522  NE2 GLN   301      65.905  37.372  22.877  1.00                 N  
ATOM   1523  N   PRO   302      62.908  39.253  18.359  1.00                 N  
ATOM   1524  CA  PRO   302      62.182  39.606  17.143  1.00                 C  
ATOM   1525  C   PRO   302      61.349  40.889  17.170  1.00                 C  
ATOM   1526  O   PRO   302      61.449  41.701  16.251  1.00                 O  
ATOM   1527  CB  PRO   302      61.247  38.417  16.912  1.00                 C  
ATOM   1528  CD  PRO   302      62.637  37.744  18.741  1.00                 C  
ATOM   1529  CG  PRO   302      61.979  37.249  17.483  1.00                 C  
ATOM   1530  N   VAL   303      60.542  41.093  18.204  1.00                 N  
ATOM   1531  CA  VAL   303      59.719  42.290  18.222  1.00                 C  
ATOM   1532  C   VAL   303      60.546  43.571  18.195  1.00                 C  
ATOM   1533  O   VAL   303      60.114  44.584  17.641  1.00                 O  
ATOM   1534  CB  VAL   303      58.793  42.320  19.452  1.00                 C  
ATOM   1535  CG1 VAL   303      59.599  42.547  20.721  1.00                 C  
ATOM   1536  CG2 VAL   303      57.729  43.395  19.292  1.00                 C  
ATOM   1537  N   HIS   304      61.742  43.520  18.778  1.00                 N  
ATOM   1538  CA  HIS   304      62.634  44.677  18.815  1.00                 C  
ATOM   1539  C   HIS   304      63.517  44.697  17.580  1.00                 C  
ATOM   1540  O   HIS   304      63.680  45.738  16.946  1.00                 O  
ATOM   1541  CB  HIS   304      63.486  44.656  20.085  1.00                 C  
ATOM   1542  CG  HIS   304      62.703  44.880  21.342  1.00                 C  
ATOM   1543  ND1 HIS   304      63.034  44.285  22.540  1.00                 N  
ATOM   1544  CE1 HIS   304      62.153  44.674  23.479  1.00                 C  
ATOM   1545  CD2 HIS   304      61.527  45.656  21.708  1.00                 C  
ATOM   1546  NE2 HIS   304      61.246  45.496  22.987  1.00                 N  
ATOM   1547  N   LEU   305      64.083  43.536  17.258  1.00                 N  
ATOM   1548  CA  LEU   305      64.944  43.368  16.092  1.00                 C  
ATOM   1549  C   LEU   305      64.243  43.942  14.854  1.00                 C  
ATOM   1550  O   LEU   305      64.885  44.492  13.959  1.00                 O  
ATOM   1551  CB  LEU   305      65.291  41.892  15.890  1.00                 C  
ATOM   1552  CG  LEU   305      66.203  41.259  16.944  1.00                 C  
ATOM   1553  CD1 LEU   305      66.325  39.760  16.719  1.00                 C  
ATOM   1554  CD2 LEU   305      67.577  41.911  16.927  1.00                 C  
ATOM   1555  N   ILE   306      62.919  43.798  14.831  1.00                 N  
ATOM   1556  CA  ILE   306      62.043  44.266  13.751  1.00                 C  
ATOM   1557  C   ILE   306      61.922  45.781  13.767  1.00                 C  
ATOM   1558  O   ILE   306      61.943  46.435  12.727  1.00                 O  
ATOM   1559  CB  ILE   306      60.645  43.627  13.841  1.00                 C  
ATOM   1560  CD1 ILE   306      59.454  41.373  13.890  1.00                 C  
ATOM   1561  CG1 ILE   306      60.726  42.124  13.564  1.00                 C  
ATOM   1562  CG2 ILE   306      59.678  44.326  12.898  1.00                 C  
ATOM   1563  N   LEU   307      61.785  46.326  14.966  1.00                 N  
ATOM   1564  CA  LEU   307      61.655  47.759  15.160  1.00                 C  
ATOM   1565  C   LEU   307      62.907  48.524  14.708  1.00                 C  
ATOM   1566  O   LEU   307      62.799  49.632  14.177  1.00                 O  
ATOM   1567  CB  LEU   307      61.367  48.077  16.629  1.00                 C  
ATOM   1568  CG  LEU   307      59.993  47.657  17.156  1.00                 C  
ATOM   1569  CD1 LEU   307      59.908  47.865  18.660  1.00                 C  
ATOM   1570  CD2 LEU   307      58.888  48.429  16.452  1.00                 C  
ATOM   1571  N   THR   308      64.088  47.936  14.901  1.00                 N  
ATOM   1572  CA  THR   308      65.320  48.599  14.495  1.00                 C  
ATOM   1573  C   THR   308      65.618  48.380  13.013  1.00                 C  
ATOM   1574  O   THR   308      66.283  49.204  12.387  1.00                 O  
ATOM   1575  CB  THR   308      66.522  48.114  15.326  1.00                 C  
ATOM   1576  OG1 THR   308      66.693  46.703  15.147  1.00                 O  
ATOM   1577  CG2 THR   308      66.295  48.392  16.804  1.00                 C  
ATOM   1578  N   LEU   309      65.144  47.269  12.459  1.00                 N  
ATOM   1579  CA  LEU   309      65.345  46.976  11.046  1.00                 C  
ATOM   1580  C   LEU   309      64.452  47.912  10.262  1.00                 C  
ATOM   1581  O   LEU   309      64.815  48.412   9.205  1.00                 O  
ATOM   1582  CB  LEU   309      65.037  45.506  10.754  1.00                 C  
ATOM   1583  CG  LEU   309      66.001  44.480  11.352  1.00                 C  
ATOM   1584  CD1 LEU   309      65.484  43.066  11.134  1.00                 C  
ATOM   1585  CD2 LEU   309      67.390  44.633  10.750  1.00                 C  
ATOM   1586  N   ARG   310      63.266  48.135  10.794  1.00                 N  
ATOM   1587  CA  ARG   310      62.304  49.013  10.163  1.00                 C  
ATOM   1588  C   ARG   310      62.947  50.400  10.050  1.00                 C  
ATOM   1589  O   ARG   310      62.871  51.053   9.006  1.00                 O  
ATOM   1590  CB  ARG   310      61.003  49.049  10.968  1.00                 C  
ATOM   1591  CD  ARG   310      58.618  49.811  11.135  1.00                 C  
ATOM   1592  NE  ARG   310      57.579  50.682  10.590  1.00                 N  
ATOM   1593  CG  ARG   310      59.915  49.913  10.350  1.00                 C  
ATOM   1594  CZ  ARG   310      56.351  50.783  11.089  1.00                 C  
ATOM   1595  NH1 ARG   310      55.472  51.601  10.527  1.00                 N  
ATOM   1596  NH2 ARG   310      56.005  50.065  12.149  1.00                 N  
ATOM   1597  N   THR   311      63.605  50.828  11.125  1.00                 N  
ATOM   1598  CA  THR   311      64.279  52.122  11.166  1.00                 C  
ATOM   1599  C   THR   311      65.432  52.221  10.170  1.00                 C  
ATOM   1600  O   THR   311      65.523  53.182   9.400  1.00                 O  
ATOM   1601  CB  THR   311      64.823  52.430  12.573  1.00                 C  
ATOM   1602  OG1 THR   311      63.736  52.503  13.504  1.00                 O  
ATOM   1603  CG2 THR   311      65.559  53.762  12.580  1.00                 C  
ATOM   1604  N   ALA   312      66.322  51.234  10.199  1.00                 N  
ATOM   1605  CA  ALA   312      67.465  51.232   9.302  1.00                 C  
ATOM   1606  C   ALA   312      66.996  51.293   7.853  1.00                 C  
ATOM   1607  O   ALA   312      67.549  52.038   7.051  1.00                 O  
ATOM   1608  CB  ALA   312      68.321  49.997   9.537  1.00                 C  
ATOM   1609  N   MET   313      65.964  50.523   7.525  1.00                 N  
ATOM   1610  CA  MET   313      65.438  50.506   6.164  1.00                 C  
ATOM   1611  C   MET   313      65.149  51.914   5.666  1.00                 C  
ATOM   1612  O   MET   313      65.595  52.301   4.591  1.00                 O  
ATOM   1613  CB  MET   313      64.169  49.655   6.091  1.00                 C  
ATOM   1614  SD  MET   313      61.998  48.661   4.684  1.00                 S  
ATOM   1615  CE  MET   313      60.909  49.792   5.546  1.00                 C  
ATOM   1616  CG  MET   313      63.542  49.592   4.707  1.00                 C  
ATOM   1617  N   THR   314      64.403  52.682   6.450  1.00                 N  
ATOM   1618  CA  THR   314      64.064  54.037   6.054  1.00                 C  
ATOM   1619  C   THR   314      65.278  54.925   5.869  1.00                 C  
ATOM   1620  O   THR   314      65.387  55.633   4.868  1.00                 O  
ATOM   1621  CB  THR   314      63.128  54.707   7.077  1.00                 C  
ATOM   1622  OG1 THR   314      61.896  53.979   7.150  1.00                 O  
ATOM   1623  CG2 THR   314      62.824  56.138   6.664  1.00                 C  
ATOM   1624  N   LEU   315      66.191  54.891   6.831  1.00                 N  
ATOM   1625  CA  LEU   315      67.387  55.707   6.742  1.00                 C  
ATOM   1626  C   LEU   315      68.173  55.393   5.480  1.00                 C  
ATOM   1627  O   LEU   315      68.558  56.295   4.741  1.00                 O  
ATOM   1628  CB  LEU   315      68.270  55.500   7.975  1.00                 C  
ATOM   1629  CG  LEU   315      67.732  56.058   9.294  1.00                 C  
ATOM   1630  CD1 LEU   315      68.600  55.609  10.460  1.00                 C  
ATOM   1631  CD2 LEU   315      67.656  57.576   9.245  1.00                 C  
ATOM   1632  N   PHE   316      68.408  54.110   5.233  1.00                 N  
ATOM   1633  CA  PHE   316      69.165  53.700   4.061  1.00                 C  
ATOM   1634  C   PHE   316      68.427  53.978   2.761  1.00                 C  
ATOM   1635  O   PHE   316      69.050  54.124   1.708  1.00                 O  
ATOM   1636  CB  PHE   316      69.507  52.211   4.138  1.00                 C  
ATOM   1637  CG  PHE   316      70.557  51.882   5.161  1.00                 C  
ATOM   1638  CZ  PHE   316      72.504  51.277   7.050  1.00                 C  
ATOM   1639  CD1 PHE   316      70.216  51.257   6.348  1.00                 C  
ATOM   1640  CE1 PHE   316      71.182  50.955   7.289  1.00                 C  
ATOM   1641  CD2 PHE   316      71.885  52.199   4.937  1.00                 C  
ATOM   1642  CE2 PHE   316      72.851  51.897   5.879  1.00                 C  
ATOM   1643  N   PHE   317      67.102  54.048   2.828  1.00                 N  
ATOM   1644  CA  PHE   317      66.326  54.315   1.627  1.00                 C  
ATOM   1645  C   PHE   317      66.569  55.762   1.227  1.00                 C  
ATOM   1646  O   PHE   317      66.920  56.051   0.081  1.00                 O  
ATOM   1647  CB  PHE   317      64.842  54.035   1.874  1.00                 C  
ATOM   1648  CG  PHE   317      63.969  54.294   0.680  1.00                 C  
ATOM   1649  CZ  PHE   317      62.351  54.780  -1.527  1.00                 C  
ATOM   1650  CD1 PHE   317      63.904  53.382  -0.359  1.00                 C  
ATOM   1651  CE1 PHE   317      63.100  53.620  -1.458  1.00                 C  
ATOM   1652  CD2 PHE   317      63.213  55.450   0.595  1.00                 C  
ATOM   1653  CE2 PHE   317      62.410  55.688  -0.504  1.00                 C  
ATOM   1654  N   LYS   318      66.383  56.665   2.188  1.00                 N  
ATOM   1655  CA  LYS   318      66.599  58.088   1.969  1.00                 C  
ATOM   1656  C   LYS   318      68.045  58.380   1.545  1.00                 C  
ATOM   1657  O   LYS   318      68.295  59.335   0.807  1.00                 O  
ATOM   1658  CB  LYS   318      66.257  58.882   3.231  1.00                 C  
ATOM   1659  CD  LYS   318      64.506  59.726   4.819  1.00                 C  
ATOM   1660  CE  LYS   318      63.020  59.781   5.134  1.00                 C  
ATOM   1661  CG  LYS   318      64.773  58.927   3.554  1.00                 C  
ATOM   1662  NZ  LYS   318      62.747  60.527   6.394  1.00                 N  
ATOM   1663  N   LEU   319      68.993  57.564   2.007  1.00                 N  
ATOM   1664  CA  LEU   319      70.395  57.763   1.650  1.00                 C  
ATOM   1665  C   LEU   319      70.655  57.135   0.290  1.00                 C  
ATOM   1666  O   LEU   319      71.803  56.925  -0.101  1.00                 O  
ATOM   1667  CB  LEU   319      71.310  57.164   2.720  1.00                 C  
ATOM   1668  CG  LEU   319      72.815  57.320   2.489  1.00                 C  
ATOM   1669  CD1 LEU   319      73.201  58.790   2.432  1.00                 C  
ATOM   1670  CD2 LEU   319      73.603  56.608   3.578  1.00                 C  
ATOM   1671  N   LYS   320      69.579  56.829  -0.425  1.00                 N  
ATOM   1672  CA  LYS   320      69.678  56.218  -1.743  1.00                 C  
ATOM   1673  C   LYS   320      70.721  55.096  -1.803  1.00                 C  
ATOM   1674  O   LYS   320      71.396  54.901  -2.821  1.00                 O  
ATOM   1675  CB  LYS   320      70.015  57.273  -2.799  1.00                 C  
ATOM   1676  CD  LYS   320      69.341  59.349  -4.038  1.00                 C  
ATOM   1677  CE  LYS   320      68.311  60.460  -4.157  1.00                 C  
ATOM   1678  CG  LYS   320      68.979  58.377  -2.926  1.00                 C  
ATOM   1679  NZ  LYS   320      68.676  61.445  -5.212  1.00                 N  
ATOM   1680  N   ASN   321      70.849  54.375  -0.692  1.00                 N  
ATOM   1681  CA  ASN   321      71.752  53.233  -0.598  1.00                 C  
ATOM   1682  C   ASN   321      70.828  52.019  -0.671  1.00                 C  
ATOM   1683  O   ASN   321      70.755  51.201   0.249  1.00                 O  
ATOM   1684  CB  ASN   321      72.586  53.313   0.682  1.00                 C  
ATOM   1685  CG  ASN   321      73.703  52.289   0.715  1.00                 C  
ATOM   1686  OD1 ASN   321      74.132  51.790  -0.326  1.00                 O  
ATOM   1687  ND2 ASN   321      74.178  51.971   1.914  1.00                 N  
ATOM   1688  N   CYS   322      70.132  51.926  -1.799  1.00                 N  
ATOM   1689  CA  CYS   322      69.142  50.892  -2.059  1.00                 C  
ATOM   1690  C   CYS   322      69.552  49.428  -2.006  1.00                 C  
ATOM   1691  O   CYS   322      68.740  48.583  -1.629  1.00                 O  
ATOM   1692  CB  CYS   322      68.514  51.086  -3.441  1.00                 C  
ATOM   1693  SG  CYS   322      67.462  52.550  -3.584  1.00                 S  
ATOM   1694  N   LYS   323      70.784  49.105  -2.376  1.00                 N  
ATOM   1695  CA  LYS   323      71.168  47.703  -2.356  1.00                 C  
ATOM   1696  C   LYS   323      71.231  47.161  -0.933  1.00                 C  
ATOM   1697  O   LYS   323      70.783  46.038  -0.665  1.00                 O  
ATOM   1698  CB  LYS   323      72.519  47.508  -3.047  1.00                 C  
ATOM   1699  CD  LYS   323      73.856  47.514  -5.171  1.00                 C  
ATOM   1700  CE  LYS   323      73.817  47.715  -6.677  1.00                 C  
ATOM   1701  CG  LYS   323      72.481  47.711  -4.553  1.00                 C  
ATOM   1702  NZ  LYS   323      75.165  47.568  -7.292  1.00                 N  
ATOM   1703  N   THR   324      71.780  47.954  -0.019  1.00                 N  
ATOM   1704  CA  THR   324      71.878  47.531   1.367  1.00                 C  
ATOM   1705  C   THR   324      70.494  47.560   2.009  1.00                 C  
ATOM   1706  O   THR   324      70.179  46.726   2.860  1.00                 O  
ATOM   1707  CB  THR   324      72.852  48.421   2.161  1.00                 C  
ATOM   1708  OG1 THR   324      72.398  49.779   2.128  1.00                 O  
ATOM   1709  CG2 THR   324      74.245  48.359   1.554  1.00                 C  
ATOM   1710  N   ALA   325      69.665  48.509   1.582  1.00                 N  
ATOM   1711  CA  ALA   325      68.304  48.630   2.102  1.00                 C  
ATOM   1712  C   ALA   325      67.467  47.384   1.773  1.00                 C  
ATOM   1713  O   ALA   325      66.707  46.893   2.610  1.00                 O  
ATOM   1714  CB  ALA   325      67.630  49.873   1.540  1.00                 C  
ATOM   1715  N   ALA   326      67.615  46.874   0.556  1.00                 N  
ATOM   1716  CA  ALA   326      66.880  45.693   0.137  1.00                 C  
ATOM   1717  C   ALA   326      67.209  44.507   1.034  1.00                 C  
ATOM   1718  O   ALA   326      66.366  43.644   1.268  1.00                 O  
ATOM   1719  CB  ALA   326      67.192  45.361  -1.314  1.00                 C  
ATOM   1720  N   SER   327      68.439  44.453   1.531  1.00                 N  
ATOM   1721  CA  SER   327      68.831  43.347   2.391  1.00                 C  
ATOM   1722  C   SER   327      68.149  43.497   3.759  1.00                 C  
ATOM   1723  O   SER   327      67.702  42.514   4.363  1.00                 O  
ATOM   1724  CB  SER   327      70.353  43.297   2.540  1.00                 C  
ATOM   1725  OG  SER   327      70.976  42.986   1.306  1.00                 O  
ATOM   1726  N   PHE   328      68.065  44.733   4.239  1.00                 N  
ATOM   1727  CA  PHE   328      67.428  44.992   5.518  1.00                 C  
ATOM   1728  C   PHE   328      65.960  44.631   5.401  1.00                 C  
ATOM   1729  O   PHE   328      65.388  44.035   6.310  1.00                 O  
ATOM   1730  CB  PHE   328      67.617  46.455   5.924  1.00                 C  
ATOM   1731  CG  PHE   328      69.005  46.777   6.400  1.00                 C  
ATOM   1732  CZ  PHE   328      71.571  47.370   7.287  1.00                 C  
ATOM   1733  CD1 PHE   328      69.827  47.614   5.666  1.00                 C  
ATOM   1734  CE1 PHE   328      71.103  47.911   6.105  1.00                 C  
ATOM   1735  CD2 PHE   328      69.488  46.244   7.582  1.00                 C  
ATOM   1736  CE2 PHE   328      70.764  46.541   8.020  1.00                 C  
ATOM   1737  N   ALA   329      65.365  44.985   4.264  1.00                 N  
ATOM   1738  CA  ALA   329      63.958  44.703   3.997  1.00                 C  
ATOM   1739  C   ALA   329      63.678  43.206   4.043  1.00                 C  
ATOM   1740  O   ALA   329      62.671  42.773   4.594  1.00                 O  
ATOM   1741  CB  ALA   329      63.551  45.269   2.645  1.00                 C  
ATOM   1742  N   ARG   330      64.572  42.418   3.466  1.00                 N  
ATOM   1743  CA  ARG   330      64.386  40.979   3.449  1.00                 C  
ATOM   1744  C   ARG   330      64.558  40.336   4.823  1.00                 C  
ATOM   1745  O   ARG   330      63.906  39.333   5.135  1.00                 O  
ATOM   1746  CB  ARG   330      65.360  40.324   2.468  1.00                 C  
ATOM   1747  CD  ARG   330      66.067  39.942   0.090  1.00                 C  
ATOM   1748  NE  ARG   330      67.401  40.527   0.202  1.00                 N  
ATOM   1749  CG  ARG   330      65.066  40.626   1.007  1.00                 C  
ATOM   1750  CZ  ARG   330      68.495  40.002  -0.340  1.00                 C  
ATOM   1751  NH1 ARG   330      69.666  40.605  -0.186  1.00                 N  
ATOM   1752  NH2 ARG   330      68.415  38.876  -1.035  1.00                 N  
ATOM   1753  N   ARG   331      65.429  40.907   5.647  1.00                 N  
ATOM   1754  CA  ARG   331      65.661  40.351   6.969  1.00                 C  
ATOM   1755  C   ARG   331      64.462  40.680   7.858  1.00                 C  
ATOM   1756  O   ARG   331      64.075  39.887   8.715  1.00                 O  
ATOM   1757  CB  ARG   331      66.960  40.901   7.561  1.00                 C  
ATOM   1758  CD  ARG   331      69.466  41.015   7.480  1.00                 C  
ATOM   1759  NE  ARG   331      70.686  40.520   6.847  1.00                 N  
ATOM   1760  CG  ARG   331      68.218  40.391   6.876  1.00                 C  
ATOM   1761  CZ  ARG   331      71.904  40.988   7.102  1.00                 C  
ATOM   1762  NH1 ARG   331      72.956  40.477   6.478  1.00                 N  
ATOM   1763  NH2 ARG   331      72.066  41.967   7.982  1.00                 N  
ATOM   1764  N   LEU   332      63.872  41.849   7.634  1.00                 N  
ATOM   1765  CA  LEU   332      62.709  42.286   8.388  1.00                 C  
ATOM   1766  C   LEU   332      61.500  41.402   8.083  1.00                 C  
ATOM   1767  O   LEU   332      60.823  40.925   8.993  1.00                 O  
ATOM   1768  CB  LEU   332      62.387  43.749   8.076  1.00                 C  
ATOM   1769  CG  LEU   332      61.172  44.343   8.792  1.00                 C  
ATOM   1770  CD1 LEU   332      61.360  44.296  10.300  1.00                 C  
ATOM   1771  CD2 LEU   332      60.924  45.772   8.334  1.00                 C  
ATOM   1772  N   LEU   333      61.232  41.177   6.800  1.00                 N  
ATOM   1773  CA  LEU   333      60.093  40.358   6.394  1.00                 C  
ATOM   1774  C   LEU   333      60.170  38.946   6.966  1.00                 C  
ATOM   1775  O   LEU   333      59.157  38.373   7.366  1.00                 O  
ATOM   1776  CB  LEU   333      60.000  40.289   4.868  1.00                 C  
ATOM   1777  CG  LEU   333      59.607  41.583   4.154  1.00                 C  
ATOM   1778  CD1 LEU   333      59.729  41.423   2.646  1.00                 C  
ATOM   1779  CD2 LEU   333      58.192  41.997   4.529  1.00                 C  
ATOM   1780  N   GLU   334      61.373  38.391   7.013  1.00                 N  
ATOM   1781  CA  GLU   334      61.534  37.043   7.518  1.00                 C  
ATOM   1782  C   GLU   334      61.245  36.926   8.998  1.00                 C  
ATOM   1783  O   GLU   334      61.043  35.821   9.515  1.00                 O  
ATOM   1784  CB  GLU   334      62.951  36.534   7.245  1.00                 C  
ATOM   1785  CD  GLU   334      64.671  35.815   5.541  1.00                 C  
ATOM   1786  CG  GLU   334      63.259  36.316   5.773  1.00                 C  
ATOM   1787  OE1 GLU   334      65.427  35.690   6.528  1.00                 O  
ATOM   1788  OE2 GLU   334      65.022  35.546   4.373  1.00                 O  
ATOM   1789  N   LEU   335      61.247  38.058   9.687  1.00                 N  
ATOM   1790  CA  LEU   335      60.970  38.047  11.109  1.00                 C  
ATOM   1791  C   LEU   335      59.467  37.988  11.348  1.00                 C  
ATOM   1792  O   LEU   335      59.018  37.784  12.473  1.00                 O  
ATOM   1793  CB  LEU   335      61.575  39.280  11.782  1.00                 C  
ATOM   1794  CG  LEU   335      63.102  39.385  11.759  1.00                 C  
ATOM   1795  CD1 LEU   335      63.559  40.711  12.347  1.00                 C  
ATOM   1796  CD2 LEU   335      63.732  38.225  12.515  1.00                 C  
ATOM   1797  N   GLY   336      58.694  38.164  10.284  1.00                 N  
ATOM   1798  CA  GLY   336      57.250  38.116  10.404  1.00                 C  
ATOM   1799  C   GLY   336      56.632  39.261  11.188  1.00                 C  
ATOM   1800  O   GLY   336      56.048  39.041  12.258  1.00                 O  
ATOM   1801  N   PRO   337      56.737  40.502  10.686  1.00                 N  
ATOM   1802  CA  PRO   337      56.162  41.652  11.389  1.00                 C  
ATOM   1803  C   PRO   337      54.646  41.676  11.198  1.00                 C  
ATOM   1804  O   PRO   337      54.105  40.857  10.452  1.00                 O  
ATOM   1805  CB  PRO   337      56.841  42.860  10.740  1.00                 C  
ATOM   1806  CD  PRO   337      57.437  40.981   9.383  1.00                 C  
ATOM   1807  CG  PRO   337      57.080  42.440   9.328  1.00                 C  
ATOM   1808  N   LYS   338      53.964  42.610  11.860  1.00                 N  
ATOM   1809  CA  LYS   338      52.517  42.715  11.716  1.00                 C  
ATOM   1810  C   LYS   338      52.265  42.993  10.226  1.00                 C  
ATOM   1811  O   LYS   338      53.158  43.467   9.521  1.00                 O  
ATOM   1812  CB  LYS   338      51.966  43.813  12.628  1.00                 C  
ATOM   1813  CD  LYS   338      51.499  44.624  14.957  1.00                 C  
ATOM   1814  CE  LYS   338      51.628  44.321  16.441  1.00                 C  
ATOM   1815  CG  LYS   338      52.095  43.510  14.112  1.00                 C  
ATOM   1816  NZ  LYS   338      51.063  45.412  17.282  1.00                 N  
ATOM   1817  N   PRO   339      51.049  42.691   9.732  1.00                 N  
ATOM   1818  CA  PRO   339      50.656  42.891   8.335  1.00                 C  
ATOM   1819  C   PRO   339      50.959  44.256   7.717  1.00                 C  
ATOM   1820  O   PRO   339      51.537  44.325   6.632  1.00                 O  
ATOM   1821  CB  PRO   339      49.141  42.676   8.342  1.00                 C  
ATOM   1822  CD  PRO   339      49.842  42.097  10.556  1.00                 C  
ATOM   1823  CG  PRO   339      48.907  41.702   9.448  1.00                 C  
ATOM   1824  N   ASP   340      50.566  45.335   8.391  1.00                 N  
ATOM   1825  CA  ASP   340      50.791  46.680   7.860  1.00                 C  
ATOM   1826  C   ASP   340      52.270  46.938   7.593  1.00                 C  
ATOM   1827  O   ASP   340      52.637  47.458   6.540  1.00                 O  
ATOM   1828  CB  ASP   340      50.246  47.735   8.825  1.00                 C  
ATOM   1829  CG  ASP   340      48.732  47.732   8.897  1.00                 C  
ATOM   1830  OD1 ASP   340      48.096  47.136   8.003  1.00                 O  
ATOM   1831  OD2 ASP   340      48.182  48.326   9.848  1.00                 O  
ATOM   1832  N   ILE   341      81.675  48.859  19.588  1.00                 N  
ATOM   1833  CA  ILE   341      82.455  49.502  20.634  1.00                 C  
ATOM   1834  C   ILE   341      81.391  50.169  21.481  1.00                 C  
ATOM   1835  O   ILE   341      80.701  51.068  21.010  1.00                 O  
ATOM   1836  CB  ILE   341      83.498  50.471  20.046  1.00                 C  
ATOM   1837  CD1 ILE   341      85.678  51.670  20.602  1.00                 C  
ATOM   1838  CG1 ILE   341      84.465  50.938  21.135  1.00                 C  
ATOM   1839  CG2 ILE   341      82.810  51.640  19.358  1.00                 C  
ATOM   1840  N   ALA   342      81.256  49.721  22.723  1.00                 N  
ATOM   1841  CA  ALA   342      80.240  50.251  23.621  1.00                 C  
ATOM   1842  C   ALA   342      80.463  51.693  24.077  1.00                 C  
ATOM   1843  O   ALA   342      79.637  52.250  24.805  1.00                 O  
ATOM   1844  CB  ALA   342      80.124  49.381  24.863  1.00                 C  
ATOM   1845  N   THR   343      81.565  52.300  23.648  1.00                 N  
ATOM   1846  CA  THR   343      81.856  53.682  24.025  1.00                 C  
ATOM   1847  C   THR   343      81.807  54.618  22.821  1.00                 C  
ATOM   1848  O   THR   343      81.219  55.696  22.889  1.00                 O  
ATOM   1849  CB  THR   343      83.234  53.804  24.701  1.00                 C  
ATOM   1850  OG1 THR   343      84.253  53.354  23.800  1.00                 O  
ATOM   1851  CG2 THR   343      83.288  52.953  25.960  1.00                 C  
ATOM   1852  N   THR   344      82.423  54.188  21.721  1.00                 N  
ATOM   1853  CA  THR   344      82.485  54.977  20.487  1.00                 C  
ATOM   1854  C   THR   344      81.404  54.615  19.468  1.00                 C  
ATOM   1855  O   THR   344      81.095  55.410  18.579  1.00                 O  
ATOM   1856  CB  THR   344      83.853  54.836  19.795  1.00                 C  
ATOM   1857  OG1 THR   344      84.885  55.312  20.668  1.00                 O  
ATOM   1858  CG2 THR   344      83.888  55.651  18.511  1.00                 C  
ATOM   1859  N   SER   345      80.850  53.411  19.581  1.00                 N  
ATOM   1860  CA  SER   345      79.810  52.963  18.662  1.00                 C  
ATOM   1861  C   SER   345      80.343  52.885  17.236  1.00                 C  
ATOM   1862  O   SER   345      79.881  53.588  16.338  1.00                 O  
ATOM   1863  CB  SER   345      78.601  53.898  18.724  1.00                 C  
ATOM   1864  OG  SER   345      78.029  53.907  20.021  1.00                 O  
ATOM   1865  N   PHE   346      81.333  52.014  17.055  1.00                 N  
ATOM   1866  CA  PHE   346      81.973  51.778  15.767  1.00                 C  
ATOM   1867  C   PHE   346      82.350  50.287  15.744  1.00                 C  
ATOM   1868  O   PHE   346      82.655  49.707  16.784  1.00                 O  
ATOM   1869  CB  PHE   346      83.184  52.696  15.594  1.00                 C  
ATOM   1870  CG  PHE   346      83.859  52.565  14.259  1.00                 C  
ATOM   1871  CZ  PHE   346      85.113  52.318  11.790  1.00                 C  
ATOM   1872  CD1 PHE   346      83.343  53.196  13.141  1.00                 C  
ATOM   1873  CE1 PHE   346      83.964  53.075  11.912  1.00                 C  
ATOM   1874  CD2 PHE   346      85.011  51.810  14.121  1.00                 C  
ATOM   1875  CE2 PHE   346      85.632  51.689  12.892  1.00                 C  
ATOM   1876  N   LEU   347      82.336  49.657  14.557  1.00                 N  
ATOM   1877  CA  LEU   347      82.651  48.236  14.351  1.00                 C  
ATOM   1878  C   LEU   347      84.071  47.712  14.522  1.00                 C  
ATOM   1879  O   LEU   347      85.022  48.264  13.973  1.00                 O  
ATOM   1880  CB  LEU   347      82.248  47.797  12.942  1.00                 C  
ATOM   1881  CG  LEU   347      82.459  46.319  12.606  1.00                 C  
ATOM   1882  CD1 LEU   347      81.550  45.440  13.451  1.00                 C  
ATOM   1883  CD2 LEU   347      82.216  46.064  11.127  1.00                 C  
ATOM   1884  N   TYR   348      84.194  46.623  15.276  1.00                 N  
ATOM   1885  CA  TYR   348      85.477  45.974  15.500  1.00                 C  
ATOM   1886  C   TYR   348      85.331  44.567  14.937  1.00                 C  
ATOM   1887  O   TYR   348      84.861  43.653  15.615  1.00                 O  
ATOM   1888  CB  TYR   348      85.831  45.987  16.988  1.00                 C  
ATOM   1889  CG  TYR   348      85.969  47.374  17.573  1.00                 C  
ATOM   1890  OH  TYR   348      86.335  51.187  19.191  1.00                 O  
ATOM   1891  CZ  TYR   348      86.215  49.926  18.655  1.00                 C  
ATOM   1892  CD1 TYR   348      85.075  47.834  18.531  1.00                 C  
ATOM   1893  CE1 TYR   348      85.193  49.101  19.071  1.00                 C  
ATOM   1894  CD2 TYR   348      86.993  48.219  17.166  1.00                 C  
ATOM   1895  CE2 TYR   348      87.127  49.489  17.695  1.00                 C  
ATOM   1896  N   PHE   349      85.745  44.405  13.686  1.00                 N  
ATOM   1897  CA  PHE   349      85.621  43.137  12.987  1.00                 C  
ATOM   1898  C   PHE   349      86.315  41.918  13.573  1.00                 C  
ATOM   1899  O   PHE   349      87.167  42.017  14.456  1.00                 O  
ATOM   1900  CB  PHE   349      86.132  43.265  11.551  1.00                 C  
ATOM   1901  CG  PHE   349      85.996  42.005  10.744  1.00                 C  
ATOM   1902  CZ  PHE   349      85.751  39.672   9.254  1.00                 C  
ATOM   1903  CD1 PHE   349      84.781  41.652  10.184  1.00                 C  
ATOM   1904  CE1 PHE   349      84.656  40.493   9.443  1.00                 C  
ATOM   1905  CD2 PHE   349      87.083  41.172  10.546  1.00                 C  
ATOM   1906  CE2 PHE   349      86.958  40.013   9.805  1.00                 C  
ATOM   1907  N   ARG   350      85.911  40.768  13.041  1.00                 N  
ATOM   1908  CA  ARG   350      86.401  39.451  13.420  1.00                 C  
ATOM   1909  C   ARG   350      87.561  39.407  14.410  1.00                 C  
ATOM   1910  O   ARG   350      87.340  39.449  15.618  1.00                 O  
ATOM   1911  CB  ARG   350      86.841  38.667  12.182  1.00                 C  
ATOM   1912  CD  ARG   350      87.775  36.548  11.214  1.00                 C  
ATOM   1913  NE  ARG   350      88.928  37.201  10.599  1.00                 N  
ATOM   1914  CG  ARG   350      87.327  37.257  12.481  1.00                 C  
ATOM   1915  CZ  ARG   350      90.182  37.044  11.010  1.00                 C  
ATOM   1916  NH1 ARG   350      91.167  37.679  10.389  1.00                 N  
ATOM   1917  NH2 ARG   350      90.449  36.252  12.039  1.00                 N  
ATOM   1918  N   GLY   351      88.789  39.335  13.905  1.00                 N  
ATOM   1919  CA  GLY   351      89.945  39.235  14.782  1.00                 C  
ATOM   1920  C   GLY   351      90.706  40.490  15.164  1.00                 C  
ATOM   1921  O   GLY   351      91.863  40.397  15.573  1.00                 O  
ATOM   1922  N   LYS   352      90.088  41.659  15.041  1.00                 N  
ATOM   1923  CA  LYS   352      90.776  42.890  15.413  1.00                 C  
ATOM   1924  C   LYS   352      90.912  42.939  16.938  1.00                 C  
ATOM   1925  O   LYS   352      90.167  42.277  17.654  1.00                 O  
ATOM   1926  CB  LYS   352      90.018  44.109  14.883  1.00                 C  
ATOM   1927  CD  LYS   352      89.256  45.462  12.912  1.00                 C  
ATOM   1928  CE  LYS   352      89.236  45.570  11.396  1.00                 C  
ATOM   1929  CG  LYS   352      89.996  44.215  13.367  1.00                 C  
ATOM   1930  NZ  LYS   352      88.503  46.781  10.934  1.00                 N  
ATOM   1931  N   PRO   353      91.875  43.717  17.454  1.00                 N  
ATOM   1932  CA  PRO   353      92.055  43.802  18.906  1.00                 C  
ATOM   1933  C   PRO   353      90.878  44.463  19.630  1.00                 C  
ATOM   1934  O   PRO   353      90.404  45.520  19.215  1.00                 O  
ATOM   1935  CB  PRO   353      93.325  44.639  19.073  1.00                 C  
ATOM   1936  CD  PRO   353      92.812  44.603  16.736  1.00                 C  
ATOM   1937  CG  PRO   353      93.402  45.453  17.825  1.00                 C  
ATOM   1938  N   VAL   354      90.417  43.825  20.708  1.00                 N  
ATOM   1939  CA  VAL   354      89.294  44.319  21.518  1.00                 C  
ATOM   1940  C   VAL   354      89.487  44.124  23.009  1.00                 C  
ATOM   1941  O   VAL   354      90.054  43.128  23.451  1.00                 O  
ATOM   1942  CB  VAL   354      87.967  43.652  21.110  1.00                 C  
ATOM   1943  CG1 VAL   354      87.622  43.991  19.668  1.00                 C  
ATOM   1944  CG2 VAL   354      88.048  42.145  21.302  1.00                 C  
ATOM   1945  N   VAL   355      88.982  45.077  23.779  1.00                 N  
ATOM   1946  CA  VAL   355      89.042  44.996  25.227  1.00                 C  
ATOM   1947  C   VAL   355      87.592  44.791  25.677  1.00                 C  
ATOM   1948  O   VAL   355      86.693  45.523  25.251  1.00                 O  
ATOM   1949  CB  VAL   355      89.689  46.254  25.836  1.00                 C  
ATOM   1950  CG1 VAL   355      89.689  46.170  27.355  1.00                 C  
ATOM   1951  CG2 VAL   355      91.104  46.433  25.309  1.00                 C  
ATOM   1952  N   LYS   356      87.369  43.790  26.523  1.00                 N  
ATOM   1953  CA  LYS   356      86.025  43.475  26.991  1.00                 C  
ATOM   1954  C   LYS   356      85.796  43.570  28.496  1.00                 C  
ATOM   1955  O   LYS   356      86.654  43.199  29.300  1.00                 O  
ATOM   1956  CB  LYS   356      85.624  42.063  26.559  1.00                 C  
ATOM   1957  CD  LYS   356      85.043  40.481  24.699  1.00                 C  
ATOM   1958  CE  LYS   356      84.967  40.289  23.193  1.00                 C  
ATOM   1959  CG  LYS   356      85.507  41.884  25.054  1.00                 C  
ATOM   1960  NZ  LYS   356      84.521  38.915  22.831  1.00                 N  
ATOM   1961  N   CYS   357      84.611  44.052  28.862  1.00                 N  
ATOM   1962  CA  CYS   357      84.207  44.145  30.257  1.00                 C  
ATOM   1963  C   CYS   357      84.276  42.714  30.804  1.00                 C  
ATOM   1964  O   CYS   357      83.751  41.780  30.197  1.00                 O  
ATOM   1965  CB  CYS   357      82.811  44.761  30.371  1.00                 C  
ATOM   1966  SG  CYS   357      82.712  46.489  29.848  1.00                 S  
ATOM   1967  N   PRO   358      84.924  42.520  31.958  1.00                 N  
ATOM   1968  CA  PRO   358      85.039  41.179  32.530  1.00                 C  
ATOM   1969  C   PRO   358      83.717  40.607  33.005  1.00                 C  
ATOM   1970  O   PRO   358      83.600  39.400  33.240  1.00                 O  
ATOM   1971  CB  PRO   358      85.997  41.360  33.709  1.00                 C  
ATOM   1972  CD  PRO   358      85.575  43.553  32.847  1.00                 C  
ATOM   1973  CG  PRO   358      85.825  42.786  34.115  1.00                 C  
ATOM   1974  N   LEU   359      82.721  41.477  33.131  1.00                 N  
ATOM   1975  CA  LEU   359      81.416  41.071  33.625  1.00                 C  
ATOM   1976  C   LEU   359      80.330  40.944  32.563  1.00                 C  
ATOM   1977  O   LEU   359      79.701  39.888  32.440  1.00                 O  
ATOM   1978  CB  LEU   359      80.918  42.050  34.690  1.00                 C  
ATOM   1979  CG  LEU   359      79.555  41.739  35.312  1.00                 C  
ATOM   1980  CD1 LEU   359      79.578  40.386  36.007  1.00                 C  
ATOM   1981  CD2 LEU   359      79.150  42.830  36.292  1.00                 C  
ATOM   1982  N   SER   360      80.129  42.010  31.789  1.00                 N  
ATOM   1983  CA  SER   360      79.079  42.036  30.782  1.00                 C  
ATOM   1984  C   SER   360      79.409  41.517  29.389  1.00                 C  
ATOM   1985  O   SER   360      78.507  41.232  28.603  1.00                 O  
ATOM   1986  CB  SER   360      78.552  43.460  30.594  1.00                 C  
ATOM   1987  OG  SER   360      79.546  44.302  30.035  1.00                 O  
ATOM   1988  N   GLY   361      80.685  41.385  29.069  1.00                 N  
ATOM   1989  CA  GLY   361      81.020  40.918  27.739  1.00                 C  
ATOM   1990  C   GLY   361      81.037  42.088  26.773  1.00                 C  
ATOM   1991  O   GLY   361      81.362  41.932  25.595  1.00                 O  
ATOM   1992  N   ALA   362      80.682  43.269  27.272  1.00                 N  
ATOM   1993  CA  ALA   362      80.682  44.471  26.448  1.00                 C  
ATOM   1994  C   ALA   362      82.064  44.640  25.803  1.00                 C  
ATOM   1995  O   ALA   362      83.099  44.341  26.416  1.00                 O  
ATOM   1996  CB  ALA   362      80.314  45.687  27.284  1.00                 C  
ATOM   1997  N   CYS   363      82.077  45.114  24.559  1.00                 N  
ATOM   1998  CA  CYS   363      83.328  45.293  23.838  1.00                 C  
ATOM   1999  C   CYS   363      83.765  46.743  23.680  1.00                 C  
ATOM   2000  O   CYS   363      82.941  47.664  23.600  1.00                 O  
ATOM   2001  CB  CYS   363      83.238  44.667  22.445  1.00                 C  
ATOM   2002  SG  CYS   363      82.931  42.885  22.446  1.00                 S  
ATOM   2003  N   TYR   364      85.082  46.930  23.661  1.00                 N  
ATOM   2004  CA  TYR   364      85.670  48.249  23.500  1.00                 C  
ATOM   2005  C   TYR   364      86.943  48.164  22.675  1.00                 C  
ATOM   2006  O   TYR   364      87.612  47.125  22.642  1.00                 O  
ATOM   2007  CB  TYR   364      85.958  48.878  24.865  1.00                 C  
ATOM   2008  CG  TYR   364      84.728  49.065  25.725  1.00                 C  
ATOM   2009  OH  TYR   364      81.349  49.564  28.096  1.00                 O  
ATOM   2010  CZ  TYR   364      82.467  49.400  27.311  1.00                 C  
ATOM   2011  CD1 TYR   364      84.291  48.053  26.570  1.00                 C  
ATOM   2012  CE1 TYR   364      83.168  48.215  27.359  1.00                 C  
ATOM   2013  CD2 TYR   364      84.009  50.252  25.689  1.00                 C  
ATOM   2014  CE2 TYR   364      82.884  50.432  26.471  1.00                 C  
ATOM   2015  N   LEU   365      87.262  49.255  21.989  1.00                 N  
ATOM   2016  CA  LEU   365      88.479  49.309  21.194  1.00                 C  
ATOM   2017  C   LEU   365      89.611  49.452  22.210  1.00                 C  
ATOM   2018  O   LEU   365      89.439  50.087  23.254  1.00                 O  
ATOM   2019  CB  LEU   365      88.415  50.465  20.194  1.00                 C  
ATOM   2020  CG  LEU   365      89.602  50.601  19.238  1.00                 C  
ATOM   2021  CD1 LEU   365      89.668  49.412  18.291  1.00                 C  
ATOM   2022  CD2 LEU   365      89.512  51.899  18.451  1.00                 C  
ATOM   2023  N   PRO   366      90.779  48.853  21.928  1.00                 N  
ATOM   2024  CA  PRO   366      91.929  48.916  22.839  1.00                 C  
ATOM   2025  C   PRO   366      92.171  50.227  23.595  1.00                 C  
ATOM   2026  O   PRO   366      92.652  50.205  24.728  1.00                 O  
ATOM   2027  CB  PRO   366      93.133  48.647  21.934  1.00                 C  
ATOM   2028  CD  PRO   366      91.214  48.340  20.537  1.00                 C  
ATOM   2029  CG  PRO   366      92.589  47.807  20.828  1.00                 C  
ATOM   2030  N   GLU   367      91.834  51.362  22.992  1.00                 N  
ATOM   2031  CA  GLU   367      92.041  52.639  23.672  1.00                 C  
ATOM   2032  C   GLU   367      91.490  52.637  25.097  1.00                 C  
ATOM   2033  O   GLU   367      92.178  53.005  26.048  1.00                 O  
ATOM   2034  CB  GLU   367      91.396  53.778  22.880  1.00                 C  
ATOM   2035  CD  GLU   367      90.982  56.260  22.662  1.00                 C  
ATOM   2036  CG  GLU   367      91.604  55.154  23.492  1.00                 C  
ATOM   2037  OE1 GLU   367      90.372  55.949  21.618  1.00                 O  
ATOM   2038  OE2 GLU   367      91.105  57.439  23.056  1.00                 O  
ATOM   2039  N   TYR   368      90.240  52.213  25.232  1.00                 N  
ATOM   2040  CA  TYR   368      89.554  52.215  26.516  1.00                 C  
ATOM   2041  C   TYR   368      89.973  51.223  27.605  1.00                 C  
ATOM   2042  O   TYR   368      89.379  51.225  28.685  1.00                 O  
ATOM   2043  CB  TYR   368      88.053  51.988  26.322  1.00                 C  
ATOM   2044  CG  TYR   368      87.339  53.146  25.663  1.00                 C  
ATOM   2045  OH  TYR   368      85.381  56.327  23.836  1.00                 O  
ATOM   2046  CZ  TYR   368      86.028  55.275  24.442  1.00                 C  
ATOM   2047  CD1 TYR   368      87.496  53.400  24.306  1.00                 C  
ATOM   2048  CE1 TYR   368      86.847  54.456  23.695  1.00                 C  
ATOM   2049  CD2 TYR   368      86.510  53.983  26.399  1.00                 C  
ATOM   2050  CE2 TYR   368      85.853  55.043  25.805  1.00                 C  
ATOM   2051  N   LYS   369      90.976  50.386  27.357  1.00                 N  
ATOM   2052  CA  LYS   369      91.385  49.438  28.393  1.00                 C  
ATOM   2053  C   LYS   369      91.724  50.181  29.684  1.00                 C  
ATOM   2054  O   LYS   369      92.368  51.230  29.656  1.00                 O  
ATOM   2055  CB  LYS   369      92.581  48.610  27.919  1.00                 C  
ATOM   2056  CD  LYS   369      94.155  46.699  28.333  1.00                 C  
ATOM   2057  CE  LYS   369      94.598  45.628  29.317  1.00                 C  
ATOM   2058  CG  LYS   369      93.019  47.535  28.901  1.00                 C  
ATOM   2059  NZ  LYS   369      95.740  44.830  28.793  1.00                 N  
ATOM   2060  N   GLY   370      91.265  49.644  30.811  1.00                 N  
ATOM   2061  CA  GLY   370      91.535  50.275  32.089  1.00                 C  
ATOM   2062  C   GLY   370      90.481  51.269  32.546  1.00                 C  
ATOM   2063  O   GLY   370      90.503  51.722  33.694  1.00                 O  
ATOM   2064  N   GLN   371      89.553  51.621  31.663  1.00                 N  
ATOM   2065  CA  GLN   371      88.506  52.567  32.036  1.00                 C  
ATOM   2066  C   GLN   371      87.239  51.902  32.578  1.00                 C  
ATOM   2067  O   GLN   371      87.036  50.692  32.430  1.00                 O  
ATOM   2068  CB  GLN   371      88.125  53.443  30.841  1.00                 C  
ATOM   2069  CD  GLN   371      89.842  55.243  31.283  1.00                 C  
ATOM   2070  CG  GLN   371      89.278  54.259  30.277  1.00                 C  
ATOM   2071  OE1 GLN   371      89.116  56.076  31.825  1.00                 O  
ATOM   2072  NE2 GLN   371      91.142  55.150  31.535  1.00                 N  
ATOM   2073  N   VAL   372      86.398  52.700  33.227  1.00                 N  
ATOM   2074  CA  VAL   372      85.153  52.189  33.786  1.00                 C  
ATOM   2075  C   VAL   372      84.159  51.947  32.660  1.00                 C  
ATOM   2076  O   VAL   372      83.835  52.861  31.902  1.00                 O  
ATOM   2077  CB  VAL   372      84.567  53.153  34.834  1.00                 C  
ATOM   2078  CG1 VAL   372      83.223  52.646  35.332  1.00                 C  
ATOM   2079  CG2 VAL   372      85.536  53.332  35.993  1.00                 C  
ATOM   2080  N   CYS   373      83.693  50.706  32.552  1.00                 N  
ATOM   2081  CA  CYS   373      82.729  50.314  31.527  1.00                 C  
ATOM   2082  C   CYS   373      81.489  51.216  31.512  1.00                 C  
ATOM   2083  O   CYS   373      80.939  51.563  32.559  1.00                 O  
ATOM   2084  CB  CYS   373      82.295  48.860  31.727  1.00                 C  
ATOM   2085  SG  CYS   373      83.612  47.647  31.477  1.00                 S  
ATOM   2086  N   ARG   374      81.058  51.597  30.313  1.00                 N  
ATOM   2087  CA  ARG   374      79.888  52.450  30.165  1.00                 C  
ATOM   2088  C   ARG   374      78.590  51.632  30.319  1.00                 C  
ATOM   2089  O   ARG   374      77.559  52.158  30.748  1.00                 O  
ATOM   2090  CB  ARG   374      79.909  53.158  28.809  1.00                 C  
ATOM   2091  CD  ARG   374      80.989  54.842  27.293  1.00                 C  
ATOM   2092  NE  ARG   374      82.028  55.859  27.149  1.00                 N  
ATOM   2093  CG  ARG   374      81.001  54.208  28.674  1.00                 C  
ATOM   2094  CZ  ARG   374      82.299  56.494  26.013  1.00                 C  
ATOM   2095  NH1 ARG   374      83.262  57.405  25.977  1.00                 N  
ATOM   2096  NH2 ARG   374      81.606  56.218  24.917  1.00                 N  
ATOM   2097  N   VAL   375      78.654  50.346  29.984  1.00                 N  
ATOM   2098  CA  VAL   375      77.496  49.465  30.096  1.00                 C  
ATOM   2099  C   VAL   375      77.218  49.082  31.543  1.00                 C  
ATOM   2100  O   VAL   375      76.109  49.247  32.056  1.00                 O  
ATOM   2101  CB  VAL   375      77.674  48.189  29.253  1.00                 C  
ATOM   2102  CG1 VAL   375      76.534  47.216  29.512  1.00                 C  
ATOM   2103  CG2 VAL   375      77.760  48.534  27.774  1.00                 C  
ATOM   2104  N   SER   376      78.245  48.553  32.188  1.00                 N  
ATOM   2105  CA  SER   376      78.160  48.108  33.564  1.00                 C  
ATOM   2106  C   SER   376      78.129  49.234  34.578  1.00                 C  
ATOM   2107  O   SER   376      77.431  49.136  35.592  1.00                 O  
ATOM   2108  CB  SER   376      79.332  47.185  33.902  1.00                 C  
ATOM   2109  OG  SER   376      79.259  45.977  33.165  1.00                 O  
ATOM   2110  N   LYS   377      78.895  50.290  34.315  1.00                 N  
ATOM   2111  CA  LYS   377      78.929  51.449  35.205  1.00                 C  
ATOM   2112  C   LYS   377      79.768  51.226  36.484  1.00                 C  
ATOM   2113  O   LYS   377      79.957  52.152  37.273  1.00                 O  
ATOM   2114  CB  LYS   377      77.511  51.852  35.614  1.00                 C  
ATOM   2115  CD  LYS   377      77.069  53.146  33.509  1.00                 C  
ATOM   2116  CE  LYS   377      76.074  53.421  32.393  1.00                 C  
ATOM   2117  CG  LYS   377      76.563  52.060  34.444  1.00                 C  
ATOM   2118  NZ  LYS   377      76.636  54.337  31.362  1.00                 N  
ATOM   2119  N   VAL   378      80.281  50.010  36.674  1.00                 N  
ATOM   2120  CA  VAL   378      81.051  49.675  37.884  1.00                 C  
ATOM   2121  C   VAL   378      82.279  48.811  37.609  1.00                 C  
ATOM   2122  O   VAL   378      83.096  48.556  38.497  1.00                 O  
ATOM   2123  CB  VAL   378      80.177  48.956  38.928  1.00                 C  
ATOM   2124  CG1 VAL   378      79.040  49.859  39.384  1.00                 C  
ATOM   2125  CG2 VAL   378      79.633  47.653  38.362  1.00                 C  
ATOM   2126  N   THR   379      82.391  48.364  36.374  1.00                 N  
ATOM   2127  CA  THR   379      83.442  47.461  35.967  1.00                 C  
ATOM   2128  C   THR   379      84.654  48.094  35.243  1.00                 C  
ATOM   2129  O   THR   379      84.550  49.192  34.679  1.00                 O  
ATOM   2130  CB  THR   379      82.908  46.357  35.035  1.00                 C  
ATOM   2131  OG1 THR   379      82.411  46.947  33.827  1.00                 O  
ATOM   2132  CG2 THR   379      81.776  45.595  35.706  1.00                 C  
ATOM   2133  N   GLU   380      85.805  47.410  35.279  1.00                 N  
ATOM   2134  CA  GLU   380      87.026  47.903  34.612  1.00                 C  
ATOM   2135  C   GLU   380      87.338  47.113  33.340  1.00                 C  
ATOM   2136  O   GLU   380      87.702  45.931  33.385  1.00                 O  
ATOM   2137  CB  GLU   380      88.221  47.838  35.565  1.00                 C  
ATOM   2138  CD  GLU   380      90.666  48.330  35.961  1.00                 C  
ATOM   2139  CG  GLU   380      89.514  48.379  34.978  1.00                 C  
ATOM   2140  OE1 GLU   380      90.422  48.027  37.148  1.00                 O  
ATOM   2141  OE2 GLU   380      91.814  48.594  35.546  1.00                 O  
ATOM   2142  N   ILE   381      87.222  47.810  32.215  1.00                 N  
ATOM   2143  CA  ILE   381      87.405  47.257  30.881  1.00                 C  
ATOM   2144  C   ILE   381      88.533  46.275  30.583  1.00                 C  
ATOM   2145  O   ILE   381      88.308  45.263  29.924  1.00                 O  
ATOM   2146  CB  ILE   381      87.588  48.368  29.830  1.00                 C  
ATOM   2147  CD1 ILE   381      86.453  50.437  28.867  1.00                 C  
ATOM   2148  CG1 ILE   381      86.289  49.158  29.658  1.00                 C  
ATOM   2149  CG2 ILE   381      88.072  47.780  28.513  1.00                 C  
ATOM   2150  N   GLY   382      89.742  46.542  31.044  1.00                 N  
ATOM   2151  CA  GLY   382      90.807  45.604  30.737  1.00                 C  
ATOM   2152  C   GLY   382      90.882  44.396  31.655  1.00                 C  
ATOM   2153  O   GLY   382      91.136  43.273  31.214  1.00                 O  
ATOM   2154  N   LYS   383      90.650  44.653  32.938  1.00                 N  
ATOM   2155  CA  LYS   383      90.705  43.673  34.020  1.00                 C  
ATOM   2156  C   LYS   383      90.593  42.175  33.758  1.00                 C  
ATOM   2157  O   LYS   383      89.649  41.692  33.148  1.00                 O  
ATOM   2158  CB  LYS   383      89.609  43.951  35.051  1.00                 C  
ATOM   2159  CD  LYS   383      90.886  43.189  37.073  1.00                 C  
ATOM   2160  CE  LYS   383      90.873  44.515  37.816  1.00                 C  
ATOM   2161  CG  LYS   383      89.625  43.008  36.243  1.00                 C  
ATOM   2162  NZ  LYS   383      92.075  44.680  38.678  1.00                 N  
ATOM   2163  N   ASP   384      91.588  41.453  34.253  1.00                 N  
ATOM   2164  CA  ASP   384      91.644  40.000  34.171  1.00                 C  
ATOM   2165  C   ASP   384      90.878  39.540  35.406  1.00                 C  
ATOM   2166  O   ASP   384      91.055  40.107  36.485  1.00                 O  
ATOM   2167  CB  ASP   384      93.097  39.521  34.126  1.00                 C  
ATOM   2168  CG  ASP   384      93.793  39.894  32.832  1.00                 C  
ATOM   2169  OD1 ASP   384      93.090  40.186  31.842  1.00                 O  
ATOM   2170  OD2 ASP   384      95.042  39.894  32.809  1.00                 O  
ATOM   2171  N   CYS   385      90.037  38.520  35.272  1.00                 N  
ATOM   2172  CA  CYS   385      89.269  38.064  36.428  1.00                 C  
ATOM   2173  C   CYS   385      89.084  36.560  36.518  1.00                 C  
ATOM   2174  O   CYS   385      89.309  35.828  35.555  1.00                 O  
ATOM   2175  CB  CYS   385      87.884  38.713  36.441  1.00                 C  
ATOM   2176  SG  CYS   385      86.838  38.269  35.035  1.00                 S  
ATOM   2177  N   ILE   386      88.663  36.115  37.697  1.00                 N  
ATOM   2178  CA  ILE   386      88.415  34.705  37.971  1.00                 C  
ATOM   2179  C   ILE   386      87.164  34.253  37.238  1.00                 C  
ATOM   2180  O   ILE   386      87.073  33.109  36.794  1.00                 O  
ATOM   2181  CB  ILE   386      88.284  34.438  39.482  1.00                 C  
ATOM   2182  CD1 ILE   386      89.530  34.691  41.692  1.00                 C  
ATOM   2183  CG1 ILE   386      89.626  34.666  40.182  1.00                 C  
ATOM   2184  CG2 ILE   386      87.746  33.038  39.731  1.00                 C  
ATOM   2185  N   GLY   387      86.203  35.166  37.124  1.00                 N  
ATOM   2186  CA  GLY   387      84.945  34.863  36.470  1.00                 C  
ATOM   2187  C   GLY   387      83.791  34.859  37.464  1.00                 C  
ATOM   2188  O   GLY   387      83.993  34.633  38.662  1.00                 O  
ATOM   2189  N   LEU   388      82.580  35.110  36.970  1.00                 N  
ATOM   2190  CA  LEU   388      81.392  35.130  37.812  1.00                 C  
ATOM   2191  C   LEU   388      81.289  33.871  38.669  1.00                 C  
ATOM   2192  O   LEU   388      81.465  32.753  38.181  1.00                 O  
ATOM   2193  CB  LEU   388      80.132  35.280  36.957  1.00                 C  
ATOM   2194  CG  LEU   388      78.809  35.407  37.716  1.00                 C  
ATOM   2195  CD1 LEU   388      78.765  36.706  38.505  1.00                 C  
ATOM   2196  CD2 LEU   388      77.630  35.329  36.758  1.00                 C  
ATOM   2197  N   ARG   389      81.008  34.065  39.952  1.00                 N  
ATOM   2198  CA  ARG   389      80.854  32.963  40.890  1.00                 C  
ATOM   2199  C   ARG   389      79.530  33.137  41.615  1.00                 C  
ATOM   2200  O   ARG   389      79.390  34.027  42.455  1.00                 O  
ATOM   2201  CB  ARG   389      82.031  32.923  41.867  1.00                 C  
ATOM   2202  CD  ARG   389      83.447  31.200  40.716  1.00                 C  
ATOM   2203  NE  ARG   389      84.754  30.889  40.140  1.00                 N  
ATOM   2204  CG  ARG   389      83.372  32.635  41.212  1.00                 C  
ATOM   2205  CZ  ARG   389      85.089  31.128  38.877  1.00                 C  
ATOM   2206  NH1 ARG   389      86.301  30.810  38.441  1.00                 N  
ATOM   2207  NH2 ARG   389      84.213  31.684  38.052  1.00                 N  
ATOM   2208  N   ILE   390      78.558  32.291  41.282  1.00                 N  
ATOM   2209  CA  ILE   390      77.238  32.370  41.896  1.00                 C  
ATOM   2210  C   ILE   390      76.714  31.007  42.328  1.00                 C  
ATOM   2211  O   ILE   390      75.525  30.839  42.572  1.00                 O  
ATOM   2212  CB  ILE   390      76.214  33.026  40.951  1.00                 C  
ATOM   2213  CD1 ILE   390      74.932  32.643  38.782  1.00                 C  
ATOM   2214  CG1 ILE   390      76.095  32.224  39.654  1.00                 C  
ATOM   2215  CG2 ILE   390      76.586  34.477  40.688  1.00                 C  
ATOM   2216  N   SER   391      77.604  30.034  42.428  1.00                 N  
ATOM   2217  CA  SER   391      77.205  28.697  42.831  1.00                 C  
ATOM   2218  C   SER   391      78.381  27.964  43.429  1.00                 C  
ATOM   2219  O   SER   391      79.500  28.062  42.929  1.00                 O  
ATOM   2220  CB  SER   391      76.638  27.925  41.638  1.00                 C  
ATOM   2221  OG  SER   391      76.253  26.614  42.015  1.00                 O  
ATOM   2222  N   PRO   392      78.145  27.214  44.514  1.00                 N  
ATOM   2223  CA  PRO   392      79.231  26.466  45.150  1.00                 C  
ATOM   2224  C   PRO   392      79.817  25.463  44.154  1.00                 C  
ATOM   2225  O   PRO   392      80.996  25.116  44.224  1.00                 O  
ATOM   2226  CB  PRO   392      78.558  25.774  46.337  1.00                 C  
ATOM   2227  CD  PRO   392      76.873  27.146  45.334  1.00                 C  
ATOM   2228  CG  PRO   392      77.381  26.634  46.653  1.00                 C  
ATOM   2229  N   ILE   393      78.982  25.017  43.219  1.00                 N  
ATOM   2230  CA  ILE   393      79.401  24.078  42.185  1.00                 C  
ATOM   2231  C   ILE   393      80.673  24.546  41.505  1.00                 C  
ATOM   2232  O   ILE   393      81.517  23.738  41.117  1.00                 O  
ATOM   2233  CB  ILE   393      78.295  23.864  41.135  1.00                 C  
ATOM   2234  CD1 ILE   393      77.353  21.827  42.343  1.00                 C  
ATOM   2235  CG1 ILE   393      77.074  23.201  41.774  1.00                 C  
ATOM   2236  CG2 ILE   393      78.826  23.060  39.958  1.00                 C  
ATOM   2237  N   GLN   394      80.794  25.860  41.354  1.00                 N  
ATOM   2238  CA  GLN   394      81.939  26.463  40.689  1.00                 C  
ATOM   2239  C   GLN   394      83.263  26.377  41.448  1.00                 C  
ATOM   2240  O   GLN   394      84.284  26.878  40.970  1.00                 O  
ATOM   2241  CB  GLN   394      81.670  27.940  40.392  1.00                 C  
ATOM   2242  CD  GLN   394      80.311  29.650  39.124  1.00                 C  
ATOM   2243  CG  GLN   394      80.569  28.177  39.371  1.00                 C  
ATOM   2244  OE1 GLN   394      80.001  30.400  40.050  1.00                 O  
ATOM   2245  NE2 GLN   394      80.439  30.070  37.871  1.00                 N  
ATOM   2246  N   PHE   395      83.252  25.748  42.621  1.00                 N  
ATOM   2247  CA  PHE   395      84.482  25.584  43.399  1.00                 C  
ATOM   2248  C   PHE   395      84.779  24.089  43.592  1.00                 C  
ATOM   2249  O   PHE   395      84.530  23.521  44.659  1.00                 O  
ATOM   2250  CB  PHE   395      84.360  26.293  44.749  1.00                 C  
ATOM   2251  CG  PHE   395      84.116  27.771  44.639  1.00                 C  
ATOM   2252  CZ  PHE   395      83.671  30.507  44.433  1.00                 C  
ATOM   2253  CD1 PHE   395      82.830  28.280  44.684  1.00                 C  
ATOM   2254  CE1 PHE   395      82.605  29.640  44.582  1.00                 C  
ATOM   2255  CD2 PHE   395      85.172  28.652  44.489  1.00                 C  
ATOM   2256  CE2 PHE   395      84.948  30.012  44.387  1.00                 C  
ATOM   2257  N   ARG   396      85.306  23.468  42.536  1.00                 N  
ATOM   2258  CA  ARG   396      85.657  22.046  42.527  1.00                 C  
ATOM   2259  C   ARG   396      86.851  21.742  43.436  1.00                 C  
ATOM   2260  O   ARG   396      87.995  21.749  42.916  1.00                 O  
ATOM   2261  OXT ARG   396      86.615  21.504  44.647  1.00                 O  
ATOM   2262  CB  ARG   396      85.966  21.579  41.103  1.00                 C  
ATOM   2263  CD  ARG   396      83.846  20.608  40.174  1.00                 C  
ATOM   2264  NE  ARG   396      82.674  20.908  40.993  1.00                 N  
ATOM   2265  CG  ARG   396      84.819  21.774  40.124  1.00                 C  
ATOM   2266  CZ  ARG   396      81.914  19.986  41.575  1.00                 C  
ATOM   2267  NH1 ARG   396      80.867  20.352  42.302  1.00                 N  
ATOM   2268  NH2 ARG   396      82.201  18.700  41.427  1.00                 N  
TER
