# Supplementary material for: Comparative Single-Cell Transcriptomics Reveals Novel Genes Involved in Bivalve Embryonic Shell Formation and Questions Ontogenetic Homology of Molluscan Shell Types
Source: Front Cell Dev Biol. 2022 Jun 9;10:883755. doi: 10.3389/fcell.2022.883755 (PMC9261976; doi:10.3389/fcell.2022.883755)
Supplement: Supplementary file 1 [file DataSheet1.ZIP › Supplementary_File1/s_f_2/580de078c4ae0b28.final.pdb]

ATOM      1  N   SER     4      -8.762  -6.452   0.259  1.00                 N  
ATOM      2  CA  SER     4      -7.928  -7.584   0.091  1.00                 C  
ATOM      3  C   SER     4      -6.934  -7.221  -1.019  1.00                 C  
ATOM      4  O   SER     4      -7.312  -6.536  -1.943  1.00                 O  
ATOM      5  CB  SER     4      -8.764  -8.820  -0.246  1.00                 C  
ATOM      6  OG  SER     4      -7.937  -9.944  -0.493  1.00                 O  
ATOM      7  N   LYS     5      -5.686  -7.661  -0.918  1.00                 N  
ATOM      8  CA  LYS     5      -4.609  -7.207  -1.835  1.00                 C  
ATOM      9  C   LYS     5      -4.931  -7.348  -3.335  1.00                 C  
ATOM     10  O   LYS     5      -4.695  -6.416  -4.106  1.00                 O  
ATOM     11  CB  LYS     5      -3.312  -7.969  -1.557  1.00                 C  
ATOM     12  CD  LYS     5      -1.870  -8.190  -3.599  1.00                 C  
ATOM     13  CE  LYS     5      -0.553  -7.792  -4.244  1.00                 C  
ATOM     14  CG  LYS     5      -2.103  -7.430  -2.304  1.00                 C  
ATOM     15  NZ  LYS     5      -0.353  -8.461  -5.559  1.00                 N  
ATOM     16  N   LYS     6      -5.475  -8.479  -3.736  1.00                 N  
ATOM     17  CA  LYS     6      -5.848  -8.699  -5.139  1.00                 C  
ATOM     18  C   LYS     6      -7.006  -7.797  -5.549  1.00                 C  
ATOM     19  O   LYS     6      -7.129  -7.394  -6.704  1.00                 O  
ATOM     20  CB  LYS     6      -6.218 -10.165  -5.372  1.00                 C  
ATOM     21  CD  LYS     6      -5.477 -12.558  -5.535  1.00                 C  
ATOM     22  CE  LYS     6      -4.296 -13.513  -5.475  1.00                 C  
ATOM     23  CG  LYS     6      -5.040 -11.123  -5.290  1.00                 C  
ATOM     24  NZ  LYS     6      -4.717 -14.929  -5.664  1.00                 N  
ATOM     25  N   VAL     7      -7.845  -7.495  -4.600  1.00                 N  
ATOM     26  CA  VAL     7      -8.956  -6.597  -4.808  1.00                 C  
ATOM     27  C   VAL     7      -8.472  -5.158  -4.836  1.00                 C  
ATOM     28  O   VAL     7      -8.970  -4.336  -5.591  1.00                 O  
ATOM     29  CB  VAL     7     -10.036  -6.774  -3.724  1.00                 C  
ATOM     30  CG1 VAL     7     -11.115  -5.712  -3.869  1.00                 C  
ATOM     31  CG2 VAL     7     -10.641  -8.168  -3.799  1.00                 C  
ATOM     32  N   TRP     8      -7.476  -4.881  -4.023  1.00                 N  
ATOM     33  CA  TRP     8      -6.869  -3.575  -3.939  1.00                 C  
ATOM     34  C   TRP     8      -6.146  -3.253  -5.231  1.00                 C  
ATOM     35  O   TRP     8      -6.058  -2.103  -5.626  1.00                 O  
ATOM     36  CB  TRP     8      -5.907  -3.507  -2.751  1.00                 C  
ATOM     37  CG  TRP     8      -6.596  -3.493  -1.421  1.00                 C  
ATOM     38  CD1 TRP     8      -6.344  -4.312  -0.359  1.00                 C  
ATOM     39  NE1 TRP     8      -7.177  -4.001   0.688  1.00                 N  
ATOM     40  CD2 TRP     8      -7.652  -2.616  -1.011  1.00                 C  
ATOM     41  CE2 TRP     8      -7.990  -2.962   0.310  1.00                 C  
ATOM     42  CH2 TRP     8      -9.651  -1.286   0.391  1.00                 C  
ATOM     43  CZ2 TRP     8      -8.990  -2.301   1.023  1.00                 C  
ATOM     44  CE3 TRP     8      -8.345  -1.573  -1.632  1.00                 C  
ATOM     45  CZ3 TRP     8      -9.336  -0.921  -0.922  1.00                 C  
ATOM     46  N   ALA     9      -5.666  -4.298  -5.899  1.00                 N  
ATOM     47  CA  ALA     9      -4.922  -4.197  -7.161  1.00                 C  
ATOM     48  C   ALA     9      -5.785  -3.548  -8.257  1.00                 C  
ATOM     49  O   ALA     9      -5.294  -3.145  -9.316  1.00                 O  
ATOM     50  CB  ALA     9      -4.449  -5.571  -7.609  1.00                 C  
ATOM     51  N   SER    10      -7.046  -3.424  -7.977  1.00                 N  
ATOM     52  CA  SER    10      -7.994  -2.901  -8.919  1.00                 C  
ATOM     53  C   SER    10      -8.201  -1.406  -8.652  1.00                 C  
ATOM     54  O   SER    10      -8.670  -0.668  -9.503  1.00                 O  
ATOM     55  CB  SER    10      -9.317  -3.664  -8.828  1.00                 C  
ATOM     56  OG  SER    10      -9.148  -5.024  -9.189  1.00                 O  
ATOM     57  N   ALA    11      -7.787  -0.974  -7.471  1.00                 N  
ATOM     58  CA  ALA    11      -7.887   0.417  -7.018  1.00                 C  
ATOM     59  C   ALA    11      -6.616   1.175  -7.384  1.00                 C  
ATOM     60  O   ALA    11      -6.194   2.112  -6.701  1.00                 O  
ATOM     61  CB  ALA    11      -8.134   0.470  -5.518  1.00                 C  
ATOM     62  N   SER    12      -6.054   0.790  -8.508  1.00                 N  
ATOM     63  CA  SER    12      -4.830   1.370  -9.034  1.00                 C  
ATOM     64  C   SER    12      -5.099   2.730  -9.691  1.00                 C  
ATOM     65  O   SER    12      -4.179   3.464 -10.030  1.00                 O  
ATOM     66  CB  SER    12      -4.177   0.421 -10.041  1.00                 C  
ATOM     67  OG  SER    12      -4.970   0.291 -11.208  1.00                 O  
ATOM     68  N   PRO    13      -6.370   3.041  -9.891  1.00                 N  
ATOM     69  CA  PRO    13      -6.744   4.359 -10.364  1.00                 C  
ATOM     70  C   PRO    13      -6.901   4.491 -11.854  1.00                 C  
ATOM     71  O   PRO    13      -7.548   5.412 -12.317  1.00                 O  
ATOM     72  CB  PRO    13      -5.604   5.261  -9.886  1.00                 C  
ATOM     73  CD  PRO    13      -4.953   3.017  -9.367  1.00                 C  
ATOM     74  CG  PRO    13      -4.422   4.355  -9.800  1.00                 C  
ATOM     75  N   GLU    14      -6.348   3.589 -12.611  1.00                 N  
ATOM     76  CA  GLU    14      -6.419   3.730 -14.050  1.00                 C  
ATOM     77  C   GLU    14      -7.720   3.138 -14.599  1.00                 C  
ATOM     78  O   GLU    14      -8.070   3.340 -15.759  1.00                 O  
ATOM     79  CB  GLU    14      -5.215   3.059 -14.714  1.00                 C  
ATOM     80  CD  GLU    14      -2.711   3.000 -15.036  1.00                 C  
ATOM     81  CG  GLU    14      -3.882   3.711 -14.386  1.00                 C  
ATOM     82  OE1 GLU    14      -2.927   2.303 -16.049  1.00                 O  
ATOM     83  OE2 GLU    14      -1.577   3.142 -14.532  1.00                 O  
ATOM     84  N   LYS    15      -8.445   2.422 -13.768  1.00                 N  
ATOM     85  CA  LYS    15      -9.679   1.828 -14.229  1.00                 C  
ATOM     86  C   LYS    15     -10.811   2.822 -14.065  1.00                 C  
ATOM     87  O   LYS    15     -11.446   2.869 -13.014  1.00                 O  
ATOM     88  CB  LYS    15      -9.970   0.536 -13.463  1.00                 C  
ATOM     89  CD  LYS    15      -9.307  -1.822 -12.917  1.00                 C  
ATOM     90  CE  LYS    15      -8.307  -2.937 -13.177  1.00                 C  
ATOM     91  CG  LYS    15      -8.962  -0.574 -13.712  1.00                 C  
ATOM     92  NZ  LYS    15      -8.649  -4.176 -12.426  1.00                 N  
ATOM     93  N   PRO    16     -10.976   3.703 -15.069  1.00                 N  
ATOM     94  CA  PRO    16     -12.032   4.744 -15.079  1.00                 C  
ATOM     95  C   PRO    16     -11.890   5.683 -13.914  1.00                 C  
ATOM     96  O   PRO    16     -12.822   6.400 -13.536  1.00                 O  
ATOM     97  CB  PRO    16     -13.337   3.949 -14.998  1.00                 C  
ATOM     98  CD  PRO    16     -11.562   2.364 -14.737  1.00                 C  
ATOM     99  CG  PRO    16     -12.962   2.687 -14.295  1.00                 C  
ATOM    100  N   GLU    17     -10.707   5.694 -13.410  1.00                 N  
ATOM    101  CA  GLU    17     -10.316   6.474 -12.297  1.00                 C  
ATOM    102  C   GLU    17     -11.059   6.062 -11.030  1.00                 C  
ATOM    103  O   GLU    17     -12.007   6.732 -10.585  1.00                 O  
ATOM    104  CB  GLU    17     -10.552   7.960 -12.575  1.00                 C  
ATOM    105  CD  GLU    17      -9.960   9.994 -13.951  1.00                 C  
ATOM    106  CG  GLU    17      -9.769   8.502 -13.759  1.00                 C  
ATOM    107  OE1 GLU    17     -10.650  10.616 -13.116  1.00                 O  
ATOM    108  OE2 GLU    17      -9.419  10.540 -14.935  1.00                 O  
ATOM    109  N   LEU    18     -10.691   4.898 -10.519  1.00                 N  
ATOM    110  CA  LEU    18     -11.176   4.439  -9.224  1.00                 C  
ATOM    111  C   LEU    18     -10.402   5.197  -8.149  1.00                 C  
ATOM    112  O   LEU    18      -9.385   5.825  -8.466  1.00                 O  
ATOM    113  CB  LEU    18     -11.004   2.924  -9.094  1.00                 C  
ATOM    114  CG  LEU    18     -11.771   2.066 -10.101  1.00                 C  
ATOM    115  CD1 LEU    18     -11.428   0.594  -9.925  1.00                 C  
ATOM    116  CD2 LEU    18     -13.270   2.280  -9.959  1.00                 C  
ATOM    117  N   PRO    19     -10.858   5.208  -6.885  1.00                 N  
ATOM    118  CA  PRO    19     -10.092   5.814  -5.811  1.00                 C  
ATOM    119  C   PRO    19      -8.801   5.036  -5.606  1.00                 C  
ATOM    120  O   PRO    19      -8.808   3.803  -5.548  1.00                 O  
ATOM    121  CB  PRO    19     -11.020   5.724  -4.598  1.00                 C  
ATOM    122  CD  PRO    19     -12.099   4.567  -6.394  1.00                 C  
ATOM    123  CG  PRO    19     -11.921   4.574  -4.901  1.00                 C  
ATOM    124  N   ILE    20      -7.714   5.748  -5.506  1.00                 N  
ATOM    125  CA  ILE    20      -6.416   5.128  -5.426  1.00                 C  
ATOM    126  C   ILE    20      -6.046   4.961  -3.971  1.00                 C  
ATOM    127  O   ILE    20      -6.216   5.891  -3.166  1.00                 O  
ATOM    128  CB  ILE    20      -5.352   5.948  -6.179  1.00                 C  
ATOM    129  CD1 ILE    20      -6.765   6.876  -8.086  1.00                 C  
ATOM    130  CG1 ILE    20      -5.642   5.947  -7.681  1.00                 C  
ATOM    131  CG2 ILE    20      -3.958   5.422  -5.871  1.00                 C  
ATOM    132  N   TYR    21      -5.525   3.819  -3.634  1.00                 N  
ATOM    133  CA  TYR    21      -5.171   3.517  -2.305  1.00                 C  
ATOM    134  C   TYR    21      -3.877   2.813  -2.355  1.00                 C  
ATOM    135  O   TYR    21      -3.633   2.034  -3.271  1.00                 O  
ATOM    136  CB  TYR    21      -6.263   2.679  -1.637  1.00                 C  
ATOM    137  CG  TYR    21      -7.603   3.373  -1.554  1.00                 C  
ATOM    138  OH  TYR    21     -11.294   5.276  -1.339  1.00                 O  
ATOM    139  CZ  TYR    21     -10.072   4.647  -1.409  1.00                 C  
ATOM    140  CD1 TYR    21      -8.521   3.274  -2.592  1.00                 C  
ATOM    141  CE1 TYR    21      -9.749   3.905  -2.524  1.00                 C  
ATOM    142  CD2 TYR    21      -7.947   4.125  -0.437  1.00                 C  
ATOM    143  CE2 TYR    21      -9.170   4.763  -0.352  1.00                 C  
ATOM    144  N   LEU    22      -3.050   3.090  -1.438  1.00                 N  
ATOM    145  CA  LEU    22      -1.799   2.441  -1.361  1.00                 C  
ATOM    146  C   LEU    22      -1.677   1.800  -0.018  1.00                 C  
ATOM    147  O   LEU    22      -1.963   2.420   1.003  1.00                 O  
ATOM    148  CB  LEU    22      -0.663   3.435  -1.611  1.00                 C  
ATOM    149  CG  LEU    22       0.759   2.884  -1.493  1.00                 C  
ATOM    150  CD1 LEU    22       1.028   1.853  -2.578  1.00                 C  
ATOM    151  CD2 LEU    22       1.780   4.009  -1.567  1.00                 C  
ATOM    152  N   GLY    23      -1.308   0.577  -0.002  1.00                 N  
ATOM    153  CA  GLY    23      -1.207  -0.117   1.218  1.00                 C  
ATOM    154  C   GLY    23       0.224  -0.362   1.556  1.00                 C  
ATOM    155  O   GLY    23       1.054  -0.591   0.678  1.00                 O  
ATOM    156  N   ILE    24       0.528  -0.257   2.794  1.00                 N  
ATOM    157  CA  ILE    24       1.841  -0.509   3.265  1.00                 C  
ATOM    158  C   ILE    24       1.752  -1.269   4.557  1.00                 C  
ATOM    159  O   ILE    24       1.223  -0.754   5.525  1.00                 O  
ATOM    160  CB  ILE    24       2.638   0.797   3.442  1.00                 C  
ATOM    161  CD1 ILE    24       1.564   2.591   1.983  1.00                 C  
ATOM    162  CG1 ILE    24       2.679   1.579   2.127  1.00                 C  
ATOM    163  CG2 ILE    24       4.033   0.503   3.971  1.00                 C  
ATOM    164  N   LYS    25       2.201  -2.520   4.547  1.00                 N  
ATOM    165  CA  LYS    25       2.308  -3.346   5.764  1.00                 C  
ATOM    166  C   LYS    25       0.875  -3.625   6.297  1.00                 C  
ATOM    167  O   LYS    25       0.657  -3.897   7.470  1.00                 O  
ATOM    168  CB  LYS    25       3.170  -2.643   6.815  1.00                 C  
ATOM    169  CD  LYS    25       5.431  -1.808   7.515  1.00                 C  
ATOM    170  CE  LYS    25       5.733  -2.775   8.648  1.00                 C  
ATOM    171  CG  LYS    25       4.627  -2.481   6.414  1.00                 C  
ATOM    172  NZ  LYS    25       6.756  -2.231   9.584  1.00                 N  
ATOM    173  N   GLY    26      -0.092  -3.576   5.393  1.00                 N  
ATOM    174  CA  GLY    26      -1.466  -3.829   5.758  1.00                 C  
ATOM    175  C   GLY    26      -2.226  -2.563   6.080  1.00                 C  
ATOM    176  O   GLY    26      -3.413  -2.611   6.403  1.00                 O  
ATOM    177  N   VAL    27      -1.551  -1.449   5.994  1.00                 N  
ATOM    178  CA  VAL    27      -2.115  -0.152   6.310  1.00                 C  
ATOM    179  C   VAL    27      -2.487   0.516   4.993  1.00                 C  
ATOM    180  O   VAL    27      -1.613   0.807   4.192  1.00                 O  
ATOM    181  CB  VAL    27      -1.133   0.706   7.129  1.00                 C  
ATOM    182  CG1 VAL    27      -1.739   2.068   7.431  1.00                 C  
ATOM    183  CG2 VAL    27      -0.748  -0.007   8.416  1.00                 C  
ATOM    184  N   VAL    28      -3.763   0.708   4.747  1.00                 N  
ATOM    185  CA  VAL    28      -4.203   1.317   3.497  1.00                 C  
ATOM    186  C   VAL    28      -4.335   2.811   3.642  1.00                 C  
ATOM    187  O   VAL    28      -5.134   3.298   4.425  1.00                 O  
ATOM    188  CB  VAL    28      -5.538   0.718   3.017  1.00                 C  
ATOM    189  CG1 VAL    28      -6.004   1.408   1.744  1.00                 C  
ATOM    190  CG2 VAL    28      -5.401  -0.780   2.796  1.00                 C  
ATOM    191  N   PHE    29      -3.554   3.517   2.893  1.00                 N  
ATOM    192  CA  PHE    29      -3.560   4.951   2.892  1.00                 C  
ATOM    193  C   PHE    29      -4.258   5.441   1.632  1.00                 C  
ATOM    194  O   PHE    29      -4.127   4.824   0.565  1.00                 O  
ATOM    195  CB  PHE    29      -2.132   5.493   2.981  1.00                 C  
ATOM    196  CG  PHE    29      -1.462   5.222   4.298  1.00                 C  
ATOM    197  CZ  PHE    29      -0.225   4.728   6.738  1.00                 C  
ATOM    198  CD1 PHE    29      -0.719   4.071   4.490  1.00                 C  
ATOM    199  CE1 PHE    29      -0.103   3.822   5.701  1.00                 C  
ATOM    200  CD2 PHE    29      -1.575   6.120   5.345  1.00                 C  
ATOM    201  CE2 PHE    29      -0.958   5.871   6.557  1.00                 C  
ATOM    202  N   ASP    30      -4.992   6.517   1.741  1.00                 N  
ATOM    203  CA  ASP    30      -5.649   7.093   0.570  1.00                 C  
ATOM    204  C   ASP    30      -4.696   8.045  -0.116  1.00                 C  
ATOM    205  O   ASP    30      -4.057   8.867   0.540  1.00                 O  
ATOM    206  CB  ASP    30      -6.941   7.804   0.976  1.00                 C  
ATOM    207  CG  ASP    30      -7.721   8.322  -0.216  1.00                 C  
ATOM    208  OD1 ASP    30      -7.244   9.273  -0.871  1.00                 O  
ATOM    209  OD2 ASP    30      -8.809   7.777  -0.496  1.00                 O  
ATOM    210  N   VAL    31      -4.592   7.930  -1.417  1.00                 N  
ATOM    211  CA  VAL    31      -3.719   8.789  -2.193  1.00                 C  
ATOM    212  C   VAL    31      -4.449   9.458  -3.337  1.00                 C  
ATOM    213  O   VAL    31      -3.845   9.787  -4.355  1.00                 O  
ATOM    214  CB  VAL    31      -2.511   8.012  -2.748  1.00                 C  
ATOM    215  CG1 VAL    31      -1.629   7.516  -1.612  1.00                 C  
ATOM    216  CG2 VAL    31      -2.976   6.851  -3.613  1.00                 C  
ATOM    217  N   THR    32      -5.737   9.719  -3.162  1.00                 N  
ATOM    218  CA  THR    32      -6.483  10.425  -4.194  1.00                 C  
ATOM    219  C   THR    32      -6.018  11.882  -4.274  1.00                 C  
ATOM    220  O   THR    32      -6.140  12.538  -5.308  1.00                 O  
ATOM    221  CB  THR    32      -7.999  10.371  -3.931  1.00                 C  
ATOM    222  OG1 THR    32      -8.291  10.982  -2.668  1.00                 O  
ATOM    223  CG2 THR    32      -8.483   8.929  -3.897  1.00                 C  
ATOM    224  N   ALA    33      -5.444  12.349  -3.183  1.00                 N  
ATOM    225  CA  ALA    33      -4.866  13.663  -3.085  1.00                 C  
ATOM    226  C   ALA    33      -3.585  13.753  -3.933  1.00                 C  
ATOM    227  O   ALA    33      -3.157  14.846  -4.350  1.00                 O  
ATOM    228  CB  ALA    33      -4.568  14.004  -1.633  1.00                 C  
ATOM    229  N   GLY    34      -2.990  12.604  -4.187  1.00                 N  
ATOM    230  CA  GLY    34      -1.798  12.526  -4.984  1.00                 C  
ATOM    231  C   GLY    34      -2.015  11.633  -6.176  1.00                 C  
ATOM    232  O   GLY    34      -1.125  10.904  -6.586  1.00                 O  
ATOM    233  N   LYS    35      -3.207  11.701  -6.741  1.00                 N  
ATOM    234  CA  LYS    35      -3.585  10.863  -7.854  1.00                 C  
ATOM    235  C   LYS    35      -2.660  11.024  -9.042  1.00                 C  
ATOM    236  O   LYS    35      -2.307  10.038  -9.691  1.00                 O  
ATOM    237  CB  LYS    35      -5.021  11.163  -8.287  1.00                 C  
ATOM    238  CD  LYS    35      -6.976  10.584  -9.751  1.00                 C  
ATOM    239  CE  LYS    35      -7.433   9.823 -10.985  1.00                 C  
ATOM    240  CG  LYS    35      -5.516  10.300  -9.436  1.00                 C  
ATOM    241  NZ  LYS    35      -7.384   8.349 -10.778  1.00                 N  
ATOM    242  N   GLN    36      -2.263  12.243  -9.319  1.00                 N  
ATOM    243  CA  GLN    36      -1.376  12.527 -10.436  1.00                 C  
ATOM    244  C   GLN    36      -0.015  11.829 -10.256  1.00                 C  
ATOM    245  O   GLN    36       0.677  11.520 -11.229  1.00                 O  
ATOM    246  CB  GLN    36      -1.176  14.036 -10.591  1.00                 C  
ATOM    247  CD  GLN    36      -0.305  16.187  -9.593  1.00                 C  
ATOM    248  CG  GLN    36      -0.415  14.682  -9.444  1.00                 C  
ATOM    249  OE1 GLN    36       0.012  16.692 -10.669  1.00                 O  
ATOM    250  NE2 GLN    36      -0.568  16.908  -8.509  1.00                 N  
ATOM    251  N   PHE    37       0.330  11.551  -9.014  1.00                 N  
ATOM    252  CA  PHE    37       1.575  10.898  -8.689  1.00                 C  
ATOM    253  C   PHE    37       1.389   9.377  -8.652  1.00                 C  
ATOM    254  O   PHE    37       2.265   8.622  -9.086  1.00                 O  
ATOM    255  CB  PHE    37       2.111  11.403  -7.348  1.00                 C  
ATOM    256  CG  PHE    37       2.592  12.825  -7.385  1.00                 C  
ATOM    257  CZ  PHE    37       3.489  15.455  -7.455  1.00                 C  
ATOM    258  CD1 PHE    37       1.796  13.853  -6.910  1.00                 C  
ATOM    259  CE1 PHE    37       2.239  15.162  -6.944  1.00                 C  
ATOM    260  CD2 PHE    37       3.841  13.135  -7.893  1.00                 C  
ATOM    261  CE2 PHE    37       4.284  14.444  -7.927  1.00                 C  
ATOM    262  N   TYR    38       0.246   8.935  -8.140  1.00                 N  
ATOM    263  CA  TYR    38      -0.010   7.518  -7.968  1.00                 C  
ATOM    264  C   TYR    38      -0.816   6.861  -9.095  1.00                 C  
ATOM    265  O   TYR    38      -0.270   6.049  -9.827  1.00                 O  
ATOM    266  CB  TYR    38      -0.748   7.263  -6.652  1.00                 C  
ATOM    267  CG  TYR    38       0.090   7.520  -5.420  1.00                 C  
ATOM    268  OH  TYR    38       2.391   8.246  -2.033  1.00                 O  
ATOM    269  CZ  TYR    38       1.630   8.004  -3.154  1.00                 C  
ATOM    270  CD1 TYR    38       0.229   8.805  -4.910  1.00                 C  
ATOM    271  CE1 TYR    38       0.992   9.050  -3.785  1.00                 C  
ATOM    272  CD2 TYR    38       0.740   6.478  -4.771  1.00                 C  
ATOM    273  CE2 TYR    38       1.507   6.705  -3.644  1.00                 C  
ATOM    274  N   SER    39      -2.095   7.223  -9.265  1.00                 N  
ATOM    275  CA  SER    39      -2.931   6.475 -10.198  1.00                 C  
ATOM    276  C   SER    39      -3.346   7.261 -11.406  1.00                 C  
ATOM    277  O   SER    39      -4.540   7.454 -11.650  1.00                 O  
ATOM    278  CB  SER    39      -4.189   5.960  -9.496  1.00                 C  
ATOM    279  OG  SER    39      -4.958   7.031  -8.977  1.00                 O  
ATOM    280  N   LYS    40      -2.375   7.729 -12.141  1.00                 N  
ATOM    281  CA  LYS    40      -2.615   8.479 -13.373  1.00                 C  
ATOM    282  C   LYS    40      -1.449   8.248 -14.323  1.00                 C  
ATOM    283  O   LYS    40      -1.238   9.009 -15.273  1.00                 O  
ATOM    284  CB  LYS    40      -2.797   9.967 -13.068  1.00                 C  
ATOM    285  CD  LYS    40      -4.138  11.773 -11.954  1.00                 C  
ATOM    286  CE  LYS    40      -4.431  12.582 -13.207  1.00                 C  
ATOM    287  CG  LYS    40      -4.047  10.287 -12.265  1.00                 C  
ATOM    288  NZ  LYS    40      -4.625  14.026 -12.902  1.00                 N  
ATOM    289  N   ASP    41      -0.729   7.170 -14.085  1.00                 N  
ATOM    290  CA  ASP    41       0.480   6.913 -14.813  1.00                 C  
ATOM    291  C   ASP    41       1.606   7.705 -14.205  1.00                 C  
ATOM    292  O   ASP    41       2.394   8.345 -14.901  1.00                 O  
ATOM    293  CB  ASP    41       0.299   7.262 -16.292  1.00                 C  
ATOM    294  CG  ASP    41       1.348   6.615 -17.175  1.00                 C  
ATOM    295  OD1 ASP    41       1.871   5.548 -16.792  1.00                 O  
ATOM    296  OD2 ASP    41       1.646   7.175 -18.251  1.00                 O  
ATOM    297  N   SER    42       1.666   7.681 -12.895  1.00                 N  
ATOM    298  CA  SER    42       2.651   8.458 -12.181  1.00                 C  
ATOM    299  C   SER    42       3.869   7.677 -11.881  1.00                 C  
ATOM    300  O   SER    42       3.957   6.490 -12.215  1.00                 O  
ATOM    301  CB  SER    42       2.062   9.004 -10.879  1.00                 C  
ATOM    302  OG  SER    42       1.816   7.960  -9.953  1.00                 O  
ATOM    303  N   GLU    43       4.807   8.311 -11.239  1.00                 N  
ATOM    304  CA  GLU    43       6.069   7.683 -10.941  1.00                 C  
ATOM    305  C   GLU    43       5.952   6.755  -9.740  1.00                 C  
ATOM    306  O   GLU    43       6.835   5.941  -9.491  1.00                 O  
ATOM    307  CB  GLU    43       7.146   8.739 -10.684  1.00                 C  
ATOM    308  CD  GLU    43       8.547  10.628 -11.605  1.00                 C  
ATOM    309  CG  GLU    43       7.494   9.579 -11.902  1.00                 C  
ATOM    310  OE1 GLU    43       8.957  10.742 -10.430  1.00                 O  
ATOM    311  OE2 GLU    43       8.963  11.336 -12.546  1.00                 O  
ATOM    312  N   TYR    44       4.859   6.886  -9.002  1.00                 N  
ATOM    313  CA  TYR    44       4.559   6.013  -7.862  1.00                 C  
ATOM    314  C   TYR    44       3.486   5.007  -8.272  1.00                 C  
ATOM    315  O   TYR    44       2.734   4.500  -7.434  1.00                 O  
ATOM    316  CB  TYR    44       4.108   6.841  -6.657  1.00                 C  
ATOM    317  CG  TYR    44       5.171   7.774  -6.122  1.00                 C  
ATOM    318  OH  TYR    44       8.088  10.352  -4.660  1.00                 O  
ATOM    319  CZ  TYR    44       7.123   9.497  -5.143  1.00                 C  
ATOM    320  CD1 TYR    44       5.129   9.134  -6.400  1.00                 C  
ATOM    321  CE1 TYR    44       6.097   9.994  -5.916  1.00                 C  
ATOM    322  CD2 TYR    44       6.214   7.291  -5.342  1.00                 C  
ATOM    323  CE2 TYR    44       7.190   8.136  -4.849  1.00                 C  
ATOM    324  N   ASN    45       3.452   4.685  -9.555  1.00                 N  
ATOM    325  CA  ASN    45       2.434   3.803 -10.125  1.00                 C  
ATOM    326  C   ASN    45       2.455   2.400  -9.487  1.00                 C  
ATOM    327  O   ASN    45       1.435   1.722  -9.454  1.00                 O  
ATOM    328  CB  ASN    45       2.609   3.692 -11.641  1.00                 C  
ATOM    329  CG  ASN    45       1.476   2.935 -12.304  1.00                 C  
ATOM    330  OD1 ASN    45       1.675   1.846 -12.844  1.00                 O  
ATOM    331  ND2 ASN    45       0.280   3.511 -12.267  1.00                 N  
ATOM    332  N   LYS    46       3.601   1.985  -8.953  1.00                 N  
ATOM    333  CA  LYS    46       3.719   0.639  -8.380  1.00                 C  
ATOM    334  C   LYS    46       3.046   0.568  -7.026  1.00                 C  
ATOM    335  O   LYS    46       2.744  -0.512  -6.523  1.00                 O  
ATOM    336  CB  LYS    46       5.190   0.234  -8.261  1.00                 C  
ATOM    337  CD  LYS    46       5.482  -0.976 -10.440  1.00                 C  
ATOM    338  CE  LYS    46       4.298  -0.600 -11.315  1.00                 C  
ATOM    339  CG  LYS    46       5.933   0.198  -9.586  1.00                 C  
ATOM    340  NZ  LYS    46       3.979  -1.665 -12.306  1.00                 N  
ATOM    341  N   LEU    47       2.817   1.726  -6.454  1.00                 N  
ATOM    342  CA  LEU    47       2.208   1.865  -5.148  1.00                 C  
ATOM    343  C   LEU    47       0.692   1.904  -5.286  1.00                 C  
ATOM    344  O   LEU    47      -0.038   1.367  -4.459  1.00                 O  
ATOM    345  CB  LEU    47       2.722   3.125  -4.449  1.00                 C  
ATOM    346  CG  LEU    47       4.207   3.139  -4.081  1.00                 C  
ATOM    347  CD1 LEU    47       4.609   4.495  -3.521  1.00                 C  
ATOM    348  CD2 LEU    47       4.522   2.038  -3.079  1.00                 C  
ATOM    349  N   VAL    48       0.247   2.565  -6.336  1.00                 N  
ATOM    350  CA  VAL    48      -1.168   2.733  -6.646  1.00                 C  
ATOM    351  C   VAL    48      -1.910   1.397  -6.724  1.00                 C  
ATOM    352  O   VAL    48      -1.670   0.591  -7.632  1.00                 O  
ATOM    353  CB  VAL    48      -1.369   3.498  -7.967  1.00                 C  
ATOM    354  CG1 VAL    48      -0.787   4.899  -7.866  1.00                 C  
ATOM    355  CG2 VAL    48      -0.739   2.738  -9.124  1.00                 C  
ATOM    356  N   GLY    49      -2.785   1.168  -5.762  1.00                 N  
ATOM    357  CA  GLY    49      -3.595  -0.026  -5.742  1.00                 C  
ATOM    358  C   GLY    49      -2.795  -1.250  -5.398  1.00                 C  
ATOM    359  O   GLY    49      -3.066  -2.332  -5.885  1.00                 O  
ATOM    360  N   LYS    50      -1.793  -1.085  -4.593  1.00                 N  
ATOM    361  CA  LYS    50      -0.981  -2.148  -4.230  1.00                 C  
ATOM    362  C   LYS    50      -0.495  -1.956  -2.804  1.00                 C  
ATOM    363  O   LYS    50      -0.374  -0.824  -2.334  1.00                 O  
ATOM    364  CB  LYS    50       0.199  -2.275  -5.195  1.00                 C  
ATOM    365  CD  LYS    50       1.020  -2.773  -7.514  1.00                 C  
ATOM    366  CE  LYS    50       0.619  -3.080  -8.948  1.00                 C  
ATOM    367  CG  LYS    50      -0.201  -2.599  -6.626  1.00                 C  
ATOM    368  NZ  LYS    50       1.806  -3.281  -9.825  1.00                 N  
ATOM    369  N   ASP    51      -0.278  -3.044  -2.102  1.00                 N  
ATOM    370  CA  ASP    51       0.475  -2.975  -0.875  1.00                 C  
ATOM    371  C   ASP    51       1.923  -3.090  -1.300  1.00                 C  
ATOM    372  O   ASP    51       2.324  -4.105  -1.885  1.00                 O  
ATOM    373  CB  ASP    51       0.036  -4.081   0.086  1.00                 C  
ATOM    374  CG  ASP    51       0.735  -3.998   1.429  1.00                 C  
ATOM    375  OD1 ASP    51       1.930  -3.637   1.454  1.00                 O  
ATOM    376  OD2 ASP    51       0.088  -4.294   2.455  1.00                 O  
ATOM    377  N   ALA    52       2.681  -2.069  -1.063  1.00                 N  
ATOM    378  CA  ALA    52       4.034  -1.996  -1.572  1.00                 C  
ATOM    379  C   ALA    52       5.079  -2.250  -0.502  1.00                 C  
ATOM    380  O   ALA    52       6.237  -1.931  -0.703  1.00                 O  
ATOM    381  CB  ALA    52       4.289  -0.638  -2.208  1.00                 C  
ATOM    382  N   SER    53       4.694  -2.903   0.573  1.00                 N  
ATOM    383  CA  SER    53       5.570  -3.089   1.731  1.00                 C  
ATOM    384  C   SER    53       6.941  -3.719   1.395  1.00                 C  
ATOM    385  O   SER    53       7.987  -3.117   1.689  1.00                 O  
ATOM    386  CB  SER    53       4.885  -3.959   2.787  1.00                 C  
ATOM    387  OG  SER    53       4.666  -5.272   2.301  1.00                 O  
ATOM    388  N   ARG    54       6.939  -4.905   0.803  1.00                 N  
ATOM    389  CA  ARG    54       8.170  -5.551   0.367  1.00                 C  
ATOM    390  C   ARG    54       8.997  -4.638  -0.550  1.00                 C  
ATOM    391  O   ARG    54      10.192  -4.503  -0.364  1.00                 O  
ATOM    392  CB  ARG    54       7.860  -6.864  -0.354  1.00                 C  
ATOM    393  CD  ARG    54       8.712  -8.944  -1.470  1.00                 C  
ATOM    394  NE  ARG    54       9.887  -9.718  -1.865  1.00                 N  
ATOM    395  CG  ARG    54       9.092  -7.638  -0.793  1.00                 C  
ATOM    396  CZ  ARG    54      10.536  -9.558  -3.014  1.00                 C  
ATOM    397  NH1 ARG    54      11.595 -10.308  -3.287  1.00                 N  
ATOM    398  NH2 ARG    54      10.124  -8.649  -3.886  1.00                 N  
ATOM    399  N   ALA    55       8.328  -3.923  -1.440  1.00                 N  
ATOM    400  CA  ALA    55       9.001  -3.138  -2.468  1.00                 C  
ATOM    401  C   ALA    55       9.647  -1.950  -1.847  1.00                 C  
ATOM    402  O   ALA    55      10.692  -1.498  -2.279  1.00                 O  
ATOM    403  CB  ALA    55       8.013  -2.718  -3.546  1.00                 C  
ATOM    404  N   HIS    56       9.007  -1.446  -0.839  1.00                 N  
ATOM    405  CA  HIS    56       9.505  -0.357  -0.061  1.00                 C  
ATOM    406  C   HIS    56      10.800  -0.744   0.614  1.00                 C  
ATOM    407  O   HIS    56      11.789  -0.010   0.562  1.00                 O  
ATOM    408  CB  HIS    56       8.468   0.078   0.977  1.00                 C  
ATOM    409  CG  HIS    56       7.293   0.797   0.392  1.00                 C  
ATOM    410  ND1 HIS    56       7.411   1.697  -0.645  1.00                 N  
ATOM    411  CE1 HIS    56       6.191   2.175  -0.951  1.00                 C  
ATOM    412  CD2 HIS    56       5.859   0.818   0.643  1.00                 C  
ATOM    413  NE2 HIS    56       5.256   1.652  -0.182  1.00                 N  
ATOM    414  N   GLY    57      10.788  -1.914   1.229  1.00                 N  
ATOM    415  CA  GLY    57      11.933  -2.387   1.950  1.00                 C  
ATOM    416  C   GLY    57      13.068  -2.782   1.046  1.00                 C  
ATOM    417  O   GLY    57      14.227  -2.680   1.426  1.00                 O  
ATOM    418  N   LEU    58      12.749  -3.238  -0.146  1.00                 N  
ATOM    419  CA  LEU    58      13.785  -3.637  -1.085  1.00                 C  
ATOM    420  C   LEU    58      14.268  -2.420  -1.870  1.00                 C  
ATOM    421  O   LEU    58      15.397  -2.398  -2.360  1.00                 O  
ATOM    422  CB  LEU    58      13.263  -4.721  -2.030  1.00                 C  
ATOM    423  CG  LEU    58      12.887  -6.057  -1.388  1.00                 C  
ATOM    424  CD1 LEU    58      12.276  -6.996  -2.417  1.00                 C  
ATOM    425  CD2 LEU    58      14.103  -6.702  -0.739  1.00                 C  
ATOM    426  N   TRP    59      13.368  -1.427  -1.995  1.00                 N  
ATOM    427  CA  TRP    59      13.584  -0.153  -2.723  1.00                 C  
ATOM    428  C   TRP    59      13.423  -0.407  -4.202  1.00                 C  
ATOM    429  O   TRP    59      13.945   0.310  -5.050  1.00                 O  
ATOM    430  CB  TRP    59      14.966   0.419  -2.403  1.00                 C  
ATOM    431  CG  TRP    59      15.198   0.645  -0.940  1.00                 C  
ATOM    432  CD1 TRP    59      16.008  -0.082  -0.117  1.00                 C  
ATOM    433  NE1 TRP    59      15.965   0.424   1.160  1.00                 N  
ATOM    434  CD2 TRP    59      14.613   1.669  -0.126  1.00                 C  
ATOM    435  CE2 TRP    59      15.113   1.501   1.177  1.00                 C  
ATOM    436  CH2 TRP    59      13.866   3.345   1.962  1.00                 C  
ATOM    437  CZ2 TRP    59      14.746   2.335   2.232  1.00                 C  
ATOM    438  CE3 TRP    59      13.714   2.711  -0.374  1.00                 C  
ATOM    439  CZ3 TRP    59      13.352   3.536   0.675  1.00                 C  
ATOM    440  N   SER    60      12.627  -1.398  -4.485  1.00                 N  
ATOM    441  CA  SER    60      12.374  -1.862  -5.808  1.00                 C  
ATOM    442  C   SER    60      11.005  -1.423  -6.279  1.00                 C  
ATOM    443  O   SER    60      10.105  -1.148  -5.482  1.00                 O  
ATOM    444  CB  SER    60      12.493  -3.386  -5.873  1.00                 C  
ATOM    445  OG  SER    60      12.157  -3.869  -7.162  1.00                 O  
ATOM    446  N   LEU    61      10.885  -1.323  -7.565  1.00                 N  
ATOM    447  CA  LEU    61       9.684  -0.874  -8.219  1.00                 C  
ATOM    448  C   LEU    61       9.096  -1.990  -9.054  1.00                 C  
ATOM    449  O   LEU    61       7.941  -1.958  -9.414  1.00                 O  
ATOM    450  CB  LEU    61       9.973   0.352  -9.087  1.00                 C  
ATOM    451  CG  LEU    61      10.485   1.595  -8.356  1.00                 C  
ATOM    452  CD1 LEU    61      10.820   2.701  -9.345  1.00                 C  
ATOM    453  CD2 LEU    61       9.460   2.084  -7.344  1.00                 C  
ATOM    454  N   GLU    62       9.912  -2.973  -9.353  1.00                 N  
ATOM    455  CA  GLU    62       9.485  -4.134 -10.106  1.00                 C  
ATOM    456  C   GLU    62       8.287  -4.820  -9.433  1.00                 C  
ATOM    457  O   GLU    62       8.360  -5.262  -8.284  1.00                 O  
ATOM    458  CB  GLU    62      10.639  -5.126 -10.261  1.00                 C  
ATOM    459  CD  GLU    62      11.485  -7.276 -11.283  1.00                 C  
ATOM    460  CG  GLU    62      10.306  -6.336 -11.118  1.00                 C  
ATOM    461  OE1 GLU    62      12.547  -7.007 -10.684  1.00                 O  
ATOM    462  OE2 GLU    62      11.347  -8.280 -12.013  1.00                 O  
ATOM    463  N   GLU    63       7.198  -4.904 -10.191  1.00                 N  
ATOM    464  CA  GLU    63       5.872  -5.358  -9.731  1.00                 C  
ATOM    465  C   GLU    63       5.890  -6.744  -9.139  1.00                 C  
ATOM    466  O   GLU    63       5.036  -7.074  -8.316  1.00                 O  
ATOM    467  CB  GLU    63       4.865  -5.323 -10.882  1.00                 C  
ATOM    468  CD  GLU    63       3.528  -3.928 -12.509  1.00                 C  
ATOM    469  CG  GLU    63       4.491  -3.922 -11.338  1.00                 C  
ATOM    470  OE1 GLU    63       3.062  -5.023 -12.889  1.00                 O  
ATOM    471  OE2 GLU    63       3.239  -2.838 -13.046  1.00                 O  
ATOM    472  N   LYS    64       6.847  -7.542  -9.544  1.00                 N  
ATOM    473  CA  LYS    64       6.955  -8.903  -9.048  1.00                 C  
ATOM    474  C   LYS    64       7.407  -8.915  -7.588  1.00                 C  
ATOM    475  O   LYS    64       7.194  -9.889  -6.866  1.00                 O  
ATOM    476  CB  LYS    64       7.927  -9.712  -9.910  1.00                 C  
ATOM    477  CD  LYS    64       8.435 -10.799 -12.114  1.00                 C  
ATOM    478  CE  LYS    64       7.921 -11.101 -13.512  1.00                 C  
ATOM    479  CG  LYS    64       7.424  -9.992 -11.316  1.00                 C  
ATOM    480  NZ  LYS    64       8.912 -11.871 -14.314  1.00                 N  
ATOM    481  N   ASP    65       8.011  -7.823  -7.165  1.00                 N  
ATOM    482  CA  ASP    65       8.502  -7.699  -5.812  1.00                 C  
ATOM    483  C   ASP    65       7.492  -6.938  -4.975  1.00                 C  
ATOM    484  O   ASP    65       7.318  -7.213  -3.798  1.00                 O  
ATOM    485  CB  ASP    65       9.863  -6.999  -5.798  1.00                 C  
ATOM    486  CG  ASP    65      10.940  -7.806  -6.495  1.00                 C  
ATOM    487  OD1 ASP    65      11.151  -8.975  -6.108  1.00                 O  
ATOM    488  OD2 ASP    65      11.573  -7.270  -7.428  1.00                 O  
ATOM    489  N   MET    66       6.805  -5.987  -5.609  1.00                 N  
ATOM    490  CA  MET    66       5.788  -5.196  -4.926  1.00                 C  
ATOM    491  C   MET    66       4.673  -6.147  -4.474  1.00                 C  
ATOM    492  O   MET    66       3.955  -6.714  -5.297  1.00                 O  
ATOM    493  CB  MET    66       5.256  -4.096  -5.847  1.00                 C  
ATOM    494  SD  MET    66       7.090  -2.224  -4.947  1.00                 S  
ATOM    495  CE  MET    66       5.721  -1.222  -4.375  1.00                 C  
ATOM    496  CG  MET    66       6.316  -3.111  -6.313  1.00                 C  
ATOM    497  N   THR    67       4.521  -6.287  -3.181  1.00                 N  
ATOM    498  CA  THR    67       3.706  -7.321  -2.618  1.00                 C  
ATOM    499  C   THR    67       3.392  -6.964  -1.159  1.00                 C  
ATOM    500  O   THR    67       4.186  -6.274  -0.518  1.00                 O  
ATOM    501  CB  THR    67       4.397  -8.694  -2.704  1.00                 C  
ATOM    502  OG1 THR    67       3.505  -9.712  -2.234  1.00                 O  
ATOM    503  CG2 THR    67       5.653  -8.714  -1.845  1.00                 C  
ATOM    504  N   HIS    68       2.228  -7.430  -0.622  1.00                 N  
ATOM    505  CA  HIS    68       1.802  -7.160   0.777  1.00                 C  
ATOM    506  C   HIS    68       2.532  -8.017   1.831  1.00                 C  
ATOM    507  O   HIS    68       2.053  -8.158   2.958  1.00                 O  
ATOM    508  CB  HIS    68       0.296  -7.380   0.930  1.00                 C  
ATOM    509  CG  HIS    68      -0.135  -8.794   0.695  1.00                 C  
ATOM    510  ND1 HIS    68      -0.153  -9.369  -0.558  1.00                 N  
ATOM    511  CE1 HIS    68      -0.583 -10.639  -0.451  1.00                 C  
ATOM    512  CD2 HIS    68      -0.607  -9.889   1.531  1.00                 C  
ATOM    513  NE2 HIS    68      -0.857 -10.957   0.799  1.00                 N  
ATOM    514  N   ASP    69       3.669  -8.543   1.487  1.00                 N  
ATOM    515  CA  ASP    69       4.375  -9.434   2.373  1.00                 C  
ATOM    516  C   ASP    69       5.608  -8.788   2.924  1.00                 C  
ATOM    517  O   ASP    69       6.374  -8.143   2.210  1.00                 O  
ATOM    518  CB  ASP    69       4.743 -10.730   1.648  1.00                 C  
ATOM    519  CG  ASP    69       3.527 -11.561   1.287  1.00                 C  
ATOM    520  OD1 ASP    69       2.462 -11.355   1.905  1.00                 O  
ATOM    521  OD2 ASP    69       3.640 -12.418   0.385  1.00                 O  
ATOM    522  N   LEU    70       5.774  -8.967   4.196  1.00                 N  
ATOM    523  CA  LEU    70       6.877  -8.438   4.922  1.00                 C  
ATOM    524  C   LEU    70       7.814  -9.519   5.350  1.00                 C  
ATOM    525  O   LEU    70       9.031  -9.326   5.385  1.00                 O  
ATOM    526  CB  LEU    70       6.389  -7.656   6.143  1.00                 C  
ATOM    527  CG  LEU    70       5.517  -6.431   5.859  1.00                 C  
ATOM    528  CD1 LEU    70       5.034  -5.802   7.158  1.00                 C  
ATOM    529  CD2 LEU    70       6.278  -5.410   5.028  1.00                 C  
ATOM    530  N   SER    71       7.282 -10.670   5.665  1.00                 N  
ATOM    531  CA  SER    71       8.114 -11.684   6.196  1.00                 C  
ATOM    532  C   SER    71       8.790 -12.519   5.146  1.00                 C  
ATOM    533  O   SER    71       8.333 -13.608   4.751  1.00                 O  
ATOM    534  CB  SER    71       7.313 -12.607   7.117  1.00                 C  
ATOM    535  OG  SER    71       6.863 -11.914   8.268  1.00                 O  
ATOM    536  N   GLY    72       9.813 -11.939   4.639  1.00                 N  
ATOM    537  CA  GLY    72      10.701 -12.578   3.753  1.00                 C  
ATOM    538  C   GLY    72      11.957 -11.757   3.656  1.00                 C  
ATOM    539  O   GLY    72      12.770 -11.911   2.743  1.00                 O  
ATOM    540  N   MET    73      12.096 -10.868   4.621  1.00                 N  
ATOM    541  CA  MET    73      13.192  -9.967   4.724  1.00                 C  
ATOM    542  C   MET    73      13.453  -9.619   6.188  1.00                 C  
ATOM    543  O   MET    73      12.572  -9.808   7.037  1.00                 O  
ATOM    544  CB  MET    73      12.922  -8.700   3.910  1.00                 C  
ATOM    545  SD  MET    73      11.414  -6.436   3.385  1.00                 S  
ATOM    546  CE  MET    73      10.083  -5.664   4.301  1.00                 C  
ATOM    547  CG  MET    73      11.759  -7.868   4.425  1.00                 C  
ATOM    548  N   SER    74      14.651  -9.168   6.479  1.00                 N  
ATOM    549  CA  SER    74      15.098  -8.939   7.841  1.00                 C  
ATOM    550  C   SER    74      14.878  -7.494   8.302  1.00                 C  
ATOM    551  O   SER    74      14.265  -6.698   7.595  1.00                 O  
ATOM    552  CB  SER    74      16.579  -9.293   7.985  1.00                 C  
ATOM    553  OG  SER    74      17.394  -8.377   7.275  1.00                 O  
ATOM    554  N   ASP    75      15.393  -7.156   9.489  1.00                 N  
ATOM    555  CA  ASP    75      15.223  -5.823  10.050  1.00                 C  
ATOM    556  C   ASP    75      15.855  -4.718   9.222  1.00                 C  
ATOM    557  O   ASP    75      15.296  -3.649   9.126  1.00                 O  
ATOM    558  CB  ASP    75      15.801  -5.760  11.465  1.00                 C  
ATOM    559  CG  ASP    75      14.960  -6.518  12.473  1.00                 C  
ATOM    560  OD1 ASP    75      13.803  -6.856  12.146  1.00                 O  
ATOM    561  OD2 ASP    75      15.457  -6.773  13.590  1.00                 O  
ATOM    562  N   GLN    76      16.999  -4.973   8.611  1.00                 N  
ATOM    563  CA  GLN    76      17.659  -3.953   7.754  1.00                 C  
ATOM    564  C   GLN    76      16.695  -3.559   6.603  1.00                 C  
ATOM    565  O   GLN    76      16.582  -2.394   6.208  1.00                 O  
ATOM    566  CB  GLN    76      18.984  -4.489   7.207  1.00                 C  
ATOM    567  CD  GLN    76      21.331  -5.280   7.704  1.00                 C  
ATOM    568  CG  GLN    76      20.073  -4.639   8.257  1.00                 C  
ATOM    569  OE1 GLN    76      21.273  -6.072   6.764  1.00                 O  
ATOM    570  NE2 GLN    76      22.473  -4.937   8.287  1.00                 N  
ATOM    571  N   GLN    77      15.985  -4.563   6.146  1.00                 N  
ATOM    572  CA  GLN    77      15.072  -4.513   5.050  1.00                 C  
ATOM    573  C   GLN    77      13.792  -3.856   5.490  1.00                 C  
ATOM    574  O   GLN    77      13.311  -2.900   4.886  1.00                 O  
ATOM    575  CB  GLN    77      14.806  -5.919   4.509  1.00                 C  
ATOM    576  CD  GLN    77      16.495  -5.830   2.634  1.00                 C  
ATOM    577  CG  GLN    77      16.016  -6.575   3.864  1.00                 C  
ATOM    578  OE1 GLN    77      15.721  -5.568   1.714  1.00                 O  
ATOM    579  NE2 GLN    77      17.778  -5.485   2.615  1.00                 N  
ATOM    580  N   LEU    78      13.266  -4.383   6.551  1.00                 N  
ATOM    581  CA  LEU    78      12.110  -3.862   7.223  1.00                 C  
ATOM    582  C   LEU    78      12.280  -2.387   7.586  1.00                 C  
ATOM    583  O   LEU    78      11.382  -1.590   7.347  1.00                 O  
ATOM    584  CB  LEU    78      11.814  -4.673   8.486  1.00                 C  
ATOM    585  CG  LEU    78      10.601  -4.230   9.307  1.00                 C  
ATOM    586  CD1 LEU    78       9.326  -4.337   8.483  1.00                 C  
ATOM    587  CD2 LEU    78      10.480  -5.057  10.578  1.00                 C  
ATOM    588  N   GLU    79      13.442  -2.016   8.123  1.00                 N  
ATOM    589  CA  GLU    79      13.696  -0.601   8.455  1.00                 C  
ATOM    590  C   GLU    79      13.588   0.271   7.256  1.00                 C  
ATOM    591  O   GLU    79      13.152   1.411   7.347  1.00                 O  
ATOM    592  CB  GLU    79      15.078  -0.440   9.090  1.00                 C  
ATOM    593  CD  GLU    79      16.589  -0.897  11.063  1.00                 C  
ATOM    594  CG  GLU    79      15.194  -1.035  10.484  1.00                 C  
ATOM    595  OE1 GLU    79      17.541  -0.703  10.278  1.00                 O  
ATOM    596  OE2 GLU    79      16.729  -0.983  12.301  1.00                 O  
ATOM    597  N   GLY    80      13.949  -0.276   6.131  1.00                 N  
ATOM    598  CA  GLY    80      13.885   0.434   4.913  1.00                 C  
ATOM    599  C   GLY    80      12.411   0.781   4.549  1.00                 C  
ATOM    600  O   GLY    80      12.122   1.924   4.199  1.00                 O  
ATOM    601  N   LEU    81      11.468  -0.191   4.678  1.00                 N  
ATOM    602  CA  LEU    81      10.050   0.128   4.395  1.00                 C  
ATOM    603  C   LEU    81       9.493   0.996   5.496  1.00                 C  
ATOM    604  O   LEU    81       8.609   1.815   5.272  1.00                 O  
ATOM    605  CB  LEU    81       9.231  -1.156   4.248  1.00                 C  
ATOM    606  CG  LEU    81       7.752  -0.980   3.896  1.00                 C  
ATOM    607  CD1 LEU    81       7.598  -0.250   2.571  1.00                 C  
ATOM    608  CD2 LEU    81       7.049  -2.328   3.842  1.00                 C  
ATOM    609  N   ASP    82      10.020   0.784   6.688  1.00                 N  
ATOM    610  CA  ASP    82       9.584   1.454   7.903  1.00                 C  
ATOM    611  C   ASP    82       9.725   2.954   7.714  1.00                 C  
ATOM    612  O   ASP    82       8.942   3.758   8.239  1.00                 O  
ATOM    613  CB  ASP    82      10.396   0.967   9.105  1.00                 C  
ATOM    614  CG  ASP    82      10.039  -0.449   9.514  1.00                 C  
ATOM    615  OD1 ASP    82       8.993  -0.953   9.056  1.00                 O  
ATOM    616  OD2 ASP    82      10.806  -1.053  10.292  1.00                 O  
ATOM    617  N   GLU    83      10.738   3.313   6.941  1.00                 N  
ATOM    618  CA  GLU    83      11.020   4.704   6.588  1.00                 C  
ATOM    619  C   GLU    83       9.872   5.225   5.743  1.00                 C  
ATOM    620  O   GLU    83       9.280   6.254   6.045  1.00                 O  
ATOM    621  CB  GLU    83      12.355   4.809   5.848  1.00                 C  
ATOM    622  CD  GLU    83      13.741   5.544   7.828  1.00                 C  
ATOM    623  CG  GLU    83      13.570   4.526   6.717  1.00                 C  
ATOM    624  OE1 GLU    83      13.740   6.756   7.529  1.00                 O  
ATOM    625  OE2 GLU    83      13.876   5.128   8.998  1.00                 O  
ATOM    626  N   VAL    84       9.482   4.462   4.728  1.00                 N  
ATOM    627  CA  VAL    84       8.382   4.878   3.870  1.00                 C  
ATOM    628  C   VAL    84       7.021   4.744   4.561  1.00                 C  
ATOM    629  O   VAL    84       6.217   5.679   4.595  1.00                 O  
ATOM    630  CB  VAL    84       8.359   4.078   2.554  1.00                 C  
ATOM    631  CG1 VAL    84       7.102   4.397   1.759  1.00                 C  
ATOM    632  CG2 VAL    84       9.604   4.372   1.731  1.00                 C  
ATOM    633  N   TYR    85       6.750   3.569   5.123  1.00                 N  
ATOM    634  CA  TYR    85       5.483   3.299   5.799  1.00                 C  
ATOM    635  C   TYR    85       5.226   4.169   7.014  1.00                 C  
ATOM    636  O   TYR    85       4.236   4.900   7.101  1.00                 O  
ATOM    637  CB  TYR    85       5.408   1.833   6.232  1.00                 C  
ATOM    638  CG  TYR    85       4.141   1.478   6.976  1.00                 C  
ATOM    639  OH  TYR    85       0.646   0.500   9.006  1.00                 O  
ATOM    640  CZ  TYR    85       1.803   0.824   8.336  1.00                 C  
ATOM    641  CD1 TYR    85       2.953   1.255   6.290  1.00                 C  
ATOM    642  CE1 TYR    85       1.790   0.929   6.962  1.00                 C  
ATOM    643  CD2 TYR    85       4.135   1.368   8.360  1.00                 C  
ATOM    644  CE2 TYR    85       2.982   1.043   9.048  1.00                 C  
ATOM    645  N   GLU    86       6.141   4.093   7.983  1.00                 N  
ATOM    646  CA  GLU    86       6.014   4.785   9.260  1.00                 C  
ATOM    647  C   GLU    86       6.330   6.279   9.272  1.00                 C  
ATOM    648  O   GLU    86       5.535   7.102   9.735  1.00                 O  
ATOM    649  CB  GLU    86       6.911   4.133  10.314  1.00                 C  
ATOM    650  CD  GLU    86       7.641   4.036  12.730  1.00                 C  
ATOM    651  CG  GLU    86       6.795   4.754  11.697  1.00                 C  
ATOM    652  OE1 GLU    86       8.296   3.035  12.370  1.00                 O  
ATOM    653  OE2 GLU    86       7.649   4.474  13.900  1.00                 O  
ATOM    654  N   LYS    87       7.499   6.656   8.764  1.00                 N  
ATOM    655  CA  LYS    87       7.899   8.060   8.759  1.00                 C  
ATOM    656  C   LYS    87       7.166   8.892   7.717  1.00                 C  
ATOM    657  O   LYS    87       6.590   9.943   8.012  1.00                 O  
ATOM    658  CB  LYS    87       9.405   8.187   8.523  1.00                 C  
ATOM    659  CD  LYS    87      11.740   7.859   9.384  1.00                 C  
ATOM    660  CE  LYS    87      12.593   7.379  10.547  1.00                 C  
ATOM    661  CG  LYS    87      10.258   7.719   9.691  1.00                 C  
ATOM    662  NZ  LYS    87      14.048   7.468  10.243  1.00                 N  
ATOM    663  N   THR    88       7.180   8.429   6.477  1.00                 N  
ATOM    664  CA  THR    88       6.540   9.149   5.391  1.00                 C  
ATOM    665  C   THR    88       5.020   9.033   5.313  1.00                 C  
ATOM    666  O   THR    88       4.280   9.623   6.106  1.00                 O  
ATOM    667  CB  THR    88       7.086   8.705   4.021  1.00                 C  
ATOM    668  OG1 THR    88       8.490   8.982   3.950  1.00                 O  
ATOM    669  CG2 THR    88       6.385   9.457   2.900  1.00                 C  
ATOM    670  N   TYR    89       4.504   8.230   4.441  1.00                 N  
ATOM    671  CA  TYR    89       3.115   8.136   4.063  1.00                 C  
ATOM    672  C   TYR    89       2.219   8.454   5.246  1.00                 C  
ATOM    673  O   TYR    89       1.194   9.121   5.107  1.00                 O  
ATOM    674  CB  TYR    89       2.802   6.742   3.516  1.00                 C  
ATOM    675  CG  TYR    89       3.393   6.472   2.151  1.00                 C  
ATOM    676  OH  TYR    89       5.021   5.714  -1.599  1.00                 O  
ATOM    677  CZ  TYR    89       4.482   5.967  -0.359  1.00                 C  
ATOM    678  CD1 TYR    89       3.806   5.194   1.795  1.00                 C  
ATOM    679  CE1 TYR    89       4.347   4.939   0.549  1.00                 C  
ATOM    680  CD2 TYR    89       3.537   7.496   1.223  1.00                 C  
ATOM    681  CE2 TYR    89       4.077   7.258  -0.027  1.00                 C  
ATOM    682  N   LEU    90       2.650   8.009   6.400  1.00                 N  
ATOM    683  CA  LEU    90       1.990   8.217   7.683  1.00                 C  
ATOM    684  C   LEU    90       1.736   9.678   8.020  1.00                 C  
ATOM    685  O   LEU    90       0.819   9.987   8.782  1.00                 O  
ATOM    686  CB  LEU    90       2.810   7.594   8.815  1.00                 C  
ATOM    687  CG  LEU    90       2.210   7.690  10.219  1.00                 C  
ATOM    688  CD1 LEU    90       0.862   6.988  10.277  1.00                 C  
ATOM    689  CD2 LEU    90       3.159   7.100  11.250  1.00                 C  
ATOM    690  N   PRO    91       2.498  10.577   7.457  1.00                 N  
ATOM    691  CA  PRO    91       2.338  11.956   7.800  1.00                 C  
ATOM    692  C   PRO    91       1.528  12.673   6.758  1.00                 C  
ATOM    693  O   PRO    91       1.108  13.811   6.963  1.00                 O  
ATOM    694  CB  PRO    91       3.770  12.489   7.868  1.00                 C  
ATOM    695  CD  PRO    91       3.960  10.147   7.412  1.00                 C  
ATOM    696  CG  PRO    91       4.604  11.285   8.153  1.00                 C  
ATOM    697  N   LYS    92       1.263  12.010   5.652  1.00                 N  
ATOM    698  CA  LYS    92       0.635  12.683   4.550  1.00                 C  
ATOM    699  C   LYS    92      -0.736  12.111   4.316  1.00                 C  
ATOM    700  O   LYS    92      -1.734  12.827   4.238  1.00                 O  
ATOM    701  CB  LYS    92       1.494  12.564   3.290  1.00                 C  
ATOM    702  CD  LYS    92       1.873  13.210   0.894  1.00                 C  
ATOM    703  CE  LYS    92       1.303  13.930  -0.317  1.00                 C  
ATOM    704  CG  LYS    92       0.928  13.293   2.082  1.00                 C  
ATOM    705  NZ  LYS    92       2.217  13.853  -1.490  1.00                 N  
ATOM    706  N   TYR    93      -0.781  10.815   4.234  1.00                 N  
ATOM    707  CA  TYR    93      -1.963  10.125   3.851  1.00                 C  
ATOM    708  C   TYR    93      -2.620   9.490   5.054  1.00                 C  
ATOM    709  O   TYR    93      -1.934   9.046   5.981  1.00                 O  
ATOM    710  CB  TYR    93      -1.646   9.064   2.795  1.00                 C  
ATOM    711  CG  TYR    93      -1.219   9.635   1.462  1.00                 C  
ATOM    712  OH  TYR    93      -0.031  11.200  -2.203  1.00                 O  
ATOM    713  CZ  TYR    93      -0.426  10.683  -0.991  1.00                 C  
ATOM    714  CD1 TYR    93       0.079   9.465   0.998  1.00                 C  
ATOM    715  CE1 TYR    93       0.477   9.984  -0.220  1.00                 C  
ATOM    716  CD2 TYR    93      -2.116  10.343   0.671  1.00                 C  
ATOM    717  CE2 TYR    93      -1.735  10.868  -0.549  1.00                 C  
ATOM    718  N   PRO    94      -3.940   9.469   5.082  1.00                 N  
ATOM    719  CA  PRO    94      -4.693   8.843   6.145  1.00                 C  
ATOM    720  C   PRO    94      -4.886   7.351   5.894  1.00                 C  
ATOM    721  O   PRO    94      -5.068   6.910   4.741  1.00                 O  
ATOM    722  CB  PRO    94      -6.031   9.585   6.138  1.00                 C  
ATOM    723  CD  PRO    94      -4.853  10.294   4.179  1.00                 C  
ATOM    724  CG  PRO    94      -6.224   9.994   4.716  1.00                 C  
ATOM    725  N   VAL    95      -4.823   6.585   6.940  1.00                 N  
ATOM    726  CA  VAL    95      -5.083   5.167   6.845  1.00                 C  
ATOM    727  C   VAL    95      -6.583   4.960   6.827  1.00                 C  
ATOM    728  O   VAL    95      -7.263   5.119   7.842  1.00                 O  
ATOM    729  CB  VAL    95      -4.424   4.394   8.003  1.00                 C  
ATOM    730  CG1 VAL    95      -4.759   2.913   7.912  1.00                 C  
ATOM    731  CG2 VAL    95      -2.918   4.605   7.995  1.00                 C  
ATOM    732  N   VAL    96      -7.089   4.639   5.675  1.00                 N  
ATOM    733  CA  VAL    96      -8.520   4.477   5.481  1.00                 C  
ATOM    734  C   VAL    96      -8.959   3.024   5.636  1.00                 C  
ATOM    735  O   VAL    96     -10.126   2.684   5.408  1.00                 O  
ATOM    736  CB  VAL    96      -8.965   4.997   4.101  1.00                 C  
ATOM    737  CG1 VAL    96      -8.634   6.474   3.956  1.00                 C  
ATOM    738  CG2 VAL    96      -8.310   4.189   2.991  1.00                 C  
ATOM    739  N   GLY    97      -8.046   2.174   6.027  1.00                 N  
ATOM    740  CA  GLY    97      -8.401   0.815   6.252  1.00                 C  
ATOM    741  C   GLY    97      -7.231  -0.112   6.233  1.00                 C  
ATOM    742  O   GLY    97      -6.075   0.318   6.306  1.00                 O  
ATOM    743  N   TYR    98      -7.522  -1.368   6.130  1.00                 N  
ATOM    744  CA  TYR    98      -6.519  -2.409   6.112  1.00                 C  
ATOM    745  C   TYR    98      -6.473  -3.069   4.782  1.00                 C  
ATOM    746  O   TYR    98      -7.426  -2.982   3.999  1.00                 O  
ATOM    747  CB  TYR    98      -6.797  -3.440   7.208  1.00                 C  
ATOM    748  CG  TYR    98      -6.663  -2.893   8.611  1.00                 C  
ATOM    749  OH  TYR    98      -6.312  -1.386  12.470  1.00                 O  
ATOM    750  CZ  TYR    98      -6.426  -1.885  11.193  1.00                 C  
ATOM    751  CD1 TYR    98      -7.745  -2.298   9.249  1.00                 C  
ATOM    752  CE1 TYR    98      -7.632  -1.796  10.531  1.00                 C  
ATOM    753  CD2 TYR    98      -5.457  -2.974   9.294  1.00                 C  
ATOM    754  CE2 TYR    98      -5.325  -2.478  10.577  1.00                 C  
ATOM    755  N   MET    99      -5.401  -3.740   4.533  1.00                 N  
ATOM    756  CA  MET    99      -5.353  -4.618   3.436  1.00                 C  
ATOM    757  C   MET    99      -5.093  -6.003   3.984  1.00                 C  
ATOM    758  O   MET    99      -4.277  -6.185   4.897  1.00                 O  
ATOM    759  CB  MET    99      -4.275  -4.178   2.444  1.00                 C  
ATOM    760  SD  MET    99      -2.868  -4.524   0.082  1.00                 S  
ATOM    761  CE  MET    99      -3.667  -3.109  -0.672  1.00                 C  
ATOM    762  CG  MET    99      -4.152  -5.073   1.222  1.00                 C  
ATOM    763  N   ASP   100      -5.798  -6.938   3.471  1.00                 N  
ATOM    764  CA  ASP   100      -5.815  -8.261   3.971  1.00                 C  
ATOM    765  C   ASP   100      -5.497  -9.265   2.936  1.00                 C  
ATOM    766  O   ASP   100      -5.718  -9.052   1.744  1.00                 O  
ATOM    767  CB  ASP   100      -7.179  -8.584   4.585  1.00                 C  
ATOM    768  CG  ASP   100      -7.186  -9.909   5.323  1.00                 C  
ATOM    769  OD1 ASP   100      -6.113 -10.324   5.809  1.00                 O  
ATOM    770  OD2 ASP   100      -8.265 -10.531   5.416  1.00                 O  
TER
