# Supplementary material for: Comparative Single-Cell Transcriptomics Reveals Novel Genes Involved in Bivalve Embryonic Shell Formation and Questions Ontogenetic Homology of Molluscan Shell Types
Source: Front Cell Dev Biol. 2022 Jun 9;10:883755. doi: 10.3389/fcell.2022.883755 (PMC9261976; doi:10.3389/fcell.2022.883755)
Supplement: Supplementary file 1 [file DataSheet1.ZIP › Supplementary_File1/s_f_2/5acd143a4f5c261b.final.pdb]

ATOM      1  N   LEU     4      59.128  37.820  45.790  1.00                 N  
ATOM      2  CA  LEU     4      59.034  37.694  47.238  1.00                 C  
ATOM      3  C   LEU     4      57.988  36.850  47.621  1.00                 C  
ATOM      4  O   LEU     4      57.613  36.823  48.794  1.00                 O  
ATOM      5  CB  LEU     4      58.849  39.068  47.885  1.00                 C  
ATOM      6  CG  LEU     4      60.125  39.874  48.141  1.00                 C  
ATOM      7  CD1 LEU     4      61.006  39.174  49.164  1.00                 C  
ATOM      8  CD2 LEU     4      60.891  40.094  46.846  1.00                 C  
ATOM      9  N   THR     5      57.610  36.230  46.595  1.00                 N  
ATOM     10  CA  THR     5      56.498  35.372  46.983  1.00                 C  
ATOM     11  C   THR     5      55.509  36.120  47.867  1.00                 C  
ATOM     12  O   THR     5      54.619  36.810  47.371  1.00                 O  
ATOM     13  CB  THR     5      56.988  34.111  47.719  1.00                 C  
ATOM     14  OG1 THR     5      57.681  34.491  48.914  1.00                 O  
ATOM     15  CG2 THR     5      57.938  33.315  46.838  1.00                 C  
ATOM     16  N   SER     6      55.707  36.003  49.143  1.00                 N  
ATOM     17  CA  SER     6      54.805  36.650  50.087  1.00                 C  
ATOM     18  C   SER     6      54.574  38.117  49.718  1.00                 C  
ATOM     19  O   SER     6      55.457  38.796  49.167  1.00                 O  
ATOM     20  CB  SER     6      55.357  36.549  51.510  1.00                 C  
ATOM     21  OG  SER     6      55.430  35.199  51.935  1.00                 O  
ATOM     22  N   TRP     7      53.362  38.545  50.010  1.00                 N  
ATOM     23  CA  TRP     7      53.002  39.950  49.932  1.00                 C  
ATOM     24  C   TRP     7      53.783  40.629  51.057  1.00                 C  
ATOM     25  O   TRP     7      54.355  41.692  50.932  1.00                 O  
ATOM     26  CB  TRP     7      51.487  40.123  50.062  1.00                 C  
ATOM     27  CG  TRP     7      51.036  41.548  49.959  1.00                 C  
ATOM     28  CD1 TRP     7      50.750  42.237  48.816  1.00                 C  
ATOM     29  NE1 TRP     7      50.367  43.521  49.120  1.00                 N  
ATOM     30  CD2 TRP     7      50.817  42.459  51.044  1.00                 C  
ATOM     31  CE2 TRP     7      50.401  43.680  50.483  1.00                 C  
ATOM     32  CH2 TRP     7      50.221  44.671  52.618  1.00                 C  
ATOM     33  CZ2 TRP     7      50.099  44.795  51.263  1.00                 C  
ATOM     34  CE3 TRP     7      50.932  42.360  52.433  1.00                 C  
ATOM     35  CZ3 TRP     7      50.633  43.468  53.202  1.00                 C  
ATOM     36  N   GLU     8      53.841  40.001  52.196  1.00                 N  
ATOM     37  CA  GLU     8      54.506  40.618  53.345  1.00                 C  
ATOM     38  C   GLU     8      55.945  41.084  53.026  1.00                 C  
ATOM     39  O   GLU     8      56.354  42.198  53.381  1.00                 O  
ATOM     40  CB  GLU     8      54.543  39.648  54.527  1.00                 C  
ATOM     41  CD  GLU     8      55.162  39.247  56.943  1.00                 C  
ATOM     42  CG  GLU     8      55.176  40.224  55.784  1.00                 C  
ATOM     43  OE1 GLU     8      54.675  38.112  56.758  1.00                 O  
ATOM     44  OE2 GLU     8      55.639  39.617  58.037  1.00                 O  
ATOM     45  N   GLU     9      56.707  40.220  52.373  1.00                 N  
ATOM     46  CA  GLU     9      58.122  40.507  52.036  1.00                 C  
ATOM     47  C   GLU     9      58.215  41.627  51.008  1.00                 C  
ATOM     48  O   GLU     9      59.137  42.428  51.020  1.00                 O  
ATOM     49  CB  GLU     9      58.814  39.247  51.512  1.00                 C  
ATOM     50  CD  GLU     9      59.656  36.915  51.996  1.00                 C  
ATOM     51  CG  GLU     9      59.023  38.170  52.564  1.00                 C  
ATOM     52  OE1 GLU     9      59.755  36.810  50.755  1.00                 O  
ATOM     53  OE2 GLU     9      60.052  36.037  52.791  1.00                 O  
ATOM     54  N   PHE    10      57.267  41.622  50.087  1.00                 N  
ATOM     55  CA  PHE    10      57.224  42.641  49.074  1.00                 C  
ATOM     56  C   PHE    10      57.006  44.017  49.720  1.00                 C  
ATOM     57  O   PHE    10      57.757  44.947  49.476  1.00                 O  
ATOM     58  CB  PHE    10      56.120  42.341  48.058  1.00                 C  
ATOM     59  CG  PHE    10      55.972  43.392  46.996  1.00                 C  
ATOM     60  CZ  PHE    10      55.692  45.339  45.032  1.00                 C  
ATOM     61  CD1 PHE    10      56.839  43.434  45.918  1.00                 C  
ATOM     62  CE1 PHE    10      56.702  44.401  44.940  1.00                 C  
ATOM     63  CD2 PHE    10      54.965  44.338  47.073  1.00                 C  
ATOM     64  CE2 PHE    10      54.829  45.305  46.096  1.00                 C  
ATOM     65  N   ALA    11      55.959  44.133  50.523  1.00                 N  
ATOM     66  CA  ALA    11      55.611  45.377  51.196  1.00                 C  
ATOM     67  C   ALA    11      56.763  45.994  51.953  1.00                 C  
ATOM     68  O   ALA    11      57.010  47.194  51.830  1.00                 O  
ATOM     69  CB  ALA    11      54.454  45.154  52.158  1.00                 C  
ATOM     70  N   LYS    12      57.419  45.180  52.777  1.00                 N  
ATOM     71  CA  LYS    12      58.539  45.627  53.599  1.00                 C  
ATOM     72  C   LYS    12      59.667  46.139  52.728  1.00                 C  
ATOM     73  O   LYS    12      60.210  47.210  52.979  1.00                 O  
ATOM     74  CB  LYS    12      59.033  44.490  54.496  1.00                 C  
ATOM     75  CD  LYS    12      60.598  43.714  56.298  1.00                 C  
ATOM     76  CE  LYS    12      61.779  44.086  57.180  1.00                 C  
ATOM     77  CG  LYS    12      60.191  44.873  55.402  1.00                 C  
ATOM     78  NZ  LYS    12      62.188  42.960  58.064  1.00                 N  
ATOM     79  N   ALA    13      60.004  45.357  51.703  1.00                 N  
ATOM     80  CA  ALA    13      61.073  45.699  50.784  1.00                 C  
ATOM     81  C   ALA    13      60.803  47.021  50.067  1.00                 C  
ATOM     82  O   ALA    13      61.687  47.879  49.978  1.00                 O  
ATOM     83  CB  ALA    13      61.269  44.590  49.762  1.00                 C  
ATOM     84  N   ALA    14      59.586  47.148  49.530  1.00                 N  
ATOM     85  CA  ALA    14      59.147  48.331  48.797  1.00                 C  
ATOM     86  C   ALA    14      59.136  49.572  49.673  1.00                 C  
ATOM     87  O   ALA    14      59.454  50.660  49.219  1.00                 O  
ATOM     88  CB  ALA    14      57.762  48.107  48.210  1.00                 C  
ATOM     89  N   GLU    15      58.815  49.367  50.943  1.00                 N  
ATOM     90  CA  GLU    15      58.745  50.419  51.951  1.00                 C  
ATOM     91  C   GLU    15      60.152  50.964  52.280  1.00                 C  
ATOM     92  O   GLU    15      60.331  52.181  52.398  1.00                 O  
ATOM     93  CB  GLU    15      58.071  49.899  53.222  1.00                 C  
ATOM     94  CD  GLU    15      57.127  50.427  55.505  1.00                 C  
ATOM     95  CG  GLU    15      57.885  50.953  54.302  1.00                 C  
ATOM     96  OE1 GLU    15      55.976  49.974  55.330  1.00                 O  
ATOM     97  OE2 GLU    15      57.683  50.469  56.622  1.00                 O  
ATOM     98  N   ARG    16      61.142  50.075  52.439  1.00                 N  
ATOM     99  CA  ARG    16      62.513  50.501  52.676  1.00                 C  
ATOM    100  C   ARG    16      63.093  51.185  51.443  1.00                 C  
ATOM    101  O   ARG    16      63.810  52.166  51.538  1.00                 O  
ATOM    102  CB  ARG    16      63.383  49.308  53.075  1.00                 C  
ATOM    103  CD  ARG    16      63.193  49.518  55.569  1.00                 C  
ATOM    104  NE  ARG    16      62.163  50.545  55.708  1.00                 N  
ATOM    105  CG  ARG    16      62.949  48.626  54.363  1.00                 C  
ATOM    106  CZ  ARG    16      60.933  50.313  56.155  1.00                 C  
ATOM    107  NH1 ARG    16      60.063  51.309  56.247  1.00                 N  
ATOM    108  NH2 ARG    16      60.576  49.086  56.508  1.00                 N  
ATOM    109  N   LEU    17      62.741  50.670  50.268  1.00                 N  
ATOM    110  CA  LEU    17      63.159  51.270  49.011  1.00                 C  
ATOM    111  C   LEU    17      62.612  52.691  48.911  1.00                 C  
ATOM    112  O   LEU    17      63.283  53.594  48.413  1.00                 O  
ATOM    113  CB  LEU    17      62.687  50.421  47.829  1.00                 C  
ATOM    114  CG  LEU    17      63.071  50.925  46.436  1.00                 C  
ATOM    115  CD1 LEU    17      64.583  50.994  46.288  1.00                 C  
ATOM    116  CD2 LEU    17      62.473  50.034  45.358  1.00                 C  
ATOM    117  N   TYR    18      61.397  52.895  49.400  1.00                 N  
ATOM    118  CA  TYR    18      60.809  54.226  49.336  1.00                 C  
ATOM    119  C   TYR    18      61.498  55.199  50.303  1.00                 C  
ATOM    120  O   TYR    18      61.847  56.310  49.925  1.00                 O  
ATOM    121  CB  TYR    18      59.311  54.166  49.643  1.00                 C  
ATOM    122  CG  TYR    18      58.624  55.512  49.607  1.00                 C  
ATOM    123  OH  TYR    18      56.733  59.213  49.491  1.00                 O  
ATOM    124  CZ  TYR    18      57.358  57.988  49.531  1.00                 C  
ATOM    125  CD1 TYR    18      58.287  56.106  48.398  1.00                 C  
ATOM    126  CE1 TYR    18      57.658  57.336  48.355  1.00                 C  
ATOM    127  CD2 TYR    18      58.314  56.184  50.783  1.00                 C  
ATOM    128  CE2 TYR    18      57.685  57.414  50.759  1.00                 C  
ATOM    129  N   THR    19      61.590  54.790  51.565  1.00                 N  
ATOM    130  CA  THR    19      62.177  55.573  52.629  1.00                 C  
ATOM    131  C   THR    19      63.640  55.929  52.380  1.00                 C  
ATOM    132  O   THR    19      64.129  56.961  52.852  1.00                 O  
ATOM    133  CB  THR    19      62.084  54.845  53.983  1.00                 C  
ATOM    134  OG1 THR    19      62.762  53.585  53.899  1.00                 O  
ATOM    135  CG2 THR    19      60.630  54.592  54.352  1.00                 C  
ATOM    136  N   ASN    20      64.321  55.087  51.612  1.00                 N  
ATOM    137  CA  ASN    20      65.720  55.302  51.292  1.00                 C  
ATOM    138  C   ASN    20      65.869  56.660  50.607  1.00                 C  
ATOM    139  O   ASN    20      66.589  57.519  51.094  1.00                 O  
ATOM    140  CB  ASN    20      66.251  54.164  50.419  1.00                 C  
ATOM    141  CG  ASN    20      67.739  54.279  50.151  1.00                 C  
ATOM    142  OD1 ASN    20      68.551  54.220  51.074  1.00                 O  
ATOM    143  ND2 ASN    20      68.100  54.445  48.884  1.00                 N  
ATOM    144  N   GLU    21      65.152  56.847  49.505  1.00                 N  
ATOM    145  CA  GLU    21      65.165  58.095  48.764  1.00                 C  
ATOM    146  C   GLU    21      63.782  58.412  48.143  1.00                 C  
ATOM    147  O   GLU    21      63.554  58.155  46.969  1.00                 O  
ATOM    148  CB  GLU    21      66.226  58.053  47.663  1.00                 C  
ATOM    149  CD  GLU    21      68.675  57.909  47.061  1.00                 C  
ATOM    150  CG  GLU    21      67.652  57.937  48.179  1.00                 C  
ATOM    151  OE1 GLU    21      68.953  56.809  46.537  1.00                 O  
ATOM    152  OE2 GLU    21      69.200  58.986  46.708  1.00                 O  
ATOM    153  N   PRO    22      62.875  59.044  48.916  1.00                 N  
ATOM    154  CA  PRO    22      61.502  59.424  48.494  1.00                 C  
ATOM    155  C   PRO    22      61.366  60.197  47.180  1.00                 C  
ATOM    156  O   PRO    22      60.397  60.030  46.452  1.00                 O  
ATOM    157  CB  PRO    22      60.992  60.302  49.639  1.00                 C  
ATOM    158  CD  PRO    22      63.118  59.479  50.372  1.00                 C  
ATOM    159  CG  PRO    22      61.729  59.813  50.841  1.00                 C  
ATOM    160  N   MET    23      62.363  61.015  46.859  1.00                 N  
ATOM    161  CA  MET    23      62.346  61.828  45.639  1.00                 C  
ATOM    162  C   MET    23      62.642  61.084  44.341  1.00                 C  
ATOM    163  O   MET    23      62.305  61.546  43.250  1.00                 O  
ATOM    164  CB  MET    23      63.348  62.979  45.748  1.00                 C  
ATOM    165  SD  MET    23      61.373  64.765  46.515  1.00                 S  
ATOM    166  CE  MET    23      61.679  65.663  44.996  1.00                 C  
ATOM    167  CG  MET    23      62.989  64.017  46.799  1.00                 C  
ATOM    168  N   LYS    24      63.305  59.943  44.451  1.00                 N  
ATOM    169  CA  LYS    24      63.675  59.150  43.268  1.00                 C  
ATOM    170  C   LYS    24      62.800  57.935  42.978  1.00                 C  
ATOM    171  O   LYS    24      62.890  57.354  41.897  1.00                 O  
ATOM    172  CB  LYS    24      65.119  58.657  43.384  1.00                 C  
ATOM    173  CD  LYS    24      67.564  59.209  43.501  1.00                 C  
ATOM    174  CE  LYS    24      68.602  60.320  43.493  1.00                 C  
ATOM    175  CG  LYS    24      66.156  59.768  43.384  1.00                 C  
ATOM    176  NZ  LYS    24      69.986  59.788  43.629  1.00                 N  
ATOM    177  N   CYS    25      61.960  57.551  43.937  1.00                 N  
ATOM    178  CA  CYS    25      61.103  56.377  43.791  1.00                 C  
ATOM    179  C   CYS    25      59.758  56.604  43.083  1.00                 C  
ATOM    180  O   CYS    25      59.080  57.602  43.299  1.00                 O  
ATOM    181  CB  CYS    25      60.799  55.762  45.159  1.00                 C  
ATOM    182  SG  CYS    25      62.249  55.120  46.028  1.00                 S  
ATOM    183  N   ARG    26      59.401  55.657  42.222  1.00                 N  
ATOM    184  CA  ARG    26      58.152  55.691  41.461  1.00                 C  
ATOM    185  C   ARG    26      57.289  54.501  41.832  1.00                 C  
ATOM    186  O   ARG    26      57.774  53.367  41.874  1.00                 O  
ATOM    187  CB  ARG    26      58.440  55.704  39.958  1.00                 C  
ATOM    188  CD  ARG    26      59.428  56.891  37.980  1.00                 C  
ATOM    189  NE  ARG    26      60.252  55.751  37.584  1.00                 N  
ATOM    190  CG  ARG    26      59.198  56.932  39.482  1.00                 C  
ATOM    191  CZ  ARG    26      61.581  55.749  37.600  1.00                 C  
ATOM    192  NH1 ARG    26      62.247  54.666  37.222  1.00                 N  
ATOM    193  NH2 ARG    26      62.241  56.829  37.994  1.00                 N  
ATOM    194  N   PHE    27      56.019  54.761  42.126  1.00                 N  
ATOM    195  CA  PHE    27      55.093  53.694  42.465  1.00                 C  
ATOM    196  C   PHE    27      54.200  53.476  41.242  1.00                 C  
ATOM    197  O   PHE    27      53.569  54.410  40.764  1.00                 O  
ATOM    198  CB  PHE    27      54.289  54.059  43.714  1.00                 C  
ATOM    199  CG  PHE    27      55.115  54.136  44.966  1.00                 C  
ATOM    200  CZ  PHE    27      56.649  54.272  47.281  1.00                 C  
ATOM    201  CD1 PHE    27      54.824  55.064  45.950  1.00                 C  
ATOM    202  CE1 PHE    27      55.584  55.135  47.102  1.00                 C  
ATOM    203  CD2 PHE    27      56.184  53.279  45.160  1.00                 C  
ATOM    204  CE2 PHE    27      56.945  53.349  46.312  1.00                 C  
ATOM    205  N   VAL    28      54.209  52.267  40.683  1.00                 N  
ATOM    206  CA  VAL    28      53.408  51.985  39.493  1.00                 C  
ATOM    207  C   VAL    28      52.308  50.947  39.723  1.00                 C  
ATOM    208  O   VAL    28      52.486  50.000  40.466  1.00                 O  
ATOM    209  CB  VAL    28      54.286  51.507  38.322  1.00                 C  
ATOM    210  CG1 VAL    28      53.424  51.150  37.121  1.00                 C  
ATOM    211  CG2 VAL    28      55.307  52.573  37.952  1.00                 C  
ATOM    212  N   THR    29      51.147  51.187  39.118  1.00                 N  
ATOM    213  CA  THR    29      49.979  50.298  39.207  1.00                 C  
ATOM    214  C   THR    29      49.531  50.017  37.781  1.00                 C  
ATOM    215  O   THR    29      49.468  50.927  36.947  1.00                 O  
ATOM    216  CB  THR    29      48.852  50.930  40.045  1.00                 C  
ATOM    217  OG1 THR    29      49.329  51.198  41.369  1.00                 O  
ATOM    218  CG2 THR    29      47.664  49.984  40.138  1.00                 C  
ATOM    219  N   LYS    30      49.305  48.744  37.487  1.00                 N  
ATOM    220  CA  LYS    30      48.886  48.327  36.158  1.00                 C  
ATOM    221  C   LYS    30      47.736  47.333  36.303  1.00                 C  
ATOM    222  O   LYS    30      47.876  46.278  36.906  1.00                 O  
ATOM    223  CB  LYS    30      50.062  47.716  35.393  1.00                 C  
ATOM    224  CD  LYS    30      50.950  46.754  33.251  1.00                 C  
ATOM    225  CE  LYS    30      50.609  46.310  31.839  1.00                 C  
ATOM    226  CG  LYS    30      49.727  47.302  33.969  1.00                 C  
ATOM    227  NZ  LYS    30      51.794  45.754  31.130  1.00                 N  
ATOM    228  N   TYR    31      46.583  47.713  35.779  1.00                 N  
ATOM    229  CA  TYR    31      45.405  46.883  35.864  1.00                 C  
ATOM    230  C   TYR    31      45.021  46.406  34.488  1.00                 C  
ATOM    231  O   TYR    31      44.935  47.190  33.540  1.00                 O  
ATOM    232  CB  TYR    31      44.254  47.652  36.515  1.00                 C  
ATOM    233  CG  TYR    31      42.984  46.844  36.665  1.00                 C  
ATOM    234  OH  TYR    31      39.501  44.613  37.088  1.00                 O  
ATOM    235  CZ  TYR    31      40.653  45.352  36.947  1.00                 C  
ATOM    236  CD1 TYR    31      42.878  45.861  37.641  1.00                 C  
ATOM    237  CE1 TYR    31      41.721  45.118  37.784  1.00                 C  
ATOM    238  CD2 TYR    31      41.897  47.066  35.829  1.00                 C  
ATOM    239  CE2 TYR    31      40.733  46.332  35.958  1.00                 C  
ATOM    240  N   ARG    32      44.928  45.095  34.337  1.00                 N  
ATOM    241  CA  ARG    32      44.498  44.568  33.059  1.00                 C  
ATOM    242  C   ARG    32      43.223  43.752  33.271  1.00                 C  
ATOM    243  O   ARG    32      43.272  42.586  33.651  1.00                 O  
ATOM    244  CB  ARG    32      45.605  43.720  32.429  1.00                 C  
ATOM    245  CD  ARG    32      47.929  43.594  31.489  1.00                 C  
ATOM    246  NE  ARG    32      47.510  42.993  30.225  1.00                 N  
ATOM    247  CG  ARG    32      46.858  44.503  32.070  1.00                 C  
ATOM    248  CZ  ARG    32      47.591  43.601  29.046  1.00                 C  
ATOM    249  NH1 ARG    32      47.185  42.976  27.949  1.00                 N  
ATOM    250  NH2 ARG    32      48.077  44.832  28.966  1.00                 N  
ATOM    251  N   HIS    33      42.085  44.421  33.104  1.00                 N  
ATOM    252  CA  HIS    33      40.761  43.807  33.273  1.00                 C  
ATOM    253  C   HIS    33      40.540  42.509  32.513  1.00                 C  
ATOM    254  O   HIS    33      40.139  41.509  33.100  1.00                 O  
ATOM    255  CB  HIS    33      39.660  44.784  32.854  1.00                 C  
ATOM    256  CG  HIS    33      38.277  44.225  32.980  1.00                 C  
ATOM    257  ND1 HIS    33      37.651  44.052  34.195  1.00                 N  
ATOM    258  CE1 HIS    33      36.427  43.535  33.987  1.00                 C  
ATOM    259  CD2 HIS    33      37.263  43.744  32.052  1.00                 C  
ATOM    260  NE2 HIS    33      36.188  43.348  32.704  1.00                 N  
ATOM    261  N   CYS    34      40.764  42.550  31.203  1.00                 N  
ATOM    262  CA  CYS    34      40.599  41.387  30.335  1.00                 C  
ATOM    263  C   CYS    34      41.422  40.172  30.789  1.00                 C  
ATOM    264  O   CYS    34      40.951  39.040  30.704  1.00                 O  
ATOM    265  CB  CYS    34      40.980  41.735  28.895  1.00                 C  
ATOM    266  SG  CYS    34      39.823  42.849  28.065  1.00                 S  
ATOM    267  N   ASP    35      42.644  40.411  31.266  1.00                 N  
ATOM    268  CA  ASP    35      43.518  39.336  31.741  1.00                 C  
ATOM    269  C   ASP    35      43.215  38.945  33.182  1.00                 C  
ATOM    270  O   ASP    35      43.624  37.883  33.646  1.00                 O  
ATOM    271  CB  ASP    35      44.987  39.747  31.620  1.00                 C  
ATOM    272  CG  ASP    35      45.443  39.861  30.179  1.00                 C  
ATOM    273  OD1 ASP    35      44.745  39.328  29.291  1.00                 O  
ATOM    274  OD2 ASP    35      46.499  40.483  29.938  1.00                 O  
ATOM    275  N   GLY    36      42.525  39.823  33.894  1.00                 N  
ATOM    276  CA  GLY    36      42.188  39.551  35.279  1.00                 C  
ATOM    277  C   GLY    36      43.396  39.612  36.192  1.00                 C  
ATOM    278  O   GLY    36      43.528  38.782  37.094  1.00                 O  
ATOM    279  N   LYS    37      44.286  40.579  35.956  1.00                 N  
ATOM    280  CA  LYS    37      45.461  40.723  36.813  1.00                 C  
ATOM    281  C   LYS    37      45.831  42.161  37.185  1.00                 C  
ATOM    282  O   LYS    37      45.558  43.108  36.450  1.00                 O  
ATOM    283  CB  LYS    37      46.685  40.083  36.156  1.00                 C  
ATOM    284  CD  LYS    37      47.840  38.002  35.358  1.00                 C  
ATOM    285  CE  LYS    37      47.712  36.504  35.132  1.00                 C  
ATOM    286  CG  LYS    37      46.566  38.581  35.950  1.00                 C  
ATOM    287  NZ  LYS    37      48.965  35.916  34.583  1.00                 N  
ATOM    288  N   LEU    38      46.357  42.312  38.395  1.00                 N  
ATOM    289  CA  LEU    38      46.803  43.595  38.891  1.00                 C  
ATOM    290  C   LEU    38      48.309  43.509  39.178  1.00                 C  
ATOM    291  O   LEU    38      48.822  42.475  39.606  1.00                 O  
ATOM    292  CB  LEU    38      46.016  43.989  40.142  1.00                 C  
ATOM    293  CG  LEU    38      46.418  45.306  40.810  1.00                 C  
ATOM    294  CD1 LEU    38      46.109  46.485  39.901  1.00                 C  
ATOM    295  CD2 LEU    38      45.711  45.469  42.147  1.00                 C  
ATOM    296  N   GLU    39      49.016  44.602  38.928  1.00                 N  
ATOM    297  CA  GLU    39      50.441  44.620  39.172  1.00                 C  
ATOM    298  C   GLU    39      50.947  45.920  39.804  1.00                 C  
ATOM    299  O   GLU    39      50.625  47.003  39.338  1.00                 O  
ATOM    300  CB  GLU    39      51.210  44.380  37.871  1.00                 C  
ATOM    301  CD  GLU    39      53.443  44.014  36.749  1.00                 C  
ATOM    302  CG  GLU    39      52.720  44.327  38.044  1.00                 C  
ATOM    303  OE1 GLU    39      52.762  43.806  35.723  1.00                 O  
ATOM    304  OE2 GLU    39      54.692  43.976  36.760  1.00                 O  
ATOM    305  N   VAL    40      51.689  45.804  40.902  1.00                 N  
ATOM    306  CA  VAL    40      52.279  46.969  41.542  1.00                 C  
ATOM    307  C   VAL    40      53.834  46.933  41.552  1.00                 C  
ATOM    308  O   VAL    40      54.493  45.952  41.954  1.00                 O  
ATOM    309  CB  VAL    40      51.779  47.132  42.989  1.00                 C  
ATOM    310  CG1 VAL    40      52.448  48.325  43.653  1.00                 C  
ATOM    311  CG2 VAL    40      50.265  47.283  43.016  1.00                 C  
ATOM    312  N   LYS    41      54.413  48.033  41.101  1.00                 N  
ATOM    313  CA  LYS    41      55.841  48.156  41.051  1.00                 C  
ATOM    314  C   LYS    41      56.357  49.389  41.788  1.00                 C  
ATOM    315  O   LYS    41      55.821  50.484  41.648  1.00                 O  
ATOM    316  CB  LYS    41      56.324  48.201  39.600  1.00                 C  
ATOM    317  CD  LYS    41      58.248  48.260  37.988  1.00                 C  
ATOM    318  CE  LYS    41      59.757  48.357  37.839  1.00                 C  
ATOM    319  CG  LYS    41      57.835  48.275  39.451  1.00                 C  
ATOM    320  NZ  LYS    41      60.172  48.396  36.410  1.00                 N  
ATOM    321  N   ILE    42      57.359  49.174  42.632  1.00                 N  
ATOM    322  CA  ILE    42      58.023  50.242  43.362  1.00                 C  
ATOM    323  C   ILE    42      59.487  50.153  42.912  1.00                 C  
ATOM    324  O   ILE    42      60.129  49.122  43.068  1.00                 O  
ATOM    325  CB  ILE    42      57.836  50.087  44.883  1.00                 C  
ATOM    326  CD1 ILE    42      56.063  49.763  46.686  1.00                 C  
ATOM    327  CG1 ILE    42      56.349  50.118  45.243  1.00                 C  
ATOM    328  CG2 ILE    42      58.622  51.156  45.627  1.00                 C  
ATOM    329  N   THR    43      59.964  51.206  42.261  1.00                 N  
ATOM    330  CA  THR    43      61.334  51.266  41.767  1.00                 C  
ATOM    331  C   THR    43      61.972  52.667  41.861  1.00                 C  
ATOM    332  O   THR    43      61.278  53.679  42.004  1.00                 O  
ATOM    333  CB  THR    43      61.426  50.804  40.301  1.00                 C  
ATOM    334  OG1 THR    43      62.802  50.709  39.912  1.00                 O  
ATOM    335  CG2 THR    43      60.729  51.798  39.384  1.00                 C  
ATOM    336  N   ASP    44      63.308  52.686  41.864  1.00                 N  
ATOM    337  CA  ASP    44      64.107  53.916  41.874  1.00                 C  
ATOM    338  C   ASP    44      64.936  53.893  40.607  1.00                 C  
ATOM    339  O   ASP    44      65.944  54.571  40.494  1.00                 O  
ATOM    340  CB  ASP    44      64.965  53.987  43.139  1.00                 C  
ATOM    341  CG  ASP    44      65.977  52.861  43.221  1.00                 C  
ATOM    342  OD1 ASP    44      65.925  51.953  42.365  1.00                 O  
ATOM    343  OD2 ASP    44      66.821  52.886  44.141  1.00                 O  
ATOM    344  N   ASP    45      64.508  53.064  39.669  1.00                 N  
ATOM    345  CA  ASP    45      65.199  52.860  38.406  1.00                 C  
ATOM    346  C   ASP    45      66.511  52.045  38.525  1.00                 C  
ATOM    347  O   ASP    45      67.242  51.887  37.549  1.00                 O  
ATOM    348  CB  ASP    45      65.523  54.203  37.749  1.00                 C  
ATOM    349  CG  ASP    45      64.278  54.983  37.374  1.00                 C  
ATOM    350  OD1 ASP    45      63.294  54.355  36.930  1.00                 O  
ATOM    351  OD2 ASP    45      64.287  56.223  37.523  1.00                 O  
ATOM    352  N   SER    46      66.850  51.597  39.720  1.00                 N  
ATOM    353  CA  SER    46      68.030  50.761  39.845  1.00                 C  
ATOM    354  C   SER    46      67.439  49.439  40.357  1.00                 C  
ATOM    355  O   SER    46      67.329  48.465  39.608  1.00                 O  
ATOM    356  CB  SER    46      69.050  51.411  40.782  1.00                 C  
ATOM    357  OG  SER    46      70.215  50.612  40.901  1.00                 O  
ATOM    358  N   VAL    47      67.004  49.439  41.614  1.00                 N  
ATOM    359  CA  VAL    47      66.357  48.279  42.213  1.00                 C  
ATOM    360  C   VAL    47      64.865  48.312  41.861  1.00                 C  
ATOM    361  O   VAL    47      64.231  49.370  41.915  1.00                 O  
ATOM    362  CB  VAL    47      66.566  48.241  43.738  1.00                 C  
ATOM    363  CG1 VAL    47      65.801  47.079  44.352  1.00                 C  
ATOM    364  CG2 VAL    47      68.047  48.144  44.071  1.00                 C  
ATOM    365  N   CYS    48      64.325  47.159  41.475  1.00                 N  
ATOM    366  CA  CYS    48      62.922  47.030  41.087  1.00                 C  
ATOM    367  C   CYS    48      62.229  45.983  41.976  1.00                 C  
ATOM    368  O   CYS    48      62.829  44.974  42.363  1.00                 O  
ATOM    369  CB  CYS    48      62.807  46.649  39.610  1.00                 C  
ATOM    370  SG  CYS    48      63.518  47.858  38.469  1.00                 S  
ATOM    371  N   LEU    49      60.995  46.282  42.383  1.00                 N  
ATOM    372  CA  LEU    49      60.214  45.363  43.199  1.00                 C  
ATOM    373  C   LEU    49      58.809  45.331  42.608  1.00                 C  
ATOM    374  O   LEU    49      58.164  46.367  42.502  1.00                 O  
ATOM    375  CB  LEU    49      60.219  45.809  44.662  1.00                 C  
ATOM    376  CG  LEU    49      61.584  45.854  45.353  1.00                 C  
ATOM    377  CD1 LEU    49      61.463  46.460  46.743  1.00                 C  
ATOM    378  CD2 LEU    49      62.192  44.463  45.433  1.00                 C  
ATOM    379  N   GLN    50      58.388  44.175  42.097  1.00                 N  
ATOM    380  CA  GLN    50      57.037  44.039  41.543  1.00                 C  
ATOM    381  C   GLN    50      56.219  43.028  42.343  1.00                 C  
ATOM    382  O   GLN    50      56.744  42.312  43.189  1.00                 O  
ATOM    383  CB  GLN    50      57.100  43.621  40.072  1.00                 C  
ATOM    384  CD  GLN    50      57.820  44.191  37.719  1.00                 C  
ATOM    385  CG  GLN    50      57.789  44.632  39.169  1.00                 C  
ATOM    386  OE1 GLN    50      58.086  43.027  37.420  1.00                 O  
ATOM    387  NE2 GLN    50      57.547  45.123  36.813  1.00                 N  
ATOM    388  N   TYR    51      54.909  43.055  42.147  1.00                 N  
ATOM    389  CA  TYR    51      54.019  42.122  42.818  1.00                 C  
ATOM    390  C   TYR    51      52.816  41.946  41.924  1.00                 C  
ATOM    391  O   TYR    51      52.048  42.874  41.725  1.00                 O  
ATOM    392  CB  TYR    51      53.641  42.645  44.205  1.00                 C  
ATOM    393  CG  TYR    51      52.765  41.702  44.998  1.00                 C  
ATOM    394  OH  TYR    51      50.366  39.099  47.180  1.00                 O  
ATOM    395  CZ  TYR    51      51.158  39.962  46.458  1.00                 C  
ATOM    396  CD1 TYR    51      53.294  40.556  45.577  1.00                 C  
ATOM    397  CE1 TYR    51      52.500  39.688  46.303  1.00                 C  
ATOM    398  CD2 TYR    51      51.410  41.961  45.165  1.00                 C  
ATOM    399  CE2 TYR    51      50.601  41.105  45.887  1.00                 C  
ATOM    400  N   ARG    52      52.698  40.740  41.370  1.00                 N  
ATOM    401  CA  ARG    52      51.635  40.360  40.454  1.00                 C  
ATOM    402  C   ARG    52      50.574  39.485  41.108  1.00                 C  
ATOM    403  O   ARG    52      50.876  38.618  41.935  1.00                 O  
ATOM    404  CB  ARG    52      52.210  39.627  39.240  1.00                 C  
ATOM    405  CD  ARG    52      53.647  39.696  37.184  1.00                 C  
ATOM    406  NE  ARG    52      54.568  40.486  36.370  1.00                 N  
ATOM    407  CG  ARG    52      53.137  40.476  38.385  1.00                 C  
ATOM    408  CZ  ARG    52      55.096  40.071  35.223  1.00                 C  
ATOM    409  NH1 ARG    52      55.924  40.858  34.551  1.00                 N  
ATOM    410  NH2 ARG    52      54.795  38.869  34.751  1.00                 N  
ATOM    411  N   THR    53      49.326  39.723  40.735  1.00                 N  
ATOM    412  CA  THR    53      48.235  38.960  41.294  1.00                 C  
ATOM    413  C   THR    53      47.050  38.873  40.352  1.00                 C  
ATOM    414  O   THR    53      46.967  39.589  39.342  1.00                 O  
ATOM    415  CB  THR    53      47.759  39.554  42.633  1.00                 C  
ATOM    416  OG1 THR    53      46.814  38.666  43.243  1.00                 O  
ATOM    417  CG2 THR    53      47.087  40.900  42.409  1.00                 C  
ATOM    418  N   ASP    54      46.176  37.922  40.664  1.00                 N  
ATOM    419  CA  ASP    54      44.953  37.678  39.911  1.00                 C  
ATOM    420  C   ASP    54      43.824  37.431  40.913  1.00                 C  
ATOM    421  O   ASP    54      42.686  37.240  40.532  1.00                 O  
ATOM    422  CB  ASP    54      45.137  36.494  38.960  1.00                 C  
ATOM    423  CG  ASP    54      45.418  35.196  39.692  1.00                 C  
ATOM    424  OD1 ASP    54      45.332  35.187  40.938  1.00                 O  
ATOM    425  OD2 ASP    54      45.724  34.189  39.020  1.00                 O  
ATOM    426  N   MET    55      44.151  37.545  42.196  1.00                 N  
ATOM    427  CA  MET    55      43.198  37.366  43.270  1.00                 C  
ATOM    428  C   MET    55      42.496  38.679  43.613  1.00                 C  
ATOM    429  O   MET    55      43.142  39.684  43.922  1.00                 O  
ATOM    430  CB  MET    55      43.891  36.803  44.513  1.00                 C  
ATOM    431  SD  MET    55      43.794  35.790  47.090  1.00                 S  
ATOM    432  CE  MET    55      44.127  34.138  46.484  1.00                 C  
ATOM    433  CG  MET    55      42.949  36.510  45.669  1.00                 C  
ATOM    434  N   ALA    56      41.167  38.653  43.586  1.00                 N  
ATOM    435  CA  ALA    56      40.348  39.810  43.893  1.00                 C  
ATOM    436  C   ALA    56      40.562  40.235  45.339  1.00                 C  
ATOM    437  O   ALA    56      40.302  41.387  45.707  1.00                 O  
ATOM    438  CB  ALA    56      38.881  39.504  43.635  1.00                 C  
ATOM    439  N   GLN    57      41.067  39.305  46.142  1.00                 N  
ATOM    440  CA  GLN    57      41.331  39.539  47.562  1.00                 C  
ATOM    441  C   GLN    57      42.599  40.367  47.809  1.00                 C  
ATOM    442  O   GLN    57      42.826  40.840  48.925  1.00                 O  
ATOM    443  CB  GLN    57      41.449  38.210  48.311  1.00                 C  
ATOM    444  CD  GLN    57      39.005  38.068  48.930  1.00                 C  
ATOM    445  CG  GLN    57      40.184  37.368  48.284  1.00                 C  
ATOM    446  OE1 GLN    57      39.074  38.485  50.086  1.00                 O  
ATOM    447  NE2 GLN    57      37.915  38.199  48.182  1.00                 N  
ATOM    448  N   ASP    58      43.429  40.522  46.781  1.00                 N  
ATOM    449  CA  ASP    58      44.657  41.297  46.926  1.00                 C  
ATOM    450  C   ASP    58      44.490  42.762  46.530  1.00                 C  
ATOM    451  O   ASP    58      45.321  43.585  46.878  1.00                 O  
ATOM    452  CB  ASP    58      45.782  40.680  46.092  1.00                 C  
ATOM    453  CG  ASP    58      46.199  39.313  46.597  1.00                 C  
ATOM    454  OD1 ASP    58      45.969  39.025  47.790  1.00                 O  
ATOM    455  OD2 ASP    58      46.755  38.529  45.799  1.00                 O  
ATOM    456  N   VAL    59      43.411  43.082  45.816  1.00                 N  
ATOM    457  CA  VAL    59      43.150  44.452  45.383  1.00                 C  
ATOM    458  C   VAL    59      43.183  45.457  46.539  1.00                 C  
ATOM    459  O   VAL    59      43.959  46.417  46.517  1.00                 O  
ATOM    460  CB  VAL    59      41.794  44.568  44.663  1.00                 C  
ATOM    461  CG1 VAL    59      41.444  46.027  44.417  1.00                 C  
ATOM    462  CG2 VAL    59      41.818  43.794  43.354  1.00                 C  
ATOM    463  N   LYS    60      42.432  45.159  47.591  1.00                 N  
ATOM    464  CA  LYS    60      42.356  45.998  48.779  1.00                 C  
ATOM    465  C   LYS    60      43.714  46.386  49.420  1.00                 C  
ATOM    466  O   LYS    60      43.959  47.554  49.693  1.00                 O  
ATOM    467  CB  LYS    60      41.514  45.319  49.861  1.00                 C  
ATOM    468  CD  LYS    60      40.479  45.425  52.145  1.00                 C  
ATOM    469  CE  LYS    60      40.357  46.226  53.432  1.00                 C  
ATOM    470  CG  LYS    60      41.359  46.139  51.132  1.00                 C  
ATOM    471  NZ  LYS    60      39.498  45.538  54.434  1.00                 N  
ATOM    472  N   LYS    61      44.569  45.407  49.702  1.00                 N  
ATOM    473  CA  LYS    61      45.860  45.686  50.340  1.00                 C  
ATOM    474  C   LYS    61      46.868  46.394  49.424  1.00                 C  
ATOM    475  O   LYS    61      47.684  47.190  49.877  1.00                 O  
ATOM    476  CB  LYS    61      46.495  44.392  50.853  1.00                 C  
ATOM    477  CD  LYS    61      46.460  42.500  52.501  1.00                 C  
ATOM    478  CE  LYS    61      45.753  41.896  53.704  1.00                 C  
ATOM    479  CG  LYS    61      45.775  43.776  52.042  1.00                 C  
ATOM    480  NZ  LYS    61      46.384  40.617  54.135  1.00                 N  
ATOM    481  N   LEU    62      46.798  46.082  48.137  1.00                 N  
ATOM    482  CA  LEU    62      47.645  46.680  47.117  1.00                 C  
ATOM    483  C   LEU    62      47.217  48.158  46.959  1.00                 C  
ATOM    484  O   LEU    62      48.041  49.035  46.671  1.00                 O  
ATOM    485  CB  LEU    62      47.527  45.907  45.802  1.00                 C  
ATOM    486  CG  LEU    62      48.096  44.487  45.796  1.00                 C  
ATOM    487  CD1 LEU    62      47.778  43.786  44.485  1.00                 C  
ATOM    488  CD2 LEU    62      49.599  44.510  46.033  1.00                 C  
ATOM    489  N   GLU    63      45.930  48.431  47.148  1.00                 N  
ATOM    490  CA  GLU    63      45.459  49.794  47.051  1.00                 C  
ATOM    491  C   GLU    63      45.840  50.536  48.334  1.00                 C  
ATOM    492  O   GLU    63      46.425  51.610  48.274  1.00                 O  
ATOM    493  CB  GLU    63      43.947  49.823  46.817  1.00                 C  
ATOM    494  CD  GLU    63      43.876  51.922  45.414  1.00                 C  
ATOM    495  CG  GLU    63      43.370  51.221  46.659  1.00                 C  
ATOM    496  OE1 GLU    63      44.359  51.227  44.496  1.00                 O  
ATOM    497  OE2 GLU    63      43.789  53.167  45.357  1.00                 O  
ATOM    498  N   LYS    64      45.546  49.949  49.488  1.00                 N  
ATOM    499  CA  LYS    64      45.860  50.587  50.743  1.00                 C  
ATOM    500  C   LYS    64      47.334  50.937  50.867  1.00                 C  
ATOM    501  O   LYS    64      47.678  51.950  51.478  1.00                 O  
ATOM    502  CB  LYS    64      45.453  49.692  51.916  1.00                 C  
ATOM    503  CD  LYS    64      45.204  49.402  54.396  1.00                 C  
ATOM    504  CE  LYS    64      45.473  50.009  55.764  1.00                 C  
ATOM    505  CG  LYS    64      45.702  50.309  53.282  1.00                 C  
ATOM    506  NZ  LYS    64      44.992  49.130  56.865  1.00                 N  
ATOM    507  N   LEU    65      48.193  50.082  50.317  1.00                 N  
ATOM    508  CA  LEU    65      49.632  50.272  50.363  1.00                 C  
ATOM    509  C   LEU    65      50.082  51.431  49.484  1.00                 C  
ATOM    510  O   LEU    65      50.854  52.279  49.923  1.00                 O  
ATOM    511  CB  LEU    65      50.355  48.993  49.936  1.00                 C  
ATOM    512  CG  LEU    65      51.884  49.051  49.923  1.00                 C  
ATOM    513  CD1 LEU    65      52.423  49.351  51.313  1.00                 C  
ATOM    514  CD2 LEU    65      52.467  47.747  49.400  1.00                 C  
ATOM    515  N   THR    66      49.706  51.364  48.217  1.00                 N  
ATOM    516  CA  THR    66      49.980  52.376  47.214  1.00                 C  
ATOM    517  C   THR    66      49.504  53.725  47.776  1.00                 C  
ATOM    518  O   THR    66      50.207  54.740  47.670  1.00                 O  
ATOM    519  CB  THR    66      49.286  52.049  45.878  1.00                 C  
ATOM    520  OG1 THR    66      49.785  50.806  45.369  1.00                 O  
ATOM    521  CG2 THR    66      49.562  53.140  44.854  1.00                 C  
ATOM    522  N   ASN    67      48.335  53.714  48.412  1.00                 N  
ATOM    523  CA  ASN    67      47.782  54.925  49.013  1.00                 C  
ATOM    524  C   ASN    67      48.567  55.432  50.222  1.00                 C  
ATOM    525  O   ASN    67      48.620  56.639  50.437  1.00                 O  
ATOM    526  CB  ASN    67      46.324  54.703  49.421  1.00                 C  
ATOM    527  CG  ASN    67      45.387  54.655  48.231  1.00                 C  
ATOM    528  OD1 ASN    67      45.704  55.167  47.158  1.00                 O  
ATOM    529  ND2 ASN    67      44.226  54.036  48.418  1.00                 N  
ATOM    530  N   GLN    68      49.136  54.529  51.019  1.00                 N  
ATOM    531  CA  GLN    68      49.932  54.944  52.166  1.00                 C  
ATOM    532  C   GLN    68      51.230  55.590  51.719  1.00                 C  
ATOM    533  O   GLN    68      51.700  56.529  52.353  1.00                 O  
ATOM    534  CB  GLN    68      50.223  53.750  53.077  1.00                 C  
ATOM    535  CD  GLN    68      50.131  55.019  55.259  1.00                 C  
ATOM    536  CG  GLN    68      50.950  54.111  54.362  1.00                 C  
ATOM    537  OE1 GLN    68      48.993  54.702  55.606  1.00                 O  
ATOM    538  NE2 GLN    68      50.709  56.153  55.637  1.00                 N  
ATOM    539  N   LEU    69      51.841  55.027  50.672  1.00                 N  
ATOM    540  CA  LEU    69      53.038  55.685  50.139  1.00                 C  
ATOM    541  C   LEU    69      52.759  57.138  49.748  1.00                 C  
ATOM    542  O   LEU    69      53.517  58.030  50.075  1.00                 O  
ATOM    543  CB  LEU    69      53.577  54.919  48.930  1.00                 C  
ATOM    544  CG  LEU    69      54.188  53.545  49.215  1.00                 C  
ATOM    545  CD1 LEU    69      54.515  52.822  47.917  1.00                 C  
ATOM    546  CD2 LEU    69      55.436  53.680  50.074  1.00                 C  
ATOM    547  N   MET    70      51.552  57.336  49.181  1.00                 N  
ATOM    548  CA  MET    70      51.090  58.655  48.743  1.00                 C  
ATOM    549  C   MET    70      51.048  59.596  49.916  1.00                 C  
ATOM    550  O   MET    70      51.501  60.722  49.816  1.00                 O  
ATOM    551  CB  MET    70      49.714  58.549  48.083  1.00                 C  
ATOM    552  SD  MET    70      48.067  57.590  46.072  1.00                 S  
ATOM    553  CE  MET    70      47.607  59.275  45.674  1.00                 C  
ATOM    554  CG  MET    70      49.723  57.837  46.740  1.00                 C  
ATOM    555  N   ARG    71      50.605  59.088  51.061  1.00                 N  
ATOM    556  CA  ARG    71      50.526  59.879  52.280  1.00                 C  
ATOM    557  C   ARG    71      51.915  60.253  52.833  1.00                 C  
ATOM    558  O   ARG    71      52.070  61.264  53.514  1.00                 O  
ATOM    559  CB  ARG    71      49.739  59.128  53.356  1.00                 C  
ATOM    560  CD  ARG    71      47.542  58.209  54.147  1.00                 C  
ATOM    561  NE  ARG    71      46.107  58.101  53.895  1.00                 N  
ATOM    562  CG  ARG    71      48.252  59.008  53.066  1.00                 C  
ATOM    563  CZ  ARG    71      45.274  57.360  54.618  1.00                 C  
ATOM    564  NH1 ARG    71      43.984  57.323  54.314  1.00                 N  
ATOM    565  NH2 ARG    71      45.734  56.656  55.644  1.00                 N  
ATOM    566  N   HIS    72      52.901  59.382  52.631  1.00                 N  
ATOM    567  CA  HIS    72      54.256  59.659  53.116  1.00                 C  
ATOM    568  C   HIS    72      54.860  60.781  52.255  1.00                 C  
ATOM    569  O   HIS    72      55.462  61.737  52.771  1.00                 O  
ATOM    570  CB  HIS    72      55.112  58.392  53.068  1.00                 C  
ATOM    571  CG  HIS    72      54.714  57.355  54.072  1.00                 C  
ATOM    572  ND1 HIS    72      54.800  57.564  55.431  1.00                 N  
ATOM    573  CE1 HIS    72      54.374  56.461  56.072  1.00                 C  
ATOM    574  CD2 HIS    72      54.188  55.999  54.012  1.00                 C  
ATOM    575  NE2 HIS    72      54.006  55.518  55.226  1.00                 N  
ATOM    576  N   MET    73      54.573  60.710  50.960  1.00                 N  
ATOM    577  CA  MET    73      55.054  61.676  49.996  1.00                 C  
ATOM    578  C   MET    73      54.541  63.068  50.309  1.00                 C  
ATOM    579  O   MET    73      55.237  64.053  50.159  1.00                 O  
ATOM    580  CB  MET    73      54.639  61.272  48.580  1.00                 C  
ATOM    581  SD  MET    73      57.023  62.064  47.410  1.00                 S  
ATOM    582  CE  MET    73      57.251  60.460  46.647  1.00                 C  
ATOM    583  CG  MET    73      55.224  62.152  47.487  1.00                 C  
ATOM    584  N   ALA    74      53.291  63.123  50.740  1.00                 N  
ATOM    585  CA  ALA    74      52.592  64.353  51.032  1.00                 C  
ATOM    586  C   ALA    74      52.756  64.908  52.460  1.00                 C  
ATOM    587  O   ALA    74      52.670  66.109  52.672  1.00                 O  
ATOM    588  CB  ALA    74      51.101  64.188  50.779  1.00                 C  
ATOM    589  N   SER    75      52.979  64.035  53.430  1.00                 N  
ATOM    590  CA  SER    75      53.113  64.433  54.824  1.00                 C  
ATOM    591  C   SER    75      54.121  65.572  55.010  1.00                 C  
ATOM    592  O   SER    75      55.210  65.566  54.427  1.00                 O  
ATOM    593  CB  SER    75      53.530  63.239  55.684  1.00                 C  
ATOM    594  OG  SER    75      53.753  63.631  57.028  1.00                 O  
ATOM    595  N   LYS    76      53.705  66.530  55.837  1.00                 N  
ATOM    596  CA  LYS    76      54.512  67.714  56.186  1.00                 C  
ATOM    597  C   LYS    76      55.264  67.442  57.491  1.00                 C  
ATOM    598  O   LYS    76      54.736  66.822  58.418  1.00                 O  
ATOM    599  CB  LYS    76      53.621  68.952  56.310  1.00                 C  
ATOM    600  CD  LYS    76      52.119  70.626  55.197  1.00                 C  
ATOM    601  CE  LYS    76      51.443  71.037  53.899  1.00                 C  
ATOM    602  CG  LYS    76      52.965  69.378  55.007  1.00                 C  
ATOM    603  NZ  LYS    76      50.572  72.231  54.081  1.00                 N  
ATOM    604  N   GLU    77      56.498  67.919  57.565  1.00                 N  
ATOM    605  CA  GLU    77      57.342  67.660  58.742  1.00                 C  
ATOM    606  C   GLU    77      57.717  68.952  59.438  1.00                 C  
ATOM    607  O   GLU    77      58.206  69.902  58.861  1.00                 O  
ATOM    608  CB  GLU    77      58.604  66.895  58.339  1.00                 C  
ATOM    609  CD  GLU    77      59.609  64.771  57.410  1.00                 C  
ATOM    610  CG  GLU    77      58.335  65.511  57.769  1.00                 C  
ATOM    611  OE1 GLU    77      60.697  65.373  57.525  1.00                 O  
ATOM    612  OE2 GLU    77      59.518  63.590  57.014  1.00                 O  
TER
