# Supplementary material for: Comparative Single-Cell Transcriptomics Reveals Novel Genes Involved in Bivalve Embryonic Shell Formation and Questions Ontogenetic Homology of Molluscan Shell Types
Source: Front Cell Dev Biol. 2022 Jun 9;10:883755. doi: 10.3389/fcell.2022.883755 (PMC9261976; doi:10.3389/fcell.2022.883755)
Supplement: Supplementary file 1 [file DataSheet1.ZIP › Supplementary_File1/s_f_2/61e98d926d5d359f.final.pdb]

ATOM      1  N   MET     1      65.035  63.906 132.822  1.00                 N  
ATOM      2  CA  MET     1      66.131  63.051 133.240  1.00                 C  
ATOM      3  C   MET     1      67.465  63.677 132.898  1.00                 C  
ATOM      4  O   MET     1      67.551  64.598 132.080  1.00                 O  
ATOM      5  CB  MET     1      66.013  61.671 132.589  1.00                 C  
ATOM      6  SD  MET     1      64.740  60.533 134.771  1.00                 S  
ATOM      7  CE  MET     1      66.058  59.327 134.897  1.00                 C  
ATOM      8  CG  MET     1      64.775  60.893 133.005  1.00                 C  
ATOM      9  N   GLN     2      68.514  63.170 133.546  1.00                 N  
ATOM     10  CA  GLN     2      69.876  63.641 133.339  1.00                 C  
ATOM     11  C   GLN     2      70.748  62.519 132.788  1.00                 C  
ATOM     12  O   GLN     2      70.551  61.342 133.105  1.00                 O  
ATOM     13  CB  GLN     2      70.461  64.180 134.646  1.00                 C  
ATOM     14  CD  GLN     2      69.765  66.598 134.421  1.00                 C  
ATOM     15  CG  GLN     2      69.673  65.332 135.250  1.00                 C  
ATOM     16  OE1 GLN     2      70.845  66.978 133.968  1.00                 O  
ATOM     17  NE2 GLN     2      68.629  67.256 134.221  1.00                 N  
ATOM     18  N   ILE     3      71.718  62.899 131.956  1.00                 N  
ATOM     19  CA  ILE     3      72.649  61.970 131.325  1.00                 C  
ATOM     20  C   ILE     3      74.068  62.412 131.664  1.00                 C  
ATOM     21  O   ILE     3      74.421  63.581 131.467  1.00                 O  
ATOM     22  CB  ILE     3      72.431  61.899 129.802  1.00                 C  
ATOM     23  CD1 ILE     3      70.639  61.526 128.028  1.00                 C  
ATOM     24  CG1 ILE     3      71.016  61.409 129.488  1.00                 C  
ATOM     25  CG2 ILE     3      73.491  61.023 129.152  1.00                 C  
ATOM     26  N   GLU     4      74.877  61.481 132.172  1.00                 N  
ATOM     27  CA  GLU     4      76.269  61.755 132.510  1.00                 C  
ATOM     28  C   GLU     4      77.116  60.545 132.142  1.00                 C  
ATOM     29  O   GLU     4      76.795  59.420 132.538  1.00                 O  
ATOM     30  CB  GLU     4      76.403  62.093 133.996  1.00                 C  
ATOM     31  CD  GLU     4      75.852  63.678 135.884  1.00                 C  
ATOM     32  CG  GLU     4      75.669  63.357 134.414  1.00                 C  
ATOM     33  OE1 GLU     4      75.929  62.730 136.694  1.00                 O  
ATOM     34  OE2 GLU     4      75.918  64.877 136.226  1.00                 O  
ATOM     35  N   ILE     5      76.832  59.934 130.991  1.00                 N  
ATOM     36  CA  ILE     5      77.512  58.762 130.421  1.00                 C  
ATOM     37  C   ILE     5      78.714  59.230 129.595  1.00                 C  
ATOM     38  O   ILE     5      78.612  60.450 129.752  1.00                 O  
ATOM     39  CB  ILE     5      76.553  57.914 129.565  1.00                 C  
ATOM     40  CD1 ILE     5      75.653  56.693 131.613  1.00                 C  
ATOM     41  CG1 ILE     5      75.325  57.509 130.382  1.00                 C  
ATOM     42  CG2 ILE     5      77.277  56.705 128.993  1.00                 C  
ATOM     43  N   THR     6      81.986  59.116 127.248  1.00                 N  
ATOM     44  CA  THR     6      82.168  58.263 126.095  1.00                 C  
ATOM     45  C   THR     6      83.638  57.975 125.846  1.00                 C  
ATOM     46  O   THR     6      84.528  58.689 126.317  1.00                 O  
ATOM     47  CB  THR     6      81.552  58.886 124.829  1.00                 C  
ATOM     48  OG1 THR     6      82.183  60.143 124.556  1.00                 O  
ATOM     49  CG2 THR     6      80.062  59.123 125.023  1.00                 C  
ATOM     50  N   GLU     7      83.919  56.913 125.091  1.00                 N  
ATOM     51  CA  GLU     7      85.284  56.512 124.765  1.00                 C  
ATOM     52  C   GLU     7      86.105  57.696 124.216  1.00                 C  
ATOM     53  O   GLU     7      86.316  58.287 125.279  1.00                 O  
ATOM     54  CB  GLU     7      85.278  55.368 123.749  1.00                 C  
ATOM     55  CD  GLU     7      87.355  54.185 124.566  1.00                 C  
ATOM     56  CG  GLU     7      86.661  54.848 123.392  1.00                 C  
ATOM     57  OE1 GLU     7      86.654  53.769 125.512  1.00                 O  
ATOM     58  OE2 GLU     7      88.599  54.081 124.539  1.00                 O  
ATOM     59  N   ALA     8      88.030  60.192 121.740  1.00                 N  
ATOM     60  CA  ALA     8      87.708  60.520 120.362  1.00                 C  
ATOM     61  C   ALA     8      88.962  60.902 119.572  1.00                 C  
ATOM     62  O   ALA     8      89.052  61.993 119.003  1.00                 O  
ATOM     63  CB  ALA     8      86.695  61.653 120.310  1.00                 C  
ATOM     64  N   TYR     9      89.943  59.921 119.472  1.00                 N  
ATOM     65  CA  TYR     9      91.161  60.371 118.816  1.00                 C  
ATOM     66  C   TYR     9      90.794  60.991 117.474  1.00                 C  
ATOM     67  O   TYR     9      89.865  60.542 116.799  1.00                 O  
ATOM     68  CB  TYR     9      92.138  59.206 118.643  1.00                 C  
ATOM     69  CG  TYR     9      92.775  58.744 119.934  1.00                 C  
ATOM     70  OH  TYR     9      94.517  57.458 123.484  1.00                 O  
ATOM     71  CZ  TYR     9      93.941  57.885 122.309  1.00                 C  
ATOM     72  CD1 TYR     9      92.407  57.537 120.516  1.00                 C  
ATOM     73  CE1 TYR     9      92.984  57.107 121.696  1.00                 C  
ATOM     74  CD2 TYR     9      93.741  59.515 120.566  1.00                 C  
ATOM     75  CE2 TYR     9      94.329  59.101 121.747  1.00                 C  
ATOM     76  N   LEU    10      91.539  62.033 117.094  1.00                 N  
ATOM     77  CA  LEU    10      91.266  62.770 115.864  1.00                 C  
ATOM     78  C   LEU    10      92.515  62.931 115.001  1.00                 C  
ATOM     79  O   LEU    10      92.550  63.799 114.121  1.00                 O  
ATOM     80  CB  LEU    10      90.684  64.148 116.183  1.00                 C  
ATOM     81  CG  LEU    10      89.331  64.164 116.898  1.00                 C  
ATOM     82  CD1 LEU    10      88.949  65.582 117.295  1.00                 C  
ATOM     83  CD2 LEU    10      88.252  63.550 116.020  1.00                 C  
ATOM     84  N   SER    11      93.525  62.085 115.197  1.00                 N  
ATOM     85  CA  SER    11      94.769  62.193 114.444  1.00                 C  
ATOM     86  C   SER    11      94.678  61.616 113.034  1.00                 C  
ATOM     87  O   SER    11      95.694  61.587 112.332  1.00                 O  
ATOM     88  CB  SER    11      95.909  61.496 115.189  1.00                 C  
ATOM     89  OG  SER    11      95.692  60.097 115.260  1.00                 O  
ATOM     90  N   GLY    12      93.500  61.163 112.599  1.00                 N  
ATOM     91  CA  GLY    12      93.295  60.657 111.246  1.00                 C  
ATOM     92  C   GLY    12      92.009  61.210 110.641  1.00                 C  
ATOM     93  O   GLY    12      91.318  60.508 109.901  1.00                 O  
ATOM     94  N   ILE    13      91.669  62.463 110.945  1.00                 N  
ATOM     95  CA  ILE    13      90.401  63.027 110.493  1.00                 C  
ATOM     96  C   ILE    13      90.650  64.387 109.846  1.00                 C  
ATOM     97  O   ILE    13      89.775  64.934 109.163  1.00                 O  
ATOM     98  CB  ILE    13      89.393  63.150 111.651  1.00                 C  
ATOM     99  CD1 ILE    13      90.009  65.476 112.494  1.00                 C  
ATOM    100  CG1 ILE    13      89.984  63.992 112.784  1.00                 C  
ATOM    101  CG2 ILE    13      88.964  61.773 112.132  1.00                 C  
ATOM    102  N   PHE    14      91.850  64.934 110.030  1.00                 N  
ATOM    103  CA  PHE    14      92.160  66.257 109.505  1.00                 C  
ATOM    104  C   PHE    14      92.422  66.191 108.004  1.00                 C  
ATOM    105  O   PHE    14      93.084  65.273 107.511  1.00                 O  
ATOM    106  CB  PHE    14      93.369  66.852 110.231  1.00                 C  
ATOM    107  CG  PHE    14      93.089  67.245 111.653  1.00                 C  
ATOM    108  CZ  PHE    14      92.568  67.978 114.283  1.00                 C  
ATOM    109  CD1 PHE    14      93.476  66.428 112.701  1.00                 C  
ATOM    110  CE1 PHE    14      93.218  66.789 114.010  1.00                 C  
ATOM    111  CD2 PHE    14      92.438  68.431 111.943  1.00                 C  
ATOM    112  CE2 PHE    14      92.181  68.792 113.252  1.00                 C  
ATOM    113  N   ASN    15      91.884  67.166 107.281  1.00                 N  
ATOM    114  CA  ASN    15      91.953  67.216 105.827  1.00                 C  
ATOM    115  C   ASN    15      92.639  68.509 105.386  1.00                 C  
ATOM    116  O   ASN    15      93.168  69.269 106.202  1.00                 O  
ATOM    117  CB  ASN    15      90.554  67.092 105.220  1.00                 C  
ATOM    118  CG  ASN    15      89.950  65.717 105.425  1.00                 C  
ATOM    119  OD1 ASN    15      90.352  64.749 104.780  1.00                 O  
ATOM    120  ND2 ASN    15      88.979  65.628 106.326  1.00                 N  
ATOM    121  N   TRP    16      92.622  68.754 104.076  1.00                 N  
ATOM    122  CA  TRP    16      93.319  69.901 103.508  1.00                 C  
ATOM    123  C   TRP    16      92.414  71.112 103.327  1.00                 C  
ATOM    124  O   TRP    16      92.900  72.249 103.357  1.00                 O  
ATOM    125  CB  TRP    16      93.943  69.535 102.160  1.00                 C  
ATOM    126  CG  TRP    16      95.095  68.584 102.271  1.00                 C  
ATOM    127  CD1 TRP    16      95.096  67.256 101.956  1.00                 C  
ATOM    128  NE1 TRP    16      96.336  66.713 102.189  1.00                 N  
ATOM    129  CD2 TRP    16      96.418  68.889 102.729  1.00                 C  
ATOM    130  CE2 TRP    16      97.165  67.699 102.665  1.00                 C  
ATOM    131  CH2 TRP    16      99.092  68.789 103.486  1.00                 C  
ATOM    132  CZ2 TRP    16      98.506  67.637 103.042  1.00                 C  
ATOM    133  CE3 TRP    16      97.043  70.052 103.188  1.00                 C  
ATOM    134  CZ3 TRP    16      98.373  69.986 103.560  1.00                 C  
ATOM    135  N   ASN    17      91.108  70.903 103.161  1.00                 N  
ATOM    136  CA  ASN    17      90.169  72.000 102.962  1.00                 C  
ATOM    137  C   ASN    17      89.130  72.090 104.072  1.00                 C  
ATOM    138  O   ASN    17      88.159  72.844 103.941  1.00                 O  
ATOM    139  CB  ASN    17      89.470  71.868 101.607  1.00                 C  
ATOM    140  CG  ASN    17      88.622  70.615 101.509  1.00                 C  
ATOM    141  OD1 ASN    17      88.572  69.813 102.441  1.00                 O  
ATOM    142  ND2 ASN    17      87.951  70.444 100.376  1.00                 N  
ATOM    143  N   VAL    18      89.307  71.339 105.160  1.00                 N  
ATOM    144  CA  VAL    18      88.366  71.387 106.269  1.00                 C  
ATOM    145  C   VAL    18      88.582  72.673 107.061  1.00                 C  
ATOM    146  O   VAL    18      89.707  73.184 107.168  1.00                 O  
ATOM    147  CB  VAL    18      88.506  70.155 107.182  1.00                 C  
ATOM    148  CG1 VAL    18      87.596  70.283 108.394  1.00                 C  
ATOM    149  CG2 VAL    18      88.195  68.882 106.410  1.00                 C  
ATOM    150  N   LYS    19      87.490  73.246 107.567  1.00                 N  
ATOM    151  CA  LYS    19      87.540  74.488 108.325  1.00                 C  
ATOM    152  C   LYS    19      87.079  74.306 109.763  1.00                 C  
ATOM    153  O   LYS    19      87.754  74.765 110.690  1.00                 O  
ATOM    154  CB  LYS    19      86.686  75.563 107.649  1.00                 C  
ATOM    155  CD  LYS    19      86.335  77.101 105.697  1.00                 C  
ATOM    156  CE  LYS    19      86.880  77.575 104.359  1.00                 C  
ATOM    157  CG  LYS    19      87.216  76.018 106.299  1.00                 C  
ATOM    158  NZ  LYS    19      86.011  78.616 103.744  1.00                 N  
ATOM    159  N   GLN    20      85.942  73.648 109.979  1.00                 N  
ATOM    160  CA  GLN    20      85.316  73.587 111.293  1.00                 C  
ATOM    161  C   GLN    20      84.893  72.160 111.609  1.00                 C  
ATOM    162  O   GLN    20      84.321  71.474 110.757  1.00                 O  
ATOM    163  CB  GLN    20      84.113  74.530 111.358  1.00                 C  
ATOM    164  CD  GLN    20      85.222  76.597 112.296  1.00                 C  
ATOM    165  CG  GLN    20      84.459  75.993 111.133  1.00                 C  
ATOM    166  OE1 GLN    20      85.053  76.184 113.443  1.00                 O  
ATOM    167  NE2 GLN    20      86.066  77.579 112.002  1.00                 N  
ATOM    168  N   LEU    21      85.175  71.721 112.833  1.00                 N  
ATOM    169  CA  LEU    21      84.768  70.414 113.328  1.00                 C  
ATOM    170  C   LEU    21      83.617  70.592 114.314  1.00                 C  
ATOM    171  O   LEU    21      83.655  71.476 115.175  1.00                 O  
ATOM    172  CB  LEU    21      85.951  69.697 113.982  1.00                 C  
ATOM    173  CG  LEU    21      87.168  69.446 113.090  1.00                 C  
ATOM    174  CD1 LEU    21      88.296  68.809 113.887  1.00                 C  
ATOM    175  CD2 LEU    21      86.796  68.567 111.906  1.00                 C  
ATOM    176  N   PHE    22      82.594  69.746 114.184  1.00                 N  
ATOM    177  CA  PHE    22      81.346  69.912 114.918  1.00                 C  
ATOM    178  C   PHE    22      80.896  68.568 115.476  1.00                 C  
ATOM    179  O   PHE    22      81.142  67.517 114.879  1.00                 O  
ATOM    180  CB  PHE    22      80.269  70.514 114.014  1.00                 C  
ATOM    181  CG  PHE    22      80.623  71.868 113.468  1.00                 C  
ATOM    182  CZ  PHE    22      81.277  74.377 112.465  1.00                 C  
ATOM    183  CD1 PHE    22      80.944  72.030 112.132  1.00                 C  
ATOM    184  CE1 PHE    22      81.270  73.276 111.630  1.00                 C  
ATOM    185  CD2 PHE    22      80.634  72.980 114.292  1.00                 C  
ATOM    186  CE2 PHE    22      80.960  74.226 113.790  1.00                 C  
ATOM    187  N   LEU    23      80.230  68.613 116.633  1.00                 N  
ATOM    188  CA  LEU    23      79.773  67.418 117.328  1.00                 C  
ATOM    189  C   LEU    23      78.257  67.424 117.452  1.00                 C  
ATOM    190  O   LEU    23      77.634  68.479 117.597  1.00                 O  
ATOM    191  CB  LEU    23      80.422  67.320 118.710  1.00                 C  
ATOM    192  CG  LEU    23      81.951  67.260 118.738  1.00                 C  
ATOM    193  CD1 LEU    23      82.464  67.297 120.169  1.00                 C  
ATOM    194  CD2 LEU    23      82.452  66.012 118.028  1.00                 C  
ATOM    195  N   TYR    24      77.674  66.227 117.401  1.00                 N  
ATOM    196  CA  TYR    24      76.286  66.010 117.789  1.00                 C  
ATOM    197  C   TYR    24      76.132  64.548 118.181  1.00                 C  
ATOM    198  O   TYR    24      76.729  63.656 117.572  1.00                 O  
ATOM    199  CB  TYR    24      75.344  66.393 116.646  1.00                 C  
ATOM    200  CG  TYR    24      75.419  67.851 116.253  1.00                 C  
ATOM    201  OH  TYR    24      75.638  71.858 115.162  1.00                 O  
ATOM    202  CZ  TYR    24      75.565  70.533 115.524  1.00                 C  
ATOM    203  CD1 TYR    24      76.337  68.286 115.305  1.00                 C  
ATOM    204  CE1 TYR    24      76.413  69.617 114.940  1.00                 C  
ATOM    205  CD2 TYR    24      74.572  68.788 116.831  1.00                 C  
ATOM    206  CE2 TYR    24      74.634  70.123 116.478  1.00                 C  
ATOM    207  N   LEU    25      75.318  64.314 119.209  1.00                 N  
ATOM    208  CA  LEU    25      75.192  63.004 119.843  1.00                 C  
ATOM    209  C   LEU    25      73.878  62.368 119.409  1.00                 C  
ATOM    210  O   LEU    25      72.803  62.925 119.655  1.00                 O  
ATOM    211  CB  LEU    25      75.267  63.136 121.365  1.00                 C  
ATOM    212  CG  LEU    25      76.668  63.276 121.965  1.00                 C  
ATOM    213  CD1 LEU    25      77.324  64.568 121.504  1.00                 C  
ATOM    214  CD2 LEU    25      76.609  63.225 123.484  1.00                 C  
ATOM    215  N   PHE    26      73.964  61.206 118.765  1.00                 N  
ATOM    216  CA  PHE    26      72.776  60.464 118.345  1.00                 C  
ATOM    217  C   PHE    26      72.388  59.495 119.454  1.00                 C  
ATOM    218  O   PHE    26      73.005  58.440 119.621  1.00                 O  
ATOM    219  CB  PHE    26      73.041  59.729 117.030  1.00                 C  
ATOM    220  CG  PHE    26      73.236  60.642 115.853  1.00                 C  
ATOM    221  CZ  PHE    26      73.599  62.327 113.673  1.00                 C  
ATOM    222  CD1 PHE    26      73.074  62.010 115.987  1.00                 C  
ATOM    223  CE1 PHE    26      73.254  62.851 114.904  1.00                 C  
ATOM    224  CD2 PHE    26      73.582  60.134 114.614  1.00                 C  
ATOM    225  CE2 PHE    26      73.762  60.974 113.532  1.00                 C  
ATOM    226  N   ALA    27      71.358  59.849 120.219  1.00                 N  
ATOM    227  CA  ALA    27      70.861  59.030 121.324  1.00                 C  
ATOM    228  C   ALA    27      69.442  58.583 120.981  1.00                 C  
ATOM    229  O   ALA    27      68.462  59.205 121.391  1.00                 O  
ATOM    230  CB  ALA    27      70.906  59.814 122.627  1.00                 C  
ATOM    231  N   GLU    28      69.340  57.478 120.248  1.00                 N  
ATOM    232  CA  GLU    28      68.074  56.991 119.719  1.00                 C  
ATOM    233  C   GLU    28      67.441  55.988 120.678  1.00                 C  
ATOM    234  O   GLU    28      68.131  55.138 121.247  1.00                 O  
ATOM    235  CB  GLU    28      68.278  56.355 118.342  1.00                 C  
ATOM    236  CD  GLU    28      68.900  56.670 115.915  1.00                 C  
ATOM    237  CG  GLU    28      68.733  57.331 117.269  1.00                 C  
ATOM    238  OE1 GLU    28      68.862  55.423 115.853  1.00                 O  
ATOM    239  OE2 GLU    28      69.070  57.399 114.915  1.00                 O  
ATOM    240  N   TYR    29      66.126  56.100 120.861  1.00                 N  
ATOM    241  CA  TYR    29      65.364  55.110 121.610  1.00                 C  
ATOM    242  C   TYR    29      63.938  55.088 121.070  1.00                 C  
ATOM    243  O   TYR    29      63.570  55.880 120.198  1.00                 O  
ATOM    244  CB  TYR    29      65.392  55.431 123.106  1.00                 C  
ATOM    245  CG  TYR    29      64.724  56.740 123.464  1.00                 C  
ATOM    246  OH  TYR    29      62.871  60.329 124.451  1.00                 O  
ATOM    247  CZ  TYR    29      63.485  59.142 124.124  1.00                 C  
ATOM    248  CD1 TYR    29      63.391  56.774 123.854  1.00                 C  
ATOM    249  CE1 TYR    29      62.772  57.964 124.183  1.00                 C  
ATOM    250  CD2 TYR    29      65.427  57.936 123.410  1.00                 C  
ATOM    251  CE2 TYR    29      64.824  59.136 123.736  1.00                 C  
ATOM    252  N   GLU    30      63.133  54.169 121.601  1.00                 N  
ATOM    253  CA  GLU    30      61.757  53.984 121.163  1.00                 C  
ATOM    254  C   GLU    30      60.824  53.996 122.365  1.00                 C  
ATOM    255  O   GLU    30      61.212  53.630 123.478  1.00                 O  
ATOM    256  CB  GLU    30      61.615  52.677 120.381  1.00                 C  
ATOM    257  CD  GLU    30      62.242  51.332 118.337  1.00                 C  
ATOM    258  CG  GLU    30      62.421  52.634 119.092  1.00                 C  
ATOM    259  OE1 GLU    30      61.647  50.392 118.905  1.00                 O  
ATOM    260  OE2 GLU    30      62.697  51.251 117.176  1.00                 O  
ATOM    261  N   THR    31      59.586  54.419 122.127  1.00                 N  
ATOM    262  CA  THR    31      58.554  54.494 123.153  1.00                 C  
ATOM    263  C   THR    31      57.399  53.560 122.789  1.00                 C  
ATOM    264  O   THR    31      57.471  52.789 121.828  1.00                 O  
ATOM    265  CB  THR    31      58.038  55.934 123.330  1.00                 C  
ATOM    266  OG1 THR    31      57.359  56.351 122.139  1.00                 O  
ATOM    267  CG2 THR    31      59.195  56.887 123.589  1.00                 C  
ATOM    268  N   GLU    32      56.323  53.638 123.572  1.00                 N  
ATOM    269  CA  GLU    32      55.171  52.767 123.385  1.00                 C  
ATOM    270  C   GLU    32      54.188  53.281 122.342  1.00                 C  
ATOM    271  O   GLU    32      53.398  52.489 121.815  1.00                 O  
ATOM    272  CB  GLU    32      54.429  52.569 124.708  1.00                 C  
ATOM    273  CD  GLU    32      54.457  51.630 127.053  1.00                 C  
ATOM    274  CG  GLU    32      55.217  51.794 125.752  1.00                 C  
ATOM    275  OE1 GLU    32      53.210  51.696 127.025  1.00                 O  
ATOM    276  OE2 GLU    32      55.108  51.436 128.101  1.00                 O  
ATOM    277  N   ASP    33      54.213  54.578 122.032  1.00                 N  
ATOM    278  CA  ASP    33      53.319  55.167 121.042  1.00                 C  
ATOM    279  C   ASP    33      53.968  55.286 119.664  1.00                 C  
ATOM    280  O   ASP    33      53.616  56.191 118.897  1.00                 O  
ATOM    281  CB  ASP    33      52.848  56.549 121.500  1.00                 C  
ATOM    282  CG  ASP    33      51.958  56.484 122.726  1.00                 C  
ATOM    283  OD1 ASP    33      51.127  55.555 122.808  1.00                 O  
ATOM    284  OD2 ASP    33      52.091  57.363 123.603  1.00                 O  
ATOM    285  N   HIS    34      54.916  54.386 119.359  1.00                 N  
ATOM    286  CA  HIS    34      55.614  54.294 118.067  1.00                 C  
ATOM    287  C   HIS    34      56.344  55.591 117.714  1.00                 C  
ATOM    288  O   HIS    34      56.360  56.022 116.559  1.00                 O  
ATOM    289  CB  HIS    34      54.630  53.940 116.950  1.00                 C  
ATOM    290  CG  HIS    34      53.943  52.624 117.145  1.00                 C  
ATOM    291  ND1 HIS    34      54.599  51.418 117.030  1.00                 N  
ATOM    292  CE1 HIS    34      53.726  50.421 117.258  1.00                 C  
ATOM    293  CD2 HIS    34      52.589  52.197 117.466  1.00                 C  
ATOM    294  NE2 HIS    34      52.518  50.881 117.520  1.00                 N  
ATOM    295  N   LYS    35      56.956  56.217 118.717  1.00                 N  
ATOM    296  CA  LYS    35      57.689  57.467 118.543  1.00                 C  
ATOM    297  C   LYS    35      59.174  57.195 118.745  1.00                 C  
ATOM    298  O   LYS    35      59.622  56.961 119.873  1.00                 O  
ATOM    299  CB  LYS    35      57.179  58.528 119.520  1.00                 C  
ATOM    300  CD  LYS    35      55.294  59.995 120.293  1.00                 C  
ATOM    301  CE  LYS    35      53.838  60.379 120.087  1.00                 C  
ATOM    302  CG  LYS    35      55.734  58.939 119.291  1.00                 C  
ATOM    303  NZ  LYS    35      53.387  61.397 121.075  1.00                 N  
ATOM    304  N   LEU    36      59.934  57.226 117.651  1.00                 N  
ATOM    305  CA  LEU    36      61.383  57.029 117.693  1.00                 C  
ATOM    306  C   LEU    36      62.018  58.376 118.018  1.00                 C  
ATOM    307  O   LEU    36      62.119  59.262 117.169  1.00                 O  
ATOM    308  CB  LEU    36      61.886  56.463 116.363  1.00                 C  
ATOM    309  CG  LEU    36      63.388  56.192 116.267  1.00                 C  
ATOM    310  CD1 LEU    36      63.806  55.120 117.261  1.00                 C  
ATOM    311  CD2 LEU    36      63.770  55.780 114.853  1.00                 C  
ATOM    312  N   ASN    37      62.444  58.533 119.267  1.00                 N  
ATOM    313  CA  ASN    37      62.965  59.799 119.758  1.00                 C  
ATOM    314  C   ASN    37      64.490  59.834 119.706  1.00                 C  
ATOM    315  O   ASN    37      65.163  58.801 119.672  1.00                 O  
ATOM    316  CB  ASN    37      62.473  60.065 121.182  1.00                 C  
ATOM    317  CG  ASN    37      60.975  60.287 121.249  1.00                 C  
ATOM    318  OD1 ASN    37      60.342  60.622 120.248  1.00                 O  
ATOM    319  ND2 ASN    37      60.403  60.100 122.433  1.00                 N  
ATOM    320  N   GLN    38      65.027  61.053 119.708  1.00                 N  
ATOM    321  CA  GLN    38      66.464  61.276 119.767  1.00                 C  
ATOM    322  C   GLN    38      66.718  62.641 120.391  1.00                 C  
ATOM    323  O   GLN    38      66.049  63.620 120.051  1.00                 O  
ATOM    324  CB  GLN    38      67.079  61.177 118.370  1.00                 C  
ATOM    325  CD  GLN    38      69.173  61.136 116.957  1.00                 C  
ATOM    326  CG  GLN    38      68.594  61.299 118.349  1.00                 C  
ATOM    327  OE1 GLN    38      68.965  61.980 116.085  1.00                 O  
ATOM    328  NE2 GLN    38      69.902  60.047 116.745  1.00                 N  
ATOM    329  N   VAL    39      67.692  62.696 121.301  1.00                 N  
ATOM    330  CA  VAL    39      68.091  63.925 121.979  1.00                 C  
ATOM    331  C   VAL    39      69.598  64.087 121.821  1.00                 C  
ATOM    332  O   VAL    39      70.359  63.172 122.152  1.00                 O  
ATOM    333  CB  VAL    39      67.680  63.910 123.463  1.00                 C  
ATOM    334  CG1 VAL    39      68.139  65.184 124.156  1.00                 C  
ATOM    335  CG2 VAL    39      66.175  63.738 123.598  1.00                 C  
ATOM    336  N   VAL    40      70.030  65.247 121.317  1.00                 N  
ATOM    337  CA  VAL    40      71.458  65.542 121.254  1.00                 C  
ATOM    338  C   VAL    40      71.938  66.033 122.617  1.00                 C  
ATOM    339  O   VAL    40      71.151  66.429 123.480  1.00                 O  
ATOM    340  CB  VAL    40      71.772  66.581 120.161  1.00                 C  
ATOM    341  CG1 VAL    40      71.354  66.059 118.795  1.00                 C  
ATOM    342  CG2 VAL    40      71.081  67.901 120.466  1.00                 C  
ATOM    343  N   ILE    41      73.256  66.013 122.814  1.00                 N  
ATOM    344  CA  ILE    41      73.814  66.306 124.130  1.00                 C  
ATOM    345  C   ILE    41      74.632  67.590 124.152  1.00                 C  
ATOM    346  O   ILE    41      74.300  68.503 124.916  1.00                 O  
ATOM    347  CB  ILE    41      74.690  65.148 124.642  1.00                 C  
ATOM    348  CD1 ILE    41      72.674  63.923 125.609  1.00                 C  
ATOM    349  CG1 ILE    41      73.881  63.851 124.698  1.00                 C  
ATOM    350  CG2 ILE    41      75.297  65.496 125.993  1.00                 C  
ATOM    351  N   TRP    42      75.675  67.706 123.331  1.00                 N  
ATOM    352  CA  TRP    42      76.590  68.840 123.411  1.00                 C  
ATOM    353  C   TRP    42      77.367  68.960 122.105  1.00                 C  
ATOM    354  O   TRP    42      77.267  68.111 121.215  1.00                 O  
ATOM    355  CB  TRP    42      77.540  68.679 124.600  1.00                 C  
ATOM    356  CG  TRP    42      78.382  67.442 124.532  1.00                 C  
ATOM    357  CD1 TRP    42      78.059  66.204 125.006  1.00                 C  
ATOM    358  NE1 TRP    42      79.083  65.321 124.761  1.00                 N  
ATOM    359  CD2 TRP    42      79.688  67.324 123.954  1.00                 C  
ATOM    360  CE2 TRP    42      80.095  65.987 124.115  1.00                 C  
ATOM    361  CH2 TRP    42      82.154  66.418 123.044  1.00                 C  
ATOM    362  CZ2 TRP    42      81.328  65.522 123.663  1.00                 C  
ATOM    363  CE3 TRP    42      80.553  68.219 123.317  1.00                 C  
ATOM    364  CZ3 TRP    42      81.775  67.753 122.870  1.00                 C  
ATOM    365  N   ASP    43      78.149  70.034 122.006  1.00                 N  
ATOM    366  CA  ASP    43      78.993  70.300 120.848  1.00                 C  
ATOM    367  C   ASP    43      80.156  71.188 121.269  1.00                 C  
ATOM    368  O   ASP    43      80.123  71.825 122.325  1.00                 O  
ATOM    369  CB  ASP    43      78.178  70.953 119.730  1.00                 C  
ATOM    370  CG  ASP    43      78.835  70.811 118.371  1.00                 C  
ATOM    371  OD1 ASP    43      79.941  70.233 118.303  1.00                 O  
ATOM    372  OD2 ASP    43      78.245  71.278 117.374  1.00                 O  
ATOM    373  N   LYS    44      81.188  71.219 120.426  1.00                 N  
ATOM    374  CA  LYS    44      82.360  72.053 120.658  1.00                 C  
ATOM    375  C   LYS    44      82.768  72.737 119.362  1.00                 C  
ATOM    376  O   LYS    44      82.664  72.150 118.281  1.00                 O  
ATOM    377  CB  LYS    44      83.512  71.215 121.217  1.00                 C  
ATOM    378  CD  LYS    44      84.396  69.751 123.053  1.00                 C  
ATOM    379  CE  LYS    44      84.076  69.056 124.367  1.00                 C  
ATOM    380  CG  LYS    44      83.223  70.589 122.572  1.00                 C  
ATOM    381  NZ  LYS    44      83.023  68.016 124.202  1.00                 N  
ATOM    382  N   ILE    45      83.233  73.977 119.480  1.00                 N  
ATOM    383  CA  ILE    45      83.762  74.720 118.323  1.00                 C  
ATOM    384  C   ILE    45      85.237  74.343 118.232  1.00                 C  
ATOM    385  O   ILE    45      86.127  74.987 118.793  1.00                 O  
ATOM    386  CB  ILE    45      83.541  76.236 118.477  1.00                 C  
ATOM    387  CD1 ILE    45      81.757  77.985 118.981  1.00                 C  
ATOM    388  CG1 ILE    45      82.050  76.547 118.616  1.00                 C  
ATOM    389  CG2 ILE    45      84.171  76.987 117.314  1.00                 C  
ATOM    390  N   ILE    46      85.500  73.249 117.524  1.00                 N  
ATOM    391  CA  ILE    46      86.842  72.688 117.423  1.00                 C  
ATOM    392  C   ILE    46      87.536  73.281 116.203  1.00                 C  
ATOM    393  O   ILE    46      87.054  73.143 115.074  1.00                 O  
ATOM    394  CB  ILE    46      86.807  71.150 117.346  1.00                 C  
ATOM    395  CD1 ILE    46      85.884  69.085 118.521  1.00                 C  
ATOM    396  CG1 ILE    46      86.174  70.567 118.611  1.00                 C  
ATOM    397  CG2 ILE    46      88.202  70.597 117.103  1.00                 C  
ATOM    398  N   LYS    47      88.666  73.941 116.433  1.00                 N  
ATOM    399  CA  LYS    47      89.524  74.441 115.371  1.00                 C  
ATOM    400  C   LYS    47      90.754  73.545 115.273  1.00                 C  
ATOM    401  O   LYS    47      91.170  72.926 116.256  1.00                 O  
ATOM    402  CB  LYS    47      89.914  75.896 115.638  1.00                 C  
ATOM    403  CD  LYS    47      89.210  78.298 115.829  1.00                 C  
ATOM    404  CE  LYS    47      88.039  79.266 115.824  1.00                 C  
ATOM    405  CG  LYS    47      88.745  76.867 115.613  1.00                 C  
ATOM    406  NZ  LYS    47      88.475  80.667 116.077  1.00                 N  
ATOM    407  N   ARG    48      91.315  73.462 114.067  1.00                 N  
ATOM    408  CA  ARG    48      92.463  72.599 113.804  1.00                 C  
ATOM    409  C   ARG    48      93.695  73.140 114.521  1.00                 C  
ATOM    410  O   ARG    48      94.284  74.139 114.097  1.00                 O  
ATOM    411  CB  ARG    48      92.717  72.489 112.299  1.00                 C  
ATOM    412  CD  ARG    48      93.988  71.415 110.421  1.00                 C  
ATOM    413  NE  ARG    48      95.080  70.519 110.047  1.00                 N  
ATOM    414  CG  ARG    48      93.852  71.548 111.929  1.00                 C  
ATOM    415  CZ  ARG    48      95.425  70.244 108.793  1.00                 C  
ATOM    416  NH1 ARG    48      96.432  69.416 108.549  1.00                 N  
ATOM    417  NH2 ARG    48      94.762  70.797 107.787  1.00                 N  
ATOM    418  N   GLY    49      94.084  72.478 115.608  1.00                 N  
ATOM    419  CA  GLY    49      95.217  72.894 116.415  1.00                 C  
ATOM    420  C   GLY    49      94.891  73.192 117.865  1.00                 C  
ATOM    421  O   GLY    49      95.796  73.590 118.612  1.00                 O  
ATOM    422  N   GLU    50      93.645  73.018 118.310  1.00                 N  
ATOM    423  CA  GLU    50      93.292  73.348 119.687  1.00                 C  
ATOM    424  C   GLU    50      93.580  72.190 120.635  1.00                 C  
ATOM    425  O   GLU    50      94.242  72.371 121.663  1.00                 O  
ATOM    426  CB  GLU    50      91.816  73.740 119.783  1.00                 C  
ATOM    427  CD  GLU    50      90.000  75.385 119.169  1.00                 C  
ATOM    428  CG  GLU    50      91.479  75.057 119.102  1.00                 C  
ATOM    429  OE1 GLU    50      89.215  74.506 119.582  1.00                 O  
ATOM    430  OE2 GLU    50      89.627  76.521 118.807  1.00                 O  
ATOM    431  N   ASN    51      93.093  70.995 120.310  1.00                 N  
ATOM    432  CA  ASN    51      93.221  69.870 121.226  1.00                 C  
ATOM    433  C   ASN    51      93.641  68.615 120.467  1.00                 C  
ATOM    434  O   ASN    51      92.883  68.115 119.627  1.00                 O  
ATOM    435  CB  ASN    51      91.910  69.643 121.982  1.00                 C  
ATOM    436  CG  ASN    51      92.023  68.552 123.028  1.00                 C  
ATOM    437  OD1 ASN    51      93.081  67.946 123.196  1.00                 O  
ATOM    438  ND2 ASN    51      90.929  68.297 123.737  1.00                 N  
ATOM    439  N   SER    52      94.836  68.075 120.736  1.00                 N  
ATOM    440  CA  SER    52      95.271  66.866 120.020  1.00                 C  
ATOM    441  C   SER    52      94.618  65.582 120.505  1.00                 C  
ATOM    442  O   SER    52      94.573  64.611 119.738  1.00                 O  
ATOM    443  CB  SER    52      96.789  66.701 120.120  1.00                 C  
ATOM    444  OG  SER    52      97.184  66.415 121.450  1.00                 O  
ATOM    445  N   VAL    53      94.129  65.535 121.745  1.00                 N  
ATOM    446  CA  VAL    53      93.496  64.339 122.295  1.00                 C  
ATOM    447  C   VAL    53      92.205  64.742 122.990  1.00                 C  
ATOM    448  O   VAL    53      92.228  65.562 123.913  1.00                 O  
ATOM    449  CB  VAL    53      94.436  63.597 123.263  1.00                 C  
ATOM    450  CG1 VAL    53      93.749  62.367 123.835  1.00                 C  
ATOM    451  CG2 VAL    53      95.729  63.212 122.560  1.00                 C  
ATOM    452  N   LEU    54      91.087  64.163 122.559  1.00                 N  
ATOM    453  CA  LEU    54      89.768  64.452 123.125  1.00                 C  
ATOM    454  C   LEU    54      89.358  63.304 124.044  1.00                 C  
ATOM    455  O   LEU    54      88.758  62.319 123.610  1.00                 O  
ATOM    456  CB  LEU    54      88.741  64.662 122.011  1.00                 C  
ATOM    457  CG  LEU    54      87.310  64.967 122.456  1.00                 C  
ATOM    458  CD1 LEU    54      87.254  66.278 123.226  1.00                 C  
ATOM    459  CD2 LEU    54      86.372  65.016 121.259  1.00                 C  
ATOM    460  N   ASP    55      89.677  63.444 125.327  1.00                 N  
ATOM    461  CA  ASP    55      89.215  62.506 126.338  1.00                 C  
ATOM    462  C   ASP    55      88.969  63.264 127.633  1.00                 C  
ATOM    463  O   ASP    55      89.837  64.009 128.098  1.00                 O  
ATOM    464  CB  ASP    55      90.237  61.384 126.535  1.00                 C  
ATOM    465  CG  ASP    55      89.724  60.281 127.440  1.00                 C  
ATOM    466  OD1 ASP    55      88.731  60.517 128.160  1.00                 O  
ATOM    467  OD2 ASP    55      90.315  59.181 127.429  1.00                 O  
ATOM    468  N   TYR    56      87.768  63.100 128.182  1.00                 N  
ATOM    469  CA  TYR    56      87.402  63.737 129.438  1.00                 C  
ATOM    470  C   TYR    56      86.259  62.959 130.073  1.00                 C  
ATOM    471  O   TYR    56      85.412  62.382 129.380  1.00                 O  
ATOM    472  CB  TYR    56      87.015  65.199 129.205  1.00                 C  
ATOM    473  CG  TYR    56      85.812  65.378 128.305  1.00                 C  
ATOM    474  OH  TYR    56      82.496  65.870 125.846  1.00                 O  
ATOM    475  CZ  TYR    56      83.594  65.707 126.658  1.00                 C  
ATOM    476  CD1 TYR    56      84.534  65.477 128.839  1.00                 C  
ATOM    477  CE1 TYR    56      83.429  65.641 128.025  1.00                 C  
ATOM    478  CD2 TYR    56      85.960  65.446 126.926  1.00                 C  
ATOM    479  CE2 TYR    56      84.866  65.610 126.096  1.00                 C  
ATOM    480  N   LYS    57      86.240  62.970 131.400  1.00                 N  
ATOM    481  CA  LYS    57      85.269  62.217 132.173  1.00                 C  
ATOM    482  C   LYS    57      84.141  63.123 132.661  1.00                 C  
ATOM    483  O   LYS    57      84.212  64.351 132.557  1.00                 O  
ATOM    484  CB  LYS    57      85.946  61.530 133.361  1.00                 C  
ATOM    485  CD  LYS    57      86.610  59.435 132.148  1.00                 C  
ATOM    486  CE  LYS    57      87.716  58.414 131.939  1.00                 C  
ATOM    487  CG  LYS    57      87.096  60.614 132.975  1.00                 C  
ATOM    488  NZ  LYS    57      88.755  58.907 130.992  1.00                 N  
ATOM    489  N   LYS    58      83.068  62.468 133.133  1.00                 N  
ATOM    490  CA  LYS    58      81.893  62.946 133.878  1.00                 C  
ATOM    491  C   LYS    58      81.396  64.355 133.547  1.00                 C  
ATOM    492  O   LYS    58      81.127  65.157 134.448  1.00                 O  
ATOM    493  CB  LYS    58      82.162  62.909 135.384  1.00                 C  
ATOM    494  CD  LYS    58      82.642  61.546 137.436  1.00                 C  
ATOM    495  CE  LYS    58      82.937  60.157 137.980  1.00                 C  
ATOM    496  CG  LYS    58      82.453  61.520 135.928  1.00                 C  
ATOM    497  NZ  LYS    58      83.160  60.173 139.452  1.00                 N  
ATOM    498  N   ALA    59      81.232  64.654 132.261  1.00                 N  
ATOM    499  CA  ALA    59      80.749  65.971 131.878  1.00                 C  
ATOM    500  C   ALA    59      79.247  66.075 132.131  1.00                 C  
ATOM    501  O   ALA    59      78.537  65.072 132.251  1.00                 O  
ATOM    502  CB  ALA    59      81.067  66.248 130.417  1.00                 C  
ATOM    503  N   ASN    60      78.769  67.312 132.230  1.00                 N  
ATOM    504  CA  ASN    60      77.357  67.587 132.463  1.00                 C  
ATOM    505  C   ASN    60      76.838  68.464 131.336  1.00                 C  
ATOM    506  O   ASN    60      77.383  69.544 131.083  1.00                 O  
ATOM    507  CB  ASN    60      77.157  68.239 133.832  1.00                 C  
ATOM    508  CG  ASN    60      75.695  68.467 134.161  1.00                 C  
ATOM    509  OD1 ASN    60      75.107  69.471 133.759  1.00                 O  
ATOM    510  ND2 ASN    60      75.102  67.532 134.895  1.00                 N  
ATOM    511  N   THR    61      75.791  68.000 130.663  1.00                 N  
ATOM    512  CA  THR    61      75.198  68.714 129.541  1.00                 C  
ATOM    513  C   THR    61      74.076  69.603 130.059  1.00                 C  
ATOM    514  O   THR    61      73.125  69.114 130.679  1.00                 O  
ATOM    515  CB  THR    61      74.668  67.742 128.470  1.00                 C  
ATOM    516  OG1 THR    61      75.751  66.959 127.954  1.00                 O  
ATOM    517  CG2 THR    61      74.032  68.510 127.322  1.00                 C  
ATOM    518  N   LYS    62      74.189  70.907 129.803  1.00                 N  
ATOM    519  CA  LYS    62      73.185  71.868 130.240  1.00                 C  
ATOM    520  C   LYS    62      71.918  71.825 129.397  1.00                 C  
ATOM    521  O   LYS    62      70.911  72.421 129.794  1.00                 O  
ATOM    522  CB  LYS    62      73.755  73.287 130.215  1.00                 C  
ATOM    523  CD  LYS    62      75.379  74.957 131.151  1.00                 C  
ATOM    524  CE  LYS    62      76.491  75.197 132.160  1.00                 C  
ATOM    525  CG  LYS    62      74.862  73.530 131.229  1.00                 C  
ATOM    526  NZ  LYS    62      77.026  76.584 132.077  1.00                 N  
ATOM    527  N   TYR    63      71.945  71.150 128.250  1.00                 N  
ATOM    528  CA  TYR    63      70.747  70.993 127.437  1.00                 C  
ATOM    529  C   TYR    63      69.785  70.028 128.117  1.00                 C  
ATOM    530  O   TYR    63      70.183  68.947 128.562  1.00                 O  
ATOM    531  CB  TYR    63      71.111  70.499 126.036  1.00                 C  
ATOM    532  CG  TYR    63      69.924  70.341 125.114  1.00                 C  
ATOM    533  OH  TYR    63      66.656  69.923 122.576  1.00                 O  
ATOM    534  CZ  TYR    63      67.737  70.059 123.416  1.00                 C  
ATOM    535  CD1 TYR    63      69.331  71.449 124.520  1.00                 C  
ATOM    536  CE1 TYR    63      68.245  71.314 123.676  1.00                 C  
ATOM    537  CD2 TYR    63      69.398  69.085 124.839  1.00                 C  
ATOM    538  CE2 TYR    63      68.313  68.931 123.998  1.00                 C  
ATOM    539  N   TYR    64      68.518  70.425 128.202  1.00                 N  
ATOM    540  CA  TYR    64      67.520  69.658 128.938  1.00                 C  
ATOM    541  C   TYR    64      67.108  68.426 128.141  1.00                 C  
ATOM    542  O   TYR    64      66.585  68.544 127.027  1.00                 O  
ATOM    543  CB  TYR    64      66.300  70.527 129.252  1.00                 C  
ATOM    544  CG  TYR    64      66.571  71.623 130.258  1.00                 C  
ATOM    545  OH  TYR    64      67.322  74.645 133.013  1.00                 O  
ATOM    546  CZ  TYR    64      67.073  73.644 132.103  1.00                 C  
ATOM    547  CD1 TYR    64      67.081  72.850 129.853  1.00                 C  
ATOM    548  CE1 TYR    64      67.331  73.857 130.766  1.00                 C  
ATOM    549  CD2 TYR    64      66.317  71.426 131.609  1.00                 C  
ATOM    550  CE2 TYR    64      66.561  72.421 132.536  1.00                 C  
ATOM    551  N   PHE    65      67.348  67.249 128.711  1.00                 N  
ATOM    552  CA  PHE    65      66.895  65.987 128.130  1.00                 C  
ATOM    553  C   PHE    65      65.384  65.905 128.301  1.00                 C  
ATOM    554  O   PHE    65      64.884  65.538 129.366  1.00                 O  
ATOM    555  CB  PHE    65      67.605  64.806 128.794  1.00                 C  
ATOM    556  CG  PHE    65      67.250  63.473 128.200  1.00                 C  
ATOM    557  CZ  PHE    65      66.589  61.005 127.105  1.00                 C  
ATOM    558  CD1 PHE    65      67.787  63.074 126.988  1.00                 C  
ATOM    559  CE1 PHE    65      67.460  61.848 126.441  1.00                 C  
ATOM    560  CD2 PHE    65      66.379  62.618 128.852  1.00                 C  
ATOM    561  CE2 PHE    65      66.053  61.392 128.305  1.00                 C  
ATOM    562  N   TRP    66      64.650  66.251 127.248  1.00                 N  
ATOM    563  CA  TRP    66      63.201  66.385 127.307  1.00                 C  
ATOM    564  C   TRP    66      62.542  65.154 126.697  1.00                 C  
ATOM    565  O   TRP    66      62.849  64.780 125.560  1.00                 O  
ATOM    566  CB  TRP    66      62.751  67.656 126.584  1.00                 C  
ATOM    567  CG  TRP    66      61.269  67.874 126.620  1.00                 C  
ATOM    568  CD1 TRP    66      60.388  67.690 125.594  1.00                 C  
ATOM    569  NE1 TRP    66      59.112  67.991 126.005  1.00                 N  
ATOM    570  CD2 TRP    66      60.494  68.317 127.741  1.00                 C  
ATOM    571  CE2 TRP    66      59.153  68.378 127.322  1.00                 C  
ATOM    572  CH2 TRP    66      58.453  69.113 129.454  1.00                 C  
ATOM    573  CZ2 TRP    66      58.122  68.776 128.171  1.00                 C  
ATOM    574  CE3 TRP    66      60.804  68.667 129.059  1.00                 C  
ATOM    575  CZ3 TRP    66      59.779  69.061 129.898  1.00                 C  
ATOM    576  N   ASP    67      61.642  64.530 127.452  1.00                 N  
ATOM    577  CA  ASP    67      60.837  63.437 126.928  1.00                 C  
ATOM    578  C   ASP    67      59.537  63.995 126.361  1.00                 C  
ATOM    579  O   ASP    67      58.930  64.901 126.939  1.00                 O  
ATOM    580  CB  ASP    67      60.560  62.403 128.021  1.00                 C  
ATOM    581  CG  ASP    67      61.807  61.648 128.438  1.00                 C  
ATOM    582  OD1 ASP    67      62.787  61.646 127.664  1.00                 O  
ATOM    583  OD2 ASP    67      61.804  61.057 129.538  1.00                 O  
ATOM    584  N   PHE    68      59.110  63.444 125.224  1.00                 N  
ATOM    585  CA  PHE    68      57.966  63.999 124.507  1.00                 C  
ATOM    586  C   PHE    68      56.646  63.616 125.169  1.00                 C  
ATOM    587  O   PHE    68      55.891  64.483 125.621  1.00                 O  
ATOM    588  CB  PHE    68      57.969  63.532 123.050  1.00                 C  
ATOM    589  CG  PHE    68      56.814  64.054 122.244  1.00                 C  
ATOM    590  CZ  PHE    68      54.674  65.014 120.753  1.00                 C  
ATOM    591  CD1 PHE    68      56.819  65.351 121.761  1.00                 C  
ATOM    592  CE1 PHE    68      55.756  65.831 121.019  1.00                 C  
ATOM    593  CD2 PHE    68      55.723  63.248 121.969  1.00                 C  
ATOM    594  CE2 PHE    68      54.661  63.729 121.227  1.00                 C  
ATOM    595  N   GLY    69      56.353  62.321 125.232  1.00                 N  
ATOM    596  CA  GLY    69      55.098  61.850 125.784  1.00                 C  
ATOM    597  C   GLY    69      55.289  60.878 126.928  1.00                 C  
ATOM    598  O   GLY    69      54.622  59.839 126.966  1.00                 O  
ATOM    599  N   ASN    70      56.267  61.191 127.794  1.00                 N  
ATOM    600  CA  ASN    70      56.695  60.534 129.037  1.00                 C  
ATOM    601  C   ASN    70      56.620  59.006 129.029  1.00                 C  
ATOM    602  O   ASN    70      56.218  58.386 130.019  1.00                 O  
ATOM    603  CB  ASN    70      55.878  61.049 130.224  1.00                 C  
ATOM    604  CG  ASN    70      56.103  62.524 130.490  1.00                 C  
ATOM    605  OD1 ASN    70      57.224  63.020 130.380  1.00                 O  
ATOM    606  ND2 ASN    70      55.035  63.230 130.843  1.00                 N  
ATOM    607  N   GLY    71      57.029  58.397 127.920  1.00                 N  
ATOM    608  CA  GLY    71      57.069  56.959 127.772  1.00                 C  
ATOM    609  C   GLY    71      58.429  56.337 127.996  1.00                 C  
ATOM    610  O   GLY    71      58.600  55.144 127.715  1.00                 O  
ATOM    611  N   LEU    72      59.406  57.104 128.486  1.00                 N  
ATOM    612  CA  LEU    72      60.723  56.544 128.771  1.00                 C  
ATOM    613  C   LEU    72      60.692  55.679 130.024  1.00                 C  
ATOM    614  O   LEU    72      61.515  54.768 130.168  1.00                 O  
ATOM    615  CB  LEU    72      61.757  57.660 128.929  1.00                 C  
ATOM    616  CG  LEU    72      63.200  57.217 129.178  1.00                 C  
ATOM    617  CD1 LEU    72      63.708  56.366 128.024  1.00                 C  
ATOM    618  CD2 LEU    72      64.105  58.423 129.383  1.00                 C  
ATOM    619  N   ARG    73      59.743  55.934 130.925  1.00                 N  
ATOM    620  CA  ARG    73      59.603  55.142 132.140  1.00                 C  
ATOM    621  C   ARG    73      59.016  53.780 131.793  1.00                 C  
ATOM    622  O   ARG    73      57.793  53.612 131.738  1.00                 O  
ATOM    623  CB  ARG    73      58.726  55.873 133.158  1.00                 C  
ATOM    624  CD  ARG    73      59.857  58.113 133.141  1.00                 C  
ATOM    625  NE  ARG    73      60.357  59.216 133.959  1.00                 N  
ATOM    626  CG  ARG    73      59.467  56.911 133.985  1.00                 C  
ATOM    627  CZ  ARG    73      60.922  60.314 133.467  1.00                 C  
ATOM    628  NH1 ARG    73      61.347  61.266 134.288  1.00                 N  
ATOM    629  NH2 ARG    73      61.062  60.458 132.157  1.00                 N  
ATOM    630  N   SER    74      59.887  52.808 131.536  1.00                 N  
ATOM    631  CA  SER    74      59.457  51.492 131.109  1.00                 C  
ATOM    632  C   SER    74      60.245  50.988 129.918  1.00                 C  
ATOM    633  O   SER    74      60.030  49.866 129.450  1.00                 O  
ATOM    634  CB  SER    74      57.966  51.501 130.766  1.00                 C  
ATOM    635  OG  SER    74      57.706  52.320 129.639  1.00                 O  
ATOM    636  N   ASN    75      61.157  51.816 129.417  1.00                 N  
ATOM    637  CA  ASN    75      62.004  51.424 128.300  1.00                 C  
ATOM    638  C   ASN    75      63.058  50.425 128.770  1.00                 C  
ATOM    639  O   ASN    75      63.489  50.439 129.926  1.00                 O  
ATOM    640  CB  ASN    75      62.652  52.654 127.661  1.00                 C  
ATOM    641  CG  ASN    75      61.649  53.532 126.939  1.00                 C  
ATOM    642  OD1 ASN    75      60.467  53.199 126.852  1.00                 O  
ATOM    643  ND2 ASN    75      62.119  54.659 126.418  1.00                 N  
ATOM    644  N   LYS    76      63.472  49.546 127.855  1.00                 N  
ATOM    645  CA  LYS    76      64.421  48.493 128.181  1.00                 C  
ATOM    646  C   LYS    76      65.807  48.707 127.590  1.00                 C  
ATOM    647  O   LYS    76      66.747  48.024 128.009  1.00                 O  
ATOM    648  CB  LYS    76      63.896  47.135 127.712  1.00                 C  
ATOM    649  CD  LYS    76      62.174  45.320 127.916  1.00                 C  
ATOM    650  CE  LYS    76      60.919  44.857 128.638  1.00                 C  
ATOM    651  CG  LYS    76      62.630  46.680 128.420  1.00                 C  
ATOM    652  NZ  LYS    76      60.447  43.536 128.139  1.00                 N  
ATOM    653  N   ASN    77      65.964  49.625 126.638  1.00                 N  
ATOM    654  CA  ASN    77      67.284  49.959 126.124  1.00                 C  
ATOM    655  C   ASN    77      67.281  51.391 125.610  1.00                 C  
ATOM    656  O   ASN    77      66.296  51.847 125.024  1.00                 O  
ATOM    657  CB  ASN    77      67.699  48.972 125.032  1.00                 C  
ATOM    658  CG  ASN    77      69.134  49.168 124.584  1.00                 C  
ATOM    659  OD1 ASN    77      69.926  49.812 125.271  1.00                 O  
ATOM    660  ND2 ASN    77      69.473  48.610 123.427  1.00                 N  
ATOM    661  N   VAL    78      68.393  52.090 125.835  1.00                 N  
ATOM    662  CA  VAL    78      68.719  53.315 125.118  1.00                 C  
ATOM    663  C   VAL    78      70.123  53.151 124.550  1.00                 C  
ATOM    664  O   VAL    78      70.994  52.528 125.164  1.00                 O  
ATOM    665  CB  VAL    78      68.613  54.550 126.032  1.00                 C  
ATOM    666  CG1 VAL    78      69.015  55.808 125.278  1.00                 C  
ATOM    667  CG2 VAL    78      67.202  54.683 126.585  1.00                 C  
ATOM    668  N   THR    79      70.337  53.681 123.349  1.00                 N  
ATOM    669  CA  THR    79      71.623  53.528 122.687  1.00                 C  
ATOM    670  C   THR    79      72.201  54.895 122.350  1.00                 C  
ATOM    671  O   THR    79      71.489  55.898 122.261  1.00                 O  
ATOM    672  CB  THR    79      71.502  52.678 121.409  1.00                 C  
ATOM    673  OG1 THR    79      70.649  53.343 120.468  1.00                 O  
ATOM    674  CG2 THR    79      70.905  51.316 121.729  1.00                 C  
ATOM    675  N   LEU    80      73.522  54.918 122.200  1.00                 N  
ATOM    676  CA  LEU    80      74.260  56.140 121.915  1.00                 C  
ATOM    677  C   LEU    80      75.316  55.841 120.861  1.00                 C  
ATOM    678  O   LEU    80      75.988  54.808 120.919  1.00                 O  
ATOM    679  CB  LEU    80      74.892  56.695 123.193  1.00                 C  
ATOM    680  CG  LEU    80      75.732  57.964 123.038  1.00                 C  
ATOM    681  CD1 LEU    80      74.858  59.141 122.631  1.00                 C  
ATOM    682  CD2 LEU    80      76.474  58.278 124.328  1.00                 C  
ATOM    683  N   SER    81      75.457  56.757 119.904  1.00                 N  
ATOM    684  CA  SER    81      76.423  56.612 118.819  1.00                 C  
ATOM    685  C   SER    81      76.937  57.996 118.452  1.00                 C  
ATOM    686  O   SER    81      76.141  58.898 118.173  1.00                 O  
ATOM    687  CB  SER    81      75.780  55.913 117.619  1.00                 C  
ATOM    688  OG  SER    81      76.699  55.792 116.547  1.00                 O  
ATOM    689  N   LEU    82      78.258  58.165 118.461  1.00                 N  
ATOM    690  CA  LEU    82      78.872  59.461 118.194  1.00                 C  
ATOM    691  C   LEU    82      78.941  59.695 116.689  1.00                 C  
ATOM    692  O   LEU    82      79.360  58.811 115.933  1.00                 O  
ATOM    693  CB  LEU    82      80.266  59.533 118.821  1.00                 C  
ATOM    694  CG  LEU    82      80.329  59.428 120.346  1.00                 C  
ATOM    695  CD1 LEU    82      81.772  59.403 120.824  1.00                 C  
ATOM    696  CD2 LEU    82      79.576  60.579 120.996  1.00                 C  
ATOM    697  N   SER    83      78.528  60.882 116.258  1.00                 N  
ATOM    698  CA  SER    83      78.664  61.325 114.879  1.00                 C  
ATOM    699  C   SER    83      79.259  62.729 114.856  1.00                 C  
ATOM    700  O   SER    83      79.411  63.381 115.892  1.00                 O  
ATOM    701  CB  SER    83      77.309  61.291 114.169  1.00                 C  
ATOM    702  OG  SER    83      76.411  62.228 114.739  1.00                 O  
ATOM    703  N   TRP    84      79.597  63.194 113.656  1.00                 N  
ATOM    704  CA  TRP    84      80.242  64.491 113.496  1.00                 C  
ATOM    705  C   TRP    84      79.876  65.086 112.144  1.00                 C  
ATOM    706  O   TRP    84      79.261  64.435 111.295  1.00                 O  
ATOM    707  CB  TRP    84      81.760  64.356 113.637  1.00                 C  
ATOM    708  CG  TRP    84      82.383  63.479 112.594  1.00                 C  
ATOM    709  CD1 TRP    84      82.916  63.876 111.401  1.00                 C  
ATOM    710  NE1 TRP    84      83.394  62.789 110.710  1.00                 N  
ATOM    711  CD2 TRP    84      82.538  62.056 112.650  1.00                 C  
ATOM    712  CE2 TRP    84      83.172  61.660 111.458  1.00                 C  
ATOM    713  CH2 TRP    84      83.139  59.394 112.120  1.00                 C  
ATOM    714  CZ2 TRP    84      83.478  60.328 111.182  1.00                 C  
ATOM    715  CE3 TRP    84      82.202  61.079 113.591  1.00                 C  
ATOM    716  CZ3 TRP    84      82.507  59.760 113.313  1.00                 C  
ATOM    717  N   ASN    85      80.264  66.347 111.959  1.00                 N  
ATOM    718  CA  ASN    85      80.005  67.082 110.731  1.00                 C  
ATOM    719  C   ASN    85      81.096  68.129 110.560  1.00                 C  
ATOM    720  O   ASN    85      81.546  68.741 111.532  1.00                 O  
ATOM    721  CB  ASN    85      78.608  67.706 110.764  1.00                 C  
ATOM    722  CG  ASN    85      78.220  68.336 109.441  1.00                 C  
ATOM    723  OD1 ASN    85      78.729  69.394 109.073  1.00                 O  
ATOM    724  ND2 ASN    85      77.314  67.685 108.721  1.00                 N  
ATOM    725  N   VAL    86      81.523  68.325 109.312  1.00                 N  
ATOM    726  CA  VAL    86      82.519  69.329 108.966  1.00                 C  
ATOM    727  C   VAL    86      81.986  70.178 107.822  1.00                 C  
ATOM    728  O   VAL    86      80.959  69.875 107.215  1.00                 O  
ATOM    729  CB  VAL    86      83.866  68.683 108.592  1.00                 C  
ATOM    730  CG1 VAL    86      84.416  67.883 109.763  1.00                 C  
ATOM    731  CG2 VAL    86      83.710  67.798 107.364  1.00                 C  
ATOM    732  N   ILE    87      82.714  71.249 107.528  1.00                 N  
ATOM    733  CA  ILE    87      82.452  72.101 106.378  1.00                 C  
ATOM    734  C   ILE    87      83.711  72.146 105.523  1.00                 C  
ATOM    735  O   ILE    87      84.817  72.202 106.066  1.00                 O  
ATOM    736  CB  ILE    87      82.014  73.513 106.810  1.00                 C  
ATOM    737  CD1 ILE    87      80.336  74.752 108.275  1.00                 C  
ATOM    738  CG1 ILE    87      80.713  73.445 107.612  1.00                 C  
ATOM    739  CG2 ILE    87      81.887  74.425 105.599  1.00                 C  
ATOM    740  N   PRO    88      83.599  72.030 104.203  1.00                 N  
ATOM    741  CA  PRO    88      84.764  72.222 103.329  1.00                 C  
ATOM    742  C   PRO    88      84.990  73.692 103.019  1.00                 C  
ATOM    743  O   PRO    88      84.386  74.561 103.653  1.00                 O  
ATOM    744  CB  PRO    88      84.413  71.433 102.066  1.00                 C  
ATOM    745  CD  PRO    88      82.409  71.488 103.373  1.00                 C  
ATOM    746  CG  PRO    88      82.928  71.534 101.963  1.00                 C  
ATOM    747  N   ASN    89      85.888  73.992 102.079  1.00                 N  
ATOM    748  CA  ASN    89      86.061  75.378 101.656  1.00                 C  
ATOM    749  C   ASN    89      84.874  75.862 100.821  1.00                 C  
ATOM    750  O   ASN    89      84.291  76.914 101.111  1.00                 O  
ATOM    751  CB  ASN    89      87.366  75.540 100.873  1.00                 C  
ATOM    752  CG  ASN    89      88.591  75.468 101.762  1.00                 C  
ATOM    753  OD1 ASN    89      88.501  75.651 102.976  1.00                 O  
ATOM    754  ND2 ASN    89      89.743  75.200 101.159  1.00                 N  
ATOM    755  N   ALA    90      84.495  75.110  99.777  1.00                 N  
ATOM    756  CA  ALA    90      83.395  75.534  98.918  1.00                 C  
ATOM    757  C   ALA    90      82.520  74.377  98.439  1.00                 C  
ATOM    758  O   ALA    90      81.799  74.533  97.446  1.00                 O  
ATOM    759  CB  ALA    90      83.927  76.284  97.707  1.00                 C  
ATOM    760  N   GLY    91      82.553  73.227  99.107  1.00                 N  
ATOM    761  CA  GLY    91      81.892  72.049  98.576  1.00                 C  
ATOM    762  C   GLY    91      80.556  71.683  99.194  1.00                 C  
ATOM    763  O   GLY    91      79.706  72.547  99.431  1.00                 O  
ATOM    764  N   THR    92      80.373  70.394  99.464  1.00                 N  
ATOM    765  CA  THR    92      79.081  69.834  99.835  1.00                 C  
ATOM    766  C   THR    92      79.136  69.531 101.339  1.00                 C  
ATOM    767  O   THR    92      80.196  69.583 101.960  1.00                 O  
ATOM    768  CB  THR    92      78.756  68.572  99.015  1.00                 C  
ATOM    769  OG1 THR    92      79.703  67.541  99.324  1.00                 O  
ATOM    770  CG2 THR    92      78.832  68.870  97.525  1.00                 C  
ATOM    771  N   LEU    93      77.972  69.244 101.936  1.00                 N  
ATOM    772  CA  LEU    93      77.843  68.948 103.363  1.00                 C  
ATOM    773  C   LEU    93      77.449  67.491 103.586  1.00                 C  
ATOM    774  O   LEU    93      76.253  67.165 103.614  1.00                 O  
ATOM    775  CB  LEU    93      76.815  69.877 104.012  1.00                 C  
ATOM    776  CG  LEU    93      77.103  71.377 103.920  1.00                 C  
ATOM    777  CD1 LEU    93      75.952  72.182 104.503  1.00                 C  
ATOM    778  CD2 LEU    93      78.402  71.719 104.633  1.00                 C  
ATOM    779  N   PRO    94      78.403  66.577 103.756  1.00                 N  
ATOM    780  CA  PRO    94      78.056  65.219 104.178  1.00                 C  
ATOM    781  C   PRO    94      78.103  65.062 105.689  1.00                 C  
ATOM    782  O   PRO    94      78.766  65.813 106.406  1.00                 O  
ATOM    783  CB  PRO    94      79.109  64.340 103.499  1.00                 C  
ATOM    784  CD  PRO    94      79.854  66.595 103.199  1.00                 C  
ATOM    785  CG  PRO    94      80.332  65.192 103.452  1.00                 C  
ATOM    786  N   LYS    95      77.373  64.060 106.170  1.00                 N  
ATOM    787  CA  LYS    95      77.426  63.646 107.566  1.00                 C  
ATOM    788  C   LYS    95      77.953  62.217 107.621  1.00                 C  
ATOM    789  O   LYS    95      77.455  61.338 106.908  1.00                 O  
ATOM    790  CB  LYS    95      76.044  63.762 108.212  1.00                 C  
ATOM    791  CD  LYS    95      74.169  65.232 109.000  1.00                 C  
ATOM    792  CE  LYS    95      73.619  66.649 109.044  1.00                 C  
ATOM    793  CG  LYS    95      75.517  65.185 108.299  1.00                 C  
ATOM    794  NZ  LYS    95      72.289  66.708 109.711  1.00                 N  
ATOM    795  N   VAL    96      78.984  61.997 108.431  1.00                 N  
ATOM    796  CA  VAL    96      79.630  60.695 108.557  1.00                 C  
ATOM    797  C   VAL    96      79.538  60.277 110.017  1.00                 C  
ATOM    798  O   VAL    96      80.170  60.888 110.889  1.00                 O  
ATOM    799  CB  VAL    96      81.089  60.739 108.068  1.00                 C  
ATOM    800  CG1 VAL    96      81.743  59.374 108.218  1.00                 C  
ATOM    801  CG2 VAL    96      81.153  61.208 106.622  1.00                 C  
ATOM    802  N   GLN    97      78.751  59.240 110.286  1.00                 N  
ATOM    803  CA  GLN    97      78.567  58.749 111.645  1.00                 C  
ATOM    804  C   GLN    97      79.644  57.719 111.966  1.00                 C  
ATOM    805  O   GLN    97      79.786  56.718 111.256  1.00                 O  
ATOM    806  CB  GLN    97      77.170  58.149 111.813  1.00                 C  
ATOM    807  CD  GLN    97      75.448  57.154 113.371  1.00                 C  
ATOM    808  CG  GLN    97      76.866  57.668 113.223  1.00                 C  
ATOM    809  OE1 GLN    97      74.585  57.436 112.539  1.00                 O  
ATOM    810  NE2 GLN    97      75.203  56.395 114.432  1.00                 N  
ATOM    811  N   GLY    98      80.404  57.968 113.030  1.00                 N  
ATOM    812  CA  GLY    98      81.429  57.028 113.435  1.00                 C  
ATOM    813  C   GLY    98      80.841  55.785 114.076  1.00                 C  
ATOM    814  O   GLY    98      79.803  55.823 114.737  1.00                 O  
ATOM    815  N   VAL    99      81.523  54.662 113.870  1.00                 N  
ATOM    816  CA  VAL    99      81.054  53.385 114.386  1.00                 C  
ATOM    817  C   VAL    99      81.325  53.277 115.881  1.00                 C  
ATOM    818  O   VAL    99      82.379  53.694 116.370  1.00                 O  
ATOM    819  CB  VAL    99      81.707  52.203 113.645  1.00                 C  
ATOM    820  CG1 VAL    99      81.290  50.883 114.277  1.00                 C  
ATOM    821  CG2 VAL    99      81.339  52.231 112.170  1.00                 C  
ATOM    822  N   GLY   100      80.361  52.713 116.604  1.00                 N  
ATOM    823  CA  GLY   100      80.471  52.553 118.040  1.00                 C  
ATOM    824  C   GLY   100      79.214  52.990 118.761  1.00                 C  
ATOM    825  O   GLY   100      78.772  54.133 118.612  1.00                 O  
ATOM    826  N   GLN   101      78.631  52.092 119.552  1.00                 N  
ATOM    827  CA  GLN   101      77.369  52.363 120.223  1.00                 C  
ATOM    828  C   GLN   101      77.411  51.811 121.639  1.00                 C  
ATOM    829  O   GLN   101      78.052  50.792 121.909  1.00                 O  
ATOM    830  CB  GLN   101      76.204  51.757 119.438  1.00                 C  
ATOM    831  CD  GLN   101      74.840  51.741 117.312  1.00                 C  
ATOM    832  CG  GLN   101      76.019  52.346 118.049  1.00                 C  
ATOM    833  OE1 GLN   101      74.646  50.526 117.323  1.00                 O  
ATOM    834  NE2 GLN   101      74.048  52.590 116.667  1.00                 N  
ATOM    835  N   HIS   102      76.719  52.500 122.542  1.00                 N  
ATOM    836  CA  HIS   102      76.595  52.093 123.937  1.00                 C  
ATOM    837  C   HIS   102      75.118  51.860 124.216  1.00                 C  
ATOM    838  O   HIS   102      74.291  52.745 123.967  1.00                 O  
ATOM    839  CB  HIS   102      77.192  53.157 124.861  1.00                 C  
ATOM    840  CG  HIS   102      78.659  53.376 124.661  1.00                 C  
ATOM    841  ND1 HIS   102      79.618  52.587 125.260  1.00                 N  
ATOM    842  CE1 HIS   102      80.836  53.025 124.894  1.00                 C  
ATOM    843  CD2 HIS   102      79.476  54.317 123.908  1.00                 C  
ATOM    844  NE2 HIS   102      80.758  54.062 124.083  1.00                 N  
ATOM    845  N   LYS   103      74.786  50.670 124.716  1.00                 N  
ATOM    846  CA  LYS   103      73.413  50.286 125.022  1.00                 C  
ATOM    847  C   LYS   103      73.265  50.130 126.531  1.00                 C  
ATOM    848  O   LYS   103      73.970  49.325 127.148  1.00                 O  
ATOM    849  CB  LYS   103      73.043  48.992 124.293  1.00                 C  
ATOM    850  CD  LYS   103      72.656  47.798 122.120  1.00                 C  
ATOM    851  CE  LYS   103      72.695  47.906 120.605  1.00                 C  
ATOM    852  CG  LYS   103      73.037  49.114 122.778  1.00                 C  
ATOM    853  NZ  LYS   103      72.365  46.612 119.947  1.00                 N  
ATOM    854  N   ILE   104      72.349  50.897 127.115  1.00                 N  
ATOM    855  CA  ILE   104      72.155  50.962 128.558  1.00                 C  
ATOM    856  C   ILE   104      70.694  50.645 128.846  1.00                 C  
ATOM    857  O   ILE   104      69.810  51.241 128.228  1.00                 O  
ATOM    858  CB  ILE   104      72.560  52.337 129.121  1.00                 C  
ATOM    859  CD1 ILE   104      74.468  54.027 129.162  1.00                 C  
ATOM    860  CG1 ILE   104      74.040  52.610 128.847  1.00                 C  
ATOM    861  CG2 ILE   104      72.232  52.424 130.603  1.00                 C  
ATOM    862  N   GLU   105      70.391  49.722 129.756  1.00                 N  
ATOM    863  CA  GLU   105      68.997  49.438 130.115  1.00                 C  
ATOM    864  C   GLU   105      68.433  50.507 131.050  1.00                 C  
ATOM    865  O   GLU   105      69.081  51.501 131.370  1.00                 O  
ATOM    866  CB  GLU   105      68.882  48.060 130.770  1.00                 C  
ATOM    867  CD  GLU   105      69.093  45.555 130.525  1.00                 C  
ATOM    868  CG  GLU   105      69.236  46.904 129.848  1.00                 C  
ATOM    869  OE1 GLU   105      68.816  45.527 131.742  1.00                 O  
ATOM    870  OE2 GLU   105      69.257  44.525 129.837  1.00                 O  
ATOM    871  N   PHE   106      67.197  50.275 131.495  1.00                 N  
ATOM    872  CA  PHE   106      66.479  51.236 132.324  1.00                 C  
ATOM    873  C   PHE   106      65.437  50.508 133.170  1.00                 C  
ATOM    874  O   PHE   106      64.719  49.643 132.652  1.00                 O  
ATOM    875  CB  PHE   106      65.821  52.308 131.453  1.00                 C  
ATOM    876  CG  PHE   106      66.797  53.119 130.649  1.00                 C  
ATOM    877  CZ  PHE   106      68.603  54.623 129.165  1.00                 C  
ATOM    878  CD1 PHE   106      67.195  52.700 129.391  1.00                 C  
ATOM    879  CE1 PHE   106      68.093  53.446 128.651  1.00                 C  
ATOM    880  CD2 PHE   106      67.316  54.299 131.149  1.00                 C  
ATOM    881  CE2 PHE   106      68.214  55.045 130.409  1.00                 C  
ATOM    882  N   PRO   107      65.325  50.820 134.477  1.00                 N  
ATOM    883  CA  PRO   107      64.375  50.093 135.337  1.00                 C  
ATOM    884  C   PRO   107      62.916  50.449 135.081  1.00                 C  
ATOM    885  O   PRO   107      62.613  51.302 134.244  1.00                 O  
ATOM    886  CB  PRO   107      64.779  50.495 136.757  1.00                 C  
ATOM    887  CD  PRO   107      66.068  51.878 135.289  1.00                 C  
ATOM    888  CG  PRO   107      65.350  51.865 136.609  1.00                 C  
ATOM    889  N   ILE   108      62.001  49.806 135.809  1.00                 N  
ATOM    890  CA  ILE   108      60.579  49.930 135.489  1.00                 C  
ATOM    891  C   ILE   108      59.987  51.235 136.014  1.00                 C  
ATOM    892  O   ILE   108      59.581  52.103 135.235  1.00                 O  
ATOM    893  CB  ILE   108      59.770  48.743 136.044  1.00                 C  
ATOM    894  CD1 ILE   108      59.614  46.199 135.978  1.00                 C  
ATOM    895  CG1 ILE   108      60.157  47.450 135.323  1.00                 C  
ATOM    896  CG2 ILE   108      58.278  49.022 135.945  1.00                 C  
ATOM    897  N   THR   109      60.540  51.721 137.123  1.00                 N  
ATOM    898  CA  THR   109      60.090  52.968 137.734  1.00                 C  
ATOM    899  C   THR   109      61.289  53.789 138.229  1.00                 C  
ATOM    900  O   THR   109      61.384  54.166 139.400  1.00                 O  
ATOM    901  CB  THR   109      59.122  52.707 138.903  1.00                 C  
ATOM    902  OG1 THR   109      59.750  51.848 139.864  1.00                 O  
ATOM    903  CG2 THR   109      57.854  52.032 138.404  1.00                 C  
ATOM    904  N   CYS   110      62.222  54.072 137.321  1.00                 N  
ATOM    905  CA  CYS   110      63.427  54.834 137.641  1.00                 C  
ATOM    906  C   CYS   110      63.161  56.205 138.267  1.00                 C  
ATOM    907  O   CYS   110      63.988  56.751 139.002  1.00                 O  
ATOM    908  CB  CYS   110      64.281  55.036 136.388  1.00                 C  
ATOM    909  SG  CYS   110      63.488  56.017 135.093  1.00                 S  
ATOM    910  N   GLU   111      61.994  56.781 137.981  1.00                 N  
ATOM    911  CA  GLU   111      61.619  58.100 138.500  1.00                 C  
ATOM    912  C   GLU   111      61.972  58.257 139.974  1.00                 C  
ATOM    913  O   GLU   111      62.069  59.367 140.502  1.00                 O  
ATOM    914  CB  GLU   111      60.122  58.348 138.303  1.00                 C  
ATOM    915  CD  GLU   111      60.245  60.845 137.942  1.00                 C  
ATOM    916  CG  GLU   111      59.653  59.717 138.766  1.00                 C  
ATOM    917  OE1 GLU   111      60.686  60.581 136.804  1.00                 O  
ATOM    918  OE2 GLU   111      60.267  61.992 138.436  1.00                 O  
ATOM    919  N   THR   112      62.168  57.141 140.660  1.00                 N  
ATOM    920  CA  THR   112      62.511  57.198 142.074  1.00                 C  
ATOM    921  C   THR   112      64.012  57.428 142.236  1.00                 C  
ATOM    922  O   THR   112      64.734  56.656 142.873  1.00                 O  
ATOM    923  CB  THR   112      62.092  55.911 142.809  1.00                 C  
ATOM    924  OG1 THR   112      62.682  54.776 142.164  1.00                 O  
ATOM    925  CG2 THR   112      60.579  55.752 142.785  1.00                 C  
ATOM    926  N   ILE   113      64.538  58.460 141.581  1.00                 N  
ATOM    927  CA  ILE   113      65.898  58.978 141.716  1.00                 C  
ATOM    928  C   ILE   113      66.818  57.777 141.533  1.00                 C  
ATOM    929  O   ILE   113      67.172  57.089 142.492  1.00                 O  
ATOM    930  CB  ILE   113      66.101  59.684 143.070  1.00                 C  
ATOM    931  CD1 ILE   113      65.137  61.873 142.190  1.00                 C  
ATOM    932  CG1 ILE   113      65.068  60.797 143.251  1.00                 C  
ATOM    933  CG2 ILE   113      67.525  60.207 143.189  1.00                 C  
ATOM    934  N   THR   114      67.226  57.543 140.286  1.00                 N  
ATOM    935  CA  THR   114      67.863  56.287 139.906  1.00                 C  
ATOM    936  C   THR   114      69.281  56.189 140.461  1.00                 C  
ATOM    937  O   THR   114      70.119  57.064 140.219  1.00                 O  
ATOM    938  CB  THR   114      67.906  56.116 138.376  1.00                 C  
ATOM    939  OG1 THR   114      66.572  56.127 137.854  1.00                 O  
ATOM    940  CG2 THR   114      68.563  54.795 138.006  1.00                 C  
ATOM    941  N   ASP   115      69.543  55.117 141.206  1.00                 N  
ATOM    942  CA  ASP   115      70.853  54.867 141.802  1.00                 C  
ATOM    943  C   ASP   115      71.671  54.023 140.832  1.00                 C  
ATOM    944  O   ASP   115      71.457  52.814 140.707  1.00                 O  
ATOM    945  CB  ASP   115      70.701  54.175 143.158  1.00                 C  
ATOM    946  CG  ASP   115      72.032  53.946 143.848  1.00                 C  
ATOM    947  OD1 ASP   115      73.080  54.175 143.207  1.00                 O  
ATOM    948  OD2 ASP   115      72.027  53.539 145.028  1.00                 O  
ATOM    949  N   GLU   116      72.610  54.660 140.140  1.00                 N  
ATOM    950  CA  GLU   116      73.497  53.983 139.207  1.00                 C  
ATOM    951  C   GLU   116      74.929  54.023 139.723  1.00                 C  
ATOM    952  O   GLU   116      75.306  54.893 140.514  1.00                 O  
ATOM    953  CB  GLU   116      73.406  54.623 137.820  1.00                 C  
ATOM    954  CD  GLU   116      71.992  55.126 135.789  1.00                 C  
ATOM    955  CG  GLU   116      72.040  54.496 137.167  1.00                 C  
ATOM    956  OE1 GLU   116      72.995  55.754 135.388  1.00                 O  
ATOM    957  OE2 GLU   116      70.952  54.993 135.110  1.00                 O  
ATOM    958  N   ASN   117      75.728  53.066 139.263  1.00                 N  
ATOM    959  CA  ASN   117      77.124  52.973 139.676  1.00                 C  
ATOM    960  C   ASN   117      78.054  53.431 138.557  1.00                 C  
ATOM    961  O   ASN   117      77.669  53.469 137.389  1.00                 O  
ATOM    962  CB  ASN   117      77.460  51.545 140.110  1.00                 C  
ATOM    963  CG  ASN   117      78.829  51.439 140.754  1.00                 C  
ATOM    964  OD1 ASN   117      79.330  52.404 141.331  1.00                 O  
ATOM    965  ND2 ASN   117      79.437  50.262 140.658  1.00                 N  
TER
