# Supplementary material for: Comparative Single-Cell Transcriptomics Reveals Novel Genes Involved in Bivalve Embryonic Shell Formation and Questions Ontogenetic Homology of Molluscan Shell Types
Source: Front Cell Dev Biol. 2022 Jun 9;10:883755. doi: 10.3389/fcell.2022.883755 (PMC9261976; doi:10.3389/fcell.2022.883755)
Supplement: Supplementary file 1 [file DataSheet1.ZIP › Supplementary_File1/s_f_2/6a3aaf4621768a65.final.pdb]

ATOM      1  N   CYS    28     -30.759   0.820  13.103  1.00                 N  
ATOM      2  CA  CYS    28     -30.158   0.268  11.871  1.00                 C  
ATOM      3  C   CYS    28     -31.126  -0.141  10.763  1.00                 C  
ATOM      4  O   CYS    28     -30.689  -0.519   9.672  1.00                 O  
ATOM      5  CB  CYS    28     -29.302  -0.958  12.195  1.00                 C  
ATOM      6  SG  CYS    28     -27.825  -0.600  13.174  1.00                 S  
ATOM      7  N   ALA    29     -32.427  -0.053  11.029  1.00                 N  
ATOM      8  CA  ALA    29     -33.438  -0.503  10.069  1.00                 C  
ATOM      9  C   ALA    29     -33.316   0.168   8.696  1.00                 C  
ATOM     10  O   ALA    29     -33.800  -0.372   7.700  1.00                 O  
ATOM     11  CB  ALA    29     -34.836  -0.255  10.616  1.00                 C  
ATOM     12  N   ASN    30     -32.655   1.326   8.651  1.00                 N  
ATOM     13  CA  ASN    30     -32.554   2.135   7.429  1.00                 C  
ATOM     14  C   ASN    30     -31.146   2.192   6.820  1.00                 C  
ATOM     15  O   ASN    30     -30.909   2.932   5.859  1.00                 O  
ATOM     16  CB  ASN    30     -33.036   3.563   7.691  1.00                 C  
ATOM     17  CG  ASN    30     -34.527   3.635   7.958  1.00                 C  
ATOM     18  OD1 ASN    30     -35.338   3.520   7.039  1.00                 O  
ATOM     19  ND2 ASN    30     -34.892   3.826   9.220  1.00                 N  
ATOM     20  N   GLY    31     -30.225   1.392   7.354  1.00                 N  
ATOM     21  CA  GLY    31     -28.813   1.456   6.944  1.00                 C  
ATOM     22  C   GLY    31     -28.553   1.047   5.480  1.00                 C  
ATOM     23  O   GLY    31     -27.560   1.466   4.883  1.00                 O  
ATOM     24  N   LEU    32     -29.450   0.243   4.910  1.00                 N  
ATOM     25  CA  LEU    32     -29.268  -0.275   3.549  1.00                 C  
ATOM     26  C   LEU    32     -30.137   0.448   2.514  1.00                 C  
ATOM     27  O   LEU    32     -30.165   0.057   1.344  1.00                 O  
ATOM     28  CB  LEU    32     -29.574  -1.773   3.501  1.00                 C  
ATOM     29  CG  LEU    32     -28.683  -2.675   4.357  1.00                 C  
ATOM     30  CD1 LEU    32     -29.149  -4.121   4.280  1.00                 C  
ATOM     31  CD2 LEU    32     -27.230  -2.564   3.923  1.00                 C  
ATOM     32  N   PRO    33     -30.843   1.493   2.950  1.00                 N  
ATOM     33  CA  PRO    33     -31.772   2.228   2.080  1.00                 C  
ATOM     34  C   PRO    33     -31.099   2.809   0.830  1.00                 C  
ATOM     35  O   PRO    33     -31.662   2.748  -0.271  1.00                 O  
ATOM     36  CB  PRO    33     -32.307   3.349   2.973  1.00                 C  
ATOM     37  CD  PRO    33     -30.500   2.363   4.195  1.00                 C  
ATOM     38  CG  PRO    33     -31.173   3.671   3.888  1.00                 C  
ATOM     39  N   ILE    34     -30.469   1.953   0.032  1.00                 N  
ATOM     40  CA  ILE    34     -29.815   2.372  -1.200  1.00                 C  
ATOM     41  C   ILE    34     -30.806   2.834  -2.254  1.00                 C  
ATOM     42  O   ILE    34     -30.588   3.822  -2.960  1.00                 O  
ATOM     43  CB  ILE    34     -28.943   1.247  -1.787  1.00                 C  
ATOM     44  CD1 ILE    34     -27.031   2.816  -2.404  1.00                 C  
ATOM     45  CG1 ILE    34     -28.036   1.795  -2.891  1.00                 C  
ATOM     46  CG2 ILE    34     -29.813   0.103  -2.284  1.00                 C  
ATOM     47  N   HIS    35     -31.921   2.117  -2.378  1.00                 N  
ATOM     48  CA  HIS    35     -32.867   2.362  -3.473  1.00                 C  
ATOM     49  C   HIS    35     -33.445   3.758  -3.416  1.00                 C  
ATOM     50  O   HIS    35     -33.860   4.334  -4.426  1.00                 O  
ATOM     51  CB  HIS    35     -34.000   1.334  -3.443  1.00                 C  
ATOM     52  CG  HIS    35     -34.914   1.477  -2.266  1.00                 C  
ATOM     53  ND1 HIS    35     -34.599   0.991  -1.015  1.00                 N  
ATOM     54  CE1 HIS    35     -35.608   1.269  -0.171  1.00                 C  
ATOM     55  CD2 HIS    35     -36.225   2.066  -2.035  1.00                 C  
ATOM     56  NE2 HIS    35     -36.587   1.913  -0.776  1.00                 N  
ATOM     57  N   SER    36     -33.482   4.328  -2.218  1.00                 N  
ATOM     58  CA  SER    36     -33.948   5.703  -1.998  1.00                 C  
ATOM     59  C   SER    36     -33.181   6.728  -2.852  1.00                 C  
ATOM     60  O   SER    36     -33.678   7.810  -3.175  1.00                 O  
ATOM     61  CB  SER    36     -33.824   6.081  -0.521  1.00                 C  
ATOM     62  OG  SER    36     -32.466   6.138  -0.121  1.00                 O  
ATOM     63  N   ALA    37     -31.948   6.380  -3.224  1.00                 N  
ATOM     64  CA  ALA    37     -31.023   7.252  -3.947  1.00                 C  
ATOM     65  C   ALA    37     -30.752   6.863  -5.398  1.00                 C  
ATOM     66  O   ALA    37     -30.060   7.570  -6.137  1.00                 O  
ATOM     67  CB  ALA    37     -29.685   7.318  -3.227  1.00                 C  
ATOM     68  N   ASN    38     -31.292   5.733  -5.829  1.00                 N  
ATOM     69  CA  ASN    38     -31.192   5.270  -7.203  1.00                 C  
ATOM     70  C   ASN    38     -31.076   3.760  -7.230  1.00                 C  
ATOM     71  O   ASN    38     -30.378   3.158  -6.410  1.00                 O  
ATOM     72  CB  ASN    38     -30.005   5.932  -7.906  1.00                 C  
ATOM     73  CG  ASN    38     -29.974   5.642  -9.394  1.00                 C  
ATOM     74  OD1 ASN    38     -29.939   4.484  -9.810  1.00                 O  
ATOM     75  ND2 ASN    38     -29.987   6.696 -10.201  1.00                 N  
ATOM     76  N   GLY    39     -31.758   3.102  -8.178  1.00                 N  
ATOM     77  CA  GLY    39     -31.852   1.650  -8.186  1.00                 C  
ATOM     78  C   GLY    39     -30.596   0.919  -8.645  1.00                 C  
ATOM     79  O   GLY    39     -30.468  -0.295  -8.461  1.00                 O  
ATOM     80  N   ARG    40     -29.644   1.619  -9.247  1.00                 N  
ATOM     81  CA  ARG    40     -28.452   0.926  -9.773  1.00                 C  
ATOM     82  C   ARG    40     -27.237   0.956  -8.856  1.00                 C  
ATOM     83  O   ARG    40     -26.256   0.233  -9.053  1.00                 O  
ATOM     84  CB  ARG    40     -28.041   1.517 -11.123  1.00                 C  
ATOM     85  CD  ARG    40     -28.575   1.888 -13.547  1.00                 C  
ATOM     86  NE  ARG    40     -29.540   1.684 -14.625  1.00                 N  
ATOM     87  CG  ARG    40     -29.063   1.310 -12.229  1.00                 C  
ATOM     88  CZ  ARG    40     -29.347   2.066 -15.883  1.00                 C  
ATOM     89  NH1 ARG    40     -30.282   1.839 -16.796  1.00                 N  
ATOM     90  NH2 ARG    40     -28.220   2.674 -16.225  1.00                 N  
ATOM     91  N   LEU    41     -27.288   1.800  -7.834  1.00                 N  
ATOM     92  CA  LEU    41     -26.182   1.990  -6.926  1.00                 C  
ATOM     93  C   LEU    41     -25.965   0.741  -6.081  1.00                 C  
ATOM     94  O   LEU    41     -24.881   0.153  -6.094  1.00                 O  
ATOM     95  CB  LEU    41     -26.428   3.205  -6.029  1.00                 C  
ATOM     96  CG  LEU    41     -26.402   4.571  -6.717  1.00                 C  
ATOM     97  CD1 LEU    41     -26.835   5.666  -5.754  1.00                 C  
ATOM     98  CD2 LEU    41     -25.017   4.870  -7.269  1.00                 C  
ATOM     99  N   ILE    42     -26.968   0.299  -5.329  1.00                 N  
ATOM    100  CA  ILE    42     -26.745  -0.861  -4.477  1.00                 C  
ATOM    101  C   ILE    42     -26.345  -2.104  -5.297  1.00                 C  
ATOM    102  O   ILE    42     -25.400  -2.812  -4.939  1.00                 O  
ATOM    103  CB  ILE    42     -27.988  -1.184  -3.627  1.00                 C  
ATOM    104  CD1 ILE    42     -29.580  -0.163  -1.918  1.00                 C  
ATOM    105  CG1 ILE    42     -28.228  -0.083  -2.593  1.00                 C  
ATOM    106  CG2 ILE    42     -27.847  -2.552  -2.977  1.00                 C  
ATOM    107  N   ASP    43     -27.043  -2.406  -6.410  1.00                 N  
ATOM    108  CA  ASP    43     -26.621  -3.614  -7.099  1.00                 C  
ATOM    109  C   ASP    43     -25.193  -3.586  -7.611  1.00                 C  
ATOM    110  O   ASP    43     -24.566  -4.627  -7.827  1.00                 O  
ATOM    111  CB  ASP    43     -27.545  -3.906  -8.283  1.00                 C  
ATOM    112  CG  ASP    43     -28.919  -4.377  -7.847  1.00                 C  
ATOM    113  OD1 ASP    43     -29.074  -4.741  -6.663  1.00                 O  
ATOM    114  OD2 ASP    43     -29.840  -4.381  -8.691  1.00                 O  
ATOM    115  N   PRO    44     -24.621  -2.337  -7.742  1.00                 N  
ATOM    116  CA  PRO    44     -23.272  -2.336  -8.302  1.00                 C  
ATOM    117  C   PRO    44     -22.307  -2.965  -7.319  1.00                 C  
ATOM    118  O   PRO    44     -22.324  -2.659  -6.127  1.00                 O  
ATOM    119  CB  PRO    44     -22.970  -0.855  -8.536  1.00                 C  
ATOM    120  CD  PRO    44     -25.194  -0.955  -7.659  1.00                 C  
ATOM    121  CG  PRO    44     -24.312  -0.208  -8.619  1.00                 C  
ATOM    122  N   GLN    45     -21.486  -3.872  -7.819  1.00                 N  
ATOM    123  CA  GLN    45     -20.410  -4.407  -7.008  1.00                 C  
ATOM    124  C   GLN    45     -19.063  -4.018  -7.625  1.00                 C  
ATOM    125  O   GLN    45     -18.765  -4.366  -8.767  1.00                 O  
ATOM    126  CB  GLN    45     -20.537  -5.927  -6.885  1.00                 C  
ATOM    127  CD  GLN    45     -21.832  -6.059  -4.720  1.00                 C  
ATOM    128  CG  GLN    45     -21.812  -6.390  -6.200  1.00                 C  
ATOM    129  OE1 GLN    45     -20.839  -6.250  -4.018  1.00                 O  
ATOM    130  NE2 GLN    45     -22.966  -5.560  -4.242  1.00                 N  
ATOM    131  N   ASN    46     -18.313  -3.209  -6.879  1.00                 N  
ATOM    132  CA  ASN    46     -16.929  -2.862  -7.188  1.00                 C  
ATOM    133  C   ASN    46     -16.071  -3.486  -6.088  1.00                 C  
ATOM    134  O   ASN    46     -15.734  -2.817  -5.096  1.00                 O  
ATOM    135  CB  ASN    46     -16.767  -1.344  -7.288  1.00                 C  
ATOM    136  CG  ASN    46     -15.375  -0.935  -7.729  1.00                 C  
ATOM    137  OD1 ASN    46     -14.405  -1.660  -7.509  1.00                 O  
ATOM    138  ND2 ASN    46     -15.273   0.232  -8.355  1.00                 N  
ATOM    139  N   GLY    47     -15.751  -4.769  -6.243  1.00                 N  
ATOM    140  CA  GLY    47     -14.935  -5.475  -5.266  1.00                 C  
ATOM    141  C   GLY    47     -13.691  -4.687  -4.909  1.00                 C  
ATOM    142  O   GLY    47     -13.611  -4.072  -3.837  1.00                 O  
ATOM    143  N   THR    48     -12.715  -4.706  -5.810  1.00                 N  
ATOM    144  CA  THR    48     -11.448  -4.064  -5.519  1.00                 C  
ATOM    145  C   THR    48     -11.410  -2.708  -6.197  1.00                 C  
ATOM    146  O   THR    48     -11.623  -2.602  -7.405  1.00                 O  
ATOM    147  CB  THR    48     -10.259  -4.928  -5.978  1.00                 C  
ATOM    148  OG1 THR    48     -10.271  -6.176  -5.272  1.00                 O  
ATOM    149  CG2 THR    48      -8.944  -4.220  -5.691  1.00                 C  
ATOM    150  N   CYS    49     -11.140  -1.679  -5.399  1.00                 N  
ATOM    151  CA  CYS    49     -11.109  -0.301  -5.853  1.00                 C  
ATOM    152  C   CYS    49      -9.866   0.372  -5.305  1.00                 C  
ATOM    153  O   CYS    49      -9.001  -0.285  -4.725  1.00                 O  
ATOM    154  CB  CYS    49     -12.376   0.436  -5.415  1.00                 C  
ATOM    155  SG  CYS    49     -12.573   0.584  -3.624  1.00                 S  
ATOM    156  N   PRO    50      -9.790   1.687  -5.472  1.00                 N  
ATOM    157  CA  PRO    50      -8.624   2.457  -5.027  1.00                 C  
ATOM    158  C   PRO    50      -8.676   2.809  -3.524  1.00                 C  
ATOM    159  O   PRO    50      -7.769   3.472  -3.002  1.00                 O  
ATOM    160  CB  PRO    50      -8.669   3.724  -5.883  1.00                 C  
ATOM    161  CD  PRO    50     -10.749   2.606  -6.273  1.00                 C  
ATOM    162  CG  PRO    50     -10.122   3.964  -6.120  1.00                 C  
ATOM    163  N   TYR    51      -9.730   2.347  -2.847  1.00                 N  
ATOM    164  CA  TYR    51      -9.935   2.565  -1.409  1.00                 C  
ATOM    165  C   TYR    51      -9.737   1.271  -0.623  1.00                 C  
ATOM    166  O   TYR    51     -10.149   0.200  -1.065  1.00                 O  
ATOM    167  CB  TYR    51     -11.332   3.131  -1.147  1.00                 C  
ATOM    168  CG  TYR    51     -11.538   4.529  -1.683  1.00                 C  
ATOM    169  OH  TYR    51     -12.108   8.369  -3.174  1.00                 O  
ATOM    170  CZ  TYR    51     -11.919   7.099  -2.679  1.00                 C  
ATOM    171  CD1 TYR    51     -11.971   4.734  -2.987  1.00                 C  
ATOM    172  CE1 TYR    51     -12.162   6.008  -3.486  1.00                 C  
ATOM    173  CD2 TYR    51     -11.297   5.640  -0.885  1.00                 C  
ATOM    174  CE2 TYR    51     -11.483   6.922  -1.367  1.00                 C  
ATOM    175  N   MET    52      -9.132   1.388   0.559  1.00                 N  
ATOM    176  CA  MET    52      -8.708   0.221   1.324  1.00                 C  
ATOM    177  C   MET    52      -9.168   0.268   2.780  1.00                 C  
ATOM    178  O   MET    52      -8.925   1.258   3.480  1.00                 O  
ATOM    179  CB  MET    52      -7.185   0.078   1.283  1.00                 C  
ATOM    180  SD  MET    52      -4.821  -0.233  -0.129  1.00                 S  
ATOM    181  CE  MET    52      -4.435   1.512  -0.007  1.00                 C  
ATOM    182  CG  MET    52      -6.624  -0.185  -0.105  1.00                 C  
ATOM    183  N   ILE    53      -9.835  -0.801   3.202  1.00                 N  
ATOM    184  CA  ILE    53     -10.109  -1.062   4.613  1.00                 C  
ATOM    185  C   ILE    53      -9.082  -2.065   5.129  1.00                 C  
ATOM    186  O   ILE    53      -8.957  -3.163   4.571  1.00                 O  
ATOM    187  CB  ILE    53     -11.546  -1.575   4.823  1.00                 C  
ATOM    188  CD1 ILE    53     -12.472   0.799   4.833  1.00                 C  
ATOM    189  CG1 ILE    53     -12.556  -0.588   4.236  1.00                 C  
ATOM    190  CG2 ILE    53     -11.805  -1.842   6.298  1.00                 C  
ATOM    191  N   ALA    54      -8.332  -1.691   6.161  1.00                 N  
ATOM    192  CA  ALA    54      -7.291  -2.586   6.692  1.00                 C  
ATOM    193  C   ALA    54      -7.400  -2.685   8.199  1.00                 C  
ATOM    194  O   ALA    54      -7.947  -1.800   8.841  1.00                 O  
ATOM    195  CB  ALA    54      -5.910  -2.092   6.288  1.00                 C  
ATOM    196  N   ILE    55      -8.174  -3.644   8.740  1.00                 N  
ATOM    197  CA  ILE    55      -8.257  -3.745  10.199  1.00                 C  
ATOM    198  C   ILE    55      -6.929  -4.226  10.792  1.00                 C  
ATOM    199  O   ILE    55      -6.072  -4.764  10.086  1.00                 O  
ATOM    200  CB  ILE    55      -9.397  -4.684  10.636  1.00                 C  
ATOM    201  CD1 ILE    55     -10.081  -7.138  10.714  1.00                 C  
ATOM    202  CG1 ILE    55      -9.139  -6.106  10.134  1.00                 C  
ATOM    203  CG2 ILE    55     -10.739  -4.149  10.160  1.00                 C  
ATOM    204  N   ASN    56      -6.735  -4.045  12.077  1.00                 N  
ATOM    205  CA  ASN    56      -5.543  -4.573  12.760  1.00                 C  
ATOM    206  C   ASN    56      -5.794  -6.086  12.898  1.00                 C  
ATOM    207  O   ASN    56      -6.573  -6.510  13.756  1.00                 O  
ATOM    208  CB  ASN    56      -5.331  -3.859  14.096  1.00                 C  
ATOM    209  CG  ASN    56      -4.062  -4.302  14.798  1.00                 C  
ATOM    210  OD1 ASN    56      -3.565  -5.404  14.567  1.00                 O  
ATOM    211  ND2 ASN    56      -3.534  -3.441  15.661  1.00                 N  
ATOM    212  N   SER    57      -5.172  -6.926  12.095  1.00                 N  
ATOM    213  CA  SER    57      -5.455  -8.365  12.137  1.00                 C  
ATOM    214  C   SER    57      -4.676  -9.146  13.189  1.00                 C  
ATOM    215  O   SER    57      -4.940 -10.326  13.434  1.00                 O  
ATOM    216  CB  SER    57      -5.179  -9.005  10.775  1.00                 C  
ATOM    217  OG  SER    57      -3.794  -8.983  10.473  1.00                 O  
ATOM    218  N   THR    58      -3.708  -8.515  13.831  1.00                 N  
ATOM    219  CA  THR    58      -2.870  -9.175  14.811  1.00                 C  
ATOM    220  C   THR    58      -3.560  -9.316  16.147  1.00                 C  
ATOM    221  O   THR    58      -3.206 -10.184  16.950  1.00                 O  
ATOM    222  CB  THR    58      -1.541  -8.424  15.015  1.00                 C  
ATOM    223  OG1 THR    58      -1.806  -7.103  15.505  1.00                 O  
ATOM    224  CG2 THR    58      -0.785  -8.312  13.700  1.00                 C  
ATOM    225  N   SER    59      -4.564  -8.479  16.444  1.00                 N  
ATOM    226  CA  SER    59      -5.321  -8.583  17.676  1.00                 C  
ATOM    227  C   SER    59      -6.563  -9.465  17.572  1.00                 C  
ATOM    228  O   SER    59      -7.482  -9.304  18.380  1.00                 O  
ATOM    229  CB  SER    59      -5.751  -7.196  18.159  1.00                 C  
ATOM    230  OG  SER    59      -4.626  -6.396  18.478  1.00                 O  
ATOM    231  N   PHE    60      -6.682 -10.399  16.637  1.00                 N  
ATOM    232  CA  PHE    60      -7.838 -11.308  16.603  1.00                 C  
ATOM    233  C   PHE    60      -7.937 -11.975  17.976  1.00                 C  
ATOM    234  O   PHE    60      -6.907 -12.315  18.565  1.00                 O  
ATOM    235  CB  PHE    60      -7.681 -12.332  15.477  1.00                 C  
ATOM    236  CG  PHE    60      -6.499 -13.243  15.646  1.00                 C  
ATOM    237  CZ  PHE    60      -4.308 -14.924  15.956  1.00                 C  
ATOM    238  CD1 PHE    60      -6.603 -14.405  16.392  1.00                 C  
ATOM    239  CE1 PHE    60      -5.515 -15.243  16.547  1.00                 C  
ATOM    240  CD2 PHE    60      -5.283 -12.938  15.061  1.00                 C  
ATOM    241  CE2 PHE    60      -4.195 -13.777  15.217  1.00                 C  
ATOM    242  N   LYS    61      -9.130 -12.242  18.545  1.00                 N  
ATOM    243  CA  LYS    61      -9.247 -12.781  19.899  1.00                 C  
ATOM    244  C   LYS    61     -10.298 -11.976  20.651  1.00                 C  
ATOM    245  O   LYS    61     -10.175 -10.756  20.725  1.00                 O  
ATOM    246  CB  LYS    61      -7.894 -12.739  20.611  1.00                 C  
ATOM    247  CD  LYS    61      -5.545 -13.605  20.792  1.00                 C  
ATOM    248  CE  LYS    61      -4.472 -14.464  20.143  1.00                 C  
ATOM    249  CG  LYS    61      -6.841 -13.649  19.999  1.00                 C  
ATOM    250  NZ  LYS    61      -4.841 -15.906  20.140  1.00                 N  
ATOM    251  N   PRO    62     -11.333 -12.639  21.210  1.00                 N  
ATOM    252  CA  PRO    62     -12.361 -11.926  21.963  1.00                 C  
ATOM    253  C   PRO    62     -11.807 -10.873  22.938  1.00                 C  
ATOM    254  O   PRO    62     -10.910 -11.166  23.731  1.00                 O  
ATOM    255  CB  PRO    62     -13.088 -13.030  22.734  1.00                 C  
ATOM    256  CD  PRO    62     -11.532 -14.177  21.323  1.00                 C  
ATOM    257  CG  PRO    62     -12.923 -14.247  21.887  1.00                 C  
ATOM    258  N   GLY    63     -12.364  -9.669  22.887  1.00                 N  
ATOM    259  CA  GLY    63     -11.967  -8.605  23.798  1.00                 C  
ATOM    260  C   GLY    63     -10.748  -7.795  23.401  1.00                 C  
ATOM    261  O   GLY    63     -10.471  -6.768  24.016  1.00                 O  
ATOM    262  N   ASP    64     -10.006  -8.243  22.382  1.00                 N  
ATOM    263  CA  ASP    64      -8.839  -7.508  21.913  1.00                 C  
ATOM    264  C   ASP    64      -9.305  -6.313  21.073  1.00                 C  
ATOM    265  O   ASP    64     -10.264  -6.410  20.297  1.00                 O  
ATOM    266  CB  ASP    64      -7.917  -8.425  21.107  1.00                 C  
ATOM    267  CG  ASP    64      -7.229  -9.464  21.970  1.00                 C  
ATOM    268  OD1 ASP    64      -7.187  -9.278  23.204  1.00                 O  
ATOM    269  OD2 ASP    64      -6.731 -10.464  21.412  1.00                 O  
ATOM    270  N   THR    65      -8.642  -5.178  21.267  1.00                 N  
ATOM    271  CA  THR    65      -8.849  -3.978  20.438  1.00                 C  
ATOM    272  C   THR    65      -7.913  -3.982  19.233  1.00                 C  
ATOM    273  O   THR    65      -6.694  -4.205  19.385  1.00                 O  
ATOM    274  CB  THR    65      -8.636  -2.687  21.250  1.00                 C  
ATOM    275  OG1 THR    65      -9.588  -2.630  22.320  1.00                 O  
ATOM    276  CG2 THR    65      -8.824  -1.464  20.366  1.00                 C  
ATOM    277  N   ILE    66      -8.479  -3.719  18.059  1.00                 N  
ATOM    278  CA  ILE    66      -7.759  -3.642  16.781  1.00                 C  
ATOM    279  C   ILE    66      -7.981  -2.281  16.173  1.00                 C  
ATOM    280  O   ILE    66      -9.069  -1.742  16.254  1.00                 O  
ATOM    281  CB  ILE    66      -8.202  -4.757  15.815  1.00                 C  
ATOM    282  CD1 ILE    66     -10.182  -5.577  14.434  1.00                 C  
ATOM    283  CG1 ILE    66      -9.701  -4.647  15.527  1.00                 C  
ATOM    284  CG2 ILE    66      -7.831  -6.123  16.372  1.00                 C  
ATOM    285  N   SER    67      -6.956  -1.718  15.565  1.00                 N  
ATOM    286  CA  SER    67      -7.102  -0.455  14.875  1.00                 C  
ATOM    287  C   SER    67      -7.467  -0.700  13.413  1.00                 C  
ATOM    288  O   SER    67      -6.712  -1.349  12.663  1.00                 O  
ATOM    289  CB  SER    67      -5.815   0.366  14.981  1.00                 C  
ATOM    290  OG  SER    67      -5.905   1.556  14.219  1.00                 O  
ATOM    291  N   ILE    68      -8.629  -0.194  13.018  1.00                 N  
ATOM    292  CA  ILE    68      -9.170  -0.387  11.676  1.00                 C  
ATOM    293  C   ILE    68      -8.984   0.924  10.927  1.00                 C  
ATOM    294  O   ILE    68      -9.292   1.996  11.467  1.00                 O  
ATOM    295  CB  ILE    68     -10.646  -0.824  11.720  1.00                 C  
ATOM    296  CD1 ILE    68     -10.909  -2.015  13.958  1.00                 C  
ATOM    297  CG1 ILE    68     -10.786  -2.157  12.457  1.00                 C  
ATOM    298  CG2 ILE    68     -11.224  -0.889  10.315  1.00                 C  
ATOM    299  N   ARG    69      -8.461   0.850   9.708  1.00                 N  
ATOM    300  CA  ARG    69      -8.201   2.057   8.930  1.00                 C  
ATOM    301  C   ARG    69      -8.888   2.015   7.586  1.00                 C  
ATOM    302  O   ARG    69      -9.018   0.955   6.970  1.00                 O  
ATOM    303  CB  ARG    69      -6.696   2.255   8.735  1.00                 C  
ATOM    304  CD  ARG    69      -4.439   2.635   9.763  1.00                 C  
ATOM    305  NE  ARG    69      -4.151   3.864   9.028  1.00                 N  
ATOM    306  CG  ARG    69      -5.926   2.465  10.028  1.00                 C  
ATOM    307  CZ  ARG    69      -2.963   4.167   8.515  1.00                 C  
ATOM    308  NH1 ARG    69      -2.795   5.308   7.861  1.00                 N  
ATOM    309  NH2 ARG    69      -1.946   3.328   8.657  1.00                 N  
ATOM    310  N   VAL    70      -9.348   3.181   7.156  1.00                 N  
ATOM    311  CA  VAL    70      -9.940   3.331   5.849  1.00                 C  
ATOM    312  C   VAL    70      -9.165   4.422   5.129  1.00                 C  
ATOM    313  O   VAL    70      -9.032   5.523   5.657  1.00                 O  
ATOM    314  CB  VAL    70     -11.442   3.659   5.944  1.00                 C  
ATOM    315  CG1 VAL    70     -12.036   3.839   4.555  1.00                 C  
ATOM    316  CG2 VAL    70     -12.178   2.567   6.705  1.00                 C  
ATOM    317  N   HIS    71      -8.627   4.106   3.952  1.00                 N  
ATOM    318  CA  HIS    71      -7.666   5.010   3.319  1.00                 C  
ATOM    319  C   HIS    71      -7.823   5.143   1.815  1.00                 C  
ATOM    320  O   HIS    71      -8.258   4.206   1.148  1.00                 O  
ATOM    321  CB  HIS    71      -6.233   4.560   3.613  1.00                 C  
ATOM    322  CG  HIS    71      -5.187   5.494   3.088  1.00                 C  
ATOM    323  ND1 HIS    71      -4.840   5.551   1.756  1.00                 N  
ATOM    324  CE1 HIS    71      -3.880   6.478   1.593  1.00                 C  
ATOM    325  CD2 HIS    71      -4.310   6.501   3.668  1.00                 C  
ATOM    326  NE2 HIS    71      -3.557   7.052   2.736  1.00                 N  
ATOM    327  N   SER    72      -7.677   6.371   1.331  1.00                 N  
ATOM    328  CA  SER    72      -7.804   6.660  -0.092  1.00                 C  
ATOM    329  C   SER    72      -6.525   6.325  -0.853  1.00                 C  
ATOM    330  O   SER    72      -5.411   6.469  -0.343  1.00                 O  
ATOM    331  CB  SER    72      -8.165   8.131  -0.310  1.00                 C  
ATOM    332  OG  SER    72      -7.108   8.981   0.099  1.00                 O  
ATOM    333  N   TYR    73      -6.670   5.871  -2.095  1.00                 N  
ATOM    334  CA  TYR    73      -5.519   5.561  -2.928  1.00                 C  
ATOM    335  C   TYR    73      -4.853   6.906  -3.174  1.00                 C  
ATOM    336  O   TYR    73      -5.524   7.924  -3.361  1.00                 O  
ATOM    337  CB  TYR    73      -5.961   4.854  -4.211  1.00                 C  
ATOM    338  CG  TYR    73      -4.817   4.457  -5.117  1.00                 C  
ATOM    339  OH  TYR    73      -1.668   3.352  -7.597  1.00                 O  
ATOM    340  CZ  TYR    73      -2.711   3.719  -6.777  1.00                 C  
ATOM    341  CD1 TYR    73      -4.038   3.343  -4.831  1.00                 C  
ATOM    342  CE1 TYR    73      -2.990   2.973  -5.653  1.00                 C  
ATOM    343  CD2 TYR    73      -4.520   5.197  -6.254  1.00                 C  
ATOM    344  CE2 TYR    73      -3.477   4.841  -7.087  1.00                 C  
ATOM    345  N   LYS    74      -3.525   6.949  -3.180  1.00                 N  
ATOM    346  CA  LYS    74      -2.820   8.210  -3.409  1.00                 C  
ATOM    347  C   LYS    74      -3.448   9.011  -4.554  1.00                 C  
ATOM    348  O   LYS    74      -3.837   8.466  -5.591  1.00                 O  
ATOM    349  CB  LYS    74      -1.342   7.951  -3.709  1.00                 C  
ATOM    350  CD  LYS    74       0.953   8.885  -4.109  1.00                 C  
ATOM    351  CE  LYS    74       1.781  10.147  -4.285  1.00                 C  
ATOM    352  CG  LYS    74      -0.515   9.213  -3.890  1.00                 C  
ATOM    353  NZ  LYS    74       3.217   9.840  -4.532  1.00                 N  
ATOM    354  N   GLY    75      -3.551  10.323  -4.373  1.00                 N  
ATOM    355  CA  GLY    75      -4.142  11.172  -5.388  1.00                 C  
ATOM    356  C   GLY    75      -5.655  11.137  -5.356  1.00                 C  
ATOM    357  O   GLY    75      -6.344  11.738  -6.184  1.00                 O  
ATOM    358  N   VAL    76      -6.189  10.419  -4.379  1.00                 N  
ATOM    359  CA  VAL    76      -7.632  10.313  -4.222  1.00                 C  
ATOM    360  C   VAL    76      -8.039  10.875  -2.874  1.00                 C  
ATOM    361  O   VAL    76      -7.208  11.251  -2.043  1.00                 O  
ATOM    362  CB  VAL    76      -8.110   8.857  -4.369  1.00                 C  
ATOM    363  CG1 VAL    76      -7.764   8.319  -5.749  1.00                 C  
ATOM    364  CG2 VAL    76      -7.499   7.983  -3.284  1.00                 C  
ATOM    365  N   SER    77      -9.340  10.936  -2.645  1.00                 N  
ATOM    366  CA  SER    77      -9.854  11.427  -1.378  1.00                 C  
ATOM    367  C   SER    77     -10.951  10.503  -0.861  1.00                 C  
ATOM    368  O   SER    77     -11.618   9.788  -1.613  1.00                 O  
ATOM    369  CB  SER    77     -10.382  12.855  -1.531  1.00                 C  
ATOM    370  OG  SER    77      -9.349  13.741  -1.928  1.00                 O  
ATOM    371  N   PHE    78     -11.141  10.520   0.453  1.00                 N  
ATOM    372  CA  PHE    78     -12.173   9.717   1.079  1.00                 C  
ATOM    373  C   PHE    78     -13.363  10.648   1.220  1.00                 C  
ATOM    374  O   PHE    78     -13.267  11.735   1.797  1.00                 O  
ATOM    375  CB  PHE    78     -11.680   9.158   2.415  1.00                 C  
ATOM    376  CG  PHE    78     -12.697   8.315   3.132  1.00                 C  
ATOM    377  CZ  PHE    78     -14.577   6.760   4.463  1.00                 C  
ATOM    378  CD1 PHE    78     -13.272   7.221   2.510  1.00                 C  
ATOM    379  CE1 PHE    78     -14.207   6.446   3.169  1.00                 C  
ATOM    380  CD2 PHE    78     -13.077   8.617   4.427  1.00                 C  
ATOM    381  CE2 PHE    78     -14.013   7.842   5.086  1.00                 C  
ATOM    382  N   LYS    79     -14.505  10.242   0.698  1.00                 N  
ATOM    383  CA  LYS    79     -15.704  11.048   0.820  1.00                 C  
ATOM    384  C   LYS    79     -16.561  10.300   1.830  1.00                 C  
ATOM    385  O   LYS    79     -16.311   9.136   2.155  1.00                 O  
ATOM    386  CB  LYS    79     -16.375  11.221  -0.544  1.00                 C  
ATOM    387  CD  LYS    79     -14.397  11.735  -2.001  1.00                 C  
ATOM    388  CE  LYS    79     -13.689  12.799  -2.824  1.00                 C  
ATOM    389  CG  LYS    79     -15.709  12.255  -1.437  1.00                 C  
ATOM    390  NZ  LYS    79     -12.328  12.365  -3.241  1.00                 N  
ATOM    391  N   GLY    80     -17.565  10.942   2.381  1.00                 N  
ATOM    392  CA  GLY    80     -18.517  10.351   3.301  1.00                 C  
ATOM    393  C   GLY    80     -18.202   8.878   3.354  1.00                 C  
ATOM    394  O   GLY    80     -17.701   8.288   2.390  1.00                 O  
ATOM    395  N   ILE    81     -18.472   8.269   4.495  1.00                 N  
ATOM    396  CA  ILE    81     -18.200   6.841   4.623  1.00                 C  
ATOM    397  C   ILE    81     -19.082   6.267   5.705  1.00                 C  
ATOM    398  O   ILE    81     -19.552   7.000   6.585  1.00                 O  
ATOM    399  CB  ILE    81     -16.713   6.574   4.924  1.00                 C  
ATOM    400  CD1 ILE    81     -14.921   4.772   4.728  1.00                 C  
ATOM    401  CG1 ILE    81     -16.401   5.083   4.786  1.00                 C  
ATOM    402  CG2 ILE    81     -16.345   7.106   6.300  1.00                 C  
ATOM    403  N   PHE    82     -19.287   4.957   5.640  1.00                 N  
ATOM    404  CA  PHE    82     -19.941   4.211   6.703  1.00                 C  
ATOM    405  C   PHE    82     -19.139   2.930   6.902  1.00                 C  
ATOM    406  O   PHE    82     -18.784   2.262   5.924  1.00                 O  
ATOM    407  CB  PHE    82     -21.402   3.933   6.342  1.00                 C  
ATOM    408  CG  PHE    82     -22.224   5.174   6.144  1.00                 C  
ATOM    409  CZ  PHE    82     -23.748   7.470   5.783  1.00                 C  
ATOM    410  CD1 PHE    82     -22.295   5.784   4.903  1.00                 C  
ATOM    411  CE1 PHE    82     -23.051   6.926   4.721  1.00                 C  
ATOM    412  CD2 PHE    82     -22.927   5.731   7.197  1.00                 C  
ATOM    413  CE2 PHE    82     -23.684   6.873   7.014  1.00                 C  
ATOM    414  N   LEU    83     -18.863   2.605   8.166  1.00                 N  
ATOM    415  CA  LEU    83     -18.124   1.400   8.550  1.00                 C  
ATOM    416  C   LEU    83     -18.964   0.551   9.486  1.00                 C  
ATOM    417  O   LEU    83     -19.528   1.050  10.462  1.00                 O  
ATOM    418  CB  LEU    83     -16.794   1.774   9.208  1.00                 C  
ATOM    419  CG  LEU    83     -15.815   2.576   8.348  1.00                 C  
ATOM    420  CD1 LEU    83     -14.596   2.985   9.161  1.00                 C  
ATOM    421  CD2 LEU    83     -15.391   1.776   7.126  1.00                 C  
ATOM    422  N   GLN    84     -19.060  -0.733   9.167  1.00                 N  
ATOM    423  CA  GLN    84     -19.824  -1.682   9.976  1.00                 C  
ATOM    424  C   GLN    84     -19.002  -2.959  10.169  1.00                 C  
ATOM    425  O   GLN    84     -18.076  -3.234   9.400  1.00                 O  
ATOM    426  CB  GLN    84     -21.169  -1.989   9.314  1.00                 C  
ATOM    427  CD  GLN    84     -21.756   0.035   7.922  1.00                 C  
ATOM    428  CG  GLN    84     -22.076  -0.779   9.161  1.00                 C  
ATOM    429  OE1 GLN    84     -21.105  -0.452   6.998  1.00                 O  
ATOM    430  NE2 GLN    84     -22.214   1.282   7.901  1.00                 N  
ATOM    431  N   MET    85     -19.359  -3.721  11.207  1.00                 N  
ATOM    432  CA  MET    85     -18.761  -5.016  11.487  1.00                 C  
ATOM    433  C   MET    85     -19.917  -5.961  11.694  1.00                 C  
ATOM    434  O   MET    85     -20.675  -5.813  12.644  1.00                 O  
ATOM    435  CB  MET    85     -17.837  -4.928  12.703  1.00                 C  
ATOM    436  SD  MET    85     -16.033  -6.827  11.801  1.00                 S  
ATOM    437  CE  MET    85     -14.651  -5.714  12.044  1.00                 C  
ATOM    438  CG  MET    85     -17.170  -6.243  13.072  1.00                 C  
ATOM    439  N   ARG    86     -20.036  -6.933  10.805  1.00                 N  
ATOM    440  CA  ARG    86     -21.213  -7.808  10.786  1.00                 C  
ATOM    441  C   ARG    86     -20.848  -9.246  11.014  1.00                 C  
ATOM    442  O   ARG    86     -19.802  -9.711  10.556  1.00                 O  
ATOM    443  CB  ARG    86     -21.960  -7.672   9.458  1.00                 C  
ATOM    444  CD  ARG    86     -23.687  -5.984  10.139  1.00                 C  
ATOM    445  NE  ARG    86     -24.290  -4.682   9.861  1.00                 N  
ATOM    446  CG  ARG    86     -22.528  -6.285   9.204  1.00                 C  
ATOM    447  CZ  ARG    86     -23.892  -3.541  10.415  1.00                 C  
ATOM    448  NH1 ARG    86     -24.500  -2.405  10.102  1.00                 N  
ATOM    449  NH2 ARG    86     -22.888  -3.539  11.280  1.00                 N  
ATOM    450  N   PRO    87     -21.749  -9.976  11.662  1.00                 N  
ATOM    451  CA  PRO    87     -21.656 -11.429  11.650  1.00                 C  
ATOM    452  C   PRO    87     -21.803 -11.881  10.201  1.00                 C  
ATOM    453  O   PRO    87     -22.660 -11.361   9.475  1.00                 O  
ATOM    454  CB  PRO    87     -22.815 -11.881  12.541  1.00                 C  
ATOM    455  CD  PRO    87     -22.919  -9.494  12.399  1.00                 C  
ATOM    456  CG  PRO    87     -23.764 -10.730  12.532  1.00                 C  
ATOM    457  N   LEU    88     -20.970 -12.823   9.760  1.00                 N  
ATOM    458  CA  LEU    88     -20.947 -13.191   8.347  1.00                 C  
ATOM    459  C   LEU    88     -22.332 -13.638   7.852  1.00                 C  
ATOM    460  O   LEU    88     -23.074 -14.323   8.574  1.00                 O  
ATOM    461  CB  LEU    88     -19.926 -14.304   8.100  1.00                 C  
ATOM    462  CG  LEU    88     -19.719 -14.722   6.643  1.00                 C  
ATOM    463  CD1 LEU    88     -19.092 -13.591   5.842  1.00                 C  
ATOM    464  CD2 LEU    88     -18.856 -15.971   6.559  1.00                 C  
ATOM    465  N   PRO    89     -22.674 -13.214   6.634  1.00                 N  
ATOM    466  CA  PRO    89     -23.946 -13.550   5.966  1.00                 C  
ATOM    467  C   PRO    89     -25.181 -12.787   6.480  1.00                 C  
ATOM    468  O   PRO    89     -26.299 -13.028   6.013  1.00                 O  
ATOM    469  CB  PRO    89     -24.119 -15.047   6.230  1.00                 C  
ATOM    470  CD  PRO    89     -22.204 -14.355   7.489  1.00                 C  
ATOM    471  CG  PRO    89     -23.382 -15.289   7.505  1.00                 C  
ATOM    472  N   ARG    90     -24.975 -11.879   7.431  1.00                 N  
ATOM    473  CA  ARG    90     -26.055 -10.989   7.874  1.00                 C  
ATOM    474  C   ARG    90     -25.925  -9.654   7.133  1.00                 C  
ATOM    475  O   ARG    90     -24.829  -9.280   6.701  1.00                 O  
ATOM    476  CB  ARG    90     -26.000 -10.793   9.390  1.00                 C  
ATOM    477  CD  ARG    90     -27.440 -12.763   9.977  1.00                 C  
ATOM    478  NE  ARG    90     -27.524 -14.040  10.682  1.00                 N  
ATOM    479  CG  ARG    90     -26.097 -12.084  10.187  1.00                 C  
ATOM    480  CZ  ARG    90     -27.925 -14.173  11.942  1.00                 C  
ATOM    481  NH1 ARG    90     -27.969 -15.375  12.500  1.00                 N  
ATOM    482  NH2 ARG    90     -28.279 -13.104  12.641  1.00                 N  
ATOM    483  N   ALA    91     -27.050  -8.958   6.957  1.00                 N  
ATOM    484  CA  ALA    91     -27.105  -7.764   6.099  1.00                 C  
ATOM    485  C   ALA    91     -26.805  -6.449   6.822  1.00                 C  
ATOM    486  O   ALA    91     -26.265  -5.514   6.228  1.00                 O  
ATOM    487  CB  ALA    91     -28.471  -7.646   5.441  1.00                 C  
ATOM    488  N   ASP    92     -26.139  -5.507   6.074  1.00                 N  
ATOM    489  CA  ASP    92     -25.911  -4.167   6.637  1.00                 C  
ATOM    490  C   ASP    92     -27.258  -3.445   6.926  1.00                 C  
ATOM    491  O   ASP    92     -27.393  -2.663   7.872  1.00                 O  
ATOM    492  CB  ASP    92     -25.056  -3.325   5.687  1.00                 C  
ATOM    493  CG  ASP    92     -24.598  -2.024   6.315  1.00                 C  
ATOM    494  OD1 ASP    92     -23.853  -2.078   7.317  1.00                 O  
ATOM    495  OD2 ASP    92     -24.982  -0.950   5.806  1.00                 O  
ATOM    496  N   GLY    93     -28.258  -3.723   6.088  1.00                 N  
ATOM    497  CA  GLY    93     -29.569  -3.098   6.216  1.00                 C  
ATOM    498  C   GLY    93     -30.544  -3.904   7.029  1.00                 C  
ATOM    499  O   GLY    93     -31.757  -3.692   6.952  1.00                 O  
ATOM    500  N   ARG    94     -30.066  -4.854   7.836  1.00                 N  
ATOM    501  CA  ARG    94     -30.975  -5.623   8.691  1.00                 C  
ATOM    502  C   ARG    94     -31.654  -4.690   9.692  1.00                 C  
ATOM    503  O   ARG    94     -31.040  -3.778  10.253  1.00                 O  
ATOM    504  CB  ARG    94     -30.216  -6.737   9.414  1.00                 C  
ATOM    505  CD  ARG    94     -30.657  -8.703   7.917  1.00                 C  
ATOM    506  NE  ARG    94     -30.072  -9.753   7.086  1.00                 N  
ATOM    507  CG  ARG    94     -29.600  -7.772   8.487  1.00                 C  
ATOM    508  CZ  ARG    94     -30.779 -10.669   6.433  1.00                 C  
ATOM    509  NH1 ARG    94     -30.161 -11.586   5.701  1.00                 N  
ATOM    510  NH2 ARG    94     -32.103 -10.667   6.513  1.00                 N  
ATOM    511  N   GLU    95     -32.958  -4.916   9.927  1.00                 N  
ATOM    512  CA  GLU    95     -33.751  -4.109  10.857  1.00                 C  
ATOM    513  C   GLU    95     -33.201  -4.179  12.294  1.00                 C  
ATOM    514  O   GLU    95     -32.951  -3.155  12.935  1.00                 O  
ATOM    515  CB  GLU    95     -35.213  -4.559  10.844  1.00                 C  
ATOM    516  CD  GLU    95     -37.565  -4.203  11.694  1.00                 C  
ATOM    517  CG  GLU    95     -36.120  -3.749  11.757  1.00                 C  
ATOM    518  OE1 GLU    95     -37.854  -5.166  10.953  1.00                 O  
ATOM    519  OE2 GLU    95     -38.409  -3.595  12.386  1.00                 O  
ATOM    520  N   TYR    96     -33.006  -5.394  12.822  1.00                 N  
ATOM    521  CA  TYR    96     -32.467  -5.595  14.184  1.00                 C  
ATOM    522  C   TYR    96     -30.946  -5.369  14.181  1.00                 C  
ATOM    523  O   TYR    96     -30.216  -5.957  13.378  1.00                 O  
ATOM    524  CB  TYR    96     -32.807  -6.997  14.693  1.00                 C  
ATOM    525  CG  TYR    96     -34.278  -7.209  14.969  1.00                 C  
ATOM    526  OH  TYR    96     -38.326  -7.803  15.714  1.00                 O  
ATOM    527  CZ  TYR    96     -36.986  -7.605  15.468  1.00                 C  
ATOM    528  CD1 TYR    96     -35.043  -8.034  14.153  1.00                 C  
ATOM    529  CE1 TYR    96     -36.388  -8.233  14.398  1.00                 C  
ATOM    530  CD2 TYR    96     -34.898  -6.584  16.043  1.00                 C  
ATOM    531  CE2 TYR    96     -36.242  -6.772  16.303  1.00                 C  
ATOM    532  N   ILE    97     -30.438  -4.512  15.079  1.00                 N  
ATOM    533  CA  ILE    97     -28.980  -4.304  15.191  1.00                 C  
ATOM    534  C   ILE    97     -28.180  -5.613  15.377  1.00                 C  
ATOM    535  O   ILE    97     -27.070  -5.766  14.858  1.00                 O  
ATOM    536  CB  ILE    97     -28.633  -3.352  16.351  1.00                 C  
ATOM    537  CD1 ILE    97     -28.567  -3.195  18.895  1.00                 C  
ATOM    538  CG1 ILE    97     -29.058  -3.964  17.688  1.00                 C  
ATOM    539  CG2 ILE    97     -29.264  -1.987  16.127  1.00                 C  
ATOM    540  N   ASP    98     -28.719  -6.568  16.040  1.00                 N  
ATOM    541  CA  ASP    98     -28.087  -7.850  16.405  1.00                 C  
ATOM    542  C   ASP    98     -27.164  -8.418  15.319  1.00                 C  
ATOM    543  O   ASP    98     -26.402  -9.330  15.590  1.00                 O  
ATOM    544  CB  ASP    98     -29.152  -8.897  16.736  1.00                 C  
ATOM    545  CG  ASP    98     -29.876  -8.601  18.035  1.00                 C  
ATOM    546  OD1 ASP    98     -29.377  -7.763  18.816  1.00                 O  
ATOM    547  OD2 ASP    98     -30.943  -9.206  18.272  1.00                 O  
ATOM    548  N   GLN    99     -27.256  -7.900  14.095  1.00                 N  
ATOM    549  CA  GLN    99     -26.362  -8.333  13.012  1.00                 C  
ATOM    550  C   GLN    99     -24.920  -7.889  13.259  1.00                 C  
ATOM    551  O   GLN    99     -23.991  -8.497  12.722  1.00                 O  
ATOM    552  CB  GLN    99     -26.848  -7.790  11.667  1.00                 C  
ATOM    553  CD  GLN    99     -28.101  -9.874  10.986  1.00                 C  
ATOM    554  CG  GLN    99     -28.171  -8.375  11.202  1.00                 C  
ATOM    555  OE1 GLN    99     -27.510 -10.600  11.785  1.00                 O  
ATOM    556  NE2 GLN    99     -28.707 -10.343   9.901  1.00                 N  
ATOM    557  N   PRO   100     -24.761  -6.807  14.016  1.00                 N  
ATOM    558  CA  PRO   100     -23.470  -6.144  14.201  1.00                 C  
ATOM    559  C   PRO   100     -22.677  -6.771  15.323  1.00                 C  
ATOM    560  O   PRO   100     -23.215  -7.010  16.417  1.00                 O  
ATOM    561  CB  PRO   100     -23.841  -4.695  14.525  1.00                 C  
ATOM    562  CD  PRO   100     -25.903  -5.853  14.156  1.00                 C  
ATOM    563  CG  PRO   100     -25.216  -4.529  13.971  1.00                 C  
ATOM    564  N   MET   101     -21.404  -7.026  15.053  1.00                 N  
ATOM    565  CA  MET   101     -20.562  -7.793  15.974  1.00                 C  
ATOM    566  C   MET   101     -19.417  -6.941  16.525  1.00                 C  
ATOM    567  O   MET   101     -18.838  -6.127  15.788  1.00                 O  
ATOM    568  CB  MET   101     -20.000  -9.034  15.278  1.00                 C  
ATOM    569  SD  MET   101     -21.858 -10.861  16.221  1.00                 S  
ATOM    570  CE  MET   101     -23.065 -11.868  15.363  1.00                 C  
ATOM    571  CG  MET   101     -21.059 -10.030  14.835  1.00                 C  
ATOM    572  N   GLY   102     -19.056  -7.166  17.791  1.00                 N  
ATOM    573  CA  GLY   102     -17.997  -6.373  18.427  1.00                 C  
ATOM    574  C   GLY   102     -18.395  -4.929  18.636  1.00                 C  
ATOM    575  O   GLY   102     -19.556  -4.573  18.504  1.00                 O  
ATOM    576  N   THR   103     -17.418  -4.084  18.939  1.00                 N  
ATOM    577  CA  THR   103     -17.722  -2.727  19.354  1.00                 C  
ATOM    578  C   THR   103     -16.713  -1.774  18.760  1.00                 C  
ATOM    579  O   THR   103     -15.513  -1.912  19.007  1.00                 O  
ATOM    580  CB  THR   103     -17.736  -2.596  20.888  1.00                 C  
ATOM    581  OG1 THR   103     -18.709  -3.492  21.439  1.00                 O  
ATOM    582  CG2 THR   103     -18.095  -1.176  21.298  1.00                 C  
ATOM    583  N   TYR   104     -17.185  -0.814  17.977  1.00                 N  
ATOM    584  CA  TYR   104     -16.321   0.274  17.544  1.00                 C  
ATOM    585  C   TYR   104     -16.117   1.320  18.633  1.00                 C  
ATOM    586  O   TYR   104     -17.009   1.602  19.425  1.00                 O  
ATOM    587  CB  TYR   104     -16.892   0.946  16.294  1.00                 C  
ATOM    588  CG  TYR   104     -16.824   0.087  15.051  1.00                 C  
ATOM    589  OH  TYR   104     -16.652  -2.268  11.629  1.00                 O  
ATOM    590  CZ  TYR   104     -16.707  -1.490  12.762  1.00                 C  
ATOM    591  CD1 TYR   104     -17.776   0.212  14.048  1.00                 C  
ATOM    592  CE1 TYR   104     -17.722  -0.569  12.909  1.00                 C  
ATOM    593  CD2 TYR   104     -15.808  -0.846  14.886  1.00                 C  
ATOM    594  CE2 TYR   104     -15.738  -1.635  13.754  1.00                 C  
ATOM    595  N   TYR   105     -14.916   1.880  18.655  1.00                 N  
ATOM    596  CA  TYR   105     -14.572   2.965  19.577  1.00                 C  
ATOM    597  C   TYR   105     -13.947   4.078  18.759  1.00                 C  
ATOM    598  O   TYR   105     -12.990   3.856  18.023  1.00                 O  
ATOM    599  CB  TYR   105     -13.630   2.460  20.671  1.00                 C  
ATOM    600  CG  TYR   105     -14.229   1.381  21.546  1.00                 C  
ATOM    601  OH  TYR   105     -15.871  -1.596  23.939  1.00                 O  
ATOM    602  CZ  TYR   105     -15.328  -0.610  23.148  1.00                 C  
ATOM    603  CD1 TYR   105     -14.148   0.043  21.181  1.00                 C  
ATOM    604  CE1 TYR   105     -14.692  -0.949  21.973  1.00                 C  
ATOM    605  CD2 TYR   105     -14.874   1.704  22.733  1.00                 C  
ATOM    606  CE2 TYR   105     -15.424   0.725  23.538  1.00                 C  
ATOM    607  N   ARG   106     -14.483   5.283  18.881  1.00                 N  
ATOM    608  CA  ARG   106     -13.965   6.442  18.146  1.00                 C  
ATOM    609  C   ARG   106     -12.580   6.827  18.657  1.00                 C  
ATOM    610  O   ARG   106     -12.340   6.869  19.872  1.00                 O  
ATOM    611  CB  ARG   106     -14.925   7.627  18.268  1.00                 C  
ATOM    612  CD  ARG   106     -17.123   8.667  17.646  1.00                 C  
ATOM    613  NE  ARG   106     -17.451   9.024  19.024  1.00                 N  
ATOM    614  CG  ARG   106     -16.260   7.418  17.570  1.00                 C  
ATOM    615  CZ  ARG   106     -18.483   8.529  19.699  1.00                 C  
ATOM    616  NH1 ARG   106     -18.703   8.911  20.949  1.00                 N  
ATOM    617  NH2 ARG   106     -19.292   7.651  19.121  1.00                 N  
ATOM    618  N   SER   107     -11.667   7.087  17.717  1.00                 N  
ATOM    619  CA  SER   107     -10.342   7.619  18.043  1.00                 C  
ATOM    620  C   SER   107     -10.307   9.150  17.848  1.00                 C  
ATOM    621  O   SER   107      -9.772   9.881  18.687  1.00                 O  
ATOM    622  CB  SER   107      -9.269   6.949  17.183  1.00                 C  
ATOM    623  OG  SER   107      -9.444   7.264  15.812  1.00                 O  
ATOM    624  N   ILE   108     -10.902   9.619  16.753  1.00                 N  
ATOM    625  CA  ILE   108     -10.854  11.027  16.352  1.00                 C  
ATOM    626  C   ILE   108     -12.268  11.618  16.221  1.00                 C  
ATOM    627  O   ILE   108     -12.899  11.494  15.166  1.00                 O  
ATOM    628  CB  ILE   108     -10.088  11.211  15.029  1.00                 C  
ATOM    629  CD1 ILE   108      -7.906  10.626  13.847  1.00                 C  
ATOM    630  CG1 ILE   108      -8.665  10.662  15.155  1.00                 C  
ATOM    631  CG2 ILE   108     -10.096  12.673  14.607  1.00                 C  
ATOM    632  N   GLU   109     -12.769  12.250  17.286  1.00                 N  
ATOM    633  CA  GLU   109     -14.154  12.745  17.285  1.00                 C  
ATOM    634  C   GLU   109     -14.392  13.920  16.344  1.00                 C  
ATOM    635  O   GLU   109     -15.537  14.227  16.026  1.00                 O  
ATOM    636  CB  GLU   109     -14.576  13.160  18.696  1.00                 C  
ATOM    637  CD  GLU   109     -15.114  12.452  21.060  1.00                 C  
ATOM    638  CG  GLU   109     -14.697  12.002  19.673  1.00                 C  
ATOM    639  OE1 GLU   109     -14.747  13.578  21.455  1.00                 O  
ATOM    640  OE2 GLU   109     -15.808  11.677  21.752  1.00                 O  
ATOM    641  N   ASN   110     -13.321  14.563  15.880  1.00                 N  
ATOM    642  CA  ASN   110     -13.480  15.624  14.887  1.00                 C  
ATOM    643  C   ASN   110     -13.706  15.076  13.478  1.00                 C  
ATOM    644  O   ASN   110     -14.100  15.827  12.583  1.00                 O  
ATOM    645  CB  ASN   110     -12.264  16.552  14.896  1.00                 C  
ATOM    646  CG  ASN   110     -12.194  17.410  16.144  1.00                 C  
ATOM    647  OD1 ASN   110     -13.211  17.669  16.788  1.00                 O  
ATOM    648  ND2 ASN   110     -10.991  17.852  16.490  1.00                 N  
ATOM    649  N   VAL   111     -13.495  13.771  13.292  1.00                 N  
ATOM    650  CA  VAL   111     -13.536  13.144  11.961  1.00                 C  
ATOM    651  C   VAL   111     -14.637  12.086  11.819  1.00                 C  
ATOM    652  O   VAL   111     -15.154  11.851  10.725  1.00                 O  
ATOM    653  CB  VAL   111     -12.187  12.495  11.601  1.00                 C  
ATOM    654  CG1 VAL   111     -12.288  11.754  10.277  1.00                 C  
ATOM    655  CG2 VAL   111     -11.088  13.546  11.544  1.00                 C  
ATOM    656  N   LYS   112     -14.979  11.435  12.928  1.00                 N  
ATOM    657  CA  LYS   112     -15.837  10.263  12.906  1.00                 C  
ATOM    658  C   LYS   112     -16.813  10.307  14.061  1.00                 C  
ATOM    659  O   LYS   112     -16.556  10.951  15.082  1.00                 O  
ATOM    660  CB  LYS   112     -14.999   8.984  12.960  1.00                 C  
ATOM    661  CD  LYS   112     -13.223   7.548  11.919  1.00                 C  
ATOM    662  CE  LYS   112     -14.060   6.284  11.807  1.00                 C  
ATOM    663  CG  LYS   112     -14.080   8.794  11.764  1.00                 C  
ATOM    664  NZ  LYS   112     -13.220   5.056  11.862  1.00                 N  
ATOM    665  N   LEU   113     -17.933   9.618  13.893  1.00                 N  
ATOM    666  CA  LEU   113     -18.957   9.547  14.937  1.00                 C  
ATOM    667  C   LEU   113     -19.778   8.287  14.741  1.00                 C  
ATOM    668  O   LEU   113     -19.769   7.701  13.652  1.00                 O  
ATOM    669  CB  LEU   113     -19.843  10.794  14.905  1.00                 C  
ATOM    670  CG  LEU   113     -20.971  10.851  15.936  1.00                 C  
ATOM    671  CD1 LEU   113     -20.407  10.942  17.346  1.00                 C  
ATOM    672  CD2 LEU   113     -21.894  12.028  15.659  1.00                 C  
ATOM    673  N   ILE   114     -20.509   7.890  15.776  1.00                 N  
ATOM    674  CA  ILE   114     -21.509   6.849  15.598  1.00                 C  
ATOM    675  C   ILE   114     -22.682   7.387  14.784  1.00                 C  
ATOM    676  O   ILE   114     -23.040   8.555  14.899  1.00                 O  
ATOM    677  CB  ILE   114     -21.999   6.300  16.951  1.00                 C  
ATOM    678  CD1 ILE   114     -23.408   6.907  18.986  1.00                 C  
ATOM    679  CG1 ILE   114     -22.668   7.408  17.766  1.00                 C  
ATOM    680  CG2 ILE   114     -20.851   5.652  17.710  1.00                 C  
ATOM    681  N   ASN   115     -23.231   6.531  13.929  1.00                 N  
ATOM    682  CA  ASN   115     -24.417   6.866  13.130  1.00                 C  
ATOM    683  C   ASN   115     -25.632   7.003  14.060  1.00                 C  
ATOM    684  O   ASN   115     -25.897   6.129  14.876  1.00                 O  
ATOM    685  CB  ASN   115     -24.651   5.809  12.049  1.00                 C  
ATOM    686  CG  ASN   115     -23.592   5.842  10.964  1.00                 C  
ATOM    687  OD1 ASN   115     -22.579   5.148  11.051  1.00                 O  
ATOM    688  ND2 ASN   115     -23.825   6.650   9.936  1.00                 N  
ATOM    689  N   CYS   116     -26.628   7.756  13.611  1.00                 N  
ATOM    690  CA  CYS   116     -27.834   7.975  14.395  1.00                 C  
ATOM    691  C   CYS   116     -28.714   6.734  14.477  1.00                 C  
ATOM    692  O   CYS   116     -28.904   6.133  15.538  1.00                 O  
ATOM    693  CB  CYS   116     -28.648   9.133  13.814  1.00                 C  
ATOM    694  SG  CYS   116     -30.138   9.543  14.752  1.00                 S  
ATOM    695  N   GLY   117     -29.263   6.342  13.335  1.00                 N  
ATOM    696  CA  GLY   117     -30.164   5.202  13.253  1.00                 C  
ATOM    697  C   GLY   117     -29.547   3.825  13.518  1.00                 C  
ATOM    698  O   GLY   117     -30.119   2.788  13.170  1.00                 O  
ATOM    699  N   HIS   118     -28.372   3.791  14.140  1.00                 N  
ATOM    700  CA  HIS   118     -27.718   2.518  14.442  1.00                 C  
ATOM    701  C   HIS   118     -27.037   2.569  15.800  1.00                 C  
ATOM    702  O   HIS   118     -26.486   1.582  16.295  1.00                 O  
ATOM    703  CB  HIS   118     -26.702   2.166  13.353  1.00                 C  
ATOM    704  CG  HIS   118     -27.308   1.988  11.996  1.00                 C  
ATOM    705  ND1 HIS   118     -26.625   1.418  10.945  1.00                 N  
ATOM    706  CE1 HIS   118     -27.424   1.395   9.863  1.00                 C  
ATOM    707  CD2 HIS   118     -28.595   2.290  11.386  1.00                 C  
ATOM    708  NE2 HIS   118     -28.608   1.917  10.121  1.00                 N  
ATOM    709  N   SER   119     -27.073   3.745  16.422  1.00                 N  
ATOM    710  CA  SER   119     -26.442   3.969  17.720  1.00                 C  
ATOM    711  C   SER   119     -24.936   3.980  17.507  1.00                 C  
ATOM    712  O   SER   119     -24.415   4.555  16.547  1.00                 O  
ATOM    713  CB  SER   119     -26.869   2.890  18.717  1.00                 C  
ATOM    714  OG  SER   119     -26.459   3.220  20.033  1.00                 O  
ATOM    715  N   LEU   120     -24.217   3.335  18.416  1.00                 N  
ATOM    716  CA  LEU   120     -22.769   3.247  18.323  1.00                 C  
ATOM    717  C   LEU   120     -22.409   2.051  17.436  1.00                 C  
ATOM    718  O   LEU   120     -21.239   1.717  17.230  1.00                 O  
ATOM    719  CB  LEU   120     -22.150   3.117  19.716  1.00                 C  
ATOM    720  CG  LEU   120     -21.870   4.425  20.458  1.00                 C  
ATOM    721  CD1 LEU   120     -23.131   5.269  20.554  1.00                 C  
ATOM    722  CD2 LEU   120     -21.312   4.147  21.846  1.00                 C  
ATOM    723  N   ASP   121     -23.436   1.394  16.900  1.00                 N  
ATOM    724  CA  ASP   121     -23.231   0.238  16.046  1.00                 C  
ATOM    725  C   ASP   121     -22.337   0.523  14.858  1.00                 C  
ATOM    726  O   ASP   121     -21.312  -0.131  14.644  1.00                 O  
ATOM    727  CB  ASP   121     -24.571  -0.299  15.540  1.00                 C  
ATOM    728  CG  ASP   121     -25.375  -0.980  16.630  1.00                 C  
ATOM    729  OD1 ASP   121     -24.797  -1.277  17.697  1.00                 O  
ATOM    730  OD2 ASP   121     -26.582  -1.218  16.418  1.00                 O  
ATOM    731  N   THR   122     -22.689   1.549  14.127  1.00                 N  
ATOM    732  CA  THR   122     -21.967   1.861  12.887  1.00                 C  
ATOM    733  C   THR   122     -21.253   3.203  13.034  1.00                 C  
ATOM    734  O   THR   122     -21.696   4.073  13.801  1.00                 O  
ATOM    735  CB  THR   122     -22.916   1.893  11.674  1.00                 C  
ATOM    736  OG1 THR   122     -23.899   2.918  11.861  1.00                 O  
ATOM    737  CG2 THR   122     -23.628   0.558  11.520  1.00                 C  
ATOM    738  N   ILE   123     -20.162   3.372  12.278  1.00                 N  
ATOM    739  CA  ILE   123     -19.366   4.592  12.300  1.00                 C  
ATOM    740  C   ILE   123     -19.505   5.317  10.966  1.00                 C  
ATOM    741  O   ILE   123     -19.565   4.688   9.905  1.00                 O  
ATOM    742  CB  ILE   123     -17.886   4.295  12.606  1.00                 C  
ATOM    743  CD1 ILE   123     -18.285   4.319  15.124  1.00                 C  
ATOM    744  CG1 ILE   123     -17.756   3.547  13.935  1.00                 C  
ATOM    745  CG2 ILE   123     -17.072   5.580  12.597  1.00                 C  
ATOM    746  N   THR   124     -19.598   6.644  11.026  1.00                 N  
ATOM    747  CA  THR   124     -19.711   7.446   9.827  1.00                 C  
ATOM    748  C   THR   124     -18.887   8.724   9.979  1.00                 C  
ATOM    749  O   THR   124     -18.304   8.961  11.040  1.00                 O  
ATOM    750  CB  THR   124     -21.179   7.796   9.519  1.00                 C  
ATOM    751  OG1 THR   124     -21.272   8.364   8.206  1.00                 O  
ATOM    752  CG2 THR   124     -21.708   8.807  10.524  1.00                 C  
ATOM    753  N   HIS   125     -18.826   9.556   8.940  1.00                 N  
ATOM    754  CA  HIS   125     -18.093  10.812   9.083  1.00                 C  
ATOM    755  C   HIS   125     -18.823  11.758  10.031  1.00                 C  
ATOM    756  O   HIS   125     -20.044  11.709  10.139  1.00                 O  
ATOM    757  CB  HIS   125     -17.896  11.476   7.719  1.00                 C  
ATOM    758  CG  HIS   125     -19.165  11.972   7.099  1.00                 C  
ATOM    759  ND1 HIS   125     -19.764  13.155   7.474  1.00                 N  
ATOM    760  CE1 HIS   125     -20.881  13.330   6.746  1.00                 C  
ATOM    761  CD2 HIS   125     -20.074  11.492   6.068  1.00                 C  
ATOM    762  NE2 HIS   125     -21.073  12.336   5.900  1.00                 N  
ATOM    763  N   LYS   126     -18.067  12.600  10.720  1.00                 N  
ATOM    764  CA  LYS   126     -18.676  13.566  11.630  1.00                 C  
ATOM    765  C   LYS   126     -19.145  14.818  10.886  1.00                 C  
ATOM    766  O   LYS   126     -20.133  15.450  11.270  1.00                 O  
ATOM    767  CB  LYS   126     -17.692  13.955  12.735  1.00                 C  
ATOM    768  CD  LYS   126     -19.358  14.286  14.583  1.00                 C  
ATOM    769  CE  LYS   126     -19.848  15.223  15.675  1.00                 C  
ATOM    770  CG  LYS   126     -18.258  14.930  13.755  1.00                 C  
ATOM    771  NZ  LYS   126     -20.961  14.625  16.462  1.00                 N  
ATOM    772  N   ASP   127     -18.398  15.197   9.853  1.00                 N  
ATOM    773  CA  ASP   127     -18.723  16.352   9.027  1.00                 C  
ATOM    774  C   ASP   127     -18.378  16.009   7.587  1.00                 C  
ATOM    775  O   ASP   127     -17.514  15.166   7.346  1.00                 O  
ATOM    776  CB  ASP   127     -17.965  17.589   9.513  1.00                 C  
ATOM    777  CG  ASP   127     -18.422  18.051  10.883  1.00                 C  
ATOM    778  OD1 ASP   127     -19.572  18.525  10.997  1.00                 O  
ATOM    779  OD2 ASP   127     -17.630  17.939  11.842  1.00                 O  
ATOM    780  N   ALA   128     -19.060  16.647   6.623  1.00                 N  
ATOM    781  CA  ALA   128     -18.669  16.494   5.226  1.00                 C  
ATOM    782  C   ALA   128     -17.369  17.253   4.899  1.00                 C  
ATOM    783  O   ALA   128     -17.345  18.490   4.879  1.00                 O  
ATOM    784  CB  ALA   128     -19.783  16.974   4.308  1.00                 C  
ATOM    785  N   PHE   129     -16.303  16.491   4.674  1.00                 N  
ATOM    786  CA  PHE   129     -14.984  17.003   4.303  1.00                 C  
ATOM    787  C   PHE   129     -14.289  15.939   3.469  1.00                 C  
ATOM    788  O   PHE   129     -14.572  14.747   3.620  1.00                 O  
ATOM    789  CB  PHE   129     -14.178  17.363   5.553  1.00                 C  
ATOM    790  CG  PHE   129     -12.834  17.964   5.255  1.00                 C  
ATOM    791  CZ  PHE   129     -10.345  19.071   4.705  1.00                 C  
ATOM    792  CD1 PHE   129     -12.718  19.300   4.913  1.00                 C  
ATOM    793  CE1 PHE   129     -11.482  19.854   4.639  1.00                 C  
ATOM    794  CD2 PHE   129     -11.686  17.194   5.316  1.00                 C  
ATOM    795  CE2 PHE   129     -10.450  17.748   5.042  1.00                 C  
ATOM    796  N   SER   130     -13.370  16.361   2.606  1.00                 N  
ATOM    797  CA  SER   130     -12.522  15.429   1.872  1.00                 C  
ATOM    798  C   SER   130     -11.444  14.898   2.813  1.00                 C  
ATOM    799  O   SER   130     -10.726  15.673   3.455  1.00                 O  
ATOM    800  CB  SER   130     -11.906  16.114   0.650  1.00                 C  
ATOM    801  OG  SER   130     -11.002  15.249  -0.017  1.00                 O  
ATOM    802  N   LYS   131     -11.344  13.577   2.884  1.00                 N  
ATOM    803  CA  LYS   131     -10.396  12.900   3.769  1.00                 C  
ATOM    804  C   LYS   131      -9.632  11.826   3.019  1.00                 C  
ATOM    805  O   LYS   131     -10.114  11.282   2.025  1.00                 O  
ATOM    806  CB  LYS   131     -11.124  12.292   4.969  1.00                 C  
ATOM    807  CD  LYS   131     -10.862  14.197   6.582  1.00                 C  
ATOM    808  CE  LYS   131     -11.581  15.168   7.503  1.00                 C  
ATOM    809  CG  LYS   131     -11.846  13.309   5.838  1.00                 C  
ATOM    810  NZ  LYS   131     -10.637  16.113   8.161  1.00                 N  
ATOM    811  N   LEU   132      -8.432  11.511   3.502  1.00                 N  
ATOM    812  CA  LEU   132      -7.656  10.418   2.916  1.00                 C  
ATOM    813  C   LEU   132      -7.439   9.252   3.880  1.00                 C  
ATOM    814  O   LEU   132      -7.060   8.171   3.450  1.00                 O  
ATOM    815  CB  LEU   132      -6.295  10.925   2.434  1.00                 C  
ATOM    816  CG  LEU   132      -6.256  11.527   1.028  1.00                 C  
ATOM    817  CD1 LEU   132      -7.228  12.691   0.914  1.00                 C  
ATOM    818  CD2 LEU   132      -4.847  11.979   0.676  1.00                 C  
ATOM    819  N   GLU   133      -7.682   9.474   5.173  1.00                 N  
ATOM    820  CA  GLU   133      -7.548   8.417   6.168  1.00                 C  
ATOM    821  C   GLU   133      -8.474   8.683   7.331  1.00                 C  
ATOM    822  O   GLU   133      -8.529   9.803   7.836  1.00                 O  
ATOM    823  CB  GLU   133      -6.098   8.311   6.645  1.00                 C  
ATOM    824  CD  GLU   133      -4.392   7.062   8.027  1.00                 C  
ATOM    825  CG  GLU   133      -5.852   7.184   7.635  1.00                 C  
ATOM    826  OE1 GLU   133      -3.947   7.830   8.906  1.00                 O  
ATOM    827  OE2 GLU   133      -3.694   6.199   7.455  1.00                 O  
ATOM    828  N   ALA   134      -9.204   7.645   7.740  1.00                 N  
ATOM    829  CA  ALA   134      -9.824   7.637   9.058  1.00                 C  
ATOM    830  C   ALA   134      -9.431   6.342   9.753  1.00                 C  
ATOM    831  O   ALA   134      -9.048   5.346   9.118  1.00                 O  
ATOM    832  CB  ALA   134     -11.334   7.777   8.935  1.00                 C  
ATOM    833  N   LYS   135      -9.516   6.370  11.067  1.00                 N  
ATOM    834  CA  LYS   135      -9.150   5.207  11.863  1.00                 C  
ATOM    835  C   LYS   135     -10.079   5.116  13.051  1.00                 C  
ATOM    836  O   LYS   135     -10.528   6.150  13.574  1.00                 O  
ATOM    837  CB  LYS   135      -7.689   5.300  12.307  1.00                 C  
ATOM    838  CD  LYS   135      -5.921   6.523  13.602  1.00                 C  
ATOM    839  CE  LYS   135      -5.639   7.645  14.588  1.00                 C  
ATOM    840  CG  LYS   135      -7.396   6.462  13.241  1.00                 C  
ATOM    841  NZ  LYS   135      -4.197   7.718  14.949  1.00                 N  
ATOM    842  N   PHE   136     -10.370   3.894  13.474  1.00                 N  
ATOM    843  CA  PHE   136     -11.171   3.638  14.669  1.00                 C  
ATOM    844  C   PHE   136     -10.633   2.391  15.351  1.00                 C  
ATOM    845  O   PHE   136      -9.861   1.645  14.744  1.00                 O  
ATOM    846  CB  PHE   136     -12.648   3.483  14.301  1.00                 C  
ATOM    847  CG  PHE   136     -12.935   2.289  13.435  1.00                 C  
ATOM    848  CZ  PHE   136     -13.464   0.085  11.827  1.00                 C  
ATOM    849  CD1 PHE   136     -13.296   1.078  13.998  1.00                 C  
ATOM    850  CE1 PHE   136     -13.560  -0.020  13.202  1.00                 C  
ATOM    851  CD2 PHE   136     -12.843   2.378  12.057  1.00                 C  
ATOM    852  CE2 PHE   136     -13.107   1.280  11.261  1.00                 C  
ATOM    853  N   GLU   137     -11.020   2.153  16.600  1.00                 N  
ATOM    854  CA  GLU   137     -10.769   0.844  17.190  1.00                 C  
ATOM    855  C   GLU   137     -12.009  -0.012  17.017  1.00                 C  
ATOM    856  O   GLU   137     -13.148   0.477  17.041  1.00                 O  
ATOM    857  CB  GLU   137     -10.390   0.985  18.665  1.00                 C  
ATOM    858  CD  GLU   137      -8.730   1.827  20.373  1.00                 C  
ATOM    859  CG  GLU   137      -9.084   1.726  18.902  1.00                 C  
ATOM    860  OE1 GLU   137      -9.601   1.525  21.216  1.00                 O  
ATOM    861  OE2 GLU   137      -7.581   2.208  20.683  1.00                 O  
ATOM    862  N   TRP   138     -11.761  -1.306  16.931  1.00                 N  
ATOM    863  CA  TRP   138     -12.811  -2.323  16.961  1.00                 C  
ATOM    864  C   TRP   138     -12.425  -3.358  17.996  1.00                 C  
ATOM    865  O   TRP   138     -11.340  -3.956  17.921  1.00                 O  
ATOM    866  CB  TRP   138     -12.994  -2.945  15.575  1.00                 C  
ATOM    867  CG  TRP   138     -14.084  -3.971  15.518  1.00                 C  
ATOM    868  CD1 TRP   138     -15.426  -3.737  15.421  1.00                 C  
ATOM    869  NE1 TRP   138     -16.114  -4.926  15.394  1.00                 N  
ATOM    870  CD2 TRP   138     -13.926  -5.395  15.553  1.00                 C  
ATOM    871  CE2 TRP   138     -15.212  -5.958  15.474  1.00                 C  
ATOM    872  CH2 TRP   138     -14.329  -8.146  15.572  1.00                 C  
ATOM    873  CZ2 TRP   138     -15.426  -7.336  15.483  1.00                 C  
ATOM    874  CE3 TRP   138     -12.821  -6.247  15.644  1.00                 C  
ATOM    875  CZ3 TRP   138     -13.038  -7.612  15.652  1.00                 C  
ATOM    876  N   ARG   139     -13.313  -3.564  18.960  1.00                 N  
ATOM    877  CA  ARG   139     -13.100  -4.514  20.043  1.00                 C  
ATOM    878  C   ARG   139     -13.828  -5.809  19.694  1.00                 C  
ATOM    879  O   ARG   139     -15.036  -5.815  19.471  1.00                 O  
ATOM    880  CB  ARG   139     -13.591  -3.932  21.370  1.00                 C  
ATOM    881  CD  ARG   139     -13.859  -4.197  23.852  1.00                 C  
ATOM    882  NE  ARG   139     -13.687  -5.075  25.007  1.00                 N  
ATOM    883  CG  ARG   139     -13.394  -4.854  22.563  1.00                 C  
ATOM    884  CZ  ARG   139     -14.099  -4.782  26.236  1.00                 C  
ATOM    885  NH1 ARG   139     -13.900  -5.642  27.225  1.00                 N  
ATOM    886  NH2 ARG   139     -14.710  -3.629  26.473  1.00                 N  
ATOM    887  N   ALA   140     -13.058  -6.893  19.583  1.00                 N  
ATOM    888  CA  ALA   140     -13.590  -8.159  19.097  1.00                 C  
ATOM    889  C   ALA   140     -14.653  -8.745  20.030  1.00                 C  
ATOM    890  O   ALA   140     -14.571  -8.560  21.246  1.00                 O  
ATOM    891  CB  ALA   140     -12.468  -9.170  18.912  1.00                 C  
ATOM    892  N   PRO   141     -15.658  -9.445  19.455  1.00                 N  
ATOM    893  CA  PRO   141     -16.781  -9.991  20.214  1.00                 C  
ATOM    894  C   PRO   141     -16.444 -11.239  21.033  1.00                 C  
ATOM    895  O   PRO   141     -15.350 -11.786  20.910  1.00                 O  
ATOM    896  CB  PRO   141     -17.821 -10.330  19.144  1.00                 C  
ATOM    897  CD  PRO   141     -15.819  -9.789  17.949  1.00                 C  
ATOM    898  CG  PRO   141     -17.015 -10.700  17.944  1.00                 C  
ATOM    899  N   LEU   142     -17.396 -11.694  21.864  1.00                 N  
ATOM    900  CA  LEU   142     -17.160 -12.887  22.686  1.00                 C  
ATOM    901  C   LEU   142     -16.919 -14.161  21.883  1.00                 C  
ATOM    902  O   LEU   142     -17.336 -14.270  20.723  1.00                 O  
ATOM    903  CB  LEU   142     -18.338 -13.128  23.632  1.00                 C  
ATOM    904  CG  LEU   142     -18.589 -12.052  24.690  1.00                 C  
ATOM    905  CD1 LEU   142     -19.860 -12.350  25.470  1.00                 C  
ATOM    906  CD2 LEU   142     -17.402 -11.941  25.636  1.00                 C  
ATOM    907  N   ILE   143     -16.251 -15.123  22.515  1.00                 N  
ATOM    908  CA  ILE   143     -15.998 -16.420  21.898  1.00                 C  
ATOM    909  C   ILE   143     -17.308 -17.063  21.453  1.00                 C  
ATOM    910  O   ILE   143     -18.342 -16.933  22.122  1.00                 O  
ATOM    911  CB  ILE   143     -15.241 -17.361  22.853  1.00                 C  
ATOM    912  CD1 ILE   143     -13.750 -19.429  22.884  1.00                 C  
ATOM    913  CG1 ILE   143     -14.740 -18.595  22.100  1.00                 C  
ATOM    914  CG2 ILE   143     -16.118 -17.738  24.037  1.00                 C  
ATOM    915  N   ALA   144     -17.265 -17.725  20.300  1.00                 N  
ATOM    916  CA  ALA   144     -18.445 -18.338  19.728  1.00                 C  
ATOM    917  C   ALA   144     -19.204 -17.478  18.739  1.00                 C  
ATOM    918  O   ALA   144     -20.131 -17.958  18.093  1.00                 O  
ATOM    919  CB  ALA   144     -19.413 -18.752  20.826  1.00                 C  
ATOM    920  N   MET   145     -18.813 -16.211  18.602  1.00                 N  
ATOM    921  CA  MET   145     -19.521 -15.313  17.692  1.00                 C  
ATOM    922  C   MET   145     -19.310 -15.724  16.226  1.00                 C  
ATOM    923  O   MET   145     -20.169 -15.474  15.379  1.00                 O  
ATOM    924  CB  MET   145     -19.063 -13.868  17.901  1.00                 C  
ATOM    925  SD  MET   145     -21.228 -13.239  19.512  1.00                 S  
ATOM    926  CE  MET   145     -21.306 -12.920  21.272  1.00                 C  
ATOM    927  CG  MET   145     -19.444 -13.286  19.252  1.00                 C  
ATOM    928  N   ASN   146     -18.169 -16.348  15.938  1.00                 N  
ATOM    929  CA  ASN   146     -17.866 -16.792  14.586  1.00                 C  
ATOM    930  C   ASN   146     -17.272 -15.687  13.725  1.00                 C  
ATOM    931  O   ASN   146     -16.805 -14.649  14.223  1.00                 O  
ATOM    932  CB  ASN   146     -19.120 -17.355  13.913  1.00                 C  
ATOM    933  CG  ASN   146     -19.613 -18.628  14.573  1.00                 C  
ATOM    934  OD1 ASN   146     -18.849 -19.573  14.769  1.00                 O  
ATOM    935  ND2 ASN   146     -20.895 -18.655  14.918  1.00                 N  
ATOM    936  N   ASP   147     -17.304 -15.900  12.418  1.00                 N  
ATOM    937  CA  ASP   147     -16.646 -14.986  11.489  1.00                 C  
ATOM    938  C   ASP   147     -17.326 -13.622  11.434  1.00                 C  
ATOM    939  O   ASP   147     -18.560 -13.510  11.420  1.00                 O  
ATOM    940  CB  ASP   147     -16.604 -15.589  10.083  1.00                 C  
ATOM    941  CG  ASP   147     -15.644 -16.757   9.979  1.00                 C  
ATOM    942  OD1 ASP   147     -14.838 -16.949  10.913  1.00                 O  
ATOM    943  OD2 ASP   147     -15.696 -17.480   8.962  1.00                 O  
ATOM    944  N   VAL   148     -16.501 -12.584  11.413  1.00                 N  
ATOM    945  CA  VAL   148     -16.980 -11.208  11.339  1.00                 C  
ATOM    946  C   VAL   148     -16.447 -10.616  10.036  1.00                 C  
ATOM    947  O   VAL   148     -15.311 -10.896   9.628  1.00                 O  
ATOM    948  CB  VAL   148     -16.538 -10.390  12.566  1.00                 C  
ATOM    949  CG1 VAL   148     -17.148 -10.963  13.836  1.00                 C  
ATOM    950  CG2 VAL   148     -15.021 -10.358  12.667  1.00                 C  
ATOM    951  N   GLU   149     -17.272  -9.807   9.383  1.00                 N  
ATOM    952  CA  GLU   149     -16.880  -9.109   8.165  1.00                 C  
ATOM    953  C   GLU   149     -16.954  -7.623   8.469  1.00                 C  
ATOM    954  O   GLU   149     -18.027  -7.064   8.757  1.00                 O  
ATOM    955  CB  GLU   149     -17.788  -9.512   7.001  1.00                 C  
ATOM    956  CD  GLU   149     -16.359 -11.293   5.922  1.00                 C  
ATOM    957  CG  GLU   149     -17.675 -10.975   6.603  1.00                 C  
ATOM    958  OE1 GLU   149     -15.653 -10.345   5.519  1.00                 O  
ATOM    959  OE2 GLU   149     -16.033 -12.492   5.790  1.00                 O  
ATOM    960  N   ILE   150     -15.791  -6.988   8.436  1.00                 N  
ATOM    961  CA  ILE   150     -15.707  -5.538   8.507  1.00                 C  
ATOM    962  C   ILE   150     -15.927  -4.997   7.102  1.00                 C  
ATOM    963  O   ILE   150     -15.299  -5.473   6.150  1.00                 O  
ATOM    964  CB  ILE   150     -14.359  -5.079   9.092  1.00                 C  
ATOM    965  CD1 ILE   150     -13.232  -3.093  10.227  1.00                 C  
ATOM    966  CG1 ILE   150     -14.383  -3.574   9.371  1.00                 C  
ATOM    967  CG2 ILE   150     -13.216  -5.466   8.166  1.00                 C  
ATOM    968  N   ARG   151     -16.823  -4.028   6.953  1.00                 N  
ATOM    969  CA  ARG   151     -17.178  -3.532   5.625  1.00                 C  
ATOM    970  C   ARG   151     -17.279  -2.030   5.672  1.00                 C  
ATOM    971  O   ARG   151     -17.808  -1.482   6.627  1.00                 O  
ATOM    972  CB  ARG   151     -18.490  -4.160   5.152  1.00                 C  
ATOM    973  CD  ARG   151     -20.903  -4.669   5.621  1.00                 C  
ATOM    974  NE  ARG   151     -21.431  -4.142   4.365  1.00                 N  
ATOM    975  CG  ARG   151     -19.667  -3.913   6.081  1.00                 C  
ATOM    976  CZ  ARG   151     -22.525  -4.599   3.764  1.00                 C  
ATOM    977  NH1 ARG   151     -22.930  -4.058   2.623  1.00                 N  
ATOM    978  NH2 ARG   151     -23.211  -5.596   4.305  1.00                 N  
ATOM    979  N   ALA   152     -16.834  -1.373   4.609  1.00                 N  
ATOM    980  CA  ALA   152     -17.033   0.055   4.449  1.00                 C  
ATOM    981  C   ALA   152     -17.718   0.383   3.127  1.00                 C  
ATOM    982  O   ALA   152     -17.559  -0.309   2.120  1.00                 O  
ATOM    983  CB  ALA   152     -15.704   0.789   4.538  1.00                 C  
ATOM    984  N   THR   153     -18.506   1.440   3.159  1.00                 N  
ATOM    985  CA  THR   153     -19.059   2.061   1.968  1.00                 C  
ATOM    986  C   THR   153     -18.544   3.490   1.948  1.00                 C  
ATOM    987  O   THR   153     -18.473   4.123   2.994  1.00                 O  
ATOM    988  CB  THR   153     -20.598   2.006   1.965  1.00                 C  
ATOM    989  OG1 THR   153     -21.097   2.569   0.746  1.00                 O  
ATOM    990  CG2 THR   153     -21.162   2.799   3.134  1.00                 C  
ATOM    991  N   ILE   154     -18.164   4.001   0.778  1.00                 N  
ATOM    992  CA  ILE   154     -17.631   5.362   0.700  1.00                 C  
ATOM    993  C   ILE   154     -18.215   6.101  -0.487  1.00                 C  
ATOM    994  O   ILE   154     -18.713   5.494  -1.426  1.00                 O  
ATOM    995  CB  ILE   154     -16.093   5.362   0.617  1.00                 C  
ATOM    996  CD1 ILE   154     -15.510   5.549  -1.858  1.00                 C  
ATOM    997  CG1 ILE   154     -15.628   4.644  -0.652  1.00                 C  
ATOM    998  CG2 ILE   154     -15.492   4.746   1.870  1.00                 C  
ATOM    999  N   LEU   155     -18.149   7.425  -0.432  1.00                 N  
ATOM   1000  CA  LEU   155     -18.456   8.256  -1.592  1.00                 C  
ATOM   1001  C   LEU   155     -17.270   9.171  -1.906  1.00                 C  
ATOM   1002  O   LEU   155     -16.668   9.754  -0.999  1.00                 O  
ATOM   1003  CB  LEU   155     -19.723   9.077  -1.343  1.00                 C  
ATOM   1004  CG  LEU   155     -21.047   8.312  -1.388  1.00                 C  
ATOM   1005  CD1 LEU   155     -21.232   7.483  -0.126  1.00                 C  
ATOM   1006  CD2 LEU   155     -22.215   9.269  -1.569  1.00                 C  
ATOM   1007  N   LYS   156     -16.907   9.237  -3.180  1.00                 N  
ATOM   1008  CA  LYS   156     -15.983  10.246  -3.659  1.00                 C  
ATOM   1009  C   LYS   156     -16.699  11.020  -4.755  1.00                 C  
ATOM   1010  O   LYS   156     -17.344  12.030  -4.474  1.00                 O  
ATOM   1011  CB  LYS   156     -14.691   9.596  -4.158  1.00                 C  
ATOM   1012  CD  LYS   156     -12.358   9.880  -5.038  1.00                 C  
ATOM   1013  CE  LYS   156     -11.315  10.869  -5.532  1.00                 C  
ATOM   1014  CG  LYS   156     -13.641  10.587  -4.634  1.00                 C  
ATOM   1015  NZ  LYS   156     -10.052  10.189  -5.934  1.00                 N  
ATOM   1016  N   ASP   157     -16.609  10.524  -5.988  1.00                 N  
ATOM   1017  CA  ASP   157     -17.388  11.059  -7.116  1.00                 C  
ATOM   1018  C   ASP   157     -18.458  10.055  -7.523  1.00                 C  
ATOM   1019  O   ASP   157     -19.240  10.283  -8.444  1.00                 O  
ATOM   1020  CB  ASP   157     -16.469  11.383  -8.296  1.00                 C  
ATOM   1021  CG  ASP   157     -15.503  12.510  -7.988  1.00                 C  
ATOM   1022  OD1 ASP   157     -15.910  13.472  -7.303  1.00                 O  
ATOM   1023  OD2 ASP   157     -14.338  12.432  -8.433  1.00                 O  
ATOM   1024  N   PHE   158     -18.467   8.927  -6.818  1.00                 N  
ATOM   1025  CA  PHE   158     -19.463   7.881  -6.970  1.00                 C  
ATOM   1026  C   PHE   158     -19.573   7.201  -5.613  1.00                 C  
ATOM   1027  O   PHE   158     -18.686   7.333  -4.777  1.00                 O  
ATOM   1028  CB  PHE   158     -19.058   6.914  -8.084  1.00                 C  
ATOM   1029  CG  PHE   158     -17.798   6.149  -7.795  1.00                 C  
ATOM   1030  CZ  PHE   158     -15.462   4.740  -7.264  1.00                 C  
ATOM   1031  CD1 PHE   158     -17.849   4.907  -7.187  1.00                 C  
ATOM   1032  CE1 PHE   158     -16.689   4.204  -6.921  1.00                 C  
ATOM   1033  CD2 PHE   158     -16.562   6.672  -8.132  1.00                 C  
ATOM   1034  CE2 PHE   158     -15.403   5.969  -7.866  1.00                 C  
ATOM   1035  N   ALA   159     -20.649   6.468  -5.387  1.00                 N  
ATOM   1036  CA  ALA   159     -20.772   5.658  -4.189  1.00                 C  
ATOM   1037  C   ALA   159     -20.288   4.242  -4.472  1.00                 C  
ATOM   1038  O   ALA   159     -20.601   3.657  -5.519  1.00                 O  
ATOM   1039  CB  ALA   159     -22.212   5.650  -3.700  1.00                 C  
ATOM   1040  N   THR   160     -19.503   3.724  -3.532  1.00                 N  
ATOM   1041  CA  THR   160     -19.105   2.330  -3.520  1.00                 C  
ATOM   1042  C   THR   160     -19.872   1.707  -2.368  1.00                 C  
ATOM   1043  O   THR   160     -19.694   2.101  -1.201  1.00                 O  
ATOM   1044  CB  THR   160     -17.580   2.180  -3.365  1.00                 C  
ATOM   1045  OG1 THR   160     -16.920   2.815  -4.466  1.00                 O  
ATOM   1046  CG2 THR   160     -17.189   0.710  -3.345  1.00                 C  
ATOM   1047  N   TYR   161     -20.740   0.759  -2.708  1.00                 N  
ATOM   1048  CA  TYR   161     -21.647   0.123  -1.756  1.00                 C  
ATOM   1049  C   TYR   161     -20.921  -0.919  -0.911  1.00                 C  
ATOM   1050  O   TYR   161     -19.819  -1.330  -1.245  1.00                 O  
ATOM   1051  CB  TYR   161     -22.824  -0.525  -2.488  1.00                 C  
ATOM   1052  CG  TYR   161     -23.832  -1.177  -1.570  1.00                 C  
ATOM   1053  OH  TYR   161     -26.612  -2.956   0.960  1.00                 O  
ATOM   1054  CZ  TYR   161     -25.692  -2.369   0.123  1.00                 C  
ATOM   1055  CD1 TYR   161     -24.755  -0.412  -0.869  1.00                 C  
ATOM   1056  CE1 TYR   161     -25.681  -0.999  -0.027  1.00                 C  
ATOM   1057  CD2 TYR   161     -23.858  -2.556  -1.407  1.00                 C  
ATOM   1058  CE2 TYR   161     -24.777  -3.161  -0.569  1.00                 C  
ATOM   1059  N   TRP   162     -21.526  -1.328   0.201  1.00                 N  
ATOM   1060  CA  TRP   162     -20.999  -2.478   0.955  1.00                 C  
ATOM   1061  C   TRP   162     -20.888  -3.710   0.054  1.00                 C  
ATOM   1062  O   TRP   162     -21.805  -3.992  -0.721  1.00                 O  
ATOM   1063  CB  TRP   162     -21.889  -2.781   2.162  1.00                 C  
ATOM   1064  CG  TRP   162     -21.846  -1.722   3.220  1.00                 C  
ATOM   1065  CD1 TRP   162     -20.812  -1.456   4.071  1.00                 C  
ATOM   1066  NE1 TRP   162     -21.139  -0.412   4.903  1.00                 N  
ATOM   1067  CD2 TRP   162     -22.882  -0.785   3.541  1.00                 C  
ATOM   1068  CE2 TRP   162     -22.407   0.016   4.595  1.00                 C  
ATOM   1069  CH2 TRP   162     -24.419   1.250   4.647  1.00                 C  
ATOM   1070  CZ2 TRP   162     -23.169   1.039   5.157  1.00                 C  
ATOM   1071  CE3 TRP   162     -24.165  -0.547   3.039  1.00                 C  
ATOM   1072  CZ3 TRP   162     -24.916   0.468   3.599  1.00                 C  
ATOM   1073  N   THR   163     -19.771  -4.432   0.178  1.00                 N  
ATOM   1074  CA  THR   163     -19.438  -5.607  -0.652  1.00                 C  
ATOM   1075  C   THR   163     -19.095  -6.826   0.193  1.00                 C  
ATOM   1076  O   THR   163     -18.480  -6.687   1.250  1.00                 O  
ATOM   1077  CB  THR   163     -18.261  -5.313  -1.601  1.00                 C  
ATOM   1078  OG1 THR   163     -18.039  -6.441  -2.456  1.00                 O  
ATOM   1079  CG2 THR   163     -16.991  -5.046  -0.808  1.00                 C  
ATOM   1080  N   ASP   164     -19.401  -8.021  -0.324  1.00                 N  
ATOM   1081  CA  ASP   164     -19.009  -9.271   0.342  1.00                 C  
ATOM   1082  C   ASP   164     -17.506  -9.558   0.251  1.00                 C  
ATOM   1083  O   ASP   164     -16.944 -10.286   1.078  1.00                 O  
ATOM   1084  CB  ASP   164     -19.777 -10.456  -0.247  1.00                 C  
ATOM   1085  CG  ASP   164     -21.246 -10.442   0.128  1.00                 C  
ATOM   1086  OD1 ASP   164     -21.614  -9.697   1.061  1.00                 O  
ATOM   1087  OD2 ASP   164     -22.029 -11.176  -0.510  1.00                 O  
ATOM   1088  N   VAL   165     -16.854  -8.977  -0.746  1.00                 N  
ATOM   1089  CA  VAL   165     -15.425  -9.198  -0.954  1.00                 C  
ATOM   1090  C   VAL   165     -14.837  -7.985  -1.648  1.00                 C  
ATOM   1091  O   VAL   165     -15.550  -7.241  -2.319  1.00                 O  
ATOM   1092  CB  VAL   165     -15.165 -10.479  -1.767  1.00                 C  
ATOM   1093  CG1 VAL   165     -15.679 -11.699  -1.019  1.00                 C  
ATOM   1094  CG2 VAL   165     -15.813 -10.380  -3.140  1.00                 C  
ATOM   1095  N   LYS   166     -13.540  -7.769  -1.473  1.00                 N  
ATOM   1096  CA  LYS   166     -12.882  -6.656  -2.141  1.00                 C  
ATOM   1097  C   LYS   166     -12.034  -5.831  -1.191  1.00                 C  
ATOM   1098  O   LYS   166     -11.761  -6.246  -0.066  1.00                 O  
ATOM   1099  CB  LYS   166     -13.914  -5.751  -2.817  1.00                 C  
ATOM   1100  CD  LYS   166     -13.869  -6.857  -5.069  1.00                 C  
ATOM   1101  CE  LYS   166     -14.704  -7.471  -6.181  1.00                 C  
ATOM   1102  CG  LYS   166     -14.736  -6.442  -3.892  1.00                 C  
ATOM   1103  NZ  LYS   166     -13.861  -7.932  -7.319  1.00                 N  
ATOM   1104  N   SER   167     -11.630  -4.648  -1.644  1.00                 N  
ATOM   1105  CA  SER   167     -10.639  -3.865  -0.920  1.00                 C  
ATOM   1106  C   SER   167     -11.231  -3.167   0.304  1.00                 C  
ATOM   1107  O   SER   167     -10.491  -2.757   1.196  1.00                 O  
ATOM   1108  CB  SER   167     -10.002  -2.823  -1.841  1.00                 C  
ATOM   1109  OG  SER   167     -10.943  -1.832  -2.218  1.00                 O  
ATOM   1110  N   GLN   168     -12.558  -3.058   0.330  1.00                 N  
ATOM   1111  CA  GLN   168     -13.275  -2.396   1.429  1.00                 C  
ATOM   1112  C   GLN   168     -13.960  -3.393   2.355  1.00                 C  
ATOM   1113  O   GLN   168     -14.901  -3.037   3.075  1.00                 O  
ATOM   1114  CB  GLN   168     -14.313  -1.416   0.878  1.00                 C  
ATOM   1115  CD  GLN   168     -14.776   0.687  -0.441  1.00                 C  
ATOM   1116  CG  GLN   168     -13.719  -0.263   0.086  1.00                 C  
ATOM   1117  OE1 GLN   168     -15.946   0.599  -0.068  1.00                 O  
ATOM   1118  NE2 GLN   168     -14.366   1.602  -1.313  1.00                 N  
ATOM   1119  N   ARG   169     -13.452  -4.617   2.382  1.00                 N  
ATOM   1120  CA  ARG   169     -14.026  -5.650   3.201  1.00                 C  
ATOM   1121  C   ARG   169     -12.906  -6.489   3.802  1.00                 C  
ATOM   1122  O   ARG   169     -11.938  -6.811   3.111  1.00                 O  
ATOM   1123  CB  ARG   169     -14.984  -6.515   2.379  1.00                 C  
ATOM   1124  CD  ARG   169     -16.855  -6.976   3.988  1.00                 C  
ATOM   1125  NE  ARG   169     -17.618  -7.997   4.702  1.00                 N  
ATOM   1126  CG  ARG   169     -15.710  -7.577   3.188  1.00                 C  
ATOM   1127  CZ  ARG   169     -18.728  -7.753   5.392  1.00                 C  
ATOM   1128  NH1 ARG   169     -19.356  -8.745   6.009  1.00                 N  
ATOM   1129  NH2 ARG   169     -19.207  -6.519   5.462  1.00                 N  
ATOM   1130  N   ILE   170     -13.016  -6.817   5.087  1.00                 N  
ATOM   1131  CA  ILE   170     -12.032  -7.696   5.724  1.00                 C  
ATOM   1132  C   ILE   170     -12.737  -8.729   6.589  1.00                 C  
ATOM   1133  O   ILE   170     -13.547  -8.393   7.439  1.00                 O  
ATOM   1134  CB  ILE   170     -11.019  -6.895   6.562  1.00                 C  
ATOM   1135  CD1 ILE   170      -9.410  -6.499   4.625  1.00                 C  
ATOM   1136  CG1 ILE   170     -10.290  -5.874   5.686  1.00                 C  
ATOM   1137  CG2 ILE   170     -10.050  -7.833   7.266  1.00                 C  
ATOM   1138  N   ARG   171     -12.429  -9.994   6.368  1.00                 N  
ATOM   1139  CA  ARG   171     -13.009 -11.094   7.142  1.00                 C  
ATOM   1140  C   ARG   171     -12.052 -11.483   8.265  1.00                 C  
ATOM   1141  O   ARG   171     -10.865 -11.705   8.019  1.00                 O  
ATOM   1142  CB  ARG   171     -13.305 -12.290   6.235  1.00                 C  
ATOM   1143  CD  ARG   171     -14.258 -14.598   5.983  1.00                 C  
ATOM   1144  NE  ARG   171     -14.846 -15.751   6.661  1.00                 N  
ATOM   1145  CG  ARG   171     -13.931 -13.474   6.953  1.00                 C  
ATOM   1146  CZ  ARG   171     -15.162 -16.892   6.056  1.00                 C  
ATOM   1147  NH1 ARG   171     -15.693 -17.887   6.753  1.00                 N  
ATOM   1148  NH2 ARG   171     -14.946 -17.034   4.755  1.00                 N  
ATOM   1149  N   LEU   172     -12.562 -11.570   9.490  1.00                 N  
ATOM   1150  CA  LEU   172     -11.808 -12.138  10.605  1.00                 C  
ATOM   1151  C   LEU   172     -12.622 -13.211  11.297  1.00                 C  
ATOM   1152  O   LEU   172     -13.749 -12.947  11.733  1.00                 O  
ATOM   1153  CB  LEU   172     -11.411 -11.043  11.597  1.00                 C  
ATOM   1154  CG  LEU   172     -10.608 -11.493  12.819  1.00                 C  
ATOM   1155  CD1 LEU   172      -9.263 -12.064  12.398  1.00                 C  
ATOM   1156  CD2 LEU   172     -10.413 -10.338  13.789  1.00                 C  
TER
