# Supplementary material for: Comparative Single-Cell Transcriptomics Reveals Novel Genes Involved in Bivalve Embryonic Shell Formation and Questions Ontogenetic Homology of Molluscan Shell Types
Source: Front Cell Dev Biol. 2022 Jun 9;10:883755. doi: 10.3389/fcell.2022.883755 (PMC9261976; doi:10.3389/fcell.2022.883755)
Supplement: Supplementary file 1 [file DataSheet1.ZIP › Supplementary_File1/s_f_2/6d397a7b6813599b.final.pdb]

ATOM      1  N   TRP   135      17.134 -14.142  88.696  1.00                 N  
ATOM      2  CA  TRP   135      17.709 -13.570  87.482  1.00                 C  
ATOM      3  C   TRP   135      16.932 -12.338  86.997  1.00                 C  
ATOM      4  O   TRP   135      15.822 -12.042  87.471  1.00                 O  
ATOM      5  CB  TRP   135      17.755 -14.616  86.367  1.00                 C  
ATOM      6  CG  TRP   135      18.703 -15.744  86.641  1.00                 C  
ATOM      7  CD1 TRP   135      18.381 -16.998  87.073  1.00                 C  
ATOM      8  NE1 TRP   135      19.517 -17.758  87.212  1.00                 N  
ATOM      9  CD2 TRP   135      20.129 -15.720  86.501  1.00                 C  
ATOM     10  CE2 TRP   135      20.603 -16.993  86.865  1.00                 C  
ATOM     11  CH2 TRP   135      22.837 -16.348  86.451  1.00                 C  
ATOM     12  CZ2 TRP   135      21.959 -17.319  86.844  1.00                 C  
ATOM     13  CE3 TRP   135      21.049 -14.746  86.103  1.00                 C  
ATOM     14  CZ3 TRP   135      22.392 -15.073  86.084  1.00                 C  
ATOM     15  N   PRO   136      17.531 -11.614  86.054  1.00                 N  
ATOM     16  CA  PRO   136      16.887 -10.457  85.463  1.00                 C  
ATOM     17  C   PRO   136      15.910 -10.912  84.396  1.00                 C  
ATOM     18  O   PRO   136      15.909 -12.091  83.981  1.00                 O  
ATOM     19  CB  PRO   136      18.046  -9.647  84.879  1.00                 C  
ATOM     20  CD  PRO   136      18.992 -11.746  85.532  1.00                 C  
ATOM     21  CG  PRO   136      19.056 -10.671  84.483  1.00                 C  
ATOM     22  N   VAL   137      15.092  -9.973  83.909  1.00                 N  
ATOM     23  CA  VAL   137      14.110 -10.331  82.883  1.00                 C  
ATOM     24  C   VAL   137      14.787 -10.474  81.538  1.00                 C  
ATOM     25  O   VAL   137      15.945 -10.082  81.422  1.00                 O  
ATOM     26  CB  VAL   137      12.975  -9.293  82.801  1.00                 C  
ATOM     27  CG1 VAL   137      12.232  -9.211  84.125  1.00                 C  
ATOM     28  CG2 VAL   137      13.527  -7.931  82.410  1.00                 C  
ATOM     29  N   ASN   138      14.094 -11.045  80.548  1.00                 N  
ATOM     30  CA  ASN   138      14.645 -11.102  79.200  1.00                 C  
ATOM     31  C   ASN   138      14.967  -9.705  78.745  1.00                 C  
ATOM     32  O   ASN   138      14.405  -8.732  79.263  1.00                 O  
ATOM     33  CB  ASN   138      13.668 -11.798  78.251  1.00                 C  
ATOM     34  CG  ASN   138      13.539 -13.282  78.532  1.00                 C  
ATOM     35  OD1 ASN   138      14.414 -13.884  79.154  1.00                 O  
ATOM     36  ND2 ASN   138      12.444 -13.877  78.073  1.00                 N  
ATOM     37  N   SER   139      15.880  -9.596  77.797  1.00                 N  
ATOM     38  CA  SER   139      16.263  -8.310  77.289  1.00                 C  
ATOM     39  C   SER   139      15.145  -7.804  76.398  1.00                 C  
ATOM     40  O   SER   139      14.146  -8.506  76.197  1.00                 O  
ATOM     41  CB  SER   139      17.590  -8.406  76.533  1.00                 C  
ATOM     42  OG  SER   139      17.439  -9.139  75.330  1.00                 O  
ATOM     43  N   LEU   140      15.308  -6.588  75.858  1.00                 N  
ATOM     44  CA  LEU   140      14.279  -6.054  74.966  1.00                 C  
ATOM     45  C   LEU   140      14.286  -6.765  73.602  1.00                 C  
ATOM     46  O   LEU   140      15.304  -7.322  73.188  1.00                 O  
ATOM     47  CB  LEU   140      14.471  -4.549  74.767  1.00                 C  
ATOM     48  CG  LEU   140      14.327  -3.676  76.015  1.00                 C  
ATOM     49  CD1 LEU   140      14.662  -2.227  75.699  1.00                 C  
ATOM     50  CD2 LEU   140      12.922  -3.782  76.587  1.00                 C  
ATOM     51  N   ILE   141      13.157  -6.738  72.900  1.00                 N  
ATOM     52  CA  ILE   141      13.155  -7.314  71.553  1.00                 C  
ATOM     53  C   ILE   141      14.157  -6.633  70.647  1.00                 C  
ATOM     54  O   ILE   141      14.533  -5.476  70.887  1.00                 O  
ATOM     55  CB  ILE   141      11.756  -7.246  70.912  1.00                 C  
ATOM     56  CD1 ILE   141      10.305  -8.345  69.128  1.00                 C  
ATOM     57  CG1 ILE   141      11.705  -8.111  69.651  1.00                 C  
ATOM     58  CG2 ILE   141      11.372  -5.802  70.625  1.00                 C  
ATOM     59  N   GLY   142      14.624  -7.340  69.627  1.00                 N  
ATOM     60  CA  GLY   142      15.488  -6.707  68.662  1.00                 C  
ATOM     61  C   GLY   142      14.690  -5.698  67.849  1.00                 C  
ATOM     62  O   GLY   142      13.475  -5.598  67.980  1.00                 O  
ATOM     63  N   GLN   143      15.379  -4.941  66.997  1.00                 N  
ATOM     64  CA  GLN   143      14.688  -3.989  66.138  1.00                 C  
ATOM     65  C   GLN   143      13.921  -4.739  65.055  1.00                 C  
ATOM     66  O   GLN   143      14.128  -5.946  64.898  1.00                 O  
ATOM     67  CB  GLN   143      15.683  -3.005  65.519  1.00                 C  
ATOM     68  CD  GLN   143      15.500  -1.235  67.312  1.00                 C  
ATOM     69  CG  GLN   143      16.425  -2.151  66.535  1.00                 C  
ATOM     70  OE1 GLN   143      14.731  -0.473  66.727  1.00                 O  
ATOM     71  NE2 GLN   143      15.573  -1.307  68.636  1.00                 N  
ATOM     72  N   PHE   144      13.033  -4.053  64.328  1.00                 N  
ATOM     73  CA  PHE   144      12.334  -4.730  63.233  1.00                 C  
ATOM     74  C   PHE   144      13.279  -5.194  62.133  1.00                 C  
ATOM     75  O   PHE   144      14.371  -4.640  61.961  1.00                 O  
ATOM     76  CB  PHE   144      11.269  -3.813  62.629  1.00                 C  
ATOM     77  CG  PHE   144      10.070  -3.612  63.513  1.00                 C  
ATOM     78  CZ  PHE   144       7.852  -3.248  65.147  1.00                 C  
ATOM     79  CD1 PHE   144       9.762  -2.359  64.011  1.00                 C  
ATOM     80  CE1 PHE   144       8.660  -2.174  64.824  1.00                 C  
ATOM     81  CD2 PHE   144       9.251  -4.677  63.845  1.00                 C  
ATOM     82  CE2 PHE   144       8.149  -4.492  64.657  1.00                 C  
ATOM     83  N   SER   145      12.870  -6.227  61.405  1.00                 N  
ATOM     84  CA  SER   145      13.654  -6.695  60.285  1.00                 C  
ATOM     85  C   SER   145      13.555  -5.688  59.165  1.00                 C  
ATOM     86  O   SER   145      12.733  -4.769  59.204  1.00                 O  
ATOM     87  CB  SER   145      13.173  -8.076  59.834  1.00                 C  
ATOM     88  OG  SER   145      11.883  -8.002  59.253  1.00                 O  
ATOM     89  N   PRO   146      14.410  -5.831  58.161  1.00                 N  
ATOM     90  CA  PRO   146      14.375  -4.869  57.054  1.00                 C  
ATOM     91  C   PRO   146      13.096  -5.041  56.219  1.00                 C  
ATOM     92  O   PRO   146      12.475  -6.097  56.308  1.00                 O  
ATOM     93  CB  PRO   146      15.628  -5.196  56.240  1.00                 C  
ATOM     94  CD  PRO   146      15.474  -6.881  57.933  1.00                 C  
ATOM     95  CG  PRO   146      15.879  -6.643  56.505  1.00                 C  
ATOM     96  N   ASN   147      12.692  -4.017  55.456  1.00                 N  
ATOM     97  CA  ASN   147      11.545  -4.151  54.555  1.00                 C  
ATOM     98  C   ASN   147      11.748  -5.314  53.595  1.00                 C  
ATOM     99  O   ASN   147      12.893  -5.598  53.241  1.00                 O  
ATOM    100  CB  ASN   147      11.310  -2.847  53.789  1.00                 C  
ATOM    101  CG  ASN   147      10.802  -1.731  54.681  1.00                 C  
ATOM    102  OD1 ASN   147      10.287  -1.980  55.771  1.00                 O  
ATOM    103  ND2 ASN   147      10.946  -0.495  54.219  1.00                 N  
ATOM    104  N   GLY   148      10.668  -5.987  53.214  1.00                 N  
ATOM    105  CA  GLY   148      10.746  -7.063  52.237  1.00                 C  
ATOM    106  C   GLY   148      11.188  -6.508  50.893  1.00                 C  
ATOM    107  O   GLY   148      11.096  -5.299  50.648  1.00                 O  
ATOM    108  N   LEU   149      11.682  -7.383  50.034  1.00                 N  
ATOM    109  CA  LEU   149      12.192  -6.970  48.745  1.00                 C  
ATOM    110  C   LEU   149      11.055  -6.490  47.863  1.00                 C  
ATOM    111  O   LEU   149       9.926  -6.968  47.957  1.00                 O  
ATOM    112  CB  LEU   149      12.946  -8.120  48.074  1.00                 C  
ATOM    113  CG  LEU   149      14.212  -8.605  48.782  1.00                 C  
ATOM    114  CD1 LEU   149      14.786  -9.827  48.080  1.00                 C  
ATOM    115  CD2 LEU   149      15.250  -7.496  48.848  1.00                 C  
ATOM    116  N   ASN   150      11.352  -5.556  46.978  1.00                 N  
ATOM    117  CA  ASN   150      10.367  -5.178  45.976  1.00                 C  
ATOM    118  C   ASN   150       9.892  -6.403  45.152  1.00                 C  
ATOM    119  O   ASN   150      10.641  -7.360  44.906  1.00                 O  
ATOM    120  CB  ASN   150      10.932  -4.100  45.049  1.00                 C  
ATOM    121  CG  ASN   150      11.108  -2.765  45.747  1.00                 C  
ATOM    122  OD1 ASN   150      10.504  -2.515  46.790  1.00                 O  
ATOM    123  ND2 ASN   150      11.938  -1.903  45.172  1.00                 N  
ATOM    124  N   GLY   151       8.641  -6.378  44.704  1.00                 N  
ATOM    125  CA  GLY   151       8.132  -7.453  43.862  1.00                 C  
ATOM    126  C   GLY   151       8.874  -7.585  42.547  1.00                 C  
ATOM    127  O   GLY   151       9.606  -6.672  42.126  1.00                 O  
ATOM    128  N   GLN   152       8.687  -8.730  41.897  1.00                 N  
ATOM    129  CA  GLN   152       9.207  -8.970  40.558  1.00                 C  
ATOM    130  C   GLN   152       8.732  -7.857  39.603  1.00                 C  
ATOM    131  O   GLN   152       7.557  -7.484  39.602  1.00                 O  
ATOM    132  CB  GLN   152       8.766 -10.344  40.050  1.00                 C  
ATOM    133  CD  GLN   152      10.735 -10.850  38.552  1.00                 C  
ATOM    134  CG  GLN   152       9.233 -10.664  38.640  1.00                 C  
ATOM    135  OE1 GLN   152      11.316 -11.646  39.291  1.00                 O  
ATOM    136  NE2 GLN   152      11.369 -10.116  37.645  1.00                 N  
ATOM    137  N   LEU   153       9.647  -7.339  38.796  1.00                 N  
ATOM    138  CA  LEU   153       9.292  -6.324  37.783  1.00                 C  
ATOM    139  C   LEU   153       8.250  -6.810  36.787  1.00                 C  
ATOM    140  O   LEU   153       8.231  -7.978  36.376  1.00                 O  
ATOM    141  CB  LEU   153      10.538  -5.872  37.018  1.00                 C  
ATOM    142  CG  LEU   153      11.588  -5.106  37.824  1.00                 C  
ATOM    143  CD1 LEU   153      12.831  -4.853  36.985  1.00                 C  
ATOM    144  CD2 LEU   153      11.019  -3.791  38.336  1.00                 C  
ATOM    145  N   SER   154       7.362  -5.896  36.406  1.00                 N  
ATOM    146  CA  SER   154       6.385  -6.192  35.379  1.00                 C  
ATOM    147  C   SER   154       7.095  -6.547  34.085  1.00                 C  
ATOM    148  O   SER   154       8.155  -5.985  33.771  1.00                 O  
ATOM    149  CB  SER   154       5.444  -5.003  35.175  1.00                 C  
ATOM    150  OG  SER   154       4.533  -5.248  34.118  1.00                 O  
ATOM    151  N   VAL   155       6.519  -7.463  33.321  1.00                 N  
ATOM    152  CA  VAL   155       7.088  -7.806  32.030  1.00                 C  
ATOM    153  C   VAL   155       6.677  -6.808  30.959  1.00                 C  
ATOM    154  O   VAL   155       5.725  -6.031  31.114  1.00                 O  
ATOM    155  CB  VAL   155       6.684  -9.227  31.594  1.00                 C  
ATOM    156  CG1 VAL   155       7.182 -10.254  32.599  1.00                 C  
ATOM    157  CG2 VAL   155       5.175  -9.324  31.431  1.00                 C  
ATOM    158  N   ASN   156       7.426  -6.820  29.875  1.00                 N  
ATOM    159  CA  ASN   156       7.190  -5.902  28.777  1.00                 C  
ATOM    160  C   ASN   156       5.869  -6.200  28.063  1.00                 C  
ATOM    161  O   ASN   156       5.444  -7.350  27.945  1.00                 O  
ATOM    162  CB  ASN   156       8.352  -5.946  27.783  1.00                 C  
ATOM    163  CG  ASN   156       9.628  -5.357  28.352  1.00                 C  
ATOM    164  OD1 ASN   156       9.588  -4.466  29.200  1.00                 O  
ATOM    165  ND2 ASN   156      10.767  -5.855  27.885  1.00                 N  
ATOM    166  N   ASP   157       5.214  -5.146  27.596  1.00                 N  
ATOM    167  CA  ASP   157       3.949  -5.299  26.918  1.00                 C  
ATOM    168  C   ASP   157       4.072  -6.128  25.651  1.00                 C  
ATOM    169  O   ASP   157       5.155  -6.311  25.054  1.00                 O  
ATOM    170  CB  ASP   157       3.355  -3.931  26.576  1.00                 C  
ATOM    171  CG  ASP   157       2.863  -3.187  27.802  1.00                 C  
ATOM    172  OD1 ASP   157       2.768  -3.813  28.879  1.00                 O  
ATOM    173  OD2 ASP   157       2.571  -1.978  27.686  1.00                 O  
ATOM    174  N   GLN   158       2.943  -6.682  25.242  1.00                 N  
ATOM    175  CA  GLN   158       2.839  -7.309  23.941  1.00                 C  
ATOM    176  C   GLN   158       3.198  -6.368  22.793  1.00                 C  
ATOM    177  O   GLN   158       2.933  -5.181  22.863  1.00                 O  
ATOM    178  CB  GLN   158       1.425  -7.850  23.719  1.00                 C  
ATOM    179  CD  GLN   158      -0.338  -9.543  24.355  1.00                 C  
ATOM    180  CG  GLN   158       1.058  -9.016  24.622  1.00                 C  
ATOM    181  OE1 GLN   158      -1.274  -8.770  24.145  1.00                 O  
ATOM    182  NE2 GLN   158      -0.483 -10.863  24.361  1.00                 N  
ATOM    183  N   ASN   159       3.744  -6.911  21.701  1.00                 N  
ATOM    184  CA  ASN   159       3.866  -6.154  20.447  1.00                 C  
ATOM    185  C   ASN   159       2.512  -5.686  19.969  1.00                 C  
ATOM    186  O   ASN   159       1.506  -6.361  20.216  1.00                 O  
ATOM    187  CB  ASN   159       4.558  -7.000  19.376  1.00                 C  
ATOM    188  CG  ASN   159       6.026  -7.232  19.675  1.00                 C  
ATOM    189  OD1 ASN   159       6.632  -6.503  20.460  1.00                 O  
ATOM    190  ND2 ASN   159       6.602  -8.250  19.048  1.00                 N  
ATOM    191  N   GLY   160       2.464  -4.542  19.307  1.00                 N  
ATOM    192  CA  GLY   160       1.250  -4.145  18.643  1.00                 C  
ATOM    193  C   GLY   160       1.025  -4.985  17.385  1.00                 C  
ATOM    194  O   GLY   160       1.874  -5.755  16.953  1.00                 O  
ATOM    195  N   GLN   161      -0.159  -4.861  16.810  1.00                 N  
ATOM    196  CA  GLN   161      -0.586  -5.543  15.585  1.00                 C  
ATOM    197  C   GLN   161       0.124  -4.972  14.361  1.00                 C  
ATOM    198  O   GLN   161       0.587  -3.829  14.443  1.00                 O  
ATOM    199  CB  GLN   161      -2.102  -5.433  15.411  1.00                 C  
ATOM    200  CD  GLN   161      -2.697  -7.601  16.563  1.00                 C  
ATOM    201  CG  GLN   161      -2.904  -6.100  16.517  1.00                 C  
ATOM    202  OE1 GLN   161      -2.853  -8.290  15.555  1.00                 O  
ATOM    203  NE2 GLN   161      -2.344  -8.113  17.736  1.00                 N  
ATOM    204  N   PHE   162       0.198  -5.735  13.254  1.00                 N  
ATOM    205  CA  PHE   162       0.677  -5.154  11.986  1.00                 C  
ATOM    206  C   PHE   162      -0.147  -3.963  11.604  1.00                 C  
ATOM    207  O   PHE   162      -1.325  -3.891  11.958  1.00                 O  
ATOM    208  CB  PHE   162       0.645  -6.201  10.871  1.00                 C  
ATOM    209  CG  PHE   162       1.706  -7.256  10.999  1.00                 C  
ATOM    210  CZ  PHE   162       3.675  -9.204  11.236  1.00                 C  
ATOM    211  CD1 PHE   162       1.364  -8.582  11.199  1.00                 C  
ATOM    212  CE1 PHE   162       2.341  -9.553  11.317  1.00                 C  
ATOM    213  CD2 PHE   162       3.047  -6.923  10.921  1.00                 C  
ATOM    214  CE2 PHE   162       4.023  -7.893  11.039  1.00                 C  
ATOM    215  N   SER   163       0.462  -3.020  10.904  1.00                 N  
ATOM    216  CA  SER   163      -0.285  -1.890  10.406  1.00                 C  
ATOM    217  C   SER   163      -1.200  -2.366   9.289  1.00                 C  
ATOM    218  O   SER   163      -1.144  -3.528   8.884  1.00                 O  
ATOM    219  CB  SER   163       0.664  -0.792   9.921  1.00                 C  
ATOM    220  OG  SER   163       1.358  -1.197   8.753  1.00                 O  
ATOM    221  N   PRO   164      -2.064  -1.479   8.810  1.00                 N  
ATOM    222  CA  PRO   164      -2.993  -1.870   7.750  1.00                 C  
ATOM    223  C   PRO   164      -2.294  -1.819   6.383  1.00                 C  
ATOM    224  O   PRO   164      -1.160  -1.329   6.298  1.00                 O  
ATOM    225  CB  PRO   164      -4.123  -0.843   7.851  1.00                 C  
ATOM    226  CD  PRO   164      -2.393  -0.041   9.297  1.00                 C  
ATOM    227  CG  PRO   164      -3.455   0.401   8.331  1.00                 C  
ATOM    228  N   ASN   165      -2.947  -2.340   5.329  1.00                 N  
ATOM    229  CA  ASN   165      -2.353  -2.225   3.992  1.00                 C  
ATOM    230  C   ASN   165      -2.202  -0.775   3.568  1.00                 C  
ATOM    231  O   ASN   165      -3.003   0.075   3.955  1.00                 O  
ATOM    232  CB  ASN   165      -3.188  -2.994   2.967  1.00                 C  
ATOM    233  CG  ASN   165      -3.102  -4.496   3.153  1.00                 C  
ATOM    234  OD1 ASN   165      -2.176  -5.000   3.790  1.00                 O  
ATOM    235  ND2 ASN   165      -4.069  -5.217   2.598  1.00                 N  
ATOM    236  N   GLY   166      -1.152  -0.487   2.802  1.00                 N  
ATOM    237  CA  GLY   166      -0.961   0.842   2.256  1.00                 C  
ATOM    238  C   GLY   166      -2.129   1.167   1.349  1.00                 C  
ATOM    239  O   GLY   166      -2.874   0.269   0.969  1.00                 O  
ATOM    240  N   LEU   167      -2.299   2.449   0.994  1.00                 N  
ATOM    241  CA  LEU   167      -3.402   2.833   0.109  1.00                 C  
ATOM    242  C   LEU   167      -3.177   2.294  -1.311  1.00                 C  
ATOM    243  O   LEU   167      -2.046   1.944  -1.644  1.00                 O  
ATOM    244  CB  LEU   167      -3.559   4.355   0.078  1.00                 C  
ATOM    245  CG  LEU   167      -3.934   5.024   1.402  1.00                 C  
ATOM    246  CD1 LEU   167      -3.936   6.538   1.256  1.00                 C  
ATOM    247  CD2 LEU   167      -5.291   4.537   1.886  1.00                 C  
ATOM    248  N   ASN   168      -4.237   2.209  -2.124  1.00                 N  
ATOM    249  CA  ASN   168      -4.079   1.657  -3.475  1.00                 C  
ATOM    250  C   ASN   168      -3.243   2.584  -4.325  1.00                 C  
ATOM    251  O   ASN   168      -3.229   3.768  -4.043  1.00                 O  
ATOM    252  CB  ASN   168      -5.446   1.407  -4.115  1.00                 C  
ATOM    253  CG  ASN   168      -6.201   0.272  -3.451  1.00                 C  
ATOM    254  OD1 ASN   168      -5.598  -0.661  -2.921  1.00                 O  
ATOM    255  ND2 ASN   168      -7.527   0.350  -3.477  1.00                 N  
ATOM    256  N   GLY   169      -2.561   2.068  -5.341  1.00                 N  
ATOM    257  CA  GLY   169      -1.909   2.942  -6.288  1.00                 C  
ATOM    258  C   GLY   169      -2.922   3.890  -6.898  1.00                 C  
ATOM    259  O   GLY   169      -4.080   3.511  -7.127  1.00                 O  
ATOM    260  N   GLN   170      -2.495   5.125  -7.140  1.00                 N  
ATOM    261  CA  GLN   170      -3.338   6.126  -7.774  1.00                 C  
ATOM    262  C   GLN   170      -3.440   5.848  -9.284  1.00                 C  
ATOM    263  O   GLN   170      -2.428   5.689  -9.971  1.00                 O  
ATOM    264  CB  GLN   170      -2.787   7.530  -7.519  1.00                 C  
ATOM    265  CD  GLN   170      -4.967   8.806  -7.513  1.00                 C  
ATOM    266  CG  GLN   170      -3.603   8.643  -8.156  1.00                 C  
ATOM    267  OE1 GLN   170      -5.077   8.942  -6.295  1.00                 O  
ATOM    268  NE2 GLN   170      -6.011   8.793  -8.333  1.00                 N  
ATOM    269  N   LEU   171      -4.651   5.869  -9.789  1.00                 N  
ATOM    270  CA  LEU   171      -4.862   5.692 -11.208  1.00                 C  
ATOM    271  C   LEU   171      -4.401   6.924 -11.962  1.00                 C  
ATOM    272  O   LEU   171      -4.509   8.048 -11.473  1.00                 O  
ATOM    273  CB  LEU   171      -6.336   5.403 -11.499  1.00                 C  
ATOM    274  CG  LEU   171      -6.898   4.102 -10.923  1.00                 C  
ATOM    275  CD1 LEU   171      -8.395   4.004 -11.176  1.00                 C  
ATOM    276  CD2 LEU   171      -6.181   2.898 -11.515  1.00                 C  
ATOM    277  N   SER   172      -3.879   6.702 -13.158  1.00                 N  
ATOM    278  CA  SER   172      -3.593   7.788 -14.079  1.00                 C  
ATOM    279  C   SER   172      -4.867   8.540 -14.409  1.00                 C  
ATOM    280  O   SER   172      -5.942   7.942 -14.531  1.00                 O  
ATOM    281  CB  SER   172      -2.938   7.251 -15.353  1.00                 C  
ATOM    282  OG  SER   172      -2.724   8.290 -16.293  1.00                 O  
ATOM    283  N   VAL   173      -4.756   9.858 -14.563  1.00                 N  
ATOM    284  CA  VAL   173      -5.904  10.650 -14.999  1.00                 C  
ATOM    285  C   VAL   173      -6.265  10.335 -16.447  1.00                 C  
ATOM    286  O   VAL   173      -5.411   9.969 -17.256  1.00                 O  
ATOM    287  CB  VAL   173      -5.641  12.159 -14.842  1.00                 C  
ATOM    288  CG1 VAL   173      -5.381  12.505 -13.384  1.00                 C  
ATOM    289  CG2 VAL   173      -4.470  12.589 -15.712  1.00                 C  
ATOM    290  N   PRO   174      -7.534  10.508 -16.790  1.00                 N  
ATOM    291  CA  PRO   174      -7.947  10.391 -18.187  1.00                 C  
ATOM    292  C   PRO   174      -7.205  11.405 -19.077  1.00                 C  
ATOM    293  O   PRO   174      -6.782  11.092 -20.206  1.00                 O  
ATOM    294  CB  PRO   174      -9.451  10.672 -18.153  1.00                 C  
ATOM    295  CD  PRO   174      -8.643  11.238 -15.972  1.00                 C  
ATOM    296  CG  PRO   174      -9.624  11.646 -17.036  1.00                 C  
TER
