# Supplementary material for: Comparative Single-Cell Transcriptomics Reveals Novel Genes Involved in Bivalve Embryonic Shell Formation and Questions Ontogenetic Homology of Molluscan Shell Types
Source: Front Cell Dev Biol. 2022 Jun 9;10:883755. doi: 10.3389/fcell.2022.883755 (PMC9261976; doi:10.3389/fcell.2022.883755)
Supplement: Supplementary file 1 [file DataSheet1.ZIP › Supplementary_File1/s_f_2/6eb09db0041a9d20.final.pdb]

ATOM      1  N   VAL    74      15.964  97.539  10.400  1.00                 N  
ATOM      2  CA  VAL    74      15.670  96.307   9.716  1.00                 C  
ATOM      3  C   VAL    74      14.188  96.103   9.455  1.00                 C  
ATOM      4  O   VAL    74      13.373  96.049  10.388  1.00                 O  
ATOM      5  CB  VAL    74      16.202  95.089  10.494  1.00                 C  
ATOM      6  CG1 VAL    74      15.776  93.796   9.815  1.00                 C  
ATOM      7  CG2 VAL    74      17.717  95.156  10.617  1.00                 C  
ATOM      8  N   ASN    75      13.859  95.943   8.169  1.00                 N  
ATOM      9  CA  ASN    75      12.479  95.754   7.742  1.00                 C  
ATOM     10  C   ASN    75      11.716  97.025   8.014  1.00                 C  
ATOM     11  O   ASN    75      10.567  97.015   8.448  1.00                 O  
ATOM     12  CB  ASN    75      11.859  94.549   8.452  1.00                 C  
ATOM     13  CG  ASN    75      10.632  94.019   7.736  1.00                 C  
ATOM     14  OD1 ASN    75      10.547  94.071   6.509  1.00                 O  
ATOM     15  ND2 ASN    75       9.677  93.506   8.502  1.00                 N  
ATOM     16  N   TRP    76      12.424  98.119   7.782  1.00                 N  
ATOM     17  CA  TRP    76      11.941  99.449   8.041  1.00                 C  
ATOM     18  C   TRP    76      11.072 100.023   6.950  1.00                 C  
ATOM     19  O   TRP    76      11.472 100.110   5.784  1.00                 O  
ATOM     20  CB  TRP    76      13.110 100.408   8.275  1.00                 C  
ATOM     21  CG  TRP    76      12.683 101.805   8.604  1.00                 C  
ATOM     22  CD1 TRP    76      12.732 102.892   7.779  1.00                 C  
ATOM     23  NE1 TRP    76      12.255 104.004   8.431  1.00                 N  
ATOM     24  CD2 TRP    76      12.142 102.268   9.847  1.00                 C  
ATOM     25  CE2 TRP    76      11.886 103.643   9.704  1.00                 C  
ATOM     26  CH2 TRP    76      11.075 103.788  11.916  1.00                 C  
ATOM     27  CZ2 TRP    76      11.352 104.415  10.734  1.00                 C  
ATOM     28  CE3 TRP    76      11.849 101.652  11.068  1.00                 C  
ATOM     29  CZ3 TRP    76      11.319 102.421  12.086  1.00                 C  
ATOM     30  N   LYS    77       9.894 100.455   7.393  1.00                 N  
ATOM     31  CA  LYS    77       8.909 101.140   6.582  1.00                 C  
ATOM     32  C   LYS    77       8.661 102.472   7.252  1.00                 C  
ATOM     33  O   LYS    77       8.119 102.536   8.356  1.00                 O  
ATOM     34  CB  LYS    77       7.638 100.298   6.457  1.00                 C  
ATOM     35  CD  LYS    77       5.346 100.017   5.474  1.00                 C  
ATOM     36  CE  LYS    77       4.260 100.653   4.621  1.00                 C  
ATOM     37  CG  LYS    77       6.565 100.919   5.578  1.00                 C  
ATOM     38  NZ  LYS    77       3.056  99.784   4.517  1.00                 N  
ATOM     39  N   GLY    78       9.135 103.528   6.621  1.00                 N  
ATOM     40  CA  GLY    78       8.994 104.841   7.199  1.00                 C  
ATOM     41  C   GLY    78      10.334 105.556   7.207  1.00                 C  
ATOM     42  O   GLY    78      11.321 105.100   6.615  1.00                 O  
ATOM     43  N   PRO    79      10.352 106.699   7.874  1.00                 N  
ATOM     44  CA  PRO    79      11.547 107.498   7.937  1.00                 C  
ATOM     45  C   PRO    79      12.418 107.054   9.092  1.00                 C  
ATOM     46  O   PRO    79      11.932 106.451  10.053  1.00                 O  
ATOM     47  CB  PRO    79      11.029 108.924   8.131  1.00                 C  
ATOM     48  CD  PRO    79       9.131 107.498   8.435  1.00                 C  
ATOM     49  CG  PRO    79       9.778 108.762   8.927  1.00                 C  
ATOM     50  N   PHE    80      13.710 107.344   8.989  1.00                 N  
ATOM     51  CA  PHE    80      14.634 106.961  10.031  1.00                 C  
ATOM     52  C   PHE    80      14.754 108.008  11.123  1.00                 C  
ATOM     53  O   PHE    80      14.935 109.193  10.856  1.00                 O  
ATOM     54  CB  PHE    80      16.020 106.686   9.444  1.00                 C  
ATOM     55  CG  PHE    80      16.081 105.454   8.586  1.00                 C  
ATOM     56  CZ  PHE    80      16.195 103.172   7.004  1.00                 C  
ATOM     57  CD1 PHE    80      15.915 105.540   7.214  1.00                 C  
ATOM     58  CE1 PHE    80      15.972 104.407   6.425  1.00                 C  
ATOM     59  CD2 PHE    80      16.304 104.211   9.150  1.00                 C  
ATOM     60  CE2 PHE    80      16.360 103.078   8.361  1.00                 C  
ATOM     61  N   VAL    81      14.640 107.552  12.360  1.00                 N  
ATOM     62  CA  VAL    81      14.782 108.414  13.504  1.00                 C  
ATOM     63  C   VAL    81      16.085 109.168  13.408  1.00                 C  
ATOM     64  O   VAL    81      17.077 108.672  12.883  1.00                 O  
ATOM     65  CB  VAL    81      14.710 107.620  14.821  1.00                 C  
ATOM     66  CG1 VAL    81      13.355 106.943  14.962  1.00                 C  
ATOM     67  CG2 VAL    81      15.831 106.594  14.887  1.00                 C  
ATOM     68  N   SER    82      16.085 110.350  13.987  1.00                 N  
ATOM     69  CA  SER    82      17.265 111.168  14.014  1.00                 C  
ATOM     70  C   SER    82      18.188 110.657  15.113  1.00                 C  
ATOM     71  O   SER    82      17.735 110.290  16.198  1.00                 O  
ATOM     72  CB  SER    82      16.894 112.636  14.235  1.00                 C  
ATOM     73  OG  SER    82      18.053 113.441  14.359  1.00                 O  
ATOM     74  N   SER    83      19.476 110.584  14.809  1.00                 N  
ATOM     75  CA  SER    83      20.452 110.061  15.748  1.00                 C  
ATOM     76  C   SER    83      20.347 110.554  17.176  1.00                 C  
ATOM     77  O   SER    83      20.320 109.725  18.094  1.00                 O  
ATOM     78  CB  SER    83      21.873 110.366  15.270  1.00                 C  
ATOM     79  OG  SER    83      22.168 109.671  14.070  1.00                 O  
ATOM     80  N   GLU    84      20.350 111.885  17.349  1.00                 N  
ATOM     81  CA  GLU    84      20.265 112.487  18.667  1.00                 C  
ATOM     82  C   GLU    84      19.190 111.822  19.501  1.00                 C  
ATOM     83  O   GLU    84      19.397 111.503  20.672  1.00                 O  
ATOM     84  CB  GLU    84      19.990 113.988  18.554  1.00                 C  
ATOM     85  CD  GLU    84      19.727 116.205  19.735  1.00                 C  
ATOM     86  CG  GLU    84      19.942 114.712  19.889  1.00                 C  
ATOM     87  OE1 GLU    84      19.590 116.669  18.583  1.00                 O  
ATOM     88  OE2 GLU    84      19.697 116.911  20.765  1.00                 O  
ATOM     89  N   LEU    85      18.058 111.579  18.850  1.00                 N  
ATOM     90  CA  LEU    85      16.956 110.900  19.483  1.00                 C  
ATOM     91  C   LEU    85      17.419 109.562  20.054  1.00                 C  
ATOM     92  O   LEU    85      17.257 109.266  21.241  1.00                 O  
ATOM     93  CB  LEU    85      15.812 110.693  18.489  1.00                 C  
ATOM     94  CG  LEU    85      14.579 109.958  19.017  1.00                 C  
ATOM     95  CD1 LEU    85      13.940 110.731  20.161  1.00                 C  
ATOM     96  CD2 LEU    85      13.569 109.731  17.903  1.00                 C  
ATOM     97  N   VAL    86      18.006 108.758  19.175  1.00                 N  
ATOM     98  CA  VAL    86      18.514 107.454  19.532  1.00                 C  
ATOM     99  C   VAL    86      19.506 107.580  20.662  1.00                 C  
ATOM    100  O   VAL    86      19.366 106.974  21.729  1.00                 O  
ATOM    101  CB  VAL    86      19.161 106.751  18.325  1.00                 C  
ATOM    102  CG1 VAL    86      19.866 105.477  18.765  1.00                 C  
ATOM    103  CG2 VAL    86      18.116 106.445  17.263  1.00                 C  
ATOM    104  N   ALA    87      20.504 108.401  20.392  1.00                 N  
ATOM    105  CA  ALA    87      21.563 108.669  21.334  1.00                 C  
ATOM    106  C   ALA    87      21.032 108.978  22.718  1.00                 C  
ATOM    107  O   ALA    87      21.456 108.377  23.695  1.00                 O  
ATOM    108  CB  ALA    87      22.424 109.825  20.849  1.00                 C  
ATOM    109  N   THR    88      20.080 109.899  22.761  1.00                 N  
ATOM    110  CA  THR    88      19.438 110.337  23.985  1.00                 C  
ATOM    111  C   THR    88      19.093 109.183  24.890  1.00                 C  
ATOM    112  O   THR    88      19.465 109.147  26.058  1.00                 O  
ATOM    113  CB  THR    88      18.156 111.140  23.694  1.00                 C  
ATOM    114  OG1 THR    88      18.485 112.315  22.943  1.00                 O  
ATOM    115  CG2 THR    88      17.488 111.564  24.992  1.00                 C  
ATOM    116  N   LEU    89      18.393 108.223  24.319  1.00                 N  
ATOM    117  CA  LEU    89      17.933 107.083  25.076  1.00                 C  
ATOM    118  C   LEU    89      19.014 106.083  25.391  1.00                 C  
ATOM    119  O   LEU    89      19.130 105.577  26.511  1.00                 O  
ATOM    120  CB  LEU    89      16.807 106.364  24.331  1.00                 C  
ATOM    121  CG  LEU    89      15.485 107.124  24.203  1.00                 C  
ATOM    122  CD1 LEU    89      14.519 106.373  23.300  1.00                 C  
ATOM    123  CD2 LEU    89      14.862 107.352  25.571  1.00                 C  
ATOM    124  N   VAL    90      19.756 105.755  24.358  1.00                 N  
ATOM    125  CA  VAL    90      20.787 104.770  24.491  1.00                 C  
ATOM    126  C   VAL    90      21.722 105.060  25.638  1.00                 C  
ATOM    127  O   VAL    90      21.999 104.192  26.466  1.00                 O  
ATOM    128  CB  VAL    90      21.611 104.637  23.197  1.00                 C  
ATOM    129  CG1 VAL    90      22.827 103.753  23.428  1.00                 C  
ATOM    130  CG2 VAL    90      20.750 104.081  22.072  1.00                 C  
ATOM    131  N   ALA    91      22.123 106.313  25.693  1.00                 N  
ATOM    132  CA  ALA    91      23.004 106.831  26.713  1.00                 C  
ATOM    133  C   ALA    91      22.621 106.359  28.089  1.00                 C  
ATOM    134  O   ALA    91      23.420 105.809  28.840  1.00                 O  
ATOM    135  CB  ALA    91      23.015 108.352  26.682  1.00                 C  
ATOM    136  N   LEU    92      21.376 106.591  28.409  1.00                 N  
ATOM    137  CA  LEU    92      20.886 106.209  29.699  1.00                 C  
ATOM    138  C   LEU    92      20.827 104.705  29.851  1.00                 C  
ATOM    139  O   LEU    92      21.301 104.144  30.844  1.00                 O  
ATOM    140  CB  LEU    92      19.500 106.809  29.945  1.00                 C  
ATOM    141  CG  LEU    92      18.844 106.472  31.285  1.00                 C  
ATOM    142  CD1 LEU    92      19.697 106.968  32.442  1.00                 C  
ATOM    143  CD2 LEU    92      17.446 107.067  31.364  1.00                 C  
ATOM    144  N   LEU    93      20.210 104.072  28.856  1.00                 N  
ATOM    145  CA  LEU    93      20.048 102.641  28.864  1.00                 C  
ATOM    146  C   LEU    93      21.360 101.950  29.131  1.00                 C  
ATOM    147  O   LEU    93      21.460 101.021  29.933  1.00                 O  
ATOM    148  CB  LEU    93      19.461 102.161  27.535  1.00                 C  
ATOM    149  CG  LEU    93      19.231 100.654  27.401  1.00                 C  
ATOM    150  CD1 LEU    93      18.241 100.166  28.448  1.00                 C  
ATOM    151  CD2 LEU    93      18.737 100.308  26.005  1.00                 C  
ATOM    152  N   VAL    94      22.368 102.456  28.455  1.00                 N  
ATOM    153  CA  VAL    94      23.701 101.946  28.606  1.00                 C  
ATOM    154  C   VAL    94      24.094 101.941  30.065  1.00                 C  
ATOM    155  O   VAL    94      24.509 100.935  30.641  1.00                 O  
ATOM    156  CB  VAL    94      24.714 102.762  27.782  1.00                 C  
ATOM    157  CG1 VAL    94      26.137 102.347  28.125  1.00                 C  
ATOM    158  CG2 VAL    94      24.450 102.593  26.294  1.00                 C  
ATOM    159  N   PHE    95      23.941 103.113  30.639  1.00                 N  
ATOM    160  CA  PHE    95      24.257 103.351  32.018  1.00                 C  
ATOM    161  C   PHE    95      23.497 102.416  32.946  1.00                 C  
ATOM    162  O   PHE    95      24.065 101.781  33.824  1.00                 O  
ATOM    163  CB  PHE    95      23.956 104.803  32.394  1.00                 C  
ATOM    164  CG  PHE    95      24.207 105.120  33.840  1.00                 C  
ATOM    165  CZ  PHE    95      24.665 105.705  36.519  1.00                 C  
ATOM    166  CD1 PHE    95      25.492 105.352  34.300  1.00                 C  
ATOM    167  CE1 PHE    95      25.723 105.643  35.631  1.00                 C  
ATOM    168  CD2 PHE    95      23.159 105.185  34.741  1.00                 C  
ATOM    169  CE2 PHE    95      23.390 105.476  36.073  1.00                 C  
ATOM    170  N   PHE    96      22.195 102.353  32.740  1.00                 N  
ATOM    171  CA  PHE    96      21.335 101.507  33.523  1.00                 C  
ATOM    172  C   PHE    96      21.854 100.102  33.499  1.00                 C  
ATOM    173  O   PHE    96      21.991  99.438  34.526  1.00                 O  
ATOM    174  CB  PHE    96      19.900 101.567  32.996  1.00                 C  
ATOM    175  CG  PHE    96      18.928 100.739  33.788  1.00                 C  
ATOM    176  CZ  PHE    96      17.130  99.203  35.248  1.00                 C  
ATOM    177  CD1 PHE    96      18.436 101.193  34.999  1.00                 C  
ATOM    178  CE1 PHE    96      17.542 100.432  35.727  1.00                 C  
ATOM    179  CD2 PHE    96      18.506  99.507  33.321  1.00                 C  
ATOM    180  CE2 PHE    96      17.612  98.745  34.050  1.00                 C  
TER
