# Supplementary material for: Comparative Single-Cell Transcriptomics Reveals Novel Genes Involved in Bivalve Embryonic Shell Formation and Questions Ontogenetic Homology of Molluscan Shell Types
Source: Front Cell Dev Biol. 2022 Jun 9;10:883755. doi: 10.3389/fcell.2022.883755 (PMC9261976; doi:10.3389/fcell.2022.883755)
Supplement: Supplementary file 1 [file DataSheet1.ZIP › Supplementary_File1/s_f_2/6f1a87df5f74d376.final.pdb]

ATOM      1  N   ASP     4     -13.856  -3.204   4.283  1.00                 N  
ATOM      2  CA  ASP     4     -12.613  -2.633   3.809  1.00                 C  
ATOM      3  C   ASP     4     -11.972  -3.592   2.800  1.00                 C  
ATOM      4  O   ASP     4     -10.896  -4.101   3.034  1.00                 O  
ATOM      5  CB  ASP     4     -11.670  -2.354   4.981  1.00                 C  
ATOM      6  CG  ASP     4     -12.157  -1.223   5.865  1.00                 C  
ATOM      7  OD1 ASP     4     -13.047  -0.466   5.423  1.00                 O  
ATOM      8  OD2 ASP     4     -11.649  -1.093   6.998  1.00                 O  
ATOM      9  N   PRO     5     -12.657  -3.841   1.669  1.00                 N  
ATOM     10  CA  PRO     5     -12.181  -4.859   0.743  1.00                 C  
ATOM     11  C   PRO     5     -10.985  -4.402  -0.079  1.00                 C  
ATOM     12  O   PRO     5     -10.709  -3.205  -0.155  1.00                 O  
ATOM     13  CB  PRO     5     -13.386  -5.130  -0.160  1.00                 C  
ATOM     14  CD  PRO     5     -13.974  -3.220   1.156  1.00                 C  
ATOM     15  CG  PRO     5     -14.116  -3.830  -0.210  1.00                 C  
ATOM     16  N   PRO     6     -10.291  -5.355  -0.718  1.00                 N  
ATOM     17  CA  PRO     6      -9.276  -4.998  -1.701  1.00                 C  
ATOM     18  C   PRO     6      -9.947  -4.483  -2.981  1.00                 C  
ATOM     19  O   PRO     6     -11.182  -4.350  -3.020  1.00                 O  
ATOM     20  CB  PRO     6      -8.514  -6.304  -1.938  1.00                 C  
ATOM     21  CD  PRO     6     -10.397  -6.877  -0.575  1.00                 C  
ATOM     22  CG  PRO     6      -9.524  -7.375  -1.692  1.00                 C  
ATOM     23  N   ARG     7      -9.144  -4.198  -4.016  1.00                 N  
ATOM     24  CA  ARG     7      -9.653  -3.461  -5.177  1.00                 C  
ATOM     25  C   ARG     7     -10.811  -4.107  -5.945  1.00                 C  
ATOM     26  O   ARG     7     -11.591  -3.391  -6.594  1.00                 O  
ATOM     27  CB  ARG     7      -8.531  -3.209  -6.186  1.00                 C  
ATOM     28  CD  ARG     7      -6.387  -2.030  -6.749  1.00                 C  
ATOM     29  NE  ARG     7      -5.397  -1.041  -6.331  1.00                 N  
ATOM     30  CG  ARG     7      -7.498  -2.194  -5.724  1.00                 C  
ATOM     31  CZ  ARG     7      -4.252  -0.815  -6.966  1.00                 C  
ATOM     32  NH1 ARG     7      -3.413   0.106  -6.512  1.00                 N  
ATOM     33  NH2 ARG     7      -3.949  -1.510  -8.053  1.00                 N  
ATOM     34  N   SER     8     -10.921  -5.433  -5.870  1.00                 N  
ATOM     35  CA  SER     8     -12.006  -6.169  -6.524  1.00                 C  
ATOM     36  C   SER     8     -13.373  -5.966  -5.865  1.00                 C  
ATOM     37  O   SER     8     -14.367  -6.403  -6.416  1.00                 O  
ATOM     38  CB  SER     8     -11.695  -7.667  -6.555  1.00                 C  
ATOM     39  OG  SER     8     -11.696  -8.215  -5.248  1.00                 O  
ATOM     40  N   GLY     9     -13.426  -5.334  -4.694  1.00                 N  
ATOM     41  CA  GLY     9     -14.685  -5.014  -4.037  1.00                 C  
ATOM     42  C   GLY     9     -15.356  -6.207  -3.365  1.00                 C  
ATOM     43  O   GLY     9     -14.750  -7.254  -3.159  1.00                 O  
ATOM     44  N   LEU    10     -16.631  -6.038  -3.040  1.00                 N  
ATOM     45  CA  LEU    10     -17.422  -7.076  -2.379  1.00                 C  
ATOM     46  C   LEU    10     -18.080  -7.981  -3.408  1.00                 C  
ATOM     47  O   LEU    10     -18.333  -7.562  -4.537  1.00                 O  
ATOM     48  CB  LEU    10     -18.479  -6.446  -1.469  1.00                 C  
ATOM     49  CG  LEU    10     -17.957  -5.566  -0.332  1.00                 C  
ATOM     50  CD1 LEU    10     -19.110  -4.935   0.433  1.00                 C  
ATOM     51  CD2 LEU    10     -17.075  -6.371   0.610  1.00                 C  
ATOM     52  N   THR    11     -18.377  -9.204  -3.010  1.00                 N  
ATOM     53  CA  THR    11     -19.164 -10.104  -3.834  1.00                 C  
ATOM     54  C   THR    11     -20.643  -9.797  -3.602  1.00                 C  
ATOM     55  O   THR    11     -21.030  -9.371  -2.512  1.00                 O  
ATOM     56  CB  THR    11     -18.852 -11.578  -3.516  1.00                 C  
ATOM     57  OG1 THR    11     -19.173 -11.853  -2.147  1.00                 O  
ATOM     58  CG2 THR    11     -17.376 -11.870  -3.738  1.00                 C  
ATOM     59  N   LEU    12     -21.457 -10.013  -4.635  1.00                 N  
ATOM     60  CA  LEU    12     -22.926  -9.853  -4.546  1.00                 C  
ATOM     61  C   LEU    12     -23.525 -10.675  -3.405  1.00                 C  
ATOM     62  O   LEU    12     -24.471 -10.263  -2.739  1.00                 O  
ATOM     63  CB  LEU    12     -23.589 -10.250  -5.866  1.00                 C  
ATOM     64  CG  LEU    12     -25.114 -10.132  -5.922  1.00                 C  
ATOM     65  CD1 LEU    12     -25.550  -8.692  -5.699  1.00                 C  
ATOM     66  CD2 LEU    12     -25.645 -10.647  -7.251  1.00                 C  
ATOM     67  N   SER    13     -22.943 -11.845  -3.189  1.00                 N  
ATOM     68  CA  SER    13     -23.343 -12.725  -2.115  1.00                 C  
ATOM     69  C   SER    13     -23.154 -12.102  -0.715  1.00                 C  
ATOM     70  O   SER    13     -24.023 -12.267   0.152  1.00                 O  
ATOM     71  CB  SER    13     -22.565 -14.040  -2.182  1.00                 C  
ATOM     72  OG  SER    13     -22.902 -14.774  -3.346  1.00                 O  
ATOM     73  N   GLN    14     -22.039 -11.395  -0.502  1.00                 N  
ATOM     74  CA  GLN    14     -21.800 -10.683   0.754  1.00                 C  
ATOM     75  C   GLN    14     -22.776  -9.514   0.934  1.00                 C  
ATOM     76  O   GLN    14     -23.324  -9.317   2.020  1.00                 O  
ATOM     77  CB  GLN    14     -20.360 -10.171   0.814  1.00                 C  
ATOM     78  CD  GLN    14     -17.899 -10.731   0.911  1.00                 C  
ATOM     79  CG  GLN    14     -19.316 -11.267   0.955  1.00                 C  
ATOM     80  OE1 GLN    14     -17.529 -10.001  -0.009  1.00                 O  
ATOM     81  NE2 GLN    14     -17.100 -11.092   1.908  1.00                 N  
ATOM     82  N   LEU    15     -22.959  -8.722  -0.124  1.00                 N  
ATOM     83  CA  LEU    15     -23.830  -7.547  -0.063  1.00                 C  
ATOM     84  C   LEU    15     -25.251  -7.964   0.342  1.00                 C  
ATOM     85  O   LEU    15     -25.813  -7.439   1.307  1.00                 O  
ATOM     86  CB  LEU    15     -23.845  -6.820  -1.409  1.00                 C  
ATOM     87  CG  LEU    15     -24.752  -5.593  -1.507  1.00                 C  
ATOM     88  CD1 LEU    15     -24.320  -4.524  -0.514  1.00                 C  
ATOM     89  CD2 LEU    15     -24.749  -5.033  -2.922  1.00                 C  
ATOM     90  N   ARG    16     -25.811  -8.920  -0.393  1.00                 N  
ATOM     91  CA  ARG    16     -27.138  -9.473  -0.090  1.00                 C  
ATOM     92  C   ARG    16     -27.240  -9.950   1.348  1.00                 C  
ATOM     93  O   ARG    16     -28.211  -9.611   2.041  1.00                 O  
ATOM     94  CB  ARG    16     -27.467 -10.628  -1.039  1.00                 C  
ATOM     95  CD  ARG    16     -29.104 -12.371  -1.799  1.00                 C  
ATOM     96  NE  ARG    16     -30.399 -13.007  -1.566  1.00                 N  
ATOM     97  CG  ARG    16     -28.837 -11.245  -0.813  1.00                 C  
ATOM     98  CZ  ARG    16     -30.871 -14.024  -2.278  1.00                 C  
ATOM     99  NH1 ARG    16     -32.059 -14.538  -1.994  1.00                 N  
ATOM    100  NH2 ARG    16     -30.152 -14.526  -3.274  1.00                 N  
ATOM    101  N   PRO    17     -26.224 -10.693   1.793  1.00                 N  
ATOM    102  CA  PRO    17     -26.196 -11.261   3.152  1.00                 C  
ATOM    103  C   PRO    17     -26.073 -10.194   4.230  1.00                 C  
ATOM    104  O   PRO    17     -26.743 -10.278   5.257  1.00                 O  
ATOM    105  CB  PRO    17     -24.968 -12.174   3.146  1.00                 C  
ATOM    106  CD  PRO    17     -25.166 -11.346   0.909  1.00                 C  
ATOM    107  CG  PRO    17     -24.796 -12.559   1.715  1.00                 C  
ATOM    108  N   LEU    18     -25.215  -9.201   4.000  1.00                 N  
ATOM    109  CA  LEU    18     -25.050  -8.118   4.954  1.00                 C  
ATOM    110  C   LEU    18     -26.338  -7.334   5.127  1.00                 C  
ATOM    111  O   LEU    18     -26.678  -6.940   6.235  1.00                 O  
ATOM    112  CB  LEU    18     -23.924  -7.182   4.512  1.00                 C  
ATOM    113  CG  LEU    18     -22.505  -7.750   4.576  1.00                 C  
ATOM    114  CD1 LEU    18     -21.511  -6.789   3.943  1.00                 C  
ATOM    115  CD2 LEU    18     -22.109  -8.049   6.014  1.00                 C  
ATOM    116  N   THR    19     -27.049  -7.117   4.023  1.00                 N  
ATOM    117  CA  THR    19     -28.305  -6.379   4.027  1.00                 C  
ATOM    118  C   THR    19     -29.399  -7.120   4.771  1.00                 C  
ATOM    119  O   THR    19     -30.209  -6.499   5.466  1.00                 O  
ATOM    120  CB  THR    19     -28.790  -6.082   2.596  1.00                 C  
ATOM    121  OG1 THR    19     -27.819  -5.276   1.917  1.00                 O  
ATOM    122  CG2 THR    19     -30.111  -5.329   2.626  1.00                 C  
ATOM    123  N   GLU    20     -29.418  -8.446   4.634  1.00                 N  
ATOM    124  CA  GLU    20     -30.395  -9.287   5.329  1.00                 C  
ATOM    125  C   GLU    20     -30.295  -9.226   6.856  1.00                 C  
ATOM    126  O   GLU    20     -31.265  -9.515   7.536  1.00                 O  
ATOM    127  CB  GLU    20     -30.254 -10.746   4.891  1.00                 C  
ATOM    128  CD  GLU    20     -30.497 -12.456   3.048  1.00                 C  
ATOM    129  CG  GLU    20     -30.674 -11.006   3.454  1.00                 C  
ATOM    130  OE1 GLU    20     -29.993 -13.247   3.874  1.00                 O  
ATOM    131  OE2 GLU    20     -30.863 -12.803   1.905  1.00                 O  
ATOM    132  N   LEU    21     -29.141  -8.843   7.391  1.00                 N  
ATOM    133  CA  LEU    21     -29.016  -8.622   8.833  1.00                 C  
ATOM    134  C   LEU    21     -29.880  -7.473   9.334  1.00                 C  
ATOM    135  O   LEU    21     -30.142  -7.398  10.526  1.00                 O  
ATOM    136  CB  LEU    21     -27.558  -8.353   9.209  1.00                 C  
ATOM    137  CG  LEU    21     -26.589  -9.527   9.054  1.00                 C  
ATOM    138  CD1 LEU    21     -25.158  -9.081   9.311  1.00                 C  
ATOM    139  CD2 LEU    21     -26.967 -10.663   9.992  1.00                 C  
ATOM    140  N   SER    22     -30.248  -6.550   8.454  1.00                 N  
ATOM    141  CA  SER    22     -30.982  -5.373   8.858  1.00                 C  
ATOM    142  C   SER    22     -30.130  -4.315   9.531  1.00                 C  
ATOM    143  O   SER    22     -30.666  -3.431  10.181  1.00                 O  
ATOM    144  CB  SER    22     -32.123  -5.752   9.805  1.00                 C  
ATOM    145  OG  SER    22     -33.036  -6.634   9.176  1.00                 O  
ATOM    146  N   PHE    23     -28.811  -4.385   9.371  1.00                 N  
ATOM    147  CA  PHE    23     -27.931  -3.362   9.926  1.00                 C  
ATOM    148  C   PHE    23     -28.268  -2.019   9.314  1.00                 C  
ATOM    149  O   PHE    23     -28.441  -1.932   8.102  1.00                 O  
ATOM    150  CB  PHE    23     -26.465  -3.724   9.678  1.00                 C  
ATOM    151  CG  PHE    23     -25.971  -4.863  10.522  1.00                 C  
ATOM    152  CZ  PHE    23     -25.049  -6.969  12.084  1.00                 C  
ATOM    153  CD1 PHE    23     -26.862  -5.721  11.144  1.00                 C  
ATOM    154  CE1 PHE    23     -26.406  -6.769  11.921  1.00                 C  
ATOM    155  CD2 PHE    23     -24.615  -5.077  10.695  1.00                 C  
ATOM    156  CE2 PHE    23     -24.160  -6.125  11.473  1.00                 C  
ATOM    157  N   HIS    24     -28.380  -0.982  10.144  1.00                 N  
ATOM    158  CA  HIS    24     -28.834   0.333   9.665  1.00                 C  
ATOM    159  C   HIS    24     -27.784   1.068   8.858  1.00                 C  
ATOM    160  O   HIS    24     -28.090   1.613   7.812  1.00                 O  
ATOM    161  CB  HIS    24     -29.263   1.213  10.841  1.00                 C  
ATOM    162  CG  HIS    24     -29.776   2.559  10.433  1.00                 C  
ATOM    163  ND1 HIS    24     -30.992   2.735   9.810  1.00                 N  
ATOM    164  CE1 HIS    24     -31.176   4.045   9.569  1.00                 C  
ATOM    165  CD2 HIS    24     -29.285   3.927  10.519  1.00                 C  
ATOM    166  NE2 HIS    24     -30.155   4.766   9.992  1.00                 N  
ATOM    167  N   ALA    25     -26.549   1.073   9.356  1.00                 N  
ATOM    168  CA  ALA    25     -25.450   1.783   8.728  1.00                 C  
ATOM    169  C   ALA    25     -24.430   0.820   8.136  1.00                 C  
ATOM    170  O   ALA    25     -24.150  -0.251   8.681  1.00                 O  
ATOM    171  CB  ALA    25     -24.772   2.705   9.730  1.00                 C  
ATOM    172  N   LEU    26     -23.902   1.200   6.973  1.00                 N  
ATOM    173  CA  LEU    26     -22.771   0.506   6.349  1.00                 C  
ATOM    174  C   LEU    26     -21.701   1.546   6.049  1.00                 C  
ATOM    175  O   LEU    26     -21.982   2.583   5.428  1.00                 O  
ATOM    176  CB  LEU    26     -23.224  -0.229   5.086  1.00                 C  
ATOM    177  CG  LEU    26     -24.266  -1.333   5.280  1.00                 C  
ATOM    178  CD1 LEU    26     -24.743  -1.864   3.938  1.00                 C  
ATOM    179  CD2 LEU    26     -23.700  -2.463   6.126  1.00                 C  
ATOM    180  N   THR    27     -20.489   1.284   6.527  1.00                 N  
ATOM    181  CA  THR    27     -19.364   2.164   6.279  1.00                 C  
ATOM    182  C   THR    27     -18.405   1.424   5.372  1.00                 C  
ATOM    183  O   THR    27     -17.817   0.442   5.773  1.00                 O  
ATOM    184  CB  THR    27     -18.681   2.591   7.592  1.00                 C  
ATOM    185  OG1 THR    27     -19.621   3.290   8.417  1.00                 O  
ATOM    186  CG2 THR    27     -17.506   3.513   7.305  1.00                 C  
ATOM    187  N   TYR    28     -18.287   1.907   4.141  1.00                 N  
ATOM    188  CA  TYR    28     -17.525   1.253   3.088  1.00                 C  
ATOM    189  C   TYR    28     -16.221   2.023   2.893  1.00                 C  
ATOM    190  O   TYR    28     -16.236   3.201   2.536  1.00                 O  
ATOM    191  CB  TYR    28     -18.341   1.191   1.796  1.00                 C  
ATOM    192  CG  TYR    28     -19.547   0.282   1.876  1.00                 C  
ATOM    193  OH  TYR    28     -22.873  -2.205   2.096  1.00                 O  
ATOM    194  CZ  TYR    28     -21.771  -1.383   2.023  1.00                 C  
ATOM    195  CD1 TYR    28     -20.834   0.804   1.849  1.00                 C  
ATOM    196  CE1 TYR    28     -21.942  -0.019   1.922  1.00                 C  
ATOM    197  CD2 TYR    28     -19.394  -1.095   1.978  1.00                 C  
ATOM    198  CE2 TYR    28     -20.491  -1.933   2.052  1.00                 C  
ATOM    199  N   ILE    29     -15.104   1.347   3.143  1.00                 N  
ATOM    200  CA  ILE    29     -13.786   1.878   2.844  1.00                 C  
ATOM    201  C   ILE    29     -13.290   1.204   1.566  1.00                 C  
ATOM    202  O   ILE    29     -13.154  -0.022   1.514  1.00                 O  
ATOM    203  CB  ILE    29     -12.811   1.661   4.016  1.00                 C  
ATOM    204  CD1 ILE    29     -12.553   2.019   6.527  1.00                 C  
ATOM    205  CG1 ILE    29     -13.319   2.374   5.271  1.00                 C  
ATOM    206  CG2 ILE    29     -11.410   2.116   3.635  1.00                 C  
ATOM    207  N   THR    30     -13.032   2.006   0.537  1.00                 N  
ATOM    208  CA  THR    30     -12.652   1.495  -0.764  1.00                 C  
ATOM    209  C   THR    30     -11.294   1.979  -1.169  1.00                 C  
ATOM    210  O   THR    30     -10.907   3.088  -0.853  1.00                 O  
ATOM    211  CB  THR    30     -13.673   1.891  -1.846  1.00                 C  
ATOM    212  OG1 THR    30     -13.316   1.280  -3.092  1.00                 O  
ATOM    213  CG2 THR    30     -13.692   3.401  -2.034  1.00                 C  
ATOM    214  N   PHE    31     -10.591   1.131  -1.897  1.00                 N  
ATOM    215  CA  PHE    31      -9.346   1.521  -2.562  1.00                 C  
ATOM    216  C   PHE    31      -9.529   1.509  -4.088  1.00                 C  
ATOM    217  O   PHE    31      -8.567   1.584  -4.807  1.00                 O  
ATOM    218  CB  PHE    31      -8.205   0.588  -2.152  1.00                 C  
ATOM    219  CG  PHE    31      -7.862   0.656  -0.691  1.00                 C  
ATOM    220  CZ  PHE    31      -7.224   0.786   2.011  1.00                 C  
ATOM    221  CD1 PHE    31      -8.279  -0.336   0.179  1.00                 C  
ATOM    222  CE1 PHE    31      -7.964  -0.274   1.523  1.00                 C  
ATOM    223  CD2 PHE    31      -7.122   1.711  -0.187  1.00                 C  
ATOM    224  CE2 PHE    31      -6.807   1.773   1.157  1.00                 C  
ATOM    225  N   ASP    32     -10.773   1.427  -4.558  1.00                 N  
ATOM    226  CA  ASP    32     -11.076   1.415  -5.980  1.00                 C  
ATOM    227  C   ASP    32     -12.498   1.914  -6.216  1.00                 C  
ATOM    228  O   ASP    32     -13.468   1.226  -5.922  1.00                 O  
ATOM    229  CB  ASP    32     -10.895   0.008  -6.554  1.00                 C  
ATOM    230  CG  ASP    32     -11.079  -0.034  -8.059  1.00                 C  
ATOM    231  OD1 ASP    32     -11.625   0.939  -8.618  1.00                 O  
ATOM    232  OD2 ASP    32     -10.678  -1.042  -8.678  1.00                 O  
ATOM    233  N   PRO    33     -12.608   3.118  -6.767  1.00                 N  
ATOM    234  CA  PRO    33     -13.913   3.734  -7.031  1.00                 C  
ATOM    235  C   PRO    33     -14.818   2.960  -8.000  1.00                 C  
ATOM    236  O   PRO    33     -16.031   3.009  -7.862  1.00                 O  
ATOM    237  CB  PRO    33     -13.564   5.098  -7.629  1.00                 C  
ATOM    238  CD  PRO    33     -11.478   4.092  -7.026  1.00                 C  
ATOM    239  CG  PRO    33     -12.206   5.405  -7.093  1.00                 C  
ATOM    240  N   ALA    34     -14.245   2.269  -8.981  1.00                 N  
ATOM    241  CA  ALA    34     -15.037   1.522  -9.945  1.00                 C  
ATOM    242  C   ALA    34     -15.843   0.418  -9.276  1.00                 C  
ATOM    243  O   ALA    34     -17.046   0.284  -9.525  1.00                 O  
ATOM    244  CB  ALA    34     -14.141   0.927 -11.020  1.00                 C  
ATOM    245  N   MET    35     -15.197  -0.353  -8.411  1.00                 N  
ATOM    246  CA  MET    35     -15.889  -1.429  -7.713  1.00                 C  
ATOM    247  C   MET    35     -16.750  -0.911  -6.573  1.00                 C  
ATOM    248  O   MET    35     -17.767  -1.510  -6.253  1.00                 O  
ATOM    249  CB  MET    35     -14.885  -2.450  -7.173  1.00                 C  
ATOM    250  SD  MET    35     -15.176  -4.150  -9.341  1.00                 S  
ATOM    251  CE  MET    35     -15.366  -3.017 -10.716  1.00                 C  
ATOM    252  CG  MET    35     -14.110  -3.188  -8.252  1.00                 C  
ATOM    253  N   LEU    36     -16.356   0.199  -5.957  1.00                 N  
ATOM    254  CA  LEU    36     -17.161   0.782  -4.891  1.00                 C  
ATOM    255  C   LEU    36     -18.501   1.201  -5.445  1.00                 C  
ATOM    256  O   LEU    36     -19.534   0.872  -4.885  1.00                 O  
ATOM    257  CB  LEU    36     -16.434   1.971  -4.259  1.00                 C  
ATOM    258  CG  LEU    36     -17.157   2.674  -3.109  1.00                 C  
ATOM    259  CD1 LEU    36     -17.345   1.728  -1.933  1.00                 C  
ATOM    260  CD2 LEU    36     -16.393   3.915  -2.673  1.00                 C  
TER
