# Supplementary material for: Comparative Single-Cell Transcriptomics Reveals Novel Genes Involved in Bivalve Embryonic Shell Formation and Questions Ontogenetic Homology of Molluscan Shell Types
Source: Front Cell Dev Biol. 2022 Jun 9;10:883755. doi: 10.3389/fcell.2022.883755 (PMC9261976; doi:10.3389/fcell.2022.883755)
Supplement: Supplementary file 1 [file DataSheet1.ZIP › Supplementary_File1/s_f_2/7026db6428a508f9.final.pdb]

SSBOND   1 CYS    141    CYS    160
SSBOND   2 CYS    154    CYS    171
ATOM      1  N   PRO   133       4.397  55.081   5.307  1.00                 N  
ATOM      2  CA  PRO   133       3.660  54.165   4.453  1.00                 C  
ATOM      3  C   PRO   133       4.439  54.740   3.294  1.00                 C  
ATOM      4  O   PRO   133       3.875  55.053   2.238  1.00                 O  
ATOM      5  CB  PRO   133       2.197  54.562   4.660  1.00                 C  
ATOM      6  CD  PRO   133       3.490  56.260   5.744  1.00                 C  
ATOM      7  CG  PRO   133       2.243  56.027   4.937  1.00                 C  
ATOM      8  N   CYS   134       5.737  54.940   3.561  1.00                 N  
ATOM      9  CA  CYS   134       6.678  55.537   2.617  1.00                 C  
ATOM     10  C   CYS   134       6.275  55.291   1.204  1.00                 C  
ATOM     11  O   CYS   134       5.584  54.293   0.931  1.00                 O  
ATOM     12  CB  CYS   134       8.090  54.996   2.853  1.00                 C  
ATOM     13  SG  CYS   134       8.793  55.420   4.463  1.00                 S  
ATOM     14  N   ALA   135       6.700  56.194   0.310  1.00                 N  
ATOM     15  CA  ALA   135       6.408  56.018  -1.112  1.00                 C  
ATOM     16  C   ALA   135       6.668  54.551  -1.073  1.00                 C  
ATOM     17  O   ALA   135       7.785  54.168  -0.732  1.00                 O  
ATOM     18  CB  ALA   135       7.316  56.902  -1.953  1.00                 C  
ATOM     19  N   GLY   136       5.670  53.717  -1.341  1.00                 N  
ATOM     20  CA  GLY   136       5.963  52.306  -1.238  1.00                 C  
ATOM     21  C   GLY   136       7.296  52.073  -1.949  1.00                 C  
ATOM     22  O   GLY   136       7.350  51.778  -3.148  1.00                 O  
ATOM     23  N   ASN   137       8.367  52.249  -1.171  1.00                 N  
ATOM     24  CA  ASN   137       9.730  52.111  -1.651  1.00                 C  
ATOM     25  C   ASN   137      10.752  51.884  -0.541  1.00                 C  
ATOM     26  O   ASN   137      10.408  51.688   0.631  1.00                 O  
ATOM     27  CB  ASN   137      10.138  53.340  -2.466  1.00                 C  
ATOM     28  CG  ASN   137      11.153  53.013  -3.544  1.00                 C  
ATOM     29  OD1 ASN   137      12.019  52.159  -3.356  1.00                 O  
ATOM     30  ND2 ASN   137      11.049  53.694  -4.679  1.00                 N  
ATOM     31  N   GLN   138      12.020  51.981  -0.926  1.00                 N  
ATOM     32  CA  GLN   138      13.180  51.731  -0.073  1.00                 C  
ATOM     33  C   GLN   138      13.959  53.013   0.434  1.00                 C  
ATOM     34  O   GLN   138      15.168  52.910   0.464  1.00                 O  
ATOM     35  CB  GLN   138      14.192  50.837  -0.793  1.00                 C  
ATOM     36  CD  GLN   138      13.236  48.643   0.015  1.00                 C  
ATOM     37  CG  GLN   138      13.646  49.473  -1.185  1.00                 C  
ATOM     38  OE1 GLN   138      14.044  48.381   0.906  1.00                 O  
ATOM     39  NE2 GLN   138      11.976  48.225   0.042  1.00                 N  
ATOM     40  N   PHE   139      13.402  54.168   0.886  1.00                 N  
ATOM     41  CA  PHE   139      14.399  55.265   1.231  1.00                 C  
ATOM     42  C   PHE   139      14.198  56.778   1.744  1.00                 C  
ATOM     43  O   PHE   139      13.747  57.542   0.919  1.00                 O  
ATOM     44  CB  PHE   139      15.305  55.562   0.034  1.00                 C  
ATOM     45  CG  PHE   139      16.371  56.581   0.318  1.00                 C  
ATOM     46  CZ  PHE   139      18.339  58.472   0.842  1.00                 C  
ATOM     47  CD1 PHE   139      17.523  56.227   0.999  1.00                 C  
ATOM     48  CE1 PHE   139      18.504  57.165   1.260  1.00                 C  
ATOM     49  CD2 PHE   139      16.221  57.893  -0.094  1.00                 C  
ATOM     50  CE2 PHE   139      17.202  58.831   0.168  1.00                 C  
ATOM     51  N   GLN   140      14.555  57.265   2.968  1.00                 N  
ATOM     52  CA  GLN   140      14.414  58.763   3.295  1.00                 C  
ATOM     53  C   GLN   140      15.249  59.491   4.430  1.00                 C  
ATOM     54  O   GLN   140      15.672  58.829   5.374  1.00                 O  
ATOM     55  CB  GLN   140      12.966  59.098   3.659  1.00                 C  
ATOM     56  CD  GLN   140      12.876  58.866   6.172  1.00                 C  
ATOM     57  CG  GLN   140      12.424  58.307   4.838  1.00                 C  
ATOM     58  OE1 GLN   140      13.246  60.036   6.273  1.00                 O  
ATOM     59  NE2 GLN   140      12.848  58.030   7.203  1.00                 N  
ATOM     60  N   CYS   141      15.421  60.841   4.338  1.00                 N  
ATOM     61  CA  CYS   141      16.260  61.743   5.241  1.00                 C  
ATOM     62  C   CYS   141      15.599  62.844   6.146  1.00                 C  
ATOM     63  O   CYS   141      14.618  62.626   6.863  1.00                 O  
ATOM     64  CB  CYS   141      17.299  62.507   4.418  1.00                 C  
ATOM     65  SG  CYS   141      16.609  63.480   3.060  1.00                 S  
ATOM     66  N   LYS   142      16.216  64.029   6.110  1.00                 N  
ATOM     67  CA  LYS   142      15.699  65.211   6.780  1.00                 C  
ATOM     68  C   LYS   142      15.881  65.477   8.249  1.00                 C  
ATOM     69  O   LYS   142      16.965  65.319   8.804  1.00                 O  
ATOM     70  CB  LYS   142      14.184  65.313   6.594  1.00                 C  
ATOM     71  CD  LYS   142      14.239  66.637   4.462  1.00                 C  
ATOM     72  CE  LYS   142      13.745  66.724   3.027  1.00                 C  
ATOM     73  CG  LYS   142      13.740  65.372   5.141  1.00                 C  
ATOM     74  NZ  LYS   142      14.366  67.863   2.295  1.00                 N  
ATOM     75  N   THR   143      15.231  64.678   9.121  1.00                 N  
ATOM     76  CA  THR   143      14.332  63.545   8.857  1.00                 C  
ATOM     77  C   THR   143      13.085  63.894   8.047  1.00                 C  
ATOM     78  O   THR   143      12.103  63.148   8.010  1.00                 O  
ATOM     79  CB  THR   143      13.860  62.883  10.165  1.00                 C  
ATOM     80  OG1 THR   143      13.157  63.843  10.963  1.00                 O  
ATOM     81  CG2 THR   143      15.049  62.366  10.960  1.00                 C  
ATOM     82  N   SER   144      13.117  65.043   7.387  1.00                 N  
ATOM     83  CA  SER   144      11.992  65.500   6.586  1.00                 C  
ATOM     84  C   SER   144      11.961  64.740   5.266  1.00                 C  
ATOM     85  O   SER   144      12.005  65.312   4.173  1.00                 O  
ATOM     86  CB  SER   144      12.084  67.008   6.345  1.00                 C  
ATOM     87  OG  SER   144      11.952  67.728   7.558  1.00                 O  
ATOM     88  N   GLY   145      11.885  63.421   5.372  1.00                 N  
ATOM     89  CA  GLY   145      11.869  62.546   4.211  1.00                 C  
ATOM     90  C   GLY   145      11.542  61.141   4.689  1.00                 C  
ATOM     91  O   GLY   145      12.033  60.679   5.723  1.00                 O  
ATOM     92  N   GLN   146      10.703  60.433   3.941  1.00                 N  
ATOM     93  CA  GLN   146      10.384  59.064   4.313  1.00                 C  
ATOM     94  C   GLN   146      10.438  58.299   2.992  1.00                 C  
ATOM     95  O   GLN   146      10.200  57.089   2.950  1.00                 O  
ATOM     96  CB  GLN   146       9.022  59.001   5.007  1.00                 C  
ATOM     97  CD  GLN   146       9.862  59.211   7.380  1.00                 C  
ATOM     98  CG  GLN   146       8.953  59.782   6.310  1.00                 C  
ATOM     99  OE1 GLN   146       9.894  58.001   7.600  1.00                 O  
ATOM    100  NE2 GLN   146      10.605  60.084   8.050  1.00                 N  
ATOM    101  N   CYS   147      10.720  58.967   1.957  1.00                 N  
ATOM    102  CA  CYS   147      10.771  58.342   0.616  1.00                 C  
ATOM    103  C   CYS   147      11.383  58.951  -0.681  1.00                 C  
ATOM    104  O   CYS   147      10.661  59.374  -1.569  1.00                 O  
ATOM    105  CB  CYS   147       9.362  57.989   0.136  1.00                 C  
ATOM    106  SG  CYS   147       8.250  59.405  -0.022  1.00                 S  
ATOM    107  N   VAL   148      12.715  58.942  -0.802  1.00                 N  
ATOM    108  CA  VAL   148      13.397  59.462  -2.006  1.00                 C  
ATOM    109  C   VAL   148      14.061  58.335  -2.842  1.00                 C  
ATOM    110  O   VAL   148      14.502  57.321  -2.297  1.00                 O  
ATOM    111  CB  VAL   148      14.463  60.512  -1.642  1.00                 C  
ATOM    112  CG1 VAL   148      15.200  60.977  -2.888  1.00                 C  
ATOM    113  CG2 VAL   148      13.824  61.692  -0.925  1.00                 C  
ATOM    114  N   GLN   149      14.111  58.509  -4.183  1.00                 N  
ATOM    115  CA  GLN   149      14.635  57.691  -5.293  1.00                 C  
ATOM    116  C   GLN   149      15.860  56.796  -5.172  1.00                 C  
ATOM    117  O   GLN   149      16.439  56.408  -6.192  1.00                 O  
ATOM    118  CB  GLN   149      14.969  58.573  -6.498  1.00                 C  
ATOM    119  CD  GLN   149      14.344  56.913  -8.296  1.00                 C  
ATOM    120  CG  GLN   149      15.431  57.802  -7.723  1.00                 C  
ATOM    121  OE1 GLN   149      13.240  57.375  -8.586  1.00                 O  
ATOM    122  NE2 GLN   149      14.654  55.632  -8.461  1.00                 N  
ATOM    123  N   ASN   150      16.237  56.449  -3.948  1.00                 N  
ATOM    124  CA  ASN   150      17.396  55.597  -3.715  1.00                 C  
ATOM    125  C   ASN   150      18.617  56.079  -4.476  1.00                 C  
ATOM    126  O   ASN   150      19.673  55.443  -4.389  1.00                 O  
ATOM    127  CB  ASN   150      17.080  54.148  -4.089  1.00                 C  
ATOM    128  CG  ASN   150      18.039  53.159  -3.456  1.00                 C  
ATOM    129  OD1 ASN   150      18.501  53.361  -2.333  1.00                 O  
ATOM    130  ND2 ASN   150      18.342  52.086  -4.176  1.00                 N  
ATOM    131  N   SER   151      18.491  57.160  -5.256  1.00                 N  
ATOM    132  CA  SER   151      19.680  57.659  -5.920  1.00                 C  
ATOM    133  C   SER   151      20.018  59.120  -5.759  1.00                 C  
ATOM    134  O   SER   151      21.171  59.465  -5.985  1.00                 O  
ATOM    135  CB  SER   151      19.602  57.400  -7.426  1.00                 C  
ATOM    136  OG  SER   151      18.512  58.095  -8.007  1.00                 O  
ATOM    137  N   LEU   152      19.081  59.989  -5.353  1.00                 N  
ATOM    138  CA  LEU   152      19.542  61.351  -5.083  1.00                 C  
ATOM    139  C   LEU   152      20.490  60.926  -3.972  1.00                 C  
ATOM    140  O   LEU   152      21.274  61.721  -3.490  1.00                 O  
ATOM    141  CB  LEU   152      18.361  62.256  -4.728  1.00                 C  
ATOM    142  CG  LEU   152      17.361  62.537  -5.852  1.00                 C  
ATOM    143  CD1 LEU   152      16.167  63.320  -5.326  1.00                 C  
ATOM    144  CD2 LEU   152      18.029  63.294  -6.989  1.00                 C  
ATOM    145  N   ARG   153      20.365  59.636  -3.601  1.00                 N  
ATOM    146  CA  ARG   153      21.180  58.893  -2.615  1.00                 C  
ATOM    147  C   ARG   153      22.593  58.822  -3.181  1.00                 C  
ATOM    148  O   ARG   153      22.848  58.147  -4.189  1.00                 O  
ATOM    149  CB  ARG   153      20.582  57.508  -2.361  1.00                 C  
ATOM    150  CD  ARG   153      20.616  55.377  -1.035  1.00                 C  
ATOM    151  NE  ARG   153      21.313  54.585  -0.024  1.00                 N  
ATOM    152  CG  ARG   153      21.315  56.700  -1.302  1.00                 C  
ATOM    153  CZ  ARG   153      20.922  53.381   0.381  1.00                 C  
ATOM    154  NH1 ARG   153      21.619  52.734   1.306  1.00                 N  
ATOM    155  NH2 ARG   153      19.837  52.826  -0.141  1.00                 N  
ATOM    156  N   CYS   154      23.507  59.514  -2.518  1.00                 N  
ATOM    157  CA  CYS   154      24.891  59.578  -2.944  1.00                 C  
ATOM    158  C   CYS   154      25.145  59.556  -4.421  1.00                 C  
ATOM    159  O   CYS   154      26.148  59.041  -4.924  1.00                 O  
ATOM    160  CB  CYS   154      25.692  58.425  -2.337  1.00                 C  
ATOM    161  SG  CYS   154      25.831  58.479  -0.535  1.00                 S  
ATOM    162  N   ASP   155      24.193  60.195  -5.091  1.00                 N  
ATOM    163  CA  ASP   155      24.220  60.413  -6.519  1.00                 C  
ATOM    164  C   ASP   155      25.188  61.574  -6.554  1.00                 C  
ATOM    165  O   ASP   155      25.430  62.163  -7.608  1.00                 O  
ATOM    166  CB  ASP   155      22.810  60.687  -7.046  1.00                 C  
ATOM    167  CG  ASP   155      22.227  61.979  -6.508  1.00                 C  
ATOM    168  OD1 ASP   155      22.938  62.685  -5.762  1.00                 O  
ATOM    169  OD2 ASP   155      21.060  62.284  -6.831  1.00                 O  
ATOM    170  N   GLY   156      25.710  61.920  -5.378  1.00                 N  
ATOM    171  CA  GLY   156      26.623  63.041  -5.276  1.00                 C  
ATOM    172  C   GLY   156      25.910  64.305  -5.721  1.00                 C  
ATOM    173  O   GLY   156      25.883  64.614  -6.913  1.00                 O  
ATOM    174  N   VAL   157      25.316  65.030  -4.779  1.00                 N  
ATOM    175  CA  VAL   157      24.615  66.267  -5.106  1.00                 C  
ATOM    176  C   VAL   157      23.773  66.716  -3.925  1.00                 C  
ATOM    177  O   VAL   157      22.651  66.246  -3.748  1.00                 O  
ATOM    178  CB  VAL   157      23.735  66.103  -6.359  1.00                 C  
ATOM    179  CG1 VAL   157      22.956  67.380  -6.634  1.00                 C  
ATOM    180  CG2 VAL   157      24.587  65.725  -7.562  1.00                 C  
ATOM    181  N   ILE   158      24.316  67.639  -3.132  1.00                 N  
ATOM    182  CA  ILE   158      23.654  68.163  -1.933  1.00                 C  
ATOM    183  C   ILE   158      22.172  68.479  -2.064  1.00                 C  
ATOM    184  O   ILE   158      21.798  69.568  -2.500  1.00                 O  
ATOM    185  CB  ILE   158      24.341  69.444  -1.423  1.00                 C  
ATOM    186  CD1 ILE   158      24.714  71.903  -1.982  1.00                 C  
ATOM    187  CG1 ILE   158      24.264  70.547  -2.480  1.00                 C  
ATOM    188  CG2 ILE   158      25.776  69.151  -1.013  1.00                 C  
ATOM    189  N   HIS   159      21.338  67.517  -1.684  1.00                 N  
ATOM    190  CA  HIS   159      19.883  67.669  -1.684  1.00                 C  
ATOM    191  C   HIS   159      19.541  66.867  -0.423  1.00                 C  
ATOM    192  O   HIS   159      19.994  65.746  -0.318  1.00                 O  
ATOM    193  CB  HIS   159      19.289  67.144  -2.993  1.00                 C  
ATOM    194  CG  HIS   159      17.810  67.344  -3.108  1.00                 C  
ATOM    195  ND1 HIS   159      17.243  68.573  -3.366  1.00                 N  
ATOM    196  CE1 HIS   159      15.906  68.437  -3.412  1.00                 C  
ATOM    197  CD2 HIS   159      16.636  66.488  -3.012  1.00                 C  
ATOM    198  NE2 HIS   159      15.535  67.189  -3.201  1.00                 N  
ATOM    199  N   CYS   160      18.773  67.420   0.524  1.00                 N  
ATOM    200  CA  CYS   160      18.461  66.716   1.794  1.00                 C  
ATOM    201  C   CYS   160      19.569  67.127   2.776  1.00                 C  
ATOM    202  O   CYS   160      20.453  66.284   3.084  1.00                 O  
ATOM    203  CB  CYS   160      18.394  65.205   1.566  1.00                 C  
ATOM    204  SG  CYS   160      17.772  64.263   2.979  1.00                 S  
ATOM    205  N   PRO   161      19.183  68.219   3.530  1.00                 N  
ATOM    206  CA  PRO   161      20.072  68.725   4.554  1.00                 C  
ATOM    207  C   PRO   161      20.451  67.655   5.599  1.00                 C  
ATOM    208  O   PRO   161      19.627  66.850   6.042  1.00                 O  
ATOM    209  CB  PRO   161      19.280  69.861   5.203  1.00                 C  
ATOM    210  CD  PRO   161      17.912  69.048   3.415  1.00                 C  
ATOM    211  CG  PRO   161      18.317  70.296   4.149  1.00                 C  
ATOM    212  N   ASP   162      21.723  67.655   5.993  1.00                 N  
ATOM    213  CA  ASP   162      22.232  66.713   6.983  1.00                 C  
ATOM    214  C   ASP   162      23.020  65.568   6.373  1.00                 C  
ATOM    215  O   ASP   162      23.630  65.681   5.307  1.00                 O  
ATOM    216  CB  ASP   162      21.084  66.137   7.814  1.00                 C  
ATOM    217  CG  ASP   162      20.455  67.166   8.732  1.00                 C  
ATOM    218  OD1 ASP   162      21.067  68.236   8.932  1.00                 O  
ATOM    219  OD2 ASP   162      19.350  66.903   9.251  1.00                 O  
ATOM    220  N   ASP   163      23.009  64.434   7.069  1.00                 N  
ATOM    221  CA  ASP   163      23.729  63.248   6.641  1.00                 C  
ATOM    222  C   ASP   163      22.985  62.527   5.540  1.00                 C  
ATOM    223  O   ASP   163      22.747  61.317   5.596  1.00                 O  
ATOM    224  CB  ASP   163      23.960  62.305   7.824  1.00                 C  
ATOM    225  CG  ASP   163      22.664  61.811   8.436  1.00                 C  
ATOM    226  OD1 ASP   163      21.626  62.481   8.251  1.00                 O  
ATOM    227  OD2 ASP   163      22.686  60.754   9.101  1.00                 O  
ATOM    228  N   SER   164      22.524  63.314   4.525  1.00                 N  
ATOM    229  CA  SER   164      21.972  62.710   3.312  1.00                 C  
ATOM    230  C   SER   164      22.498  62.775   1.849  1.00                 C  
ATOM    231  O   SER   164      23.255  63.652   1.441  1.00                 O  
ATOM    232  CB  SER   164      20.533  63.179   3.087  1.00                 C  
ATOM    233  OG  SER   164      19.980  62.589   1.923  1.00                 O  
ATOM    234  N   ASP   165      22.361  63.899   1.163  1.00                 N  
ATOM    235  CA  ASP   165      22.815  63.970  -0.234  1.00                 C  
ATOM    236  C   ASP   165      23.867  65.059  -0.357  1.00                 C  
ATOM    237  O   ASP   165      24.256  65.483  -1.449  1.00                 O  
ATOM    238  CB  ASP   165      21.633  64.234  -1.169  1.00                 C  
ATOM    239  CG  ASP   165      20.646  63.083  -1.199  1.00                 C  
ATOM    240  OD1 ASP   165      20.997  61.987  -0.716  1.00                 O  
ATOM    241  OD2 ASP   165      19.522  63.278  -1.707  1.00                 O  
ATOM    242  N   GLU   166      24.337  65.523   0.795  1.00                 N  
ATOM    243  CA  GLU   166      25.364  66.566   0.790  1.00                 C  
ATOM    244  C   GLU   166      26.760  65.962   0.797  1.00                 C  
ATOM    245  O   GLU   166      27.696  66.466   0.171  1.00                 O  
ATOM    246  CB  GLU   166      25.189  67.496   1.992  1.00                 C  
ATOM    247  CD  GLU   166      23.768  69.222   3.167  1.00                 C  
ATOM    248  CG  GLU   166      23.928  68.344   1.942  1.00                 C  
ATOM    249  OE1 GLU   166      24.538  69.040   4.134  1.00                 O  
ATOM    250  OE2 GLU   166      22.872  70.092   3.162  1.00                 O  
ATOM    251  N   ALA   167      26.908  64.863   1.516  1.00                 N  
ATOM    252  CA  ALA   167      28.202  64.207   1.661  1.00                 C  
ATOM    253  C   ALA   167      28.139  62.756   1.243  1.00                 C  
ATOM    254  O   ALA   167      27.606  61.885   1.936  1.00                 O  
ATOM    255  CB  ALA   167      28.691  64.311   3.097  1.00                 C  
ATOM    256  N   MET   168      28.710  62.491   0.055  1.00                 N  
ATOM    257  CA  MET   168      28.795  61.152  -0.477  1.00                 C  
ATOM    258  C   MET   168      29.458  60.175   0.488  1.00                 C  
ATOM    259  O   MET   168      29.085  59.000   0.542  1.00                 O  
ATOM    260  CB  MET   168      29.562  61.149  -1.801  1.00                 C  
ATOM    261  SD  MET   168      29.813  61.919  -4.451  1.00                 S  
ATOM    262  CE  MET   168      29.883  60.193  -4.924  1.00                 C  
ATOM    263  CG  MET   168      28.823  61.821  -2.947  1.00                 C  
ATOM    264  N   PRO   169      30.457  60.611   1.283  1.00                 N  
ATOM    265  CA  PRO   169      31.096  59.580   2.148  1.00                 C  
ATOM    266  C   PRO   169      30.124  59.162   3.231  1.00                 C  
ATOM    267  O   PRO   169      30.177  58.024   3.705  1.00                 O  
ATOM    268  CB  PRO   169      32.329  60.286   2.716  1.00                 C  
ATOM    269  CD  PRO   169      31.307  61.842   1.212  1.00                 C  
ATOM    270  CG  PRO   169      32.634  61.360   1.726  1.00                 C  
ATOM    271  N   ASP   170      29.198  60.040   3.675  1.00                 N  
ATOM    272  CA  ASP   170      28.238  59.579   4.687  1.00                 C  
ATOM    273  C   ASP   170      27.275  58.572   4.098  1.00                 C  
ATOM    274  O   ASP   170      26.953  57.551   4.713  1.00                 O  
ATOM    275  CB  ASP   170      27.469  60.764   5.275  1.00                 C  
ATOM    276  CG  ASP   170      28.331  61.631   6.171  1.00                 C  
ATOM    277  OD1 ASP   170      29.430  61.179   6.556  1.00                 O  
ATOM    278  OD2 ASP   170      27.908  62.763   6.488  1.00                 O  
ATOM    279  N   CYS   171      26.782  58.838   2.870  1.00                 N  
ATOM    280  CA  CYS   171      25.904  57.876   2.198  1.00                 C  
ATOM    281  C   CYS   171      26.625  56.552   2.023  1.00                 C  
ATOM    282  O   CYS   171      26.089  55.497   2.374  1.00                 O  
ATOM    283  CB  CYS   171      25.444  58.424   0.846  1.00                 C  
ATOM    284  SG  CYS   171      24.319  57.335  -0.058  1.00                 S  
ATOM    285  N   LEU   172      27.819  56.477   1.449  1.00                 N  
ATOM    286  CA  LEU   172      28.595  55.247   1.415  1.00                 C  
ATOM    287  C   LEU   172      29.415  55.133   2.714  1.00                 C  
ATOM    288  O   LEU   172      28.804  55.103   3.788  1.00                 O  
ATOM    289  CB  LEU   172      29.503  55.220   0.184  1.00                 C  
ATOM    290  CG  LEU   172      30.382  53.979   0.017  1.00                 C  
ATOM    291  CD1 LEU   172      29.527  52.728  -0.109  1.00                 C  
ATOM    292  CD2 LEU   172      31.291  54.123  -1.194  1.00                 C  
ATOM    293  N   SER   173      30.482  55.915   2.803  1.00                 N  
ATOM    294  CA  SER   173      31.345  55.880   3.972  1.00                 C  
ATOM    295  C   SER   173      31.300  57.170   4.767  1.00                 C  
ATOM    296  O   SER   173      31.397  58.275   4.225  1.00                 O  
ATOM    297  CB  SER   173      32.790  55.589   3.563  1.00                 C  
ATOM    298  OG  SER   173      33.659  55.649   4.680  1.00                 O  
ATOM    299  N   THR   174      31.152  57.042   6.076  1.00                 N  
ATOM    300  CA  THR   174      31.172  58.213   6.925  1.00                 C  
ATOM    301  C   THR   174      32.532  58.251   7.590  1.00                 C  
ATOM    302  O   THR   174      32.955  57.308   8.264  1.00                 O  
ATOM    303  CB  THR   174      30.033  58.179   7.961  1.00                 C  
ATOM    304  OG1 THR   174      28.769  58.162   7.286  1.00                 O  
ATOM    305  CG2 THR   174      30.090  59.407   8.856  1.00                 C  
ATOM    306  N   ALA   175      33.240  59.353   7.408  1.00                 N  
ATOM    307  CA  ALA   175      34.518  59.494   8.069  1.00                 C  
ATOM    308  C   ALA   175      34.199  60.197   9.386  1.00                 C  
ATOM    309  O   ALA   175      34.568  59.747  10.474  1.00                 O  
ATOM    310  CB  ALA   175      35.488  60.268   7.189  1.00                 C  
ATOM    311  N   ALA   176      33.504  61.321   9.290  1.00                 N  
ATOM    312  CA  ALA   176      33.124  62.089  10.465  1.00                 C  
ATOM    313  C   ALA   176      32.165  63.206  10.075  1.00                 C  
ATOM    314  O   ALA   176      32.391  63.956   9.122  1.00                 O  
ATOM    315  CB  ALA   176      34.358  62.657  11.149  1.00                 C  
ATOM    316  N   ILE   177      31.075  63.326  10.815  1.00                 N  
ATOM    317  CA  ILE   177      30.119  64.381  10.566  1.00                 C  
ATOM    318  C   ILE   177      29.898  65.123  11.868  1.00                 C  
ATOM    319  O   ILE   177      28.893  65.808  12.081  1.00                 O  
ATOM    320  CB  ILE   177      28.800  63.825   9.998  1.00                 C  
ATOM    321  CD1 ILE   177      26.837  64.467   8.504  1.00                 C  
ATOM    322  CG1 ILE   177      27.965  64.952   9.388  1.00                 C  
ATOM    323  CG2 ILE   177      28.034  63.069  11.073  1.00                 C  
ATOM    324  N   ALA   178      30.868  64.980  12.763  1.00                 N  
ATOM    325  CA  ALA   178      30.830  65.613  14.067  1.00                 C  
ATOM    326  C   ALA   178      31.783  66.798  14.180  1.00                 C  
ATOM    327  O   ALA   178      31.985  67.367  15.256  1.00                 O  
ATOM    328  CB  ALA   178      31.158  64.603  15.156  1.00                 C  
ATOM    329  N   GLY   179      32.423  67.168  12.961  1.00                 N  
ATOM    330  CA  GLY   179      33.241  68.378  13.130  1.00                 C  
ATOM    331  C   GLY   179      33.336  68.661  11.631  1.00                 C  
ATOM    332  O   GLY   179      32.632  68.040  10.826  1.00                 O  
ATOM    333  N   ILE   180      34.202  69.557  11.200  1.00                 N  
ATOM    334  CA  ILE   180      34.277  69.688   9.765  1.00                 C  
ATOM    335  C   ILE   180      34.810  68.295   9.271  1.00                 C  
ATOM    336  O   ILE   180      35.319  68.156   8.153  1.00                 O  
ATOM    337  CB  ILE   180      35.175  70.869   9.352  1.00                 C  
ATOM    338  CD1 ILE   180      33.578  71.684   7.541  1.00                 C  
ATOM    339  CG1 ILE   180      34.973  71.201   7.873  1.00                 C  
ATOM    340  CG2 ILE   180      36.631  70.568   9.671  1.00                 C  
ATOM    341  N   VAL   181      34.656  67.283  10.144  1.00                 N  
ATOM    342  CA  VAL   181      35.039  65.865   9.967  1.00                 C  
ATOM    343  C   VAL   181      34.365  64.977  11.047  1.00                 C  
ATOM    344  O   VAL   181      33.185  64.596  10.928  1.00                 O  
ATOM    345  CB  VAL   181      36.568  65.683  10.014  1.00                 C  
ATOM    346  CG1 VAL   181      37.230  66.453   8.882  1.00                 C  
ATOM    347  CG2 VAL   181      37.116  66.130  11.360  1.00                 C  
ATOM    348  N   VAL   182      34.972  63.862  11.419  1.00                 N  
ATOM    349  CA  VAL   182      34.374  62.989  12.432  1.00                 C  
ATOM    350  C   VAL   182      34.753  63.450  13.827  1.00                 C  
ATOM    351  O   VAL   182      35.668  62.926  14.468  1.00                 O  
ATOM    352  CB  VAL   182      34.793  61.521  12.230  1.00                 C  
ATOM    353  CG1 VAL   182      34.154  60.634  13.288  1.00                 C  
ATOM    354  CG2 VAL   182      34.416  61.047  10.835  1.00                 C  
ATOM    355  N   ALA   183      34.031  64.459  14.314  1.00                 N  
ATOM    356  CA  ALA   183      34.309  65.106  15.565  1.00                 C  
ATOM    357  C   ALA   183      33.380  64.658  16.688  1.00                 C  
ATOM    358  O   ALA   183      32.805  65.479  17.408  1.00                 O  
ATOM    359  CB  ALA   183      34.214  66.616  15.413  1.00                 C  
ATOM    360  N   GLY   184      33.211  63.335  16.865  1.00                 N  
ATOM    361  CA  GLY   184      32.322  62.820  17.907  1.00                 C  
ATOM    362  C   GLY   184      32.654  63.390  19.270  1.00                 C  
ATOM    363  O   GLY   184      31.787  63.849  20.018  1.00                 O  
ATOM    364  N   VAL   185      33.939  63.363  19.610  1.00                 N  
ATOM    365  CA  VAL   185      34.409  63.809  20.915  1.00                 C  
ATOM    366  C   VAL   185      34.088  65.287  21.154  1.00                 C  
ATOM    367  O   VAL   185      33.781  65.716  22.269  1.00                 O  
ATOM    368  CB  VAL   185      35.923  63.578  21.079  1.00                 C  
ATOM    369  CG1 VAL   185      36.428  64.239  22.352  1.00                 C  
ATOM    370  CG2 VAL   185      36.237  62.090  21.085  1.00                 C  
ATOM    371  N   VAL   186      34.160  66.083  20.087  1.00                 N  
ATOM    372  CA  VAL   186      33.859  67.506  20.183  1.00                 C  
ATOM    373  C   VAL   186      32.363  67.802  20.419  1.00                 C  
ATOM    374  O   VAL   186      31.984  68.630  21.253  1.00                 O  
ATOM    375  CB  VAL   186      34.314  68.265  18.923  1.00                 C  
ATOM    376  CG1 VAL   186      33.833  69.708  18.968  1.00                 C  
ATOM    377  CG2 VAL   186      35.827  68.208  18.783  1.00                 C  
ATOM    378  N   VAL   187      31.501  67.109  19.667  1.00                 N  
ATOM    379  CA  VAL   187      30.073  67.248  19.828  1.00                 C  
ATOM    380  C   VAL   187      29.656  66.854  21.239  1.00                 C  
ATOM    381  O   VAL   187      28.872  67.537  21.903  1.00                 O  
ATOM    382  CB  VAL   187      29.304  66.406  18.793  1.00                 C  
ATOM    383  CG1 VAL   187      27.817  66.395  19.115  1.00                 C  
ATOM    384  CG2 VAL   187      29.545  66.938  17.389  1.00                 C  
ATOM    385  N   LEU   188      30.184  65.739  21.709  1.00                 N  
ATOM    386  CA  LEU   188      29.889  65.207  23.056  1.00                 C  
ATOM    387  C   LEU   188      30.380  66.171  24.125  1.00                 C  
ATOM    388  O   LEU   188      29.689  66.481  25.100  1.00                 O  
ATOM    389  CB  LEU   188      30.531  63.830  23.241  1.00                 C  
ATOM    390  CG  LEU   188      29.934  62.688  22.416  1.00                 C  
ATOM    391  CD1 LEU   188      30.774  61.428  22.557  1.00                 C  
ATOM    392  CD2 LEU   188      28.497  62.416  22.836  1.00                 C  
ATOM    393  N   ILE   189      31.652  66.706  23.933  1.00                 N  
ATOM    394  CA  ILE   189      32.210  67.608  24.932  1.00                 C  
ATOM    395  C   ILE   189      31.625  68.973  24.587  1.00                 C  
ATOM    396  O   ILE   189      32.337  69.870  24.141  1.00                 O  
ATOM    397  CB  ILE   189      33.750  67.582  24.918  1.00                 C  
ATOM    398  CD1 ILE   189      35.774  68.274  23.532  1.00                 C  
ATOM    399  CG1 ILE   189      34.279  68.044  23.559  1.00                 C  
ATOM    400  CG2 ILE   189      34.263  66.198  25.286  1.00                 C  
ATOM    401  N   ALA   190      30.298  69.061  24.786  1.00                 N  
ATOM    402  CA  ALA   190      29.416  70.223  24.540  1.00                 C  
ATOM    403  C   ALA   190      30.146  71.573  24.503  1.00                 C  
ATOM    404  O   ALA   190      29.687  72.584  25.050  1.00                 O  
ATOM    405  CB  ALA   190      28.326  70.295  25.599  1.00                 C  
ATOM    406  N   VAL   191      29.488  72.656  24.245  1.00                 N  
ATOM    407  CA  VAL   191      30.102  73.964  23.977  1.00                 C  
ATOM    408  C   VAL   191      31.265  74.326  24.903  1.00                 C  
ATOM    409  O   VAL   191      32.393  74.557  24.460  1.00                 O  
ATOM    410  CB  VAL   191      29.066  75.101  24.058  1.00                 C  
ATOM    411  CG1 VAL   191      27.971  74.898  23.022  1.00                 C  
ATOM    412  CG2 VAL   191      28.474  75.183  25.456  1.00                 C  
ATOM    413  N   VAL   192      31.004  74.380  26.208  1.00                 N  
ATOM    414  CA  VAL   192      32.048  74.780  27.151  1.00                 C  
ATOM    415  C   VAL   192      33.218  73.800  27.158  1.00                 C  
ATOM    416  O   VAL   192      34.390  74.187  27.186  1.00                 O  
ATOM    417  CB  VAL   192      31.494  74.920  28.581  1.00                 C  
ATOM    418  CG1 VAL   192      32.627  75.127  29.574  1.00                 C  
ATOM    419  CG2 VAL   192      30.498  76.067  28.656  1.00                 C  
ATOM    420  N   VAL   193      32.907  72.505  27.132  1.00                 N  
ATOM    421  CA  VAL   193      33.939  71.466  27.116  1.00                 C  
ATOM    422  C   VAL   193      34.870  71.584  25.898  1.00                 C  
ATOM    423  O   VAL   193      36.087  71.402  25.984  1.00                 O  
ATOM    424  CB  VAL   193      33.321  70.056  27.141  1.00                 C  
ATOM    425  CG1 VAL   193      34.391  69.000  26.911  1.00                 C  
ATOM    426  CG2 VAL   193      32.602  69.813  28.460  1.00                 C  
ATOM    427  N   ALA   194      34.282  71.895  24.746  1.00                 N  
ATOM    428  CA  ALA   194      35.018  71.893  23.477  1.00                 C  
ATOM    429  C   ALA   194      35.784  73.178  23.166  1.00                 C  
ATOM    430  O   ALA   194      36.514  73.267  22.175  1.00                 O  
ATOM    431  CB  ALA   194      34.073  71.620  22.317  1.00                 C  
ATOM    432  N   VAL   195      35.631  74.205  24.014  1.00                 N  
ATOM    433  CA  VAL   195      36.250  75.524  23.810  1.00                 C  
ATOM    434  C   VAL   195      37.763  75.410  23.617  1.00                 C  
ATOM    435  O   VAL   195      38.349  76.084  22.766  1.00                 O  
ATOM    436  CB  VAL   195      35.951  76.475  24.983  1.00                 C  
ATOM    437  CG1 VAL   195      36.658  76.005  26.245  1.00                 C  
ATOM    438  CG2 VAL   195      36.364  77.897  24.635  1.00                 C  
ATOM    439  N   VAL   196      38.432  74.554  24.403  1.00                 N  
ATOM    440  CA  VAL   196      39.882  74.432  24.269  1.00                 C  
ATOM    441  C   VAL   196      40.368  73.769  22.958  1.00                 C  
ATOM    442  O   VAL   196      41.561  73.793  22.643  1.00                 O  
ATOM    443  CB  VAL   196      40.493  73.642  25.441  1.00                 C  
ATOM    444  CG1 VAL   196      40.211  74.343  26.761  1.00                 C  
ATOM    445  CG2 VAL   196      39.953  72.220  25.463  1.00                 C  
ATOM    446  N   VAL   197      39.529  73.176  22.161  1.00                 N  
ATOM    447  CA  VAL   197      39.881  72.635  20.838  1.00                 C  
ATOM    448  C   VAL   197      39.975  71.099  20.730  1.00                 C  
ATOM    449  O   VAL   197      41.063  70.517  20.669  1.00                 O  
ATOM    450  CB  VAL   197      41.223  73.200  20.336  1.00                 C  
ATOM    451  CG1 VAL   197      41.593  72.582  18.996  1.00                 C  
ATOM    452  CG2 VAL   197      41.156  74.715  20.228  1.00                 C  
ATOM    453  N   CYS   198      38.810  70.462  20.671  1.00                 N  
ATOM    454  CA  CYS   198      38.714  69.017  20.572  1.00                 C  
ATOM    455  C   CYS   198      38.167  68.558  19.220  1.00                 C  
ATOM    456  O   CYS   198      37.054  68.038  19.134  1.00                 O  
ATOM    457  CB  CYS   198      37.831  68.461  21.691  1.00                 C  
ATOM    458  SG  CYS   198      38.448  68.782  23.359  1.00                 S  
ATOM    459  N   CYS   199      38.965  68.750  18.173  1.00                 N  
ATOM    460  CA  CYS   199      38.616  68.367  16.795  1.00                 C  
ATOM    461  C   CYS   199      39.669  68.975  15.856  1.00                 C  
ATOM    462  O   CYS   199      39.399  69.166  14.665  1.00                 O  
ATOM    463  CB  CYS   199      37.203  68.842  16.448  1.00                 C  
ATOM    464  SG  CYS   199      36.988  70.636  16.488  1.00                 S  
ATOM    465  N   VAL   200      40.852  69.290  16.391  1.00                 N  
ATOM    466  CA  VAL   200      41.931  69.897  15.595  1.00                 C  
ATOM    467  C   VAL   200      41.480  71.229  14.976  1.00                 C  
ATOM    468  O   VAL   200      42.034  71.688  13.965  1.00                 O  
ATOM    469  CB  VAL   200      42.418  68.946  14.486  1.00                 C  
ATOM    470  CG1 VAL   200      43.451  69.636  13.608  1.00                 C  
ATOM    471  CG2 VAL   200      42.991  67.673  15.090  1.00                 C  
ATOM    472  N   ILE   201      40.467  71.837  15.580  1.00                 N  
ATOM    473  CA  ILE   201      39.923  73.090  15.082  1.00                 C  
ATOM    474  C   ILE   201      38.989  73.641  16.135  1.00                 C  
ATOM    475  O   ILE   201      38.205  72.900  16.727  1.00                 O  
ATOM    476  CB  ILE   201      39.207  72.898  13.732  1.00                 C  
ATOM    477  CD1 ILE   201      38.405  74.185  11.683  1.00                 C  
ATOM    478  CG1 ILE   201      38.817  74.252  13.138  1.00                 C  
ATOM    479  CG2 ILE   201      38.003  71.982  13.894  1.00                 C  
ATOM    480  N   ARG   202      39.086  74.942  16.373  1.00                 N  
ATOM    481  CA  ARG   202      38.234  75.567  17.360  1.00                 C  
ATOM    482  C   ARG   202      36.765  75.213  17.178  1.00                 C  
ATOM    483  O   ARG   202      35.893  75.884  17.745  1.00                 O  
ATOM    484  CB  ARG   202      38.394  77.088  17.320  1.00                 C  
ATOM    485  CD  ARG   202      39.856  79.095  17.683  1.00                 C  
ATOM    486  NE  ARG   202      38.961  79.762  18.627  1.00                 N  
ATOM    487  CG  ARG   202      39.757  77.582  17.777  1.00                 C  
ATOM    488  CZ  ARG   202      38.662  81.056  18.586  1.00                 C  
ATOM    489  NH1 ARG   202      37.838  81.575  19.486  1.00                 N  
ATOM    490  NH2 ARG   202      39.187  81.828  17.645  1.00                 N  
ATOM    491  N   GLU   203      36.477  74.194  16.364  1.00                 N  
ATOM    492  CA  GLU   203      35.101  73.752  16.165  1.00                 C  
ATOM    493  C   GLU   203      34.785  72.808  17.320  1.00                 C  
ATOM    494  O   GLU   203      35.684  72.149  17.848  1.00                 O  
ATOM    495  CB  GLU   203      34.945  73.083  14.798  1.00                 C  
ATOM    496  CD  GLU   203      34.965  73.331  12.284  1.00                 C  
ATOM    497  CG  GLU   203      35.158  74.021  13.620  1.00                 C  
ATOM    498  OE1 GLU   203      34.842  72.088  12.269  1.00                 O  
ATOM    499  OE2 GLU   203      34.936  74.034  11.252  1.00                 O  
ATOM    500  N   ARG   204      33.503  72.708  17.667  1.00                 N  
ATOM    501  CA  ARG   204      33.079  71.985  18.862  1.00                 C  
ATOM    502  C   ARG   204      33.602  73.150  19.709  1.00                 C  
ATOM    503  O   ARG   204      34.792  73.182  20.031  1.00                 O  
ATOM    504  CB  ARG   204      33.749  70.611  18.923  1.00                 C  
ATOM    505  CD  ARG   204      32.037  68.952  18.140  1.00                 C  
ATOM    506  NE  ARG   204      30.898  69.867  18.168  1.00                 N  
ATOM    507  CG  ARG   204      33.335  69.668  17.805  1.00                 C  
ATOM    508  CZ  ARG   204      30.239  70.274  17.088  1.00                 C  
ATOM    509  NH1 ARG   204      29.216  71.107  17.210  1.00                 N  
ATOM    510  NH2 ARG   204      30.606  69.846  15.888  1.00                 N  
ATOM    511  N   ARG   205      32.742  74.136  19.986  1.00                 N  
ATOM    512  CA  ARG   205      33.117  75.352  20.741  1.00                 C  
ATOM    513  C   ARG   205      33.261  76.587  19.806  1.00                 C  
ATOM    514  O   ARG   205      34.238  77.346  19.904  1.00                 O  
ATOM    515  CB  ARG   205      34.423  75.126  21.506  1.00                 C  
ATOM    516  CD  ARG   205      36.134  76.002  23.120  1.00                 C  
ATOM    517  NE  ARG   205      37.266  75.768  22.227  1.00                 N  
ATOM    518  CG  ARG   205      34.858  76.310  22.354  1.00                 C  
ATOM    519  CZ  ARG   205      38.000  76.734  21.684  1.00                 C  
ATOM    520  NH1 ARG   205      39.011  76.427  20.883  1.00                 N  
ATOM    521  NH2 ARG   205      37.722  78.004  21.944  1.00                 N  
ATOM    522  N   ARG   206      32.296  76.785  18.904  1.00                 N  
ATOM    523  CA  ARG   206      32.316  77.924  17.970  1.00                 C  
ATOM    524  C   ARG   206      30.895  78.170  17.456  1.00                 C  
ATOM    525  O   ARG   206      30.655  78.463  16.287  1.00                 O  
ATOM    526  CB  ARG   206      33.284  77.654  16.816  1.00                 C  
ATOM    527  CD  ARG   206      34.255  79.957  16.590  1.00                 C  
ATOM    528  NE  ARG   206      34.526  81.079  15.695  1.00                 N  
ATOM    529  CG  ARG   206      33.494  78.842  15.892  1.00                 C  
ATOM    530  CZ  ARG   206      35.094  82.219  16.075  1.00                 C  
ATOM    531  NH1 ARG   206      35.300  83.185  15.191  1.00                 N  
ATOM    532  NH2 ARG   206      35.454  82.390  17.340  1.00                 N  
ATOM    533  N   LYS   207      29.971  78.044  18.392  1.00                 N  
ATOM    534  CA  LYS   207      28.532  78.192  18.218  1.00                 C  
ATOM    535  C   LYS   207      28.266  78.092  19.710  1.00                 C  
ATOM    536  O   LYS   207      27.397  77.339  20.188  1.00                 O  
ATOM    537  CB  LYS   207      27.989  77.102  17.292  1.00                 C  
ATOM    538  CD  LYS   207      26.053  76.164  15.999  1.00                 C  
ATOM    539  CE  LYS   207      24.574  76.302  15.678  1.00                 C  
ATOM    540  CG  LYS   207      26.510  77.240  16.971  1.00                 C  
ATOM    541  NZ  LYS   207      24.114  75.259  14.720  1.00                 N  
ATOM    542  N   ALA   208      29.050  78.881  20.439  1.00                 N  
ATOM    543  CA  ALA   208      29.010  78.817  21.874  1.00                 C  
ATOM    544  C   ALA   208      28.891  80.137  22.711  1.00                 C  
ATOM    545  O   ALA   208      29.825  80.517  23.438  1.00                 O  
ATOM    546  CB  ALA   208      30.249  78.115  22.408  1.00                 C  
ATOM    547  N   ARG   209      27.712  80.834  22.624  1.00                 N  
ATOM    548  CA  ARG   209      27.304  82.100  23.287  1.00                 C  
ATOM    549  C   ARG   209      27.013  82.137  24.811  1.00                 C  
ATOM    550  O   ARG   209      27.154  81.130  25.510  1.00                 O  
ATOM    551  CB  ARG   209      26.039  82.663  22.635  1.00                 C  
ATOM    552  CD  ARG   209      24.944  83.685  20.622  1.00                 C  
ATOM    553  NE  ARG   209      25.108  84.114  19.235  1.00                 N  
ATOM    554  CG  ARG   209      26.233  83.124  21.200  1.00                 C  
ATOM    555  CZ  ARG   209      24.136  84.637  18.495  1.00                 C  
ATOM    556  NH1 ARG   209      24.377  84.998  17.242  1.00                 N  
ATOM    557  NH2 ARG   209      22.924  84.798  19.010  1.00                 N  
ATOM    558  N   ILE   210      26.610  83.327  25.290  1.00                 N  
ATOM    559  CA  ILE   210      26.231  83.620  26.701  1.00                 C  
ATOM    560  C   ILE   210      25.414  84.921  26.700  1.00                 C  
ATOM    561  O   ILE   210      25.976  85.973  26.381  1.00                 O  
ATOM    562  CB  ILE   210      27.471  83.724  27.609  1.00                 C  
ATOM    563  CD1 ILE   210      29.599  82.493  28.283  1.00                 C  
ATOM    564  CG1 ILE   210      28.257  82.411  27.590  1.00                 C  
ATOM    565  CG2 ILE   210      27.066  84.122  29.020  1.00                 C  
ATOM    566  N   ILE   211      24.122  84.892  27.040  1.00                 N  
ATOM    567  CA  ILE   211      23.396  86.163  27.060  1.00                 C  
ATOM    568  C   ILE   211      24.284  86.960  28.019  1.00                 C  
ATOM    569  O   ILE   211      24.882  86.386  28.945  1.00                 O  
ATOM    570  CB  ILE   211      21.934  85.971  27.505  1.00                 C  
ATOM    571  CD1 ILE   211      20.498  85.445  29.544  1.00                 C  
ATOM    572  CG1 ILE   211      21.879  85.411  28.928  1.00                 C  
ATOM    573  CG2 ILE   211      21.189  85.086  26.518  1.00                 C  
ATOM    574  N   LYS   212      24.402  88.260  27.775  1.00                 N  
ATOM    575  CA  LYS   212      25.292  89.076  28.573  1.00                 C  
ATOM    576  C   LYS   212      24.940  89.150  30.036  1.00                 C  
ATOM    577  O   LYS   212      23.751  89.200  30.404  1.00                 O  
ATOM    578  CB  LYS   212      25.346  90.504  28.025  1.00                 C  
ATOM    579  CD  LYS   212      26.070  92.068  26.202  1.00                 C  
ATOM    580  CE  LYS   212      26.731  92.186  24.838  1.00                 C  
ATOM    581  CG  LYS   212      26.012  90.622  26.664  1.00                 C  
ATOM    582  NZ  LYS   212      26.786  93.597  24.367  1.00                 N  
ATOM    583  N   ALA   234      25.980  89.102  30.877  1.00                 N  
ATOM    584  CA  ALA   234      25.701  89.133  32.295  1.00                 C  
ATOM    585  C   ALA   234      24.943  90.414  32.548  1.00                 C  
ATOM    586  O   ALA   234      25.483  91.525  32.665  1.00                 O  
ATOM    587  CB  ALA   234      26.994  89.049  33.092  1.00                 C  
ATOM    588  N   SER   235      23.634  90.181  32.564  1.00                 N  
ATOM    589  CA  SER   235      22.613  91.188  32.757  1.00                 C  
ATOM    590  C   SER   235      22.994  92.336  33.665  1.00                 C  
ATOM    591  O   SER   235      24.119  92.384  34.175  1.00                 O  
ATOM    592  CB  SER   235      21.337  90.557  33.317  1.00                 C  
ATOM    593  OG  SER   235      21.546  90.060  34.628  1.00                 O  
ATOM    594  N   PRO   236      22.076  93.298  33.872  1.00                 N  
ATOM    595  CA  PRO   236      22.274  94.480  34.723  1.00                 C  
ATOM    596  C   PRO   236      22.772  94.233  36.133  1.00                 C  
ATOM    597  O   PRO   236      22.419  94.954  37.063  1.00                 O  
ATOM    598  CB  PRO   236      20.888  95.123  34.791  1.00                 C  
ATOM    599  CD  PRO   236      20.669  93.264  33.300  1.00                 C  
ATOM    600  CG  PRO   236      20.205  94.673  33.544  1.00                 C  
ATOM    601  N   THR   237      23.584  93.221  36.329  1.00                 N  
ATOM    602  CA  THR   237      24.038  92.987  37.680  1.00                 C  
ATOM    603  C   THR   237      25.281  92.245  37.466  1.00                 C  
ATOM    604  O   THR   237      25.305  91.027  37.628  1.00                 O  
ATOM    605  CB  THR   237      22.985  92.224  38.505  1.00                 C  
ATOM    606  OG1 THR   237      22.720  90.957  37.892  1.00                 O  
ATOM    607  CG2 THR   237      21.687  93.013  38.572  1.00                 C  
ATOM    608  N   SER   238      26.360  92.898  37.114  1.00                 N  
ATOM    609  CA  SER   238      27.346  91.925  36.909  1.00                 C  
ATOM    610  C   SER   238      28.783  92.043  36.806  1.00                 C  
ATOM    611  O   SER   238      29.415  93.089  36.618  1.00                 O  
ATOM    612  CB  SER   238      27.082  91.160  35.611  1.00                 C  
ATOM    613  OG  SER   238      27.254  91.997  34.481  1.00                 O  
ATOM    614  N   VAL   239      29.261  90.821  36.896  1.00                 N  
ATOM    615  CA  VAL   239      30.627  90.517  36.806  1.00                 C  
ATOM    616  C   VAL   239      30.833  89.012  36.768  1.00                 C  
ATOM    617  O   VAL   239      29.899  88.218  36.941  1.00                 O  
ATOM    618  CB  VAL   239      31.420  91.132  37.974  1.00                 C  
ATOM    619  CG1 VAL   239      31.316  92.649  37.948  1.00                 C  
ATOM    620  CG2 VAL   239      30.924  90.583  39.303  1.00                 C  
ATOM    621  N   SER   240      32.090  88.642  36.562  1.00                 N  
ATOM    622  CA  SER   240      32.506  87.258  36.510  1.00                 C  
ATOM    623  C   SER   240      33.852  86.985  37.130  1.00                 C  
ATOM    624  O   SER   240      34.725  87.846  37.237  1.00                 O  
ATOM    625  CB  SER   240      32.537  86.762  35.063  1.00                 C  
ATOM    626  OG  SER   240      31.254  86.847  34.467  1.00                 O  
ATOM    627  N   THR   241      33.993  85.732  37.522  1.00                 N  
ATOM    628  CA  THR   241      35.262  85.212  37.976  1.00                 C  
ATOM    629  C   THR   241      35.413  84.882  36.454  1.00                 C  
ATOM    630  O   THR   241      34.496  84.281  35.850  1.00                 O  
ATOM    631  CB  THR   241      35.075  84.129  39.055  1.00                 C  
ATOM    632  OG1 THR   241      34.249  83.077  38.542  1.00                 O  
ATOM    633  CG2 THR   241      34.404  84.716  40.288  1.00                 C  
ATOM    634  N   ILE   242      36.479  85.388  35.808  1.00                 N  
ATOM    635  CA  ILE   242      36.466  85.194  34.364  1.00                 C  
ATOM    636  C   ILE   242      36.221  83.734  34.005  1.00                 C  
ATOM    637  O   ILE   242      36.428  83.304  32.916  1.00                 O  
ATOM    638  CB  ILE   242      37.778  85.676  33.718  1.00                 C  
ATOM    639  CD1 ILE   242      39.303  87.709  33.515  1.00                 C  
ATOM    640  CG1 ILE   242      37.932  87.189  33.887  1.00                 C  
ATOM    641  CG2 ILE   242      37.836  85.260  32.256  1.00                 C  
ATOM    642  N   ASP   243      35.710  83.074  35.029  1.00                 N  
ATOM    643  CA  ASP   243      35.417  81.700  34.879  1.00                 C  
ATOM    644  C   ASP   243      33.946  81.396  35.208  1.00                 C  
ATOM    645  O   ASP   243      33.664  80.738  36.195  1.00                 O  
ATOM    646  CB  ASP   243      36.333  80.857  35.769  1.00                 C  
ATOM    647  CG  ASP   243      36.156  79.368  35.542  1.00                 C  
ATOM    648  OD1 ASP   243      35.319  78.992  34.694  1.00                 O  
ATOM    649  OD2 ASP   243      36.853  78.578  36.212  1.00                 O  
ATOM    650  N   SER   244      33.014  81.902  34.396  1.00                 N  
ATOM    651  CA  SER   244      31.581  81.604  34.558  1.00                 C  
ATOM    652  C   SER   244      30.745  82.191  35.718  1.00                 C  
ATOM    653  O   SER   244      30.332  81.434  36.612  1.00                 O  
ATOM    654  CB  SER   244      31.357  80.095  34.671  1.00                 C  
ATOM    655  OG  SER   244      31.789  79.425  33.500  1.00                 O  
ATOM    656  N   SER   245      30.451  83.503  35.696  1.00                 N  
ATOM    657  CA  SER   245      29.622  84.117  36.770  1.00                 C  
ATOM    658  C   SER   245      28.741  85.355  36.528  1.00                 C  
ATOM    659  O   SER   245      29.023  86.220  35.680  1.00                 O  
ATOM    660  CB  SER   245      30.498  84.523  37.957  1.00                 C  
ATOM    661  OG  SER   245      29.722  85.115  38.984  1.00                 O  
ATOM    662  N   PHE   246      27.681  85.398  37.348  1.00                 N  
ATOM    663  CA  PHE   246      26.662  86.466  37.419  1.00                 C  
ATOM    664  C   PHE   246      26.419  86.758  38.955  1.00                 C  
ATOM    665  O   PHE   246      26.276  85.826  39.766  1.00                 O  
ATOM    666  CB  PHE   246      25.384  86.036  36.696  1.00                 C  
ATOM    667  CG  PHE   246      24.711  84.843  37.313  1.00                 C  
ATOM    668  CZ  PHE   246      23.469  82.632  38.451  1.00                 C  
ATOM    669  CD1 PHE   246      23.722  85.005  38.268  1.00                 C  
ATOM    670  CE1 PHE   246      23.103  83.908  38.836  1.00                 C  
ATOM    671  CD2 PHE   246      25.066  83.560  36.938  1.00                 C  
ATOM    672  CE2 PHE   246      24.446  82.462  37.506  1.00                 C  
ATOM    673  N   VAL   247      26.342  88.062  39.314  1.00                 N  
ATOM    674  CA  VAL   247      26.332  88.600  40.716  1.00                 C  
ATOM    675  C   VAL   247      26.059  90.198  40.742  1.00                 C  
ATOM    676  O   VAL   247      26.534  90.840  39.841  1.00                 O  
ATOM    677  CB  VAL   247      27.652  88.293  41.448  1.00                 C  
ATOM    678  CG1 VAL   247      28.818  88.977  40.751  1.00                 C  
ATOM    679  CG2 VAL   247      27.567  88.726  42.903  1.00                 C  
ATOM    680  N   ASP   248      25.323  90.858  41.720  1.00                 N  
ATOM    681  CA  ASP   248      25.181  92.355  41.584  1.00                 C  
ATOM    682  C   ASP   248      26.428  93.277  41.716  1.00                 C  
ATOM    683  O   ASP   248      26.957  93.387  42.802  1.00                 O  
ATOM    684  CB  ASP   248      24.181  92.894  42.609  1.00                 C  
ATOM    685  CG  ASP   248      23.936  94.382  42.458  1.00                 C  
ATOM    686  OD1 ASP   248      24.693  95.036  41.709  1.00                 O  
ATOM    687  OD2 ASP   248      22.988  94.895  43.088  1.00                 O  
ATOM    688  N   SER   249      26.903  93.949  40.674  1.00                 N  
ATOM    689  CA  SER   249      28.074  94.806  40.883  1.00                 C  
ATOM    690  C   SER   249      27.868  95.679  42.135  1.00                 C  
ATOM    691  O   SER   249      27.817  96.892  42.008  1.00                 O  
ATOM    692  CB  SER   249      28.327  95.677  39.651  1.00                 C  
ATOM    693  OG  SER   249      27.269  96.598  39.451  1.00                 O  
ATOM    694  N   ILE   250      27.803  95.079  43.329  1.00                 N  
ATOM    695  CA  ILE   250      27.564  95.802  44.590  1.00                 C  
ATOM    696  C   ILE   250      28.136  95.051  45.797  1.00                 C  
ATOM    697  O   ILE   250      27.929  95.416  46.977  1.00                 O  
ATOM    698  CB  ILE   250      26.063  96.064  44.815  1.00                 C  
ATOM    699  CD1 ILE   250      24.465  97.685  45.961  1.00                 C  
ATOM    700  CG1 ILE   250      25.863  97.108  45.915  1.00                 C  
ATOM    701  CG2 ILE   250      25.337  94.765  45.128  1.00                 C  
ATOM    702  N   TRP   251      28.818  93.964  45.451  1.00                 N  
ATOM    703  CA  TRP   251      29.519  93.092  46.377  1.00                 C  
ATOM    704  C   TRP   251      30.861  93.363  45.725  1.00                 C  
ATOM    705  O   TRP   251      31.826  92.586  45.765  1.00                 O  
ATOM    706  CB  TRP   251      28.938  91.678  46.325  1.00                 C  
ATOM    707  CG  TRP   251      27.518  91.595  46.794  1.00                 C  
ATOM    708  CD1 TRP   251      26.394  91.690  46.024  1.00                 C  
ATOM    709  NE1 TRP   251      25.271  91.567  46.807  1.00                 N  
ATOM    710  CD2 TRP   251      27.068  91.401  48.140  1.00                 C  
ATOM    711  CE2 TRP   251      25.661  91.388  48.111  1.00                 C  
ATOM    712  CH2 TRP   251      25.553  91.059  50.447  1.00                 C  
ATOM    713  CZ2 TRP   251      24.892  91.218  49.261  1.00                 C  
ATOM    714  CE3 TRP   251      27.718  91.236  49.367  1.00                 C  
ATOM    715  CZ3 TRP   251      26.951  91.067  50.504  1.00                 C  
ATOM    716  N   ASP   252      30.827  94.553  45.120  1.00                 N  
ATOM    717  CA  ASP   252      31.873  95.212  44.384  1.00                 C  
ATOM    718  C   ASP   252      33.037  95.220  45.235  1.00                 C  
ATOM    719  O   ASP   252      33.178  95.992  46.241  1.00                 O  
ATOM    720  CB  ASP   252      31.437  96.621  43.979  1.00                 C  
ATOM    721  CG  ASP   252      32.455  97.315  43.095  1.00                 C  
ATOM    722  OD1 ASP   252      33.570  96.775  42.937  1.00                 O  
ATOM    723  OD2 ASP   252      32.137  98.398  42.559  1.00                 O  
ATOM    724  N   GLY   253      33.849  94.306  44.735  1.00                 N  
ATOM    725  CA  GLY   253      35.101  93.933  45.284  1.00                 C  
ATOM    726  C   GLY   253      34.829  93.836  46.789  1.00                 C  
ATOM    727  O   GLY   253      35.593  94.328  47.566  1.00                 O  
ATOM    728  N   ASP   254      33.770  93.241  47.296  1.00                 N  
ATOM    729  CA  ASP   254      33.715  93.435  48.767  1.00                 C  
ATOM    730  C   ASP   254      34.766  92.526  49.351  1.00                 C  
ATOM    731  O   ASP   254      35.191  91.607  48.658  1.00                 O  
ATOM    732  CB  ASP   254      32.312  93.130  49.296  1.00                 C  
ATOM    733  CG  ASP   254      31.295  94.178  48.888  1.00                 C  
ATOM    734  OD1 ASP   254      31.711  95.255  48.410  1.00                 O  
ATOM    735  OD2 ASP   254      30.083  93.924  49.047  1.00                 O  
ATOM    736  N   ASP   255      35.248  92.699  50.572  1.00                 N  
ATOM    737  CA  ASP   255      36.227  91.677  50.860  1.00                 C  
ATOM    738  C   ASP   255      35.551  90.381  51.227  1.00                 C  
ATOM    739  O   ASP   255      36.148  89.542  51.891  1.00                 O  
ATOM    740  CB  ASP   255      37.157  92.129  51.987  1.00                 C  
ATOM    741  CG  ASP   255      36.429  92.315  53.304  1.00                 C  
ATOM    742  OD1 ASP   255      35.195  92.125  53.333  1.00                 O  
ATOM    743  OD2 ASP   255      37.093  92.650  54.308  1.00                 O  
ATOM    744  N   ASP   256      34.307  90.186  50.822  1.00                 N  
ATOM    745  CA  ASP   256      33.751  88.913  51.183  1.00                 C  
ATOM    746  C   ASP   256      33.595  88.116  49.938  1.00                 C  
ATOM    747  O   ASP   256      32.665  88.306  49.158  1.00                 O  
ATOM    748  CB  ASP   256      32.418  89.098  51.912  1.00                 C  
ATOM    749  CG  ASP   256      31.816  87.783  52.367  1.00                 C  
ATOM    750  OD1 ASP   256      32.383  86.722  52.031  1.00                 O  
ATOM    751  OD2 ASP   256      30.778  87.813  53.060  1.00                 O  
ATOM    752  N   SER   257      34.550  87.231  49.716  1.00                 N  
ATOM    753  CA  SER   257      34.554  86.376  48.554  1.00                 C  
ATOM    754  C   SER   257      33.189  85.871  48.302  1.00                 C  
ATOM    755  O   SER   257      32.398  85.659  49.188  1.00                 O  
ATOM    756  CB  SER   257      35.536  85.218  48.744  1.00                 C  
ATOM    757  OG  SER   257      35.485  84.321  47.648  1.00                 O  
ATOM    758  N   ASP   258      32.888  85.751  47.042  1.00                 N  
ATOM    759  CA  ASP   258      31.569  85.347  46.644  1.00                 C  
ATOM    760  C   ASP   258      31.921  85.074  45.256  1.00                 C  
ATOM    761  O   ASP   258      31.143  85.245  44.313  1.00                 O  
ATOM    762  CB  ASP   258      30.560  86.464  46.920  1.00                 C  
ATOM    763  CG  ASP   258      30.846  87.718  46.118  1.00                 C  
ATOM    764  OD1 ASP   258      31.860  87.739  45.389  1.00                 O  
ATOM    765  OD2 ASP   258      30.056  88.680  46.219  1.00                 O  
ATOM    766  N   ASN   259      33.154  84.735  45.062  1.00                 N  
ATOM    767  CA  ASN   259      33.349  84.484  43.694  1.00                 C  
ATOM    768  C   ASN   259      34.080  83.230  43.627  1.00                 C  
ATOM    769  O   ASN   259      35.259  83.181  43.960  1.00                 O  
ATOM    770  CB  ASN   259      34.080  85.654  43.033  1.00                 C  
ATOM    771  CG  ASN   259      33.270  86.936  43.057  1.00                 C  
ATOM    772  OD1 ASN   259      32.147  86.981  42.554  1.00                 O  
ATOM    773  ND2 ASN   259      33.839  87.983  43.643  1.00                 N  
ATOM    774  N   GLY   260      33.391  82.163  43.269  1.00                 N  
ATOM    775  CA  GLY   260      34.201  81.003  43.197  1.00                 C  
ATOM    776  C   GLY   260      35.310  81.330  42.102  1.00                 C  
ATOM    777  O   GLY   260      35.322  80.859  40.947  1.00                 O  
ATOM    778  N   GLU   261      36.184  82.237  42.629  1.00                 N  
ATOM    779  CA  GLU   261      37.450  83.009  42.289  1.00                 C  
ATOM    780  C   GLU   261      37.943  84.005  41.180  1.00                 C  
ATOM    781  O   GLU   261      38.642  83.625  40.230  1.00                 O  
ATOM    782  CB  GLU   261      38.633  82.053  42.126  1.00                 C  
ATOM    783  CD  GLU   261      41.119  81.771  41.780  1.00                 C  
ATOM    784  CG  GLU   261      39.966  82.747  41.898  1.00                 C  
ATOM    785  OE1 GLU   261      40.901  80.563  42.011  1.00                 O  
ATOM    786  OE2 GLU   261      42.241  82.213  41.456  1.00                 O  
ATOM    787  N   THR   262      37.703  85.309  41.407  1.00                 N  
ATOM    788  CA  THR   262      38.158  86.352  40.476  1.00                 C  
ATOM    789  C   THR   262      37.352  87.649  40.197  1.00                 C  
ATOM    790  O   THR   262      37.564  88.306  39.123  1.00                 O  
ATOM    791  CB  THR   262      38.381  85.787  39.061  1.00                 C  
ATOM    792  OG1 THR   262      39.384  84.765  39.104  1.00                 O  
ATOM    793  CG2 THR   262      38.846  86.885  38.116  1.00                 C  
ATOM    794  N   SER   263      36.520  88.104  41.150  1.00                 N  
ATOM    795  CA  SER   263      35.652  89.232  40.783  1.00                 C  
ATOM    796  C   SER   263      35.190  90.331  41.732  1.00                 C  
ATOM    797  O   SER   263      34.205  91.011  41.478  1.00                 O  
ATOM    798  CB  SER   263      34.326  88.724  40.212  1.00                 C  
ATOM    799  OG  SER   263      33.513  89.800  39.778  1.00                 O  
ATOM    800  N   ASP   264      35.873  90.525  42.832  1.00                 N  
ATOM    801  CA  ASP   264      35.459  91.571  43.767  1.00                 C  
ATOM    802  C   ASP   264      36.496  91.373  44.818  1.00                 C  
ATOM    803  O   ASP   264      36.534  91.996  45.886  1.00                 O  
ATOM    804  CB  ASP   264      34.008  91.357  44.202  1.00                 C  
ATOM    805  CG  ASP   264      33.020  91.605  43.078  1.00                 C  
ATOM    806  OD1 ASP   264      32.848  92.779  42.687  1.00                 O  
ATOM    807  OD2 ASP   264      32.419  90.626  42.589  1.00                 O  
ATOM    808  N   ARG   265      37.331  90.418  44.448  1.00                 N  
ATOM    809  CA  ARG   265      38.432  89.944  45.226  1.00                 C  
ATOM    810  C   ARG   265      39.339  89.148  44.335  1.00                 C  
ATOM    811  O   ARG   265      39.555  87.941  44.474  1.00                 O  
ATOM    812  CB  ARG   265      37.933  89.108  46.407  1.00                 C  
ATOM    813  CD  ARG   265      38.458  87.907  48.547  1.00                 C  
ATOM    814  NE  ARG   265      39.496  87.507  49.494  1.00                 N  
ATOM    815  CG  ARG   265      39.031  88.664  47.360  1.00                 C  
ATOM    816  CZ  ARG   265      39.281  86.744  50.560  1.00                 C  
ATOM    817  NH1 ARG   265      40.287  86.431  51.366  1.00                 N  
ATOM    818  NH2 ARG   265      38.060  86.295  50.819  1.00                 N  
ATOM    819  N   MET   266      39.835  89.868  43.357  1.00                 N  
ATOM    820  CA  MET   266      40.850  89.344  42.486  1.00                 C  
ATOM    821  C   MET   266      41.164  90.416  41.469  1.00                 C  
ATOM    822  O   MET   266      40.721  90.276  40.330  1.00                 O  
ATOM    823  CB  MET   266      40.374  88.047  41.829  1.00                 C  
ATOM    824  SD  MET   266      42.845  86.802  41.986  1.00                 S  
ATOM    825  CE  MET   266      42.129  85.411  42.859  1.00                 C  
ATOM    826  CG  MET   266      41.438  87.346  40.999  1.00                 C  
ATOM    827  N   VAL   267      40.153  91.130  41.002  1.00                 N  
ATOM    828  CA  VAL   267      40.357  92.166  39.977  1.00                 C  
ATOM    829  C   VAL   267      41.019  93.418  40.553  1.00                 C  
ATOM    830  O   VAL   267      41.382  94.342  39.820  1.00                 O  
ATOM    831  CB  VAL   267      39.031  92.558  39.299  1.00                 C  
ATOM    832  CG1 VAL   267      38.406  91.352  38.615  1.00                 C  
ATOM    833  CG2 VAL   267      38.070  93.157  40.314  1.00                 C  
ATOM    834  N   THR   268      41.191  93.476  41.871  1.00                 N  
ATOM    835  CA  THR   268      41.739  94.672  42.545  1.00                 C  
ATOM    836  C   THR   268      43.000  94.332  43.346  1.00                 C  
ATOM    837  O   THR   268      42.941  93.984  44.529  1.00                 O  
ATOM    838  CB  THR   268      40.701  95.317  43.482  1.00                 C  
ATOM    839  OG1 THR   268      40.233  94.344  44.424  1.00                 O  
ATOM    840  CG2 THR   268      39.513  95.834  42.685  1.00                 C  
ATOM    841  N   ASP   269      44.169  94.431  42.702  1.00                 N  
ATOM    842  CA  ASP   269      45.441  93.993  43.282  1.00                 C  
ATOM    843  C   ASP   269      45.873  94.926  44.430  1.00                 C  
ATOM    844  O   ASP   269      45.228  95.932  44.734  1.00                 O  
ATOM    845  CB  ASP   269      46.529  93.939  42.208  1.00                 C  
ATOM    846  CG  ASP   269      46.926  95.315  41.711  1.00                 C  
ATOM    847  OD1 ASP   269      46.624  96.308  42.406  1.00                 O  
ATOM    848  OD2 ASP   269      47.539  95.401  40.626  1.00                 O  
ATOM    849  N   THR   270      46.986  94.578  45.074  1.00                 N  
ATOM    850  CA  THR   270      47.570  95.361  46.167  1.00                 C  
ATOM    851  C   THR   270      49.092  95.393  46.042  1.00                 C  
ATOM    852  O   THR   270      49.673  95.080  45.000  1.00                 O  
ATOM    853  CB  THR   270      47.171  94.795  47.543  1.00                 C  
ATOM    854  OG1 THR   270      47.741  93.491  47.710  1.00                 O  
ATOM    855  CG2 THR   270      45.658  94.682  47.654  1.00                 C  
ATOM    856  N   SER   271      49.746  95.782  47.128  1.00                 N  
ATOM    857  CA  SER   271      51.195  95.756  47.200  1.00                 C  
ATOM    858  C   SER   271      51.549  95.381  48.639  1.00                 C  
ATOM    859  O   SER   271      52.543  95.868  49.185  1.00                 O  
ATOM    860  CB  SER   271      51.776  97.109  46.786  1.00                 C  
ATOM    861  OG  SER   271      51.269  98.153  47.599  1.00                 O  
ATOM    862  N   HIS   272      50.853  94.502  49.292  1.00                 N  
ATOM    863  CA  HIS   272      49.613  93.867  48.766  1.00                 C  
ATOM    864  C   HIS   272      48.181  93.940  49.436  1.00                 C  
ATOM    865  O   HIS   272      47.766  93.001  50.120  1.00                 O  
ATOM    866  CB  HIS   272      49.808  92.357  48.611  1.00                 C  
ATOM    867  CG  HIS   272      50.882  91.984  47.637  1.00                 C  
ATOM    868  ND1 HIS   272      50.734  92.127  46.275  1.00                 N  
ATOM    869  CE1 HIS   272      51.858  91.711  45.666  1.00                 C  
ATOM    870  CD2 HIS   272      52.227  91.436  47.734  1.00                 C  
ATOM    871  NE2 HIS   272      52.758  91.295  46.535  1.00                 N  
ATOM    872  N   GLY   273      47.463  95.052  49.245  1.00                 N  
ATOM    873  CA  GLY   273      46.086  95.214  49.703  1.00                 C  
ATOM    874  C   GLY   273      45.533  96.503  49.078  1.00                 C  
ATOM    875  O   GLY   273      46.079  97.620  49.311  1.00                 O  
ATOM    876  N   SER   274      44.514  96.327  48.213  1.00                 N  
ATOM    877  CA  SER   274      43.843  97.478  47.590  1.00                 C  
ATOM    878  C   SER   274      43.293  98.172  48.826  1.00                 C  
ATOM    879  O   SER   274      42.082  98.354  49.015  1.00                 O  
ATOM    880  CB  SER   274      42.799  97.005  46.576  1.00                 C  
ATOM    881  OG  SER   274      41.759  96.284  47.213  1.00                 O  
ATOM    882  N   THR   275      44.261  98.537  49.655  1.00                 N  
ATOM    883  CA  THR   275      44.095  99.141  50.943  1.00                 C  
ATOM    884  C   THR   275      43.042 100.149  51.290  1.00                 C  
ATOM    885  O   THR   275      43.200 101.368  51.150  1.00                 O  
ATOM    886  CB  THR   275      45.374  99.871  51.393  1.00                 C  
ATOM    887  OG1 THR   275      46.457  98.936  51.475  1.00                 O  
ATOM    888  CG2 THR   275      45.173 100.503  52.762  1.00                 C  
ATOM    889  N   HIS   276      41.930  99.565  51.691  1.00                 N  
ATOM    890  CA  HIS   276      40.817 100.236  52.319  1.00                 C  
ATOM    891  C   HIS   276      41.133  99.218  53.499  1.00                 C  
ATOM    892  O   HIS   276      40.205  98.838  54.209  1.00                 O  
ATOM    893  CB  HIS   276      39.566 100.133  51.444  1.00                 C  
ATOM    894  CG  HIS   276      39.707 100.796  50.109  1.00                 C  
ATOM    895  ND1 HIS   276      39.748 102.165  49.959  1.00                 N  
ATOM    896  CE1 HIS   276      39.879 102.459  48.653  1.00                 C  
ATOM    897  CD2 HIS   276      39.829 100.342  48.731  1.00                 C  
ATOM    898  NE2 HIS   276      39.928 101.369  47.911  1.00                 N  
ATOM    899  N   PHE   277      42.431  98.789  53.684  1.00                 N  
ATOM    900  CA  PHE   277      42.877  97.729  54.705  1.00                 C  
ATOM    901  C   PHE   277      44.333  97.381  55.291  1.00                 C  
ATOM    902  O   PHE   277      45.341  97.942  54.849  1.00                 O  
ATOM    903  CB  PHE   277      42.475  96.330  54.235  1.00                 C  
ATOM    904  CG  PHE   277      40.992  96.137  54.102  1.00                 C  
ATOM    905  CZ  PHE   277      38.246  95.779  53.862  1.00                 C  
ATOM    906  CD1 PHE   277      40.343  96.443  52.918  1.00                 C  
ATOM    907  CE1 PHE   277      38.978  96.266  52.796  1.00                 C  
ATOM    908  CD2 PHE   277      40.245  95.651  55.160  1.00                 C  
ATOM    909  CE2 PHE   277      38.880  95.474  55.037  1.00                 C  
ATOM    910  N   SER   278      44.410  96.396  56.229  1.00                 N  
ATOM    911  CA  SER   278      45.668  95.968  56.946  1.00                 C  
ATOM    912  C   SER   278      46.270  94.523  56.893  1.00                 C  
ATOM    913  O   SER   278      45.646  93.563  57.352  1.00                 O  
ATOM    914  CB  SER   278      45.539  96.219  58.450  1.00                 C  
ATOM    915  OG  SER   278      46.683  95.753  59.144  1.00                 O  
ATOM    916  N   PHE   279      47.503  94.396  56.383  1.00                 N  
ATOM    917  CA  PHE   279      48.225  93.105  56.291  1.00                 C  
ATOM    918  C   PHE   279      48.955  92.834  57.600  1.00                 C  
ATOM    919  O   PHE   279      49.426  93.761  58.254  1.00                 O  
ATOM    920  CB  PHE   279      49.202  93.120  55.114  1.00                 C  
ATOM    921  CG  PHE   279      50.267  94.174  55.224  1.00                 C  
ATOM    922  CZ  PHE   279      52.234  96.128  55.424  1.00                 C  
ATOM    923  CD1 PHE   279      51.432  93.930  55.931  1.00                 C  
ATOM    924  CE1 PHE   279      52.412  94.900  56.032  1.00                 C  
ATOM    925  CD2 PHE   279      50.104  95.409  54.621  1.00                 C  
ATOM    926  CE2 PHE   279      51.084  96.378  54.722  1.00                 C  
ATOM    927  N   ASP   280      49.089  91.571  57.980  1.00                 N  
ATOM    928  CA  ASP   280      49.766  91.277  59.233  1.00                 C  
ATOM    929  C   ASP   280      50.903  90.258  59.157  1.00                 C  
ATOM    930  O   ASP   280      51.157  89.678  58.103  1.00                 O  
ATOM    931  CB  ASP   280      48.767  90.771  60.276  1.00                 C  
ATOM    932  CG  ASP   280      49.249  90.986  61.697  1.00                 C  
ATOM    933  OD1 ASP   280      50.381  91.486  61.871  1.00                 O  
ATOM    934  OD2 ASP   280      48.496  90.656  62.636  1.00                 O  
ATOM    935  N   LEU   281      51.601  90.036  60.267  1.00                 N  
ATOM    936  CA  LEU   281      52.696  89.059  60.261  1.00                 C  
ATOM    937  C   LEU   281      52.195  87.634  60.547  1.00                 C  
ATOM    938  O   LEU   281      52.914  86.809  61.120  1.00                 O  
ATOM    939  CB  LEU   281      53.764  89.444  61.287  1.00                 C  
ATOM    940  CG  LEU   281      54.479  90.776  61.053  1.00                 C  
ATOM    941  CD1 LEU   281      55.435  91.082  62.196  1.00                 C  
ATOM    942  CD2 LEU   281      55.227  90.759  59.728  1.00                 C  
ATOM    943  N   SER   282      50.953  87.367  60.151  1.00                 N  
ATOM    944  CA  SER   282      50.311  86.061  60.319  1.00                 C  
ATOM    945  C   SER   282      49.048  86.068  59.541  1.00                 C  
ATOM    946  O   SER   282      47.944  86.034  60.096  1.00                 O  
ATOM    947  CB  SER   282      50.062  85.773  61.801  1.00                 C  
ATOM    948  OG  SER   282      49.479  84.494  61.981  1.00                 O  
ATOM    949  N   GLY   283      49.197  86.080  58.240  1.00                 N  
ATOM    950  CA  GLY   283      48.007  86.089  57.454  1.00                 C  
ATOM    951  C   GLY   283      47.884  87.448  56.874  1.00                 C  
ATOM    952  O   GLY   283      48.693  88.355  57.122  1.00                 O  
ATOM    953  N   GLN   284      46.831  87.585  56.102  1.00                 N  
ATOM    954  CA  GLN   284      46.626  88.836  55.461  1.00                 C  
ATOM    955  C   GLN   284      45.300  89.531  55.930  1.00                 C  
ATOM    956  O   GLN   284      44.521  88.940  56.702  1.00                 O  
ATOM    957  CB  GLN   284      46.602  88.662  53.941  1.00                 C  
ATOM    958  CD  GLN   284      47.837  87.967  51.851  1.00                 C  
ATOM    959  CG  GLN   284      47.900  88.129  53.357  1.00                 C  
ATOM    960  OE1 GLN   284      46.835  87.503  51.307  1.00                 O  
ATOM    961  NE2 GLN   284      48.912  88.351  51.171  1.00                 N  
ATOM    962  N   CYS   285      45.116  90.795  55.490  1.00                 N  
ATOM    963  CA  CYS   285      44.025  91.821  55.795  1.00                 C  
ATOM    964  C   CYS   285      42.445  91.685  56.041  1.00                 C  
ATOM    965  O   CYS   285      41.817  90.671  55.678  1.00                 O  
ATOM    966  CB  CYS   285      43.970  92.887  54.699  1.00                 C  
ATOM    967  SG  CYS   285      43.409  92.278  53.092  1.00                 S  
ATOM    968  N   LYS   286      41.853  92.772  56.627  1.00                 N  
ATOM    969  CA  LYS   286      40.433  92.885  57.161  1.00                 C  
ATOM    970  C   LYS   286      39.369  94.119  57.005  1.00                 C  
ATOM    971  O   LYS   286      39.802  95.253  56.783  1.00                 O  
ATOM    972  CB  LYS   286      40.417  92.717  58.682  1.00                 C  
ATOM    973  CD  LYS   286      40.781  91.233  60.673  1.00                 C  
ATOM    974  CE  LYS   286      41.257  89.871  61.153  1.00                 C  
ATOM    975  CG  LYS   286      40.875  91.349  59.160  1.00                 C  
ATOM    976  NZ  LYS   286      41.135  89.730  62.630  1.00                 N  
ATOM    977  N   PRO   287      38.025  93.839  57.159  1.00                 N  
ATOM    978  CA  PRO   287      36.741  94.732  57.094  1.00                 C  
ATOM    979  C   PRO   287      36.628  95.815  58.249  1.00                 C  
ATOM    980  O   PRO   287      37.320  95.665  59.233  1.00                 O  
ATOM    981  CB  PRO   287      35.588  93.732  57.202  1.00                 C  
ATOM    982  CD  PRO   287      37.595  92.479  57.569  1.00                 C  
ATOM    983  CG  PRO   287      36.154  92.593  57.983  1.00                 C  
ATOM    984  N   SER   288      35.751  96.841  58.162  1.00                 N  
ATOM    985  CA  SER   288      35.553  97.830  59.262  1.00                 C  
ATOM    986  C   SER   288      36.788  97.923  60.199  1.00                 C  
ATOM    987  O   SER   288      36.671  97.938  61.439  1.00                 O  
ATOM    988  CB  SER   288      34.314  97.474  60.086  1.00                 C  
ATOM    989  OG  SER   288      34.494  96.250  60.776  1.00                 O  
ATOM    990  N   LEU   289      37.961  97.846  59.565  1.00                 N  
ATOM    991  CA  LEU   289      39.296  97.860  60.182  1.00                 C  
ATOM    992  C   LEU   289      39.490  97.026  61.456  1.00                 C  
ATOM    993  O   LEU   289      40.146  97.526  62.346  1.00                 O  
ATOM    994  CB  LEU   289      39.712  99.291  60.526  1.00                 C  
ATOM    995  CG  LEU   289      39.760 100.282  59.362  1.00                 C  
ATOM    996  CD1 LEU   289      40.112 101.677  59.856  1.00                 C  
ATOM    997  CD2 LEU   289      40.759  99.827  58.309  1.00                 C  
ATOM    998  N   TYR   290      39.032  95.780  61.594  1.00                 N  
ATOM    999  CA  TYR   290      39.180  95.109  62.940  1.00                 C  
ATOM   1000  C   TYR   290      40.541  95.170  63.651  1.00                 C  
ATOM   1001  O   TYR   290      40.930  94.225  64.339  1.00                 O  
ATOM   1002  CB  TYR   290      38.828  93.623  62.840  1.00                 C  
ATOM   1003  CG  TYR   290      38.918  92.882  64.155  1.00                 C  
ATOM   1004  OH  TYR   290      39.152  90.851  67.775  1.00                 O  
ATOM   1005  CZ  TYR   290      39.076  91.523  66.577  1.00                 C  
ATOM   1006  CD1 TYR   290      37.911  92.994  65.104  1.00                 C  
ATOM   1007  CE1 TYR   290      37.985  92.320  66.309  1.00                 C  
ATOM   1008  CD2 TYR   290      40.010  92.074  64.442  1.00                 C  
ATOM   1009  CE2 TYR   290      40.101  91.393  65.641  1.00                 C  
TER
