# Supplementary material for: Comparative Single-Cell Transcriptomics Reveals Novel Genes Involved in Bivalve Embryonic Shell Formation and Questions Ontogenetic Homology of Molluscan Shell Types
Source: Front Cell Dev Biol. 2022 Jun 9;10:883755. doi: 10.3389/fcell.2022.883755 (PMC9261976; doi:10.3389/fcell.2022.883755)
Supplement: Supplementary file 1 [file DataSheet1.ZIP › Supplementary_File1/s_f_2/71b1438280455e01.final.pdb]

SSBOND   1 CYS     20    CYS     36
ATOM      1  N   MET     1      10.769  21.329  23.855  1.00                 N  
ATOM      2  CA  MET     1      11.854  21.623  22.923  1.00                 C  
ATOM      3  C   MET     1      11.637  20.977  21.576  1.00                 C  
ATOM      4  O   MET     1      11.925  21.590  20.530  1.00                 O  
ATOM      5  CB  MET     1      13.195  21.165  23.500  1.00                 C  
ATOM      6  SD  MET     1      15.168  21.314  25.440  1.00                 S  
ATOM      7  CE  MET     1      16.371  21.661  24.159  1.00                 C  
ATOM      8  CG  MET     1      13.670  21.982  24.690  1.00                 C  
ATOM      9  N   ILE     2      11.200  19.720  21.564  1.00                 N  
ATOM     10  CA  ILE     2      10.976  19.055  20.291  1.00                 C  
ATOM     11  C   ILE     2       9.906  19.797  19.516  1.00                 C  
ATOM     12  O   ILE     2      10.039  19.994  18.299  1.00                 O  
ATOM     13  CB  ILE     2      10.584  17.579  20.487  1.00                 C  
ATOM     14  CD1 ILE     2      11.396  15.398  21.526  1.00                 C  
ATOM     15  CG1 ILE     2      11.767  16.782  21.040  1.00                 C  
ATOM     16  CG2 ILE     2      10.062  16.989  19.185  1.00                 C  
ATOM     17  N   LEU     3       8.831  20.200  20.173  1.00                 N  
ATOM     18  CA  LEU     3       7.783  20.972  19.502  1.00                 C  
ATOM     19  C   LEU     3       8.285  22.323  19.058  1.00                 C  
ATOM     20  O   LEU     3       7.821  22.863  18.029  1.00                 O  
ATOM     21  CB  LEU     3       6.573  21.146  20.422  1.00                 C  
ATOM     22  CG  LEU     3       5.779  19.878  20.745  1.00                 C  
ATOM     23  CD1 LEU     3       4.705  20.166  21.782  1.00                 C  
ATOM     24  CD2 LEU     3       5.156  19.299  19.484  1.00                 C  
ATOM     25  N   LEU     4       9.225  22.916  19.799  1.00                 N  
ATOM     26  CA  LEU     4       9.826  24.179  19.389  1.00                 C  
ATOM     27  C   LEU     4      10.479  24.048  18.024  1.00                 C  
ATOM     28  O   LEU     4      10.332  24.892  17.141  1.00                 O  
ATOM     29  CB  LEU     4      10.852  24.645  20.424  1.00                 C  
ATOM     30  CG  LEU     4      11.429  26.048  20.223  1.00                 C  
ATOM     31  CD1 LEU     4      12.041  26.568  21.514  1.00                 C  
ATOM     32  CD2 LEU     4      12.464  26.049  19.108  1.00                 C  
ATOM     33  N   LYS     5      11.270  22.958  17.854  1.00                 N  
ATOM     34  CA  LYS     5      11.978  22.747  16.608  1.00                 C  
ATOM     35  C   LYS     5      11.126  22.123  15.507  1.00                 C  
ATOM     36  O   LYS     5      11.426  22.306  14.316  1.00                 O  
ATOM     37  CB  LYS     5      13.205  21.861  16.832  1.00                 C  
ATOM     38  CD  LYS     5      14.887  23.713  17.033  1.00                 C  
ATOM     39  CE  LYS     5      16.026  24.287  17.860  1.00                 C  
ATOM     40  CG  LYS     5      14.276  22.494  17.705  1.00                 C  
ATOM     41  NZ  LYS     5      16.611  25.504  17.232  1.00                 N  
ATOM     42  N   THR     6      11.060  20.804  15.430  1.00                 N  
ATOM     43  CA  THR     6      10.348  20.139  14.360  1.00                 C  
ATOM     44  C   THR     6       8.833  20.222  14.391  1.00                 C  
ATOM     45  O   THR     6       8.181  20.338  13.350  1.00                 O  
ATOM     46  CB  THR     6      10.694  18.640  14.298  1.00                 C  
ATOM     47  OG1 THR     6      10.348  18.015  15.540  1.00                 O  
ATOM     48  CG2 THR     6      12.183  18.446  14.054  1.00                 C  
ATOM     49  N   SER     7       8.231  20.165  15.570  1.00                 N  
ATOM     50  CA  SER     7       6.786  20.197  15.635  1.00                 C  
ATOM     51  C   SER     7       6.232  18.801  15.894  1.00                 C  
ATOM     52  O   SER     7       5.023  18.590  16.029  1.00                 O  
ATOM     53  CB  SER     7       6.204  20.770  14.341  1.00                 C  
ATOM     54  OG  SER     7       6.168  19.789  13.319  1.00                 O  
ATOM     55  N   HIS     8       7.137  17.818  15.967  1.00                 N  
ATOM     56  CA  HIS     8       6.760  16.447  16.236  1.00                 C  
ATOM     57  C   HIS     8       6.265  16.301  17.652  1.00                 C  
ATOM     58  O   HIS     8       6.838  16.813  18.617  1.00                 O  
ATOM     59  CB  HIS     8       7.941  15.507  15.986  1.00                 C  
ATOM     60  CG  HIS     8       8.338  15.406  14.546  1.00                 C  
ATOM     61  ND1 HIS     8       7.552  14.788  13.598  1.00                 N  
ATOM     62  CE1 HIS     8       8.168  14.856  12.405  1.00                 C  
ATOM     63  CD2 HIS     8       9.480  15.836  13.751  1.00                 C  
ATOM     64  NE2 HIS     8       9.326  15.483  12.489  1.00                 N  
ATOM     65  N   ASN     9       5.167  15.579  17.773  1.00                 N  
ATOM     66  CA  ASN     9       4.568  15.326  19.060  1.00                 C  
ATOM     67  C   ASN     9       5.263  14.145  19.724  1.00                 C  
ATOM     68  O   ASN     9       5.977  13.367  19.086  1.00                 O  
ATOM     69  CB  ASN     9       3.065  15.080  18.912  1.00                 C  
ATOM     70  CG  ASN     9       2.308  16.328  18.503  1.00                 C  
ATOM     71  OD1 ASN     9       2.489  17.395  19.088  1.00                 O  
ATOM     72  ND2 ASN     9       1.455  16.196  17.493  1.00                 N  
ATOM     73  N   PRO    10       5.058  13.999  21.021  1.00                 N  
ATOM     74  CA  PRO    10       5.704  12.944  21.747  1.00                 C  
ATOM     75  C   PRO    10       5.409  11.545  21.263  1.00                 C  
ATOM     76  O   PRO    10       6.241  10.644  21.404  1.00                 O  
ATOM     77  CB  PRO    10       5.189  13.110  23.178  1.00                 C  
ATOM     78  CD  PRO    10       4.272  14.937  21.933  1.00                 C  
ATOM     79  CG  PRO    10       4.822  14.553  23.278  1.00                 C  
ATOM     80  N   LEU    11       4.232  11.298  20.679  1.00                 N  
ATOM     81  CA  LEU    11       3.971   9.950  20.192  1.00                 C  
ATOM     82  C   LEU    11       4.839   9.640  18.981  1.00                 C  
ATOM     83  O   LEU    11       5.265   8.506  18.749  1.00                 O  
ATOM     84  CB  LEU    11       2.491   9.784  19.842  1.00                 C  
ATOM     85  CG  LEU    11       1.509   9.818  21.015  1.00                 C  
ATOM     86  CD1 LEU    11       0.073   9.796  20.514  1.00                 C  
ATOM     87  CD2 LEU    11       1.758   8.653  21.959  1.00                 C  
ATOM     88  N   ALA    12       5.071  10.582  18.244  1.00                 N  
ATOM     89  CA  ALA    12       5.925  10.449  17.083  1.00                 C  
ATOM     90  C   ALA    12       7.305   9.881  17.369  1.00                 C  
ATOM     91  O   ALA    12       7.876   9.160  16.555  1.00                 O  
ATOM     92  CB  ALA    12       6.100  11.795  16.397  1.00                 C  
ATOM     93  N   PHE    13       7.855  10.347  18.450  1.00                 N  
ATOM     94  CA  PHE    13       9.287   9.973  18.619  1.00                 C  
ATOM     95  C   PHE    13       9.423   8.856  19.630  1.00                 C  
ATOM     96  O   PHE    13      10.454   8.204  19.677  1.00                 O  
ATOM     97  CB  PHE    13      10.111  11.188  19.049  1.00                 C  
ATOM     98  CG  PHE    13      10.176  12.274  18.013  1.00                 C  
ATOM     99  CZ  PHE    13      10.298  14.288  16.101  1.00                 C  
ATOM    100  CD1 PHE    13       9.920  11.997  16.682  1.00                 C  
ATOM    101  CE1 PHE    13       9.980  12.996  15.729  1.00                 C  
ATOM    102  CD2 PHE    13      10.493  13.573  18.370  1.00                 C  
ATOM    103  CE2 PHE    13      10.553  14.572  17.417  1.00                 C  
ATOM    104  N   ASN    14       8.484   8.622  20.524  1.00                 N  
ATOM    105  CA  ASN    14       8.645   7.580  21.532  1.00                 C  
ATOM    106  C   ASN    14       8.505   6.221  20.843  1.00                 C  
ATOM    107  O   ASN    14       7.648   6.114  19.941  1.00                 O  
ATOM    108  CB  ASN    14       7.627   7.763  22.659  1.00                 C  
ATOM    109  CG  ASN    14       7.894   9.003  23.490  1.00                 C  
ATOM    110  OD1 ASN    14       9.031   9.466  23.584  1.00                 O  
ATOM    111  ND2 ASN    14       6.844   9.546  24.095  1.00                 N  
ATOM    112  N   GLY    15       9.333   5.275  21.213  1.00                 N  
ATOM    113  CA  GLY    15       9.255   3.991  20.578  1.00                 C  
ATOM    114  C   GLY    15       9.393   4.161  19.059  1.00                 C  
ATOM    115  O   GLY    15       8.546   3.857  18.263  1.00                 O  
ATOM    116  N   TYR    16      10.585   4.623  18.744  1.00                 N  
ATOM    117  CA  TYR    16      11.071   4.754  17.382  1.00                 C  
ATOM    118  C   TYR    16      12.479   4.149  17.395  1.00                 C  
ATOM    119  O   TYR    16      13.312   4.546  18.188  1.00                 O  
ATOM    120  CB  TYR    16      11.050   6.220  16.944  1.00                 C  
ATOM    121  CG  TYR    16      11.545   6.445  15.534  1.00                 C  
ATOM    122  OH  TYR    16      12.891   7.066  11.648  1.00                 O  
ATOM    123  CZ  TYR    16      12.447   6.860  12.935  1.00                 C  
ATOM    124  CD1 TYR    16      10.651   6.649  14.490  1.00                 C  
ATOM    125  CE1 TYR    16      11.095   6.855  13.198  1.00                 C  
ATOM    126  CD2 TYR    16      12.905   6.453  15.250  1.00                 C  
ATOM    127  CE2 TYR    16      13.367   6.658  13.963  1.00                 C  
ATOM    128  N   GLY    17      12.710   3.273  16.419  1.00                 N  
ATOM    129  CA  GLY    17      14.020   2.712  16.294  1.00                 C  
ATOM    130  C   GLY    17      14.448   1.902  17.526  1.00                 C  
ATOM    131  O   GLY    17      13.615   1.443  18.315  1.00                 O  
ATOM    132  N   ASN    18      15.749   1.729  17.656  1.00                 N  
ATOM    133  CA  ASN    18      16.307   1.010  18.789  1.00                 C  
ATOM    134  C   ASN    18      16.549   1.896  20.007  1.00                 C  
ATOM    135  O   ASN    18      16.703   1.331  21.101  1.00                 O  
ATOM    136  CB  ASN    18      17.614   0.320  18.395  1.00                 C  
ATOM    137  CG  ASN    18      17.398  -0.833  17.434  1.00                 C  
ATOM    138  OD1 ASN    18      16.321  -1.427  17.395  1.00                 O  
ATOM    139  ND2 ASN    18      18.424  -1.153  16.654  1.00                 N  
ATOM    140  N   TRP    19      16.616   3.207  19.835  1.00                 N  
ATOM    141  CA  TRP    19      17.029   4.092  20.918  1.00                 C  
ATOM    142  C   TRP    19      16.005   5.113  21.350  1.00                 C  
ATOM    143  O   TRP    19      16.157   5.650  22.465  1.00                 O  
ATOM    144  CB  TRP    19      18.304   4.847  20.537  1.00                 C  
ATOM    145  CG  TRP    19      19.497   3.958  20.362  1.00                 C  
ATOM    146  CD1 TRP    19      19.774   3.158  19.290  1.00                 C  
ATOM    147  NE1 TRP    19      20.958   2.491  19.490  1.00                 N  
ATOM    148  CD2 TRP    19      20.577   3.778  21.287  1.00                 C  
ATOM    149  CE2 TRP    19      21.469   2.856  20.710  1.00                 C  
ATOM    150  CH2 TRP    19      22.907   2.983  22.579  1.00                 C  
ATOM    151  CZ2 TRP    19      22.640   2.451  21.349  1.00                 C  
ATOM    152  CE3 TRP    19      20.874   4.307  22.546  1.00                 C  
ATOM    153  CZ3 TRP    19      22.036   3.902  23.176  1.00                 C  
ATOM    154  N   CYS    20      15.049   5.493  20.528  1.00                 N  
ATOM    155  CA  CYS    20      14.141   6.568  20.920  1.00                 C  
ATOM    156  C   CYS    20      13.034   5.993  21.816  1.00                 C  
ATOM    157  O   CYS    20      12.136   5.292  21.355  1.00                 O  
ATOM    158  CB  CYS    20      13.551   7.248  19.683  1.00                 C  
ATOM    159  SG  CYS    20      14.769   8.067  18.628  1.00                 S  
ATOM    160  N   GLY    21      13.180   6.278  23.080  1.00                 N  
ATOM    161  CA  GLY    21      12.322   5.772  24.146  1.00                 C  
ATOM    162  C   GLY    21      13.118   4.996  25.173  1.00                 C  
ATOM    163  O   GLY    21      14.354   5.046  25.256  1.00                 O  
ATOM    164  N   TYR    22      12.366   4.258  25.995  1.00                 N  
ATOM    165  CA  TYR    22      12.972   3.487  27.056  1.00                 C  
ATOM    166  C   TYR    22      14.012   2.538  26.460  1.00                 C  
ATOM    167  O   TYR    22      13.871   1.949  25.393  1.00                 O  
ATOM    168  CB  TYR    22      11.905   2.715  27.834  1.00                 C  
ATOM    169  CG  TYR    22      12.454   1.899  28.983  1.00                 C  
ATOM    170  OH  TYR    22      13.966  -0.329  32.151  1.00                 O  
ATOM    171  CZ  TYR    22      13.465   0.407  31.102  1.00                 C  
ATOM    172  CD1 TYR    22      12.815   2.508  30.178  1.00                 C  
ATOM    173  CE1 TYR    22      13.318   1.771  31.233  1.00                 C  
ATOM    174  CD2 TYR    22      12.609   0.524  28.868  1.00                 C  
ATOM    175  CE2 TYR    22      13.110  -0.229  29.913  1.00                 C  
ATOM    176  N   GLY    23      15.091   2.363  27.165  1.00                 N  
ATOM    177  CA  GLY    23      16.286   1.685  26.905  1.00                 C  
ATOM    178  C   GLY    23      16.906   2.238  25.641  1.00                 C  
ATOM    179  O   GLY    23      16.760   3.367  25.186  1.00                 O  
ATOM    180  N   GLY    24      17.633   1.340  24.992  1.00                 N  
ATOM    181  CA  GLY    24      18.282   1.676  23.729  1.00                 C  
ATOM    182  C   GLY    24      19.541   0.855  23.672  1.00                 C  
ATOM    183  O   GLY    24      20.405   1.094  24.508  1.00                 O  
ATOM    184  N   SER    25      19.675  -0.009  22.712  1.00                 N  
ATOM    185  CA  SER    25      20.832  -0.863  22.511  1.00                 C  
ATOM    186  C   SER    25      20.851  -1.284  21.053  1.00                 C  
ATOM    187  O   SER    25      19.878  -1.146  20.293  1.00                 O  
ATOM    188  CB  SER    25      20.778  -2.069  23.451  1.00                 C  
ATOM    189  OG  SER    25      19.709  -2.934  23.109  1.00                 O  
ATOM    190  N   GLY    26      21.982  -1.809  20.639  1.00                 N  
ATOM    191  CA  GLY    26      22.187  -2.288  19.318  1.00                 C  
ATOM    192  C   GLY    26      22.603  -1.219  18.349  1.00                 C  
ATOM    193  O   GLY    26      22.973  -0.113  18.708  1.00                 O  
ATOM    194  N   ASP    27      22.567  -1.555  17.066  1.00                 N  
ATOM    195  CA  ASP    27      22.954  -0.593  16.054  1.00                 C  
ATOM    196  C   ASP    27      21.789   0.347  15.730  1.00                 C  
ATOM    197  O   ASP    27      20.685  -0.125  15.423  1.00                 O  
ATOM    198  CB  ASP    27      23.428  -1.309  14.788  1.00                 C  
ATOM    199  CG  ASP    27      24.754  -2.017  14.981  1.00                 C  
ATOM    200  OD1 ASP    27      25.431  -1.745  15.994  1.00                 O  
ATOM    201  OD2 ASP    27      25.117  -2.845  14.118  1.00                 O  
ATOM    202  N   THR    28      21.979   1.649  15.810  1.00                 N  
ATOM    203  CA  THR    28      20.879   2.561  15.443  1.00                 C  
ATOM    204  C   THR    28      20.473   2.281  13.993  1.00                 C  
ATOM    205  O   THR    28      21.308   2.039  13.129  1.00                 O  
ATOM    206  CB  THR    28      21.286   4.036  15.620  1.00                 C  
ATOM    207  OG1 THR    28      22.445   4.313  14.824  1.00                 O  
ATOM    208  CG2 THR    28      21.614   4.327  17.076  1.00                 C  
ATOM    209  N   VAL    29      19.167   2.391  13.719  1.00                 N  
ATOM    210  CA  VAL    29      18.656   2.004  12.426  1.00                 C  
ATOM    211  C   VAL    29      18.678   3.121  11.395  1.00                 C  
ATOM    212  O   VAL    29      18.553   2.825  10.169  1.00                 O  
ATOM    213  CB  VAL    29      17.215   1.470  12.525  1.00                 C  
ATOM    214  CG1 VAL    29      17.157   0.262  13.447  1.00                 C  
ATOM    215  CG2 VAL    29      16.275   2.562  13.012  1.00                 C  
ATOM    216  N   ASP    30      18.832   4.357  11.793  1.00                 N  
ATOM    217  CA  ASP    30      18.842   5.505  10.899  1.00                 C  
ATOM    218  C   ASP    30      19.354   6.709  11.675  1.00                 C  
ATOM    219  O   ASP    30      19.756   6.594  12.843  1.00                 O  
ATOM    220  CB  ASP    30      17.443   5.754  10.331  1.00                 C  
ATOM    221  CG  ASP    30      16.418   6.037  11.411  1.00                 C  
ATOM    222  OD1 ASP    30      16.792   6.628  12.446  1.00                 O  
ATOM    223  OD2 ASP    30      15.240   5.667  11.223  1.00                 O  
ATOM    224  N   ALA    31      19.391   7.860  11.015  1.00                 N  
ATOM    225  CA  ALA    31      19.955   9.051  11.645  1.00                 C  
ATOM    226  C   ALA    31      19.108   9.542  12.818  1.00                 C  
ATOM    227  O   ALA    31      19.683  10.005  13.805  1.00                 O  
ATOM    228  CB  ALA    31      20.106  10.169  10.625  1.00                 C  
ATOM    229  N   ILE    32      17.791   9.445  12.750  1.00                 N  
ATOM    230  CA  ILE    32      16.964   9.805  13.894  1.00                 C  
ATOM    231  C   ILE    32      17.275   8.913  15.083  1.00                 C  
ATOM    232  O   ILE    32      17.438   9.402  16.223  1.00                 O  
ATOM    233  CB  ILE    32      15.464   9.727  13.553  1.00                 C  
ATOM    234  CD1 ILE    32      13.711  10.649  11.948  1.00                 C  
ATOM    235  CG1 ILE    32      15.088  10.821  12.552  1.00                 C  
ATOM    236  CG2 ILE    32      14.625   9.805  14.819  1.00                 C  
ATOM    237  N   ASP    33      17.420   7.625  14.828  1.00                 N  
ATOM    238  CA  ASP    33      17.778   6.723  15.913  1.00                 C  
ATOM    239  C   ASP    33      19.144   7.098  16.487  1.00                 C  
ATOM    240  O   ASP    33      19.356   7.016  17.710  1.00                 O  
ATOM    241  CB  ASP    33      17.782   5.273  15.425  1.00                 C  
ATOM    242  CG  ASP    33      17.997   4.280  16.551  1.00                 C  
ATOM    243  OD1 ASP    33      18.031   4.709  17.723  1.00                 O  
ATOM    244  OD2 ASP    33      18.131   3.073  16.260  1.00                 O  
ATOM    245  N   GLU    34      20.094   7.518  15.637  1.00                 N  
ATOM    246  CA  GLU    34      21.358   7.993  16.128  1.00                 C  
ATOM    247  C   GLU    34      21.209   9.242  17.001  1.00                 C  
ATOM    248  O   GLU    34      21.922   9.400  17.990  1.00                 O  
ATOM    249  CB  GLU    34      22.306   8.294  14.965  1.00                 C  
ATOM    250  CD  GLU    34      24.464   7.688  16.129  1.00                 C  
ATOM    251  CG  GLU    34      23.686   8.763  15.395  1.00                 C  
ATOM    252  OE1 GLU    34      24.108   6.499  15.991  1.00                 O  
ATOM    253  OE2 GLU    34      25.429   8.036  16.842  1.00                 O  
ATOM    254  N   CYS    35      20.288  10.152  16.646  1.00                 N  
ATOM    255  CA  CYS    35      20.024  11.275  17.538  1.00                 C  
ATOM    256  C   CYS    35      19.635  10.774  18.933  1.00                 C  
ATOM    257  O   CYS    35      20.077  11.319  19.954  1.00                 O  
ATOM    258  CB  CYS    35      18.920  12.166  16.965  1.00                 C  
ATOM    259  SG  CYS    35      19.405  13.104  15.497  1.00                 S  
ATOM    260  N   CYS    36      18.767   9.775  18.973  1.00                 N  
ATOM    261  CA  CYS    36      18.330   9.211  20.267  1.00                 C  
ATOM    262  C   CYS    36      19.459   8.483  20.985  1.00                 C  
ATOM    263  O   CYS    36      19.518   8.537  22.219  1.00                 O  
ATOM    264  CB  CYS    36      17.152   8.256  20.065  1.00                 C  
ATOM    265  SG  CYS    36      15.608   9.065  19.584  1.00                 S  
ATOM    266  N   LYS    37      20.312   7.774  20.259  1.00                 N  
ATOM    267  CA  LYS    37      21.472   7.147  20.874  1.00                 C  
ATOM    268  C   LYS    37      22.381   8.188  21.520  1.00                 C  
ATOM    269  O   LYS    37      22.812   8.050  22.672  1.00                 O  
ATOM    270  CB  LYS    37      22.254   6.336  19.839  1.00                 C  
ATOM    271  CD  LYS    37      24.178   4.806  19.332  1.00                 C  
ATOM    272  CE  LYS    37      25.421   4.127  19.884  1.00                 C  
ATOM    273  CG  LYS    37      23.478   5.630  20.400  1.00                 C  
ATOM    274  NZ  LYS    37      26.118   3.316  18.848  1.00                 N  
ATOM    275  N   THR    38      22.660   9.274  20.769  1.00                 N  
ATOM    276  CA  THR    38      23.489  10.361  21.307  1.00                 C  
ATOM    277  C   THR    38      22.849  10.906  22.584  1.00                 C  
ATOM    278  O   THR    38      23.547  11.146  23.572  1.00                 O  
ATOM    279  CB  THR    38      23.674  11.492  20.278  1.00                 C  
ATOM    280  OG1 THR    38      24.357  10.985  19.125  1.00                 O  
ATOM    281  CG2 THR    38      24.498  12.624  20.873  1.00                 C  
ATOM    282  N   HIS    39      21.551  11.125  22.553  1.00                 N  
ATOM    283  CA  HIS    39      20.829  11.668  23.708  1.00                 C  
ATOM    284  C   HIS    39      20.903  10.731  24.905  1.00                 C  
ATOM    285  O   HIS    39      21.168  11.143  26.030  1.00                 O  
ATOM    286  CB  HIS    39      19.366  11.936  23.348  1.00                 C  
ATOM    287  CG  HIS    39      18.559  12.496  24.477  1.00                 C  
ATOM    288  ND1 HIS    39      18.693  13.795  24.916  1.00                 N  
ATOM    289  CE1 HIS    39      17.841  14.003  25.936  1.00                 C  
ATOM    290  CD2 HIS    39      17.527  11.986  25.369  1.00                 C  
ATOM    291  NE2 HIS    39      17.139  12.922  26.213  1.00                 N  
ATOM    292  N   ASP    40      20.678   9.425  24.660  1.00                 N  
ATOM    293  CA  ASP    40      20.842   8.441  25.726  1.00                 C  
ATOM    294  C   ASP    40      22.245   8.546  26.312  1.00                 C  
ATOM    295  O   ASP    40      22.420   8.484  27.555  1.00                 O  
ATOM    296  CB  ASP    40      20.578   7.030  25.198  1.00                 C  
ATOM    297  CG  ASP    40      19.110   6.781  24.910  1.00                 C  
ATOM    298  OD1 ASP    40      18.270   7.584  25.368  1.00                 O  
ATOM    299  OD2 ASP    40      18.800   5.783  24.225  1.00                 O  
ATOM    300  N   LYS    41      23.248   8.663  25.470  1.00                 N  
ATOM    301  CA  LYS    41      24.618   8.747  25.954  1.00                 C  
ATOM    302  C   LYS    41      24.878  10.038  26.702  1.00                 C  
ATOM    303  O   LYS    41      25.670  10.079  27.638  1.00                 O  
ATOM    304  CB  LYS    41      25.605   8.620  24.792  1.00                 C  
ATOM    305  CD  LYS    41      26.663   7.176  23.032  1.00                 C  
ATOM    306  CE  LYS    41      26.734   5.783  22.429  1.00                 C  
ATOM    307  CG  LYS    41      25.661   7.232  24.174  1.00                 C  
ATOM    308  NZ  LYS    41      27.675   5.725  21.276  1.00                 N  
ATOM    309  N   CYS    42      24.227  11.125  26.265  1.00                 N  
ATOM    310  CA  CYS    42      24.341  12.398  26.959  1.00                 C  
ATOM    311  C   CYS    42      23.779  12.299  28.376  1.00                 C  
ATOM    312  O   CYS    42      24.391  12.793  29.325  1.00                 O  
ATOM    313  CB  CYS    42      23.619  13.499  26.180  1.00                 C  
ATOM    314  SG  CYS    42      24.424  13.970  24.632  1.00                 S  
ATOM    315  N   TYR    43      22.643  11.615  28.537  1.00                 N  
ATOM    316  CA  TYR    43      22.131  11.352  29.887  1.00                 C  
ATOM    317  C   TYR    43      23.090  10.495  30.707  1.00                 C  
ATOM    318  O   TYR    43      23.238  10.740  31.904  1.00                 O  
ATOM    319  CB  TYR    43      20.764  10.668  29.818  1.00                 C  
ATOM    320  CG  TYR    43      19.641  11.586  29.392  1.00                 C  
ATOM    321  OH  TYR    43      16.561  14.123  28.222  1.00                 O  
ATOM    322  CZ  TYR    43      17.579  13.282  28.609  1.00                 C  
ATOM    323  CD1 TYR    43      19.868  12.941  29.188  1.00                 C  
ATOM    324  CE1 TYR    43      18.847  13.787  28.799  1.00                 C  
ATOM    325  CD2 TYR    43      18.356  11.094  29.196  1.00                 C  
ATOM    326  CE2 TYR    43      17.323  11.926  28.807  1.00                 C  
ATOM    327  N   VAL    44      23.712   9.495  30.103  1.00                 N  
ATOM    328  CA  VAL    44      24.705   8.690  30.847  1.00                 C  
ATOM    329  C   VAL    44      25.803   9.611  31.373  1.00                 C  
ATOM    330  O   VAL    44      26.264   9.455  32.501  1.00                 O  
ATOM    331  CB  VAL    44      25.300   7.574  29.968  1.00                 C  
ATOM    332  CG1 VAL    44      26.462   6.899  30.679  1.00                 C  
ATOM    333  CG2 VAL    44      24.230   6.557  29.603  1.00                 C  
ATOM    334  N   ASP    45      26.274  10.516  30.525  1.00                 N  
ATOM    335  CA  ASP    45      27.341  11.411  30.938  1.00                 C  
ATOM    336  C   ASP    45      26.868  12.376  31.993  1.00                 C  
ATOM    337  O   ASP    45      27.635  12.698  32.931  1.00                 O  
ATOM    338  CB  ASP    45      27.891  12.180  29.735  1.00                 C  
ATOM    339  CG  ASP    45      28.695  11.299  28.799  1.00                 C  
ATOM    340  OD1 ASP    45      29.057  10.175  29.205  1.00                 O  
ATOM    341  OD2 ASP    45      28.962  11.733  27.658  1.00                 O  
ATOM    342  N   LEU    46      25.633  12.857  31.905  1.00                 N  
ATOM    343  CA  LEU    46      25.100  13.763  32.915  1.00                 C  
ATOM    344  C   LEU    46      25.151  13.117  34.291  1.00                 C  
ATOM    345  O   LEU    46      25.430  13.765  35.304  1.00                 O  
ATOM    346  CB  LEU    46      23.666  14.167  32.569  1.00                 C  
ATOM    347  CG  LEU    46      23.493  15.072  31.347  1.00                 C  
ATOM    348  CD1 LEU    46      22.020  15.246  31.011  1.00                 C  
ATOM    349  CD2 LEU    46      24.145  16.426  31.584  1.00                 C  
ATOM    350  N   ASN    47      24.861  11.822  34.345  1.00                 N  
ATOM    351  CA  ASN    47      24.877  11.098  35.596  1.00                 C  
ATOM    352  C   ASN    47      26.270  10.963  36.176  1.00                 C  
ATOM    353  O   ASN    47      26.445  10.706  37.395  1.00                 O  
ATOM    354  CB  ASN    47      24.253   9.712  35.421  1.00                 C  
ATOM    355  CG  ASN    47      22.749   9.768  35.240  1.00                 C  
ATOM    356  OD1 ASN    47      22.105  10.745  35.622  1.00                 O  
ATOM    357  ND2 ASN    47      22.185   8.718  34.656  1.00                 N  
ATOM    358  N   LYS    48      27.302  11.125  35.403  1.00                 N  
ATOM    359  CA  LYS    48      28.669  11.076  35.859  1.00                 C  
ATOM    360  C   LYS    48      29.225  12.448  36.250  1.00                 C  
ATOM    361  O   LYS    48      30.290  12.478  36.870  1.00                 O  
ATOM    362  CB  LYS    48      29.570  10.463  34.785  1.00                 C  
ATOM    363  CD  LYS    48      30.199   8.461  33.408  1.00                 C  
ATOM    364  CE  LYS    48      29.900   7.002  33.105  1.00                 C  
ATOM    365  CG  LYS    48      29.276   9.002  34.488  1.00                 C  
ATOM    366  NZ  LYS    48      30.776   6.467  32.027  1.00                 N  
ATOM    367  N   LYS    49      28.553  13.528  35.918  1.00                 N  
ATOM    368  CA  LYS    49      29.050  14.870  36.190  1.00                 C  
ATOM    369  C   LYS    49      29.054  15.166  37.650  1.00                 C  
ATOM    370  O   LYS    49      28.044  14.931  38.296  1.00                 O  
ATOM    371  CB  LYS    49      28.209  15.913  35.451  1.00                 C  
ATOM    372  CD  LYS    49      29.622  16.116  33.386  1.00                 C  
ATOM    373  CE  LYS    49      29.633  16.078  31.867  1.00                 C  
ATOM    374  CG  LYS    49      28.246  15.780  33.937  1.00                 C  
ATOM    375  NZ  LYS    49      30.978  16.399  31.313  1.00                 N  
ATOM    376  N   ASP    50      30.135  15.669  38.199  1.00                 N  
ATOM    377  CA  ASP    50      30.227  15.916  39.623  1.00                 C  
ATOM    378  C   ASP    50      29.100  16.790  40.103  1.00                 C  
ATOM    379  O   ASP    50      28.484  16.511  41.134  1.00                 O  
ATOM    380  CB  ASP    50      31.571  16.561  39.969  1.00                 C  
ATOM    381  CG  ASP    50      32.730  15.592  39.847  1.00                 C  
ATOM    382  OD1 ASP    50      32.479  14.372  39.760  1.00                 O  
ATOM    383  OD2 ASP    50      33.891  16.054  39.838  1.00                 O  
ATOM    384  N   CYS    51      28.733  17.877  39.378  1.00                 N  
ATOM    385  CA  CYS    51      27.649  18.749  39.825  1.00                 C  
ATOM    386  C   CYS    51      26.370  17.938  39.987  1.00                 C  
ATOM    387  O   CYS    51      25.617  18.077  40.974  1.00                 O  
ATOM    388  CB  CYS    51      27.443  19.898  38.836  1.00                 C  
ATOM    389  SG  CYS    51      28.778  21.117  38.818  1.00                 S  
ATOM    390  N   GLU    52      26.073  17.112  38.998  1.00                 N  
ATOM    391  CA  GLU    52      24.856  16.337  39.074  1.00                 C  
ATOM    392  C   GLU    52      24.917  15.334  40.223  1.00                 C  
ATOM    393  O   GLU    52      23.914  15.169  40.921  1.00                 O  
ATOM    394  CB  GLU    52      24.601  15.609  37.753  1.00                 C  
ATOM    395  CD  GLU    52      25.536  17.151  35.984  1.00                 C  
ATOM    396  CG  GLU    52      24.290  16.533  36.586  1.00                 C  
ATOM    397  OE1 GLU    52      26.561  17.232  36.693  1.00                 O  
ATOM    398  OE2 GLU    52      25.488  17.553  34.802  1.00                 O  
ATOM    399  N   THR    53      26.054  14.691  40.441  1.00                 N  
ATOM    400  CA  THR    53      26.151  13.726  41.530  1.00                 C  
ATOM    401  C   THR    53      25.954  14.404  42.880  1.00                 C  
ATOM    402  O   THR    53      25.225  13.889  43.736  1.00                 O  
ATOM    403  CB  THR    53      27.506  12.995  41.517  1.00                 C  
ATOM    404  OG1 THR    53      27.644  12.260  40.295  1.00                 O  
ATOM    405  CG2 THR    53      27.597  12.021  42.682  1.00                 C  
ATOM    406  N   LEU    54      26.592  15.551  43.083  1.00                 N  
ATOM    407  CA  LEU    54      26.445  16.238  44.349  1.00                 C  
ATOM    408  C   LEU    54      25.030  16.731  44.581  1.00                 C  
ATOM    409  O   LEU    54      24.552  16.804  45.715  1.00                 O  
ATOM    410  CB  LEU    54      27.413  17.420  44.433  1.00                 C  
ATOM    411  CG  LEU    54      28.901  17.073  44.510  1.00                 C  
ATOM    412  CD1 LEU    54      29.751  18.332  44.435  1.00                 C  
ATOM    413  CD2 LEU    54      29.208  16.303  45.785  1.00                 C  
ATOM    414  N   LEU    55      24.323  17.086  43.505  1.00                 N  
ATOM    415  CA  LEU    55      22.936  17.485  43.575  1.00                 C  
ATOM    416  C   LEU    55      21.989  16.301  43.626  1.00                 C  
ATOM    417  O   LEU    55      20.773  16.509  43.684  1.00                 O  
ATOM    418  CB  LEU    55      22.572  18.370  42.381  1.00                 C  
ATOM    419  CG  LEU    55      22.943  19.850  42.497  1.00                 C  
ATOM    420  CD1 LEU    55      22.136  20.522  43.598  1.00                 C  
ATOM    421  CD2 LEU    55      24.432  20.013  42.759  1.00                 C  
ATOM    422  N   LYS    56      22.483  15.078  43.583  1.00                 N  
ATOM    423  CA  LYS    56      21.666  13.855  43.551  1.00                 C  
ATOM    424  C   LYS    56      20.600  14.005  42.466  1.00                 C  
ATOM    425  O   LYS    56      19.414  13.732  42.645  1.00                 O  
ATOM    426  CB  LYS    56      21.035  13.596  44.920  1.00                 C  
ATOM    427  CD  LYS    56      21.349  13.056  47.351  1.00                 C  
ATOM    428  CE  LYS    56      22.357  12.814  48.463  1.00                 C  
ATOM    429  CG  LYS    56      22.042  13.371  46.036  1.00                 C  
ATOM    430  NZ  LYS    56      21.691  12.525  49.763  1.00                 N  
ATOM    431  N   TYR    57      21.068  14.442  41.304  1.00                 N  
ATOM    432  CA  TYR    57      20.309  14.637  40.141  1.00                 C  
ATOM    433  C   TYR    57      19.928  13.373  39.452  1.00                 C  
ATOM    434  O   TYR    57      20.673  12.379  39.382  1.00                 O  
ATOM    435  CB  TYR    57      21.065  15.524  39.150  1.00                 C  
ATOM    436  CG  TYR    57      21.181  16.968  39.584  1.00                 C  
ATOM    437  OH  TYR    57      21.488  20.935  40.791  1.00                 O  
ATOM    438  CZ  TYR    57      21.387  19.622  40.391  1.00                 C  
ATOM    439  CD1 TYR    57      20.476  17.438  40.685  1.00                 C  
ATOM    440  CE1 TYR    57      20.575  18.755  41.089  1.00                 C  
ATOM    441  CD2 TYR    57      21.994  17.856  38.892  1.00                 C  
ATOM    442  CE2 TYR    57      22.106  19.177  39.282  1.00                 C  
ATOM    443  N   ARG    58      18.721  13.344  38.884  1.00                 N  
ATOM    444  CA  ARG    58      18.267  12.357  37.897  1.00                 C  
ATOM    445  C   ARG    58      18.023  13.072  36.582  1.00                 C  
ATOM    446  O   ARG    58      17.153  13.975  36.545  1.00                 O  
ATOM    447  CB  ARG    58      17.006  11.646  38.392  1.00                 C  
ATOM    448  CD  ARG    58      15.261   9.880  38.018  1.00                 C  
ATOM    449  NE  ARG    58      14.733   8.866  37.109  1.00                 N  
ATOM    450  CG  ARG    58      16.480  10.582  37.441  1.00                 C  
ATOM    451  CZ  ARG    58      13.640   8.148  37.345  1.00                 C  
ATOM    452  NH1 ARG    58      13.235   7.247  36.461  1.00                 N  
ATOM    453  NH2 ARG    58      12.954   8.333  38.465  1.00                 N  
ATOM    454  N   ILE    59      18.729  12.811  35.474  1.00                 N  
ATOM    455  CA  ILE    59      18.456  13.572  34.257  1.00                 C  
ATOM    456  C   ILE    59      17.017  13.506  33.799  1.00                 C  
ATOM    457  O   ILE    59      16.490  14.450  33.185  1.00                 O  
ATOM    458  CB  ILE    59      19.353  13.114  33.092  1.00                 C  
ATOM    459  CD1 ILE    59      19.818  15.487  32.285  1.00                 C  
ATOM    460  CG1 ILE    59      19.281  14.116  31.938  1.00                 C  
ATOM    461  CG2 ILE    59      18.973  11.710  32.648  1.00                 C  
ATOM    462  N   TYR    60      16.319  12.413  34.087  1.00                 N  
ATOM    463  CA  TYR    60      14.967  12.286  33.672  1.00                 C  
ATOM    464  C   TYR    60      14.015  13.256  34.384  1.00                 C  
ATOM    465  O   TYR    60      12.944  13.532  33.830  1.00                 O  
ATOM    466  CB  TYR    60      14.470  10.856  33.894  1.00                 C  
ATOM    467  CG  TYR    60      15.072   9.844  32.946  1.00                 C  
ATOM    468  OH  TYR    60      16.736   7.056  30.348  1.00                 O  
ATOM    469  CZ  TYR    60      16.184   7.979  31.206  1.00                 C  
ATOM    470  CD1 TYR    60      16.103   9.009  33.357  1.00                 C  
ATOM    471  CE1 TYR    60      16.659   8.081  32.496  1.00                 C  
ATOM    472  CD2 TYR    60      14.607   9.727  31.642  1.00                 C  
ATOM    473  CE2 TYR    60      15.150   8.805  30.768  1.00                 C  
ATOM    474  N   THR    61      14.390  13.739  35.554  1.00                 N  
ATOM    475  CA  THR    61      13.526  14.618  36.334  1.00                 C  
ATOM    476  C   THR    61      14.102  16.021  36.485  1.00                 C  
ATOM    477  O   THR    61      13.550  16.871  37.198  1.00                 O  
ATOM    478  CB  THR    61      13.257  14.045  37.738  1.00                 C  
ATOM    479  OG1 THR    61      14.498  13.884  38.437  1.00                 O  
ATOM    480  CG2 THR    61      12.576  12.688  37.638  1.00                 C  
ATOM    481  N   THR    62      15.222  16.333  35.815  1.00                 N  
ATOM    482  CA  THR    62      15.920  17.591  36.061  1.00                 C  
ATOM    483  C   THR    62      15.020  18.766  35.789  1.00                 C  
ATOM    484  O   THR    62      14.288  18.830  34.794  1.00                 O  
ATOM    485  CB  THR    62      17.192  17.708  35.201  1.00                 C  
ATOM    486  OG1 THR    62      18.085  16.632  35.515  1.00                 O  
ATOM    487  CG2 THR    62      17.902  19.025  35.477  1.00                 C  
ATOM    488  N   GLU    63      15.119  19.777  36.649  1.00                 N  
ATOM    489  CA  GLU    63      14.223  20.930  36.654  1.00                 C  
ATOM    490  C   GLU    63      14.828  22.160  35.984  1.00                 C  
ATOM    491  O   GLU    63      14.476  23.295  36.394  1.00                 O  
ATOM    492  CB  GLU    63      13.820  21.289  38.086  1.00                 C  
ATOM    493  CD  GLU    63      11.697  19.924  38.161  1.00                 C  
ATOM    494  CG  GLU    63      13.042  20.199  38.804  1.00                 C  
ATOM    495  OE1 GLU    63      11.058  20.886  37.684  1.00                 O  
ATOM    496  OE2 GLU    63      11.281  18.747  38.134  1.00                 O  
ATOM    497  N   TYR    64      15.618  21.999  34.936  1.00                 N  
ATOM    498  CA  TYR    64      16.153  23.117  34.224  1.00                 C  
ATOM    499  C   TYR    64      15.050  23.973  33.597  1.00                 C  
ATOM    500  O   TYR    64      13.917  23.534  33.389  1.00                 O  
ATOM    501  CB  TYR    64      17.121  22.646  33.137  1.00                 C  
ATOM    502  CG  TYR    64      18.416  22.079  33.673  1.00                 C  
ATOM    503  OH  TYR    64      21.975  20.528  35.163  1.00                 O  
ATOM    504  CZ  TYR    64      20.797  21.040  34.669  1.00                 C  
ATOM    505  CD1 TYR    64      18.856  22.397  34.952  1.00                 C  
ATOM    506  CE1 TYR    64      20.038  21.883  35.451  1.00                 C  
ATOM    507  CD2 TYR    64      19.195  21.228  32.899  1.00                 C  
ATOM    508  CE2 TYR    64      20.379  20.705  33.382  1.00                 C  
ATOM    509  N   GLU    65      15.437  25.195  33.223  1.00                 N  
ATOM    510  CA  GLU    65      14.565  26.117  32.499  1.00                 C  
ATOM    511  C   GLU    65      15.092  26.360  31.088  1.00                 C  
ATOM    512  O   GLU    65      16.314  26.353  30.840  1.00                 O  
ATOM    513  CB  GLU    65      14.440  27.441  33.255  1.00                 C  
ATOM    514  CD  GLU    65      13.352  29.715  33.413  1.00                 C  
ATOM    515  CG  GLU    65      13.491  28.438  32.609  1.00                 C  
ATOM    516  OE1 GLU    65      14.339  30.475  33.496  1.00                 O  
ATOM    517  OE2 GLU    65      12.255  29.956  33.960  1.00                 O  
ATOM    518  N   TRP    66      14.193  26.590  30.177  1.00                 N  
ATOM    519  CA  TRP    66      14.503  26.941  28.805  1.00                 C  
ATOM    520  C   TRP    66      13.384  27.817  28.265  1.00                 C  
ATOM    521  O   TRP    66      12.315  27.901  28.817  1.00                 O  
ATOM    522  CB  TRP    66      14.685  25.680  27.957  1.00                 C  
ATOM    523  CG  TRP    66      13.454  24.831  27.874  1.00                 C  
ATOM    524  CD1 TRP    66      12.491  24.876  26.907  1.00                 C  
ATOM    525  NE1 TRP    66      11.514  23.945  27.166  1.00                 N  
ATOM    526  CD2 TRP    66      13.052  23.808  28.794  1.00                 C  
ATOM    527  CE2 TRP    66      11.838  23.278  28.322  1.00                 C  
ATOM    528  CH2 TRP    66      11.722  21.767  30.132  1.00                 C  
ATOM    529  CZ2 TRP    66      11.163  22.254  28.984  1.00                 C  
ATOM    530  CE3 TRP    66      13.601  23.291  29.971  1.00                 C  
ATOM    531  CZ3 TRP    66      12.928  22.276  30.624  1.00                 C  
ATOM    532  N   SER    67      13.650  28.408  27.095  1.00                 N  
ATOM    533  CA  SER    67      12.628  29.142  26.370  1.00                 C  
ATOM    534  C   SER    67      12.697  28.775  24.888  1.00                 C  
ATOM    535  O   SER    67      13.720  28.355  24.363  1.00                 O  
ATOM    536  CB  SER    67      12.805  30.648  26.572  1.00                 C  
ATOM    537  OG  SER    67      14.025  31.098  26.007  1.00                 O  
ATOM    538  N   VAL    68      11.538  28.977  24.249  1.00                 N  
ATOM    539  CA  VAL    68      11.410  28.811  22.811  1.00                 C  
ATOM    540  C   VAL    68      10.928  30.129  22.217  1.00                 C  
ATOM    541  O   VAL    68       9.894  30.649  22.678  1.00                 O  
ATOM    542  CB  VAL    68      10.454  27.656  22.459  1.00                 C  
ATOM    543  CG1 VAL    68      10.316  27.520  20.950  1.00                 C  
ATOM    544  CG2 VAL    68      10.943  26.353  23.072  1.00                 C  
ATOM    545  N   ARG    69      11.681  30.658  21.239  1.00                 N  
ATOM    546  CA  ARG    69      11.311  31.877  20.514  1.00                 C  
ATOM    547  C   ARG    69      11.666  31.669  19.048  1.00                 C  
ATOM    548  O   ARG    69      12.804  31.314  18.720  1.00                 O  
ATOM    549  CB  ARG    69      12.027  33.092  21.108  1.00                 C  
ATOM    550  CD  ARG    69      10.221  33.921  22.641  1.00                 C  
ATOM    551  NE  ARG    69       9.862  34.289  24.008  1.00                 N  
ATOM    552  CG  ARG    69      11.644  33.396  22.547  1.00                 C  
ATOM    553  CZ  ARG    69       9.371  33.440  24.906  1.00                 C  
ATOM    554  NH1 ARG    69       9.073  33.865  26.126  1.00                 N  
ATOM    555  NH2 ARG    69       9.179  32.169  24.581  1.00                 N  
ATOM    556  N   GLU    70      10.667  31.895  18.239  1.00                 N  
ATOM    557  CA  GLU    70      10.816  31.759  16.819  1.00                 C  
ATOM    558  C   GLU    70      11.492  30.444  16.445  1.00                 C  
ATOM    559  O   GLU    70      12.366  30.411  15.593  1.00                 O  
ATOM    560  CB  GLU    70      11.617  32.932  16.250  1.00                 C  
ATOM    561  CD  GLU    70      11.749  35.417  15.820  1.00                 C  
ATOM    562  CG  GLU    70      10.965  34.289  16.460  1.00                 C  
ATOM    563  OE1 GLU    70      12.828  35.144  15.253  1.00                 O  
ATOM    564  OE2 GLU    70      11.286  36.575  15.887  1.00                 O  
ATOM    565  N   ASP    71      11.072  29.365  17.073  1.00                 N  
ATOM    566  CA  ASP    71      11.558  28.005  16.789  1.00                 C  
ATOM    567  C   ASP    71      12.989  27.794  17.113  1.00                 C  
ATOM    568  O   ASP    71      13.637  26.835  16.562  1.00                 O  
ATOM    569  CB  ASP    71      11.338  27.654  15.316  1.00                 C  
ATOM    570  CG  ASP    71       9.870  27.592  14.945  1.00                 C  
ATOM    571  OD1 ASP    71       9.046  27.273  15.828  1.00                 O  
ATOM    572  OD2 ASP    71       9.542  27.863  13.771  1.00                 O  
ATOM    573  N   GLU    72      13.521  28.611  18.018  1.00                 N  
ATOM    574  CA  GLU    72      14.845  28.483  18.548  1.00                 C  
ATOM    575  C   GLU    72      14.760  28.248  20.064  1.00                 C  
ATOM    576  O   GLU    72      14.003  28.903  20.775  1.00                 O  
ATOM    577  CB  GLU    72      15.673  29.729  18.228  1.00                 C  
ATOM    578  CD  GLU    72      16.735  31.194  16.466  1.00                 C  
ATOM    579  CG  GLU    72      15.904  29.957  16.743  1.00                 C  
ATOM    580  OE1 GLU    72      17.046  31.929  17.427  1.00                 O  
ATOM    581  OE2 GLU    72      17.076  31.429  15.287  1.00                 O  
ATOM    582  N   ILE    73      15.562  27.288  20.511  1.00                 N  
ATOM    583  CA  ILE    73      15.620  26.924  21.926  1.00                 C  
ATOM    584  C   ILE    73      16.775  27.674  22.579  1.00                 C  
ATOM    585  O   ILE    73      17.923  27.622  22.082  1.00                 O  
ATOM    586  CB  ILE    73      15.771  25.403  22.112  1.00                 C  
ATOM    587  CD1 ILE    73      14.745  23.172  21.425  1.00                 C  
ATOM    588  CG1 ILE    73      14.563  24.671  21.521  1.00                 C  
ATOM    589  CG2 ILE    73      15.977  25.063  23.580  1.00                 C  
ATOM    590  N   ILE    74      16.504  28.292  23.701  1.00                 N  
ATOM    591  CA  ILE    74      17.584  28.843  24.540  1.00                 C  
ATOM    592  C   ILE    74      17.502  28.227  25.928  1.00                 C  
ATOM    593  O   ILE    74      16.508  28.383  26.624  1.00                 O  
ATOM    594  CB  ILE    74      17.512  30.379  24.615  1.00                 C  
ATOM    595  CD1 ILE    74      17.368  32.477  23.173  1.00                 C  
ATOM    596  CG1 ILE    74      17.638  30.988  23.217  1.00                 C  
ATOM    597  CG2 ILE    74      18.572  30.916  25.565  1.00                 C  
ATOM    598  N   CYS    75      18.531  27.530  26.301  1.00                 N  
ATOM    599  CA  CYS    75      18.654  27.046  27.667  1.00                 C  
ATOM    600  C   CYS    75      18.921  28.243  28.578  1.00                 C  
ATOM    601  O   CYS    75      19.745  29.089  28.266  1.00                 O  
ATOM    602  CB  CYS    75      19.769  26.003  27.767  1.00                 C  
ATOM    603  SG  CYS    75      19.453  24.481  26.844  1.00                 S  
ATOM    604  N   THR    76      18.249  28.300  29.717  1.00                 N  
ATOM    605  CA  THR    76      18.367  29.463  30.590  1.00                 C  
ATOM    606  C   THR    76      19.783  29.617  31.116  1.00                 C  
ATOM    607  O   THR    76      20.393  28.663  31.639  1.00                 O  
ATOM    608  CB  THR    76      17.390  29.379  31.778  1.00                 C  
ATOM    609  OG1 THR    76      16.044  29.327  31.290  1.00                 O  
ATOM    610  CG2 THR    76      17.536  30.598  32.675  1.00                 C  
TER
