# Supplementary material for: Comparative Single-Cell Transcriptomics Reveals Novel Genes Involved in Bivalve Embryonic Shell Formation and Questions Ontogenetic Homology of Molluscan Shell Types
Source: Front Cell Dev Biol. 2022 Jun 9;10:883755. doi: 10.3389/fcell.2022.883755 (PMC9261976; doi:10.3389/fcell.2022.883755)
Supplement: Supplementary file 1 [file DataSheet1.ZIP › Supplementary_File1/s_f_2/73da4be8c298669a.final.pdb]

ATOM      1  N   GLU   650     150.663 144.381 144.933  1.00                 N  
ATOM      2  CA  GLU   650     150.981 145.596 144.187  1.00                 C  
ATOM      3  C   GLU   650     151.380 145.280 142.754  1.00                 C  
ATOM      4  O   GLU   650     151.016 146.025 141.835  1.00                 O  
ATOM      5  CB  GLU   650     152.102 146.373 144.881  1.00                 C  
ATOM      6  CD  GLU   650     152.844 147.713 146.889  1.00                 C  
ATOM      7  CG  GLU   650     151.689 147.019 146.193  1.00                 C  
ATOM      8  OE1 GLU   650     153.998 147.532 146.449  1.00                 O  
ATOM      9  OE2 GLU   650     152.593 148.438 147.874  1.00                 O  
ATOM     10  N   TYR   651     152.087 144.163 142.536  1.00                 N  
ATOM     11  CA  TYR   651     152.412 143.754 141.167  1.00                 C  
ATOM     12  C   TYR   651     151.150 143.441 140.374  1.00                 C  
ATOM     13  O   TYR   651     150.958 143.963 139.266  1.00                 O  
ATOM     14  CB  TYR   651     153.341 142.538 141.177  1.00                 C  
ATOM     15  CG  TYR   651     153.684 142.018 139.800  1.00                 C  
ATOM     16  OH  TYR   651     154.640 140.600 136.009  1.00                 O  
ATOM     17  CZ  TYR   651     154.322 141.068 137.264  1.00                 C  
ATOM     18  CD1 TYR   651     154.649 142.646 139.022  1.00                 C  
ATOM     19  CE1 TYR   651     154.970 142.178 137.762  1.00                 C  
ATOM     20  CD2 TYR   651     153.043 140.901 139.281  1.00                 C  
ATOM     21  CE2 TYR   651     153.350 140.418 138.023  1.00                 C  
ATOM     22  N   LEU   652     150.276 142.585 140.924  1.00                 N  
ATOM     23  CA  LEU   652     149.068 142.195 140.201  1.00                 C  
ATOM     24  C   LEU   652     148.134 143.364 139.958  1.00                 C  
ATOM     25  O   LEU   652     147.487 143.424 138.912  1.00                 O  
ATOM     26  CB  LEU   652     148.319 141.098 140.961  1.00                 C  
ATOM     27  CG  LEU   652     149.003 139.731 141.027  1.00                 C  
ATOM     28  CD1 LEU   652     148.238 138.791 141.946  1.00                 C  
ATOM     29  CD2 LEU   652     149.131 139.126 139.638  1.00                 C  
ATOM     30  N   VAL   653     148.092 144.335 140.860  1.00                 N  
ATOM     31  CA  VAL   653     147.152 145.413 140.623  1.00                 C  
ATOM     32  C   VAL   653     147.737 146.507 139.750  1.00                 C  
ATOM     33  O   VAL   653     146.979 147.168 139.039  1.00                 O  
ATOM     34  CB  VAL   653     146.659 146.033 141.944  1.00                 C  
ATOM     35  CG1 VAL   653     145.813 147.267 141.670  1.00                 C  
ATOM     36  CG2 VAL   653     145.873 145.011 142.751  1.00                 C  
ATOM     37  N   PRO   654     149.063 146.662 139.696  1.00                 N  
ATOM     38  CA  PRO   654     149.618 147.526 138.658  1.00                 C  
ATOM     39  C   PRO   654     149.472 146.894 137.280  1.00                 C  
ATOM     40  O   PRO   654     149.185 147.595 136.301  1.00                 O  
ATOM     41  CB  PRO   654     151.089 147.679 139.051  1.00                 C  
ATOM     42  CD  PRO   654     150.081 146.405 140.809  1.00                 C  
ATOM     43  CG  PRO   654     151.104 147.470 140.528  1.00                 C  
ATOM     44  N   ILE   655     149.605 145.566 137.196  1.00                 N  
ATOM     45  CA  ILE   655     149.391 144.863 135.931  1.00                 C  
ATOM     46  C   ILE   655     147.937 144.977 135.477  1.00                 C  
ATOM     47  O   ILE   655     147.662 145.330 134.324  1.00                 O  
ATOM     48  CB  ILE   655     149.791 143.380 136.035  1.00                 C  
ATOM     49  CD1 ILE   655     152.170 143.846 135.245  1.00                 C  
ATOM     50  CG1 ILE   655     151.289 143.250 136.321  1.00                 C  
ATOM     51  CG2 ILE   655     149.388 142.629 134.775  1.00                 C  
ATOM     52  N   LEU   656     146.991 144.703 136.380  1.00                 N  
ATOM     53  CA  LEU   656     145.570 144.811 136.058  1.00                 C  
ATOM     54  C   LEU   656     145.155 146.246 135.756  1.00                 C  
ATOM     55  O   LEU   656     144.275 146.468 134.914  1.00                 O  
ATOM     56  CB  LEU   656     144.718 144.264 137.205  1.00                 C  
ATOM     57  CG  LEU   656     144.802 142.757 137.453  1.00                 C  
ATOM     58  CD1 LEU   656     144.031 142.374 138.707  1.00                 C  
ATOM     59  CD2 LEU   656     144.277 141.984 136.252  1.00                 C  
ATOM     60  N   LEU   657     145.790 147.229 136.397  1.00                 N  
ATOM     61  CA  LEU   657     145.482 148.618 136.094  1.00                 C  
ATOM     62  C   LEU   657     146.001 148.992 134.712  1.00                 C  
ATOM     63  O   LEU   657     145.339 149.737 133.980  1.00                 O  
ATOM     64  CB  LEU   657     146.080 149.543 137.156  1.00                 C  
ATOM     65  CG  LEU   657     145.802 151.038 136.986  1.00                 C  
ATOM     66  CD1 LEU   657     144.306 151.312 136.997  1.00                 C  
ATOM     67  CD2 LEU   657     146.495 151.841 138.077  1.00                 C  
ATOM     68  N   GLY   658     147.169 148.463 134.329  1.00                 N  
ATOM     69  CA  GLY   658     147.653 148.663 132.970  1.00                 C  
ATOM     70  C   GLY   658     146.751 148.031 131.925  1.00                 C  
ATOM     71  O   GLY   658     146.479 148.637 130.882  1.00                 O  
ATOM     72  N   ALA   659     146.274 146.806 132.201  1.00                 N  
ATOM     73  CA  ALA   659     145.272 146.137 131.366  1.00                 C  
ATOM     74  C   ALA   659     144.041 147.000 131.156  1.00                 C  
ATOM     75  O   ALA   659     143.621 147.233 130.016  1.00                 O  
ATOM     76  CB  ALA   659     144.867 144.809 131.986  1.00                 C  
ATOM     77  N   GLY   660     143.452 147.482 132.250  1.00                 N  
ATOM     78  CA  GLY   660     142.192 148.205 132.150  1.00                 C  
ATOM     79  C   GLY   660     142.376 149.570 131.499  1.00                 C  
ATOM     80  O   GLY   660     141.499 150.018 130.753  1.00                 O  
ATOM     81  N   VAL   661     143.519 150.229 131.721  1.00                 N  
ATOM     82  CA  VAL   661     143.742 151.503 131.043  1.00                 C  
ATOM     83  C   VAL   661     143.982 151.312 129.553  1.00                 C  
ATOM     84  O   VAL   661     143.527 152.130 128.745  1.00                 O  
ATOM     85  CB  VAL   661     144.927 152.270 131.659  1.00                 C  
ATOM     86  CG1 VAL   661     145.251 153.504 130.830  1.00                 C  
ATOM     87  CG2 VAL   661     144.620 152.657 133.098  1.00                 C  
ATOM     88  N   GLY   662     144.733 150.280 129.176  1.00                 N  
ATOM     89  CA  GLY   662     145.012 150.015 127.760  1.00                 C  
ATOM     90  C   GLY   662     143.739 149.739 126.955  1.00                 C  
ATOM     91  O   GLY   662     143.580 150.184 125.815  1.00                 O  
ATOM     92  N   PHE   663     142.811 148.990 127.555  1.00                 N  
ATOM     93  CA  PHE   663     141.652 148.476 126.842  1.00                 C  
ATOM     94  C   PHE   663     140.423 149.354 127.029  1.00                 C  
ATOM     95  O   PHE   663     139.477 149.313 126.238  1.00                 O  
ATOM     96  CB  PHE   663     141.333 147.050 127.296  1.00                 C  
ATOM     97  CG  PHE   663     142.400 146.051 126.950  1.00                 C  
ATOM     98  CZ  PHE   663     144.372 144.202 126.304  1.00                 C  
ATOM     99  CD1 PHE   663     143.264 145.576 127.921  1.00                 C  
ATOM    100  CE1 PHE   663     144.246 144.657 127.603  1.00                 C  
ATOM    101  CD2 PHE   663     142.539 145.586 125.654  1.00                 C  
ATOM    102  CE2 PHE   663     143.521 144.667 125.336  1.00                 C  
ATOM    103  N   ILE   664     140.414 150.166 128.078  1.00                 N  
ATOM    104  CA  ILE   664     139.204 150.850 128.472  1.00                 C  
ATOM    105  C   ILE   664     138.885 152.156 127.782  1.00                 C  
ATOM    106  O   ILE   664     139.326 152.441 126.665  1.00                 O  
ATOM    107  CB  ILE   664     139.190 151.147 129.983  1.00                 C  
ATOM    108  CD1 ILE   664     136.745 150.502 130.302  1.00                 C  
ATOM    109  CG1 ILE   664     137.793 151.585 130.428  1.00                 C  
ATOM    110  CG2 ILE   664     140.247 152.184 130.331  1.00                 C  
ATOM    111  N   ALA   665     138.097 152.973 128.468  1.00                 N  
ATOM    112  CA  ALA   665     137.562 154.191 127.880  1.00                 C  
ATOM    113  C   ALA   665     138.635 155.188 127.451  1.00                 C  
ATOM    114  O   ALA   665     138.415 156.008 126.555  1.00                 O  
ATOM    115  CB  ALA   665     136.617 154.879 128.853  1.00                 C  
ATOM    116  N   LEU   666     139.813 155.150 128.067  1.00                 N  
ATOM    117  CA  LEU   666     140.915 156.030 127.656  1.00                 C  
ATOM    118  C   LEU   666     141.969 155.314 126.800  1.00                 C  
ATOM    119  O   LEU   666     143.024 155.864 126.471  1.00                 O  
ATOM    120  CB  LEU   666     141.599 156.641 128.881  1.00                 C  
ATOM    121  CG  LEU   666     140.729 157.534 129.768  1.00                 C  
ATOM    122  CD1 LEU   666     141.508 158.003 130.987  1.00                 C  
ATOM    123  CD2 LEU   666     140.207 158.727 128.982  1.00                 C  
ATOM    124  N   VAL   667     141.680 154.065 126.430  1.00                 N  
ATOM    125  CA  VAL   667     142.509 153.294 125.527  1.00                 C  
ATOM    126  C   VAL   667     141.667 152.813 124.353  1.00                 C  
ATOM    127  O   VAL   667     140.986 153.586 123.675  1.00                 O  
ATOM    128  CB  VAL   667     143.171 152.104 126.246  1.00                 C  
ATOM    129  CG1 VAL   667     143.952 151.252 125.257  1.00                 C  
ATOM    130  CG2 VAL   667     144.078 152.595 127.364  1.00                 C  
ATOM    131  N   LEU   668     141.713 151.498 124.102  1.00                 N  
ATOM    132  CA  LEU   668     141.166 150.932 122.881  1.00                 C  
ATOM    133  C   LEU   668     139.714 151.303 122.630  1.00                 C  
ATOM    134  O   LEU   668     139.356 151.688 121.513  1.00                 O  
ATOM    135  CB  LEU   668     141.284 149.407 122.897  1.00                 C  
ATOM    136  CG  LEU   668     140.718 148.670 121.682  1.00                 C  
ATOM    137  CD1 LEU   668     141.454 149.077 120.415  1.00                 C  
ATOM    138  CD2 LEU   668     140.800 147.164 121.881  1.00                 C  
ATOM    139  N   VAL   669     138.823 151.210 123.629  1.00                 N  
ATOM    140  CA  VAL   669     137.428 151.553 123.303  1.00                 C  
ATOM    141  C   VAL   669     137.188 153.052 123.098  1.00                 C  
ATOM    142  O   VAL   669     136.319 153.462 122.323  1.00                 O  
ATOM    143  CB  VAL   669     136.456 151.055 124.389  1.00                 C  
ATOM    144  CG1 VAL   669     135.051 151.575 124.125  1.00                 C  
ATOM    145  CG2 VAL   669     136.462 149.535 124.452  1.00                 C  
ATOM    146  N   VAL   670     137.998 153.878 123.822  1.00                 N  
ATOM    147  CA  VAL   670     137.827 155.303 123.582  1.00                 C  
ATOM    148  C   VAL   670     138.235 155.661 122.162  1.00                 C  
ATOM    149  O   VAL   670     137.611 156.523 121.534  1.00                 O  
ATOM    150  CB  VAL   670     138.631 156.146 124.590  1.00                 C  
ATOM    151  CG1 VAL   670     140.119 156.061 124.287  1.00                 C  
ATOM    152  CG2 VAL   670     138.161 157.592 124.569  1.00                 C  
ATOM    153  N   SER   671     139.246 154.974 121.624  1.00                 N  
ATOM    154  CA  SER   671     139.607 155.174 120.226  1.00                 C  
ATOM    155  C   SER   671     138.513 154.667 119.295  1.00                 C  
ATOM    156  O   SER   671     138.223 155.303 118.276  1.00                 O  
ATOM    157  CB  SER   671     140.930 154.474 119.909  1.00                 C  
ATOM    158  OG  SER   671     142.005 155.073 120.611  1.00                 O  
ATOM    159  N   LEU   672     137.874 153.544 119.642  1.00                 N  
ATOM    160  CA  LEU   672     136.769 153.045 118.823  1.00                 C  
ATOM    161  C   LEU   672     135.564 153.982 118.866  1.00                 C  
ATOM    162  O   LEU   672     134.927 154.223 117.834  1.00                 O  
ATOM    163  CB  LEU   672     136.352 151.646 119.281  1.00                 C  
ATOM    164  CG  LEU   672     137.360 150.523 119.033  1.00                 C  
ATOM    165  CD1 LEU   672     136.898 149.230 119.688  1.00                 C  
ATOM    166  CD2 LEU   672     137.575 150.313 117.542  1.00                 C  
ATOM    167  N   ILE   673     135.264 154.553 120.037  1.00                 N  
ATOM    168  CA  ILE   673     134.164 155.511 120.148  1.00                 C  
ATOM    169  C   ILE   673     134.471 156.792 119.376  1.00                 C  
ATOM    170  O   ILE   673     133.601 157.327 118.678  1.00                 O  
ATOM    171  CB  ILE   673     133.855 155.848 121.619  1.00                 C  
ATOM    172  CD1 ILE   673     133.208 154.781 123.842  1.00                 C  
ATOM    173  CG1 ILE   673     133.291 154.622 122.339  1.00                 C  
ATOM    174  CG2 ILE   673     132.914 157.040 121.706  1.00                 C  
ATOM    175  N   VAL   674     135.715 157.282 119.448  1.00                 N  
ATOM    176  CA  VAL   674     136.066 158.500 118.719  1.00                 C  
ATOM    177  C   VAL   674     136.058 158.280 117.210  1.00                 C  
ATOM    178  O   VAL   674     135.593 159.147 116.460  1.00                 O  
ATOM    179  CB  VAL   674     137.443 159.038 119.149  1.00                 C  
ATOM    180  CG1 VAL   674     137.864 160.197 118.258  1.00                 C  
ATOM    181  CG2 VAL   674     137.416 159.466 120.608  1.00                 C  
ATOM    182  N   CYS   675     136.525 157.116 116.744  1.00                 N  
ATOM    183  CA  CYS   675     136.469 156.834 115.312  1.00                 C  
ATOM    184  C   CYS   675     135.034 156.639 114.837  1.00                 C  
ATOM    185  O   CYS   675     134.687 157.054 113.726  1.00                 O  
ATOM    186  CB  CYS   675     137.301 155.594 114.977  1.00                 C  
ATOM    187  SG  CYS   675     139.085 155.820 115.162  1.00                 S  
ATOM    188  N   CYS   676     134.172 156.053 115.676  1.00                 N  
ATOM    189  CA  CYS   676     132.772 155.898 115.291  1.00                 C  
ATOM    190  C   CYS   676     132.044 157.238 115.276  1.00                 C  
ATOM    191  O   CYS   676     131.156 157.455 114.445  1.00                 O  
ATOM    192  CB  CYS   676     132.060 154.930 116.238  1.00                 C  
ATOM    193  SG  CYS   676     132.597 153.210 116.091  1.00                 S  
ATOM    194  N   CYS   677     132.410 158.155 116.176  1.00                 N  
ATOM    195  CA  CYS   677     131.803 159.481 116.156  1.00                 C  
ATOM    196  C   CYS   677     132.348 160.350 115.033  1.00                 C  
ATOM    197  O   CYS   677     131.664 161.286 114.608  1.00                 O  
ATOM    198  CB  CYS   677     132.017 160.188 117.496  1.00                 C  
ATOM    199  SG  CYS   677     131.170 159.414 118.893  1.00                 S  
ATOM    200  N   CYS   678     133.563 160.079 114.556  1.00                 N  
ATOM    201  CA  CYS   678     134.018 160.708 113.319  1.00                 C  
ATOM    202  C   CYS   678     133.238 160.155 112.129  1.00                 C  
ATOM    203  O   CYS   678     132.747 160.910 111.281  1.00                 O  
ATOM    204  CB  CYS   678     135.520 160.488 113.127  1.00                 C  
ATOM    205  SG  CYS   678     136.563 161.393 114.294  1.00                 S  
ATOM    206  N   LYS   679     133.069 158.833 112.072  1.00                 N  
ATOM    207  CA  LYS   679     132.420 158.217 110.921  1.00                 C  
ATOM    208  C   LYS   679     130.896 158.253 110.980  1.00                 C  
ATOM    209  O   LYS   679     130.251 157.752 110.054  1.00                 O  
ATOM    210  CB  LYS   679     132.868 156.762 110.768  1.00                 C  
ATOM    211  CD  LYS   679     134.711 155.132 110.273  1.00                 C  
ATOM    212  CE  LYS   679     136.182 154.969 109.923  1.00                 C  
ATOM    213  CG  LYS   679     134.337 156.599 110.414  1.00                 C  
ATOM    214  NZ  LYS   679     136.571 153.536 109.815  1.00                 N  
ATOM    215  N   ARG   680     130.304 158.810 112.034  1.00                 N  
ATOM    216  CA  ARG   680     128.891 159.166 111.997  1.00                 C  
ATOM    217  C   ARG   680     128.663 160.653 111.766  1.00                 C  
ATOM    218  O   ARG   680     127.547 161.044 111.405  1.00                 O  
ATOM    219  CB  ARG   680     128.199 158.748 113.296  1.00                 C  
ATOM    220  CD  ARG   680     127.373 156.898 114.777  1.00                 C  
ATOM    221  NE  ARG   680     127.359 155.459 115.032  1.00                 N  
ATOM    222  CG  ARG   680     128.140 157.244 113.511  1.00                 C  
ATOM    223  CZ  ARG   680     126.451 154.622 114.540  1.00                 C  
ATOM    224  NH1 ARG   680     126.518 153.329 114.825  1.00                 N  
ATOM    225  NH2 ARG   680     125.479 155.081 113.763  1.00                 N  
ATOM    226  N   ARG   681     129.679 161.485 111.974  1.00                 N  
ATOM    227  CA  ARG   681     129.571 162.917 111.721  1.00                 C  
ATOM    228  C   ARG   681     130.778 163.415 110.930  1.00                 C  
ATOM    229  O   ARG   681     131.089 162.892 109.859  1.00                 O  
ATOM    230  CB  ARG   681     129.443 163.686 113.038  1.00                 C  
ATOM    231  CD  ARG   681     128.100 164.192 115.096  1.00                 C  
ATOM    232  NE  ARG   681     126.859 163.946 115.828  1.00                 N  
ATOM    233  CG  ARG   681     128.190 163.354 113.831  1.00                 C  
ATOM    234  CZ  ARG   681     126.482 164.623 116.907  1.00                 C  
ATOM    235  NH1 ARG   681     125.336 164.330 117.507  1.00                 N  
ATOM    236  NH2 ARG   681     127.251 165.593 117.384  1.00                 N  
TER
