# Supplementary material for: Comparative Single-Cell Transcriptomics Reveals Novel Genes Involved in Bivalve Embryonic Shell Formation and Questions Ontogenetic Homology of Molluscan Shell Types
Source: Front Cell Dev Biol. 2022 Jun 9;10:883755. doi: 10.3389/fcell.2022.883755 (PMC9261976; doi:10.3389/fcell.2022.883755)
Supplement: Supplementary file 1 [file DataSheet1.ZIP › Supplementary_File1/s_f_2/7851265ec0eee884.final.pdb]

ATOM      1  N   LYS   155      89.879  57.318 -49.452  1.00                 N  
ATOM      2  CA  LYS   155      88.956  56.178 -49.473  1.00                 C  
ATOM      3  C   LYS   155      89.665  54.923 -49.976  1.00                 C  
ATOM      4  O   LYS   155      89.703  53.906 -49.289  1.00                 O  
ATOM      5  CB  LYS   155      87.740  56.489 -50.347  1.00                 C  
ATOM      6  CD  LYS   155      85.620  57.793 -50.678  1.00                 C  
ATOM      7  CE  LYS   155      84.684  58.835 -50.090  1.00                 C  
ATOM      8  CG  LYS   155      86.797  57.523 -49.754  1.00                 C  
ATOM      9  NZ  LYS   155      83.549  59.141 -51.004  1.00                 N  
ATOM     10  N   PHE   156      90.252  55.005 -51.164  1.00                 N  
ATOM     11  CA  PHE   156      91.014  53.887 -51.703  1.00                 C  
ATOM     12  C   PHE   156      92.389  53.810 -51.037  1.00                 C  
ATOM     13  O   PHE   156      93.393  54.178 -51.645  1.00                 O  
ATOM     14  CB  PHE   156      91.160  54.020 -53.220  1.00                 C  
ATOM     15  CG  PHE   156      89.867  53.875 -53.969  1.00                 C  
ATOM     16  CZ  PHE   156      87.473  53.601 -55.355  1.00                 C  
ATOM     17  CD1 PHE   156      89.152  54.992 -54.367  1.00                 C  
ATOM     18  CE1 PHE   156      87.961  54.858 -55.056  1.00                 C  
ATOM     19  CD2 PHE   156      89.364  52.623 -54.275  1.00                 C  
ATOM     20  CE2 PHE   156      88.174  52.490 -54.965  1.00                 C  
ATOM     21  N   ASN   157      92.438  53.329 -49.795  1.00                 N  
ATOM     22  CA  ASN   157      93.709  53.201 -49.081  1.00                 C  
ATOM     23  C   ASN   157      93.614  52.377 -47.792  1.00                 C  
ATOM     24  O   ASN   157      92.563  52.341 -47.154  1.00                 O  
ATOM     25  CB  ASN   157      94.281  54.582 -48.753  1.00                 C  
ATOM     26  CG  ASN   157      95.743  54.527 -48.355  1.00                 C  
ATOM     27  OD1 ASN   157      96.194  53.560 -47.743  1.00                 O  
ATOM     28  ND2 ASN   157      96.488  55.570 -48.703  1.00                 N  
ATOM     29  N   GLU   158      94.716  51.705 -47.408  1.00                 N  
ATOM     30  CA  GLU   158      94.749  50.891 -46.189  1.00                 C  
ATOM     31  C   GLU   158      95.148  51.686 -44.946  1.00                 C  
ATOM     32  O   GLU   158      95.349  51.095 -43.886  1.00                 O  
ATOM     33  CB  GLU   158      95.712  49.714 -46.357  1.00                 C  
ATOM     34  CD  GLU   158      96.274  47.570 -47.568  1.00                 C  
ATOM     35  CG  GLU   158      95.292  48.716 -47.423  1.00                 C  
ATOM     36  OE1 GLU   158      97.337  47.612 -46.913  1.00                 O  
ATOM     37  OE2 GLU   158      95.981  46.629 -48.335  1.00                 O  
ATOM     38  N   THR   159      95.261  53.004 -45.076  1.00                 N  
ATOM     39  CA  THR   159      95.692  53.848 -43.965  1.00                 C  
ATOM     40  C   THR   159      94.563  54.116 -42.975  1.00                 C  
ATOM     41  O   THR   159      94.793  54.636 -41.882  1.00                 O  
ATOM     42  CB  THR   159      96.247  55.196 -44.462  1.00                 C  
ATOM     43  OG1 THR   159      95.226  55.900 -45.180  1.00                 O  
ATOM     44  CG2 THR   159      97.430  54.975 -45.391  1.00                 C  
ATOM     45  N   LYS   160      93.344  53.778 -43.381  1.00                 N  
ATOM     46  CA  LYS   160      92.158  53.909 -42.537  1.00                 C  
ATOM     47  C   LYS   160      91.754  55.356 -42.195  1.00                 C  
ATOM     48  O   LYS   160      91.327  55.625 -41.074  1.00                 O  
ATOM     49  CB  LYS   160      92.350  53.152 -41.221  1.00                 C  
ATOM     50  CD  LYS   160      92.696  50.961 -40.048  1.00                 C  
ATOM     51  CE  LYS   160      92.979  49.477 -40.218  1.00                 C  
ATOM     52  CG  LYS   160      92.594  51.662 -41.393  1.00                 C  
ATOM     53  NZ  LYS   160      93.145  48.789 -38.908  1.00                 N  
ATOM     54  N   PRO   161      91.884  56.294 -43.153  1.00                 N  
ATOM     55  CA  PRO   161      91.199  57.574 -42.960  1.00                 C  
ATOM     56  C   PRO   161      89.800  57.523 -43.567  1.00                 C  
ATOM     57  O   PRO   161      89.589  58.078 -44.645  1.00                 O  
ATOM     58  CB  PRO   161      92.095  58.585 -43.678  1.00                 C  
ATOM     59  CD  PRO   161      92.917  56.419 -44.278  1.00                 C  
ATOM     60  CG  PRO   161      92.706  57.813 -44.799  1.00                 C  
ATOM     61  N   ASN   162      88.868  56.860 -42.888  1.00                 N  
ATOM     62  CA  ASN   162      87.557  56.568 -43.462  1.00                 C  
ATOM     63  C   ASN   162      87.756  55.738 -44.727  1.00                 C  
ATOM     64  O   ASN   162      87.465  56.187 -45.831  1.00                 O  
ATOM     65  CB  ASN   162      86.793  57.864 -43.740  1.00                 C  
ATOM     66  CG  ASN   162      86.499  58.649 -42.477  1.00                 C  
ATOM     67  OD1 ASN   162      86.141  58.077 -41.448  1.00                 O  
ATOM     68  ND2 ASN   162      86.649  59.967 -42.552  1.00                 N  
ATOM     69  N   TYR   163      88.251  54.518 -44.548  1.00                 N  
ATOM     70  CA  TYR   163      88.668  53.665 -45.660  1.00                 C  
ATOM     71  C   TYR   163      87.528  53.307 -46.626  1.00                 C  
ATOM     72  O   TYR   163      87.775  52.929 -47.768  1.00                 O  
ATOM     73  CB  TYR   163      89.291  52.369 -45.137  1.00                 C  
ATOM     74  CG  TYR   163      89.792  51.447 -46.226  1.00                 C  
ATOM     75  OH  TYR   163      91.179  48.924 -49.226  1.00                 O  
ATOM     76  CZ  TYR   163      90.719  49.758 -48.232  1.00                 C  
ATOM     77  CD1 TYR   163      90.687  51.901 -47.186  1.00                 C  
ATOM     78  CE1 TYR   163      91.150  51.066 -48.185  1.00                 C  
ATOM     79  CD2 TYR   163      89.369  50.126 -46.290  1.00                 C  
ATOM     80  CE2 TYR   163      89.821  49.276 -47.281  1.00                 C  
ATOM     81  N   LYS   164      86.286  53.407 -46.162  1.00                 N  
ATOM     82  CA  LYS   164      85.114  53.073 -46.980  1.00                 C  
ATOM     83  C   LYS   164      85.116  51.628 -47.482  1.00                 C  
ATOM     84  O   LYS   164      84.338  51.271 -48.367  1.00                 O  
ATOM     85  CB  LYS   164      85.014  54.014 -48.182  1.00                 C  
ATOM     86  CD  LYS   164      83.871  55.892 -46.971  1.00                 C  
ATOM     87  CE  LYS   164      83.810  57.399 -46.783  1.00                 C  
ATOM     88  CG  LYS   164      85.065  55.489 -47.822  1.00                 C  
ATOM     89  NZ  LYS   164      84.973  57.909 -46.006  1.00                 N  
ATOM     90  N   PHE   165      85.994  50.808 -46.916  1.00                 N  
ATOM     91  CA  PHE   165      85.995  49.372 -47.163  1.00                 C  
ATOM     92  C   PHE   165      86.118  48.734 -45.786  1.00                 C  
ATOM     93  O   PHE   165      86.828  47.746 -45.586  1.00                 O  
ATOM     94  CB  PHE   165      87.136  48.992 -48.109  1.00                 C  
ATOM     95  CG  PHE   165      87.029  49.620 -49.470  1.00                 C  
ATOM     96  CZ  PHE   165      86.827  50.777 -51.989  1.00                 C  
ATOM     97  CD1 PHE   165      87.843  50.682 -49.823  1.00                 C  
ATOM     98  CE1 PHE   165      87.745  51.259 -51.075  1.00                 C  
ATOM     99  CD2 PHE   165      86.116  49.148 -50.396  1.00                 C  
ATOM    100  CE2 PHE   165      86.018  49.726 -51.647  1.00                 C  
ATOM    101  N   LYS   166      85.409  49.336 -44.837  1.00                 N  
ATOM    102  CA  LYS   166      85.485  48.955 -43.440  1.00                 C  
ATOM    103  C   LYS   166      84.414  47.930 -43.113  1.00                 C  
ATOM    104  O   LYS   166      83.239  48.271 -42.964  1.00                 O  
ATOM    105  CB  LYS   166      85.342  50.185 -42.541  1.00                 C  
ATOM    106  CD  LYS   166      86.260  52.390 -41.771  1.00                 C  
ATOM    107  CE  LYS   166      87.395  53.392 -41.905  1.00                 C  
ATOM    108  CG  LYS   166      86.480  51.184 -42.670  1.00                 C  
ATOM    109  NZ  LYS   166      87.205  54.569 -41.013  1.00                 N  
ATOM    110  N   LEU   167      84.823  46.671 -43.020  1.00                 N  
ATOM    111  CA  LEU   167      83.958  45.630 -42.486  1.00                 C  
ATOM    112  C   LEU   167      84.755  44.767 -41.519  1.00                 C  
ATOM    113  O   LEU   167      85.974  44.563 -41.685  1.00                 O  
ATOM    114  CB  LEU   167      83.369  44.789 -43.620  1.00                 C  
ATOM    115  CG  LEU   167      82.453  45.521 -44.602  1.00                 C  
ATOM    116  CD1 LEU   167      82.109  44.628 -45.785  1.00                 C  
ATOM    117  CD2 LEU   167      81.184  45.989 -43.907  1.00                 C  
ATOM    118  N   ASN   168      84.065  44.308 -40.480  1.00                 N  
ATOM    119  CA  ASN   168      84.684  43.501 -39.445  1.00                 C  
ATOM    120  C   ASN   168      84.182  42.073 -39.516  1.00                 C  
ATOM    121  O   ASN   168      82.980  41.830 -39.649  1.00                 O  
ATOM    122  CB  ASN   168      84.421  44.106 -38.065  1.00                 C  
ATOM    123  CG  ASN   168      85.095  45.452 -37.880  1.00                 C  
ATOM    124  OD1 ASN   168      86.264  45.624 -38.227  1.00                 O  
ATOM    125  ND2 ASN   168      84.359  46.411 -37.332  1.00                 N  
ATOM    126  N   LEU   169      85.122  41.134 -39.433  1.00                 N  
ATOM    127  CA  LEU   169      84.790  39.716 -39.420  1.00                 C  
ATOM    128  C   LEU   169      85.186  39.132 -38.073  1.00                 C  
ATOM    129  O   LEU   169      86.258  39.430 -37.548  1.00                 O  
ATOM    130  CB  LEU   169      85.493  38.991 -40.569  1.00                 C  
ATOM    131  CG  LEU   169      85.151  39.468 -41.982  1.00                 C  
ATOM    132  CD1 LEU   169      86.011  38.753 -43.013  1.00                 C  
ATOM    133  CD2 LEU   169      83.676  39.250 -42.281  1.00                 C  
ATOM    134  N   TYR   170      84.312  38.301 -37.519  1.00                 N  
ATOM    135  CA  TYR   170      84.525  37.735 -36.195  1.00                 C  
ATOM    136  C   TYR   170      85.277  36.414 -36.259  1.00                 C  
ATOM    137  O   TYR   170      84.771  35.419 -36.775  1.00                 O  
ATOM    138  CB  TYR   170      83.189  37.534 -35.477  1.00                 C  
ATOM    139  CG  TYR   170      83.325  37.001 -34.069  1.00                 C  
ATOM    140  OH  TYR   170      83.703  35.551 -30.190  1.00                 O  
ATOM    141  CZ  TYR   170      83.577  36.029 -31.474  1.00                 C  
ATOM    142  CD1 TYR   170      83.781  37.816 -33.041  1.00                 C  
ATOM    143  CE1 TYR   170      83.908  37.338 -31.750  1.00                 C  
ATOM    144  CD2 TYR   170      82.996  35.684 -33.771  1.00                 C  
ATOM    145  CE2 TYR   170      83.117  35.189 -32.487  1.00                 C  
ATOM    146  N   ASN   171      86.494  36.424 -35.732  1.00                 N  
ATOM    147  CA  ASN   171      87.298  35.220 -35.615  1.00                 C  
ATOM    148  C   ASN   171      87.094  34.582 -34.240  1.00                 C  
ATOM    149  O   ASN   171      87.244  35.242 -33.214  1.00                 O  
ATOM    150  CB  ASN   171      88.774  35.535 -35.864  1.00                 C  
ATOM    151  CG  ASN   171      89.046  35.965 -37.292  1.00                 C  
ATOM    152  OD1 ASN   171      88.591  35.324 -38.240  1.00                 O  
ATOM    153  ND2 ASN   171      89.789  37.054 -37.451  1.00                 N  
ATOM    154  N   LYS   172      86.735  33.302 -34.225  1.00                 N  
ATOM    155  CA  LYS   172      86.522  32.579 -32.974  1.00                 C  
ATOM    156  C   LYS   172      87.831  32.339 -32.229  1.00                 C  
ATOM    157  O   LYS   172      88.832  31.943 -32.825  1.00                 O  
ATOM    158  CB  LYS   172      85.827  31.242 -33.239  1.00                 C  
ATOM    159  CD  LYS   172      83.756  30.012 -33.945  1.00                 C  
ATOM    160  CE  LYS   172      82.331  30.144 -34.458  1.00                 C  
ATOM    161  CG  LYS   172      84.398  31.375 -33.740  1.00                 C  
ATOM    162  NZ  LYS   172      81.694  28.817 -34.677  1.00                 N  
ATOM    163  N   CYS   173      87.812  32.578 -30.922  1.00                 N  
ATOM    164  CA  CYS   173      88.969  32.333 -30.069  1.00                 C  
ATOM    165  C   CYS   173      88.490  31.861 -28.705  1.00                 C  
ATOM    166  O   CYS   173      87.757  32.571 -28.018  1.00                 O  
ATOM    167  CB  CYS   173      89.823  33.597 -29.948  1.00                 C  
ATOM    168  SG  CYS   173      91.316  33.397 -28.949  1.00                 S  
ATOM    169  N   SER   174      88.907  30.664 -28.310  1.00                 N  
ATOM    170  CA  SER   174      88.481  30.104 -27.035  1.00                 C  
ATOM    171  C   SER   174      89.088  30.875 -25.874  1.00                 C  
ATOM    172  O   SER   174      90.181  31.434 -25.984  1.00                 O  
ATOM    173  CB  SER   174      88.864  28.625 -26.945  1.00                 C  
ATOM    174  OG  SER   174      88.533  28.090 -25.675  1.00                 O  
ATOM    175  N   PRO   175      88.364  30.907 -24.761  1.00                 N  
ATOM    176  CA  PRO   175      88.880  31.475 -23.528  1.00                 C  
ATOM    177  C   PRO   175      90.016  30.588 -23.022  1.00                 C  
ATOM    178  O   PRO   175      90.096  29.422 -23.408  1.00                 O  
ATOM    179  CB  PRO   175      87.673  31.478 -22.588  1.00                 C  
ATOM    180  CD  PRO   175      86.995  30.192 -24.490  1.00                 C  
ATOM    181  CG  PRO   175      86.881  30.280 -22.994  1.00                 C  
TER
