# Supplementary material for: Comparative Single-Cell Transcriptomics Reveals Novel Genes Involved in Bivalve Embryonic Shell Formation and Questions Ontogenetic Homology of Molluscan Shell Types
Source: Front Cell Dev Biol. 2022 Jun 9;10:883755. doi: 10.3389/fcell.2022.883755 (PMC9261976; doi:10.3389/fcell.2022.883755)
Supplement: Supplementary file 1 [file DataSheet1.ZIP › Supplementary_File1/s_f_2/7a77f6bb4db42cbc.final.pdb]

SSBOND   1 CYS    403    CYS    416
ATOM      1  N   THR   248     -16.557 -24.314  -5.323  1.00                 N  
ATOM      2  CA  THR   248     -17.994 -24.313  -5.062  1.00                 C  
ATOM      3  C   THR   248     -18.349 -25.445  -4.106  1.00                 C  
ATOM      4  O   THR   248     -17.565 -26.373  -3.913  1.00                 O  
ATOM      5  CB  THR   248     -18.804 -24.449  -6.364  1.00                 C  
ATOM      6  OG1 THR   248     -18.471 -25.684  -7.011  1.00                 O  
ATOM      7  CG2 THR   248     -18.486 -23.302  -7.312  1.00                 C  
ATOM      8  N   TYR   249     -19.529 -25.355  -3.501  1.00                 N  
ATOM      9  CA  TYR   249     -20.002 -26.380  -2.580  1.00                 C  
ATOM     10  C   TYR   249     -21.532 -26.444  -2.559  1.00                 C  
ATOM     11  O   TYR   249     -22.205 -25.451  -2.270  1.00                 O  
ATOM     12  CB  TYR   249     -19.470 -26.120  -1.169  1.00                 C  
ATOM     13  CG  TYR   249     -17.961 -26.157  -1.067  1.00                 C  
ATOM     14  OH  TYR   249     -13.813 -26.242  -0.791  1.00                 O  
ATOM     15  CZ  TYR   249     -15.186 -26.215  -0.882  1.00                 C  
ATOM     16  CD1 TYR   249     -17.205 -25.014  -1.297  1.00                 C  
ATOM     17  CE1 TYR   249     -15.826 -25.039  -1.206  1.00                 C  
ATOM     18  CD2 TYR   249     -17.299 -27.333  -0.743  1.00                 C  
ATOM     19  CE2 TYR   249     -15.921 -27.376  -0.647  1.00                 C  
ATOM     20  N   ALA   250     -22.072 -27.619  -2.873  1.00                 N  
ATOM     21  CA  ALA   250     -23.518 -27.816  -2.949  1.00                 C  
ATOM     22  C   ALA   250     -23.998 -28.786  -1.877  1.00                 C  
ATOM     23  O   ALA   250     -23.205 -29.281  -1.074  1.00                 O  
ATOM     24  CB  ALA   250     -23.912 -28.323  -4.328  1.00                 C  
ATOM     25  N   GLU   251     -25.301 -29.054  -1.872  1.00                 N  
ATOM     26  CA  GLU   251     -25.889 -29.992  -0.924  1.00                 C  
ATOM     27  C   GLU   251     -26.899 -30.916  -1.593  1.00                 C  
ATOM     28  O   GLU   251     -27.890 -30.470  -2.170  1.00                 O  
ATOM     29  CB  GLU   251     -26.561 -29.240   0.227  1.00                 C  
ATOM     30  CD  GLU   251     -27.753 -29.365   2.450  1.00                 C  
ATOM     31  CG  GLU   251     -27.158 -30.144   1.294  1.00                 C  
ATOM     32  OE1 GLU   251     -27.686 -28.118   2.423  1.00                 O  
ATOM     33  OE2 GLU   251     -28.285 -30.002   3.384  1.00                 O  
ATOM     34  N   ALA   252     -26.654 -32.216  -1.493  1.00                 N  
ATOM     35  CA  ALA   252     -27.585 -33.203  -2.030  1.00                 C  
ATOM     36  C   ALA   252     -29.010 -32.887  -1.598  1.00                 C  
ATOM     37  O   ALA   252     -29.352 -32.964  -0.417  1.00                 O  
ATOM     38  CB  ALA   252     -27.193 -34.602  -1.580  1.00                 C  
ATOM     39  N   LEU   253     -29.838 -32.538  -2.573  1.00                 N  
ATOM     40  CA  LEU   253     -31.234 -32.259  -2.314  1.00                 C  
ATOM     41  C   LEU   253     -31.867 -33.606  -2.044  1.00                 C  
ATOM     42  O   LEU   253     -32.581 -33.792  -1.064  1.00                 O  
ATOM     43  CB  LEU   253     -31.863 -31.526  -3.501  1.00                 C  
ATOM     44  CG  LEU   253     -33.347 -31.177  -3.372  1.00                 C  
ATOM     45  CD1 LEU   253     -33.584 -30.265  -2.178  1.00                 C  
ATOM     46  CD2 LEU   253     -33.858 -30.523  -4.647  1.00                 C  
ATOM     47  N   TRP   254     -31.591 -34.549  -2.933  1.00                 N  
ATOM     48  CA  TRP   254     -32.131 -35.888  -2.819  1.00                 C  
ATOM     49  C   TRP   254     -31.014 -36.915  -2.931  1.00                 C  
ATOM     50  O   TRP   254     -29.916 -36.600  -3.375  1.00                 O  
ATOM     51  CB  TRP   254     -33.194 -36.130  -3.892  1.00                 C  
ATOM     52  CG  TRP   254     -34.378 -35.219  -3.779  1.00                 C  
ATOM     53  CD1 TRP   254     -34.694 -34.412  -2.725  1.00                 C  
ATOM     54  NE1 TRP   254     -35.854 -33.724  -2.985  1.00                 N  
ATOM     55  CD2 TRP   254     -35.406 -35.023  -4.758  1.00                 C  
ATOM     56  CE2 TRP   254     -36.310 -34.083  -4.229  1.00                 C  
ATOM     57  CH2 TRP   254     -37.653 -34.190  -6.168  1.00                 C  
ATOM     58  CZ2 TRP   254     -37.439 -33.659  -4.927  1.00                 C  
ATOM     59  CE3 TRP   254     -35.650 -35.549  -6.030  1.00                 C  
ATOM     60  CZ3 TRP   254     -36.771 -35.125  -6.718  1.00                 C  
ATOM     61  N   ASP   255     -31.295 -38.147  -2.530  1.00                 N  
ATOM     62  CA  ASP   255     -30.335 -39.220  -2.695  1.00                 C  
ATOM     63  C   ASP   255     -30.127 -39.401  -4.178  1.00                 C  
ATOM     64  O   ASP   255     -31.032 -39.159  -4.973  1.00                 O  
ATOM     65  CB  ASP   255     -30.838 -40.498  -2.020  1.00                 C  
ATOM     66  CG  ASP   255     -30.812 -40.406  -0.507  1.00                 C  
ATOM     67  OD1 ASP   255     -30.202 -39.452   0.020  1.00                 O  
ATOM     68  OD2 ASP   255     -31.402 -41.288   0.152  1.00                 O  
ATOM     69  N   HIS   256     -28.938 -39.841  -4.555  1.00                 N  
ATOM     70  CA  HIS   256     -28.688 -40.239  -5.929  1.00                 C  
ATOM     71  C   HIS   256     -28.186 -41.671  -5.915  1.00                 C  
ATOM     72  O   HIS   256     -26.991 -41.923  -6.057  1.00                 O  
ATOM     73  CB  HIS   256     -27.684 -39.291  -6.587  1.00                 C  
ATOM     74  CG  HIS   256     -27.470 -39.555  -8.045  1.00                 C  
ATOM     75  ND1 HIS   256     -28.421 -39.269  -9.001  1.00                 N  
ATOM     76  CE1 HIS   256     -27.944 -39.614 -10.210  1.00                 C  
ATOM     77  CD2 HIS   256     -26.391 -40.104  -8.854  1.00                 C  
ATOM     78  NE2 HIS   256     -26.726 -40.116 -10.129  1.00                 N  
ATOM     79  N   ILE   257     -29.104 -42.607  -5.705  1.00                 N  
ATOM     80  CA  ILE   257     -28.750 -44.020  -5.679  1.00                 C  
ATOM     81  C   ILE   257     -28.176 -44.447  -7.033  1.00                 C  
ATOM     82  O   ILE   257     -28.616 -43.970  -8.081  1.00                 O  
ATOM     83  CB  ILE   257     -29.960 -44.898  -5.310  1.00                 C  
ATOM     84  CD1 ILE   257     -31.738 -45.246  -3.516  1.00                 C  
ATOM     85  CG1 ILE   257     -30.419 -44.601  -3.881  1.00                 C  
ATOM     86  CG2 ILE   257     -29.629 -46.370  -5.504  1.00                 C  
ATOM     87  N   THR   258     -27.190 -45.342  -7.006  1.00                 N  
ATOM     88  CA  THR   258     -26.504 -45.776  -8.224  1.00                 C  
ATOM     89  C   THR   258     -26.156 -47.265  -8.180  1.00                 C  
ATOM     90  O   THR   258     -25.491 -47.726  -7.250  1.00                 O  
ATOM     91  CB  THR   258     -25.216 -44.967  -8.465  1.00                 C  
ATOM     92  OG1 THR   258     -25.536 -43.574  -8.569  1.00                 O  
ATOM     93  CG2 THR   258     -24.543 -45.409  -9.755  1.00                 C  
ATOM     94  N   MET   259     -26.605 -48.008  -9.191  1.00                 N  
ATOM     95  CA  MET   259     -26.344 -49.445  -9.274  1.00                 C  
ATOM     96  C   MET   259     -24.856 -49.746  -9.491  1.00                 C  
ATOM     97  O   MET   259     -24.432 -50.899  -9.399  1.00                 O  
ATOM     98  CB  MET   259     -27.165 -50.075 -10.401  1.00                 C  
ATOM     99  SD  MET   259     -27.734 -50.402 -13.093  1.00                 S  
ATOM    100  CE  MET   259     -27.062 -52.062 -13.069  1.00                 C  
ATOM    101  CG  MET   259     -26.759 -49.620 -11.793  1.00                 C  
ATOM    102  N   ASP   260     -24.073 -48.708  -9.780  1.00                 N  
ATOM    103  CA  ASP   260     -22.632 -48.849  -9.974  1.00                 C  
ATOM    104  C   ASP   260     -21.858 -48.147  -8.853  1.00                 C  
ATOM    105  O   ASP   260     -22.391 -47.264  -8.178  1.00                 O  
ATOM    106  CB  ASP   260     -22.217 -48.286 -11.335  1.00                 C  
ATOM    107  CG  ASP   260     -22.777 -49.089 -12.493  1.00                 C  
ATOM    108  OD1 ASP   260     -23.140 -50.265 -12.279  1.00                 O  
ATOM    109  OD2 ASP   260     -22.852 -48.543 -13.613  1.00                 O  
ATOM    110  N   GLN   261     -20.604 -48.549  -8.655  1.00                 N  
ATOM    111  CA  GLN   261     -19.742 -47.933  -7.649  1.00                 C  
ATOM    112  C   GLN   261     -19.134 -46.627  -8.146  1.00                 C  
ATOM    113  O   GLN   261     -18.879 -45.710  -7.364  1.00                 O  
ATOM    114  CB  GLN   261     -18.627 -48.896  -7.236  1.00                 C  
ATOM    115  CD  GLN   261     -19.846 -49.847  -5.239  1.00                 C  
ATOM    116  CG  GLN   261     -19.120 -50.151  -6.534  1.00                 C  
ATOM    117  OE1 GLN   261     -19.359 -49.081  -4.407  1.00                 O  
ATOM    118  NE2 GLN   261     -21.018 -50.447  -5.064  1.00                 N  
ATOM    119  N   GLU   262     -18.899 -46.559  -9.452  1.00                 N  
ATOM    120  CA  GLU   262     -18.305 -45.385 -10.077  1.00                 C  
ATOM    121  C   GLU   262     -19.027 -44.114  -9.653  1.00                 C  
ATOM    122  O   GLU   262     -18.439 -43.238  -9.016  1.00                 O  
ATOM    123  CB  GLU   262     -18.329 -45.519 -11.601  1.00                 C  
ATOM    124  CD  GLU   262     -17.681 -44.548 -13.841  1.00                 C  
ATOM    125  CG  GLU   262     -17.679 -44.359 -12.337  1.00                 C  
ATOM    126  OE1 GLU   262     -18.204 -45.581 -14.309  1.00                 O  
ATOM    127  OE2 GLU   262     -17.158 -43.664 -14.551  1.00                 O  
ATOM    128  N   GLU   263     -20.308 -44.021 -10.005  1.00                 N  
ATOM    129  CA  GLU   263     -21.103 -42.835  -9.694  1.00                 C  
ATOM    130  C   GLU   263     -21.019 -42.505  -8.212  1.00                 C  
ATOM    131  O   GLU   263     -21.278 -43.355  -7.360  1.00                 O  
ATOM    132  CB  GLU   263     -22.561 -43.043 -10.110  1.00                 C  
ATOM    133  CD  GLU   263     -22.544 -41.772 -12.293  1.00                 C  
ATOM    134  CG  GLU   263     -22.774 -43.108 -11.613  1.00                 C  
ATOM    135  OE1 GLU   263     -22.986 -40.742 -11.742  1.00                 O  
ATOM    136  OE2 GLU   263     -21.922 -41.756 -13.376  1.00                 O  
ATOM    137  N   LEU   264     -20.655 -41.267  -7.911  1.00                 N  
ATOM    138  CA  LEU   264     -20.572 -40.835  -6.532  1.00                 C  
ATOM    139  C   LEU   264     -21.967 -40.900  -5.930  1.00                 C  
ATOM    140  O   LEU   264     -22.853 -40.149  -6.333  1.00                 O  
ATOM    141  CB  LEU   264     -19.985 -39.424  -6.447  1.00                 C  
ATOM    142  CG  LEU   264     -19.794 -38.854  -5.040  1.00                 C  
ATOM    143  CD1 LEU   264     -18.758 -39.658  -4.270  1.00                 C  
ATOM    144  CD2 LEU   264     -19.387 -37.390  -5.105  1.00                 C  
ATOM    145  N   VAL   265     -22.162 -41.818  -4.987  1.00                 N  
ATOM    146  CA  VAL   265     -23.450 -41.986  -4.314  1.00                 C  
ATOM    147  C   VAL   265     -23.484 -41.201  -3.003  1.00                 C  
ATOM    148  O   VAL   265     -22.441 -40.943  -2.403  1.00                 O  
ATOM    149  CB  VAL   265     -23.757 -43.471  -4.045  1.00                 C  
ATOM    150  CG1 VAL   265     -25.052 -43.614  -3.261  1.00                 C  
ATOM    151  CG2 VAL   265     -23.833 -44.244  -5.352  1.00                 C  
ATOM    152  N   PHE   266     -24.681 -40.831  -2.552  1.00                 N  
ATOM    153  CA  PHE   266     -24.816 -40.005  -1.355  1.00                 C  
ATOM    154  C   PHE   266     -26.261 -39.801  -0.902  1.00                 C  
ATOM    155  O   PHE   266     -27.211 -40.026  -1.654  1.00                 O  
ATOM    156  CB  PHE   266     -24.177 -38.632  -1.576  1.00                 C  
ATOM    157  CG  PHE   266     -24.799 -37.849  -2.697  1.00                 C  
ATOM    158  CZ  PHE   266     -25.944 -36.401  -4.775  1.00                 C  
ATOM    159  CD1 PHE   266     -25.843 -36.974  -2.453  1.00                 C  
ATOM    160  CE1 PHE   266     -26.414 -36.252  -3.484  1.00                 C  
ATOM    161  CD2 PHE   266     -24.339 -37.986  -3.995  1.00                 C  
ATOM    162  CE2 PHE   266     -24.910 -37.265  -5.026  1.00                 C  
ATOM    163  N   ARG   267     -26.402 -39.354   0.343  1.00                 N  
ATOM    164  CA  ARG   267     -27.703 -39.113   0.949  1.00                 C  
ATOM    165  C   ARG   267     -27.943 -37.624   1.146  1.00                 C  
ATOM    166  O   ARG   267     -27.005 -36.856   1.334  1.00                 O  
ATOM    167  CB  ARG   267     -27.815 -39.847   2.287  1.00                 C  
ATOM    168  CD  ARG   267     -27.901 -42.026   3.529  1.00                 C  
ATOM    169  NE  ARG   267     -27.797 -43.481   3.441  1.00                 N  
ATOM    170  CG  ARG   267     -27.744 -41.361   2.171  1.00                 C  
ATOM    171  CZ  ARG   267     -27.998 -44.307   4.463  1.00                 C  
ATOM    172  NH1 ARG   267     -27.881 -45.617   4.289  1.00                 N  
ATOM    173  NH2 ARG   267     -28.314 -43.822   5.656  1.00                 N  
ATOM    174  N   ALA   268     -29.212 -37.230   1.119  1.00                 N  
ATOM    175  CA  ALA   268     -29.590 -35.826   1.236  1.00                 C  
ATOM    176  C   ALA   268     -28.955 -35.193   2.466  1.00                 C  
ATOM    177  O   ALA   268     -29.241 -35.589   3.593  1.00                 O  
ATOM    178  CB  ALA   268     -31.104 -35.688   1.295  1.00                 C  
ATOM    179  N   GLN   269     -28.102 -34.199   2.240  1.00                 N  
ATOM    180  CA  GLN   269     -27.396 -33.531   3.318  1.00                 C  
ATOM    181  C   GLN   269     -25.897 -33.596   3.103  1.00                 C  
ATOM    182  O   GLN   269     -25.175 -32.631   3.365  1.00                 O  
ATOM    183  CB  GLN   269     -27.764 -34.153   4.666  1.00                 C  
ATOM    184  CD  GLN   269     -27.653 -32.035   6.038  1.00                 C  
ATOM    185  CG  GLN   269     -27.144 -33.452   5.864  1.00                 C  
ATOM    186  OE1 GLN   269     -28.860 -31.804   6.115  1.00                 O  
ATOM    187  NE2 GLN   269     -26.733 -31.080   6.101  1.00                 N  
ATOM    188  N   ASP   270     -25.429 -34.743   2.624  1.00                 N  
ATOM    189  CA  ASP   270     -24.023 -34.908   2.295  1.00                 C  
ATOM    190  C   ASP   270     -23.558 -33.742   1.424  1.00                 C  
ATOM    191  O   ASP   270     -24.150 -33.456   0.383  1.00                 O  
ATOM    192  CB  ASP   270     -23.792 -36.244   1.585  1.00                 C  
ATOM    193  CG  ASP   270     -22.323 -36.529   1.345  1.00                 C  
ATOM    194  OD1 ASP   270     -21.496 -35.621   1.574  1.00                 O  
ATOM    195  OD2 ASP   270     -21.998 -37.661   0.928  1.00                 O  
ATOM    196  N   LEU   271     -22.505 -33.064   1.869  1.00                 N  
ATOM    197  CA  LEU   271     -21.938 -31.936   1.139  1.00                 C  
ATOM    198  C   LEU   271     -20.711 -32.381   0.338  1.00                 C  
ATOM    199  O   LEU   271     -19.775 -32.960   0.896  1.00                 O  
ATOM    200  CB  LEU   271     -21.567 -30.806   2.102  1.00                 C  
ATOM    201  CG  LEU   271     -22.712 -30.217   2.929  1.00                 C  
ATOM    202  CD1 LEU   271     -22.191 -29.167   3.898  1.00                 C  
ATOM    203  CD2 LEU   271     -23.777 -29.618   2.022  1.00                 C  
ATOM    204  N   ILE   272     -20.712 -32.110  -0.967  1.00                 N  
ATOM    205  CA  ILE   272     -19.584 -32.476  -1.823  1.00                 C  
ATOM    206  C   ILE   272     -18.850 -31.239  -2.322  1.00                 C  
ATOM    207  O   ILE   272     -19.447 -30.178  -2.495  1.00                 O  
ATOM    208  CB  ILE   272     -20.038 -33.332  -3.020  1.00                 C  
ATOM    209  CD1 ILE   272     -21.351 -35.433  -3.622  1.00                 C  
ATOM    210  CG1 ILE   272     -20.660 -34.643  -2.532  1.00                 C  
ATOM    211  CG2 ILE   272     -18.877 -33.576  -3.972  1.00                 C  
ATOM    212  N   GLU   273     -17.552 -31.387  -2.560  1.00                 N  
ATOM    213  CA  GLU   273     -16.741 -30.284  -3.048  1.00                 C  
ATOM    214  C   GLU   273     -16.536 -30.424  -4.545  1.00                 C  
ATOM    215  O   GLU   273     -16.039 -31.442  -5.025  1.00                 O  
ATOM    216  CB  GLU   273     -15.398 -30.241  -2.316  1.00                 C  
ATOM    217  CD  GLU   273     -13.190 -29.065  -1.971  1.00                 C  
ATOM    218  CG  GLU   273     -14.501 -29.087  -2.732  1.00                 C  
ATOM    219  OE1 GLU   273     -12.492 -30.101  -1.959  1.00                 O  
ATOM    220  OE2 GLU   273     -12.860 -28.012  -1.387  1.00                 O  
ATOM    221  N   VAL   274     -16.925 -29.393  -5.280  1.00                 N  
ATOM    222  CA  VAL   274     -16.829 -29.419  -6.729  1.00                 C  
ATOM    223  C   VAL   274     -15.436 -29.022  -7.178  1.00                 C  
ATOM    224  O   VAL   274     -14.945 -27.950  -6.821  1.00                 O  
ATOM    225  CB  VAL   274     -17.877 -28.498  -7.381  1.00                 C  
ATOM    226  CG1 VAL   274     -17.707 -28.483  -8.892  1.00                 C  
ATOM    227  CG2 VAL   274     -19.283 -28.939  -7.003  1.00                 C  
ATOM    228  N   VAL   275     -14.805 -29.885  -7.965  1.00                 N  
ATOM    229  CA  VAL   275     -13.478 -29.598  -8.487  1.00                 C  
ATOM    230  C   VAL   275     -13.582 -28.937  -9.856  1.00                 C  
ATOM    231  O   VAL   275     -13.159 -27.793 -10.034  1.00                 O  
ATOM    232  CB  VAL   275     -12.618 -30.873  -8.574  1.00                 C  
ATOM    233  CG1 VAL   275     -11.290 -30.574  -9.253  1.00                 C  
ATOM    234  CG2 VAL   275     -12.392 -31.458  -7.189  1.00                 C  
ATOM    235  N   ASP   276     -14.162 -29.651 -10.815  1.00                 N  
ATOM    236  CA  ASP   276     -14.309 -29.127 -12.166  1.00                 C  
ATOM    237  C   ASP   276     -15.735 -29.263 -12.672  1.00                 C  
ATOM    238  O   ASP   276     -16.445 -30.206 -12.328  1.00                 O  
ATOM    239  CB  ASP   276     -13.352 -29.839 -13.124  1.00                 C  
ATOM    240  CG  ASP   276     -13.258 -29.151 -14.472  1.00                 C  
ATOM    241  OD1 ASP   276     -14.093 -29.452 -15.351  1.00                 O  
ATOM    242  OD2 ASP   276     -12.350 -28.312 -14.649  1.00                 O  
ATOM    243  N   MET   277     -16.142 -28.313 -13.504  1.00                 N  
ATOM    244  CA  MET   277     -17.502 -28.274 -14.014  1.00                 C  
ATOM    245  C   MET   277     -17.534 -28.096 -15.527  1.00                 C  
ATOM    246  O   MET   277     -18.349 -27.334 -16.040  1.00                 O  
ATOM    247  CB  MET   277     -18.293 -27.148 -13.345  1.00                 C  
ATOM    248  SD  MET   277     -18.634 -24.473 -12.709  1.00                 S  
ATOM    249  CE  MET   277     -19.981 -24.303 -13.876  1.00                 C  
ATOM    250  CG  MET   277     -17.663 -25.773 -13.495  1.00                 C  
ATOM    251  N   SER   278     -16.666 -28.802 -16.243  1.00                 N  
ATOM    252  CA  SER   278     -16.547 -28.610 -17.687  1.00                 C  
ATOM    253  C   SER   278     -17.909 -28.672 -18.377  1.00                 C  
ATOM    254  O   SER   278     -18.239 -27.810 -19.193  1.00                 O  
ATOM    255  CB  SER   278     -15.611 -29.659 -18.292  1.00                 C  
ATOM    256  OG  SER   278     -14.283 -29.485 -17.828  1.00                 O  
ATOM    257  N   ASP   279     -18.697 -29.693 -18.053  1.00                 N  
ATOM    258  CA  ASP   279     -20.026 -29.842 -18.645  1.00                 C  
ATOM    259  C   ASP   279     -21.046 -28.841 -18.108  1.00                 C  
ATOM    260  O   ASP   279     -20.805 -28.173 -17.105  1.00                 O  
ATOM    261  CB  ASP   279     -20.558 -31.258 -18.418  1.00                 C  
ATOM    262  CG  ASP   279     -19.822 -32.296 -19.242  1.00                 C  
ATOM    263  OD1 ASP   279     -19.075 -31.903 -20.162  1.00                 O  
ATOM    264  OD2 ASP   279     -19.993 -33.503 -18.967  1.00                 O  
ATOM    265  N   ARG   280     -22.187 -28.751 -18.787  1.00                 N  
ATOM    266  CA  ARG   280     -23.261 -27.844 -18.389  1.00                 C  
ATOM    267  C   ARG   280     -24.058 -28.428 -17.230  1.00                 C  
ATOM    268  O   ARG   280     -24.508 -27.702 -16.342  1.00                 O  
ATOM    269  CB  ARG   280     -24.184 -27.553 -19.574  1.00                 C  
ATOM    270  CD  ARG   280     -24.499 -26.499 -21.830  1.00                 C  
ATOM    271  NE  ARG   280     -23.906 -25.677 -22.882  1.00                 N  
ATOM    272  CG  ARG   280     -23.547 -26.705 -20.663  1.00                 C  
ATOM    273  CZ  ARG   280     -24.481 -25.437 -24.056  1.00                 C  
ATOM    274  NH1 ARG   280     -23.866 -24.677 -24.952  1.00                 N  
ATOM    275  NH2 ARG   280     -25.669 -25.957 -24.331  1.00                 N  
ATOM    276  N   ASP   281     -24.230 -29.748 -17.255  1.00                 N  
ATOM    277  CA  ASP   281     -25.054 -30.444 -16.274  1.00                 C  
ATOM    278  C   ASP   281     -24.328 -31.679 -15.741  1.00                 C  
ATOM    279  O   ASP   281     -24.954 -32.694 -15.434  1.00                 O  
ATOM    280  CB  ASP   281     -26.398 -30.840 -16.888  1.00                 C  
ATOM    281  CG  ASP   281     -26.249 -31.827 -18.029  1.00                 C  
ATOM    282  OD1 ASP   281     -25.098 -32.124 -18.412  1.00                 O  
ATOM    283  OD2 ASP   281     -27.284 -32.305 -18.541  1.00                 O  
ATOM    284  N   TRP   282     -23.003 -31.588 -15.634  1.00                 N  
ATOM    285  CA  TRP   282     -22.203 -32.703 -15.136  1.00                 C  
ATOM    286  C   TRP   282     -20.866 -32.256 -14.556  1.00                 C  
ATOM    287  O   TRP   282     -19.992 -31.777 -15.279  1.00                 O  
ATOM    288  CB  TRP   282     -21.953 -33.722 -16.249  1.00                 C  
ATOM    289  CG  TRP   282     -21.243 -34.956 -15.784  1.00                 C  
ATOM    290  CD1 TRP   282     -19.903 -35.209 -15.859  1.00                 C  
ATOM    291  NE1 TRP   282     -19.623 -36.446 -15.331  1.00                 N  
ATOM    292  CD2 TRP   282     -21.835 -36.108 -15.171  1.00                 C  
ATOM    293  CE2 TRP   282     -20.796 -37.017 -14.902  1.00                 C  
ATOM    294  CH2 TRP   282     -22.310 -38.572 -13.973  1.00                 C  
ATOM    295  CZ2 TRP   282     -21.022 -38.255 -14.302  1.00                 C  
ATOM    296  CE3 TRP   282     -23.143 -36.459 -14.824  1.00                 C  
ATOM    297  CZ3 TRP   282     -23.363 -37.687 -14.229  1.00                 C  
ATOM    298  N   TRP   283     -20.708 -32.439 -13.247  1.00                 N  
ATOM    299  CA  TRP   283     -19.511 -31.982 -12.546  1.00                 C  
ATOM    300  C   TRP   283     -18.936 -33.048 -11.610  1.00                 C  
ATOM    301  O   TRP   283     -19.671 -33.878 -11.071  1.00                 O  
ATOM    302  CB  TRP   283     -19.811 -30.714 -11.744  1.00                 C  
ATOM    303  CG  TRP   283     -20.219 -29.549 -12.594  1.00                 C  
ATOM    304  CD1 TRP   283     -20.123 -29.453 -13.952  1.00                 C  
ATOM    305  NE1 TRP   283     -20.596 -28.235 -14.376  1.00                 N  
ATOM    306  CD2 TRP   283     -20.787 -28.314 -12.142  1.00                 C  
ATOM    307  CE2 TRP   283     -21.010 -27.518 -13.280  1.00                 C  
ATOM    308  CH2 TRP   283     -21.885 -25.766 -11.961  1.00                 C  
ATOM    309  CZ2 TRP   283     -21.559 -26.239 -13.201  1.00                 C  
ATOM    310  CE3 TRP   283     -21.129 -27.805 -10.886  1.00                 C  
ATOM    311  CZ3 TRP   283     -21.674 -26.537 -10.813  1.00                 C  
ATOM    312  N   TYR   284     -17.617 -33.001 -11.416  1.00                 N  
ATOM    313  CA  TYR   284     -16.920 -33.971 -10.575  1.00                 C  
ATOM    314  C   TYR   284     -16.927 -33.550  -9.112  1.00                 C  
ATOM    315  O   TYR   284     -16.498 -32.448  -8.770  1.00                 O  
ATOM    316  CB  TYR   284     -15.479 -34.158 -11.055  1.00                 C  
ATOM    317  CG  TYR   284     -14.693 -35.170 -10.251  1.00                 C  
ATOM    318  OH  TYR   284     -12.539 -37.962  -8.049  1.00                 O  
ATOM    319  CZ  TYR   284     -13.251 -37.037  -8.777  1.00                 C  
ATOM    320  CD1 TYR   284     -14.954 -36.529 -10.367  1.00                 C  
ATOM    321  CE1 TYR   284     -14.241 -37.460  -9.637  1.00                 C  
ATOM    322  CD2 TYR   284     -13.691 -34.762  -9.379  1.00                 C  
ATOM    323  CE2 TYR   284     -12.968 -35.679  -8.641  1.00                 C  
ATOM    324  N   GLY   285     -17.423 -34.437  -8.256  1.00                 N  
ATOM    325  CA  GLY   285     -17.469 -34.185  -6.827  1.00                 C  
ATOM    326  C   GLY   285     -16.470 -34.985  -6.014  1.00                 C  
ATOM    327  O   GLY   285     -16.220 -36.161  -6.281  1.00                 O  
ATOM    328  N   VAL   286     -15.905 -34.329  -5.005  1.00                 N  
ATOM    329  CA  VAL   286     -14.968 -34.968  -4.092  1.00                 C  
ATOM    330  C   VAL   286     -15.544 -34.948  -2.678  1.00                 C  
ATOM    331  O   VAL   286     -15.927 -33.895  -2.172  1.00                 O  
ATOM    332  CB  VAL   286     -13.589 -34.283  -4.128  1.00                 C  
ATOM    333  CG1 VAL   286     -12.644 -34.935  -3.130  1.00                 C  
ATOM    334  CG2 VAL   286     -13.005 -34.335  -5.532  1.00                 C  
ATOM    335  N   ILE   287     -15.623 -36.121  -2.057  1.00                 N  
ATOM    336  CA  ILE   287     -16.047 -36.238  -0.664  1.00                 C  
ATOM    337  C   ILE   287     -14.857 -36.690   0.183  1.00                 C  
ATOM    338  O   ILE   287     -13.849 -37.147  -0.354  1.00                 O  
ATOM    339  CB  ILE   287     -17.232 -37.210  -0.514  1.00                 C  
ATOM    340  CD1 ILE   287     -19.564 -37.713  -1.412  1.00                 C  
ATOM    341  CG1 ILE   287     -18.438 -36.708  -1.311  1.00                 C  
ATOM    342  CG2 ILE   287     -17.569 -37.418   0.954  1.00                 C  
ATOM    343  N   GLU   288     -14.968 -36.542   1.501  1.00                 N  
ATOM    344  CA  GLU   288     -13.900 -36.926   2.430  1.00                 C  
ATOM    345  C   GLU   288     -13.172 -38.219   2.042  1.00                 C  
ATOM    346  O   GLU   288     -11.950 -38.224   1.876  1.00                 O  
ATOM    347  CB  GLU   288     -14.454 -37.087   3.847  1.00                 C  
ATOM    348  CD  GLU   288     -13.980 -37.528   6.288  1.00                 C  
ATOM    349  CG  GLU   288     -13.403 -37.431   4.889  1.00                 C  
ATOM    350  OE1 GLU   288     -15.206 -37.348   6.439  1.00                 O  
ATOM    351  OE2 GLU   288     -13.205 -37.784   7.234  1.00                 O  
ATOM    352  N   ASP   289     -13.921 -39.313   1.918  1.00                 N  
ATOM    353  CA  ASP   289     -13.346 -40.614   1.570  1.00                 C  
ATOM    354  C   ASP   289     -13.794 -41.081   0.182  1.00                 C  
ATOM    355  O   ASP   289     -13.018 -41.679  -0.573  1.00                 O  
ATOM    356  CB  ASP   289     -13.726 -41.665   2.615  1.00                 C  
ATOM    357  CG  ASP   289     -13.115 -41.383   3.974  1.00                 C  
ATOM    358  OD1 ASP   289     -11.876 -41.242   4.050  1.00                 O  
ATOM    359  OD2 ASP   289     -13.874 -41.302   4.962  1.00                 O  
ATOM    360  N   ARG   290     -15.054 -40.808  -0.141  1.00                 N  
ATOM    361  CA  ARG   290     -15.600 -41.121  -1.454  1.00                 C  
ATOM    362  C   ARG   290     -15.157 -40.092  -2.478  1.00                 C  
ATOM    363  O   ARG   290     -14.736 -38.993  -2.124  1.00                 O  
ATOM    364  CB  ARG   290     -17.127 -41.190  -1.397  1.00                 C  
ATOM    365  CD  ARG   290     -19.186 -42.354  -0.555  1.00                 C  
ATOM    366  NE  ARG   290     -19.720 -43.428   0.278  1.00                 N  
ATOM    367  CG  ARG   290     -17.666 -42.335  -0.555  1.00                 C  
ATOM    368  CZ  ARG   290     -21.017 -43.660   0.457  1.00                 C  
ATOM    369  NH1 ARG   290     -21.410 -44.661   1.233  1.00                 N  
ATOM    370  NH2 ARG   290     -21.917 -42.892  -0.142  1.00                 N  
ATOM    371  N   GLU   291     -15.261 -40.455  -3.749  1.00                 N  
ATOM    372  CA  GLU   291     -14.968 -39.533  -4.833  1.00                 C  
ATOM    373  C   GLU   291     -15.720 -40.007  -6.067  1.00                 C  
ATOM    374  O   GLU   291     -16.024 -41.195  -6.194  1.00                 O  
ATOM    375  CB  GLU   291     -13.460 -39.459  -5.081  1.00                 C  
ATOM    376  CD  GLU   291     -11.550 -38.353  -6.310  1.00                 C  
ATOM    377  CG  GLU   291     -13.054 -38.449  -6.141  1.00                 C  
ATOM    378  OE1 GLU   291     -10.863 -38.014  -5.324  1.00                 O  
ATOM    379  OE2 GLU   291     -11.060 -38.618  -7.428  1.00                 O  
ATOM    380  N   GLY   292     -16.042 -39.085  -6.967  1.00                 N  
ATOM    381  CA  GLY   292     -16.717 -39.457  -8.196  1.00                 C  
ATOM    382  C   GLY   292     -17.344 -38.292  -8.931  1.00                 C  
ATOM    383  O   GLY   292     -16.963 -37.140  -8.736  1.00                 O  
ATOM    384  N   TRP   293     -18.307 -38.607  -9.791  1.00                 N  
ATOM    385  CA  TRP   293     -19.059 -37.593 -10.520  1.00                 C  
ATOM    386  C   TRP   293     -20.528 -37.695 -10.159  1.00                 C  
ATOM    387  O   TRP   293     -21.103 -38.782 -10.133  1.00                 O  
ATOM    388  CB  TRP   293     -18.854 -37.754 -12.028  1.00                 C  
ATOM    389  CG  TRP   293     -17.457 -37.456 -12.478  1.00                 C  
ATOM    390  CD1 TRP   293     -17.020 -36.322 -13.100  1.00                 C  
ATOM    391  NE1 TRP   293     -15.674 -36.412 -13.360  1.00                 N  
ATOM    392  CD2 TRP   293     -16.311 -38.306 -12.342  1.00                 C  
ATOM    393  CE2 TRP   293     -15.217 -37.623 -12.902  1.00                 C  
ATOM    394  CH2 TRP   293     -13.761 -39.413 -12.401  1.00                 C  
ATOM    395  CZ2 TRP   293     -13.934 -38.168 -12.938  1.00                 C  
ATOM    396  CE3 TRP   293     -16.105 -39.579 -11.800  1.00                 C  
ATOM    397  CZ3 TRP   293     -14.832 -40.115 -11.837  1.00                 C  
ATOM    398  N   PHE   294     -21.129 -36.554  -9.864  1.00                 N  
ATOM    399  CA  PHE   294     -22.530 -36.516  -9.503  1.00                 C  
ATOM    400  C   PHE   294     -23.303 -35.707 -10.541  1.00                 C  
ATOM    401  O   PHE   294     -22.705 -35.002 -11.358  1.00                 O  
ATOM    402  CB  PHE   294     -22.707 -35.921  -8.104  1.00                 C  
ATOM    403  CG  PHE   294     -22.266 -34.490  -7.994  1.00                 C  
ATOM    404  CZ  PHE   294     -21.443 -31.843  -7.788  1.00                 C  
ATOM    405  CD1 PHE   294     -23.157 -33.456  -8.224  1.00                 C  
ATOM    406  CE1 PHE   294     -22.751 -32.139  -8.122  1.00                 C  
ATOM    407  CD2 PHE   294     -20.960 -34.177  -7.660  1.00                 C  
ATOM    408  CE2 PHE   294     -20.554 -32.860  -7.559  1.00                 C  
ATOM    409  N   PRO   295     -24.637 -35.836 -10.530  1.00                 N  
ATOM    410  CA  PRO   295     -25.578 -35.064 -11.352  1.00                 C  
ATOM    411  C   PRO   295     -25.904 -33.698 -10.750  1.00                 C  
ATOM    412  O   PRO   295     -26.501 -33.636  -9.674  1.00                 O  
ATOM    413  CB  PRO   295     -26.828 -35.945 -11.410  1.00                 C  
ATOM    414  CD  PRO   295     -25.317 -36.955  -9.852  1.00                 C  
ATOM    415  CG  PRO   295     -26.775 -36.751 -10.156  1.00                 C  
ATOM    416  N   ALA   296     -25.548 -32.623 -11.450  1.00                 N  
ATOM    417  CA  ALA   296     -25.752 -31.266 -10.939  1.00                 C  
ATOM    418  C   ALA   296     -27.232 -30.924 -10.781  1.00                 C  
ATOM    419  O   ALA   296     -27.591 -29.951 -10.116  1.00                 O  
ATOM    420  CB  ALA   296     -25.091 -30.249 -11.856  1.00                 C  
ATOM    421  N   ALA   297     -28.089 -31.720 -11.406  1.00                 N  
ATOM    422  CA  ALA   297     -29.519 -31.475 -11.358  1.00                 C  
ATOM    423  C   ALA   297     -30.103 -31.957 -10.038  1.00                 C  
ATOM    424  O   ALA   297     -31.207 -31.570  -9.664  1.00                 O  
ATOM    425  CB  ALA   297     -30.214 -32.159 -12.525  1.00                 C  
ATOM    426  N   PHE   298     -29.350 -32.788  -9.327  1.00                 N  
ATOM    427  CA  PHE   298     -29.823 -33.362  -8.074  1.00                 C  
ATOM    428  C   PHE   298     -29.095 -32.763  -6.873  1.00                 C  
ATOM    429  O   PHE   298     -28.852 -33.448  -5.876  1.00                 O  
ATOM    430  CB  PHE   298     -29.649 -34.882  -8.082  1.00                 C  
ATOM    431  CG  PHE   298     -30.470 -35.581  -9.128  1.00                 C  
ATOM    432  CZ  PHE   298     -31.994 -36.872 -11.060  1.00                 C  
ATOM    433  CD1 PHE   298     -29.876 -36.081 -10.274  1.00                 C  
ATOM    434  CE1 PHE   298     -30.631 -36.724 -11.236  1.00                 C  
ATOM    435  CD2 PHE   298     -31.835 -35.737  -8.967  1.00                 C  
ATOM    436  CE2 PHE   298     -32.590 -36.380  -9.929  1.00                 C  
ATOM    437  N   VAL   299     -28.752 -31.481  -6.969  1.00                 N  
ATOM    438  CA  VAL   299     -28.043 -30.803  -5.889  1.00                 C  
ATOM    439  C   VAL   299     -28.357 -29.307  -5.834  1.00                 C  
ATOM    440  O   VAL   299     -28.702 -28.692  -6.848  1.00                 O  
ATOM    441  CB  VAL   299     -26.519 -30.992  -6.008  1.00                 C  
ATOM    442  CG1 VAL   299     -26.155 -32.464  -5.889  1.00                 C  
ATOM    443  CG2 VAL   299     -26.012 -30.418  -7.322  1.00                 C  
ATOM    444  N   ARG   300     -28.225 -28.735  -4.639  1.00                 N  
ATOM    445  CA  ARG   300     -28.526 -27.325  -4.403  1.00                 C  
ATOM    446  C   ARG   300     -27.283 -26.519  -4.059  1.00                 C  
ATOM    447  O   ARG   300     -26.609 -26.787  -3.066  1.00                 O  
ATOM    448  CB  ARG   300     -29.555 -27.177  -3.280  1.00                 C  
ATOM    449  CD  ARG   300     -31.872 -27.633  -2.431  1.00                 C  
ATOM    450  NE  ARG   300     -31.461 -28.459  -1.298  1.00                 N  
ATOM    451  CG  ARG   300     -30.919 -27.764  -3.607  1.00                 C  
ATOM    452  CZ  ARG   300     -31.979 -28.365  -0.078  1.00                 C  
ATOM    453  NH1 ARG   300     -31.542 -29.158   0.891  1.00                 N  
ATOM    454  NH2 ARG   300     -32.933 -27.478   0.171  1.00                 N  
ATOM    455  N   ILE   331     -27.004 -25.511  -4.874  1.00                 N  
ATOM    456  CA  ILE   331     -25.854 -24.650  -4.660  1.00                 C  
ATOM    457  C   ILE   331     -26.064 -23.766  -3.445  1.00                 C  
ATOM    458  O   ILE   331     -27.200 -23.501  -3.049  1.00                 O  
ATOM    459  CB  ILE   331     -25.559 -23.784  -5.899  1.00                 C  
ATOM    460  CD1 ILE   331     -26.436 -21.799  -7.236  1.00                 C  
ATOM    461  CG1 ILE   331     -26.734 -22.846  -6.186  1.00                 C  
ATOM    462  CG2 ILE   331     -25.229 -24.662  -7.096  1.00                 C  
ATOM    463  N   MET   332     -24.961 -23.315  -2.857  1.00                 N  
ATOM    464  CA  MET   332     -25.010 -22.362  -1.757  1.00                 C  
ATOM    465  C   MET   332     -24.901 -20.931  -2.286  1.00                 C  
ATOM    466  O   MET   332     -25.137 -19.967  -1.558  1.00                 O  
ATOM    467  CB  MET   332     -23.893 -22.647  -0.751  1.00                 C  
ATOM    468  SD  MET   332     -25.461 -24.439   0.666  1.00                 S  
ATOM    469  CE  MET   332     -25.364 -23.328   2.067  1.00                 C  
ATOM    470  CG  MET   332     -23.916 -24.056  -0.181  1.00                 C  
ATOM    471  N   ASN   333     -25.973 -20.180  -2.097  1.00                 N  
ATOM    472  CA  ASN   333     -25.935 -18.716  -2.237  1.00                 C  
ATOM    473  C   ASN   333     -25.183 -18.223  -0.990  1.00                 C  
ATOM    474  O   ASN   333     -25.603 -18.514   0.133  1.00                 O  
ATOM    475  CB  ASN   333     -27.351 -18.154  -2.373  1.00                 C  
ATOM    476  CG  ASN   333     -27.362 -16.665  -2.658  1.00                 C  
ATOM    477  OD1 ASN   333     -26.824 -15.871  -1.886  1.00                 O  
ATOM    478  ND2 ASN   333     -27.977 -16.281  -3.770  1.00                 N  
ATOM    479  N   LYS   334     -24.082 -17.483  -1.114  1.00                 N  
ATOM    480  CA  LYS   334     -23.333 -17.052   0.066  1.00                 C  
ATOM    481  C   LYS   334     -24.199 -16.300   1.068  1.00                 C  
ATOM    482  O   LYS   334     -24.901 -15.346   0.720  1.00                 O  
ATOM    483  CB  LYS   334     -22.152 -16.169  -0.342  1.00                 C  
ATOM    484  CD  LYS   334     -20.079 -14.926   0.334  1.00                 C  
ATOM    485  CE  LYS   334     -19.194 -14.498   1.494  1.00                 C  
ATOM    486  CG  LYS   334     -21.269 -15.739   0.818  1.00                 C  
ATOM    487  NZ  LYS   334     -18.041 -13.674   1.038  1.00                 N  
ATOM    488  N   ASP   335     -24.170 -16.712   2.332  1.00                 N  
ATOM    489  CA  ASP   335     -24.990 -16.082   3.342  1.00                 C  
ATOM    490  C   ASP   335     -24.801 -14.586   3.449  1.00                 C  
ATOM    491  O   ASP   335     -25.769 -13.839   3.615  1.00                 O  
ATOM    492  CB  ASP   335     -24.720 -16.702   4.714  1.00                 C  
ATOM    493  CG  ASP   335     -23.264 -16.601   5.123  1.00                 C  
ATOM    494  OD1 ASP   335     -22.440 -16.178   4.286  1.00                 O  
ATOM    495  OD2 ASP   335     -22.947 -16.945   6.281  1.00                 O  
ATOM    496  N   GLN   336     -23.569 -14.092   3.362  1.00                 N  
ATOM    497  CA  GLN   336     -23.363 -12.657   3.561  1.00                 C  
ATOM    498  C   GLN   336     -24.058 -11.812   2.522  1.00                 C  
ATOM    499  O   GLN   336     -24.294 -10.618   2.728  1.00                 O  
ATOM    500  CB  GLN   336     -21.870 -12.325   3.558  1.00                 C  
ATOM    501  CD  GLN   336     -19.631 -12.541   4.707  1.00                 C  
ATOM    502  CG  GLN   336     -21.113 -12.856   4.764  1.00                 C  
ATOM    503  OE1 GLN   336     -19.155 -11.917   3.759  1.00                 O  
ATOM    504  NE2 GLN   336     -18.896 -12.973   5.725  1.00                 N  
ATOM    505  N   ALA   337     -24.410 -12.392   1.374  1.00                 N  
ATOM    506  CA  ALA   337     -25.198 -11.696   0.352  1.00                 C  
ATOM    507  C   ALA   337     -26.685 -11.888   0.638  1.00                 C  
ATOM    508  O   ALA   337     -27.402 -12.639  -0.028  1.00                 O  
ATOM    509  CB  ALA   337     -24.839 -12.208  -1.034  1.00                 C  
ATOM    510  N   ARG   338     -27.141 -11.180   1.661  1.00                 N  
ATOM    511  CA  ARG   338     -28.553 -11.188   2.027  1.00                 C  
ATOM    512  C   ARG   338     -29.464 -10.667   0.921  1.00                 C  
ATOM    513  O   ARG   338     -30.362 -11.347   0.416  1.00                 O  
ATOM    514  CB  ARG   338     -28.783 -10.358   3.292  1.00                 C  
ATOM    515  CD  ARG   338     -30.386  -9.493   5.019  1.00                 C  
ATOM    516  NE  ARG   338     -29.620  -9.998   6.156  1.00                 N  
ATOM    517  CG  ARG   338     -30.220 -10.368   3.787  1.00                 C  
ATOM    518  CZ  ARG   338     -29.268  -9.262   7.205  1.00                 C  
ATOM    519  NH1 ARG   338     -28.571  -9.807   8.193  1.00                 N  
ATOM    520  NH2 ARG   338     -29.614  -7.983   7.265  1.00                 N  
ATOM    521  N   THR   339     -29.304  -9.431   0.592  1.00                 N  
ATOM    522  CA  THR   339     -29.886  -8.759  -0.569  1.00                 C  
ATOM    523  C   THR   339     -29.756  -9.611  -1.828  1.00                 C  
ATOM    524  O   THR   339     -30.694  -9.713  -2.620  1.00                 O  
ATOM    525  CB  THR   339     -29.230  -7.388  -0.815  1.00                 C  
ATOM    526  OG1 THR   339     -29.986  -6.661  -1.792  1.00                 O  
ATOM    527  CG2 THR   339     -27.809  -7.561  -1.330  1.00                 C  
ATOM    528  N   ASN   340     -28.584 -10.210  -2.012  1.00                 N  
ATOM    529  CA  ASN   340     -28.370 -11.146  -3.106  1.00                 C  
ATOM    530  C   ASN   340     -29.383 -12.279  -3.025  1.00                 C  
ATOM    531  O   ASN   340     -29.895 -12.747  -4.041  1.00                 O  
ATOM    532  CB  ASN   340     -26.937 -11.680  -3.081  1.00                 C  
ATOM    533  CG  ASN   340     -26.616 -12.545  -4.285  1.00                 C  
ATOM    534  OD1 ASN   340     -26.634 -12.075  -5.422  1.00                 O  
ATOM    535  ND2 ASN   340     -26.322 -13.816  -4.037  1.00                 N  
ATOM    536  N   VAL   341     -29.668 -12.712  -1.802  1.00                 N  
ATOM    537  CA  VAL   341     -30.639 -13.771  -1.567  1.00                 C  
ATOM    538  C   VAL   341     -32.037 -13.348  -2.005  1.00                 C  
ATOM    539  O   VAL   341     -32.739 -14.102  -2.678  1.00                 O  
ATOM    540  CB  VAL   341     -30.666 -14.194  -0.086  1.00                 C  
ATOM    541  CG1 VAL   341     -31.828 -15.139   0.177  1.00                 C  
ATOM    542  CG2 VAL   341     -29.347 -14.843   0.306  1.00                 C  
ATOM    543  N   VAL   342     -32.437 -12.140  -1.617  1.00                 N  
ATOM    544  CA  VAL   342     -33.744 -11.610  -1.986  1.00                 C  
ATOM    545  C   VAL   342     -33.903 -11.540  -3.502  1.00                 C  
ATOM    546  O   VAL   342     -35.021 -11.541  -4.010  1.00                 O  
ATOM    547  CB  VAL   342     -33.982 -10.217  -1.374  1.00                 C  
ATOM    548  CG1 VAL   342     -35.259  -9.603  -1.926  1.00                 C  
ATOM    549  CG2 VAL   342     -34.041 -10.305   0.144  1.00                 C  
ATOM    550  N   ASN   343     -32.785 -11.490  -4.222  1.00                 N  
ATOM    551  CA  ASN   343     -32.824 -11.345  -5.679  1.00                 C  
ATOM    552  C   ASN   343     -32.869 -12.660  -6.469  1.00                 C  
ATOM    553  O   ASN   343     -33.663 -12.792  -7.403  1.00                 O  
ATOM    554  CB  ASN   343     -31.624 -10.532  -6.169  1.00                 C  
ATOM    555  CG  ASN   343     -31.732  -9.062  -5.813  1.00                 C  
ATOM    556  OD1 ASN   343     -32.821  -8.559  -5.536  1.00                 O  
ATOM    557  ND2 ASN   343     -30.600  -8.368  -5.820  1.00                 N  
ATOM    558  N   GLU   344     -32.020 -13.622  -6.109  1.00                 N  
ATOM    559  CA  GLU   344     -32.033 -14.930  -6.770  1.00                 C  
ATOM    560  C   GLU   344     -33.386 -15.603  -6.606  1.00                 C  
ATOM    561  O   GLU   344     -33.930 -16.192  -7.543  1.00                 O  
ATOM    562  CB  GLU   344     -30.925 -15.824  -6.210  1.00                 C  
ATOM    563  CD  GLU   344     -31.728 -18.200  -6.512  1.00                 C  
ATOM    564  CG  GLU   344     -30.747 -17.135  -6.960  1.00                 C  
ATOM    565  OE1 GLU   344     -32.202 -18.124  -5.359  1.00                 O  
ATOM    566  OE2 GLU   344     -32.023 -19.111  -7.314  1.00                 O  
ATOM    567  N   ILE   345     -33.911 -15.521  -5.392  1.00                 N  
ATOM    568  CA  ILE   345     -35.212 -16.074  -5.080  1.00                 C  
ATOM    569  C   ILE   345     -36.297 -15.457  -5.960  1.00                 C  
ATOM    570  O   ILE   345     -37.074 -16.177  -6.584  1.00                 O  
ATOM    571  CB  ILE   345     -35.568 -15.876  -3.595  1.00                 C  
ATOM    572  CD1 ILE   345     -34.728 -16.372  -1.240  1.00                 C  
ATOM    573  CG1 ILE   345     -34.652 -16.723  -2.709  1.00                 C  
ATOM    574  CG2 ILE   345     -37.037 -16.188  -3.353  1.00                 C  
ATOM    575  N   ILE   346     -36.340 -14.129  -6.023  1.00                 N  
ATOM    576  CA  ILE   346     -37.308 -13.447  -6.876  1.00                 C  
ATOM    577  C   ILE   346     -37.092 -13.822  -8.345  1.00                 C  
ATOM    578  O   ILE   346     -37.994 -13.672  -9.169  1.00                 O  
ATOM    579  CB  ILE   346     -37.234 -11.918  -6.704  1.00                 C  
ATOM    580  CD1 ILE   346     -39.765 -11.625  -6.620  1.00                 C  
ATOM    581  CG1 ILE   346     -38.471 -11.253  -7.310  1.00                 C  
ATOM    582  CG2 ILE   346     -35.946 -11.376  -7.305  1.00                 C  
ATOM    583  N   ASN   347     -35.899 -14.318  -8.666  1.00                 N  
ATOM    584  CA  ASN   347     -35.535 -14.638 -10.050  1.00                 C  
ATOM    585  C   ASN   347     -35.791 -16.097 -10.428  1.00                 C  
ATOM    586  O   ASN   347     -36.220 -16.388 -11.544  1.00                 O  
ATOM    587  CB  ASN   347     -34.066 -14.300 -10.310  1.00                 C  
ATOM    588  CG  ASN   347     -33.811 -12.806 -10.354  1.00                 C  
ATOM    589  OD1 ASN   347     -34.728 -12.016 -10.580  1.00                 O  
ATOM    590  ND2 ASN   347     -32.561 -12.413 -10.138  1.00                 N  
ATOM    591  N   ALA   348     -35.509 -17.014  -9.508  1.00                 N  
ATOM    592  CA  ALA   348     -35.752 -18.429  -9.762  1.00                 C  
ATOM    593  C   ALA   348     -37.249 -18.708  -9.864  1.00                 C  
ATOM    594  O   ALA   348     -37.659 -19.716 -10.440  1.00                 O  
ATOM    595  CB  ALA   348     -35.128 -19.279  -8.666  1.00                 C  
ATOM    596  N   GLU   349     -38.058 -17.810  -9.303  1.00                 N  
ATOM    597  CA  GLU   349     -39.516 -17.957  -9.309  1.00                 C  
ATOM    598  C   GLU   349     -40.152 -17.329 -10.545  1.00                 C  
ATOM    599  O   GLU   349     -41.132 -17.844 -11.082  1.00                 O  
ATOM    600  CB  GLU   349     -40.122 -17.335  -8.050  1.00                 C  
ATOM    601  CD  GLU   349     -42.061 -18.935  -7.803  1.00                 C  
ATOM    602  CG  GLU   349     -41.631 -17.488  -7.946  1.00                 C  
ATOM    603  OE1 GLU   349     -41.213 -19.772  -7.428  1.00                 O  
ATOM    604  OE2 GLU   349     -43.246 -19.231  -8.065  1.00                 O  
ATOM    605  N   ARG   350     -39.607 -16.203 -10.985  1.00                 N  
ATOM    606  CA  ARG   350     -40.039 -15.622 -12.243  1.00                 C  
ATOM    607  C   ARG   350     -39.629 -16.575 -13.365  1.00                 C  
ATOM    608  O   ARG   350     -40.288 -16.657 -14.402  1.00                 O  
ATOM    609  CB  ARG   350     -39.430 -14.231 -12.428  1.00                 C  
ATOM    610  CD  ARG   350     -39.307 -11.835 -11.689  1.00                 C  
ATOM    611  NE  ARG   350     -39.850 -10.806 -10.806  1.00                 N  
ATOM    612  CG  ARG   350     -39.991 -13.177 -11.487  1.00                 C  
ATOM    613  CZ  ARG   350     -39.352  -9.578 -10.696  1.00                 C  
ATOM    614  NH1 ARG   350     -39.912  -8.708  -9.867  1.00                 N  
ATOM    615  NH2 ARG   350     -38.297  -9.223 -11.416  1.00                 N  
ATOM    616  N   GLU   351     -38.540 -17.306 -13.134  1.00                 N  
ATOM    617  CA  GLU   351     -38.064 -18.323 -14.070  1.00                 C  
ATOM    618  C   GLU   351     -38.975 -19.549 -14.072  1.00                 C  
ATOM    619  O   GLU   351     -39.384 -20.034 -15.129  1.00                 O  
ATOM    620  CB  GLU   351     -36.632 -18.738 -13.727  1.00                 C  
ATOM    621  CD  GLU   351     -35.862 -19.242 -16.080  1.00                 C  
ATOM    622  CG  GLU   351     -36.043 -19.774 -14.672  1.00                 C  
ATOM    623  OE1 GLU   351     -35.834 -18.004 -16.248  1.00                 O  
ATOM    624  OE2 GLU   351     -35.747 -20.062 -17.014  1.00                 O  
ATOM    625  N   TYR   352     -39.278 -20.047 -12.877  1.00                 N  
ATOM    626  CA  TYR   352     -40.118 -21.230 -12.705  1.00                 C  
ATOM    627  C   TYR   352     -41.535 -20.999 -13.229  1.00                 C  
ATOM    628  O   TYR   352     -42.196 -21.932 -13.682  1.00                 O  
ATOM    629  CB  TYR   352     -40.172 -21.639 -11.232  1.00                 C  
ATOM    630  CG  TYR   352     -40.993 -22.882 -10.971  1.00                 C  
ATOM    631  OH  TYR   352     -43.237 -26.309 -10.259  1.00                 O  
ATOM    632  CZ  TYR   352     -42.496 -25.174 -10.494  1.00                 C  
ATOM    633  CD1 TYR   352     -40.476 -24.144 -11.235  1.00                 C  
ATOM    634  CE1 TYR   352     -41.219 -25.285 -10.999  1.00                 C  
ATOM    635  CD2 TYR   352     -42.282 -22.789 -10.461  1.00                 C  
ATOM    636  CE2 TYR   352     -43.039 -23.920 -10.220  1.00                 C  
ATOM    637  N   VAL   353     -41.994 -19.752 -13.175  1.00                 N  
ATOM    638  CA  VAL   353     -43.337 -19.420 -13.638  1.00                 C  
ATOM    639  C   VAL   353     -43.402 -19.372 -15.161  1.00                 C  
ATOM    640  O   VAL   353     -44.348 -19.876 -15.766  1.00                 O  
ATOM    641  CB  VAL   353     -43.819 -18.078 -13.056  1.00                 C  
ATOM    642  CG1 VAL   353     -45.148 -17.675 -13.677  1.00                 C  
ATOM    643  CG2 VAL   353     -43.939 -18.166 -11.543  1.00                 C  
ATOM    644  N   LYS   354     -42.392 -18.768 -15.778  1.00                 N  
ATOM    645  CA  LYS   354     -42.319 -18.733 -17.231  1.00                 C  
ATOM    646  C   LYS   354     -42.328 -20.156 -17.779  1.00                 C  
ATOM    647  O   LYS   354     -42.885 -20.421 -18.844  1.00                 O  
ATOM    648  CB  LYS   354     -41.067 -17.981 -17.687  1.00                 C  
ATOM    649  CD  LYS   354     -39.839 -15.803 -17.899  1.00                 C  
ATOM    650  CE  LYS   354     -39.890 -14.304 -17.651  1.00                 C  
ATOM    651  CG  LYS   354     -41.113 -16.484 -17.428  1.00                 C  
ATOM    652  NZ  LYS   354     -38.631 -13.628 -18.071  1.00                 N  
ATOM    653  N   HIS   355     -41.712 -21.069 -17.038  1.00                 N  
ATOM    654  CA  HIS   355     -41.706 -22.476 -17.411  1.00                 C  
ATOM    655  C   HIS   355     -43.126 -23.028 -17.396  1.00                 C  
ATOM    656  O   HIS   355     -43.541 -23.716 -18.327  1.00                 O  
ATOM    657  CB  HIS   355     -40.807 -23.277 -16.467  1.00                 C  
ATOM    658  CG  HIS   355     -39.344 -23.029 -16.671  1.00                 C  
ATOM    659  ND1 HIS   355     -38.377 -23.563 -15.848  1.00                 N  
ATOM    660  CE1 HIS   355     -37.167 -23.167 -16.280  1.00                 C  
ATOM    661  CD2 HIS   355     -38.542 -22.280 -17.627  1.00                 C  
ATOM    662  NE2 HIS   355     -37.258 -22.397 -17.347  1.00                 N  
ATOM    663  N   LEU   356     -43.866 -22.720 -16.334  1.00                 N  
ATOM    664  CA  LEU   356     -45.259 -23.142 -16.217  1.00                 C  
ATOM    665  C   LEU   356     -46.094 -22.534 -17.336  1.00                 C  
ATOM    666  O   LEU   356     -46.900 -23.220 -17.964  1.00                 O  
ATOM    667  CB  LEU   356     -45.826 -22.747 -14.852  1.00                 C  
ATOM    668  CG  LEU   356     -45.274 -23.506 -13.643  1.00                 C  
ATOM    669  CD1 LEU   356     -45.764 -22.881 -12.346  1.00                 C  
ATOM    670  CD2 LEU   356     -45.666 -24.974 -13.705  1.00                 C  
ATOM    671  N   LYS   357     -45.897 -21.241 -17.576  1.00                 N  
ATOM    672  CA  LYS   357     -46.581 -20.549 -18.662  1.00                 C  
ATOM    673  C   LYS   357     -46.305 -21.248 -19.981  1.00                 C  
ATOM    674  O   LYS   357     -47.221 -21.530 -20.754  1.00                 O  
ATOM    675  CB  LYS   357     -46.141 -19.085 -18.725  1.00                 C  
ATOM    676  CD  LYS   357     -46.379 -16.825 -19.792  1.00                 C  
ATOM    677  CE  LYS   357     -47.118 -16.003 -20.834  1.00                 C  
ATOM    678  CG  LYS   357     -46.825 -18.278 -19.818  1.00                 C  
ATOM    679  NZ  LYS   357     -46.745 -16.397 -22.221  1.00                 N  
ATOM    680  N   ASP   358     -45.028 -21.520 -20.232  1.00                 N  
ATOM    681  CA  ASP   358     -44.611 -22.180 -21.459  1.00                 C  
ATOM    682  C   ASP   358     -45.193 -23.594 -21.550  1.00                 C  
ATOM    683  O   ASP   358     -45.607 -24.031 -22.625  1.00                 O  
ATOM    684  CB  ASP   358     -43.084 -22.234 -21.546  1.00                 C  
ATOM    685  CG  ASP   358     -42.469 -20.876 -21.821  1.00                 C  
ATOM    686  OD1 ASP   358     -43.214 -19.954 -22.214  1.00                 O  
ATOM    687  OD2 ASP   358     -41.241 -20.734 -21.644  1.00                 O  
ATOM    688  N   VAL   359     -45.237 -24.298 -20.420  1.00                 N  
ATOM    689  CA  VAL   359     -45.752 -25.668 -20.384  1.00                 C  
ATOM    690  C   VAL   359     -47.232 -25.753 -20.750  1.00                 C  
ATOM    691  O   VAL   359     -47.640 -26.621 -21.523  1.00                 O  
ATOM    692  CB  VAL   359     -45.544 -26.313 -19.001  1.00                 C  
ATOM    693  CG1 VAL   359     -46.274 -27.645 -18.919  1.00                 C  
ATOM    694  CG2 VAL   359     -44.061 -26.495 -18.716  1.00                 C  
ATOM    695  N   VAL   360     -48.032 -24.858 -20.183  1.00                 N  
ATOM    696  CA  VAL   360     -49.468 -24.869 -20.416  1.00                 C  
ATOM    697  C   VAL   360     -49.818 -24.234 -21.763  1.00                 C  
ATOM    698  O   VAL   360     -50.708 -24.708 -22.469  1.00                 O  
ATOM    699  CB  VAL   360     -50.228 -24.145 -19.289  1.00                 C  
ATOM    700  CG1 VAL   360     -51.705 -24.027 -19.633  1.00                 C  
ATOM    701  CG2 VAL   360     -50.042 -24.874 -17.967  1.00                 C  
ATOM    702  N   GLU   361     -49.101 -23.171 -22.116  1.00                 N  
ATOM    703  CA  GLU   361     -49.349 -22.441 -23.359  1.00                 C  
ATOM    704  C   GLU   361     -48.935 -23.212 -24.607  1.00                 C  
ATOM    705  O   GLU   361     -49.613 -23.162 -25.634  1.00                 O  
ATOM    706  CB  GLU   361     -48.620 -21.096 -23.345  1.00                 C  
ATOM    707  CD  GLU   361     -48.226 -18.872 -24.475  1.00                 C  
ATOM    708  CG  GLU   361     -48.884 -20.234 -24.569  1.00                 C  
ATOM    709  OE1 GLU   361     -47.555 -18.605 -23.456  1.00                 O  
ATOM    710  OE2 GLU   361     -48.381 -18.070 -25.421  1.00                 O  
ATOM    711  N   GLY   362     -47.811 -23.913 -24.515  1.00                 N  
ATOM    712  CA  GLY   362     -47.248 -24.596 -25.663  1.00                 C  
ATOM    713  C   GLY   362     -47.594 -26.068 -25.737  1.00                 C  
ATOM    714  O   GLY   362     -47.793 -26.607 -26.824  1.00                 O  
ATOM    715  N   TYR   363     -47.665 -26.720 -24.582  1.00                 N  
ATOM    716  CA  TYR   363     -47.902 -28.160 -24.533  1.00                 C  
ATOM    717  C   TYR   363     -49.358 -28.522 -24.263  1.00                 C  
ATOM    718  O   TYR   363     -49.957 -29.295 -25.008  1.00                 O  
ATOM    719  CB  TYR   363     -47.023 -28.812 -23.464  1.00                 C  
ATOM    720  CG  TYR   363     -45.541 -28.720 -23.750  1.00                 C  
ATOM    721  OH  TYR   363     -41.464 -28.455 -24.524  1.00                 O  
ATOM    722  CZ  TYR   363     -42.813 -28.544 -24.269  1.00                 C  
ATOM    723  CD1 TYR   363     -44.731 -27.847 -23.033  1.00                 C  
ATOM    724  CE1 TYR   363     -43.376 -27.757 -23.288  1.00                 C  
ATOM    725  CD2 TYR   363     -44.956 -29.505 -24.735  1.00                 C  
ATOM    726  CE2 TYR   363     -43.603 -29.428 -25.003  1.00                 C  
ATOM    727  N   ILE   364     -49.926 -27.969 -23.198  1.00                 N  
ATOM    728  CA  ILE   364     -51.283 -28.327 -22.807  1.00                 C  
ATOM    729  C   ILE   364     -52.325 -27.732 -23.754  1.00                 C  
ATOM    730  O   ILE   364     -53.316 -28.384 -24.075  1.00                 O  
ATOM    731  CB  ILE   364     -51.590 -27.884 -21.365  1.00                 C  
ATOM    732  CD1 ILE   364     -50.784 -28.136 -18.959  1.00                 C  
ATOM    733  CG1 ILE   364     -50.745 -28.682 -20.370  1.00                 C  
ATOM    734  CG2 ILE   364     -53.078 -28.010 -21.074  1.00                 C  
ATOM    735  N   GLN   365     -52.098 -26.500 -24.204  1.00                 N  
ATOM    736  CA  GLN   365     -53.069 -25.806 -25.055  1.00                 C  
ATOM    737  C   GLN   365     -53.148 -26.389 -26.468  1.00                 C  
ATOM    738  O   GLN   365     -54.169 -26.265 -27.146  1.00                 O  
ATOM    739  CB  GLN   365     -52.733 -24.316 -25.147  1.00                 C  
ATOM    740  CD  GLN   365     -52.556 -22.090 -23.967  1.00                 C  
ATOM    741  CG  GLN   365     -52.924 -23.556 -23.844  1.00                 C  
ATOM    742  OE1 GLN   365     -52.168 -21.625 -25.038  1.00                 O  
ATOM    743  NE2 GLN   365     -52.677 -21.357 -22.866  1.00                 N  
ATOM    744  N   HIS   366     -52.069 -27.028 -26.906  1.00                 N  
ATOM    745  CA  HIS   366     -52.033 -27.630 -28.233  1.00                 C  
ATOM    746  C   HIS   366     -52.628 -29.036 -28.233  1.00                 C  
ATOM    747  O   HIS   366     -53.301 -29.430 -29.185  1.00                 O  
ATOM    748  CB  HIS   366     -50.598 -27.676 -28.762  1.00                 C  
ATOM    749  CG  HIS   366     -50.008 -26.326 -29.026  1.00                 C  
ATOM    750  ND1 HIS   366     -48.975 -25.806 -28.277  1.00                 N  
ATOM    751  CE1 HIS   366     -48.662 -24.586 -28.750  1.00                 C  
ATOM    752  CD2 HIS   366     -50.249 -25.257 -29.984  1.00                 C  
ATOM    753  NE2 HIS   366     -49.423 -24.251 -29.774  1.00                 N  
ATOM    754  N   ALA   367     -52.379 -29.783 -27.160  1.00                 N  
ATOM    755  CA  ALA   367     -52.907 -31.139 -27.017  1.00                 C  
ATOM    756  C   ALA   367     -54.432 -31.161 -26.984  1.00                 C  
ATOM    757  O   ALA   367     -55.063 -32.023 -27.597  1.00                 O  
ATOM    758  CB  ALA   367     -52.360 -31.791 -25.756  1.00                 C  
ATOM    759  N   LYS   368     -55.016 -30.214 -26.256  1.00                 N  
ATOM    760  CA  LYS   368     -56.466 -30.093 -26.176  1.00                 C  
ATOM    761  C   LYS   368     -57.065 -29.851 -27.560  1.00                 C  
ATOM    762  O   LYS   368     -58.040 -30.498 -27.944  1.00                 O  
ATOM    763  CB  LYS   368     -56.858 -28.962 -25.223  1.00                 C  
ATOM    764  CD  LYS   368     -58.675 -27.670 -24.070  1.00                 C  
ATOM    765  CE  LYS   368     -60.174 -27.459 -23.938  1.00                 C  
ATOM    766  CG  LYS   368     -58.358 -28.774 -25.065  1.00                 C  
ATOM    767  NZ  LYS   368     -60.500 -26.380 -22.966  1.00                 N  
ATOM    768  N   LYS   369     -56.478 -28.920 -28.306  1.00                 N  
ATOM    769  CA  LYS   369     -56.912 -28.657 -29.674  1.00                 C  
ATOM    770  C   LYS   369     -56.881 -29.950 -30.480  1.00                 C  
ATOM    771  O   LYS   369     -57.835 -30.283 -31.188  1.00                 O  
ATOM    772  CB  LYS   369     -56.026 -27.590 -30.321  1.00                 C  
ATOM    773  CD  LYS   369     -55.531 -26.141 -32.310  1.00                 C  
ATOM    774  CE  LYS   369     -55.902 -25.814 -33.747  1.00                 C  
ATOM    775  CG  LYS   369     -56.424 -27.233 -31.744  1.00                 C  
ATOM    776  NZ  LYS   369     -55.035 -24.745 -34.315  1.00                 N  
ATOM    777  N   ARG   370     -55.772 -30.674 -30.357  1.00                 N  
ATOM    778  CA  ARG   370     -55.578 -31.932 -31.067  1.00                 C  
ATOM    779  C   ARG   370     -56.357 -33.067 -30.411  1.00                 C  
ATOM    780  O   ARG   370     -55.781 -33.909 -29.721  1.00                 O  
ATOM    781  CB  ARG   370     -54.091 -32.288 -31.130  1.00                 C  
ATOM    782  CD  ARG   370     -53.961 -33.456 -33.347  1.00                 C  
ATOM    783  NE  ARG   370     -52.972 -32.548 -33.923  1.00                 N  
ATOM    784  CG  ARG   370     -53.796 -33.598 -31.843  1.00                 C  
ATOM    785  CZ  ARG   370     -52.971 -32.151 -35.191  1.00                 C  
ATOM    786  NH1 ARG   370     -52.031 -31.323 -35.626  1.00                 N  
ATOM    787  NH2 ARG   370     -53.910 -32.583 -36.022  1.00                 N  
ATOM    788  N   THR   371     -57.667 -33.087 -30.631  1.00                 N  
ATOM    789  CA  THR   371     -58.516 -34.145 -30.093  1.00                 C  
ATOM    790  C   THR   371     -58.203 -35.498 -30.732  1.00                 C  
ATOM    791  O   THR   371     -58.595 -36.545 -30.214  1.00                 O  
ATOM    792  CB  THR   371     -60.009 -33.827 -30.293  1.00                 C  
ATOM    793  OG1 THR   371     -60.289 -33.693 -31.692  1.00                 O  
ATOM    794  CG2 THR   371     -60.374 -32.524 -29.597  1.00                 C  
ATOM    795  N   GLU   372     -57.483 -35.467 -31.851  1.00                 N  
ATOM    796  CA  GLU   372     -57.245 -36.665 -32.655  1.00                 C  
ATOM    797  C   GLU   372     -55.986 -37.436 -32.259  1.00                 C  
ATOM    798  O   GLU   372     -55.754 -38.548 -32.739  1.00                 O  
ATOM    799  CB  GLU   372     -57.149 -36.304 -34.139  1.00                 C  
ATOM    800  CD  GLU   372     -59.580 -36.682 -34.709  1.00                 C  
ATOM    801  CG  GLU   372     -58.421 -35.705 -34.716  1.00                 C  
ATOM    802  OE1 GLU   372     -59.553 -37.642 -35.507  1.00                 O  
ATOM    803  OE2 GLU   372     -60.516 -36.487 -33.905  1.00                 O  
ATOM    804  N   MET   373     -55.172 -36.843 -31.395  1.00                 N  
ATOM    805  CA  MET   373     -53.948 -37.495 -30.949  1.00                 C  
ATOM    806  C   MET   373     -53.948 -37.681 -29.438  1.00                 C  
ATOM    807  O   MET   373     -53.231 -38.533 -28.910  1.00                 O  
ATOM    808  CB  MET   373     -52.723 -36.687 -31.380  1.00                 C  
ATOM    809  SD  MET   373     -51.086 -35.633 -33.352  1.00                 S  
ATOM    810  CE  MET   373     -49.761 -36.739 -32.871  1.00                 C  
ATOM    811  CG  MET   373     -52.529 -36.608 -32.886  1.00                 C  
ATOM    812  N   PHE   374     -54.762 -36.889 -28.749  1.00                 N  
ATOM    813  CA  PHE   374     -54.799 -36.926 -27.294  1.00                 C  
ATOM    814  C   PHE   374     -56.219 -36.970 -26.748  1.00                 C  
ATOM    815  O   PHE   374     -57.044 -36.107 -27.046  1.00                 O  
ATOM    816  CB  PHE   374     -54.069 -35.716 -26.708  1.00                 C  
ATOM    817  CG  PHE   374     -52.615 -35.648 -27.078  1.00                 C  
ATOM    818  CZ  PHE   374     -49.922 -35.526 -27.756  1.00                 C  
ATOM    819  CD1 PHE   374     -52.212 -35.044 -28.256  1.00                 C  
ATOM    820  CE1 PHE   374     -50.874 -34.982 -28.596  1.00                 C  
ATOM    821  CD2 PHE   374     -51.649 -36.188 -26.247  1.00                 C  
ATOM    822  CE2 PHE   374     -50.311 -36.126 -26.587  1.00                 C  
ATOM    823  N   PRO   375     -56.494 -37.994 -25.949  1.00                 N  
ATOM    824  CA  PRO   375     -57.766 -38.113 -25.258  1.00                 C  
ATOM    825  C   PRO   375     -57.722 -37.300 -23.974  1.00                 C  
ATOM    826  O   PRO   375     -56.656 -36.852 -23.550  1.00                 O  
ATOM    827  CB  PRO   375     -57.902 -39.613 -24.989  1.00                 C  
ATOM    828  CD  PRO   375     -55.811 -39.285 -26.106  1.00                 C  
ATOM    829  CG  PRO   375     -56.950 -40.252 -25.944  1.00                 C  
ATOM    830  N   GLU   376     -58.883 -37.109 -23.357  1.00                 N  
ATOM    831  CA  GLU   376     -58.959 -36.421 -22.076  1.00                 C  
ATOM    832  C   GLU   376     -58.192 -37.203 -21.017  1.00                 C  
ATOM    833  O   GLU   376     -57.517 -36.623 -20.168  1.00                 O  
ATOM    834  CB  GLU   376     -60.418 -36.231 -21.656  1.00                 C  
ATOM    835  CD  GLU   376     -60.129 -34.040 -20.433  1.00                 C  
ATOM    836  CG  GLU   376     -60.593 -35.480 -20.346  1.00                 C  
ATOM    837  OE1 GLU   376     -60.020 -33.518 -21.562  1.00                 O  
ATOM    838  OE2 GLU   376     -59.874 -33.433 -19.371  1.00                 O  
ATOM    839  N   ALA   377     -58.296 -38.526 -21.078  1.00                 N  
ATOM    840  CA  ALA   377     -57.563 -39.396 -20.168  1.00                 C  
ATOM    841  C   ALA   377     -56.054 -39.181 -20.294  1.00                 C  
ATOM    842  O   ALA   377     -55.363 -38.993 -19.293  1.00                 O  
ATOM    843  CB  ALA   377     -57.908 -40.853 -20.435  1.00                 C  
ATOM    844  N   ARG   378     -55.548 -39.203 -21.524  1.00                 N  
ATOM    845  CA  ARG   378     -54.121 -39.001 -21.769  1.00                 C  
ATOM    846  C   ARG   378     -53.643 -37.643 -21.254  1.00                 C  
ATOM    847  O   ARG   378     -52.527 -37.520 -20.747  1.00                 O  
ATOM    848  CB  ARG   378     -53.811 -39.125 -23.262  1.00                 C  
ATOM    849  CD  ARG   378     -53.665 -40.581 -25.301  1.00                 C  
ATOM    850  NE  ARG   378     -53.756 -41.937 -25.836  1.00                 N  
ATOM    851  CG  ARG   378     -53.918 -40.541 -23.803  1.00                 C  
ATOM    852  CZ  ARG   378     -53.748 -42.232 -27.132  1.00                 C  
ATOM    853  NH1 ARG   378     -53.835 -43.495 -27.526  1.00                 N  
ATOM    854  NH2 ARG   378     -53.654 -41.262 -28.031  1.00                 N  
ATOM    855  N   VAL   379     -54.497 -36.630 -21.386  1.00                 N  
ATOM    856  CA  VAL   379     -54.171 -35.265 -20.968  1.00                 C  
ATOM    857  C   VAL   379     -54.056 -35.130 -19.446  1.00                 C  
ATOM    858  O   VAL   379     -53.132 -34.492 -18.936  1.00                 O  
ATOM    859  CB  VAL   379     -55.211 -34.253 -21.484  1.00                 C  
ATOM    860  CG1 VAL   379     -54.952 -32.876 -20.893  1.00                 C  
ATOM    861  CG2 VAL   379     -55.191 -34.197 -23.004  1.00                 C  
ATOM    862  N   GLN   380     -55.004 -35.727 -18.730  1.00                 N  
ATOM    863  CA  GLN   380     -55.012 -35.710 -17.269  1.00                 C  
ATOM    864  C   GLN   380     -53.799 -36.448 -16.716  1.00                 C  
ATOM    865  O   GLN   380     -53.177 -36.017 -15.744  1.00                 O  
ATOM    866  CB  GLN   380     -56.303 -36.333 -16.733  1.00                 C  
ATOM    867  CD  GLN   380     -58.817 -36.189 -16.535  1.00                 C  
ATOM    868  CG  GLN   380     -57.545 -35.491 -16.975  1.00                 C  
ATOM    869  OE1 GLN   380     -58.802 -37.004 -15.612  1.00                 O  
ATOM    870  NE2 GLN   380     -59.923 -35.872 -17.197  1.00                 N  
ATOM    871  N   LEU   381     -53.474 -37.567 -17.352  1.00                 N  
ATOM    872  CA  LEU   381     -52.380 -38.424 -16.918  1.00                 C  
ATOM    873  C   LEU   381     -51.031 -37.730 -17.028  1.00                 C  
ATOM    874  O   LEU   381     -50.228 -37.748 -16.093  1.00                 O  
ATOM    875  CB  LEU   381     -52.358 -39.718 -17.733  1.00                 C  
ATOM    876  CG  LEU   381     -53.505 -40.698 -17.481  1.00                 C  
ATOM    877  CD1 LEU   381     -53.474 -41.835 -18.492  1.00                 C  
ATOM    878  CD2 LEU   381     -53.441 -41.248 -16.064  1.00                 C  
ATOM    879  N   ILE   382     -50.790 -37.116 -18.179  1.00                 N  
ATOM    880  CA  ILE   382     -49.492 -36.533 -18.478  1.00                 C  
ATOM    881  C   ILE   382     -49.314 -35.161 -17.841  1.00                 C  
ATOM    882  O   ILE   382     -48.203 -34.778 -17.475  1.00                 O  
ATOM    883  CB  ILE   382     -49.260 -36.420 -19.996  1.00                 C  
ATOM    884  CD1 ILE   382     -49.974 -35.116 -22.067  1.00                 C  
ATOM    885  CG1 ILE   382     -50.257 -35.438 -20.616  1.00                 C  
ATOM    886  CG2 ILE   382     -49.335 -37.791 -20.650  1.00                 C  
ATOM    887  N   PHE   383     -50.412 -34.426 -17.705  1.00                 N  
ATOM    888  CA  PHE   383     -50.359 -33.089 -17.130  1.00                 C  
ATOM    889  C   PHE   383     -50.893 -33.055 -15.701  1.00                 C  
ATOM    890  O   PHE   383     -50.156 -32.751 -14.762  1.00                 O  
ATOM    891  CB  PHE   383     -51.148 -32.103 -17.994  1.00                 C  
ATOM    892  CG  PHE   383     -50.506 -31.811 -19.320  1.00                 C  
ATOM    893  CZ  PHE   383     -49.313 -31.270 -21.771  1.00                 C  
ATOM    894  CD1 PHE   383     -51.261 -31.787 -20.480  1.00                 C  
ATOM    895  CE1 PHE   383     -50.670 -31.518 -21.700  1.00                 C  
ATOM    896  CD2 PHE   383     -49.148 -31.560 -19.408  1.00                 C  
ATOM    897  CE2 PHE   383     -48.558 -31.291 -20.628  1.00                 C  
ATOM    898  N   GLY   384     -52.175 -33.370 -15.542  1.00                 N  
ATOM    899  CA  GLY   384     -52.800 -33.378 -14.231  1.00                 C  
ATOM    900  C   GLY   384     -53.234 -31.998 -13.770  1.00                 C  
ATOM    901  O   GLY   384     -53.768 -31.213 -14.556  1.00                 O  
ATOM    902  N   ASN   385     -53.009 -31.702 -12.492  1.00                 N  
ATOM    903  CA  ASN   385     -53.367 -30.401 -11.936  1.00                 C  
ATOM    904  C   ASN   385     -52.271 -29.360 -12.153  1.00                 C  
ATOM    905  O   ASN   385     -52.208 -28.355 -11.444  1.00                 O  
ATOM    906  CB  ASN   385     -53.685 -30.525 -10.444  1.00                 C  
ATOM    907  CG  ASN   385     -52.475 -30.922  -9.622  1.00                 C  
ATOM    908  OD1 ASN   385     -51.489 -31.431 -10.156  1.00                 O  
ATOM    909  ND2 ASN   385     -52.546 -30.690  -8.316  1.00                 N  
ATOM    910  N   ILE   386     -51.407 -29.614 -13.134  1.00                 N  
ATOM    911  CA  ILE   386     -50.318 -28.700 -13.465  1.00                 C  
ATOM    912  C   ILE   386     -50.865 -27.300 -13.662  1.00                 C  
ATOM    913  O   ILE   386     -50.263 -26.313 -13.241  1.00                 O  
ATOM    914  CB  ILE   386     -49.553 -29.164 -14.719  1.00                 C  
ATOM    915  CD1 ILE   386     -47.272 -28.549 -13.762  1.00                 C  
ATOM    916  CG1 ILE   386     -48.265 -28.356 -14.887  1.00                 C  
ATOM    917  CG2 ILE   386     -50.443 -29.074 -15.949  1.00                 C  
ATOM    918  N   GLU   387     -52.016 -27.224 -14.315  1.00                 N  
ATOM    919  CA  GLU   387     -52.669 -25.952 -14.530  1.00                 C  
ATOM    920  C   GLU   387     -53.033 -25.340 -13.186  1.00                 C  
ATOM    921  O   GLU   387     -52.870 -24.140 -12.979  1.00                 O  
ATOM    922  CB  GLU   387     -53.910 -26.128 -15.408  1.00                 C  
ATOM    923  CD  GLU   387     -54.853 -26.711 -17.677  1.00                 C  
ATOM    924  CG  GLU   387     -53.602 -26.468 -16.857  1.00                 C  
ATOM    925  OE1 GLU   387     -55.947 -26.802 -17.080  1.00                 O  
ATOM    926  OE2 GLU   387     -54.741 -26.811 -18.917  1.00                 O  
ATOM    927  N   THR   388     -53.515 -26.178 -12.272  1.00                 N  
ATOM    928  CA  THR   388     -53.928 -25.727 -10.944  1.00                 C  
ATOM    929  C   THR   388     -52.766 -25.070 -10.193  1.00                 C  
ATOM    930  O   THR   388     -52.964 -24.106  -9.453  1.00                 O  
ATOM    931  CB  THR   388     -54.485 -26.889 -10.101  1.00                 C  
ATOM    932  OG1 THR   388     -55.649 -27.430 -10.739  1.00                 O  
ATOM    933  CG2 THR   388     -54.873 -26.403  -8.713  1.00                 C  
ATOM    934  N   ILE   389     -51.558 -25.592 -10.393  1.00                 N  
ATOM    935  CA  ILE   389     -50.358 -25.059  -9.744  1.00                 C  
ATOM    936  C   ILE   389     -49.953 -23.710 -10.322  1.00                 C  
ATOM    937  O   ILE   389     -49.391 -22.858  -9.629  1.00                 O  
ATOM    938  CB  ILE   389     -49.175 -26.039  -9.853  1.00                 C  
ATOM    939  CD1 ILE   389     -48.471 -28.423  -9.290  1.00                 C  
ATOM    940  CG1 ILE   389     -49.449 -27.299  -9.029  1.00                 C  
ATOM    941  CG2 ILE   389     -47.880 -25.359  -9.436  1.00                 C  
ATOM    942  N   TYR   390     -50.233 -23.532 -11.604  1.00                 N  
ATOM    943  CA  TYR   390     -49.982 -22.272 -12.274  1.00                 C  
ATOM    944  C   TYR   390     -50.766 -21.163 -11.578  1.00                 C  
ATOM    945  O   TYR   390     -50.175 -20.214 -11.060  1.00                 O  
ATOM    946  CB  TYR   390     -50.362 -22.367 -13.753  1.00                 C  
ATOM    947  CG  TYR   390     -50.166 -21.078 -14.520  1.00                 C  
ATOM    948  OH  TYR   390     -49.611 -17.538 -16.628  1.00                 O  
ATOM    949  CZ  TYR   390     -49.796 -18.709 -15.930  1.00                 C  
ATOM    950  CD1 TYR   390     -48.903 -20.691 -14.949  1.00                 C  
ATOM    951  CE1 TYR   390     -48.714 -19.515 -15.650  1.00                 C  
ATOM    952  CD2 TYR   390     -51.244 -20.253 -14.811  1.00                 C  
ATOM    953  CE2 TYR   390     -51.075 -19.073 -15.511  1.00                 C  
ATOM    954  N   LYS   391     -52.094 -21.291 -11.559  1.00                 N  
ATOM    955  CA  LYS   391     -52.953 -20.306 -10.900  1.00                 C  
ATOM    956  C   LYS   391     -52.382 -19.940  -9.547  1.00                 C  
ATOM    957  O   LYS   391     -52.331 -18.770  -9.179  1.00                 O  
ATOM    958  CB  LYS   391     -54.376 -20.848 -10.755  1.00                 C  
ATOM    959  CD  LYS   391     -56.756 -20.447 -10.066  1.00                 C  
ATOM    960  CE  LYS   391     -57.724 -19.484  -9.397  1.00                 C  
ATOM    961  CG  LYS   391     -55.350 -19.872 -10.116  1.00                 C  
ATOM    962  NZ  LYS   391     -59.106 -20.035  -9.341  1.00                 N  
ATOM    963  N   PHE   392     -51.961 -20.959  -8.808  1.00                 N  
ATOM    964  CA  PHE   392     -51.397 -20.765  -7.481  1.00                 C  
ATOM    965  C   PHE   392     -50.141 -19.911  -7.530  1.00                 C  
ATOM    966  O   PHE   392     -49.918 -19.061  -6.667  1.00                 O  
ATOM    967  CB  PHE   392     -51.084 -22.113  -6.829  1.00                 C  
ATOM    968  CG  PHE   392     -50.510 -22.000  -5.446  1.00                 C  
ATOM    969  CZ  PHE   392     -49.441 -21.790  -2.889  1.00                 C  
ATOM    970  CD1 PHE   392     -51.329 -21.744  -4.360  1.00                 C  
ATOM    971  CE1 PHE   392     -50.800 -21.639  -3.087  1.00                 C  
ATOM    972  CD2 PHE   392     -49.151 -22.148  -5.231  1.00                 C  
ATOM    973  CE2 PHE   392     -48.623 -22.043  -3.958  1.00                 C  
ATOM    974  N   ALA   393     -49.319 -20.138  -8.545  1.00                 N  
ATOM    975  CA  ALA   393     -48.015 -19.500  -8.594  1.00                 C  
ATOM    976  C   ALA   393     -48.088 -18.015  -8.949  1.00                 C  
ATOM    977  O   ALA   393     -47.333 -17.211  -8.408  1.00                 O  
ATOM    978  CB  ALA   393     -47.116 -20.207  -9.597  1.00                 C  
ATOM    979  N   CYS   394     -49.000 -17.651  -9.845  1.00                 N  
ATOM    980  CA  CYS   394     -49.158 -16.253 -10.233  1.00                 C  
ATOM    981  C   CYS   394     -49.424 -15.380  -9.014  1.00                 C  
ATOM    982  O   CYS   394     -48.792 -14.342  -8.826  1.00                 O  
ATOM    983  CB  CYS   394     -50.292 -16.104 -11.249  1.00                 C  
ATOM    984  SG  CYS   394     -49.931 -16.796 -12.879  1.00                 S  
ATOM    985  N   LYS   395     -50.382 -15.806  -8.197  1.00                 N  
ATOM    986  CA  LYS   395     -50.772 -15.066  -7.011  1.00                 C  
ATOM    987  C   LYS   395     -49.715 -15.093  -5.923  1.00                 C  
ATOM    988  O   LYS   395     -49.615 -14.161  -5.125  1.00                 O  
ATOM    989  CB  LYS   395     -52.085 -15.612  -6.446  1.00                 C  
ATOM    990  CD  LYS   395     -54.568 -15.888  -6.691  1.00                 C  
ATOM    991  CE  LYS   395     -55.786 -15.580  -7.546  1.00                 C  
ATOM    992  CG  LYS   395     -53.301 -15.323  -7.312  1.00                 C  
ATOM    993  NZ  LYS   395     -57.028 -16.170  -6.975  1.00                 N  
ATOM    994  N   PHE   396     -48.929 -16.166  -5.884  1.00                 N  
ATOM    995  CA  PHE   396     -47.832 -16.272  -4.928  1.00                 C  
ATOM    996  C   PHE   396     -46.678 -15.383  -5.365  1.00                 C  
ATOM    997  O   PHE   396     -45.972 -14.802  -4.537  1.00                 O  
ATOM    998  CB  PHE   396     -47.376 -17.726  -4.795  1.00                 C  
ATOM    999  CG  PHE   396     -46.294 -17.931  -3.774  1.00                 C  
ATOM   1000  CZ  PHE   396     -44.287 -18.311  -1.889  1.00                 C  
ATOM   1001  CD1 PHE   396     -46.583 -17.896  -2.421  1.00                 C  
ATOM   1002  CE1 PHE   396     -45.588 -18.085  -1.481  1.00                 C  
ATOM   1003  CD2 PHE   396     -44.986 -18.159  -4.165  1.00                 C  
ATOM   1004  CE2 PHE   396     -43.991 -18.347  -3.226  1.00                 C  
ATOM   1005  N   VAL   397     -46.494 -15.286  -6.677  1.00                 N  
ATOM   1006  CA  VAL   397     -45.511 -14.380  -7.248  1.00                 C  
ATOM   1007  C   VAL   397     -45.975 -12.941  -7.056  1.00                 C  
ATOM   1008  O   VAL   397     -45.198 -12.074  -6.652  1.00                 O  
ATOM   1009  CB  VAL   397     -45.267 -14.678  -8.739  1.00                 C  
ATOM   1010  CG1 VAL   397     -44.380 -13.609  -9.358  1.00                 C  
ATOM   1011  CG2 VAL   397     -44.647 -16.056  -8.912  1.00                 C  
ATOM   1012  N   GLY   398     -47.252 -12.698  -7.339  1.00                 N  
ATOM   1013  CA  GLY   398     -47.829 -11.363  -7.220  1.00                 C  
ATOM   1014  C   GLY   398     -47.641 -10.764  -5.823  1.00                 C  
ATOM   1015  O   GLY   398     -47.287  -9.591  -5.690  1.00                 O  
ATOM   1016  N   GLU   399     -47.867 -11.569  -4.787  1.00                 N  
ATOM   1017  CA  GLU   399     -47.731 -11.101  -3.407  1.00                 C  
ATOM   1018  C   GLU   399     -46.273 -10.854  -3.010  1.00                 C  
ATOM   1019  O   GLU   399     -45.982  -9.961  -2.215  1.00                 O  
ATOM   1020  CB  GLU   399     -48.355 -12.106  -2.437  1.00                 C  
ATOM   1021  CD  GLU   399     -50.449 -13.220  -1.570  1.00                 C  
ATOM   1022  CG  GLU   399     -49.869 -12.200  -2.530  1.00                 C  
ATOM   1023  OE1 GLU   399     -49.664 -13.971  -0.954  1.00                 O  
ATOM   1024  OE2 GLU   399     -51.690 -13.269  -1.433  1.00                 O  
ATOM   1025  N   LEU   400     -45.361 -11.646  -3.562  1.00                 N  
ATOM   1026  CA  LEU   400     -43.944 -11.496  -3.253  1.00                 C  
ATOM   1027  C   LEU   400     -43.371 -10.208  -3.819  1.00                 C  
ATOM   1028  O   LEU   400     -42.590  -9.524  -3.160  1.00                 O  
ATOM   1029  CB  LEU   400     -43.150 -12.689  -3.788  1.00                 C  
ATOM   1030  CG  LEU   400     -41.647 -12.686  -3.502  1.00                 C  
ATOM   1031  CD1 LEU   400     -41.384 -12.655  -2.004  1.00                 C  
ATOM   1032  CD2 LEU   400     -40.977 -13.898  -4.132  1.00                 C  
ATOM   1033  N   GLU   401     -43.760  -9.890  -5.048  1.00                 N  
ATOM   1034  CA  GLU   401     -43.276  -8.693  -5.722  1.00                 C  
ATOM   1035  C   GLU   401     -43.705  -7.438  -4.985  1.00                 C  
ATOM   1036  O   GLU   401     -43.055  -6.395  -5.073  1.00                 O  
ATOM   1037  CB  GLU   401     -43.779  -8.651  -7.166  1.00                 C  
ATOM   1038  CD  GLU   401     -43.712  -9.659  -9.481  1.00                 C  
ATOM   1039  CG  GLU   401     -43.156  -9.702  -8.071  1.00                 C  
ATOM   1040  OE1 GLU   401     -44.816  -9.107  -9.668  1.00                 O  
ATOM   1041  OE2 GLU   401     -43.042 -10.179 -10.399  1.00                 O  
ATOM   1042  N   THR   402     -44.809  -7.547  -4.260  1.00                 N  
ATOM   1043  CA  THR   402     -45.291  -6.443  -3.454  1.00                 C  
ATOM   1044  C   THR   402     -44.350  -6.231  -2.268  1.00                 C  
ATOM   1045  O   THR   402     -44.079  -5.098  -1.869  1.00                 O  
ATOM   1046  CB  THR   402     -46.728  -6.691  -2.959  1.00                 C  
ATOM   1047  OG1 THR   402     -47.608  -6.821  -4.082  1.00                 O  
ATOM   1048  CG2 THR   402     -47.203  -5.529  -2.100  1.00                 C  
ATOM   1049  N   CYS   403     -43.838  -7.333  -1.726  1.00                 N  
ATOM   1050  CA  CYS   403     -42.980  -7.301  -0.541  1.00                 C  
ATOM   1051  C   CYS   403     -41.539  -6.875  -0.833  1.00                 C  
ATOM   1052  O   CYS   403     -40.827  -6.418   0.065  1.00                 O  
ATOM   1053  CB  CYS   403     -42.956  -8.671   0.140  1.00                 C  
ATOM   1054  SG  CYS   403     -44.540  -9.183   0.844  1.00                 S  
ATOM   1055  N   ILE   404     -41.111  -7.031  -2.083  1.00                 N  
ATOM   1056  CA  ILE   404     -39.743  -6.691  -2.461  1.00                 C  
ATOM   1057  C   ILE   404     -39.472  -5.206  -2.312  1.00                 C  
ATOM   1058  O   ILE   404     -40.269  -4.365  -2.734  1.00                 O  
ATOM   1059  CB  ILE   404     -39.431  -7.128  -3.904  1.00                 C  
ATOM   1060  CD1 ILE   404     -38.631  -9.434  -3.166  1.00                 C  
ATOM   1061  CG1 ILE   404     -39.577  -8.645  -4.045  1.00                 C  
ATOM   1062  CG2 ILE   404     -38.047  -6.651  -4.318  1.00                 C  
ATOM   1063  N   ASP   405     -38.326  -4.896  -1.720  1.00                 N  
ATOM   1064  CA  ASP   405     -37.939  -3.520  -1.461  1.00                 C  
ATOM   1065  C   ASP   405     -36.918  -3.026  -2.483  1.00                 C  
ATOM   1066  O   ASP   405     -35.734  -3.353  -2.401  1.00                 O  
ATOM   1067  CB  ASP   405     -37.371  -3.380  -0.047  1.00                 C  
ATOM   1068  CG  ASP   405     -38.424  -3.573   1.026  1.00                 C  
ATOM   1069  OD1 ASP   405     -39.627  -3.503   0.697  1.00                 O  
ATOM   1070  OD2 ASP   405     -38.047  -3.795   2.196  1.00                 O  
ATOM   1071  N   VAL   406     -37.389  -2.238  -3.445  1.00                 N  
ATOM   1072  CA  VAL   406     -36.543  -1.723  -4.518  1.00                 C  
ATOM   1073  C   VAL   406     -35.441  -0.801  -4.003  1.00                 C  
ATOM   1074  O   VAL   406     -34.299  -0.859  -4.460  1.00                 O  
ATOM   1075  CB  VAL   406     -37.370  -0.971  -5.577  1.00                 C  
ATOM   1076  CG1 VAL   406     -36.457  -0.342  -6.618  1.00                 C  
ATOM   1077  CG2 VAL   406     -38.369  -1.909  -6.237  1.00                 C  
ATOM   1078  N   CYS   407     -34.194  -1.179  -4.271  1.00                 N  
ATOM   1079  CA  CYS   407     -33.054  -0.401  -3.809  1.00                 C  
ATOM   1080  C   CYS   407     -32.997  -0.270  -2.279  1.00                 C  
ATOM   1081  O   CYS   407     -32.706   0.788  -1.715  1.00                 O  
ATOM   1082  CB  CYS   407     -33.073   0.997  -4.430  1.00                 C  
ATOM   1083  SG  CYS   407     -32.996   1.014  -6.236  1.00                 S  
ATOM   1084  N   PRO   408     -33.285  -1.380  -1.606  1.00                 N  
ATOM   1085  CA  PRO   408     -33.220  -1.461  -0.154  1.00                 C  
ATOM   1086  C   PRO   408     -33.125  -2.945   0.234  1.00                 C  
ATOM   1087  O   PRO   408     -33.915  -3.785  -0.204  1.00                 O  
ATOM   1088  CB  PRO   408     -34.523  -0.807   0.312  1.00                 C  
ATOM   1089  CD  PRO   408     -34.502  -0.599  -2.072  1.00                 C  
ATOM   1090  CG  PRO   408     -34.904   0.104  -0.806  1.00                 C  
ATOM   1091  N   HIS   409     -32.139  -3.273   1.072  1.00                 N  
ATOM   1092  CA  HIS   409     -31.953  -4.623   1.593  1.00                 C  
ATOM   1093  C   HIS   409     -32.854  -4.696   2.825  1.00                 C  
ATOM   1094  O   HIS   409     -32.529  -4.158   3.887  1.00                 O  
ATOM   1095  CB  HIS   409     -30.477  -4.878   1.905  1.00                 C  
ATOM   1096  CG  HIS   409     -29.589  -4.835   0.701  1.00                 C  
ATOM   1097  ND1 HIS   409     -28.287  -5.286   0.720  1.00                 N  
ATOM   1098  CE1 HIS   409     -27.748  -5.118  -0.501  1.00                 C  
ATOM   1099  CD2 HIS   409     -29.730  -4.389  -0.678  1.00                 C  
ATOM   1100  NE2 HIS   409     -28.608  -4.581  -1.344  1.00                 N  
ATOM   1101  N   LEU   410     -34.027  -5.457   2.743  1.00                 N  
ATOM   1102  CA  LEU   410     -35.050  -5.260   3.758  1.00                 C  
ATOM   1103  C   LEU   410     -36.351  -5.920   3.332  1.00                 C  
ATOM   1104  O   LEU   410     -37.368  -5.815   4.018  1.00                 O  
ATOM   1105  CB  LEU   410     -35.266  -3.768   4.018  1.00                 C  
ATOM   1106  CG  LEU   410     -36.315  -3.409   5.073  1.00                 C  
ATOM   1107  CD1 LEU   410     -35.915  -3.954   6.436  1.00                 C  
ATOM   1108  CD2 LEU   410     -36.512  -1.902   5.144  1.00                 C  
ATOM   1109  N   SER   411     -36.316  -6.595   2.190  1.00                 N  
ATOM   1110  CA  SER   411     -37.492  -7.293   1.702  1.00                 C  
ATOM   1111  C   SER   411     -38.024  -8.235   2.777  1.00                 C  
ATOM   1112  O   SER   411     -37.367  -9.207   3.160  1.00                 O  
ATOM   1113  CB  SER   411     -37.164  -8.065   0.422  1.00                 C  
ATOM   1114  OG  SER   411     -36.812  -7.182  -0.629  1.00                 O  
ATOM   1115  N   GLU   412     -39.213  -7.920   3.276  1.00                 N  
ATOM   1116  CA  GLU   412     -39.876  -8.749   4.271  1.00                 C  
ATOM   1117  C   GLU   412     -40.773  -9.756   3.564  1.00                 C  
ATOM   1118  O   GLU   412     -41.904  -9.446   3.192  1.00                 O  
ATOM   1119  CB  GLU   412     -40.679  -7.881   5.242  1.00                 C  
ATOM   1120  CD  GLU   412     -40.656  -6.121   7.053  1.00                 C  
ATOM   1121  CG  GLU   412     -39.828  -6.957   6.098  1.00                 C  
ATOM   1122  OE1 GLU   412     -41.012  -6.633   8.135  1.00                 O  
ATOM   1123  OE2 GLU   412     -40.949  -4.953   6.720  1.00                 O  
ATOM   1124  N   VAL   413     -40.259 -10.968   3.387  1.00                 N  
ATOM   1125  CA  VAL   413     -40.902 -11.957   2.534  1.00                 C  
ATOM   1126  C   VAL   413     -41.382 -13.186   3.297  1.00                 C  
ATOM   1127  O   VAL   413     -42.331 -13.852   2.882  1.00                 O  
ATOM   1128  CB  VAL   413     -39.968 -12.417   1.400  1.00                 C  
ATOM   1129  CG1 VAL   413     -39.601 -11.244   0.503  1.00                 C  
ATOM   1130  CG2 VAL   413     -38.717 -13.067   1.970  1.00                 C  
ATOM   1131  N   GLY   414     -40.710 -13.488   4.404  1.00                 N  
ATOM   1132  CA  GLY   414     -41.040 -14.645   5.219  1.00                 C  
ATOM   1133  C   GLY   414     -42.522 -14.965   5.285  1.00                 C  
ATOM   1134  O   GLY   414     -42.909 -16.130   5.210  1.00                 O  
ATOM   1135  N   GLN   415     -43.360 -13.927   5.434  1.00                 N  
ATOM   1136  CA  GLN   415     -44.820 -14.048   5.534  1.00                 C  
ATOM   1137  C   GLN   415     -45.484 -14.579   4.265  1.00                 C  
ATOM   1138  O   GLN   415     -46.350 -15.446   4.357  1.00                 O  
ATOM   1139  CB  GLN   415     -45.447 -12.697   5.884  1.00                 C  
ATOM   1140  CD  GLN   415     -47.536 -11.393   6.445  1.00                 C  
ATOM   1141  CG  GLN   415     -46.956 -12.741   6.064  1.00                 C  
ATOM   1142  OE1 GLN   415     -46.810 -10.485   6.849  1.00                 O  
ATOM   1143  NE2 GLN   415     -48.851 -11.259   6.318  1.00                 N  
ATOM   1144  N   CYS   416     -45.094 -14.060   3.104  1.00                 N  
ATOM   1145  CA  CYS   416     -45.712 -14.466   1.844  1.00                 C  
ATOM   1146  C   CYS   416     -45.871 -15.983   1.734  1.00                 C  
ATOM   1147  O   CYS   416     -46.872 -16.468   1.211  1.00                 O  
ATOM   1148  CB  CYS   416     -44.894 -13.954   0.657  1.00                 C  
ATOM   1149  SG  CYS   416     -44.937 -12.160   0.437  1.00                 S  
ATOM   1150  N   PHE   417     -44.888 -16.727   2.234  1.00                 N  
ATOM   1151  CA  PHE   417     -44.976 -18.186   2.282  1.00                 C  
ATOM   1152  C   PHE   417     -46.018 -18.642   3.288  1.00                 C  
ATOM   1153  O   PHE   417     -46.711 -19.638   3.080  1.00                 O  
ATOM   1154  CB  PHE   417     -43.615 -18.794   2.626  1.00                 C  
ATOM   1155  CG  PHE   417     -42.622 -18.733   1.501  1.00                 C  
ATOM   1156  CZ  PHE   417     -40.785 -18.626  -0.582  1.00                 C  
ATOM   1157  CD1 PHE   417     -41.950 -17.557   1.215  1.00                 C  
ATOM   1158  CE1 PHE   417     -41.036 -17.501   0.180  1.00                 C  
ATOM   1159  CD2 PHE   417     -42.359 -19.851   0.730  1.00                 C  
ATOM   1160  CE2 PHE   417     -41.445 -19.794  -0.306  1.00                 C  
ATOM   1161  N   LEU   418     -46.109 -17.909   4.390  1.00                 N  
ATOM   1162  CA  LEU   418     -46.908 -18.334   5.528  1.00                 C  
ATOM   1163  C   LEU   418     -48.410 -18.202   5.286  1.00                 C  
ATOM   1164  O   LEU   418     -49.204 -18.885   5.933  1.00                 O  
ATOM   1165  CB  LEU   418     -46.531 -17.533   6.776  1.00                 C  
ATOM   1166  CG  LEU   418     -45.125 -17.767   7.333  1.00                 C  
ATOM   1167  CD1 LEU   418     -44.837 -16.813   8.482  1.00                 C  
ATOM   1168  CD2 LEU   418     -44.960 -19.209   7.788  1.00                 C  
ATOM   1169  N   ASP   419     -48.802 -17.336   4.353  1.00                 N  
ATOM   1170  CA  ASP   419     -50.223 -17.166   4.041  1.00                 C  
ATOM   1171  C   ASP   419     -50.691 -18.041   2.873  1.00                 C  
ATOM   1172  O   ASP   419     -51.890 -18.268   2.700  1.00                 O  
ATOM   1173  CB  ASP   419     -50.530 -15.702   3.721  1.00                 C  
ATOM   1174  CG  ASP   419     -50.349 -14.793   4.920  1.00                 C  
ATOM   1175  OD1 ASP   419     -50.425 -15.294   6.062  1.00                 O  
ATOM   1176  OD2 ASP   419     -50.132 -13.579   4.719  1.00                 O  
ATOM   1177  N   ASN   420     -49.740 -18.540   2.087  1.00                 N  
ATOM   1178  CA  ASN   420     -50.046 -19.458   0.994  1.00                 C  
ATOM   1179  C   ASN   420     -49.628 -20.890   1.340  1.00                 C  
ATOM   1180  O   ASN   420     -49.316 -21.678   0.448  1.00                 O  
ATOM   1181  CB  ASN   420     -49.369 -18.997  -0.298  1.00                 C  
ATOM   1182  CG  ASN   420     -49.956 -17.708  -0.836  1.00                 C  
ATOM   1183  OD1 ASN   420     -51.055 -17.699  -1.391  1.00                 O  
ATOM   1184  ND2 ASN   420     -49.224 -16.612  -0.673  1.00                 N  
ATOM   1185  N   GLU   421     -49.630 -21.222   2.630  1.00                 N  
ATOM   1186  CA  GLU   421     -49.141 -22.521   3.099  1.00                 C  
ATOM   1187  C   GLU   421     -50.088 -23.669   2.763  1.00                 C  
ATOM   1188  O   GLU   421     -49.660 -24.819   2.646  1.00                 O  
ATOM   1189  CB  GLU   421     -48.907 -22.491   4.611  1.00                 C  
ATOM   1190  CD  GLU   421     -46.420 -22.065   4.493  1.00                 C  
ATOM   1191  CG  GLU   421     -47.754 -21.600   5.043  1.00                 C  
ATOM   1192  OE1 GLU   421     -46.320 -23.245   4.096  1.00                 O  
ATOM   1193  OE2 GLU   421     -45.475 -21.249   4.459  1.00                 O  
ATOM   1194  N   ARG   422     -51.373 -23.358   2.625  1.00                 N  
ATOM   1195  CA  ARG   422     -52.379 -24.381   2.356  1.00                 C  
ATOM   1196  C   ARG   422     -52.494 -24.702   0.866  1.00                 C  
ATOM   1197  O   ARG   422     -53.076 -25.719   0.486  1.00                 O  
ATOM   1198  CB  ARG   422     -53.744 -23.943   2.890  1.00                 C  
ATOM   1199  CD  ARG   422     -55.145 -23.257   4.856  1.00                 C  
ATOM   1200  NE  ARG   422     -55.339 -21.881   4.404  1.00                 N  
ATOM   1201  CG  ARG   422     -53.809 -23.822   4.404  1.00                 C  
ATOM   1202  CZ  ARG   422     -56.486 -21.217   4.500  1.00                 C  
ATOM   1203  NH1 ARG   422     -56.569 -19.969   4.061  1.00                 N  
ATOM   1204  NH2 ARG   422     -57.549 -21.804   5.034  1.00                 N  
ATOM   1205  N   GLY   423     -51.933 -23.835   0.029  1.00                 N  
ATOM   1206  CA  GLY   423     -51.950 -24.046  -1.407  1.00                 C  
ATOM   1207  C   GLY   423     -50.884 -25.021  -1.879  1.00                 C  
ATOM   1208  O   GLY   423     -51.075 -25.737  -2.862  1.00                 O  
ATOM   1209  N   PHE   424     -49.761 -25.051  -1.168  1.00                 N  
ATOM   1210  CA  PHE   424     -48.628 -25.903  -1.528  1.00                 C  
ATOM   1211  C   PHE   424     -48.957 -27.394  -1.494  1.00                 C  
ATOM   1212  O   PHE   424     -48.157 -28.224  -1.928  1.00                 O  
ATOM   1213  CB  PHE   424     -47.441 -25.637  -0.600  1.00                 C  
ATOM   1214  CG  PHE   424     -46.764 -24.319  -0.844  1.00                 C  
ATOM   1215  CZ  PHE   424     -45.509 -21.882  -1.301  1.00                 C  
ATOM   1216  CD1 PHE   424     -46.919 -23.269   0.045  1.00                 C  
ATOM   1217  CE1 PHE   424     -46.296 -22.056  -0.179  1.00                 C  
ATOM   1218  CD2 PHE   424     -45.972 -24.128  -1.962  1.00                 C  
ATOM   1219  CE2 PHE   424     -45.349 -22.915  -2.187  1.00                 C  
ATOM   1220  N   GLU   425     -50.128 -27.735  -0.973  1.00                 N  
ATOM   1221  CA  GLU   425     -50.499 -29.134  -0.830  1.00                 C  
ATOM   1222  C   GLU   425     -50.967 -29.738  -2.157  1.00                 C  
ATOM   1223  O   GLU   425     -51.071 -30.957  -2.284  1.00                 O  
ATOM   1224  CB  GLU   425     -51.597 -29.292   0.224  1.00                 C  
ATOM   1225  CD  GLU   425     -52.277 -29.086   2.648  1.00                 C  
ATOM   1226  CG  GLU   425     -51.158 -28.939   1.635  1.00                 C  
ATOM   1227  OE1 GLU   425     -53.413 -29.401   2.236  1.00                 O  
ATOM   1228  OE2 GLU   425     -52.017 -28.887   3.853  1.00                 O  
ATOM   1229  N   ILE   426     -51.239 -28.884  -3.143  1.00                 N  
ATOM   1230  CA  ILE   426     -51.619 -29.356  -4.476  1.00                 C  
ATOM   1231  C   ILE   426     -50.437 -30.034  -5.143  1.00                 C  
ATOM   1232  O   ILE   426     -50.599 -30.819  -6.080  1.00                 O  
ATOM   1233  CB  ILE   426     -52.145 -28.205  -5.354  1.00                 C  
ATOM   1234  CD1 ILE   426     -51.403 -26.133  -6.640  1.00                 C  
ATOM   1235  CG1 ILE   426     -51.035 -27.185  -5.617  1.00                 C  
ATOM   1236  CG2 ILE   426     -53.365 -27.562  -4.713  1.00                 C  
ATOM   1237  N   TYR   427     -49.245 -29.710  -4.658  1.00                 N  
ATOM   1238  CA  TYR   427     -48.018 -30.292  -5.174  1.00                 C  
ATOM   1239  C   TYR   427     -47.963 -31.785  -4.869  1.00                 C  
ATOM   1240  O   TYR   427     -47.533 -32.583  -5.703  1.00                 O  
ATOM   1241  CB  TYR   427     -46.798 -29.582  -4.583  1.00                 C  
ATOM   1242  CG  TYR   427     -46.602 -28.173  -5.093  1.00                 C  
ATOM   1243  OH  TYR   427     -46.067 -24.290  -6.483  1.00                 O  
ATOM   1244  CZ  TYR   427     -46.244 -25.576  -6.024  1.00                 C  
ATOM   1245  CD1 TYR   427     -46.808 -27.080  -4.261  1.00                 C  
ATOM   1246  CE1 TYR   427     -46.631 -25.788  -4.719  1.00                 C  
ATOM   1247  CD2 TYR   427     -46.212 -27.940  -6.406  1.00                 C  
ATOM   1248  CE2 TYR   427     -46.031 -26.655  -6.881  1.00                 C  
ATOM   1249  N   SER   428     -48.405 -32.163  -3.672  1.00                 N  
ATOM   1250  CA  SER   428     -48.394 -33.567  -3.274  1.00                 C  
ATOM   1251  C   SER   428     -49.187 -34.432  -4.262  1.00                 C  
ATOM   1252  O   SER   428     -48.772 -35.547  -4.581  1.00                 O  
ATOM   1253  CB  SER   428     -48.964 -33.728  -1.863  1.00                 C  
ATOM   1254  OG  SER   428     -48.126 -33.111  -0.901  1.00                 O  
ATOM   1255  N   ASP   429     -50.315 -33.920  -4.753  1.00                 N  
ATOM   1256  CA  ASP   429     -51.103 -34.657  -5.741  1.00                 C  
ATOM   1257  C   ASP   429     -50.394 -34.722  -7.092  1.00                 C  
ATOM   1258  O   ASP   429     -50.708 -35.568  -7.927  1.00                 O  
ATOM   1259  CB  ASP   429     -52.483 -34.018  -5.910  1.00                 C  
ATOM   1260  CG  ASP   429     -53.373 -34.225  -4.701  1.00                 C  
ATOM   1261  OD1 ASP   429     -53.043 -35.089  -3.861  1.00                 O  
ATOM   1262  OD2 ASP   429     -54.400 -33.523  -4.592  1.00                 O  
ATOM   1263  N   TYR   430     -49.439 -33.823  -7.304  1.00                 N  
ATOM   1264  CA  TYR   430     -48.683 -33.794  -8.550  1.00                 C  
ATOM   1265  C   TYR   430     -47.479 -34.732  -8.490  1.00                 C  
ATOM   1266  O   TYR   430     -46.998 -35.200  -9.522  1.00                 O  
ATOM   1267  CB  TYR   430     -48.221 -32.369  -8.863  1.00                 C  
ATOM   1268  CG  TYR   430     -47.455 -32.245 -10.161  1.00                 C  
ATOM   1269  OH  TYR   430     -45.364 -31.905 -13.739  1.00                 O  
ATOM   1270  CZ  TYR   430     -46.055 -32.017 -12.554  1.00                 C  
ATOM   1271  CD1 TYR   430     -48.121 -32.228 -11.381  1.00                 C  
ATOM   1272  CE1 TYR   430     -47.429 -32.115 -12.572  1.00                 C  
ATOM   1273  CD2 TYR   430     -46.070 -32.146 -10.163  1.00                 C  
ATOM   1274  CE2 TYR   430     -45.362 -32.032 -11.345  1.00                 C  
ATOM   1275  N   CYS   431     -47.001 -35.004  -7.277  1.00                 N  
ATOM   1276  CA  CYS   431     -45.874 -35.914  -7.070  1.00                 C  
ATOM   1277  C   CYS   431     -46.319 -37.373  -7.108  1.00                 C  
ATOM   1278  O   CYS   431     -45.567 -38.257  -7.524  1.00                 O  
ATOM   1279  CB  CYS   431     -45.182 -35.616  -5.738  1.00                 C  
ATOM   1280  SG  CYS   431     -44.318 -34.029  -5.685  1.00                 S  
ATOM   1281  N   ASN   432     -47.544 -37.619  -6.659  1.00                 N  
ATOM   1282  CA  ASN   432     -48.078 -38.970  -6.608  1.00                 C  
ATOM   1283  C   ASN   432     -48.269 -39.536  -8.011  1.00                 C  
ATOM   1284  O   ASN   432     -47.975 -40.703  -8.267  1.00                 O  
ATOM   1285  CB  ASN   432     -49.396 -38.996  -5.831  1.00                 C  
ATOM   1286  CG  ASN   432     -49.195 -38.829  -4.338  1.00                 C  
ATOM   1287  OD1 ASN   432     -48.104 -39.064  -3.818  1.00                 O  
ATOM   1288  ND2 ASN   432     -50.250 -38.421  -3.642  1.00                 N  
ATOM   1289  N   ASN   433     -48.744 -38.692  -8.921  1.00                 N  
ATOM   1290  CA  ASN   433     -49.073 -39.124 -10.273  1.00                 C  
ATOM   1291  C   ASN   433     -48.021 -38.754 -11.305  1.00                 C  
ATOM   1292  O   ASN   433     -48.263 -38.876 -12.506  1.00                 O  
ATOM   1293  CB  ASN   433     -50.425 -38.551 -10.704  1.00                 C  
ATOM   1294  CG  ASN   433     -51.584 -39.152  -9.935  1.00                 C  
ATOM   1295  OD1 ASN   433     -51.961 -40.303 -10.158  1.00                 O  
ATOM   1296  ND2 ASN   433     -52.155 -38.373  -9.023  1.00                 N  
ATOM   1297  N   HIS   434     -46.862 -38.292 -10.847  1.00                 N  
ATOM   1298  CA  HIS   434     -45.819 -37.858 -11.770  1.00                 C  
ATOM   1299  C   HIS   434     -45.264 -39.017 -12.575  1.00                 C  
ATOM   1300  O   HIS   434     -45.039 -38.892 -13.778  1.00                 O  
ATOM   1301  CB  HIS   434     -44.685 -37.166 -11.010  1.00                 C  
ATOM   1302  CG  HIS   434     -43.613 -36.614 -11.897  1.00                 C  
ATOM   1303  ND1 HIS   434     -42.678 -35.703 -11.456  1.00                 N  
ATOM   1304  CE1 HIS   434     -41.852 -35.397 -12.472  1.00                 C  
ATOM   1305  CD2 HIS   434     -43.222 -36.792 -13.288  1.00                 C  
ATOM   1306  NE2 HIS   434     -42.173 -36.046 -13.574  1.00                 N  
ATOM   1307  N   PRO   435     -45.030 -40.139 -11.906  1.00                 N  
ATOM   1308  CA  PRO   435     -44.421 -41.285 -12.562  1.00                 C  
ATOM   1309  C   PRO   435     -45.376 -41.944 -13.552  1.00                 C  
ATOM   1310  O   PRO   435     -44.956 -42.736 -14.395  1.00                 O  
ATOM   1311  CB  PRO   435     -44.077 -42.231 -11.410  1.00                 C  
ATOM   1312  CD  PRO   435     -45.032 -40.273 -10.419  1.00                 C  
ATOM   1313  CG  PRO   435     -44.003 -41.348 -10.210  1.00                 C  
ATOM   1314  N   SER   436     -46.659 -41.611 -13.451  1.00                 N  
ATOM   1315  CA  SER   436     -47.646 -42.117 -14.401  1.00                 C  
ATOM   1316  C   SER   436     -47.673 -41.269 -15.677  1.00                 C  
ATOM   1317  O   SER   436     -48.092 -41.740 -16.738  1.00                 O  
ATOM   1318  CB  SER   436     -49.036 -42.148 -13.763  1.00                 C  
ATOM   1319  OG  SER   436     -49.513 -40.838 -13.513  1.00                 O  
ATOM   1320  N   ALA   437     -47.219 -40.022 -15.563  1.00                 N  
ATOM   1321  CA  ALA   437     -47.129 -39.114 -16.705  1.00                 C  
ATOM   1322  C   ALA   437     -45.869 -39.396 -17.519  1.00                 C  
ATOM   1323  O   ALA   437     -45.799 -39.086 -18.709  1.00                 O  
ATOM   1324  CB  ALA   437     -47.143 -37.668 -16.235  1.00                 C  
ATOM   1325  N   CYS   438     -44.875 -39.986 -16.862  1.00                 N  
ATOM   1326  CA  CYS   438     -43.634 -40.374 -17.519  1.00                 C  
ATOM   1327  C   CYS   438     -43.832 -41.652 -18.341  1.00                 C  
ATOM   1328  O   CYS   438     -43.314 -41.771 -19.451  1.00                 O  
ATOM   1329  CB  CYS   438     -42.521 -40.574 -16.488  1.00                 C  
ATOM   1330  SG  CYS   438     -41.963 -39.052 -15.687  1.00                 S  
ATOM   1331  N   GLU   439     -44.589 -42.601 -17.795  1.00                 N  
ATOM   1332  CA  GLU   439     -44.871 -43.856 -18.489  1.00                 C  
ATOM   1333  C   GLU   439     -45.678 -43.604 -19.758  1.00                 C  
ATOM   1334  O   GLU   439     -45.435 -44.222 -20.795  1.00                 O  
ATOM   1335  CB  GLU   439     -45.620 -44.821 -17.568  1.00                 C  
ATOM   1336  CD  GLU   439     -45.571 -46.268 -15.499  1.00                 C  
ATOM   1337  CG  GLU   439     -44.776 -45.378 -16.434  1.00                 C  
ATOM   1338  OE1 GLU   439     -46.813 -46.300 -15.622  1.00                 O  
ATOM   1339  OE2 GLU   439     -44.951 -46.934 -14.643  1.00                 O  
ATOM   1340  N   GLU   440     -46.647 -42.699 -19.660  1.00                 N  
ATOM   1341  CA  GLU   440     -47.491 -42.345 -20.795  1.00                 C  
ATOM   1342  C   GLU   440     -46.761 -41.399 -21.744  1.00                 C  
ATOM   1343  O   GLU   440     -47.156 -41.241 -22.900  1.00                 O  
ATOM   1344  CB  GLU   440     -48.796 -41.707 -20.314  1.00                 C  
ATOM   1345  CD  GLU   440     -50.197 -43.807 -20.369  1.00                 C  
ATOM   1346  CG  GLU   440     -49.696 -42.648 -19.531  1.00                 C  
ATOM   1347  OE1 GLU   440     -50.652 -43.565 -21.507  1.00                 O  
ATOM   1348  OE2 GLU   440     -50.134 -44.959 -19.889  1.00                 O  
ATOM   1349  N   LEU   441     -45.698 -40.770 -21.249  1.00                 N  
ATOM   1350  CA  LEU   441     -44.869 -39.892 -22.071  1.00                 C  
ATOM   1351  C   LEU   441     -43.844 -40.700 -22.856  1.00                 C  
ATOM   1352  O   LEU   441     -43.499 -40.359 -23.988  1.00                 O  
ATOM   1353  CB  LEU   441     -44.168 -38.847 -21.200  1.00                 C  
ATOM   1354  CG  LEU   441     -45.070 -37.814 -20.522  1.00                 C  
ATOM   1355  CD1 LEU   441     -44.264 -36.932 -19.581  1.00                 C  
ATOM   1356  CD2 LEU   441     -45.788 -36.965 -21.559  1.00                 C  
ATOM   1357  N   LYS   442     -43.358 -41.771 -22.238  1.00                 N  
ATOM   1358  CA  LYS   442     -42.408 -42.669 -22.881  1.00                 C  
ATOM   1359  C   LYS   442     -43.115 -43.540 -23.919  1.00                 C  
ATOM   1360  O   LYS   442     -42.521 -43.928 -24.926  1.00                 O  
ATOM   1361  CB  LYS   442     -41.707 -43.543 -21.839  1.00                 C  
ATOM   1362  CD  LYS   442     -40.078 -43.712 -19.936  1.00                 C  
ATOM   1363  CE  LYS   442     -39.097 -42.958 -19.054  1.00                 C  
ATOM   1364  CG  LYS   442     -40.742 -42.785 -20.942  1.00                 C  
ATOM   1365  NZ  LYS   442     -38.476 -43.844 -18.031  1.00                 N  
ATOM   1366  N   GLU   443     -44.388 -43.838 -23.670  1.00                 N  
ATOM   1367  CA  GLU   443     -45.186 -44.633 -24.599  1.00                 C  
ATOM   1368  C   GLU   443     -45.540 -43.847 -25.866  1.00                 C  
ATOM   1369  O   GLU   443     -45.546 -44.404 -26.963  1.00                 O  
ATOM   1370  CB  GLU   443     -46.468 -45.122 -23.922  1.00                 C  
ATOM   1371  CD  GLU   443     -47.524 -46.578 -22.148  1.00                 C  
ATOM   1372  CG  GLU   443     -46.239 -46.162 -22.837  1.00                 C  
ATOM   1373  OE1 GLU   443     -48.561 -45.922 -22.380  1.00                 O  
ATOM   1374  OE2 GLU   443     -47.494 -47.560 -21.377  1.00                 O  
ATOM   1375  N   LEU   444     -45.825 -42.556 -25.712  1.00                 N  
ATOM   1376  CA  LEU   444     -46.156 -41.698 -26.851  1.00                 C  
ATOM   1377  C   LEU   444     -44.913 -41.264 -27.633  1.00                 C  
ATOM   1378  O   LEU   444     -44.969 -41.077 -28.849  1.00                 O  
ATOM   1379  CB  LEU   444     -46.921 -40.458 -26.383  1.00                 C  
ATOM   1380  CG  LEU   444     -48.319 -40.701 -25.809  1.00                 C  
ATOM   1381  CD1 LEU   444     -48.904 -39.411 -25.256  1.00                 C  
ATOM   1382  CD2 LEU   444     -49.240 -41.289 -26.867  1.00                 C  
ATOM   1383  N   CYS   445     -43.797 -41.101 -26.927  1.00                 N  
ATOM   1384  CA  CYS   445     -42.548 -40.659 -27.542  1.00                 C  
ATOM   1385  C   CYS   445     -42.042 -41.632 -28.603  1.00                 C  
ATOM   1386  O   CYS   445     -41.281 -41.251 -29.491  1.00                 O  
ATOM   1387  CB  CYS   445     -41.466 -40.464 -26.478  1.00                 C  
ATOM   1388  SG  CYS   445     -41.786 -39.105 -25.328  1.00                 S  
ATOM   1389  N   ARG   446     -42.465 -42.888 -28.504  1.00                 N  
ATOM   1390  CA  ARG   446     -42.017 -43.920 -29.433  1.00                 C  
ATOM   1391  C   ARG   446     -42.531 -43.658 -30.848  1.00                 C  
ATOM   1392  O   ARG   446     -41.862 -43.978 -31.830  1.00                 O  
ATOM   1393  CB  ARG   446     -42.474 -45.302 -28.960  1.00                 C  
ATOM   1394  CD  ARG   446     -42.273 -47.165 -27.291  1.00                 C  
ATOM   1395  NE  ARG   446     -43.654 -47.129 -26.814  1.00                 N  
ATOM   1396  CG  ARG   446     -41.776 -45.788 -27.700  1.00                 C  
ATOM   1397  CZ  ARG   446     -44.390 -48.210 -26.576  1.00                 C  
ATOM   1398  NH1 ARG   446     -45.637 -48.080 -26.144  1.00                 N  
ATOM   1399  NH2 ARG   446     -43.878 -49.417 -26.771  1.00                 N  
ATOM   1400  N   ASP   447     -43.721 -43.071 -30.942  1.00                 N  
ATOM   1401  CA  ASP   447     -44.330 -42.752 -32.230  1.00                 C  
ATOM   1402  C   ASP   447     -43.708 -41.487 -32.819  1.00                 C  
ATOM   1403  O   ASP   447     -43.580 -40.472 -32.131  1.00                 O  
ATOM   1404  CB  ASP   447     -45.843 -42.582 -32.080  1.00                 C  
ATOM   1405  CG  ASP   447     -46.550 -43.890 -31.785  1.00                 C  
ATOM   1406  OD1 ASP   447     -45.922 -44.956 -31.954  1.00                 O  
ATOM   1407  OD2 ASP   447     -47.733 -43.849 -31.385  1.00                 O  
ATOM   1408  N   SER   448     -43.320 -41.552 -34.090  1.00                 N  
ATOM   1409  CA  SER   448     -42.701 -40.410 -34.755  1.00                 C  
ATOM   1410  C   SER   448     -43.670 -39.235 -34.827  1.00                 C  
ATOM   1411  O   SER   448     -43.253 -38.078 -34.852  1.00                 O  
ATOM   1412  CB  SER   448     -42.232 -40.797 -36.159  1.00                 C  
ATOM   1413  OG  SER   448     -43.333 -41.095 -37.000  1.00                 O  
ATOM   1414  N   LYS   449     -44.965 -39.538 -34.865  1.00                 N  
ATOM   1415  CA  LYS   449     -45.993 -38.501 -34.853  1.00                 C  
ATOM   1416  C   LYS   449     -45.867 -37.619 -33.617  1.00                 C  
ATOM   1417  O   LYS   449     -45.810 -36.395 -33.719  1.00                 O  
ATOM   1418  CB  LYS   449     -47.387 -39.128 -34.912  1.00                 C  
ATOM   1419  CD  LYS   449     -49.120 -40.370 -36.237  1.00                 C  
ATOM   1420  CE  LYS   449     -49.453 -41.018 -37.571  1.00                 C  
ATOM   1421  CG  LYS   449     -47.732 -39.750 -36.255  1.00                 C  
ATOM   1422  NZ  LYS   449     -50.793 -41.667 -37.554  1.00                 N  
ATOM   1423  N   TYR   450     -45.831 -38.251 -32.448  1.00                 N  
ATOM   1424  CA  TYR   450     -45.743 -37.519 -31.190  1.00                 C  
ATOM   1425  C   TYR   450     -44.366 -36.886 -31.001  1.00                 C  
ATOM   1426  O   TYR   450     -44.239 -35.855 -30.344  1.00                 O  
ATOM   1427  CB  TYR   450     -46.055 -38.442 -30.010  1.00                 C  
ATOM   1428  CG  TYR   450     -47.511 -38.836 -29.909  1.00                 C  
ATOM   1429  OH  TYR   450     -51.512 -39.935 -29.635  1.00                 O  
ATOM   1430  CZ  TYR   450     -50.189 -39.570 -29.725  1.00                 C  
ATOM   1431  CD1 TYR   450     -47.914 -40.141 -30.163  1.00                 C  
ATOM   1432  CE1 TYR   450     -49.243 -40.510 -30.073  1.00                 C  
ATOM   1433  CD2 TYR   450     -48.478 -37.902 -29.560  1.00                 C  
ATOM   1434  CE2 TYR   450     -49.812 -38.253 -29.466  1.00                 C  
ATOM   1435  N   LYS   451     -43.337 -37.498 -31.579  1.00                 N  
ATOM   1436  CA  LYS   451     -41.994 -36.930 -31.515  1.00                 C  
ATOM   1437  C   LYS   451     -41.955 -35.547 -32.162  1.00                 C  
ATOM   1438  O   LYS   451     -41.658 -34.552 -31.500  1.00                 O  
ATOM   1439  CB  LYS   451     -40.986 -37.859 -32.195  1.00                 C  
ATOM   1440  CD  LYS   451     -39.009 -37.314 -30.748  1.00                 C  
ATOM   1441  CE  LYS   451     -37.541 -36.919 -30.731  1.00                 C  
ATOM   1442  CG  LYS   451     -39.555 -37.349 -32.167  1.00                 C  
ATOM   1443  NZ  LYS   451     -37.011 -36.812 -29.344  1.00                 N  
ATOM   1444  N   HIS   452     -42.250 -35.497 -33.459  1.00                 N  
ATOM   1445  CA  HIS   452     -42.255 -34.238 -34.200  1.00                 C  
ATOM   1446  C   HIS   452     -43.197 -33.236 -33.549  1.00                 C  
ATOM   1447  O   HIS   452     -42.900 -32.044 -33.487  1.00                 O  
ATOM   1448  CB  HIS   452     -42.656 -34.476 -35.657  1.00                 C  
ATOM   1449  CG  HIS   452     -42.644 -33.236 -36.497  1.00                 C  
ATOM   1450  ND1 HIS   452     -41.479 -32.609 -36.882  1.00                 N  
ATOM   1451  CE1 HIS   452     -41.787 -31.530 -37.624  1.00                 C  
ATOM   1452  CD2 HIS   452     -43.656 -32.386 -37.108  1.00                 C  
ATOM   1453  NE2 HIS   452     -43.091 -31.390 -37.763  1.00                 N  
ATOM   1454  N   PHE   453     -44.335 -33.729 -33.069  1.00                 N  
ATOM   1455  CA  PHE   453     -45.333 -32.883 -32.423  1.00                 C  
ATOM   1456  C   PHE   453     -44.763 -32.213 -31.179  1.00                 C  
ATOM   1457  O   PHE   453     -44.852 -30.995 -31.022  1.00                 O  
ATOM   1458  CB  PHE   453     -46.573 -33.701 -32.057  1.00                 C  
ATOM   1459  CG  PHE   453     -47.628 -32.913 -31.335  1.00                 C  
ATOM   1460  CZ  PHE   453     -49.578 -31.457 -29.992  1.00                 C  
ATOM   1461  CD1 PHE   453     -48.484 -32.076 -32.029  1.00                 C  
ATOM   1462  CE1 PHE   453     -49.455 -31.351 -31.364  1.00                 C  
ATOM   1463  CD2 PHE   453     -47.764 -33.007 -29.961  1.00                 C  
ATOM   1464  CE2 PHE   453     -48.734 -32.282 -29.296  1.00                 C  
ATOM   1465  N   PHE   454     -44.182 -33.018 -30.295  1.00                 N  
ATOM   1466  CA  PHE   454     -43.580 -32.504 -29.070  1.00                 C  
ATOM   1467  C   PHE   454     -42.373 -31.620 -29.368  1.00                 C  
ATOM   1468  O   PHE   454     -42.106 -30.660 -28.647  1.00                 O  
ATOM   1469  CB  PHE   454     -43.167 -33.656 -28.152  1.00                 C  
ATOM   1470  CG  PHE   454     -44.324 -34.354 -27.496  1.00                 C  
ATOM   1471  CZ  PHE   454     -46.469 -35.638 -26.282  1.00                 C  
ATOM   1472  CD1 PHE   454     -44.313 -35.726 -27.318  1.00                 C  
ATOM   1473  CE1 PHE   454     -45.378 -36.368 -26.715  1.00                 C  
ATOM   1474  CD2 PHE   454     -45.424 -33.638 -27.057  1.00                 C  
ATOM   1475  CE2 PHE   454     -46.488 -34.279 -26.454  1.00                 C  
ATOM   1476  N   GLU   455     -41.644 -31.947 -30.431  1.00                 N  
ATOM   1477  CA  GLU   455     -40.500 -31.144 -30.845  1.00                 C  
ATOM   1478  C   GLU   455     -40.965 -29.836 -31.488  1.00                 C  
ATOM   1479  O   GLU   455     -40.251 -28.833 -31.461  1.00                 O  
ATOM   1480  CB  GLU   455     -39.617 -31.930 -31.816  1.00                 C  
ATOM   1481  CD  GLU   455     -37.932 -32.692 -30.096  1.00                 C  
ATOM   1482  CG  GLU   455     -38.900 -33.112 -31.185  1.00                 C  
ATOM   1483  OE1 GLU   455     -37.542 -31.506 -30.073  1.00                 O  
ATOM   1484  OE2 GLU   455     -37.563 -33.550 -29.266  1.00                 O  
ATOM   1485  N   ALA   456     -42.166 -29.855 -32.060  1.00                 N  
ATOM   1486  CA  ALA   456     -42.728 -28.674 -32.712  1.00                 C  
ATOM   1487  C   ALA   456     -43.220 -27.651 -31.693  1.00                 C  
ATOM   1488  O   ALA   456     -42.961 -26.457 -31.828  1.00                 O  
ATOM   1489  CB  ALA   456     -43.868 -29.071 -33.638  1.00                 C  
ATOM   1490  N   CYS   457     -43.928 -28.125 -30.674  1.00                 N  
ATOM   1491  CA  CYS   457     -44.444 -27.248 -29.631  1.00                 C  
ATOM   1492  C   CYS   457     -43.309 -26.586 -28.847  1.00                 C  
ATOM   1493  O   CYS   457     -43.377 -25.398 -28.526  1.00                 O  
ATOM   1494  CB  CYS   457     -45.352 -28.027 -28.677  1.00                 C  
ATOM   1495  SG  CYS   457     -46.930 -28.536 -29.397  1.00                 S  
ATOM   1496  N   ARG   458     -42.269 -27.362 -28.547  1.00                 N  
ATOM   1497  CA  ARG   458     -41.115 -26.868 -27.797  1.00                 C  
ATOM   1498  C   ARG   458     -40.443 -25.692 -28.501  1.00                 C  
ATOM   1499  O   ARG   458     -39.897 -24.798 -27.854  1.00                 O  
ATOM   1500  CB  ARG   458     -40.097 -27.989 -27.580  1.00                 C  
ATOM   1501  CD  ARG   458     -37.932 -28.744 -26.560  1.00                 C  
ATOM   1502  NE  ARG   458     -37.352 -29.191 -27.824  1.00                 N  
ATOM   1503  CG  ARG   458     -38.890 -27.580 -26.752  1.00                 C  
ATOM   1504  CZ  ARG   458     -36.327 -28.598 -28.427  1.00                 C  
ATOM   1505  NH1 ARG   458     -35.867 -29.075 -29.576  1.00                 N  
ATOM   1506  NH2 ARG   458     -35.765 -27.529 -27.880  1.00                 N  
ATOM   1507  N   LEU   459     -40.484 -25.699 -29.830  1.00                 N  
ATOM   1508  CA  LEU   459     -39.828 -24.664 -30.619  1.00                 C  
ATOM   1509  C   LEU   459     -40.694 -23.410 -30.758  1.00                 C  
ATOM   1510  O   LEU   459     -40.174 -22.307 -30.920  1.00                 O  
ATOM   1511  CB  LEU   459     -39.470 -25.195 -32.008  1.00                 C  
ATOM   1512  CG  LEU   459     -38.407 -26.294 -32.061  1.00                 C  
ATOM   1513  CD1 LEU   459     -38.253 -26.826 -33.477  1.00                 C  
ATOM   1514  CD2 LEU   459     -37.073 -25.777 -31.542  1.00                 C  
ATOM   1515  N   LEU   460     -42.012 -23.578 -30.684  1.00                 N  
ATOM   1516  CA  LEU   460     -42.933 -22.449 -30.806  1.00                 C  
ATOM   1517  C   LEU   460     -42.937 -21.547 -29.578  1.00                 C  
ATOM   1518  O   LEU   460     -42.861 -20.324 -29.694  1.00                 O  
ATOM   1519  CB  LEU   460     -44.357 -22.945 -31.065  1.00                 C  
ATOM   1520  CG  LEU   460     -45.435 -21.868 -31.201  1.00                 C  
ATOM   1521  CD1 LEU   460     -45.125 -20.941 -32.366  1.00                 C  
ATOM   1522  CD2 LEU   460     -46.807 -22.501 -31.379  1.00                 C  
ATOM   1523  N   GLN   461     -43.038 -22.158 -28.402  1.00                 N  
ATOM   1524  CA  GLN   461     -43.090 -21.406 -27.154  1.00                 C  
ATOM   1525  C   GLN   461     -41.720 -20.832 -26.807  1.00                 C  
ATOM   1526  O   GLN   461     -41.590 -19.999 -25.907  1.00                 O  
ATOM   1527  CB  GLN   461     -43.595 -22.293 -26.014  1.00                 C  
ATOM   1528  CD  GLN   461     -44.883 -20.506 -24.779  1.00                 C  
ATOM   1529  CG  GLN   461     -43.796 -21.559 -24.699  1.00                 C  
ATOM   1530  OE1 GLN   461     -45.765 -20.574 -25.635  1.00                 O  
ATOM   1531  NE2 GLN   461     -44.822 -19.526 -23.885  1.00                 N  
ATOM   1532  N   GLU   462     -40.701 -21.292 -27.526  1.00                 N  
ATOM   1533  CA  GLU   462     -39.342 -20.798 -27.342  1.00                 C  
ATOM   1534  C   GLU   462     -38.730 -21.298 -26.035  1.00                 C  
ATOM   1535  O   GLU   462     -38.380 -20.515 -25.152  1.00                 O  
ATOM   1536  CB  GLU   462     -39.319 -19.268 -27.371  1.00                 C  
ATOM   1537  CD  GLU   462     -39.697 -17.153 -28.699  1.00                 C  
ATOM   1538  CG  GLU   462     -39.809 -18.665 -28.678  1.00                 C  
ATOM   1539  OE1 GLU   462     -39.283 -16.574 -27.673  1.00                 O  
ATOM   1540  OE2 GLU   462     -40.024 -16.549 -29.742  1.00                 O  
ATOM   1541  N   LEU   463     -38.604 -22.616 -25.927  1.00                 N  
ATOM   1542  CA  LEU   463     -38.008 -23.243 -24.760  1.00                 C  
ATOM   1543  C   LEU   463     -36.664 -23.829 -25.160  1.00                 C  
ATOM   1544  O   LEU   463     -36.375 -23.985 -26.346  1.00                 O  
ATOM   1545  CB  LEU   463     -38.940 -24.316 -24.193  1.00                 C  
ATOM   1546  CG  LEU   463     -40.165 -23.813 -23.427  1.00                 C  
ATOM   1547  CD1 LEU   463     -41.175 -23.188 -24.377  1.00                 C  
ATOM   1548  CD2 LEU   463     -40.809 -24.945 -22.641  1.00                 C  
ATOM   1549  N   VAL   464     -35.845 -24.162 -24.170  1.00                 N  
ATOM   1550  CA  VAL   464     -34.548 -24.764 -24.446  1.00                 C  
ATOM   1551  C   VAL   464     -34.716 -26.177 -25.008  1.00                 C  
ATOM   1552  O   VAL   464     -35.834 -26.689 -25.090  1.00                 O  
ATOM   1553  CB  VAL   464     -33.663 -24.800 -23.186  1.00                 C  
ATOM   1554  CG1 VAL   464     -33.401 -23.391 -22.679  1.00                 C  
ATOM   1555  CG2 VAL   464     -34.312 -25.648 -22.103  1.00                 C  
ATOM   1556  N   GLU   465     -33.607 -26.799 -25.398  1.00                 N  
ATOM   1557  CA  GLU   465     -33.645 -28.126 -26.014  1.00                 C  
ATOM   1558  C   GLU   465     -33.872 -29.237 -24.981  1.00                 C  
ATOM   1559  O   GLU   465     -33.280 -30.312 -25.079  1.00                 O  
ATOM   1560  CB  GLU   465     -32.349 -28.398 -26.781  1.00                 C  
ATOM   1561  CD  GLU   465     -30.845 -27.790 -28.716  1.00                 C  
ATOM   1562  CG  GLU   465     -32.143 -27.500 -27.989  1.00                 C  
ATOM   1563  OE1 GLU   465     -30.042 -28.595 -28.200  1.00                 O  
ATOM   1564  OE2 GLU   465     -30.630 -27.212 -29.803  1.00                 O  
ATOM   1565  N   ILE   466     -34.725 -28.968 -23.992  1.00                 N  
ATOM   1566  CA  ILE   466     -35.153 -29.986 -23.028  1.00                 C  
ATOM   1567  C   ILE   466     -36.539 -30.505 -23.415  1.00                 C  
ATOM   1568  O   ILE   466     -37.401 -29.733 -23.839  1.00                 O  
ATOM   1569  CB  ILE   466     -35.159 -29.435 -21.590  1.00                 C  
ATOM   1570  CD1 ILE   466     -33.698 -28.232 -19.882  1.00                 C  
ATOM   1571  CG1 ILE   466     -33.747 -29.023 -21.171  1.00                 C  
ATOM   1572  CG2 ILE   466     -35.761 -30.451 -20.632  1.00                 C  
ATOM   1573  N   PRO   467     -36.749 -31.811 -23.267  1.00                 N  
ATOM   1574  CA  PRO   467     -37.999 -32.445 -23.683  1.00                 C  
ATOM   1575  C   PRO   467     -39.181 -32.007 -22.831  1.00                 C  
ATOM   1576  O   PRO   467     -39.091 -31.043 -22.073  1.00                 O  
ATOM   1577  CB  PRO   467     -37.728 -33.942 -23.517  1.00                 C  
ATOM   1578  CD  PRO   467     -35.713 -32.810 -22.895  1.00                 C  
ATOM   1579  CG  PRO   467     -36.241 -34.058 -23.546  1.00                 C  
ATOM   1580  N   LEU   468     -40.288 -32.731 -22.961  1.00                 N  
ATOM   1581  CA  LEU   468     -41.500 -32.431 -22.209  1.00                 C  
ATOM   1582  C   LEU   468     -41.464 -33.062 -20.821  1.00                 C  
ATOM   1583  O   LEU   468     -41.887 -32.451 -19.839  1.00                 O  
ATOM   1584  CB  LEU   468     -42.736 -32.915 -22.970  1.00                 C  
ATOM   1585  CG  LEU   468     -44.089 -32.642 -22.309  1.00                 C  
ATOM   1586  CD1 LEU   468     -44.300 -31.149 -22.112  1.00                 C  
ATOM   1587  CD2 LEU   468     -45.220 -33.232 -23.137  1.00                 C  
ATOM   1588  N   GLU   469     -40.953 -34.287 -20.745  1.00                 N  
ATOM   1589  CA  GLU   469     -40.892 -35.016 -19.481  1.00                 C  
ATOM   1590  C   GLU   469     -39.967 -34.341 -18.470  1.00                 C  
ATOM   1591  O   GLU   469     -40.121 -34.518 -17.260  1.00                 O  
ATOM   1592  CB  GLU   469     -40.430 -36.456 -19.715  1.00                 C  
ATOM   1593  CD  GLU   469     -38.922 -36.449 -21.741  1.00                 C  
ATOM   1594  CG  GLU   469     -39.005 -36.574 -20.233  1.00                 C  
ATOM   1595  OE1 GLU   469     -39.949 -36.112 -22.367  1.00                 O  
ATOM   1596  OE2 GLU   469     -37.829 -36.687 -22.297  1.00                 O  
ATOM   1597  N   GLY   470     -39.007 -33.571 -18.973  1.00                 N  
ATOM   1598  CA  GLY   470     -38.068 -32.862 -18.122  1.00                 C  
ATOM   1599  C   GLY   470     -38.655 -31.581 -17.562  1.00                 C  
ATOM   1600  O   GLY   470     -38.343 -31.180 -16.442  1.00                 O  
ATOM   1601  N   PHE   471     -39.503 -30.931 -18.351  1.00                 N  
ATOM   1602  CA  PHE   471     -40.205 -29.741 -17.893  1.00                 C  
ATOM   1603  C   PHE   471     -41.241 -30.095 -16.839  1.00                 C  
ATOM   1604  O   PHE   471     -41.387 -29.385 -15.844  1.00                 O  
ATOM   1605  CB  PHE   471     -40.872 -29.026 -19.070  1.00                 C  
ATOM   1606  CG  PHE   471     -39.906 -28.304 -19.966  1.00                 C  
ATOM   1607  CZ  PHE   471     -38.119 -26.964 -21.620  1.00                 C  
ATOM   1608  CD1 PHE   471     -39.568 -28.824 -21.204  1.00                 C  
ATOM   1609  CE1 PHE   471     -38.679 -28.160 -22.028  1.00                 C  
ATOM   1610  CD2 PHE   471     -39.337 -27.106 -19.572  1.00                 C  
ATOM   1611  CE2 PHE   471     -38.449 -26.442 -20.397  1.00                 C  
ATOM   1612  N   LEU   472     -41.959 -31.193 -17.063  1.00                 N  
ATOM   1613  CA  LEU   472     -42.939 -31.685 -16.099  1.00                 C  
ATOM   1614  C   LEU   472     -42.258 -32.025 -14.780  1.00                 C  
ATOM   1615  O   LEU   472     -42.915 -32.401 -13.808  1.00                 O  
ATOM   1616  CB  LEU   472     -43.671 -32.908 -16.656  1.00                 C  
ATOM   1617  CG  LEU   472     -44.580 -32.663 -17.862  1.00                 C  
ATOM   1618  CD1 LEU   472     -45.124 -33.977 -18.400  1.00                 C  
ATOM   1619  CD2 LEU   472     -45.722 -31.728 -17.493  1.00                 C  
ATOM   1620  N   LEU   473     -40.937 -31.884 -14.757  1.00                 N  
ATOM   1621  CA  LEU   473     -40.139 -32.246 -13.593  1.00                 C  
ATOM   1622  C   LEU   473     -39.716 -31.030 -12.762  1.00                 C  
ATOM   1623  O   LEU   473     -39.147 -31.184 -11.682  1.00                 O  
ATOM   1624  CB  LEU   473     -38.891 -33.022 -14.019  1.00                 C  
ATOM   1625  CG  LEU   473     -39.132 -34.352 -14.736  1.00                 C  
ATOM   1626  CD1 LEU   473     -37.814 -34.973 -15.174  1.00                 C  
ATOM   1627  CD2 LEU   473     -39.898 -35.314 -13.840  1.00                 C  
ATOM   1628  N   THR   474     -39.997 -29.826 -13.260  1.00                 N  
ATOM   1629  CA  THR   474     -39.582 -28.598 -12.573  1.00                 C  
ATOM   1630  C   THR   474     -40.376 -28.306 -11.295  1.00                 C  
ATOM   1631  O   THR   474     -39.800 -27.874 -10.297  1.00                 O  
ATOM   1632  CB  THR   474     -39.699 -27.369 -13.494  1.00                 C  
ATOM   1633  OG1 THR   474     -38.843 -27.537 -14.631  1.00                 O  
ATOM   1634  CG2 THR   474     -39.283 -26.107 -12.753  1.00                 C  
ATOM   1635  N   PRO   475     -41.702 -28.525 -11.326  1.00                 N  
ATOM   1636  CA  PRO   475     -42.527 -28.323 -10.130  1.00                 C  
ATOM   1637  C   PRO   475     -42.041 -29.224  -9.007  1.00                 C  
ATOM   1638  O   PRO   475     -41.775 -28.750  -7.904  1.00                 O  
ATOM   1639  CB  PRO   475     -43.940 -28.689 -10.589  1.00                 C  
ATOM   1640  CD  PRO   475     -42.598 -28.795 -12.568  1.00                 C  
ATOM   1641  CG  PRO   475     -43.948 -28.387 -12.050  1.00                 C  
ATOM   1642  N   VAL   476     -41.916 -30.514  -9.297  1.00                 N  
ATOM   1643  CA  VAL   476     -41.398 -31.464  -8.323  1.00                 C  
ATOM   1644  C   VAL   476     -39.984 -31.072  -7.891  1.00                 C  
ATOM   1645  O   VAL   476     -39.432 -31.645  -6.953  1.00                 O  
ATOM   1646  CB  VAL   476     -41.402 -32.900  -8.878  1.00                 C  
ATOM   1647  CG1 VAL   476     -42.820 -33.339  -9.211  1.00                 C  
ATOM   1648  CG2 VAL   476     -40.508 -33.000 -10.105  1.00                 C  
ATOM   1649  N   GLN   477     -39.407 -30.085  -8.571  1.00                 N  
ATOM   1650  CA  GLN   477     -38.051 -29.634  -8.267  1.00                 C  
ATOM   1651  C   GLN   477     -38.017 -28.375  -7.403  1.00                 C  
ATOM   1652  O   GLN   477     -37.116 -28.203  -6.582  1.00                 O  
ATOM   1653  CB  GLN   477     -37.271 -29.373  -9.557  1.00                 C  
ATOM   1654  CD  GLN   477     -35.018 -30.150  -8.721  1.00                 C  
ATOM   1655  CG  GLN   477     -35.810 -29.015  -9.338  1.00                 C  
ATOM   1656  OE1 GLN   477     -35.059 -31.282  -9.203  1.00                 O  
ATOM   1657  NE2 GLN   477     -34.293 -29.851  -7.650  1.00                 N  
ATOM   1658  N   LYS   478     -39.001 -27.501  -7.590  1.00                 N  
ATOM   1659  CA  LYS   478     -39.039 -26.222  -6.881  1.00                 C  
ATOM   1660  C   LYS   478     -39.514 -26.339  -5.428  1.00                 C  
ATOM   1661  O   LYS   478     -38.912 -25.754  -4.522  1.00                 O  
ATOM   1662  CB  LYS   478     -39.943 -25.229  -7.615  1.00                 C  
ATOM   1663  CD  LYS   478     -38.694 -23.135  -7.023  1.00                 C  
ATOM   1664  CE  LYS   478     -38.805 -21.726  -6.463  1.00                 C  
ATOM   1665  CG  LYS   478     -40.027 -23.862  -6.956  1.00                 C  
ATOM   1666  NZ  LYS   478     -37.493 -21.022  -6.465  1.00                 N  
ATOM   1667  N   ILE   479     -40.590 -27.091  -5.209  1.00                 N  
ATOM   1668  CA  ILE   479     -41.126 -27.278  -3.864  1.00                 C  
ATOM   1669  C   ILE   479     -40.015 -27.675  -2.889  1.00                 C  
ATOM   1670  O   ILE   479     -40.080 -27.350  -1.705  1.00                 O  
ATOM   1671  CB  ILE   479     -42.248 -28.333  -3.845  1.00                 C  
ATOM   1672  CD1 ILE   479     -44.298 -29.075  -2.525  1.00                 C  
ATOM   1673  CG1 ILE   479     -43.018 -28.269  -2.524  1.00                 C  
ATOM   1674  CG2 ILE   479     -41.679 -29.720  -4.103  1.00                 C  
ATOM   1675  N   CYS   480     -38.993 -28.364  -3.395  1.00                 N  
ATOM   1676  CA  CYS   480     -37.856 -28.774  -2.572  1.00                 C  
ATOM   1677  C   CYS   480     -36.844 -27.648  -2.455  1.00                 C  
ATOM   1678  O   CYS   480     -36.213 -27.470  -1.418  1.00                 O  
ATOM   1679  CB  CYS   480     -37.194 -30.024  -3.157  1.00                 C  
ATOM   1680  SG  CYS   480     -38.196 -31.524  -3.038  1.00                 S  
ATOM   1681  N   LYS   481     -36.677 -26.902  -3.538  1.00                 N  
ATOM   1682  CA  LYS   481     -35.692 -25.836  -3.573  1.00                 C  
ATOM   1683  C   LYS   481     -36.031 -24.792  -2.522  1.00                 C  
ATOM   1684  O   LYS   481     -35.160 -24.081  -2.026  1.00                 O  
ATOM   1685  CB  LYS   481     -35.632 -25.207  -4.966  1.00                 C  
ATOM   1686  CD  LYS   481     -34.492 -23.627  -6.549  1.00                 C  
ATOM   1687  CE  LYS   481     -33.444 -22.536  -6.695  1.00                 C  
ATOM   1688  CG  LYS   481     -34.571 -24.130  -5.116  1.00                 C  
ATOM   1689  NZ  LYS   481     -33.359 -22.031  -8.092  1.00                 N  
ATOM   1690  N   TYR   482     -37.310 -24.727  -2.175  1.00                 N  
ATOM   1691  CA  TYR   482     -37.818 -23.703  -1.272  1.00                 C  
ATOM   1692  C   TYR   482     -37.170 -23.692   0.112  1.00                 C  
ATOM   1693  O   TYR   482     -36.837 -22.631   0.633  1.00                 O  
ATOM   1694  CB  TYR   482     -39.329 -23.853  -1.088  1.00                 C  
ATOM   1695  CG  TYR   482     -40.139 -23.426  -2.291  1.00                 C  
ATOM   1696  OH  TYR   482     -42.376 -22.264  -5.598  1.00                 O  
ATOM   1697  CZ  TYR   482     -41.634 -22.648  -4.504  1.00                 C  
ATOM   1698  CD1 TYR   482     -41.349 -24.039  -2.588  1.00                 C  
ATOM   1699  CE1 TYR   482     -42.096 -23.656  -3.686  1.00                 C  
ATOM   1700  CD2 TYR   482     -39.690 -22.412  -3.127  1.00                 C  
ATOM   1701  CE2 TYR   482     -40.423 -22.015  -4.230  1.00                 C  
ATOM   1702  N   PRO   483     -37.009 -24.873   0.719  1.00                 N  
ATOM   1703  CA  PRO   483     -36.413 -25.008   2.053  1.00                 C  
ATOM   1704  C   PRO   483     -34.957 -24.547   2.132  1.00                 C  
ATOM   1705  O   PRO   483     -34.562 -23.926   3.119  1.00                 O  
ATOM   1706  CB  PRO   483     -36.512 -26.505   2.353  1.00                 C  
ATOM   1707  CD  PRO   483     -37.643 -26.199   0.266  1.00                 C  
ATOM   1708  CG  PRO   483     -37.685 -26.969   1.556  1.00                 C  
ATOM   1709  N   LEU   484     -34.168 -24.856   1.111  1.00                 N  
ATOM   1710  CA  LEU   484     -32.767 -24.460   1.105  1.00                 C  
ATOM   1711  C   LEU   484     -32.611 -22.962   0.888  1.00                 C  
ATOM   1712  O   LEU   484     -31.847 -22.300   1.592  1.00                 O  
ATOM   1713  CB  LEU   484     -31.999 -25.224   0.025  1.00                 C  
ATOM   1714  CG  LEU   484     -30.476 -25.074   0.041  1.00                 C  
ATOM   1715  CD1 LEU   484     -29.817 -26.188  -0.758  1.00                 C  
ATOM   1716  CD2 LEU   484     -30.065 -23.715  -0.506  1.00                 C  
ATOM   1717  N   GLN   485     -33.338 -22.434  -0.091  1.00                 N  
ATOM   1718  CA  GLN   485     -33.328 -21.002  -0.353  1.00                 C  
ATOM   1719  C   GLN   485     -33.630 -20.234   0.934  1.00                 C  
ATOM   1720  O   GLN   485     -33.068 -19.166   1.173  1.00                 O  
ATOM   1721  CB  GLN   485     -34.342 -20.650  -1.444  1.00                 C  
ATOM   1722  CD  GLN   485     -35.027 -20.857  -3.866  1.00                 C  
ATOM   1723  CG  GLN   485     -33.957 -21.139  -2.830  1.00                 C  
ATOM   1724  OE1 GLN   485     -36.188 -21.226  -3.688  1.00                 O  
ATOM   1725  NE2 GLN   485     -34.639 -20.201  -4.953  1.00                 N  
ATOM   1726  N   LEU   486     -34.507 -20.793   1.765  1.00                 N  
ATOM   1727  CA  LEU   486     -34.890 -20.159   3.027  1.00                 C  
ATOM   1728  C   LEU   486     -33.786 -20.250   4.087  1.00                 C  
ATOM   1729  O   LEU   486     -33.466 -19.261   4.749  1.00                 O  
ATOM   1730  CB  LEU   486     -36.172 -20.788   3.575  1.00                 C  
ATOM   1731  CG  LEU   486     -37.453 -20.516   2.784  1.00                 C  
ATOM   1732  CD1 LEU   486     -38.607 -21.346   3.327  1.00                 C  
ATOM   1733  CD2 LEU   486     -37.803 -19.036   2.820  1.00                 C  
ATOM   1734  N   ALA   487     -33.202 -21.434   4.240  1.00                 N  
ATOM   1735  CA  ALA   487     -32.119 -21.619   5.194  1.00                 C  
ATOM   1736  C   ALA   487     -31.006 -20.624   4.908  1.00                 C  
ATOM   1737  O   ALA   487     -30.436 -20.035   5.825  1.00                 O  
ATOM   1738  CB  ALA   487     -31.598 -23.047   5.134  1.00                 C  
ATOM   1739  N   GLU   488     -30.710 -20.436   3.626  1.00                 N  
ATOM   1740  CA  GLU   488     -29.674 -19.503   3.201  1.00                 C  
ATOM   1741  C   GLU   488     -30.026 -18.061   3.563  1.00                 C  
ATOM   1742  O   GLU   488     -29.137 -17.242   3.791  1.00                 O  
ATOM   1743  CB  GLU   488     -29.439 -19.614   1.693  1.00                 C  
ATOM   1744  CD  GLU   488     -28.605 -21.007  -0.241  1.00                 C  
ATOM   1745  CG  GLU   488     -28.780 -20.914   1.262  1.00                 C  
ATOM   1746  OE1 GLU   488     -29.314 -20.280  -0.968  1.00                 O  
ATOM   1747  OE2 GLU   488     -27.759 -21.808  -0.692  1.00                 O  
ATOM   1748  N   LEU   489     -31.318 -17.750   3.615  1.00                 N  
ATOM   1749  CA  LEU   489     -31.750 -16.394   3.948  1.00                 C  
ATOM   1750  C   LEU   489     -31.747 -16.175   5.451  1.00                 C  
ATOM   1751  O   LEU   489     -31.889 -15.048   5.924  1.00                 O  
ATOM   1752  CB  LEU   489     -33.144 -16.121   3.379  1.00                 C  
ATOM   1753  CG  LEU   489     -33.710 -14.719   3.616  1.00                 C  
ATOM   1754  CD1 LEU   489     -32.813 -13.663   2.990  1.00                 C  
ATOM   1755  CD2 LEU   489     -35.122 -14.609   3.063  1.00                 C  
ATOM   1756  N   LEU   490     -31.587 -17.261   6.199  1.00                 N  
ATOM   1757  CA  LEU   490     -31.649 -17.200   7.652  1.00                 C  
ATOM   1758  C   LEU   490     -30.266 -17.049   8.273  1.00                 C  
ATOM   1759  O   LEU   490     -30.126 -16.591   9.409  1.00                 O  
ATOM   1760  CB  LEU   490     -32.332 -18.450   8.212  1.00                 C  
ATOM   1761  CG  LEU   490     -32.499 -18.507   9.732  1.00                 C  
ATOM   1762  CD1 LEU   490     -33.343 -17.341  10.224  1.00                 C  
ATOM   1763  CD2 LEU   490     -33.124 -19.827  10.154  1.00                 C  
ATOM   1764  N   LYS   491     -29.246 -17.442   7.519  1.00                 N  
ATOM   1765  CA  LYS   491     -27.864 -17.295   7.961  1.00                 C  
ATOM   1766  C   LYS   491     -27.365 -15.852   7.831  1.00                 C  
ATOM   1767  O   LYS   491     -26.608 -15.378   8.680  1.00                 O  
ATOM   1768  CB  LYS   491     -26.946 -18.226   7.167  1.00                 C  
ATOM   1769  CD  LYS   491     -26.196 -20.567   6.658  1.00                 C  
ATOM   1770  CE  LYS   491     -26.381 -22.041   6.977  1.00                 C  
ATOM   1771  CG  LYS   491     -27.136 -19.701   7.481  1.00                 C  
ATOM   1772  NZ  LYS   491     -25.497 -22.905   6.147  1.00                 N  
ATOM   1773  N   TYR   492     -27.782 -15.165   6.768  1.00                 N  
ATOM   1774  CA  TYR   492     -27.407 -13.764   6.559  1.00                 C  
ATOM   1775  C   TYR   492     -28.482 -12.811   7.081  1.00                 C  
ATOM   1776  O   TYR   492     -28.453 -11.611   6.797  1.00                 O  
ATOM   1777  CB  TYR   492     -27.150 -13.494   5.075  1.00                 C  
ATOM   1778  CG  TYR   492     -28.331 -13.800   4.183  1.00                 C  
ATOM   1779  OH  TYR   492     -31.587 -14.627   1.732  1.00                 O  
ATOM   1780  CZ  TYR   492     -30.509 -14.355   2.543  1.00                 C  
ATOM   1781  CD1 TYR   492     -29.348 -12.871   4.006  1.00                 C  
ATOM   1782  CE1 TYR   492     -30.432 -13.142   3.192  1.00                 C  
ATOM   1783  CD2 TYR   492     -28.426 -15.017   3.520  1.00                 C  
ATOM   1784  CE2 TYR   492     -29.502 -15.306   2.703  1.00                 C  
ATOM   1785  N   THR   493     -29.434 -13.353   7.836  1.00                 N  
ATOM   1786  CA  THR   493     -30.470 -12.542   8.458  1.00                 C  
ATOM   1787  C   THR   493     -30.255 -12.467   9.969  1.00                 C  
ATOM   1788  O   THR   493     -30.015 -13.483  10.627  1.00                 O  
ATOM   1789  CB  THR   493     -31.876 -13.096   8.160  1.00                 C  
ATOM   1790  OG1 THR   493     -32.107 -13.084   6.746  1.00                 O  
ATOM   1791  CG2 THR   493     -32.939 -12.242   8.834  1.00                 C  
ATOM   1792  N   PRO   494     -30.332 -11.254  10.509  1.00                 N  
ATOM   1793  CA  PRO   494     -30.127 -11.021  11.936  1.00                 C  
ATOM   1794  C   PRO   494     -31.425 -11.184  12.720  1.00                 C  
ATOM   1795  O   PRO   494     -32.512 -11.139  12.147  1.00                 O  
ATOM   1796  CB  PRO   494     -29.610  -9.583  12.006  1.00                 C  
ATOM   1797  CD  PRO   494     -30.362  -9.894   9.755  1.00                 C  
ATOM   1798  CG  PRO   494     -30.283  -8.889  10.869  1.00                 C  
ATOM   1799  N   PRO   495     -31.306 -11.353  14.034  1.00                 N  
ATOM   1800  CA  PRO   495     -32.460 -11.664  14.883  1.00                 C  
ATOM   1801  C   PRO   495     -33.443 -10.513  15.097  1.00                 C  
ATOM   1802  O   PRO   495     -34.645 -10.741  15.242  1.00                 O  
ATOM   1803  CB  PRO   495     -31.837 -12.065  16.222  1.00                 C  
ATOM   1804  CD  PRO   495     -30.037 -11.435  14.776  1.00                 C  
ATOM   1805  CG  PRO   495     -30.486 -11.431  16.210  1.00                 C  
ATOM   1806  N   GLU   496     -32.935  -9.285  15.136  1.00                 N  
ATOM   1807  CA  GLU   496     -33.796  -8.125  15.344  1.00                 C  
ATOM   1808  C   GLU   496     -34.533  -7.758  14.061  1.00                 C  
ATOM   1809  O   GLU   496     -35.462  -6.950  14.079  1.00                 O  
ATOM   1810  CB  GLU   496     -32.977  -6.933  15.843  1.00                 C  
ATOM   1811  CD  GLU   496     -31.554  -5.936  17.675  1.00                 C  
ATOM   1812  CG  GLU   496     -32.375  -7.127  17.224  1.00                 C  
ATOM   1813  OE1 GLU   496     -31.401  -4.985  16.880  1.00                 O  
ATOM   1814  OE2 GLU   496     -31.063  -5.953  18.824  1.00                 O  
ATOM   1815  N   HIS   497     -34.109  -8.352  12.948  1.00                 N  
ATOM   1816  CA  HIS   497     -34.764  -8.122  11.669  1.00                 C  
ATOM   1817  C   HIS   497     -36.243  -8.439  11.821  1.00                 C  
ATOM   1818  O   HIS   497     -36.614  -9.532  12.253  1.00                 O  
ATOM   1819  CB  HIS   497     -34.118  -8.974  10.575  1.00                 C  
ATOM   1820  CG  HIS   497     -34.638  -8.690   9.201  1.00                 C  
ATOM   1821  ND1 HIS   497     -35.874  -9.121   8.769  1.00                 N  
ATOM   1822  CE1 HIS   497     -36.060  -8.715   7.500  1.00                 C  
ATOM   1823  CD2 HIS   497     -34.140  -7.988   8.026  1.00                 C  
ATOM   1824  NE2 HIS   497     -35.024  -8.035   7.048  1.00                 N  
ATOM   1825  N   PRO   498     -37.084  -7.467  11.489  1.00                 N  
ATOM   1826  CA  PRO   498     -38.523  -7.646  11.583  1.00                 C  
ATOM   1827  C   PRO   498     -38.968  -8.855  10.772  1.00                 C  
ATOM   1828  O   PRO   498     -40.089  -9.330  10.923  1.00                 O  
ATOM   1829  CB  PRO   498     -39.096  -6.344  11.019  1.00                 C  
ATOM   1830  CD  PRO   498     -36.715  -6.097  10.976  1.00                 C  
ATOM   1831  CG  PRO   498     -37.999  -5.347  11.194  1.00                 C  
ATOM   1832  N   ASP   499     -38.081  -9.350   9.914  1.00                 N  
ATOM   1833  CA  ASP   499     -38.392 -10.495   9.063  1.00                 C  
ATOM   1834  C   ASP   499     -37.896 -11.803   9.681  1.00                 C  
ATOM   1835  O   ASP   499     -38.425 -12.879   9.391  1.00                 O  
ATOM   1836  CB  ASP   499     -37.780 -10.311   7.673  1.00                 C  
ATOM   1837  CG  ASP   499     -38.311 -11.312   6.665  1.00                 C  
ATOM   1838  OD1 ASP   499     -39.459 -11.774   6.836  1.00                 O  
ATOM   1839  OD2 ASP   499     -37.580 -11.633   5.705  1.00                 O  
ATOM   1840  N   PHE   500     -36.890 -11.698  10.546  1.00                 N  
ATOM   1841  CA  PHE   500     -36.203 -12.871  11.080  1.00                 C  
ATOM   1842  C   PHE   500     -37.148 -13.989  11.497  1.00                 C  
ATOM   1843  O   PHE   500     -37.108 -15.096  10.957  1.00                 O  
ATOM   1844  CB  PHE   500     -35.337 -12.484  12.280  1.00                 C  
ATOM   1845  CG  PHE   500     -34.616 -13.644  12.907  1.00                 C  
ATOM   1846  CZ  PHE   500     -33.288 -15.790  14.071  1.00                 C  
ATOM   1847  CD1 PHE   500     -33.461 -14.150  12.337  1.00                 C  
ATOM   1848  CE1 PHE   500     -32.799 -15.217  12.913  1.00                 C  
ATOM   1849  CD2 PHE   500     -35.094 -14.229  14.066  1.00                 C  
ATOM   1850  CE2 PHE   500     -34.432 -15.296  14.642  1.00                 C  
ATOM   1851  N   GLU   501     -37.993 -13.691  12.471  1.00                 N  
ATOM   1852  CA  GLU   501     -38.890 -14.689  13.020  1.00                 C  
ATOM   1853  C   GLU   501     -39.889 -15.186  11.983  1.00                 C  
ATOM   1854  O   GLU   501     -40.515 -16.225  12.167  1.00                 O  
ATOM   1855  CB  GLU   501     -39.640 -14.128  14.230  1.00                 C  
ATOM   1856  CD  GLU   501     -38.084 -12.451  15.300  1.00                 C  
ATOM   1857  CG  GLU   501     -38.748 -13.808  15.419  1.00                 C  
ATOM   1858  OE1 GLU   501     -38.214 -11.817  14.232  1.00                 O  
ATOM   1859  OE2 GLU   501     -37.432 -12.021  16.275  1.00                 O  
ATOM   1860  N   ARG   502     -40.030 -14.450  10.889  1.00                 N  
ATOM   1861  CA  ARG   502     -40.943 -14.860   9.831  1.00                 C  
ATOM   1862  C   ARG   502     -40.222 -15.717   8.809  1.00                 C  
ATOM   1863  O   ARG   502     -40.791 -16.663   8.272  1.00                 O  
ATOM   1864  CB  ARG   502     -41.566 -13.636   9.156  1.00                 C  
ATOM   1865  CD  ARG   502     -43.057 -11.625   9.333  1.00                 C  
ATOM   1866  NE  ARG   502     -42.015 -10.622   9.123  1.00                 N  
ATOM   1867  CG  ARG   502     -42.524 -12.858  10.044  1.00                 C  
ATOM   1868  CZ  ARG   502     -42.162  -9.541   8.364  1.00                 C  
ATOM   1869  NH1 ARG   502     -41.160  -8.683   8.231  1.00                 N  
ATOM   1870  NH2 ARG   502     -43.311  -9.320   7.740  1.00                 N  
ATOM   1871  N   VAL   503     -38.966 -15.375   8.540  1.00                 N  
ATOM   1872  CA  VAL   503     -38.139 -16.167   7.641  1.00                 C  
ATOM   1873  C   VAL   503     -37.920 -17.543   8.239  1.00                 C  
ATOM   1874  O   VAL   503     -37.827 -18.536   7.523  1.00                 O  
ATOM   1875  CB  VAL   503     -36.792 -15.476   7.357  1.00                 C  
ATOM   1876  CG1 VAL   503     -35.870 -16.405   6.583  1.00                 C  
ATOM   1877  CG2 VAL   503     -37.010 -14.178   6.594  1.00                 C  
ATOM   1878  N   GLN   504     -37.827 -17.592   9.562  1.00                 N  
ATOM   1879  CA  GLN   504     -37.665 -18.855  10.260  1.00                 C  
ATOM   1880  C   GLN   504     -38.987 -19.624  10.262  1.00                 C  
ATOM   1881  O   GLN   504     -39.005 -20.857  10.262  1.00                 O  
ATOM   1882  CB  GLN   504     -37.175 -18.618  11.690  1.00                 C  
ATOM   1883  CD  GLN   504     -36.310 -19.618  13.842  1.00                 C  
ATOM   1884  CG  GLN   504     -36.881 -19.892  12.465  1.00                 C  
ATOM   1885  OE1 GLN   504     -36.134 -18.464  14.233  1.00                 O  
ATOM   1886  NE2 GLN   504     -36.017 -20.681  14.582  1.00                 N  
ATOM   1887  N   ALA   505     -40.092 -18.884  10.245  1.00                 N  
ATOM   1888  CA  ALA   505     -41.430 -19.475  10.311  1.00                 C  
ATOM   1889  C   ALA   505     -41.861 -20.159   9.012  1.00                 C  
ATOM   1890  O   ALA   505     -42.597 -21.149   9.034  1.00                 O  
ATOM   1891  CB  ALA   505     -42.460 -18.416  10.673  1.00                 C  
ATOM   1892  N   ALA   506     -41.406 -19.616   7.887  1.00                 N  
ATOM   1893  CA  ALA   506     -41.763 -20.141   6.572  1.00                 C  
ATOM   1894  C   ALA   506     -40.933 -21.372   6.222  1.00                 C  
ATOM   1895  O   ALA   506     -41.403 -22.278   5.534  1.00                 O  
ATOM   1896  CB  ALA   506     -41.582 -19.071   5.507  1.00                 C  
ATOM   1897  N   LEU   507     -39.695 -21.396   6.700  1.00                 N  
ATOM   1898  CA  LEU   507     -38.802 -22.514   6.451  1.00                 C  
ATOM   1899  C   LEU   507     -39.406 -23.802   6.983  1.00                 C  
ATOM   1900  O   LEU   507     -39.473 -24.811   6.280  1.00                 O  
ATOM   1901  CB  LEU   507     -37.435 -22.260   7.089  1.00                 C  
ATOM   1902  CG  LEU   507     -36.401 -23.379   6.946  1.00                 C  
ATOM   1903  CD1 LEU   507     -36.084 -23.634   5.480  1.00                 C  
ATOM   1904  CD2 LEU   507     -35.131 -23.040   7.711  1.00                 C  
ATOM   1905  N   SER   508     -39.850 -23.751   8.233  1.00                 N  
ATOM   1906  CA  SER   508     -40.383 -24.921   8.914  1.00                 C  
ATOM   1907  C   SER   508     -41.601 -25.502   8.197  1.00                 C  
ATOM   1908  O   SER   508     -41.637 -26.692   7.873  1.00                 O  
ATOM   1909  CB  SER   508     -40.757 -24.577  10.357  1.00                 C  
ATOM   1910  OG  SER   508     -41.299 -25.703  11.026  1.00                 O  
ATOM   1911  N   ALA   509     -42.596 -24.654   7.956  1.00                 N  
ATOM   1912  CA  ALA   509     -43.857 -25.086   7.356  1.00                 C  
ATOM   1913  C   ALA   509     -43.641 -25.904   6.095  1.00                 C  
ATOM   1914  O   ALA   509     -44.085 -27.054   5.986  1.00                 O  
ATOM   1915  CB  ALA   509     -44.733 -23.883   7.039  1.00                 C  
ATOM   1916  N   MET   510     -42.961 -25.295   5.132  1.00                 N  
ATOM   1917  CA  MET   510     -42.652 -25.956   3.862  1.00                 C  
ATOM   1918  C   MET   510     -42.055 -27.348   4.092  1.00                 C  
ATOM   1919  O   MET   510     -42.497 -28.317   3.498  1.00                 O  
ATOM   1920  CB  MET   510     -41.688 -25.103   3.035  1.00                 C  
ATOM   1921  SD  MET   510     -42.870 -25.662   0.592  1.00                 S  
ATOM   1922  CE  MET   510     -43.028 -23.917   0.220  1.00                 C  
ATOM   1923  CG  MET   510     -41.407 -25.654   1.646  1.00                 C  
ATOM   1924  N   ARG   511     -41.078 -27.399   4.999  1.00                 N  
ATOM   1925  CA  ARG   511     -40.245 -28.554   5.192  1.00                 C  
ATOM   1926  C   ARG   511     -41.121 -29.796   5.311  1.00                 C  
ATOM   1927  O   ARG   511     -40.847 -30.834   4.647  1.00                 O  
ATOM   1928  CB  ARG   511     -39.368 -28.381   6.434  1.00                 C  
ATOM   1929  CD  ARG   511     -37.705 -29.379   8.026  1.00                 C  
ATOM   1930  NE  ARG   511     -38.614 -29.387   9.170  1.00                 N  
ATOM   1931  CG  ARG   511     -38.444 -29.556   6.710  1.00                 C  
ATOM   1932  CZ  ARG   511     -38.293 -28.947  10.382  1.00                 C  
ATOM   1933  NH1 ARG   511     -39.185 -28.994  11.362  1.00                 N  
ATOM   1934  NH2 ARG   511     -37.080 -28.462  10.612  1.00                 N  
ATOM   1935  N   LYS   512     -42.172 -29.714   6.135  1.00                 N  
ATOM   1936  CA  LYS   512     -43.064 -30.858   6.325  1.00                 C  
ATOM   1937  C   LYS   512     -43.636 -31.341   5.018  1.00                 C  
ATOM   1938  O   LYS   512     -43.647 -32.533   4.758  1.00                 O  
ATOM   1939  CB  LYS   512     -44.199 -30.498   7.285  1.00                 C  
ATOM   1940  CD  LYS   512     -46.240 -31.227   8.552  1.00                 C  
ATOM   1941  CE  LYS   512     -47.229 -32.355   8.795  1.00                 C  
ATOM   1942  CG  LYS   512     -45.169 -31.638   7.555  1.00                 C  
ATOM   1943  NZ  LYS   512     -48.285 -31.967   9.771  1.00                 N  
ATOM   1944  N   ILE   513     -44.128 -30.403   4.212  1.00                 N  
ATOM   1945  CA  ILE   513     -44.764 -30.731   2.938  1.00                 C  
ATOM   1946  C   ILE   513     -43.753 -31.323   1.948  1.00                 C  
ATOM   1947  O   ILE   513     -44.137 -32.005   0.995  1.00                 O  
ATOM   1948  CB  ILE   513     -45.444 -29.499   2.313  1.00                 C  
ATOM   1949  CD1 ILE   513     -47.200 -27.710   2.779  1.00                 C  
ATOM   1950  CG1 ILE   513     -46.640 -29.062   3.162  1.00                 C  
ATOM   1951  CG2 ILE   513     -45.845 -29.784   0.874  1.00                 C  
ATOM   1952  N   ALA   514     -42.467 -31.052   2.174  1.00                 N  
ATOM   1953  CA  ALA   514     -41.406 -31.562   1.306  1.00                 C  
ATOM   1954  C   ALA   514     -40.968 -32.981   1.679  1.00                 C  
ATOM   1955  O   ALA   514     -40.550 -33.767   0.822  1.00                 O  
ATOM   1956  CB  ALA   514     -40.199 -30.638   1.345  1.00                 C  
ATOM   1957  N   ARG   515     -41.055 -33.290   2.967  1.00                 N  
ATOM   1958  CA  ARG   515     -40.765 -34.619   3.481  1.00                 C  
ATOM   1959  C   ARG   515     -41.867 -35.596   3.096  1.00                 C  
ATOM   1960  O   ARG   515     -41.603 -36.721   2.674  1.00                 O  
ATOM   1961  CB  ARG   515     -40.596 -34.580   5.001  1.00                 C  
ATOM   1962  CD  ARG   515     -39.258 -33.823   6.985  1.00                 C  
ATOM   1963  NE  ARG   515     -38.040 -33.165   7.451  1.00                 N  
ATOM   1964  CG  ARG   515     -39.334 -33.874   5.468  1.00                 C  
ATOM   1965  CZ  ARG   515     -37.787 -32.875   8.723  1.00                 C  
ATOM   1966  NH1 ARG   515     -36.651 -32.275   9.053  1.00                 N  
ATOM   1967  NH2 ARG   515     -38.670 -33.185   9.662  1.00                 N  
ATOM   1968  N   LEU   516     -43.106 -35.144   3.250  1.00                 N  
ATOM   1969  CA  LEU   516     -44.291 -35.941   2.942  1.00                 C  
ATOM   1970  C   LEU   516     -44.374 -36.319   1.483  1.00                 C  
ATOM   1971  O   LEU   516     -44.927 -37.357   1.119  1.00                 O  
ATOM   1972  CB  LEU   516     -45.562 -35.188   3.341  1.00                 C  
ATOM   1973  CG  LEU   516     -45.793 -34.996   4.841  1.00                 C  
ATOM   1974  CD1 LEU   516     -46.993 -34.095   5.089  1.00                 C  
ATOM   1975  CD2 LEU   516     -45.987 -36.337   5.531  1.00                 C  
ATOM   1976  N   VAL   517     -43.827 -35.441   0.656  1.00                 N  
ATOM   1977  CA  VAL   517     -43.720 -35.670  -0.773  1.00                 C  
ATOM   1978  C   VAL   517     -42.586 -36.639  -1.128  1.00                 C  
ATOM   1979  O   VAL   517     -42.742 -37.469  -2.023  1.00                 O  
ATOM   1980  CB  VAL   517     -43.512 -34.352  -1.542  1.00                 C  
ATOM   1981  CG1 VAL   517     -43.241 -34.630  -3.012  1.00                 C  
ATOM   1982  CG2 VAL   517     -44.723 -33.445  -1.382  1.00                 C  
ATOM   1983  N   ASN   518     -41.452 -36.529  -0.429  1.00                 N  
ATOM   1984  CA  ASN   518     -40.288 -37.405  -0.673  1.00                 C  
ATOM   1985  C   ASN   518     -40.525 -38.861  -0.253  1.00                 C  
ATOM   1986  O   ASN   518     -40.956 -39.730  -1.034  1.00                 O  
ATOM   1987  CB  ASN   518     -39.050 -36.864   0.045  1.00                 C  
ATOM   1988  CG  ASN   518     -37.793 -37.640  -0.295  1.00                 C  
ATOM   1989  OD1 ASN   518     -37.365 -37.672  -1.449  1.00                 O  
ATOM   1990  ND2 ASN   518     -37.197 -38.269   0.711  1.00                 N  
ATOM   1991  N   GLU   519     -40.215 -39.088   1.020  1.00                 N  
ATOM   1992  CA  GLU   519     -40.371 -40.362   1.668  1.00                 C  
ATOM   1993  C   GLU   519     -41.142 -41.320   0.786  1.00                 C  
ATOM   1994  O   GLU   519     -40.899 -42.534   0.809  1.00                 O  
ATOM   1995  CB  GLU   519     -41.077 -40.195   3.015  1.00                 C  
ATOM   1996  CD  GLU   519     -39.913 -42.075   4.236  1.00                 C  
ATOM   1997  CG  GLU   519     -41.240 -41.490   3.795  1.00                 C  
ATOM   1998  OE1 GLU   519     -38.919 -41.320   4.288  1.00                 O  
ATOM   1999  OE2 GLU   519     -39.867 -43.288   4.530  1.00                 O  
ATOM   2000  N   ARG   520     -42.150 -40.774   0.103  1.00                 N  
ATOM   2001  CA  ARG   520     -42.791 -41.433  -1.036  1.00                 C  
ATOM   2002  C   ARG   520     -41.863 -41.597  -2.239  1.00                 C  
ATOM   2003  O   ARG   520     -41.836 -42.667  -2.828  1.00                 O  
ATOM   2004  CB  ARG   520     -44.036 -40.658  -1.472  1.00                 C  
ATOM   2005  CD  ARG   520     -46.367 -39.888  -0.948  1.00                 C  
ATOM   2006  NE  ARG   520     -47.492 -39.962  -0.020  1.00                 N  
ATOM   2007  CG  ARG   520     -45.193 -40.737  -0.489  1.00                 C  
ATOM   2008  CZ  ARG   520     -48.581 -39.205  -0.104  1.00                 C  
ATOM   2009  NH1 ARG   520     -49.554 -39.343   0.786  1.00                 N  
ATOM   2010  NH2 ARG   520     -48.694 -38.313  -1.077  1.00                 N  
ATOM   2011  N   LYS   521     -41.128 -40.538  -2.605  1.00                 N  
ATOM   2012  CA  LYS   521     -40.283 -40.522  -3.816  1.00                 C  
ATOM   2013  C   LYS   521     -38.929 -41.188  -3.600  1.00                 C  
ATOM   2014  O   LYS   521     -38.335 -41.723  -4.522  1.00                 O  
ATOM   2015  CB  LYS   521     -40.065 -39.087  -4.299  1.00                 C  
ATOM   2016  CD  LYS   521     -41.923 -39.083  -5.987  1.00                 C  
ATOM   2017  CE  LYS   521     -41.030 -38.914  -7.205  1.00                 C  
ATOM   2018  CG  LYS   521     -41.333 -38.391  -4.769  1.00                 C  
ATOM   2019  NZ  LYS   521     -41.622 -39.542  -8.419  1.00                 N  
ATOM   2020  N   ARG   522     -38.410 -41.145  -2.386  1.00                 N  
ATOM   2021  CA  ARG   522     -37.144 -41.822  -2.154  1.00                 C  
ATOM   2022  C   ARG   522     -37.365 -43.337  -2.087  1.00                 C  
ATOM   2023  O   ARG   522     -36.644 -44.118  -2.714  1.00                 O  
ATOM   2024  CB  ARG   522     -36.492 -41.313  -0.867  1.00                 C  
ATOM   2025  CD  ARG   522     -34.554 -41.393   0.726  1.00                 C  
ATOM   2026  NE  ARG   522     -35.376 -41.721   1.888  1.00                 N  
ATOM   2027  CG  ARG   522     -35.144 -41.945  -0.562  1.00                 C  
ATOM   2028  CZ  ARG   522     -35.369 -42.901   2.499  1.00                 C  
ATOM   2029  NH1 ARG   522     -36.151 -43.108   3.550  1.00                 N  
ATOM   2030  NH2 ARG   522     -34.580 -43.871   2.058  1.00                 N  
ATOM   2031  N   LYS   523     -38.398 -43.738  -1.356  1.00                 N  
ATOM   2032  CA  LYS   523     -38.763 -45.146  -1.242  1.00                 C  
ATOM   2033  C   LYS   523     -39.148 -45.809  -2.565  1.00                 C  
ATOM   2034  O   LYS   523     -38.815 -46.970  -2.790  1.00                 O  
ATOM   2035  CB  LYS   523     -39.925 -45.321  -0.262  1.00                 C  
ATOM   2036  CD  LYS   523     -41.444 -46.872   0.997  1.00                 C  
ATOM   2037  CE  LYS   523     -41.874 -48.316   1.200  1.00                 C  
ATOM   2038  CG  LYS   523     -40.340 -46.766  -0.043  1.00                 C  
ATOM   2039  NZ  LYS   523     -42.957 -48.435   2.216  1.00                 N  
ATOM   2040  N   MET   524     -39.859 -45.090  -3.428  1.00                 N  
ATOM   2041  CA  MET   524     -40.342 -45.673  -4.678  1.00                 C  
ATOM   2042  C   MET   524     -39.213 -45.973  -5.667  1.00                 C  
ATOM   2043  O   MET   524     -39.291 -46.926  -6.438  1.00                 O  
ATOM   2044  CB  MET   524     -41.360 -44.745  -5.344  1.00                 C  
ATOM   2045  SD  MET   524     -43.010 -46.836  -6.106  1.00                 S  
ATOM   2046  CE  MET   524     -44.409 -46.110  -5.255  1.00                 C  
ATOM   2047  CG  MET   524     -42.071 -45.359  -6.539  1.00                 C  
ATOM   2048  N   GLU   525     -38.161 -45.162  -5.627  1.00                 N  
ATOM   2049  CA  GLU   525     -37.053 -45.263  -6.576  1.00                 C  
ATOM   2050  C   GLU   525     -36.111 -46.405  -6.240  1.00                 C  
ATOM   2051  O   GLU   525     -35.538 -47.041  -7.117  1.00                 O  
ATOM   2052  CB  GLU   525     -36.267 -43.951  -6.624  1.00                 C  
ATOM   2053  CD  GLU   525     -36.239 -41.499  -7.230  1.00                 C  
ATOM   2054  CG  GLU   525     -37.039 -42.787  -7.224  1.00                 C  
ATOM   2055  OE1 GLU   525     -35.144 -41.477  -6.630  1.00                 O  
ATOM   2056  OE2 GLU   525     -36.707 -40.512  -7.836  1.00                 O  
ATOM   2057  N   SER   526     -35.956 -46.651  -4.948  1.00                 N  
ATOM   2058  CA  SER   526     -34.990 -47.622  -4.464  1.00                 C  
ATOM   2059  C   SER   526     -35.398 -49.056  -4.757  1.00                 C  
ATOM   2060  O   SER   526     -34.756 -50.001  -4.300  1.00                 O  
ATOM   2061  CB  SER   526     -34.775 -47.459  -2.958  1.00                 C  
ATOM   2062  OG  SER   526     -35.950 -47.786  -2.237  1.00                 O  
ATOM   2063  N   ILE   527     -36.485 -49.227  -5.496  1.00                 N  
ATOM   2064  CA  ILE   527     -36.909 -50.570  -5.865  1.00                 C  
ATOM   2065  C   ILE   527     -36.425 -50.940  -7.265  1.00                 C  
ATOM   2066  O   ILE   527     -36.239 -52.117  -7.570  1.00                 O  
ATOM   2067  CB  ILE   527     -38.440 -50.720  -5.788  1.00                 C  
ATOM   2068  CD1 ILE   527     -38.332 -51.303  -3.308  1.00                 C  
ATOM   2069  CG1 ILE   527     -38.935 -50.413  -4.373  1.00                 C  
ATOM   2070  CG2 ILE   527     -38.863 -52.106  -6.248  1.00                 C  
ATOM   2071  N   GLU   528     -36.216 -49.934  -8.110  1.00                 N  
ATOM   2072  CA  GLU   528     -35.762 -50.179  -9.476  1.00                 C  
ATOM   2073  C   GLU   528     -34.259 -50.426  -9.537  1.00                 C  
ATOM   2074  O   GLU   528     -33.779 -51.177 -10.386  1.00                 O  
ATOM   2075  CB  GLU   528     -36.129 -49.002 -10.382  1.00                 C  
ATOM   2076  CD  GLU   528     -37.949 -47.647 -11.492  1.00                 C  
ATOM   2077  CG  GLU   528     -37.622 -48.838 -10.613  1.00                 C  
ATOM   2078  OE1 GLU   528     -37.026 -46.862 -11.795  1.00                 O  
ATOM   2079  OE2 GLU   528     -39.127 -47.499 -11.879  1.00                 O  
ATOM   2080  N   LYS   529     -33.518 -49.793  -8.634  1.00                 N  
ATOM   2081  CA  LYS   529     -32.067 -49.931  -8.609  1.00                 C  
ATOM   2082  C   LYS   529     -31.631 -51.250  -7.977  1.00                 C  
ATOM   2083  O   LYS   529     -30.486 -51.679  -8.130  1.00                 O  
ATOM   2084  CB  LYS   529     -31.431 -48.763  -7.853  1.00                 C  
ATOM   2085  CD  LYS   529     -31.048 -47.311  -9.864  1.00                 C  
ATOM   2086  CE  LYS   529     -31.190 -45.914 -10.444  1.00                 C  
ATOM   2087  CG  LYS   529     -31.681 -47.404  -8.485  1.00                 C  
ATOM   2088  NZ  LYS   529     -30.620 -45.822 -11.817  1.00                 N  
ATOM   2089  N   ILE   530     -32.557 -51.892  -7.274  1.00                 N  
ATOM   2090  CA  ILE   530     -32.301 -53.196  -6.676  1.00                 C  
ATOM   2091  C   ILE   530     -32.408 -54.306  -7.717  1.00                 C  
ATOM   2092  O   ILE   530     -31.412 -54.945  -8.057  1.00                 O  
ATOM   2093  CB  ILE   530     -33.263 -53.479  -5.507  1.00                 C  
ATOM   2094  CD1 ILE   530     -34.049 -52.544  -3.270  1.00                 C  
ATOM   2095  CG1 ILE   530     -32.983 -52.527  -4.343  1.00                 C  
ATOM   2096  CG2 ILE   530     -33.169 -54.937  -5.082  1.00                 C  
ATOM   2097  N   ALA   531     -33.619 -54.535  -8.216  1.00                 N  
ATOM   2098  CA  ALA   531     -33.836 -55.532  -9.259  1.00                 C  
ATOM   2099  C   ALA   531     -32.885 -55.285 -10.425  1.00                 C  
ATOM   2100  O   ALA   531     -32.454 -56.221 -11.100  1.00                 O  
ATOM   2101  CB  ALA   531     -35.282 -55.501  -9.729  1.00                 C  
ATOM   2102  N   ALA   532     -32.563 -54.015 -10.650  1.00                 N  
ATOM   2103  CA  ALA   532     -31.624 -53.621 -11.692  1.00                 C  
ATOM   2104  C   ALA   532     -30.248 -54.179 -11.359  1.00                 C  
ATOM   2105  O   ALA   532     -29.533 -54.674 -12.230  1.00                 O  
ATOM   2106  CB  ALA   532     -31.586 -52.106 -11.826  1.00                 C  
ATOM   2107  N   TRP   533     -29.893 -54.104 -10.082  1.00                 N  
ATOM   2108  CA  TRP   533     -28.609 -54.597  -9.608  1.00                 C  
ATOM   2109  C   TRP   533     -28.542 -56.125  -9.574  1.00                 C  
ATOM   2110  O   TRP   533     -27.477 -56.705  -9.786  1.00                 O  
ATOM   2111  CB  TRP   533     -28.306 -54.047  -8.213  1.00                 C  
ATOM   2112  CG  TRP   533     -26.975 -54.476  -7.675  1.00                 C  
ATOM   2113  CD1 TRP   533     -26.744 -55.201  -6.541  1.00                 C  
ATOM   2114  NE1 TRP   533     -25.395 -55.401  -6.373  1.00                 N  
ATOM   2115  CD2 TRP   533     -25.690 -54.208  -8.249  1.00                 C  
ATOM   2116  CE2 TRP   533     -24.728 -54.799  -7.411  1.00                 C  
ATOM   2117  CH2 TRP   533     -22.969 -54.055  -8.799  1.00                 C  
ATOM   2118  CZ2 TRP   533     -23.361 -54.729  -7.676  1.00                 C  
ATOM   2119  CE3 TRP   533     -25.260 -53.525  -9.391  1.00                 C  
ATOM   2120  CZ3 TRP   533     -23.904 -53.458  -9.650  1.00                 C  
ATOM   2121  N   GLN   534     -29.675 -56.773  -9.311  1.00                 N  
ATOM   2122  CA  GLN   534     -29.712 -58.233  -9.189  1.00                 C  
ATOM   2123  C   GLN   534     -29.528 -58.933 -10.530  1.00                 C  
ATOM   2124  O   GLN   534     -28.999 -60.045 -10.592  1.00                 O  
ATOM   2125  CB  GLN   534     -31.030 -58.685  -8.557  1.00                 C  
ATOM   2126  CD  GLN   534     -32.393 -60.578  -7.588  1.00                 C  
ATOM   2127  CG  GLN   534     -31.115 -60.180  -8.299  1.00                 C  
ATOM   2128  OE1 GLN   534     -32.959 -59.795  -6.825  1.00                 O  
ATOM   2129  NE2 GLN   534     -32.852 -61.799  -7.837  1.00                 N  
ATOM   2130  N   HIS   535     -29.977 -58.282 -11.599  1.00                 N  
ATOM   2131  CA  HIS   535     -29.836 -58.823 -12.946  1.00                 C  
ATOM   2132  C   HIS   535     -28.411 -58.631 -13.457  1.00                 C  
ATOM   2133  O   HIS   535     -28.035 -59.169 -14.500  1.00                 O  
ATOM   2134  CB  HIS   535     -30.835 -58.161 -13.897  1.00                 C  
ATOM   2135  CG  HIS   535     -32.263 -58.501 -13.605  1.00                 C  
ATOM   2136  ND1 HIS   535     -32.759 -59.783 -13.706  1.00                 N  
ATOM   2137  CE1 HIS   535     -34.065 -59.774 -13.384  1.00                 C  
ATOM   2138  CD2 HIS   535     -33.443 -57.758 -13.185  1.00                 C  
ATOM   2139  NE2 HIS   535     -34.482 -58.563 -13.070  1.00                 N  
ATOM   2140  N   SER   536     -27.626 -57.858 -12.712  1.00                 N  
ATOM   2141  CA  SER   536     -26.230 -57.607 -13.053  1.00                 C  
ATOM   2142  C   SER   536     -25.316 -58.637 -12.395  1.00                 C  
ATOM   2143  O   SER   536     -24.241 -58.950 -12.910  1.00                 O  
ATOM   2144  CB  SER   536     -25.822 -56.193 -12.633  1.00                 C  
ATOM   2145  OG  SER   536     -26.537 -55.216 -13.369  1.00                 O  
ATOM   2146  N   VAL   537     -25.749 -59.160 -11.252  1.00                 N  
ATOM   2147  CA  VAL   537     -24.980 -60.169 -10.531  1.00                 C  
ATOM   2148  C   VAL   537     -24.970 -61.498 -11.280  1.00                 C  
ATOM   2149  O   VAL   537     -26.021 -62.026 -11.646  1.00                 O  
ATOM   2150  CB  VAL   537     -25.524 -60.381  -9.106  1.00                 C  
ATOM   2151  CG1 VAL   537     -24.787 -61.521  -8.419  1.00                 C  
ATOM   2152  CG2 VAL   537     -25.406 -59.100  -8.295  1.00                 C  
ATOM   2153  N   VAL   538     -23.774 -62.036 -11.497  1.00                 N  
ATOM   2154  CA  VAL   538     -23.613 -63.274 -12.251  1.00                 C  
ATOM   2155  C   VAL   538     -23.998 -64.495 -11.428  1.00                 C  
ATOM   2156  O   VAL   538     -23.850 -64.505 -10.206  1.00                 O  
ATOM   2157  CB  VAL   538     -22.170 -63.439 -12.763  1.00                 C  
ATOM   2158  CG1 VAL   538     -21.998 -64.788 -13.445  1.00                 C  
ATOM   2159  CG2 VAL   538     -21.809 -62.308 -13.713  1.00                 C  
ATOM   2160  N   ASP   539     -24.489 -65.523 -12.112  1.00                 N  
ATOM   2161  CA  ASP   539     -24.876 -66.766 -11.459  1.00                 C  
ATOM   2162  C   ASP   539     -25.669 -66.486 -10.181  1.00                 C  
ATOM   2163  O   ASP   539     -25.200 -66.764  -9.077  1.00                 O  
ATOM   2164  CB  ASP   539     -23.641 -67.611 -11.140  1.00                 C  
ATOM   2165  CG  ASP   539     -23.992 -69.038 -10.768  1.00                 C  
ATOM   2166  OD1 ASP   539     -25.060 -69.519 -11.200  1.00                 O  
ATOM   2167  OD2 ASP   539     -23.198 -69.675 -10.043  1.00                 O  
ATOM   2168  N   TRP   540     -26.866 -65.927 -10.340  1.00                 N  
ATOM   2169  CA  TRP   540     -27.734 -65.612  -9.207  1.00                 C  
ATOM   2170  C   TRP   540     -28.585 -66.819  -8.806  1.00                 C  
ATOM   2171  O   TRP   540     -29.441 -67.270  -9.569  1.00                 O  
ATOM   2172  CB  TRP   540     -28.637 -64.423  -9.539  1.00                 C  
ATOM   2173  CG  TRP   540     -29.522 -64.006  -8.403  1.00                 C  
ATOM   2174  CD1 TRP   540     -30.866 -64.214  -8.293  1.00                 C  
ATOM   2175  NE1 TRP   540     -31.332 -63.691  -7.111  1.00                 N  
ATOM   2176  CD2 TRP   540     -29.124 -63.311  -7.216  1.00                 C  
ATOM   2177  CE2 TRP   540     -30.278 -63.131  -6.432  1.00                 C  
ATOM   2178  CH2 TRP   540     -29.044 -62.016  -4.756  1.00                 C  
ATOM   2179  CZ2 TRP   540     -30.250 -62.483  -5.198  1.00                 C  
ATOM   2180  CE3 TRP   540     -27.904 -62.823  -6.739  1.00                 C  
ATOM   2181  CZ3 TRP   540     -27.880 -62.182  -5.515  1.00                 C  
ATOM   2182  N   GLU   541     -28.338 -67.337  -7.604  1.00                 N  
ATOM   2183  CA  GLU   541     -29.056 -68.504  -7.092  1.00                 C  
ATOM   2184  C   GLU   541     -30.053 -68.114  -6.003  1.00                 C  
ATOM   2185  O   GLU   541     -29.676 -67.531  -4.984  1.00                 O  
ATOM   2186  CB  GLU   541     -28.072 -69.543  -6.549  1.00                 C  
ATOM   2187  CD  GLU   541     -27.724 -71.833  -5.542  1.00                 C  
ATOM   2188  CG  GLU   541     -28.731 -70.813  -6.036  1.00                 C  
ATOM   2189  OE1 GLU   541     -26.511 -71.616  -5.744  1.00                 O  
ATOM   2190  OE2 GLU   541     -28.148 -72.849  -4.953  1.00                 O  
ATOM   2191  N   GLY   542     -31.323 -68.441  -6.219  1.00                 N  
ATOM   2192  CA  GLY   542     -32.351 -68.179  -5.229  1.00                 C  
ATOM   2193  C   GLY   542     -33.436 -67.237  -5.708  1.00                 C  
ATOM   2194  O   GLY   542     -33.387 -66.725  -6.828  1.00                 O  
ATOM   2195  N   GLY   543     -34.425 -67.012  -4.850  1.00                 N  
ATOM   2196  CA  GLY   543     -35.529 -66.124  -5.178  1.00                 C  
ATOM   2197  C   GLY   543     -35.038 -64.696  -5.307  1.00                 C  
ATOM   2198  O   GLY   543     -34.012 -64.327  -4.736  1.00                 O  
ATOM   2199  N   ASP   544     -35.780 -63.896  -6.062  1.00                 N  
ATOM   2200  CA  ASP   544     -35.454 -62.490  -6.225  1.00                 C  
ATOM   2201  C   ASP   544     -35.436 -61.810  -4.864  1.00                 C  
ATOM   2202  O   ASP   544     -36.120 -62.242  -3.935  1.00                 O  
ATOM   2203  CB  ASP   544     -36.457 -61.812  -7.161  1.00                 C  
ATOM   2204  CG  ASP   544     -36.294 -62.248  -8.604  1.00                 C  
ATOM   2205  OD1 ASP   544     -35.272 -62.895  -8.917  1.00                 O  
ATOM   2206  OD2 ASP   544     -37.187 -61.942  -9.421  1.00                 O  
ATOM   2207  N   LEU   545     -34.651 -60.744  -4.750  1.00                 N  
ATOM   2208  CA  LEU   545     -34.457 -60.068  -3.473  1.00                 C  
ATOM   2209  C   LEU   545     -35.698 -59.322  -2.985  1.00                 C  
ATOM   2210  O   LEU   545     -35.927 -59.202  -1.781  1.00                 O  
ATOM   2211  CB  LEU   545     -33.291 -59.081  -3.561  1.00                 C  
ATOM   2212  CG  LEU   545     -31.898 -59.691  -3.733  1.00                 C  
ATOM   2213  CD1 LEU   545     -30.859 -58.603  -3.958  1.00                 C  
ATOM   2214  CD2 LEU   545     -31.528 -60.534  -2.523  1.00                 C  
ATOM   2215  N   LEU   546     -36.497 -58.823  -3.919  1.00                 N  
ATOM   2216  CA  LEU   546     -37.667 -58.025  -3.569  1.00                 C  
ATOM   2217  C   LEU   546     -38.819 -58.868  -3.030  1.00                 C  
ATOM   2218  O   LEU   546     -39.848 -58.335  -2.614  1.00                 O  
ATOM   2219  CB  LEU   546     -38.153 -57.227  -4.780  1.00                 C  
ATOM   2220  CG  LEU   546     -37.193 -56.166  -5.323  1.00                 C  
ATOM   2221  CD1 LEU   546     -37.749 -55.537  -6.592  1.00                 C  
ATOM   2222  CD2 LEU   546     -36.926 -55.097  -4.275  1.00                 C  
ATOM   2223  N   GLU   547     -38.643 -60.184  -3.043  1.00                 N  
ATOM   2224  CA  GLU   547     -39.660 -61.088  -2.521  1.00                 C  
ATOM   2225  C   GLU   547     -39.818 -60.922  -1.009  1.00                 C  
ATOM   2226  O   GLU   547     -40.928 -61.004  -0.484  1.00                 O  
ATOM   2227  CB  GLU   547     -39.311 -62.539  -2.858  1.00                 C  
ATOM   2228  CD  GLU   547     -39.004 -64.303  -4.639  1.00                 C  
ATOM   2229  CG  GLU   547     -39.415 -62.876  -4.336  1.00                 C  
ATOM   2230  OE1 GLU   547     -38.459 -64.969  -3.734  1.00                 O  
ATOM   2231  OE2 GLU   547     -39.227 -64.756  -5.782  1.00                 O  
ATOM   2232  N   ARG   548     -38.707 -60.682  -0.317  1.00                 N  
ATOM   2233  CA  ARG   548     -38.726 -60.491   1.133  1.00                 C  
ATOM   2234  C   ARG   548     -38.273 -59.092   1.520  1.00                 C  
ATOM   2235  O   ARG   548     -38.648 -58.571   2.572  1.00                 O  
ATOM   2236  CB  ARG   548     -37.841 -61.532   1.822  1.00                 C  
ATOM   2237  CD  ARG   548     -37.413 -63.940   2.385  1.00                 C  
ATOM   2238  NE  ARG   548     -37.460 -63.761   3.834  1.00                 N  
ATOM   2239  CG  ARG   548     -38.326 -62.963   1.661  1.00                 C  
ATOM   2240  CZ  ARG   548     -36.622 -64.342   4.686  1.00                 C  
ATOM   2241  NH1 ARG   548     -36.740 -64.121   5.988  1.00                 N  
ATOM   2242  NH2 ARG   548     -35.666 -65.142   4.234  1.00                 N  
ATOM   2243  N   SER   549     -37.458 -58.490   0.665  1.00                 N  
ATOM   2244  CA  SER   549     -36.831 -57.220   0.986  1.00                 C  
ATOM   2245  C   SER   549     -37.381 -56.082   0.141  1.00                 C  
ATOM   2246  O   SER   549     -38.222 -56.289  -0.734  1.00                 O  
ATOM   2247  CB  SER   549     -35.315 -57.309   0.801  1.00                 C  
ATOM   2248  OG  SER   549     -34.747 -58.253   1.692  1.00                 O  
ATOM   2249  N   SER   550     -36.894 -54.878   0.418  1.00                 N  
ATOM   2250  CA  SER   550     -37.323 -53.684  -0.292  1.00                 C  
ATOM   2251  C   SER   550     -36.549 -52.465   0.198  1.00                 C  
ATOM   2252  O   SER   550     -37.034 -51.338   0.121  1.00                 O  
ATOM   2253  CB  SER   550     -38.827 -53.467  -0.116  1.00                 C  
ATOM   2254  OG  SER   550     -39.157 -53.264   1.247  1.00                 O  
ATOM   2255  N   GLU   551     -35.342 -52.701   0.703  1.00                 N  
ATOM   2256  CA  GLU   551     -34.473 -51.622   1.163  1.00                 C  
ATOM   2257  C   GLU   551     -33.067 -52.127   1.473  1.00                 C  
ATOM   2258  O   GLU   551     -32.899 -53.134   2.162  1.00                 O  
ATOM   2259  CB  GLU   551     -35.067 -50.947   2.401  1.00                 C  
ATOM   2260  CD  GLU   551     -34.188 -48.624   1.942  1.00                 C  
ATOM   2261  CG  GLU   551     -34.247 -49.778   2.923  1.00                 C  
ATOM   2262  OE1 GLU   551     -33.322 -48.653   1.042  1.00                 O  
ATOM   2263  OE2 GLU   551     -35.006 -47.690   2.073  1.00                 O  
ATOM   2264  N   MET   552     -32.061 -51.422   0.965  1.00                 N  
ATOM   2265  CA  MET   552     -30.668 -51.772   1.236  1.00                 C  
ATOM   2266  C   MET   552     -30.090 -50.877   2.327  1.00                 C  
ATOM   2267  O   MET   552     -30.303 -49.665   2.324  1.00                 O  
ATOM   2268  CB  MET   552     -29.830 -51.663  -0.040  1.00                 C  
ATOM   2269  SD  MET   552     -27.425 -51.928  -1.389  1.00                 S  
ATOM   2270  CE  MET   552     -28.072 -53.317  -2.317  1.00                 C  
ATOM   2271  CG  MET   552     -28.375 -52.066   0.137  1.00                 C  
ATOM   2272  N   ILE   553     -29.353 -51.483   3.253  1.00                 N  
ATOM   2273  CA  ILE   553     -28.909 -50.786   4.458  1.00                 C  
ATOM   2274  C   ILE   553     -27.426 -50.398   4.453  1.00                 C  
ATOM   2275  O   ILE   553     -27.091 -49.239   4.694  1.00                 O  
ATOM   2276  CB  ILE   553     -29.179 -51.620   5.724  1.00                 C  
ATOM   2277  CD1 ILE   553     -31.559 -50.728   5.922  1.00                 C  
ATOM   2278  CG1 ILE   553     -30.669 -51.949   5.838  1.00                 C  
ATOM   2279  CG2 ILE   553     -28.662 -50.897   6.959  1.00                 C  
ATOM   2280  N   PHE   554     -26.541 -51.355   4.184  1.00                 N  
ATOM   2281  CA  PHE   554     -25.107 -51.058   4.145  1.00                 C  
ATOM   2282  C   PHE   554     -24.303 -52.134   3.415  1.00                 C  
ATOM   2283  O   PHE   554     -24.631 -53.320   3.477  1.00                 O  
ATOM   2284  CB  PHE   554     -24.556 -50.891   5.562  1.00                 C  
ATOM   2285  CG  PHE   554     -23.109 -50.490   5.607  1.00                 C  
ATOM   2286  CZ  PHE   554     -20.429 -49.755   5.690  1.00                 C  
ATOM   2287  CD1 PHE   554     -22.734 -49.174   5.403  1.00                 C  
ATOM   2288  CE1 PHE   554     -21.402 -48.805   5.444  1.00                 C  
ATOM   2289  CD2 PHE   554     -22.123 -51.429   5.852  1.00                 C  
ATOM   2290  CE2 PHE   554     -20.792 -51.061   5.892  1.00                 C  
ATOM   2291  N   SER   555     -23.247 -51.708   2.725  1.00                 N  
ATOM   2292  CA  SER   555     -22.393 -52.620   1.969  1.00                 C  
ATOM   2293  C   SER   555     -20.910 -52.281   2.125  1.00                 C  
ATOM   2294  O   SER   555     -20.552 -51.146   2.446  1.00                 O  
ATOM   2295  CB  SER   555     -22.769 -52.601   0.486  1.00                 C  
ATOM   2296  OG  SER   555     -22.517 -51.331  -0.088  1.00                 O  
ATOM   2297  N   GLY   556     -20.053 -53.271   1.887  1.00                 N  
ATOM   2298  CA  GLY   556     -18.616 -53.082   1.975  1.00                 C  
ATOM   2299  C   GLY   556     -17.820 -54.341   1.685  1.00                 C  
ATOM   2300  O   GLY   556     -18.368 -55.364   1.271  1.00                 O  
ATOM   2301  N   GLU   557     -16.513 -54.263   1.903  1.00                 N  
ATOM   2302  CA  GLU   557     -15.639 -55.407   1.700  1.00                 C  
ATOM   2303  C   GLU   557     -15.103 -55.884   3.040  1.00                 C  
ATOM   2304  O   GLU   557     -14.472 -55.122   3.772  1.00                 O  
ATOM   2305  CB  GLU   557     -14.494 -55.045   0.752  1.00                 C  
ATOM   2306  CD  GLU   557     -12.455 -55.813  -0.525  1.00                 C  
ATOM   2307  CG  GLU   557     -13.553 -56.199   0.446  1.00                 C  
ATOM   2308  OE1 GLU   557     -12.769 -55.557  -1.706  1.00                 O  
ATOM   2309  OE2 GLU   557     -11.279 -55.767  -0.105  1.00                 O  
ATOM   2310  N   LEU   558     -15.363 -57.145   3.362  1.00                 N  
ATOM   2311  CA  LEU   558     -14.914 -57.709   4.627  1.00                 C  
ATOM   2312  C   LEU   558     -14.467 -59.154   4.467  1.00                 C  
ATOM   2313  O   LEU   558     -14.999 -59.891   3.637  1.00                 O  
ATOM   2314  CB  LEU   558     -16.024 -57.622   5.677  1.00                 C  
ATOM   2315  CG  LEU   558     -16.473 -56.214   6.073  1.00                 C  
ATOM   2316  CD1 LEU   558     -17.710 -56.273   6.956  1.00                 C  
ATOM   2317  CD2 LEU   558     -15.351 -55.471   6.782  1.00                 C  
ATOM   2318  N   THR   559     -13.488 -59.552   5.273  1.00                 N  
ATOM   2319  CA  THR   559     -13.029 -60.935   5.308  1.00                 C  
ATOM   2320  C   THR   559     -13.938 -61.753   6.221  1.00                 C  
ATOM   2321  O   THR   559     -14.361 -61.271   7.272  1.00                 O  
ATOM   2322  CB  THR   559     -11.568 -61.033   5.785  1.00                 C  
ATOM   2323  OG1 THR   559     -10.718 -60.316   4.882  1.00                 O  
ATOM   2324  CG2 THR   559     -11.118 -62.485   5.827  1.00                 C  
ATOM   2325  N   LYS   560     -14.236 -62.989   5.825  1.00                 N  
ATOM   2326  CA  LYS   560     -15.165 -63.820   6.590  1.00                 C  
ATOM   2327  C   LYS   560     -14.849 -65.317   6.521  1.00                 C  
ATOM   2328  O   LYS   560     -14.469 -65.838   5.471  1.00                 O  
ATOM   2329  CB  LYS   560     -16.601 -63.599   6.111  1.00                 C  
ATOM   2330  CD  LYS   560     -19.055 -63.991   6.462  1.00                 C  
ATOM   2331  CE  LYS   560     -20.105 -64.702   7.301  1.00                 C  
ATOM   2332  CG  LYS   560     -17.650 -64.324   6.938  1.00                 C  
ATOM   2333  NZ  LYS   560     -21.486 -64.395   6.839  1.00                 N  
ATOM   2334  N   VAL   561     -15.005 -65.997   7.654  1.00                 N  
ATOM   2335  CA  VAL   561     -14.831 -67.444   7.729  1.00                 C  
ATOM   2336  C   VAL   561     -16.187 -68.126   7.884  1.00                 C  
ATOM   2337  O   VAL   561     -16.886 -67.901   8.873  1.00                 O  
ATOM   2338  CB  VAL   561     -13.896 -67.841   8.887  1.00                 C  
ATOM   2339  CG1 VAL   561     -13.760 -69.354   8.967  1.00                 C  
ATOM   2340  CG2 VAL   561     -12.533 -67.188   8.718  1.00                 C  
ATOM   2341  N   ASN   562     -16.533 -68.932   6.905  1.00                 N  
ATOM   2342  CA  ASN   562     -17.814 -69.653   6.962  1.00                 C  
ATOM   2343  C   ASN   562     -17.425 -71.053   7.485  1.00                 C  
ATOM   2344  O   ASN   562     -16.691 -71.778   6.808  1.00                 O  
ATOM   2345  CB  ASN   562     -18.490 -69.654   5.589  1.00                 C  
ATOM   2346  CG  ASN   562     -18.899 -68.265   5.141  1.00                 C  
ATOM   2347  OD1 ASN   562     -19.536 -67.523   5.889  1.00                 O  
ATOM   2348  ND2 ASN   562     -18.535 -67.908   3.915  1.00                 N  
ATOM   2349  N   SER   563     -17.876 -71.480   8.658  1.00                 N  
ATOM   2350  CA  SER   563     -17.512 -72.766   9.224  1.00                 C  
ATOM   2351  C   SER   563     -16.013 -73.059   9.167  1.00                 C  
ATOM   2352  O   SER   563     -15.201 -72.334   9.749  1.00                 O  
ATOM   2353  CB  SER   563     -18.260 -73.895   8.513  1.00                 C  
ATOM   2354  OG  SER   563     -18.113 -75.121   9.208  1.00                 O  
ATOM   2355  N   ALA   564     -15.614 -74.111   8.474  1.00                 N  
ATOM   2356  CA  ALA   564     -14.213 -74.522   8.461  1.00                 C  
ATOM   2357  C   ALA   564     -13.516 -74.116   7.173  1.00                 C  
ATOM   2358  O   ALA   564     -12.398 -74.539   6.868  1.00                 O  
ATOM   2359  CB  ALA   564     -14.100 -76.027   8.654  1.00                 C  
ATOM   2360  N   GLY   565     -14.195 -73.268   6.389  1.00                 N  
ATOM   2361  CA  GLY   565     -13.680 -72.870   5.092  1.00                 C  
ATOM   2362  C   GLY   565     -12.476 -71.968   5.199  1.00                 C  
ATOM   2363  O   GLY   565     -12.260 -71.328   6.232  1.00                 O  
ATOM   2364  N   TRP   566     -11.667 -71.877   4.176  1.00                 N  
ATOM   2365  CA  TRP   566     -10.486 -70.991   4.275  1.00                 C  
ATOM   2366  C   TRP   566     -11.008 -69.570   4.154  1.00                 C  
ATOM   2367  O   TRP   566     -12.038 -69.319   3.523  1.00                 O  
ATOM   2368  CB  TRP   566      -9.464 -71.337   3.190  1.00                 C  
ATOM   2369  CG  TRP   566      -8.819 -72.676   3.380  1.00                 C  
ATOM   2370  CD1 TRP   566      -9.107 -73.827   2.705  1.00                 C  
ATOM   2371  NE1 TRP   566      -8.308 -74.851   3.153  1.00                 N  
ATOM   2372  CD2 TRP   566      -7.775 -73.002   4.306  1.00                 C  
ATOM   2373  CE2 TRP   566      -7.481 -74.368   4.137  1.00                 C  
ATOM   2374  CH2 TRP   566      -5.822 -74.283   5.814  1.00                 C  
ATOM   2375  CZ2 TRP   566      -6.504 -75.020   4.887  1.00                 C  
ATOM   2376  CE3 TRP   566      -7.061 -72.273   5.261  1.00                 C  
ATOM   2377  CZ3 TRP   566      -6.093 -72.923   6.003  1.00                 C  
ATOM   2378  N   ALA   567     -10.286 -68.560   4.777  1.00                 N  
ATOM   2379  CA  ALA   567     -10.686 -67.163   4.692  1.00                 C  
ATOM   2380  C   ALA   567     -10.953 -66.719   3.259  1.00                 C  
ATOM   2381  O   ALA   567     -10.074 -66.784   2.399  1.00                 O  
ATOM   2382  CB  ALA   567      -9.621 -66.268   5.308  1.00                 C  
ATOM   2383  N   GLN   568     -12.178 -66.265   3.019  1.00                 N  
ATOM   2384  CA  GLN   568     -12.582 -65.786   1.708  1.00                 C  
ATOM   2385  C   GLN   568     -12.809 -64.284   1.777  1.00                 C  
ATOM   2386  O   GLN   568     -13.446 -63.793   2.708  1.00                 O  
ATOM   2387  CB  GLN   568     -13.842 -66.515   1.236  1.00                 C  
ATOM   2388  CD  GLN   568     -12.732 -68.414  -0.005  1.00                 C  
ATOM   2389  CG  GLN   568     -13.678 -68.021   1.113  1.00                 C  
ATOM   2390  OE1 GLN   568     -12.800 -67.873  -1.108  1.00                 O  
ATOM   2391  NE2 GLN   568     -11.845 -69.361   0.279  1.00                 N  
ATOM   2392  N   GLU   569     -12.284 -63.553   0.800  1.00                 N  
ATOM   2393  CA  GLU   569     -12.549 -62.122   0.705  1.00                 C  
ATOM   2394  C   GLU   569     -13.800 -61.887  -0.138  1.00                 C  
ATOM   2395  O   GLU   569     -13.833 -62.222  -1.322  1.00                 O  
ATOM   2396  CB  GLU   569     -11.344 -61.392   0.108  1.00                 C  
ATOM   2397  CD  GLU   569     -10.290 -59.194  -0.551  1.00                 C  
ATOM   2398  CG  GLU   569     -11.511 -59.884   0.025  1.00                 C  
ATOM   2399  OE1 GLU   569      -9.257 -59.871  -0.737  1.00                 O  
ATOM   2400  OE2 GLU   569     -10.366 -57.976  -0.817  1.00                 O  
ATOM   2401  N   ARG   570     -14.831 -61.319   0.480  1.00                 N  
ATOM   2402  CA  ARG   570     -16.112 -61.141  -0.191  1.00                 C  
ATOM   2403  C   ARG   570     -16.678 -59.739   0.028  1.00                 C  
ATOM   2404  O   ARG   570     -16.301 -59.040   0.969  1.00                 O  
ATOM   2405  CB  ARG   570     -17.120 -62.185   0.293  1.00                 C  
ATOM   2406  CD  ARG   570     -16.806 -63.912  -1.502  1.00                 C  
ATOM   2407  NE  ARG   570     -16.481 -65.303  -1.806  1.00                 N  
ATOM   2408  CG  ARG   570     -16.722 -63.620  -0.012  1.00                 C  
ATOM   2409  CZ  ARG   570     -15.255 -65.742  -2.073  1.00                 C  
ATOM   2410  NH1 ARG   570     -15.054 -67.026  -2.339  1.00                 N  
ATOM   2411  NH2 ARG   570     -14.233 -64.897  -2.074  1.00                 N  
ATOM   2412  N   ALA   571     -17.583 -59.336  -0.856  1.00                 N  
ATOM   2413  CA  ALA   571     -18.267 -58.059  -0.732  1.00                 C  
ATOM   2414  C   ALA   571     -19.678 -58.305  -0.217  1.00                 C  
ATOM   2415  O   ALA   571     -20.456 -59.031  -0.836  1.00                 O  
ATOM   2416  CB  ALA   571     -18.284 -57.335  -2.069  1.00                 C  
ATOM   2417  N   PHE   572     -20.000 -57.699   0.921  1.00                 N  
ATOM   2418  CA  PHE   572     -21.272 -57.951   1.590  1.00                 C  
ATOM   2419  C   PHE   572     -22.328 -56.884   1.311  1.00                 C  
ATOM   2420  O   PHE   572     -22.028 -55.692   1.261  1.00                 O  
ATOM   2421  CB  PHE   572     -21.069 -58.060   3.103  1.00                 C  
ATOM   2422  CG  PHE   572     -20.293 -59.275   3.524  1.00                 C  
ATOM   2423  CZ  PHE   572     -18.856 -61.520   4.310  1.00                 C  
ATOM   2424  CD1 PHE   572     -19.878 -60.207   2.589  1.00                 C  
ATOM   2425  CE1 PHE   572     -19.163 -61.325   2.977  1.00                 C  
ATOM   2426  CD2 PHE   572     -19.977 -59.485   4.855  1.00                 C  
ATOM   2427  CE2 PHE   572     -19.262 -60.602   5.242  1.00                 C  
ATOM   2428  N   PHE   573     -23.567 -57.333   1.134  1.00                 N  
ATOM   2429  CA  PHE   573     -24.702 -56.440   0.935  1.00                 C  
ATOM   2430  C   PHE   573     -25.761 -56.733   2.002  1.00                 C  
ATOM   2431  O   PHE   573     -26.289 -57.844   2.063  1.00                 O  
ATOM   2432  CB  PHE   573     -25.275 -56.607  -0.474  1.00                 C  
ATOM   2433  CG  PHE   573     -24.319 -56.223  -1.567  1.00                 C  
ATOM   2434  CZ  PHE   573     -22.552 -55.507  -3.589  1.00                 C  
ATOM   2435  CD1 PHE   573     -23.393 -57.133  -2.048  1.00                 C  
ATOM   2436  CE1 PHE   573     -22.513 -56.780  -3.053  1.00                 C  
ATOM   2437  CD2 PHE   573     -24.344 -54.953  -2.114  1.00                 C  
ATOM   2438  CE2 PHE   573     -23.465 -54.600  -3.119  1.00                 C  
ATOM   2439  N   LEU   574     -26.072 -55.743   2.838  1.00                 N  
ATOM   2440  CA  LEU   574     -26.990 -55.948   3.962  1.00                 C  
ATOM   2441  C   LEU   574     -28.393 -55.381   3.715  1.00                 C  
ATOM   2442  O   LEU   574     -28.613 -54.175   3.829  1.00                 O  
ATOM   2443  CB  LEU   574     -26.423 -55.323   5.238  1.00                 C  
ATOM   2444  CG  LEU   574     -27.104 -55.721   6.549  1.00                 C  
ATOM   2445  CD1 LEU   574     -26.269 -55.285   7.743  1.00                 C  
ATOM   2446  CD2 LEU   574     -28.500 -55.121   6.633  1.00                 C  
ATOM   2447  N   PHE   575     -29.340 -56.262   3.397  1.00                 N  
ATOM   2448  CA  PHE   575     -30.729 -55.862   3.182  1.00                 C  
ATOM   2449  C   PHE   575     -31.559 -56.018   4.452  1.00                 C  
ATOM   2450  O   PHE   575     -31.079 -56.532   5.463  1.00                 O  
ATOM   2451  CB  PHE   575     -31.353 -56.680   2.049  1.00                 C  
ATOM   2452  CG  PHE   575     -30.764 -56.392   0.698  1.00                 C  
ATOM   2453  CZ  PHE   575     -29.678 -55.855  -1.804  1.00                 C  
ATOM   2454  CD1 PHE   575     -29.633 -57.061   0.263  1.00                 C  
ATOM   2455  CE1 PHE   575     -29.091 -56.796  -0.980  1.00                 C  
ATOM   2456  CD2 PHE   575     -31.340 -55.452  -0.138  1.00                 C  
ATOM   2457  CE2 PHE   575     -30.798 -55.187  -1.381  1.00                 C  
ATOM   2458  N   ASP   576     -32.810 -55.574   4.389  1.00                 N  
ATOM   2459  CA  ASP   576     -33.755 -55.816   5.469  1.00                 C  
ATOM   2460  C   ASP   576     -34.295 -57.234   5.340  1.00                 C  
ATOM   2461  O   ASP   576     -35.024 -57.544   4.397  1.00                 O  
ATOM   2462  CB  ASP   576     -34.885 -54.785   5.433  1.00                 C  
ATOM   2463  CG  ASP   576     -35.862 -54.952   6.580  1.00                 C  
ATOM   2464  OD1 ASP   576     -35.798 -55.992   7.269  1.00                 O  
ATOM   2465  OD2 ASP   576     -36.692 -54.042   6.791  1.00                 O  
ATOM   2466  N   HIS   577     -33.918 -58.090   6.285  1.00                 N  
ATOM   2467  CA  HIS   577     -34.335 -59.494   6.297  1.00                 C  
ATOM   2468  C   HIS   577     -33.248 -60.447   5.773  1.00                 C  
ATOM   2469  O   HIS   577     -33.261 -61.638   6.089  1.00                 O  
ATOM   2470  CB  HIS   577     -35.607 -59.682   5.468  1.00                 C  
ATOM   2471  CG  HIS   577     -36.759 -58.846   5.931  1.00                 C  
ATOM   2472  ND1 HIS   577     -37.398 -59.059   7.133  1.00                 N  
ATOM   2473  CE1 HIS   577     -38.386 -58.156   7.269  1.00                 C  
ATOM   2474  CD2 HIS   577     -37.500 -57.712   5.396  1.00                 C  
ATOM   2475  NE2 HIS   577     -38.452 -57.344   6.231  1.00                 N  
ATOM   2476  N   GLN   578     -32.307 -59.928   4.984  1.00                 N  
ATOM   2477  CA  GLN   578     -31.239 -60.767   4.425  1.00                 C  
ATOM   2478  C   GLN   578     -29.954 -60.004   4.072  1.00                 C  
ATOM   2479  O   GLN   578     -29.954 -58.775   3.984  1.00                 O  
ATOM   2480  CB  GLN   578     -31.728 -61.491   3.169  1.00                 C  
ATOM   2481  CD  GLN   578     -32.669 -61.313   0.832  1.00                 C  
ATOM   2482  CG  GLN   578     -32.126 -60.563   2.033  1.00                 C  
ATOM   2483  OE1 GLN   578     -31.975 -62.137   0.237  1.00                 O  
ATOM   2484  NE2 GLN   578     -33.915 -61.027   0.472  1.00                 N  
ATOM   2485  N   ILE   579     -28.865 -60.749   3.876  1.00                 N  
ATOM   2486  CA  ILE   579     -27.572 -60.180   3.487  1.00                 C  
ATOM   2487  C   ILE   579     -26.841 -61.095   2.498  1.00                 C  
ATOM   2488  O   ILE   579     -26.361 -62.166   2.872  1.00                 O  
ATOM   2489  CB  ILE   579     -26.679 -59.917   4.714  1.00                 C  
ATOM   2490  CD1 ILE   579     -26.651 -58.795   7.003  1.00                 C  
ATOM   2491  CG1 ILE   579     -27.373 -58.958   5.683  1.00                 C  
ATOM   2492  CG2 ILE   579     -25.317 -59.397   4.280  1.00                 C  
ATOM   2493  N   ILE   580     -26.759 -60.665   1.241  1.00                 N  
ATOM   2494  CA  ILE   580     -26.134 -61.452   0.176  1.00                 C  
ATOM   2495  C   ILE   580     -24.638 -61.135   0.040  1.00                 C  
ATOM   2496  O   ILE   580     -24.229 -59.986   0.205  1.00                 O  
ATOM   2497  CB  ILE   580     -26.833 -61.226  -1.177  1.00                 C  
ATOM   2498  CD1 ILE   580     -27.199 -59.487  -3.005  1.00                 C  
ATOM   2499  CG1 ILE   580     -26.732 -59.757  -1.591  1.00                 C  
ATOM   2500  CG2 ILE   580     -28.277 -61.699  -1.116  1.00                 C  
ATOM   2501  N   TYR   581     -23.826 -62.149  -0.260  1.00                 N  
ATOM   2502  CA  TYR   581     -22.383 -61.943  -0.434  1.00                 C  
ATOM   2503  C   TYR   581     -21.867 -62.379  -1.810  1.00                 C  
ATOM   2504  O   TYR   581     -22.306 -63.392  -2.356  1.00                 O  
ATOM   2505  CB  TYR   581     -21.601 -62.692   0.647  1.00                 C  
ATOM   2506  CG  TYR   581     -21.858 -62.189   2.049  1.00                 C  
ATOM   2507  OH  TYR   581     -22.565 -60.821   5.912  1.00                 O  
ATOM   2508  CZ  TYR   581     -22.332 -61.272   4.633  1.00                 C  
ATOM   2509  CD1 TYR   581     -21.855 -63.062   3.130  1.00                 C  
ATOM   2510  CE1 TYR   581     -22.089 -62.611   4.415  1.00                 C  
ATOM   2511  CD2 TYR   581     -22.105 -60.843   2.288  1.00                 C  
ATOM   2512  CE2 TYR   581     -22.341 -60.375   3.566  1.00                 C  
ATOM   2513  N   CYS   582     -20.931 -61.608  -2.359  1.00                 N  
ATOM   2514  CA  CYS   582     -20.415 -61.861  -3.704  1.00                 C  
ATOM   2515  C   CYS   582     -18.889 -61.860  -3.804  1.00                 C  
ATOM   2516  O   CYS   582     -18.188 -61.605  -2.824  1.00                 O  
ATOM   2517  CB  CYS   582     -20.962 -60.828  -4.691  1.00                 C  
ATOM   2518  SG  CYS   582     -22.765 -60.801  -4.821  1.00                 S  
ATOM   2519  N   LYS   583     -18.389 -62.132  -5.009  1.00                 N  
ATOM   2520  CA  LYS   583     -16.956 -62.282  -5.256  1.00                 C  
ATOM   2521  C   LYS   583     -16.505 -61.521  -6.508  1.00                 C  
ATOM   2522  O   LYS   583     -16.826 -61.906  -7.633  1.00                 O  
ATOM   2523  CB  LYS   583     -16.588 -63.761  -5.395  1.00                 C  
ATOM   2524  CD  LYS   583     -14.803 -65.502  -5.677  1.00                 C  
ATOM   2525  CE  LYS   583     -13.322 -65.755  -5.909  1.00                 C  
ATOM   2526  CG  LYS   583     -15.103 -64.014  -5.599  1.00                 C  
ATOM   2527  NZ  LYS   583     -13.012 -67.210  -5.981  1.00                 N  
ATOM   2528  N   LYS   584     -15.756 -60.442  -6.304  1.00                 N  
ATOM   2529  CA  LYS   584     -15.260 -59.630  -7.409  1.00                 C  
ATOM   2530  C   LYS   584     -14.437 -60.438  -8.404  1.00                 C  
ATOM   2531  O   LYS   584     -13.658 -61.307  -8.018  1.00                 O  
ATOM   2532  CB  LYS   584     -14.417 -58.466  -6.883  1.00                 C  
ATOM   2533  CD  LYS   584     -14.322 -56.278  -5.658  1.00                 C  
ATOM   2534  CE  LYS   584     -15.115 -55.239  -4.880  1.00                 C  
ATOM   2535  CG  LYS   584     -15.211 -57.424  -6.112  1.00                 C  
ATOM   2536  NZ  LYS   584     -14.254 -54.115  -4.420  1.00                 N  
ATOM   2537  N   ASP   585     -14.614 -60.143  -9.687  1.00                 N  
ATOM   2538  CA  ASP   585     -13.745 -60.688 -10.718  1.00                 C  
ATOM   2539  C   ASP   585     -12.365 -60.065 -10.513  1.00                 C  
ATOM   2540  O   ASP   585     -12.249 -58.858 -10.309  1.00                 O  
ATOM   2541  CB  ASP   585     -14.313 -60.395 -12.108  1.00                 C  
ATOM   2542  CG  ASP   585     -13.519 -61.060 -13.215  1.00                 C  
ATOM   2543  OD1 ASP   585     -12.517 -60.465 -13.666  1.00                 O  
ATOM   2544  OD2 ASP   585     -13.897 -62.175 -13.630  1.00                 O  
ATOM   2545  N   LEU   586     -11.322 -60.887 -10.551  1.00                 N  
ATOM   2546  CA  LEU   586      -9.984 -60.428 -10.179  1.00                 C  
ATOM   2547  C   LEU   586      -9.433 -59.345 -11.102  1.00                 C  
ATOM   2548  O   LEU   586      -8.607 -58.528 -10.687  1.00                 O  
ATOM   2549  CB  LEU   586      -9.002 -61.601 -10.156  1.00                 C  
ATOM   2550  CG  LEU   586      -9.210 -62.637  -9.049  1.00                 C  
ATOM   2551  CD1 LEU   586      -8.279 -63.824  -9.243  1.00                 C  
ATOM   2552  CD2 LEU   586      -8.992 -62.012  -7.680  1.00                 C  
ATOM   2553  N   LEU   587      -9.887 -59.347 -12.352  1.00                 N  
ATOM   2554  CA  LEU   587      -9.412 -58.390 -13.346  1.00                 C  
ATOM   2555  C   LEU   587     -10.464 -57.340 -13.661  1.00                 C  
ATOM   2556  O   LEU   587     -10.158 -56.159 -13.804  1.00                 O  
ATOM   2557  CB  LEU   587      -9.000 -59.112 -14.631  1.00                 C  
ATOM   2558  CG  LEU   587      -7.836 -60.098 -14.510  1.00                 C  
ATOM   2559  CD1 LEU   587      -7.595 -60.809 -15.833  1.00                 C  
ATOM   2560  CD2 LEU   587      -6.572 -59.385 -14.055  1.00                 C  
ATOM   2561  N   LYS   588     -11.707 -57.784 -13.779  1.00                 N  
ATOM   2562  CA  LYS   588     -12.820 -56.888 -14.029  1.00                 C  
ATOM   2563  C   LYS   588     -13.491 -56.557 -12.700  1.00                 C  
ATOM   2564  O   LYS   588     -14.517 -57.138 -12.348  1.00                 O  
ATOM   2565  CB  LYS   588     -13.809 -57.522 -15.009  1.00                 C  
ATOM   2566  CD  LYS   588     -14.280 -58.369 -17.325  1.00                 C  
ATOM   2567  CE  LYS   588     -13.719 -58.579 -18.722  1.00                 C  
ATOM   2568  CG  LYS   588     -13.243 -57.749 -16.402  1.00                 C  
ATOM   2569  NZ  LYS   588     -14.732 -59.164 -19.644  1.00                 N  
ATOM   2570  N   ARG   589     -12.895 -55.618 -11.967  1.00                 N  
ATOM   2571  CA  ARG   589     -13.284 -55.329 -10.586  1.00                 C  
ATOM   2572  C   ARG   589     -14.759 -54.987 -10.423  1.00                 C  
ATOM   2573  O   ARG   589     -15.307 -55.074  -9.324  1.00                 O  
ATOM   2574  CB  ARG   589     -12.450 -54.176 -10.024  1.00                 C  
ATOM   2575  CD  ARG   589     -10.211 -53.324  -9.275  1.00                 C  
ATOM   2576  NE  ARG   589      -8.810 -53.648  -9.018  1.00                 N  
ATOM   2577  CG  ARG   589     -10.990 -54.526  -9.783  1.00                 C  
ATOM   2578  CZ  ARG   589      -7.882 -52.752  -8.701  1.00                 C  
ATOM   2579  NH1 ARG   589      -6.632 -53.140  -8.484  1.00                 N  
ATOM   2580  NH2 ARG   589      -8.204 -51.470  -8.600  1.00                 N  
ATOM   2581  N   HIS   590     -15.397 -54.591 -11.516  1.00                 N  
ATOM   2582  CA  HIS   590     -16.809 -54.242 -11.479  1.00                 C  
ATOM   2583  C   HIS   590     -17.693 -55.481 -11.621  1.00                 C  
ATOM   2584  O   HIS   590     -18.912 -55.400 -11.474  1.00                 O  
ATOM   2585  CB  HIS   590     -17.141 -53.235 -12.582  1.00                 C  
ATOM   2586  CG  HIS   590     -16.964 -53.775 -13.967  1.00                 C  
ATOM   2587  ND1 HIS   590     -15.724 -54.003 -14.524  1.00                 N  
ATOM   2588  CE1 HIS   590     -15.886 -54.486 -15.769  1.00                 C  
ATOM   2589  CD2 HIS   590     -17.854 -54.186 -15.043  1.00                 C  
ATOM   2590  NE2 HIS   590     -17.161 -54.598 -16.087  1.00                 N  
ATOM   2591  N   VAL   591     -17.072 -56.624 -11.904  1.00                 N  
ATOM   2592  CA  VAL   591     -17.798 -57.887 -12.047  1.00                 C  
ATOM   2593  C   VAL   591     -17.990 -58.601 -10.705  1.00                 C  
ATOM   2594  O   VAL   591     -17.032 -58.802  -9.957  1.00                 O  
ATOM   2595  CB  VAL   591     -17.088 -58.838 -13.028  1.00                 C  
ATOM   2596  CG1 VAL   591     -17.815 -60.172 -13.097  1.00                 C  
ATOM   2597  CG2 VAL   591     -16.992 -58.207 -14.408  1.00                 C  
ATOM   2598  N   PHE   592     -19.229 -58.989 -10.410  1.00                 N  
ATOM   2599  CA  PHE   592     -19.540 -59.664  -9.150  1.00                 C  
ATOM   2600  C   PHE   592     -20.278 -60.989  -9.344  1.00                 C  
ATOM   2601  O   PHE   592     -21.315 -61.044 -10.007  1.00                 O  
ATOM   2602  CB  PHE   592     -20.378 -58.756  -8.248  1.00                 C  
ATOM   2603  CG  PHE   592     -19.679 -57.488  -7.847  1.00                 C  
ATOM   2604  CZ  PHE   592     -18.383 -55.146  -7.099  1.00                 C  
ATOM   2605  CD1 PHE   592     -19.742 -56.362  -8.649  1.00                 C  
ATOM   2606  CE1 PHE   592     -19.098 -55.196  -8.280  1.00                 C  
ATOM   2607  CD2 PHE   592     -18.958 -57.422  -6.668  1.00                 C  
ATOM   2608  CE2 PHE   592     -18.315 -56.255  -6.299  1.00                 C  
ATOM   2609  N   SER   593     -19.730 -62.048  -8.754  1.00                 N  
ATOM   2610  CA  SER   593     -20.356 -63.367  -8.749  1.00                 C  
ATOM   2611  C   SER   593     -21.167 -63.549  -7.459  1.00                 C  
ATOM   2612  O   SER   593     -20.743 -63.107  -6.392  1.00                 O  
ATOM   2613  CB  SER   593     -19.297 -64.463  -8.886  1.00                 C  
ATOM   2614  OG  SER   593     -18.423 -64.470  -7.771  1.00                 O  
ATOM   2615  N   TYR   594     -22.324 -64.200  -7.549  1.00                 N  
ATOM   2616  CA  TYR   594     -23.146 -64.452  -6.364  1.00                 C  
ATOM   2617  C   TYR   594     -22.640 -65.671  -5.596  1.00                 C  
ATOM   2618  O   TYR   594     -22.634 -66.782  -6.125  1.00                 O  
ATOM   2619  CB  TYR   594     -24.611 -64.650  -6.760  1.00                 C  
ATOM   2620  CG  TYR   594     -25.536 -64.885  -5.587  1.00                 C  
ATOM   2621  OH  TYR   594     -28.079 -65.517  -2.359  1.00                 O  
ATOM   2622  CZ  TYR   594     -27.237 -65.309  -3.428  1.00                 C  
ATOM   2623  CD1 TYR   594     -25.861 -63.851  -4.719  1.00                 C  
ATOM   2624  CE1 TYR   594     -26.706 -64.057  -3.645  1.00                 C  
ATOM   2625  CD2 TYR   594     -26.081 -66.141  -5.353  1.00                 C  
ATOM   2626  CE2 TYR   594     -26.928 -66.365  -4.284  1.00                 C  
ATOM   2627  N   LYS   595     -22.219 -65.461  -4.350  1.00                 N  
ATOM   2628  CA  LYS   595     -21.663 -66.539  -3.527  1.00                 C  
ATOM   2629  C   LYS   595     -22.549 -66.935  -2.334  1.00                 C  
ATOM   2630  O   LYS   595     -22.168 -67.799  -1.539  1.00                 O  
ATOM   2631  CB  LYS   595     -20.281 -66.151  -2.998  1.00                 C  
ATOM   2632  CD  LYS   595     -18.973 -67.043  -4.946  1.00                 C  
ATOM   2633  CE  LYS   595     -17.904 -66.739  -5.982  1.00                 C  
ATOM   2634  CG  LYS   595     -19.269 -65.826  -4.085  1.00                 C  
ATOM   2635  NZ  LYS   595     -17.644 -67.905  -6.871  1.00                 N  
ATOM   2636  N   GLY   596     -23.717 -66.307  -2.204  1.00                 N  
ATOM   2637  CA  GLY   596     -24.665 -66.682  -1.163  1.00                 C  
ATOM   2638  C   GLY   596     -25.457 -65.547  -0.529  1.00                 C  
ATOM   2639  O   GLY   596     -25.455 -64.421  -1.027  1.00                 O  
ATOM   2640  N   ARG   597     -26.138 -65.856   0.575  1.00                 N  
ATOM   2641  CA  ARG   597     -26.937 -64.877   1.316  1.00                 C  
ATOM   2642  C   ARG   597     -27.252 -65.362   2.738  1.00                 C  
ATOM   2643  O   ARG   597     -27.485 -66.552   2.955  1.00                 O  
ATOM   2644  CB  ARG   597     -28.239 -64.575   0.572  1.00                 C  
ATOM   2645  CD  ARG   597     -30.335 -65.454  -0.494  1.00                 C  
ATOM   2646  NE  ARG   597     -31.275 -66.568  -0.584  1.00                 N  
ATOM   2647  CG  ARG   597     -29.152 -65.778   0.405  1.00                 C  
ATOM   2648  CZ  ARG   597     -31.171 -67.565  -1.456  1.00                 C  
ATOM   2649  NH1 ARG   597     -32.074 -68.536  -1.465  1.00                 N  
ATOM   2650  NH2 ARG   597     -30.163 -67.589  -2.318  1.00                 N  
ATOM   2651  N   ILE   598     -27.258 -64.438   3.699  1.00                 N  
ATOM   2652  CA  ILE   598     -27.551 -64.768   5.097  1.00                 C  
ATOM   2653  C   ILE   598     -28.894 -64.194   5.552  1.00                 C  
ATOM   2654  O   ILE   598     -29.191 -63.025   5.306  1.00                 O  
ATOM   2655  CB  ILE   598     -26.439 -64.272   6.039  1.00                 C  
ATOM   2656  CD1 ILE   598     -25.026 -66.358   5.649  1.00                 C  
ATOM   2657  CG1 ILE   598     -25.085 -64.846   5.616  1.00                 C  
ATOM   2658  CG2 ILE   598     -26.772 -64.612   7.483  1.00                 C  
ATOM   2659  N   ASP   599     -29.697 -65.015   6.224  1.00                 N  
ATOM   2660  CA  ASP   599     -30.977 -64.563   6.766  1.00                 C  
ATOM   2661  C   ASP   599     -30.795 -63.964   8.159  1.00                 C  
ATOM   2662  O   ASP   599     -30.536 -64.681   9.126  1.00                 O  
ATOM   2663  CB  ASP   599     -31.977 -65.720   6.814  1.00                 C  
ATOM   2664  CG  ASP   599     -33.346 -65.287   7.301  1.00                 C  
ATOM   2665  OD1 ASP   599     -33.476 -64.132   7.758  1.00                 O  
ATOM   2666  OD2 ASP   599     -34.288 -66.103   7.227  1.00                 O  
ATOM   2667  N   LEU   600     -30.939 -62.647   8.254  1.00                 N  
ATOM   2668  CA  LEU   600     -30.708 -61.926   9.502  1.00                 C  
ATOM   2669  C   LEU   600     -31.773 -62.205  10.560  1.00                 C  
ATOM   2670  O   LEU   600     -31.556 -61.957  11.747  1.00                 O  
ATOM   2671  CB  LEU   600     -30.642 -60.419   9.246  1.00                 C  
ATOM   2672  CG  LEU   600     -29.451 -59.922   8.424  1.00                 C  
ATOM   2673  CD1 LEU   600     -29.583 -58.436   8.130  1.00                 C  
ATOM   2674  CD2 LEU   600     -28.144 -60.204   9.148  1.00                 C  
ATOM   2675  N   ASP   601     -32.921 -62.716  10.125  1.00                 N  
ATOM   2676  CA  ASP   601     -34.020 -63.017  11.039  1.00                 C  
ATOM   2677  C   ASP   601     -33.656 -64.106  12.048  1.00                 C  
ATOM   2678  O   ASP   601     -34.214 -64.158  13.146  1.00                 O  
ATOM   2679  CB  ASP   601     -35.265 -63.443  10.258  1.00                 C  
ATOM   2680  CG  ASP   601     -35.919 -62.287   9.528  1.00                 C  
ATOM   2681  OD1 ASP   601     -35.582 -61.124   9.834  1.00                 O  
ATOM   2682  OD2 ASP   601     -36.768 -62.544   8.649  1.00                 O  
ATOM   2683  N   ASN   602     -32.721 -64.973  11.670  1.00                 N  
ATOM   2684  CA  ASN   602     -32.298 -66.074  12.532  1.00                 C  
ATOM   2685  C   ASN   602     -30.946 -65.798  13.187  1.00                 C  
ATOM   2686  O   ASN   602     -30.566 -66.473  14.146  1.00                 O  
ATOM   2687  CB  ASN   602     -32.245 -67.383  11.742  1.00                 C  
ATOM   2688  CG  ASN   602     -33.616 -67.850  11.295  1.00                 C  
ATOM   2689  OD1 ASN   602     -34.580 -67.797  12.059  1.00                 O  
ATOM   2690  ND2 ASN   602     -33.707 -68.311  10.053  1.00                 N  
ATOM   2691  N   CYS   603     -30.225 -64.809  12.668  1.00                 N  
ATOM   2692  CA  CYS   603     -28.876 -64.516  13.147  1.00                 C  
ATOM   2693  C   CYS   603     -28.794 -63.316  14.090  1.00                 C  
ATOM   2694  O   CYS   603     -29.518 -62.330  13.937  1.00                 O  
ATOM   2695  CB  CYS   603     -27.931 -64.271  11.969  1.00                 C  
ATOM   2696  SG  CYS   603     -27.716 -65.694  10.875  1.00                 S  
ATOM   2697  N   ASP   604     -27.898 -63.422  15.066  1.00                 N  
ATOM   2698  CA  ASP   604     -27.604 -62.336  15.991  1.00                 C  
ATOM   2699  C   ASP   604     -26.182 -61.824  15.754  1.00                 C  
ATOM   2700  O   ASP   604     -25.335 -62.554  15.236  1.00                 O  
ATOM   2701  CB  ASP   604     -27.779 -62.802  17.438  1.00                 C  
ATOM   2702  CG  ASP   604     -29.221 -63.129  17.774  1.00                 C  
ATOM   2703  OD1 ASP   604     -30.105 -62.302  17.465  1.00                 O  
ATOM   2704  OD2 ASP   604     -29.467 -64.211  18.346  1.00                 O  
ATOM   2705  N   ILE   605     -25.922 -60.574  16.130  1.00                 N  
ATOM   2706  CA  ILE   605     -24.624 -59.946  15.872  1.00                 C  
ATOM   2707  C   ILE   605     -23.747 -59.836  17.122  1.00                 C  
ATOM   2708  O   ILE   605     -23.806 -58.844  17.850  1.00                 O  
ATOM   2709  CB  ILE   605     -24.788 -58.542  15.260  1.00                 C  
ATOM   2710  CD1 ILE   605     -25.105 -59.495  12.917  1.00                 C  
ATOM   2711  CG1 ILE   605     -25.662 -58.606  14.006  1.00                 C  
ATOM   2712  CG2 ILE   605     -23.428 -57.925  14.972  1.00                 C  
ATOM   2713  N   ILE   606     -22.928 -60.859  17.357  1.00                 N  
ATOM   2714  CA  ILE   606     -22.013 -60.877  18.496  1.00                 C  
ATOM   2715  C   ILE   606     -20.809 -59.962  18.257  1.00                 C  
ATOM   2716  O   ILE   606     -20.037 -60.172  17.320  1.00                 O  
ATOM   2717  CB  ILE   606     -21.527 -62.305  18.807  1.00                 C  
ATOM   2718  CD1 ILE   606     -23.566 -62.791  20.259  1.00                 C  
ATOM   2719  CG1 ILE   606     -22.718 -63.225  19.083  1.00                 C  
ATOM   2720  CG2 ILE   606     -20.541 -62.291  19.965  1.00                 C  
ATOM   2721  N   ASP   607     -20.655 -58.949  19.107  1.00                 N  
ATOM   2722  CA  ASP   607     -19.565 -57.986  18.971  1.00                 C  
ATOM   2723  C   ASP   607     -18.290 -58.483  19.645  1.00                 C  
ATOM   2724  O   ASP   607     -18.127 -58.358  20.859  1.00                 O  
ATOM   2725  CB  ASP   607     -19.969 -56.633  19.559  1.00                 C  
ATOM   2726  CG  ASP   607     -18.893 -55.579  19.389  1.00                 C  
ATOM   2727  OD1 ASP   607     -17.774 -55.935  18.963  1.00                 O  
ATOM   2728  OD2 ASP   607     -19.168 -54.396  19.681  1.00                 O  
ATOM   2729  N   LEU   608     -17.385 -59.041  18.848  1.00                 N  
ATOM   2730  CA  LEU   608     -16.159 -59.631  19.376  1.00                 C  
ATOM   2731  C   LEU   608     -15.113 -58.586  19.765  1.00                 C  
ATOM   2732  O   LEU   608     -15.022 -57.517  19.157  1.00                 O  
ATOM   2733  CB  LEU   608     -15.547 -60.596  18.358  1.00                 C  
ATOM   2734  CG  LEU   608     -14.270 -61.319  18.792  1.00                 C  
ATOM   2735  CD1 LEU   608     -14.554 -62.263  19.950  1.00                 C  
ATOM   2736  CD2 LEU   608     -13.661 -62.081  17.625  1.00                 C  
ATOM   2737  N   GLU   609     -14.331 -58.908  20.791  1.00                 N  
ATOM   2738  CA  GLU   609     -13.254 -58.040  21.245  1.00                 C  
ATOM   2739  C   GLU   609     -11.917 -58.535  20.713  1.00                 C  
ATOM   2740  O   GLU   609     -11.668 -59.740  20.659  1.00                 O  
ATOM   2741  CB  GLU   609     -13.230 -57.970  22.773  1.00                 C  
ATOM   2742  CD  GLU   609     -14.396 -57.257  24.897  1.00                 C  
ATOM   2743  CG  GLU   609     -14.465 -57.328  23.384  1.00                 C  
ATOM   2744  OE1 GLU   609     -13.506 -57.907  25.483  1.00                 O  
ATOM   2745  OE2 GLU   609     -15.233 -56.550  25.497  1.00                 O  
ATOM   2746  N   ASP   610     -11.064 -57.596  20.317  1.00                 N  
ATOM   2747  CA  ASP   610      -9.750 -57.928  19.779  1.00                 C  
ATOM   2748  C   ASP   610      -8.999 -58.923  20.655  1.00                 C  
ATOM   2749  O   ASP   610      -9.347 -59.139  21.819  1.00                 O  
ATOM   2750  CB  ASP   610      -8.906 -56.663  19.608  1.00                 C  
ATOM   2751  CG  ASP   610      -9.400 -55.781  18.478  1.00                 C  
ATOM   2752  OD1 ASP   610     -10.245 -56.248  17.686  1.00                 O  
ATOM   2753  OD2 ASP   610      -8.942 -54.623  18.385  1.00                 O  
ATOM   2754  N   GLY   611      -7.963 -59.525  20.080  1.00                 N  
ATOM   2755  CA  GLY   611      -7.119 -60.452  20.807  1.00                 C  
ATOM   2756  C   GLY   611      -7.010 -61.804  20.132  1.00                 C  
ATOM   2757  O   GLY   611      -6.372 -61.944  19.087  1.00                 O  
ATOM   2758  N   LYS   612      -7.640 -62.805  20.737  1.00                 N  
ATOM   2759  CA  LYS   612      -7.545 -64.176  20.257  1.00                 C  
ATOM   2760  C   LYS   612      -8.862 -64.918  20.441  1.00                 C  
ATOM   2761  O   LYS   612      -9.469 -64.878  21.511  1.00                 O  
ATOM   2762  CB  LYS   612      -6.420 -64.920  20.979  1.00                 C  
ATOM   2763  CD  LYS   612      -5.010 -66.986  21.180  1.00                 C  
ATOM   2764  CE  LYS   612      -4.790 -68.408  20.690  1.00                 C  
ATOM   2765  CG  LYS   612      -6.191 -66.337  20.479  1.00                 C  
ATOM   2766  NZ  LYS   612      -3.654 -69.068  21.391  1.00                 N  
ATOM   2767  N   ASP   613      -9.290 -65.602  19.387  1.00                 N  
ATOM   2768  CA  ASP   613     -10.594 -66.249  19.367  1.00                 C  
ATOM   2769  C   ASP   613     -10.523 -67.693  19.852  1.00                 C  
ATOM   2770  O   ASP   613      -9.492 -68.353  19.723  1.00                 O  
ATOM   2771  CB  ASP   613     -11.190 -66.210  17.958  1.00                 C  
ATOM   2772  CG  ASP   613     -12.640 -66.652  17.927  1.00                 C  
ATOM   2773  OD1 ASP   613     -13.170 -67.027  18.994  1.00                 O  
ATOM   2774  OD2 ASP   613     -13.246 -66.623  16.835  1.00                 O  
ATOM   2775  N   HIS   614     -11.630 -68.173  20.411  1.00                 N  
ATOM   2776  CA  HIS   614     -11.740 -69.563  20.837  1.00                 C  
ATOM   2777  C   HIS   614     -12.242 -70.429  19.687  1.00                 C  
ATOM   2778  O   HIS   614     -13.264 -70.123  19.074  1.00                 O  
ATOM   2779  CB  HIS   614     -12.672 -69.681  22.045  1.00                 C  
ATOM   2780  CG  HIS   614     -12.159 -68.996  23.273  1.00                 C  
ATOM   2781  ND1 HIS   614     -11.143 -69.516  24.046  1.00                 N  
ATOM   2782  CE1 HIS   614     -10.904 -68.682  25.073  1.00                 C  
ATOM   2783  CD2 HIS   614     -12.472 -67.764  23.983  1.00                 C  
ATOM   2784  NE2 HIS   614     -11.697 -67.629  25.042  1.00                 N  
ATOM   2785  N   GLN   615     -11.514 -71.507  19.407  1.00                 N  
ATOM   2786  CA  GLN   615     -11.831 -72.419  18.307  1.00                 C  
ATOM   2787  C   GLN   615     -13.298 -72.375  17.878  1.00                 C  
ATOM   2788  O   GLN   615     -14.161 -72.888  18.591  1.00                 O  
ATOM   2789  CB  GLN   615     -11.473 -73.858  18.684  1.00                 C  
ATOM   2790  CD  GLN   615     -11.249 -76.264  17.949  1.00                 C  
ATOM   2791  CG  GLN   615     -11.682 -74.863  17.563  1.00                 C  
ATOM   2792  OE1 GLN   615     -10.948 -76.533  19.112  1.00                 O  
ATOM   2793  NE2 GLN   615     -11.216 -77.162  16.971  1.00                 N  
ATOM   2794  N   TYR   616     -13.600 -71.774  16.724  1.00                 N  
ATOM   2795  CA  TYR   616     -12.641 -71.133  15.807  1.00                 C  
ATOM   2796  C   TYR   616     -11.151 -71.393  16.027  1.00                 C  
ATOM   2797  O   TYR   616     -10.607 -72.377  15.528  1.00                 O  
ATOM   2798  CB  TYR   616     -12.816 -69.613  15.825  1.00                 C  
ATOM   2799  CG  TYR   616     -14.136 -69.142  15.256  1.00                 C  
ATOM   2800  OH  TYR   616     -17.771 -67.846  13.707  1.00                 O  
ATOM   2801  CZ  TYR   616     -16.567 -68.275  14.218  1.00                 C  
ATOM   2802  CD1 TYR   616     -15.220 -68.891  16.087  1.00                 C  
ATOM   2803  CE1 TYR   616     -16.429 -68.461  15.576  1.00                 C  
ATOM   2804  CD2 TYR   616     -14.293 -68.950  13.889  1.00                 C  
ATOM   2805  CE2 TYR   616     -15.495 -68.520  13.360  1.00                 C  
ATOM   2806  N   ASN   617     -10.498 -70.486  16.750  1.00                 N  
ATOM   2807  CA  ASN   617      -9.075 -70.607  17.058  1.00                 C  
ATOM   2808  C   ASN   617      -8.195 -69.813  16.093  1.00                 C  
ATOM   2809  O   ASN   617      -7.304 -70.367  15.448  1.00                 O  
ATOM   2810  CB  ASN   617      -8.650 -72.077  17.057  1.00                 C  
ATOM   2811  CG  ASN   617      -7.317 -72.298  17.745  1.00                 C  
ATOM   2812  OD1 ASN   617      -6.972 -71.594  18.694  1.00                 O  
ATOM   2813  ND2 ASN   617      -6.561 -73.279  17.266  1.00                 N  
ATOM   2814  N   THR   618      -8.454 -68.512  16.002  1.00                 N  
ATOM   2815  CA  THR   618      -7.669 -67.622  15.154  1.00                 C  
ATOM   2816  C   THR   618      -7.317 -66.359  15.941  1.00                 C  
ATOM   2817  O   THR   618      -7.729 -66.206  17.092  1.00                 O  
ATOM   2818  CB  THR   618      -8.427 -67.258  13.864  1.00                 C  
ATOM   2819  OG1 THR   618      -9.583 -66.476  14.190  1.00                 O  
ATOM   2820  CG2 THR   618      -8.879 -68.516  13.139  1.00                 C  
ATOM   2821  N   ALA   619      -6.551 -65.462  15.325  1.00                 N  
ATOM   2822  CA  ALA   619      -6.232 -64.175  15.942  1.00                 C  
ATOM   2823  C   ALA   619      -7.120 -63.094  15.336  1.00                 C  
ATOM   2824  O   ALA   619      -7.516 -63.195  14.175  1.00                 O  
ATOM   2825  CB  ALA   619      -4.759 -63.846  15.751  1.00                 C  
ATOM   2826  N   VAL   620      -7.434 -62.061  16.115  1.00                 N  
ATOM   2827  CA  VAL   620      -8.423 -61.078  15.677  1.00                 C  
ATOM   2828  C   VAL   620      -8.016 -59.611  15.809  1.00                 C  
ATOM   2829  O   VAL   620      -7.262 -59.226  16.705  1.00                 O  
ATOM   2830  CB  VAL   620      -9.756 -61.244  16.431  1.00                 C  
ATOM   2831  CG1 VAL   620     -10.362 -62.610  16.146  1.00                 C  
ATOM   2832  CG2 VAL   620      -9.550 -61.049  17.925  1.00                 C  
ATOM   2833  N   LYS   621      -8.544 -58.809  14.890  1.00                 N  
ATOM   2834  CA  LYS   621      -8.342 -57.367  14.852  1.00                 C  
ATOM   2835  C   LYS   621      -9.484 -56.747  14.053  1.00                 C  
ATOM   2836  O   LYS   621      -9.555 -56.904  12.833  1.00                 O  
ATOM   2837  CB  LYS   621      -6.980 -57.033  14.241  1.00                 C  
ATOM   2838  CD  LYS   621      -5.248 -55.298  13.700  1.00                 C  
ATOM   2839  CE  LYS   621      -4.914 -53.815  13.702  1.00                 C  
ATOM   2840  CG  LYS   621      -6.646 -55.550  14.243  1.00                 C  
ATOM   2841  NZ  LYS   621      -3.548 -53.553  13.173  1.00                 N  
ATOM   2842  N   HIS   622     -10.381 -56.053  14.746  1.00                 N  
ATOM   2843  CA  HIS   622     -11.579 -55.510  14.115  1.00                 C  
ATOM   2844  C   HIS   622     -12.458 -56.608  13.539  1.00                 C  
ATOM   2845  O   HIS   622     -12.659 -56.687  12.327  1.00                 O  
ATOM   2846  CB  HIS   622     -11.201 -54.518  13.013  1.00                 C  
ATOM   2847  CG  HIS   622     -10.408 -53.346  13.501  1.00                 C  
ATOM   2848  ND1 HIS   622      -9.907 -52.382  12.653  1.00                 N  
ATOM   2849  CE1 HIS   622      -9.244 -51.463  13.379  1.00                 C  
ATOM   2850  CD2 HIS   622      -9.952 -52.869  14.798  1.00                 C  
ATOM   2851  NE2 HIS   622      -9.267 -51.749  14.666  1.00                 N  
ATOM   2852  N   ALA   623     -12.977 -57.456  14.416  1.00                 N  
ATOM   2853  CA  ALA   623     -13.808 -58.566  13.990  1.00                 C  
ATOM   2854  C   ALA   623     -15.038 -58.666  14.871  1.00                 C  
ATOM   2855  O   ALA   623     -15.023 -58.256  16.029  1.00                 O  
ATOM   2856  CB  ALA   623     -13.017 -59.864  14.024  1.00                 C  
ATOM   2857  N   TRP   624     -16.108 -59.205  14.306  1.00                 N  
ATOM   2858  CA  TRP   624     -17.310 -59.486  15.067  1.00                 C  
ATOM   2859  C   TRP   624     -17.861 -60.812  14.567  1.00                 C  
ATOM   2860  O   TRP   624     -17.235 -61.471  13.737  1.00                 O  
ATOM   2861  CB  TRP   624     -18.320 -58.347  14.913  1.00                 C  
ATOM   2862  CG  TRP   624     -18.778 -58.139  13.502  1.00                 C  
ATOM   2863  CD1 TRP   624     -19.877 -58.688  12.907  1.00                 C  
ATOM   2864  NE1 TRP   624     -19.972 -58.264  11.603  1.00                 N  
ATOM   2865  CD2 TRP   624     -18.148 -57.322  12.507  1.00                 C  
ATOM   2866  CE2 TRP   624     -18.920 -57.424  11.336  1.00                 C  
ATOM   2867  CH2 TRP   624     -17.468 -55.967  10.176  1.00                 C  
ATOM   2868  CZ2 TRP   624     -18.588 -56.749  10.162  1.00                 C  
ATOM   2869  CE3 TRP   624     -17.007 -56.514  12.494  1.00                 C  
ATOM   2870  CZ3 TRP   624     -16.682 -55.847  11.328  1.00                 C  
ATOM   2871  N   LYS   625     -19.030 -61.203  15.060  1.00                 N  
ATOM   2872  CA  LYS   625     -19.539 -62.544  14.801  1.00                 C  
ATOM   2873  C   LYS   625     -21.044 -62.564  14.538  1.00                 C  
ATOM   2874  O   LYS   625     -21.765 -61.650  14.936  1.00                 O  
ATOM   2875  CB  LYS   625     -19.221 -63.474  15.974  1.00                 C  
ATOM   2876  CD  LYS   625     -17.493 -64.666  17.349  1.00                 C  
ATOM   2877  CE  LYS   625     -16.007 -64.868  17.596  1.00                 C  
ATOM   2878  CG  LYS   625     -17.735 -63.691  16.208  1.00                 C  
ATOM   2879  NZ  LYS   625     -15.754 -65.851  18.686  1.00                 N  
ATOM   2880  N   PHE   626     -21.508 -63.610  13.860  1.00                 N  
ATOM   2881  CA  PHE   626     -22.936 -63.805  13.615  1.00                 C  
ATOM   2882  C   PHE   626     -23.391 -65.177  14.098  1.00                 C  
ATOM   2883  O   PHE   626     -23.036 -66.197  13.508  1.00                 O  
ATOM   2884  CB  PHE   626     -23.252 -63.639  12.127  1.00                 C  
ATOM   2885  CG  PHE   626     -22.930 -62.275  11.588  1.00                 C  
ATOM   2886  CZ  PHE   626     -22.337 -59.747  10.596  1.00                 C  
ATOM   2887  CD1 PHE   626     -22.415 -62.122  10.313  1.00                 C  
ATOM   2888  CE1 PHE   626     -22.118 -60.867   9.816  1.00                 C  
ATOM   2889  CD2 PHE   626     -23.143 -61.143  12.355  1.00                 C  
ATOM   2890  CE2 PHE   626     -22.847 -59.888  11.859  1.00                 C  
ATOM   2891  N   HIS   627     -24.187 -65.196  15.163  1.00                 N  
ATOM   2892  CA  HIS   627     -24.622 -66.447  15.778  1.00                 C  
ATOM   2893  C   HIS   627     -26.089 -66.763  15.483  1.00                 C  
ATOM   2894  O   HIS   627     -26.971 -65.938  15.726  1.00                 O  
ATOM   2895  CB  HIS   627     -24.407 -66.403  17.292  1.00                 C  
ATOM   2896  CG  HIS   627     -22.969 -66.300  17.696  1.00                 C  
ATOM   2897  ND1 HIS   627     -22.549 -66.446  19.000  1.00                 N  
ATOM   2898  CE1 HIS   627     -21.213 -66.302  19.049  1.00                 C  
ATOM   2899  CD2 HIS   627     -21.712 -66.054  17.004  1.00                 C  
ATOM   2900  NE2 HIS   627     -20.704 -66.067  17.855  1.00                 N  
ATOM   2901  N   GLU   628     -26.341 -67.963  14.966  1.00                 N  
ATOM   2902  CA  GLU   628     -27.702 -68.420  14.696  1.00                 C  
ATOM   2903  C   GLU   628     -28.524 -68.456  15.986  1.00                 C  
ATOM   2904  O   GLU   628     -27.989 -68.742  17.057  1.00                 O  
ATOM   2905  CB  GLU   628     -27.683 -69.801  14.039  1.00                 C  
ATOM   2906  CD  GLU   628     -29.704 -69.517  12.551  1.00                 C  
ATOM   2907  CG  GLU   628     -29.057 -70.327  13.658  1.00                 C  
ATOM   2908  OE1 GLU   628     -29.077 -68.545  12.082  1.00                 O  
ATOM   2909  OE2 GLU   628     -30.839 -69.855  12.153  1.00                 O  
ATOM   2910  N   THR   629     -29.820 -68.166  15.886  1.00                 N  
ATOM   2911  CA  THR   629     -30.680 -68.078  17.071  1.00                 C  
ATOM   2912  C   THR   629     -31.049 -69.434  17.682  1.00                 C  
ATOM   2913  O   THR   629     -31.074 -69.584  18.906  1.00                 O  
ATOM   2914  CB  THR   629     -31.992 -67.333  16.762  1.00                 C  
ATOM   2915  OG1 THR   629     -31.697 -65.994  16.343  1.00                 O  
ATOM   2916  CG2 THR   629     -32.874 -67.272  18.000  1.00                 C  
ATOM   2917  N   ARG   630     -31.337 -70.415  16.832  1.00                 N  
ATOM   2918  CA  ARG   630     -31.748 -71.738  17.301  1.00                 C  
ATOM   2919  C   ARG   630     -30.626 -72.780  17.208  1.00                 C  
ATOM   2920  O   ARG   630     -30.570 -73.715  18.011  1.00                 O  
ATOM   2921  CB  ARG   630     -32.959 -72.235  16.509  1.00                 C  
ATOM   2922  CD  ARG   630     -35.388 -71.977  15.930  1.00                 C  
ATOM   2923  NE  ARG   630     -36.606 -71.192  16.116  1.00                 N  
ATOM   2924  CG  ARG   630     -34.223 -71.419  16.731  1.00                 C  
ATOM   2925  CZ  ARG   630     -37.758 -71.445  15.504  1.00                 C  
ATOM   2926  NH1 ARG   630     -38.814 -70.676  15.735  1.00                 N  
ATOM   2927  NH2 ARG   630     -37.852 -72.466  14.663  1.00                 N  
ATOM   2928  N   LYS   631     -29.736 -72.604  16.233  1.00                 N  
ATOM   2929  CA  LYS   631     -28.660 -73.560  15.964  1.00                 C  
ATOM   2930  C   LYS   631     -27.345 -73.157  16.633  1.00                 C  
ATOM   2931  O   LYS   631     -27.278 -72.151  17.339  1.00                 O  
ATOM   2932  CB  LYS   631     -28.440 -73.709  14.457  1.00                 C  
ATOM   2933  CD  LYS   631     -30.118 -75.544  14.114  1.00                 C  
ATOM   2934  CE  LYS   631     -31.285 -76.032  13.272  1.00                 C  
ATOM   2935  CG  LYS   631     -29.675 -74.153  13.691  1.00                 C  
ATOM   2936  NZ  LYS   631     -31.807 -77.342  13.752  1.00                 N  
ATOM   2937  N   ASP   632     -26.304 -73.953  16.407  1.00                 N  
ATOM   2938  CA  ASP   632     -24.963 -73.625  16.882  1.00                 C  
ATOM   2939  C   ASP   632     -24.120 -73.069  15.736  1.00                 C  
ATOM   2940  O   ASP   632     -22.892 -73.180  15.734  1.00                 O  
ATOM   2941  CB  ASP   632     -24.294 -74.858  17.493  1.00                 C  
ATOM   2942  CG  ASP   632     -24.110 -75.979  16.488  1.00                 C  
ATOM   2943  OD1 ASP   632     -24.552 -75.818  15.331  1.00                 O  
ATOM   2944  OD2 ASP   632     -23.524 -77.018  16.859  1.00                 O  
ATOM   2945  N   LYS   633     -24.796 -72.467  14.765  1.00                 N  
ATOM   2946  CA  LYS   633     -24.142 -71.937  13.577  1.00                 C  
ATOM   2947  C   LYS   633     -23.418 -70.634  13.887  1.00                 C  
ATOM   2948  O   LYS   633     -23.964 -69.762  14.561  1.00                 O  
ATOM   2949  CB  LYS   633     -25.161 -71.719  12.457  1.00                 C  
ATOM   2950  CD  LYS   633     -26.749 -72.715  10.787  1.00                 C  
ATOM   2951  CE  LYS   633     -27.374 -73.995  10.259  1.00                 C  
ATOM   2952  CG  LYS   633     -25.775 -73.001  11.918  1.00                 C  
ATOM   2953  NZ  LYS   633     -28.351 -73.727   9.168  1.00                 N  
ATOM   2954  N   TRP   634     -22.193 -70.500  13.389  1.00                 N  
ATOM   2955  CA  TRP   634     -21.398 -69.307  13.660  1.00                 C  
ATOM   2956  C   TRP   634     -20.545 -68.880  12.464  1.00                 C  
ATOM   2957  O   TRP   634     -20.023 -69.720  11.729  1.00                 O  
ATOM   2958  CB  TRP   634     -20.490 -69.532  14.871  1.00                 C  
ATOM   2959  CG  TRP   634     -21.238 -69.775  16.145  1.00                 C  
ATOM   2960  CD1 TRP   634     -22.067 -68.901  16.788  1.00                 C  
ATOM   2961  NE1 TRP   634     -22.574 -69.478  17.927  1.00                 N  
ATOM   2962  CD2 TRP   634     -21.227 -70.972  16.933  1.00                 C  
ATOM   2963  CE2 TRP   634     -22.070 -70.751  18.037  1.00                 C  
ATOM   2964  CH2 TRP   634     -21.650 -72.919  18.871  1.00                 C  
ATOM   2965  CZ2 TRP   634     -22.290 -71.720  19.014  1.00                 C  
ATOM   2966  CE3 TRP   634     -20.585 -72.208  16.812  1.00                 C  
ATOM   2967  CZ3 TRP   634     -20.805 -73.166  17.783  1.00                 C  
ATOM   2968  N   TYR   635     -20.412 -67.568  12.279  1.00                 N  
ATOM   2969  CA  TYR   635     -19.630 -67.005  11.181  1.00                 C  
ATOM   2970  C   TYR   635     -18.800 -65.816  11.666  1.00                 C  
ATOM   2971  O   TYR   635     -19.323 -64.906  12.311  1.00                 O  
ATOM   2972  CB  TYR   635     -20.547 -66.581  10.032  1.00                 C  
ATOM   2973  CG  TYR   635     -21.340 -67.718   9.429  1.00                 C  
ATOM   2974  OH  TYR   635     -23.532 -70.844   7.781  1.00                 O  
ATOM   2975  CZ  TYR   635     -22.805 -69.810   8.325  1.00                 C  
ATOM   2976  CD1 TYR   635     -22.577 -68.077   9.949  1.00                 C  
ATOM   2977  CE1 TYR   635     -23.309 -69.115   9.404  1.00                 C  
ATOM   2978  CD2 TYR   635     -20.849 -68.429   8.342  1.00                 C  
ATOM   2979  CE2 TYR   635     -21.566 -69.470   7.784  1.00                 C  
ATOM   2980  N   LEU   636     -17.507 -65.824  11.354  1.00                 N  
ATOM   2981  CA  LEU   636     -16.612 -64.754  11.781  1.00                 C  
ATOM   2982  C   LEU   636     -16.382 -63.743  10.658  1.00                 C  
ATOM   2983  O   LEU   636     -16.259 -64.118   9.492  1.00                 O  
ATOM   2984  CB  LEU   636     -15.274 -65.330  12.249  1.00                 C  
ATOM   2985  CG  LEU   636     -14.223 -64.316  12.706  1.00                 C  
ATOM   2986  CD1 LEU   636     -14.681 -63.596  13.965  1.00                 C  
ATOM   2987  CD2 LEU   636     -12.885 -65.000  12.945  1.00                 C  
ATOM   2988  N   VAL   637     -16.325 -62.463  11.017  1.00                 N  
ATOM   2989  CA  VAL   637     -16.111 -61.397  10.041  1.00                 C  
ATOM   2990  C   VAL   637     -14.931 -60.508  10.414  1.00                 C  
ATOM   2991  O   VAL   637     -14.672 -60.261  11.593  1.00                 O  
ATOM   2992  CB  VAL   637     -17.369 -60.525   9.872  1.00                 C  
ATOM   2993  CG1 VAL   637     -17.103 -59.388   8.899  1.00                 C  
ATOM   2994  CG2 VAL   637     -18.543 -61.370   9.401  1.00                 C  
ATOM   2995  N   CYS   638     -14.226 -60.021   9.397  1.00                 N  
ATOM   2996  CA  CYS   638     -13.036 -59.209   9.613  1.00                 C  
ATOM   2997  C   CYS   638     -13.020 -57.954   8.758  1.00                 C  
ATOM   2998  O   CYS   638     -12.830 -58.018   7.544  1.00                 O  
ATOM   2999  CB  CYS   638     -11.772 -60.025   9.333  1.00                 C  
ATOM   3000  SG  CYS   638     -10.227 -59.127   9.608  1.00                 S  
ATOM   3001  N   ALA   639     -13.220 -56.810   9.400  1.00                 N  
ATOM   3002  CA  ALA   639     -13.049 -55.535   8.729  1.00                 C  
ATOM   3003  C   ALA   639     -11.589 -55.128   8.847  1.00                 C  
ATOM   3004  O   ALA   639     -10.828 -55.727   9.609  1.00                 O  
ATOM   3005  CB  ALA   639     -13.974 -54.490   9.333  1.00                 C  
ATOM   3006  N   LYS   640     -11.199 -54.115   8.084  1.00                 N  
ATOM   3007  CA  LYS   640      -9.856 -53.563   8.189  1.00                 C  
ATOM   3008  C   LYS   640      -9.822 -52.447   9.222  1.00                 C  
ATOM   3009  O   LYS   640      -9.254 -52.608  10.302  1.00                 O  
ATOM   3010  CB  LYS   640      -9.380 -53.049   6.829  1.00                 C  
ATOM   3011  CD  LYS   640      -7.530 -52.074   5.441  1.00                 C  
ATOM   3012  CE  LYS   640      -6.122 -51.502   5.450  1.00                 C  
ATOM   3013  CG  LYS   640      -7.965 -52.494   6.835  1.00                 C  
ATOM   3014  NZ  LYS   640      -5.683 -51.084   4.090  1.00                 N  
ATOM   3015  N   ASN   641     -10.439 -51.319   8.887  1.00                 N  
ATOM   3016  CA  ASN   641     -10.493 -50.179   9.794  1.00                 C  
ATOM   3017  C   ASN   641     -11.512 -50.395  10.905  1.00                 C  
ATOM   3018  O   ASN   641     -12.409 -51.230  10.789  1.00                 O  
ATOM   3019  CB  ASN   641     -10.809 -48.896   9.023  1.00                 C  
ATOM   3020  CG  ASN   641      -9.673 -48.466   8.117  1.00                 C  
ATOM   3021  OD1 ASN   641      -8.517 -48.413   8.536  1.00                 O  
ATOM   3022  ND2 ASN   641      -9.999 -48.157   6.867  1.00                 N  
ATOM   3023  N   ALA   642     -11.360 -49.638  11.985  1.00                 N  
ATOM   3024  CA  ALA   642     -12.321 -49.668  13.076  1.00                 C  
ATOM   3025  C   ALA   642     -13.552 -48.860  12.673  1.00                 C  
ATOM   3026  O   ALA   642     -14.651 -49.096  13.172  1.00                 O  
ATOM   3027  CB  ALA   642     -11.694 -49.122  14.350  1.00                 C  
ATOM   3028  N   ALA   643     -13.358 -47.909  11.762  1.00                 N  
ATOM   3029  CA  ALA   643     -14.461 -47.121  11.219  1.00                 C  
ATOM   3030  C   ALA   643     -15.483 -48.026  10.552  1.00                 C  
ATOM   3031  O   ALA   643     -16.679 -47.734  10.549  1.00                 O  
ATOM   3032  CB  ALA   643     -13.939 -46.089  10.231  1.00                 C  
ATOM   3033  N   THR   644     -15.000 -49.129   9.990  1.00                 N  
ATOM   3034  CA  THR   644     -15.843 -50.035   9.221  1.00                 C  
ATOM   3035  C   THR   644     -16.547 -51.074  10.091  1.00                 C  
ATOM   3036  O   THR   644     -17.661 -51.491   9.780  1.00                 O  
ATOM   3037  CB  THR   644     -15.036 -50.775   8.138  1.00                 C  
ATOM   3038  OG1 THR   644     -14.003 -51.552   8.756  1.00                 O  
ATOM   3039  CG2 THR   644     -14.392 -49.782   7.183  1.00                 C  
ATOM   3040  N   LYS   645     -15.903 -51.491  11.177  1.00                 N  
ATOM   3041  CA  LYS   645     -16.550 -52.392  12.127  1.00                 C  
ATOM   3042  C   LYS   645     -17.650 -51.651  12.886  1.00                 C  
ATOM   3043  O   LYS   645     -18.651 -52.244  13.292  1.00                 O  
ATOM   3044  CB  LYS   645     -15.522 -52.974  13.099  1.00                 C  
ATOM   3045  CD  LYS   645     -15.001 -54.620  14.921  1.00                 C  
ATOM   3046  CE  LYS   645     -15.575 -55.629  15.902  1.00                 C  
ATOM   3047  CG  LYS   645     -16.095 -53.990  14.073  1.00                 C  
ATOM   3048  NZ  LYS   645     -14.515 -56.252  16.742  1.00                 N  
ATOM   3049  N   GLN   646     -17.450 -50.348  13.070  1.00                 N  
ATOM   3050  CA  GLN   646     -18.443 -49.480  13.699  1.00                 C  
ATOM   3051  C   GLN   646     -19.615 -49.216  12.759  1.00                 C  
ATOM   3052  O   GLN   646     -20.773 -49.432  13.117  1.00                 O  
ATOM   3053  CB  GLN   646     -17.804 -48.157  14.127  1.00                 C  
ATOM   3054  CD  GLN   646     -16.141 -46.975  15.616  1.00                 C  
ATOM   3055  CG  GLN   646     -16.827 -48.286  15.284  1.00                 C  
ATOM   3056  OE1 GLN   646     -16.003 -46.102  14.759  1.00                 O  
ATOM   3057  NE2 GLN   646     -15.707 -46.835  16.863  1.00                 N  
ATOM   3058  N   ARG   647     -19.306 -48.739  11.558  1.00                 N  
ATOM   3059  CA  ARG   647     -20.324 -48.506  10.542  1.00                 C  
ATOM   3060  C   ARG   647     -21.176 -49.753  10.333  1.00                 C  
ATOM   3061  O   ARG   647     -22.396 -49.663  10.191  1.00                 O  
ATOM   3062  CB  ARG   647     -19.677 -48.080   9.223  1.00                 C  
ATOM   3063  CD  ARG   647     -21.577 -46.682   8.366  1.00                 C  
ATOM   3064  NE  ARG   647     -22.564 -46.491   7.305  1.00                 N  
ATOM   3065  CG  ARG   647     -20.664 -47.866   8.088  1.00                 C  
ATOM   3066  CZ  ARG   647     -23.731 -47.124   7.248  1.00                 C  
ATOM   3067  NH1 ARG   647     -24.566 -46.886   6.246  1.00                 N  
ATOM   3068  NH2 ARG   647     -24.061 -47.992   8.194  1.00                 N  
ATOM   3069  N   TRP   648     -20.525 -50.914  10.322  1.00                 N  
ATOM   3070  CA  TRP   648     -21.218 -52.189  10.159  1.00                 C  
ATOM   3071  C   TRP   648     -22.122 -52.502  11.347  1.00                 C  
ATOM   3072  O   TRP   648     -23.316 -52.752  11.179  1.00                 O  
ATOM   3073  CB  TRP   648     -20.212 -53.325   9.965  1.00                 C  
ATOM   3074  CG  TRP   648     -20.851 -54.666   9.772  1.00                 C  
ATOM   3075  CD1 TRP   648     -21.078 -55.611  10.730  1.00                 C  
ATOM   3076  NE1 TRP   648     -21.684 -56.713  10.175  1.00                 N  
ATOM   3077  CD2 TRP   648     -21.345 -55.212   8.543  1.00                 C  
ATOM   3078  CE2 TRP   648     -21.858 -56.490   8.832  1.00                 C  
ATOM   3079  CH2 TRP   648     -22.467 -56.825   6.575  1.00                 C  
ATOM   3080  CZ2 TRP   648     -22.422 -57.307   7.853  1.00                 C  
ATOM   3081  CE3 TRP   648     -21.404 -54.744   7.227  1.00                 C  
ATOM   3082  CZ3 TRP   648     -21.965 -55.557   6.260  1.00                 C  
ATOM   3083  N   LEU   649     -21.548 -52.489  12.547  1.00                 N  
ATOM   3084  CA  LEU   649     -22.315 -52.793  13.749  1.00                 C  
ATOM   3085  C   LEU   649     -23.449 -51.791  13.919  1.00                 C  
ATOM   3086  O   LEU   649     -24.428 -52.065  14.607  1.00                 O  
ATOM   3087  CB  LEU   649     -21.406 -52.789  14.980  1.00                 C  
ATOM   3088  CG  LEU   649     -20.367 -53.909  15.059  1.00                 C  
ATOM   3089  CD1 LEU   649     -19.437 -53.696  16.244  1.00                 C  
ATOM   3090  CD2 LEU   649     -21.046 -55.266  15.156  1.00                 C  
ATOM   3091  N   LYS   650     -23.311 -50.625  13.296  1.00                 N  
ATOM   3092  CA  LYS   650     -24.387 -49.644  13.293  1.00                 C  
ATOM   3093  C   LYS   650     -25.360 -49.971  12.163  1.00                 C  
ATOM   3094  O   LYS   650     -26.544 -49.641  12.228  1.00                 O  
ATOM   3095  CB  LYS   650     -23.822 -48.230  13.143  1.00                 C  
ATOM   3096  CD  LYS   650     -22.523 -46.329  14.140  1.00                 C  
ATOM   3097  CE  LYS   650     -21.763 -45.831  15.359  1.00                 C  
ATOM   3098  CG  LYS   650     -23.048 -47.739  14.355  1.00                 C  
ATOM   3099  NZ  LYS   650     -21.206 -44.466  15.147  1.00                 N  
ATOM   3100  N   ALA   651     -24.854 -50.631  11.127  1.00                 N  
ATOM   3101  CA  ALA   651     -25.688 -51.045  10.007  1.00                 C  
ATOM   3102  C   ALA   651     -26.622 -52.185  10.403  1.00                 C  
ATOM   3103  O   ALA   651     -27.735 -52.290   9.888  1.00                 O  
ATOM   3104  CB  ALA   651     -24.823 -51.466   8.829  1.00                 C  
ATOM   3105  N   ILE   652     -26.166 -53.037  11.318  1.00                 N  
ATOM   3106  CA  ILE   652     -26.973 -54.160  11.790  1.00                 C  
ATOM   3107  C   ILE   652     -28.058 -53.709  12.772  1.00                 C  
ATOM   3108  O   ILE   652     -29.157 -54.267  12.796  1.00                 O  
ATOM   3109  CB  ILE   652     -26.101 -55.243  12.452  1.00                 C  
ATOM   3110  CD1 ILE   652     -27.304 -57.171  11.297  1.00                 C  
ATOM   3111  CG1 ILE   652     -26.893 -56.542  12.610  1.00                 C  
ATOM   3112  CG2 ILE   652     -25.554 -54.747  13.782  1.00                 C  
ATOM   3113  N   GLN   653     -27.742 -52.698  13.576  1.00                 N  
ATOM   3114  CA  GLN   653     -28.700 -52.126  14.518  1.00                 C  
ATOM   3115  C   GLN   653     -29.818 -51.438  13.748  1.00                 C  
ATOM   3116  O   GLN   653     -30.896 -51.170  14.284  1.00                 O  
ATOM   3117  CB  GLN   653     -28.002 -51.146  15.463  1.00                 C  
ATOM   3118  CD  GLN   653     -26.340 -50.799  17.333  1.00                 C  
ATOM   3119  CG  GLN   653     -27.031 -51.802  16.431  1.00                 C  
ATOM   3120  OE1 GLN   653     -26.127 -49.649  16.949  1.00                 O  
ATOM   3121  NE2 GLN   653     -25.987 -51.232  18.538  1.00                 N  
ATOM   3122  N   ASP   654     -29.543 -51.162  12.479  1.00                 N  
ATOM   3123  CA  ASP   654     -30.448 -50.400  11.633  1.00                 C  
ATOM   3124  C   ASP   654     -31.440 -51.308  10.914  1.00                 C  
ATOM   3125  O   ASP   654     -32.592 -50.933  10.698  1.00                 O  
ATOM   3126  CB  ASP   654     -29.661 -49.578  10.611  1.00                 C  
ATOM   3127  CG  ASP   654     -28.815 -48.499  11.258  1.00                 C  
ATOM   3128  OD1 ASP   654     -29.168 -48.055  12.371  1.00                 O  
ATOM   3129  OD2 ASP   654     -27.799 -48.097  10.652  1.00                 O  
ATOM   3130  N   GLN   655     -30.986 -52.503  10.547  1.00                 N  
ATOM   3131  CA  GLN   655     -31.821 -53.442   9.804  1.00                 C  
ATOM   3132  C   GLN   655     -32.825 -54.130  10.721  1.00                 C  
ATOM   3133  O   GLN   655     -33.858 -54.625  10.268  1.00                 O  
ATOM   3134  CB  GLN   655     -30.954 -54.486   9.097  1.00                 C  
ATOM   3135  CD  GLN   655     -32.320 -56.605   8.931  1.00                 C  
ATOM   3136  CG  GLN   655     -31.731 -55.423   8.186  1.00                 C  
ATOM   3137  OE1 GLN   655     -31.771 -57.053   9.937  1.00                 O  
ATOM   3138  NE2 GLN   655     -33.443 -57.113   8.437  1.00                 N  
ATOM   3139  N   ARG   656     -32.519 -54.149  12.013  1.00                 N  
ATOM   3140  CA  ARG   656     -33.421 -54.726  13.001  1.00                 C  
ATOM   3141  C   ARG   656     -34.537 -53.757  13.385  1.00                 C  
ATOM   3142  O   ARG   656     -35.693 -54.158  13.510  1.00                 O  
ATOM   3143  CB  ARG   656     -32.648 -55.144  14.253  1.00                 C  
ATOM   3144  CD  ARG   656     -30.955 -56.665  15.312  1.00                 C  
ATOM   3145  NE  ARG   656     -30.072 -57.815  15.132  1.00                 N  
ATOM   3146  CG  ARG   656     -31.728 -56.337  14.045  1.00                 C  
ATOM   3147  CZ  ARG   656     -29.206 -58.242  16.045  1.00                 C  
ATOM   3148  NH1 ARG   656     -28.444 -59.298  15.793  1.00                 N  
ATOM   3149  NH2 ARG   656     -29.104 -57.613  17.208  1.00                 N  
ATOM   3150  N   GLN   657     -34.192 -52.485  13.569  1.00                 N  
ATOM   3151  CA  GLN   657     -35.193 -51.470  13.897  1.00                 C  
ATOM   3152  C   GLN   657     -36.161 -51.248  12.740  1.00                 C  
ATOM   3153  O   GLN   657     -37.294 -50.805  12.939  1.00                 O  
ATOM   3154  CB  GLN   657     -34.515 -50.150  14.270  1.00                 C  
ATOM   3155  CD  GLN   657     -33.062 -48.882  15.900  1.00                 C  
ATOM   3156  CG  GLN   657     -33.755 -50.193  15.586  1.00                 C  
ATOM   3157  OE1 GLN   657     -32.728 -48.112  14.999  1.00                 O  
ATOM   3158  NE2 GLN   657     -32.842 -48.623  17.184  1.00                 N  
ATOM   3159  N   ARG   658     -35.698 -51.547  11.531  1.00                 N  
ATOM   3160  CA  ARG   658     -36.511 -51.395  10.332  1.00                 C  
ATOM   3161  C   ARG   658     -37.530 -52.522  10.201  1.00                 C  
ATOM   3162  O   ARG   658     -38.694 -52.280   9.885  1.00                 O  
ATOM   3163  CB  ARG   658     -35.624 -51.348   9.086  1.00                 C  
ATOM   3164  CD  ARG   658     -37.107 -49.862   7.709  1.00                 C  
ATOM   3165  NE  ARG   658     -37.872 -49.717   6.473  1.00                 N  
ATOM   3166  CG  ARG   658     -36.393 -51.202   7.783  1.00                 C  
ATOM   3167  CZ  ARG   658     -37.371 -49.243   5.336  1.00                 C  
ATOM   3168  NH1 ARG   658     -38.143 -49.147   4.262  1.00                 N  
ATOM   3169  NH2 ARG   658     -36.101 -48.868   5.277  1.00                 N  
ATOM   3170  N   VAL   659     -37.088 -53.753  10.437  1.00                 N  
ATOM   3171  CA  VAL   659     -37.991 -54.898  10.418  1.00                 C  
ATOM   3172  C   VAL   659     -38.988 -54.789  11.568  1.00                 C  
ATOM   3173  O   VAL   659     -40.131 -55.234  11.461  1.00                 O  
ATOM   3174  CB  VAL   659     -37.218 -56.228  10.499  1.00                 C  
ATOM   3175  CG1 VAL   659     -36.653 -56.432  11.896  1.00                 C  
ATOM   3176  CG2 VAL   659     -38.117 -57.391  10.108  1.00                 C  
ATOM   3177  N   ILE   660     -38.536 -54.191  12.667  1.00                 N  
ATOM   3178  CA  ILE   660     -39.379 -53.920  13.825  1.00                 C  
ATOM   3179  C   ILE   660     -40.371 -52.824  13.487  1.00                 C  
ATOM   3180  O   ILE   660     -41.539 -52.878  13.870  1.00                 O  
ATOM   3181  CB  ILE   660     -38.539 -53.532  15.056  1.00                 C  
ATOM   3182  CD1 ILE   660     -36.661 -54.368  16.564  1.00                 C  
ATOM   3183  CG1 ILE   660     -37.709 -54.726  15.533  1.00                 C  
ATOM   3184  CG2 ILE   660     -39.432 -52.987  16.160  1.00                 C  
ATOM   3185  N   GLU   661     -39.878 -51.820  12.772  1.00                 N  
ATOM   3186  CA  GLU   661     -40.688 -50.684  12.364  1.00                 C  
ATOM   3187  C   GLU   661     -41.623 -51.066  11.218  1.00                 C  
ATOM   3188  O   GLU   661     -42.696 -50.481  11.058  1.00                 O  
ATOM   3189  CB  GLU   661     -39.797 -49.511  11.950  1.00                 C  
ATOM   3190  CD  GLU   661     -41.328 -47.661  12.732  1.00                 C  
ATOM   3191  CG  GLU   661     -40.562 -48.255  11.567  1.00                 C  
ATOM   3192  OE1 GLU   661     -40.968 -47.955  13.891  1.00                 O  
ATOM   3193  OE2 GLU   661     -42.289 -46.901  12.486  1.00                 O  
ATOM   3194  N   ASP   662     -41.206 -52.050  10.425  1.00                 N  
ATOM   3195  CA  ASP   662     -42.000 -52.539   9.300  1.00                 C  
ATOM   3196  C   ASP   662     -43.081 -53.517   9.746  1.00                 C  
ATOM   3197  O   ASP   662     -44.270 -53.269   9.551  1.00                 O  
ATOM   3198  CB  ASP   662     -41.100 -53.209   8.260  1.00                 C  
ATOM   3199  CG  ASP   662     -40.231 -52.214   7.515  1.00                 C  
ATOM   3200  OD1 ASP   662     -40.511 -51.000   7.599  1.00                 O  
ATOM   3201  OD2 ASP   662     -39.269 -52.650   6.847  1.00                 O  
ATOM   3202  N   ARG   663     -42.659 -54.637  10.326  1.00                 N  
ATOM   3203  CA  ARG   663     -43.595 -55.644  10.818  1.00                 C  
ATOM   3204  C   ARG   663     -44.612 -55.020  11.765  1.00                 C  
ATOM   3205  O   ARG   663     -45.799 -55.345  11.723  1.00                 O  
ATOM   3206  CB  ARG   663     -42.843 -56.777  11.520  1.00                 C  
ATOM   3207  CD  ARG   663     -42.924 -59.011  12.660  1.00                 C  
ATOM   3208  NE  ARG   663     -43.773 -60.072  13.197  1.00                 N  
ATOM   3209  CG  ARG   663     -43.739 -57.895  12.028  1.00                 C  
ATOM   3210  CZ  ARG   663     -43.313 -61.170  13.788  1.00                 C  
ATOM   3211  NH1 ARG   663     -44.160 -62.081  14.247  1.00                 N  
ATOM   3212  NH2 ARG   663     -42.006 -61.354  13.919  1.00                 N  
ATOM   3213  N   GLU   664     -44.136 -54.122  12.621  1.00                 N  
ATOM   3214  CA  GLU   664     -45.015 -53.398  13.528  1.00                 C  
ATOM   3215  C   GLU   664     -45.959 -52.489  12.750  1.00                 C  
ATOM   3216  O   GLU   664     -47.158 -52.448  13.023  1.00                 O  
ATOM   3217  CB  GLU   664     -44.196 -52.582  14.530  1.00                 C  
ATOM   3218  CD  GLU   664     -44.186 -51.101  16.576  1.00                 C  
ATOM   3219  CG  GLU   664     -45.033 -51.863  15.576  1.00                 C  
ATOM   3220  OE1 GLU   664     -42.946 -51.249  16.540  1.00                 O  
ATOM   3221  OE2 GLU   664     -44.762 -50.355  17.396  1.00                 O  
TER
