# Supplementary material for: Comparative Single-Cell Transcriptomics Reveals Novel Genes Involved in Bivalve Embryonic Shell Formation and Questions Ontogenetic Homology of Molluscan Shell Types
Source: Front Cell Dev Biol. 2022 Jun 9;10:883755. doi: 10.3389/fcell.2022.883755 (PMC9261976; doi:10.3389/fcell.2022.883755)
Supplement: Supplementary file 1 [file DataSheet1.ZIP › Supplementary_File1/s_f_2/7b2b835bf677fd99.final.pdb]

SSBOND   1 CYS     55    CYS    236
SSBOND   2 CYS    265    CYS    346
SSBOND   3 CYS    320    CYS    338
ATOM      1  N   SER    42      50.748 -34.434  25.403  1.00                 N  
ATOM      2  CA  SER    42      50.504 -35.826  25.079  1.00                 C  
ATOM      3  C   SER    42      51.793 -36.640  24.979  1.00                 C  
ATOM      4  O   SER    42      51.879 -37.743  25.522  1.00                 O  
ATOM      5  CB  SER    42      49.730 -35.942  23.764  1.00                 C  
ATOM      6  OG  SER    42      48.425 -35.405  23.892  1.00                 O  
ATOM      7  N   ARG    43      52.798 -36.087  24.310  1.00                 N  
ATOM      8  CA  ARG    43      54.012 -36.840  24.002  1.00                 C  
ATOM      9  C   ARG    43      54.938 -37.038  25.195  1.00                 C  
ATOM     10  O   ARG    43      55.591 -38.076  25.309  1.00                 O  
ATOM     11  CB  ARG    43      54.800 -36.153  22.885  1.00                 C  
ATOM     12  CD  ARG    43      54.938 -35.472  20.473  1.00                 C  
ATOM     13  NE  ARG    43      54.311 -35.531  19.155  1.00                 N  
ATOM     14  CG  ARG    43      54.129 -36.216  21.523  1.00                 C  
ATOM     15  CZ  ARG    43      54.752 -34.873  18.088  1.00                 C  
ATOM     16  NH1 ARG    43      54.117 -34.987  16.929  1.00                 N  
ATOM     17  NH2 ARG    43      55.827 -34.101  18.182  1.00                 N  
ATOM     18  N   ASP    44      55.008 -36.041  26.070  1.00                 N  
ATOM     19  CA  ASP    44      55.849 -36.132  27.259  1.00                 C  
ATOM     20  C   ASP    44      55.428 -37.307  28.141  1.00                 C  
ATOM     21  O   ASP    44      54.267 -37.723  28.131  1.00                 O  
ATOM     22  CB  ASP    44      55.791 -34.828  28.057  1.00                 C  
ATOM     23  CG  ASP    44      56.510 -33.688  27.363  1.00                 C  
ATOM     24  OD1 ASP    44      57.238 -33.953  26.383  1.00                 O  
ATOM     25  OD2 ASP    44      56.344 -32.529  27.799  1.00                 O  
ATOM     26  N   GLN    45      56.389 -37.838  28.894  1.00                 N  
ATOM     27  CA  GLN    45      56.131 -38.910  29.853  1.00                 C  
ATOM     28  C   GLN    45      56.937 -38.673  31.125  1.00                 C  
ATOM     29  O   GLN    45      58.114 -39.026  31.209  1.00                 O  
ATOM     30  CB  GLN    45      56.472 -40.270  29.241  1.00                 C  
ATOM     31  CD  GLN    45      54.182 -40.957  28.427  1.00                 C  
ATOM     32  CG  GLN    45      55.615 -40.644  28.043  1.00                 C  
ATOM     33  OE1 GLN    45      53.907 -41.367  29.554  1.00                 O  
ATOM     34  NE2 GLN    45      53.264 -40.765  27.487  1.00                 N  
ATOM     35  N   LEU    46      56.275 -38.074  32.111  1.00                 N  
ATOM     36  CA  LEU    46      56.905 -37.683  33.361  1.00                 C  
ATOM     37  C   LEU    46      56.074 -38.149  34.546  1.00                 C  
ATOM     38  O   LEU    46      54.883 -38.420  34.415  1.00                 O  
ATOM     39  CB  LEU    46      57.101 -36.166  33.411  1.00                 C  
ATOM     40  CG  LEU    46      57.985 -35.561  32.319  1.00                 C  
ATOM     41  CD1 LEU    46      57.949 -34.041  32.379  1.00                 C  
ATOM     42  CD2 LEU    46      59.415 -36.061  32.446  1.00                 C  
ATOM     43  N   ALA    47      56.720 -38.254  35.700  1.00                 N  
ATOM     44  CA  ALA    47      56.028 -38.562  36.940  1.00                 C  
ATOM     45  C   ALA    47      55.086 -37.431  37.299  1.00                 C  
ATOM     46  O   ALA    47      55.062 -36.396  36.634  1.00                 O  
ATOM     47  CB  ALA    47      57.029 -38.807  38.059  1.00                 C  
ATOM     48  N   TYR    48      54.329 -37.623  38.371  1.00                 N  
ATOM     49  CA  TYR    48      53.432 -36.590  38.849  1.00                 C  
ATOM     50  C   TYR    48      54.247 -35.449  39.439  1.00                 C  
ATOM     51  O   TYR    48      54.008 -34.276  39.150  1.00                 O  
ATOM     52  CB  TYR    48      52.459 -37.161  39.882  1.00                 C  
ATOM     53  CG  TYR    48      51.491 -36.143  40.441  1.00                 C  
ATOM     54  OH  TYR    48      48.817 -33.348  41.966  1.00                 O  
ATOM     55  CZ  TYR    48      49.703 -34.272  41.462  1.00                 C  
ATOM     56  CD1 TYR    48      50.194 -36.052  39.952  1.00                 C  
ATOM     57  CE1 TYR    48      49.302 -35.124  40.456  1.00                 C  
ATOM     58  CD2 TYR    48      51.877 -35.276  41.455  1.00                 C  
ATOM     59  CE2 TYR    48      50.999 -34.342  41.971  1.00                 C  
ATOM     60  N   PRO    49      55.227 -35.816  40.256  1.00                 N  
ATOM     61  CA  PRO    49      56.101 -34.848  40.904  1.00                 C  
ATOM     62  C   PRO    49      56.963 -34.100  39.894  1.00                 C  
ATOM     63  O   PRO    49      57.247 -32.910  40.064  1.00                 O  
ATOM     64  CB  PRO    49      56.959 -35.696  41.845  1.00                 C  
ATOM     65  CD  PRO    49      55.384 -37.211  40.869  1.00                 C  
ATOM     66  CG  PRO    49      56.119 -36.893  42.141  1.00                 C  
ATOM     67  N   GLY    50      57.388 -34.818  38.854  1.00                 N  
ATOM     68  CA  GLY    50      58.175 -34.246  37.764  1.00                 C  
ATOM     69  C   GLY    50      57.304 -33.353  36.897  1.00                 C  
ATOM     70  O   GLY    50      57.727 -32.279  36.458  1.00                 O  
ATOM     71  N   ALA    51      56.073 -33.797  36.668  1.00                 N  
ATOM     72  CA  ALA    51      55.133 -33.032  35.868  1.00                 C  
ATOM     73  C   ALA    51      54.745 -31.772  36.623  1.00                 C  
ATOM     74  O   ALA    51      54.690 -30.686  36.042  1.00                 O  
ATOM     75  CB  ALA    51      53.910 -33.874  35.538  1.00                 C  
ATOM     76  N   ALA    52      54.503 -31.916  37.923  1.00                 N  
ATOM     77  CA  ALA    52      54.116 -30.784  38.755  1.00                 C  
ATOM     78  C   ALA    52      55.151 -29.681  38.604  1.00                 C  
ATOM     79  O   ALA    52      54.832 -28.486  38.608  1.00                 O  
ATOM     80  CB  ALA    52      53.978 -31.216  40.207  1.00                 C  
ATOM     81  N   THR    53      56.401 -30.108  38.464  1.00                 N  
ATOM     82  CA  THR    53      57.515 -29.193  38.313  1.00                 C  
ATOM     83  C   THR    53      57.451 -28.518  36.954  1.00                 C  
ATOM     84  O   THR    53      57.501 -27.293  36.865  1.00                 O  
ATOM     85  CB  THR    53      58.865 -29.915  38.480  1.00                 C  
ATOM     86  OG1 THR    53      58.951 -30.476  39.796  1.00                 O  
ATOM     87  CG2 THR    53      60.017 -28.940  38.290  1.00                 C  
ATOM     88  N   ALA    54      57.314 -29.323  35.903  1.00                 N  
ATOM     89  CA  ALA    54      57.287 -28.809  34.535  1.00                 C  
ATOM     90  C   ALA    54      56.215 -27.750  34.323  1.00                 C  
ATOM     91  O   ALA    54      56.365 -26.885  33.466  1.00                 O  
ATOM     92  CB  ALA    54      57.071 -29.944  33.546  1.00                 C  
ATOM     93  N   CYS    55      55.123 -27.838  35.075  1.00                 N  
ATOM     94  CA  CYS    55      54.080 -26.821  35.010  1.00                 C  
ATOM     95  C   CYS    55      54.502 -25.569  35.762  1.00                 C  
ATOM     96  O   CYS    55      54.347 -24.458  35.262  1.00                 O  
ATOM     97  CB  CYS    55      52.767 -27.363  35.577  1.00                 C  
ATOM     98  SG  CYS    55      51.985 -28.640  34.563  1.00                 S  
ATOM     99  N   ALA    56      55.040 -25.768  36.963  1.00                 N  
ATOM    100  CA  ALA    56      55.523 -24.675  37.804  1.00                 C  
ATOM    101  C   ALA    56      56.582 -23.851  37.063  1.00                 C  
ATOM    102  O   ALA    56      56.634 -22.626  37.192  1.00                 O  
ATOM    103  CB  ALA    56      56.090 -25.219  39.106  1.00                 C  
ATOM    104  N   GLY    57      57.416 -24.542  36.289  1.00                 N  
ATOM    105  CA  GLY    57      58.477 -23.918  35.504  1.00                 C  
ATOM    106  C   GLY    57      57.950 -22.973  34.427  1.00                 C  
ATOM    107  O   GLY    57      58.712 -22.176  33.886  1.00                 O  
ATOM    108  N   VAL    58      56.664 -23.077  34.100  1.00                 N  
ATOM    109  CA  VAL    58      56.059 -22.242  33.059  1.00                 C  
ATOM    110  C   VAL    58      55.128 -21.166  33.623  1.00                 C  
ATOM    111  O   VAL    58      54.271 -20.639  32.908  1.00                 O  
ATOM    112  CB  VAL    58      55.275 -23.090  32.040  1.00                 C  
ATOM    113  CG1 VAL    58      56.211 -24.033  31.300  1.00                 C  
ATOM    114  CG2 VAL    58      54.168 -23.868  32.734  1.00                 C  
ATOM    115  N   ASP    59      55.290 -20.843  34.903  1.00                 N  
ATOM    116  CA  ASP    59      54.421 -19.877  35.548  1.00                 C  
ATOM    117  C   ASP    59      53.032 -20.469  35.675  1.00                 C  
ATOM    118  O   ASP    59      52.037 -19.745  35.784  1.00                 O  
ATOM    119  CB  ASP    59      54.394 -18.568  34.756  1.00                 C  
ATOM    120  CG  ASP    59      55.742 -17.874  34.732  1.00                 C  
ATOM    121  OD1 ASP    59      56.515 -18.044  35.698  1.00                 O  
ATOM    122  OD2 ASP    59      56.025 -17.160  33.747  1.00                 O  
ATOM    123  N   GLY    60      52.988 -21.802  35.651  1.00                 N  
ATOM    124  CA  GLY    60      51.746 -22.560  35.688  1.00                 C  
ATOM    125  C   GLY    60      51.723 -23.547  36.849  1.00                 C  
ATOM    126  O   GLY    60      52.533 -23.474  37.772  1.00                 O  
ATOM    127  N   ARG    61      50.765 -24.461  36.790  1.00                 N  
ATOM    128  CA  ARG    61      50.626 -25.537  37.759  1.00                 C  
ATOM    129  C   ARG    61      49.825 -26.640  37.101  1.00                 C  
ATOM    130  O   ARG    61      49.352 -26.470  35.976  1.00                 O  
ATOM    131  CB  ARG    61      49.956 -25.025  39.036  1.00                 C  
ATOM    132  CD  ARG    61      48.346 -23.269  38.246  1.00                 C  
ATOM    133  NE  ARG    61      48.902 -22.225  39.103  1.00                 N  
ATOM    134  CG  ARG    61      48.493 -24.651  38.862  1.00                 C  
ATOM    135  CZ  ARG    61      49.144 -20.981  38.704  1.00                 C  
ATOM    136  NH1 ARG    61      49.651 -20.098  39.554  1.00                 N  
ATOM    137  NH2 ARG    61      48.878 -20.621  37.456  1.00                 N  
ATOM    138  N   LEU    62      49.707 -27.782  37.768  1.00                 N  
ATOM    139  CA  LEU    62      48.934 -28.882  37.211  1.00                 C  
ATOM    140  C   LEU    62      47.442 -28.543  37.190  1.00                 C  
ATOM    141  O   LEU    62      46.959 -27.724  37.977  1.00                 O  
ATOM    142  CB  LEU    62      49.174 -30.164  38.010  1.00                 C  
ATOM    143  CG  LEU    62      50.603 -30.711  38.001  1.00                 C  
ATOM    144  CD1 LEU    62      50.725 -31.911  38.929  1.00                 C  
ATOM    145  CD2 LEU    62      51.025 -31.089  36.590  1.00                 C  
ATOM    146  N   ALA    63      46.729 -29.198  36.281  1.00                 N  
ATOM    147  CA  ALA    63      45.332 -28.898  35.972  1.00                 C  
ATOM    148  C   ALA    63      44.420 -28.830  37.190  1.00                 C  
ATOM    149  O   ALA    63      44.658 -29.487  38.195  1.00                 O  
ATOM    150  CB  ALA    63      44.768 -29.931  35.008  1.00                 C  
ATOM    151  N   VAL    64      43.438 -27.942  37.137  1.00                 N  
ATOM    152  CA  VAL    64      42.390 -27.933  38.141  1.00                 C  
ATOM    153  C   VAL    64      41.036 -27.797  37.460  1.00                 C  
ATOM    154  O   VAL    64      40.788 -26.828  36.746  1.00                 O  
ATOM    155  CB  VAL    64      42.599 -26.802  39.165  1.00                 C  
ATOM    156  CG1 VAL    64      41.480 -26.803  40.196  1.00                 C  
ATOM    157  CG2 VAL    64      43.953 -26.942  39.844  1.00                 C  
ATOM    158  N   LEU    65      40.177 -28.790  37.663  1.00                 N  
ATOM    159  CA  LEU    65      38.821 -28.763  37.124  1.00                 C  
ATOM    160  C   LEU    65      37.839 -28.398  38.236  1.00                 C  
ATOM    161  O   LEU    65      37.358 -29.264  38.968  1.00                 O  
ATOM    162  CB  LEU    65      38.465 -30.114  36.501  1.00                 C  
ATOM    163  CG  LEU    65      39.360 -30.588  35.354  1.00                 C  
ATOM    164  CD1 LEU    65      38.955 -31.981  34.897  1.00                 C  
ATOM    165  CD2 LEU    65      39.303 -29.612  34.189  1.00                 C  
ATOM    166  N   ASP    66      37.549 -27.107  38.356  1.00                 N  
ATOM    167  CA  ASP    66      36.751 -26.599  39.462  1.00                 C  
ATOM    168  C   ASP    66      35.269 -26.413  39.123  1.00                 C  
ATOM    169  O   ASP    66      34.435 -26.240  40.017  1.00                 O  
ATOM    170  CB  ASP    66      37.309 -25.263  39.956  1.00                 C  
ATOM    171  CG  ASP    66      38.685 -25.401  40.579  1.00                 C  
ATOM    172  OD1 ASP    66      38.856 -26.275  41.454  1.00                 O  
ATOM    173  OD2 ASP    66      39.592 -24.634  40.191  1.00                 O  
ATOM    174  N   ASN    67      34.938 -26.495  37.842  1.00                 N  
ATOM    175  CA  ASN    67      33.585 -26.220  37.393  1.00                 C  
ATOM    176  C   ASN    67      33.245 -27.271  36.375  1.00                 C  
ATOM    177  O   ASN    67      34.134 -27.847  35.755  1.00                 O  
ATOM    178  CB  ASN    67      33.483 -24.797  36.839  1.00                 C  
ATOM    179  CG  ASN    67      32.048 -24.338  36.675  1.00                 C  
ATOM    180  OD1 ASN    67      31.411 -24.612  35.658  1.00                 O  
ATOM    181  ND2 ASN    67      31.534 -23.635  37.678  1.00                 N  
ATOM    182  N   VAL    68      31.958 -27.517  36.189  1.00                 N  
ATOM    183  CA  VAL    68      31.534 -28.506  35.215  1.00                 C  
ATOM    184  C   VAL    68      31.852 -27.991  33.820  1.00                 C  
ATOM    185  O   VAL    68      32.084 -28.769  32.898  1.00                 O  
ATOM    186  CB  VAL    68      30.035 -28.830  35.355  1.00                 C  
ATOM    187  CG1 VAL    68      29.575 -29.725  34.215  1.00                 C  
ATOM    188  CG2 VAL    68      29.755 -29.485  36.699  1.00                 C  
ATOM    189  N   GLU    69      31.848 -26.672  33.668  1.00                 N  
ATOM    190  CA  GLU    69      32.154 -26.071  32.382  1.00                 C  
ATOM    191  C   GLU    69      33.572 -26.433  31.939  1.00                 C  
ATOM    192  O   GLU    69      33.817 -26.647  30.752  1.00                 O  
ATOM    193  CB  GLU    69      31.991 -24.551  32.448  1.00                 C  
ATOM    194  CD  GLU    69      30.432 -22.582  32.715  1.00                 C  
ATOM    195  CG  GLU    69      30.549 -24.087  32.574  1.00                 C  
ATOM    196  OE1 GLU    69      31.474 -21.920  32.905  1.00                 O  
ATOM    197  OE2 GLU    69      29.298 -22.064  32.635  1.00                 O  
ATOM    198  N   LEU    70      34.506 -26.499  32.884  1.00                 N  
ATOM    199  CA  LEU    70      35.892 -26.828  32.545  1.00                 C  
ATOM    200  C   LEU    70      35.979 -28.242  31.972  1.00                 C  
ATOM    201  O   LEU    70      36.643 -28.472  30.957  1.00                 O  
ATOM    202  CB  LEU    70      36.791 -26.693  33.776  1.00                 C  
ATOM    203  CG  LEU    70      37.031 -25.271  34.287  1.00                 C  
ATOM    204  CD1 LEU    70      37.765 -25.296  35.619  1.00                 C  
ATOM    205  CD2 LEU    70      37.814 -24.458  33.267  1.00                 C  
ATOM    206  N   GLN    71      35.299 -29.182  32.624  1.00                 N  
ATOM    207  CA  GLN    71      35.281 -30.570  32.180  1.00                 C  
ATOM    208  C   GLN    71      34.668 -30.700  30.787  1.00                 C  
ATOM    209  O   GLN    71      35.194 -31.411  29.937  1.00                 O  
ATOM    210  CB  GLN    71      34.509 -31.440  33.174  1.00                 C  
ATOM    211  CD  GLN    71      34.373 -32.407  35.503  1.00                 C  
ATOM    212  CG  GLN    71      35.216 -31.639  34.505  1.00                 C  
ATOM    213  OE1 GLN    71      33.144 -32.351  35.466  1.00                 O  
ATOM    214  NE2 GLN    71      35.033 -33.130  36.401  1.00                 N  
ATOM    215  N   THR    72      33.557 -30.006  30.557  1.00                 N  
ATOM    216  CA  THR    72      32.872 -30.078  29.270  1.00                 C  
ATOM    217  C   THR    72      33.772 -29.502  28.178  1.00                 C  
ATOM    218  O   THR    72      33.831 -30.044  27.070  1.00                 O  
ATOM    219  CB  THR    72      31.528 -29.327  29.303  1.00                 C  
ATOM    220  OG1 THR    72      30.662 -29.933  30.271  1.00                 O  
ATOM    221  CG2 THR    72      30.852 -29.385  27.942  1.00                 C  
ATOM    222  N   LEU    73      34.468 -28.409  28.499  1.00                 N  
ATOM    223  CA  LEU    73      35.449 -27.810  27.586  1.00                 C  
ATOM    224  C   LEU    73      36.614 -28.742  27.293  1.00                 C  
ATOM    225  O   LEU    73      37.052 -28.867  26.151  1.00                 O  
ATOM    226  CB  LEU    73      35.983 -26.496  28.160  1.00                 C  
ATOM    227  CG  LEU    73      34.994 -25.330  28.218  1.00                 C  
ATOM    228  CD1 LEU    73      35.594 -24.152  28.970  1.00                 C  
ATOM    229  CD2 LEU    73      34.579 -24.907  26.817  1.00                 C  
ATOM    230  N   PHE    74      37.117 -29.393  28.329  1.00                 N  
ATOM    231  CA  PHE    74      38.248 -30.291  28.175  1.00                 C  
ATOM    232  C   PHE    74      37.854 -31.570  27.435  1.00                 C  
ATOM    233  O   PHE    74      38.670 -32.172  26.747  1.00                 O  
ATOM    234  CB  PHE    74      38.842 -30.643  29.540  1.00                 C  
ATOM    235  CG  PHE    74      39.602 -29.517  30.180  1.00                 C  
ATOM    236  CZ  PHE    74      41.013 -27.432  31.358  1.00                 C  
ATOM    237  CD1 PHE    74      39.127 -28.905  31.327  1.00                 C  
ATOM    238  CE1 PHE    74      39.826 -27.869  31.915  1.00                 C  
ATOM    239  CD2 PHE    74      40.792 -29.068  29.634  1.00                 C  
ATOM    240  CE2 PHE    74      41.491 -28.031  30.222  1.00                 C  
ATOM    241  N   ASN    75      36.592 -31.957  27.533  1.00                 N  
ATOM    242  CA  ASN    75      36.173 -33.290  27.110  1.00                 C  
ATOM    243  C   ASN    75      36.311 -33.735  25.629  1.00                 C  
ATOM    244  O   ASN    75      36.453 -34.940  25.418  1.00                 O  
ATOM    245  CB  ASN    75      34.703 -33.527  27.463  1.00                 C  
ATOM    246  CG  ASN    75      34.266 -34.956  27.208  1.00                 C  
ATOM    247  OD1 ASN    75      35.032 -35.896  27.417  1.00                 O  
ATOM    248  ND2 ASN    75      33.029 -35.123  26.755  1.00                 N  
ATOM    249  N   THR    76      36.280 -32.878  24.598  1.00                 N  
ATOM    250  CA  THR    76      36.297 -31.426  24.637  1.00                 C  
ATOM    251  C   THR    76      37.478 -30.997  23.785  1.00                 C  
ATOM    252  O   THR    76      37.335 -30.707  22.592  1.00                 O  
ATOM    253  CB  THR    76      36.403 -30.901  26.081  1.00                 C  
ATOM    254  OG1 THR    76      37.637 -31.339  26.662  1.00                 O  
ATOM    255  CG2 THR    76      35.253 -31.430  26.925  1.00                 C  
ATOM    256  N   GLN    77      37.923 -29.762  23.948  1.00                 N  
ATOM    257  CA  GLN    77      39.043 -29.238  23.183  1.00                 C  
ATOM    258  C   GLN    77      40.248 -30.178  23.355  1.00                 C  
ATOM    259  O   GLN    77      41.045 -30.395  22.438  1.00                 O  
ATOM    260  CB  GLN    77      39.381 -27.815  23.633  1.00                 C  
ATOM    261  CD  GLN    77      40.064 -26.909  21.377  1.00                 C  
ATOM    262  CG  GLN    77      40.475 -27.149  22.816  1.00                 C  
ATOM    263  OE1 GLN    77      39.032 -26.292  21.111  1.00                 O  
ATOM    264  NE2 GLN    77      40.871 -27.398  20.443  1.00                 N  
ATOM    265  N   MET    78      40.380 -30.742  24.554  1.00                 N  
ATOM    266  CA  MET    78      41.491 -31.653  24.821  1.00                 C  
ATOM    267  C   MET    78      41.092 -33.120  24.634  1.00                 C  
ATOM    268  O   MET    78      41.824 -33.921  24.046  1.00                 O  
ATOM    269  CB  MET    78      42.025 -31.445  26.240  1.00                 C  
ATOM    270  SD  MET    78      44.090 -29.814  25.372  1.00                 S  
ATOM    271  CE  MET    78      45.251 -31.024  26.002  1.00                 C  
ATOM    272  CG  MET    78      42.682 -30.093  26.463  1.00                 C  
ATOM    273  N   THR    79      39.922 -33.485  25.137  1.00                 N  
ATOM    274  CA  THR    79      39.480 -34.888  25.167  1.00                 C  
ATOM    275  C   THR    79      38.804 -35.567  23.996  1.00                 C  
ATOM    276  O   THR    79      38.789 -36.795  23.881  1.00                 O  
ATOM    277  CB  THR    79      38.488 -35.143  26.317  1.00                 C  
ATOM    278  OG1 THR    79      39.125 -34.865  27.571  1.00                 O  
ATOM    279  CG2 THR    79      38.032 -36.594  26.315  1.00                 C  
ATOM    280  N   SER    80      38.232 -34.780  23.105  1.00                 N  
ATOM    281  CA  SER    80      37.433 -35.372  22.047  1.00                 C  
ATOM    282  C   SER    80      38.202 -36.221  21.081  1.00                 C  
ATOM    283  O   SER    80      37.887 -37.391  20.847  1.00                 O  
ATOM    284  CB  SER    80      36.708 -34.285  21.251  1.00                 C  
ATOM    285  OG  SER    80      35.749 -33.619  22.054  1.00                 O  
ATOM    286  N   ALA    81      39.238 -35.644  20.493  1.00                 N  
ATOM    287  CA  ALA    81      40.013 -36.370  19.518  1.00                 C  
ATOM    288  C   ALA    81      41.389 -36.684  20.098  1.00                 C  
ATOM    289  O   ALA    81      42.237 -35.803  20.270  1.00                 O  
ATOM    290  CB  ALA    81      40.132 -35.568  18.231  1.00                 C  
ATOM    291  N   VAL    82      41.618 -37.945  20.454  1.00                 N  
ATOM    292  CA  VAL    82      42.944 -38.346  20.910  1.00                 C  
ATOM    293  C   VAL    82      42.876 -39.545  21.841  1.00                 C  
ATOM    294  O   VAL    82      41.830 -39.825  22.430  1.00                 O  
ATOM    295  CB  VAL    82      43.672 -37.187  21.616  1.00                 C  
ATOM    296  CG1 VAL    82      45.013 -37.655  22.162  1.00                 C  
ATOM    297  CG2 VAL    82      43.860 -36.017  20.664  1.00                 C  
ATOM    298  N   GLY    83      44.006 -40.246  21.954  1.00                 N  
ATOM    299  CA  GLY    83      44.155 -41.380  22.865  1.00                 C  
ATOM    300  C   GLY    83      45.273 -41.161  23.887  1.00                 C  
ATOM    301  O   GLY    83      46.448 -41.251  23.537  1.00                 O  
ATOM    302  N   GLU    84      44.915 -40.893  25.145  1.00                 N  
ATOM    303  CA  GLU    84      45.917 -40.719  26.203  1.00                 C  
ATOM    304  C   GLU    84      45.342 -40.826  27.617  1.00                 C  
ATOM    305  O   GLU    84      44.129 -40.856  27.812  1.00                 O  
ATOM    306  CB  GLU    84      46.618 -39.367  26.060  1.00                 C  
ATOM    307  CD  GLU    84      46.404 -36.851  25.981  1.00                 C  
ATOM    308  CG  GLU    84      45.697 -38.169  26.227  1.00                 C  
ATOM    309  OE1 GLU    84      47.583 -36.727  26.375  1.00                 O  
ATOM    310  OE2 GLU    84      45.780 -35.942  25.394  1.00                 O  
ATOM    311  N   PRO    85      46.247 -40.912  28.592  1.00                 N  
ATOM    312  CA  PRO    85      45.913 -40.819  30.011  1.00                 C  
ATOM    313  C   PRO    85      46.839 -39.811  30.679  1.00                 C  
ATOM    314  O   PRO    85      48.049 -40.032  30.744  1.00                 O  
ATOM    315  CB  PRO    85      46.126 -42.240  30.535  1.00                 C  
ATOM    316  CD  PRO    85      46.927 -42.224  28.280  1.00                 C  
ATOM    317  CG  PRO    85      47.171 -42.816  29.639  1.00                 C  
ATOM    318  N   VAL    86      46.271 -38.719  31.188  1.00                 N  
ATOM    319  CA  VAL    86      47.066 -37.566  31.596  1.00                 C  
ATOM    320  C   VAL    86      46.964 -37.233  33.092  1.00                 C  
ATOM    321  O   VAL    86      45.912 -37.407  33.695  1.00                 O  
ATOM    322  CB  VAL    86      46.683 -36.306  30.798  1.00                 C  
ATOM    323  CG1 VAL    86      46.957 -36.510  29.316  1.00                 C  
ATOM    324  CG2 VAL    86      45.223 -35.952  31.029  1.00                 C  
ATOM    325  N   TRP    87      48.053 -36.734  33.679  1.00                 N  
ATOM    326  CA  TRP    87      48.035 -36.266  35.066  1.00                 C  
ATOM    327  C   TRP    87      47.205 -34.988  35.138  1.00                 C  
ATOM    328  O   TRP    87      47.102 -34.257  34.152  1.00                 O  
ATOM    329  CB  TRP    87      49.460 -36.036  35.572  1.00                 C  
ATOM    330  CG  TRP    87      50.256 -37.297  35.719  1.00                 C  
ATOM    331  CD1 TRP    87      51.219 -37.762  34.871  1.00                 C  
ATOM    332  NE1 TRP    87      51.726 -38.951  35.336  1.00                 N  
ATOM    333  CD2 TRP    87      50.156 -38.256  36.780  1.00                 C  
ATOM    334  CE2 TRP    87      51.088 -39.274  36.508  1.00                 C  
ATOM    335  CH2 TRP    87      50.475 -40.444  38.465  1.00                 C  
ATOM    336  CZ2 TRP    87      51.256 -40.375  37.346  1.00                 C  
ATOM    337  CE3 TRP    87      49.370 -38.351  37.932  1.00                 C  
ATOM    338  CZ3 TRP    87      49.541 -39.445  38.759  1.00                 C  
ATOM    339  N   VAL    88      46.594 -34.735  36.293  1.00                 N  
ATOM    340  CA  VAL    88      45.735 -33.571  36.444  1.00                 C  
ATOM    341  C   VAL    88      45.926 -32.841  37.766  1.00                 C  
ATOM    342  O   VAL    88      45.220 -31.888  38.043  1.00                 O  
ATOM    343  CB  VAL    88      44.248 -33.946  36.306  1.00                 C  
ATOM    344  CG1 VAL    88      43.964 -34.498  34.918  1.00                 C  
ATOM    345  CG2 VAL    88      43.850 -34.952  37.376  1.00                 C  
ATOM    346  N   GLY    89      46.842 -33.296  38.604  1.00                 N  
ATOM    347  CA  GLY    89      47.125 -32.565  39.828  1.00                 C  
ATOM    348  C   GLY    89      46.056 -32.728  40.894  1.00                 C  
ATOM    349  O   GLY    89      45.893 -31.884  41.778  1.00                 O  
ATOM    350  N   ASN   184      45.331 -33.835  40.800  1.00                 N  
ATOM    351  CA  ASN   184      44.361 -34.224  41.805  1.00                 C  
ATOM    352  C   ASN   184      45.037 -35.225  42.727  1.00                 C  
ATOM    353  O   ASN   184      45.284 -36.368  42.335  1.00                 O  
ATOM    354  CB  ASN   184      43.102 -34.790  41.144  1.00                 C  
ATOM    355  CG  ASN   184      42.021 -35.134  42.150  1.00                 C  
ATOM    356  OD1 ASN   184      42.294 -35.295  43.339  1.00                 O  
ATOM    357  ND2 ASN   184      40.787 -35.248  41.673  1.00                 N  
ATOM    358  N   PRO   185      45.354 -34.792  43.942  1.00                 N  
ATOM    359  CA  PRO   185      46.184 -35.592  44.830  1.00                 C  
ATOM    360  C   PRO   185      45.493 -35.973  46.133  1.00                 C  
ATOM    361  O   PRO   185      44.514 -35.353  46.552  1.00                 O  
ATOM    362  CB  PRO   185      47.395 -34.699  45.109  1.00                 C  
ATOM    363  CD  PRO   185      45.826 -33.345  43.912  1.00                 C  
ATOM    364  CG  PRO   185      46.868 -33.308  44.994  1.00                 C  
ATOM    365  N   GLN   186      46.040 -36.998  46.768  1.00                 N  
ATOM    366  CA  GLN   186      45.553 -37.499  48.039  1.00                 C  
ATOM    367  C   GLN   186      46.640 -37.285  49.085  1.00                 C  
ATOM    368  O   GLN   186      46.574 -37.794  50.202  1.00                 O  
ATOM    369  CB  GLN   186      45.168 -38.975  47.921  1.00                 C  
ATOM    370  CD  GLN   186      43.656 -40.712  46.882  1.00                 C  
ATOM    371  CG  GLN   186      44.014 -39.241  46.967  1.00                 C  
ATOM    372  OE1 GLN   186      43.934 -41.482  47.801  1.00                 O  
ATOM    373  NE2 GLN   186      43.037 -41.105  45.775  1.00                 N  
ATOM    374  N   ILE   187      47.632 -36.489  48.699  1.00                 N  
ATOM    375  CA  ILE   187      48.931 -36.459  49.367  1.00                 C  
ATOM    376  C   ILE   187      48.970 -35.759  50.722  1.00                 C  
ATOM    377  O   ILE   187      49.841 -36.058  51.539  1.00                 O  
ATOM    378  CB  ILE   187      50.004 -35.796  48.484  1.00                 C  
ATOM    379  CD1 ILE   187      51.779 -37.545  49.021  1.00                 C  
ATOM    380  CG1 ILE   187      51.402 -36.080  49.039  1.00                 C  
ATOM    381  CG2 ILE   187      49.739 -34.304  48.354  1.00                 C  
ATOM    382  N   ASN   188      48.072 -34.811  50.963  1.00                 N  
ATOM    383  CA  ASN   188      48.068 -34.153  52.256  1.00                 C  
ATOM    384  C   ASN   188      47.692 -35.243  53.256  1.00                 C  
ATOM    385  O   ASN   188      46.573 -35.753  53.250  1.00                 O  
ATOM    386  CB  ASN   188      47.106 -32.963  52.249  1.00                 C  
ATOM    387  CG  ASN   188      47.140 -32.179  53.545  1.00                 C  
ATOM    388  OD1 ASN   188      47.423 -32.730  54.609  1.00                 O  
ATOM    389  ND2 ASN   188      46.851 -30.885  53.461  1.00                 N  
ATOM    390  N   THR   189      48.663 -35.628  54.078  1.00                 N  
ATOM    391  CA  THR   189      48.506 -36.747  55.000  1.00                 C  
ATOM    392  C   THR   189      47.321 -36.557  55.936  1.00                 C  
ATOM    393  O   THR   189      46.609 -37.506  56.257  1.00                 O  
ATOM    394  CB  THR   189      49.775 -36.965  55.844  1.00                 C  
ATOM    395  OG1 THR   189      50.876 -37.285  54.984  1.00                 O  
ATOM    396  CG2 THR   189      49.574 -38.112  56.822  1.00                 C  
ATOM    397  N   VAL   190      47.101 -35.315  56.346  1.00                 N  
ATOM    398  CA  VAL   190      46.057 -34.990  57.308  1.00                 C  
ATOM    399  C   VAL   190      44.717 -34.659  56.648  1.00                 C  
ATOM    400  O   VAL   190      43.750 -34.325  57.340  1.00                 O  
ATOM    401  CB  VAL   190      46.468 -33.811  58.210  1.00                 C  
ATOM    402  CG1 VAL   190      47.744 -34.140  58.968  1.00                 C  
ATOM    403  CG2 VAL   190      46.645 -32.546  57.384  1.00                 C  
ATOM    404  N   SER   191      44.649 -34.755  55.322  1.00                 N  
ATOM    405  CA  SER   191      43.437 -34.387  54.611  1.00                 C  
ATOM    406  C   SER   191      43.034 -35.285  53.456  1.00                 C  
ATOM    407  O   SER   191      43.792 -36.140  52.981  1.00                 O  
ATOM    408  CB  SER   191      43.551 -32.965  54.059  1.00                 C  
ATOM    409  OG  SER   191      43.737 -32.025  55.104  1.00                 O  
ATOM    410  N   VAL   192      41.805 -35.071  53.004  1.00                 N  
ATOM    411  CA  VAL   192      41.262 -35.775  51.863  1.00                 C  
ATOM    412  C   VAL   192      41.742 -35.190  50.563  1.00                 C  
ATOM    413  O   VAL   192      42.750 -34.485  50.522  1.00                 O  
ATOM    414  CB  VAL   192      39.722 -35.779  51.883  1.00                 C  
ATOM    415  CG1 VAL   192      39.207 -36.491  53.124  1.00                 C  
ATOM    416  CG2 VAL   192      39.185 -34.357  51.818  1.00                 C  
ATOM    417  N   TYR   193      41.015 -35.485  49.492  1.00                 N  
ATOM    418  CA  TYR   193      41.472 -35.120  48.171  1.00                 C  
ATOM    419  C   TYR   193      41.463 -33.608  48.028  1.00                 C  
ATOM    420  O   TYR   193      40.664 -32.900  48.647  1.00                 O  
ATOM    421  CB  TYR   193      40.596 -35.774  47.101  1.00                 C  
ATOM    422  CG  TYR   193      40.778 -37.271  46.991  1.00                 C  
ATOM    423  OH  TYR   193      41.275 -41.390  46.704  1.00                 O  
ATOM    424  CZ  TYR   193      41.111 -40.027  46.797  1.00                 C  
ATOM    425  CD1 TYR   193      40.530 -38.100  48.078  1.00                 C  
ATOM    426  CE1 TYR   193      40.694 -39.469  47.986  1.00                 C  
ATOM    427  CD2 TYR   193      41.198 -37.851  45.800  1.00                 C  
ATOM    428  CE2 TYR   193      41.367 -39.218  45.691  1.00                 C  
ATOM    429  N   ARG   194      42.387 -33.125  47.214  1.00                 N  
ATOM    430  CA  ARG   194      42.575 -31.704  47.023  1.00                 C  
ATOM    431  C   ARG   194      43.186 -31.481  45.655  1.00                 C  
ATOM    432  O   ARG   194      43.656 -32.426  45.012  1.00                 O  
ATOM    433  CB  ARG   194      43.457 -31.126  48.132  1.00                 C  
ATOM    434  CD  ARG   194      45.679 -31.104  49.299  1.00                 C  
ATOM    435  NE  ARG   194      47.070 -31.548  49.273  1.00                 N  
ATOM    436  CG  ARG   194      44.892 -31.626  48.107  1.00                 C  
ATOM    437  CZ  ARG   194      47.984 -31.195  50.171  1.00                 C  
ATOM    438  NH1 ARG   194      49.226 -31.649  50.067  1.00                 N  
ATOM    439  NH2 ARG   194      47.654 -30.389  51.171  1.00                 N  
ATOM    440  N   ARG   195      43.179 -30.229  45.219  1.00                 N  
ATOM    441  CA  ARG   195      43.869 -29.853  43.997  1.00                 C  
ATOM    442  C   ARG   195      45.269 -29.338  44.315  1.00                 C  
ATOM    443  O   ARG   195      45.492 -28.683  45.334  1.00                 O  
ATOM    444  CB  ARG   195      43.070 -28.795  43.234  1.00                 C  
ATOM    445  CD  ARG   195      41.736 -30.392  41.831  1.00                 C  
ATOM    446  NE  ARG   195      40.427 -30.680  41.249  1.00                 N  
ATOM    447  CG  ARG   195      41.676 -29.244  42.826  1.00                 C  
ATOM    448  CZ  ARG   195      39.563 -31.557  41.750  1.00                 C  
ATOM    449  NH1 ARG   195      38.396 -31.753  41.153  1.00                 N  
ATOM    450  NH2 ARG   195      39.869 -32.235  42.848  1.00                 N  
ATOM    451  N   VAL   196      46.211 -29.677  43.442  1.00                 N  
ATOM    452  CA  VAL   196      47.605 -29.293  43.601  1.00                 C  
ATOM    453  C   VAL   196      47.787 -27.780  43.668  1.00                 C  
ATOM    454  O   VAL   196      48.776 -27.284  44.215  1.00                 O  
ATOM    455  CB  VAL   196      48.478 -29.854  42.464  1.00                 C  
ATOM    456  CG1 VAL   196      48.192 -29.122  41.161  1.00                 C  
ATOM    457  CG2 VAL   196      49.953 -29.752  42.824  1.00                 C  
ATOM    458  N   ASP   197      46.834 -27.056  43.089  1.00                 N  
ATOM    459  CA  ASP   197      46.837 -25.599  43.118  1.00                 C  
ATOM    460  C   ASP   197      45.890 -25.082  44.193  1.00                 C  
ATOM    461  O   ASP   197      45.294 -24.017  44.045  1.00                 O  
ATOM    462  CB  ASP   197      46.448 -25.035  41.750  1.00                 C  
ATOM    463  CG  ASP   197      46.806 -23.570  41.601  1.00                 C  
ATOM    464  OD1 ASP   197      47.865 -23.161  42.122  1.00                 O  
ATOM    465  OD2 ASP   197      46.028 -22.830  40.962  1.00                 O  
ATOM    466  N   PRO   198      45.716 -25.868  45.251  1.00                 N  
ATOM    467  CA  PRO   198      44.933 -25.452  46.414  1.00                 C  
ATOM    468  C   PRO   198      43.543 -24.947  46.035  1.00                 C  
ATOM    469  O   PRO   198      42.921 -24.190  46.784  1.00                 O  
ATOM    470  CB  PRO   198      45.767 -24.333  47.041  1.00                 C  
ATOM    471  CD  PRO   198      46.848 -24.911  44.985  1.00                 C  
ATOM    472  CG  PRO   198      46.540 -23.760  45.901  1.00                 C  
ATOM    473  N   LYS   199      43.092 -25.343  44.844  1.00                 N  
ATOM    474  CA  LYS   199      41.741 -25.057  44.366  1.00                 C  
ATOM    475  C   LYS   199      40.719 -25.854  45.170  1.00                 C  
ATOM    476  O   LYS   199      41.040 -26.923  45.683  1.00                 O  
ATOM    477  CB  LYS   199      41.621 -25.378  42.875  1.00                 C  
ATOM    478  CD  LYS   199      42.132 -23.079  42.008  1.00                 C  
ATOM    479  CE  LYS   199      42.986 -22.260  41.054  1.00                 C  
ATOM    480  CG  LYS   199      42.530 -24.545  41.986  1.00                 C  
ATOM    481  NZ  LYS   199      42.644 -20.812  41.106  1.00                 N  
ATOM    482  N   GLU   200      39.483 -25.344  45.278  1.00                 N  
ATOM    483  CA  GLU   200      38.457 -26.049  46.053  1.00                 C  
ATOM    484  C   GLU   200      37.913 -27.249  45.286  1.00                 C  
ATOM    485  O   GLU   200      37.583 -27.092  44.109  1.00                 O  
ATOM    486  CB  GLU   200      37.314 -25.099  46.418  1.00                 C  
ATOM    487  CD  GLU   200      36.551 -23.083  47.734  1.00                 C  
ATOM    488  CG  GLU   200      37.715 -23.984  47.370  1.00                 C  
ATOM    489  OE1 GLU   200      35.472 -23.230  47.122  1.00                 O  
ATOM    490  OE2 GLU   200      36.719 -22.229  48.630  1.00                 O  
ATOM    491  N   ILE   201      37.832 -28.413  45.931  1.00                 N  
ATOM    492  CA  ILE   201      37.306 -29.623  45.292  1.00                 C  
ATOM    493  C   ILE   201      35.784 -29.658  45.345  1.00                 C  
ATOM    494  O   ILE   201      35.213 -30.228  46.273  1.00                 O  
ATOM    495  CB  ILE   201      37.879 -30.898  45.939  1.00                 C  
ATOM    496  CD1 ILE   201      38.287 -33.373  45.486  1.00                 C  
ATOM    497  CG1 ILE   201      37.515 -32.128  45.106  1.00                 C  
ATOM    498  CG2 ILE   201      37.402 -31.026  47.377  1.00                 C  
ATOM    499  N   LEU   203      35.557 -46.030  40.791  1.00                 N  
ATOM    500  CA  LEU   203      36.727 -45.266  41.228  1.00                 C  
ATOM    501  C   LEU   203      36.340 -44.234  42.286  1.00                 C  
ATOM    502  O   LEU   203      35.175 -43.848  42.381  1.00                 O  
ATOM    503  CB  LEU   203      37.392 -44.576  40.035  1.00                 C  
ATOM    504  CG  LEU   203      37.988 -45.494  38.967  1.00                 C  
ATOM    505  CD1 LEU   203      38.495 -44.684  37.784  1.00                 C  
ATOM    506  CD2 LEU   203      39.111 -46.339  39.549  1.00                 C  
ATOM    507  N   ASP   204      37.310 -43.807  43.111  1.00                 N  
ATOM    508  CA  ASP   204      38.706 -44.258  43.142  1.00                 C  
ATOM    509  C   ASP   204      38.965 -45.420  44.101  1.00                 C  
ATOM    510  O   ASP   204      38.603 -45.329  45.275  1.00                 O  
ATOM    511  CB  ASP   204      39.634 -43.102  43.520  1.00                 C  
ATOM    512  CG  ASP   204      39.720 -42.046  42.436  1.00                 C  
ATOM    513  OD1 ASP   204      39.301 -42.330  41.294  1.00                 O  
ATOM    514  OD2 ASP   204      40.207 -40.933  42.728  1.00                 O  
ATOM    515  N   ARG   205      39.596 -46.485  43.603  1.00                 N  
ATOM    516  CA  ARG   205      40.028 -47.606  44.441  1.00                 C  
ATOM    517  C   ARG   205      41.520 -47.476  44.722  1.00                 C  
ATOM    518  O   ARG   205      42.246 -46.847  43.954  1.00                 O  
ATOM    519  CB  ARG   205      39.710 -48.938  43.759  1.00                 C  
ATOM    520  CD  ARG   205      37.979 -50.550  42.918  1.00                 C  
ATOM    521  NE  ARG   205      36.559 -50.791  42.674  1.00                 N  
ATOM    522  CG  ARG   205      38.226 -49.189  43.549  1.00                 C  
ATOM    523  CZ  ARG   205      36.062 -51.942  42.234  1.00                 C  
ATOM    524  NH1 ARG   205      34.756 -52.070  42.041  1.00                 N  
ATOM    525  NH2 ARG   205      36.871 -52.964  41.989  1.00                 N  
ATOM    526  N   ASN   206      41.966 -48.050  45.834  1.00                 N  
ATOM    527  CA  ASN   206      43.351 -47.921  46.265  1.00                 C  
ATOM    528  C   ASN   206      43.730 -46.457  46.477  1.00                 C  
ATOM    529  O   ASN   206      44.587 -45.921  45.779  1.00                 O  
ATOM    530  CB  ASN   206      44.291 -48.578  45.252  1.00                 C  
ATOM    531  CG  ASN   206      45.686 -48.793  45.806  1.00                 C  
ATOM    532  OD1 ASN   206      45.866 -48.960  47.012  1.00                 O  
ATOM    533  ND2 ASN   206      46.678 -48.789  44.923  1.00                 N  
ATOM    534  N   GLN   207      43.072 -45.788  47.433  1.00                 N  
ATOM    535  CA  GLN   207      43.460 -44.407  47.748  1.00                 C  
ATOM    536  C   GLN   207      44.729 -44.348  48.610  1.00                 C  
ATOM    537  O   GLN   207      45.267 -43.268  48.845  1.00                 O  
ATOM    538  CB  GLN   207      42.320 -43.680  48.464  1.00                 C  
ATOM    539  CD  GLN   207      39.964 -42.775  48.357  1.00                 C  
ATOM    540  CG  GLN   207      41.083 -43.470  47.606  1.00                 C  
ATOM    541  OE1 GLN   207      40.212 -41.934  49.220  1.00                 O  
ATOM    542  NE2 GLN   207      38.726 -43.127  48.030  1.00                 N  
ATOM    543  N   PRO   208      45.202 -45.509  49.058  1.00                 N  
ATOM    544  CA  PRO   208      46.411 -45.602  49.873  1.00                 C  
ATOM    545  C   PRO   208      47.678 -45.723  49.014  1.00                 C  
ATOM    546  O   PRO   208      48.662 -45.027  49.261  1.00                 O  
ATOM    547  CB  PRO   208      46.194 -46.861  50.715  1.00                 C  
ATOM    548  CD  PRO   208      44.167 -46.559  49.477  1.00                 C  
ATOM    549  CG  PRO   208      44.711 -46.997  50.809  1.00                 C  
ATOM    550  N   ASN   209      47.651 -46.599  48.010  1.00                 N  
ATOM    551  CA  ASN   209      48.811 -46.816  47.148  1.00                 C  
ATOM    552  C   ASN   209      48.838 -45.830  45.978  1.00                 C  
ATOM    553  O   ASN   209      49.909 -45.393  45.545  1.00                 O  
ATOM    554  CB  ASN   209      48.832 -48.256  46.630  1.00                 C  
ATOM    555  CG  ASN   209      49.148 -49.262  47.719  1.00                 C  
ATOM    556  OD1 ASN   209      50.308 -49.450  48.086  1.00                 O  
ATOM    557  ND2 ASN   209      48.114 -49.912  48.240  1.00                 N  
ATOM    558  N   GLN   210      47.654 -45.477  45.485  1.00                 N  
ATOM    559  CA  GLN   210      47.508 -44.628  44.302  1.00                 C  
ATOM    560  C   GLN   210      46.926 -43.261  44.668  1.00                 C  
ATOM    561  O   GLN   210      45.712 -43.088  44.736  1.00                 O  
ATOM    562  CB  GLN   210      46.622 -45.311  43.258  1.00                 C  
ATOM    563  CD  GLN   210      46.298 -47.248  41.670  1.00                 C  
ATOM    564  CG  GLN   210      47.206 -46.597  42.695  1.00                 C  
ATOM    565  OE1 GLN   210      45.686 -48.282  41.937  1.00                 O  
ATOM    566  NE2 GLN   210      46.208 -46.643  40.491  1.00                 N  
ATOM    567  N   GLY   211      47.815 -42.292  44.883  1.00                 N  
ATOM    568  CA  GLY   211      47.456 -41.028  45.524  1.00                 C  
ATOM    569  C   GLY   211      47.277 -39.847  44.567  1.00                 C  
ATOM    570  O   GLY   211      46.869 -38.761  44.989  1.00                 O  
ATOM    571  N   GLU   212      47.564 -40.065  43.286  1.00                 N  
ATOM    572  CA  GLU   212      47.530 -38.992  42.292  1.00                 C  
ATOM    573  C   GLU   212      46.559 -39.324  41.178  1.00                 C  
ATOM    574  O   GLU   212      46.578 -40.430  40.642  1.00                 O  
ATOM    575  CB  GLU   212      48.928 -38.746  41.721  1.00                 C  
ATOM    576  CD  GLU   212      49.680 -36.851  43.213  1.00                 C  
ATOM    577  CG  GLU   212      49.943 -38.270  42.748  1.00                 C  
ATOM    578  OE1 GLU   212      48.994 -36.105  42.483  1.00                 O  
ATOM    579  OE2 GLU   212      50.161 -36.485  44.306  1.00                 O  
ATOM    580  N   CYS   213      45.714 -38.359  40.831  1.00                 N  
ATOM    581  CA  CYS   213      44.644 -38.585  39.880  1.00                 C  
ATOM    582  C   CYS   213      45.050 -38.308  38.445  1.00                 C  
ATOM    583  O   CYS   213      46.004 -37.573  38.189  1.00                 O  
ATOM    584  CB  CYS   213      43.428 -37.723  40.227  1.00                 C  
ATOM    585  SG  CYS   213      42.654 -38.126  41.810  1.00                 S  
ATOM    586  N   VAL   214      44.315 -38.905  37.508  1.00                 N  
ATOM    587  CA  VAL   214      44.542 -38.699  36.077  1.00                 C  
ATOM    588  C   VAL   214      43.228 -38.577  35.326  1.00                 C  
ATOM    589  O   VAL   214      42.190 -39.052  35.785  1.00                 O  
ATOM    590  CB  VAL   214      45.385 -39.836  35.470  1.00                 C  
ATOM    591  CG1 VAL   214      46.757 -39.889  36.123  1.00                 C  
ATOM    592  CG2 VAL   214      44.668 -41.169  35.620  1.00                 C  
ATOM    593  N   ALA   215      43.288 -37.919  34.175  1.00                 N  
ATOM    594  CA  ALA   215      42.149 -37.811  33.280  1.00                 C  
ATOM    595  C   ALA   215      42.358 -38.763  32.112  1.00                 C  
ATOM    596  O   ALA   215      43.477 -38.915  31.619  1.00                 O  
ATOM    597  CB  ALA   215      41.982 -36.376  32.806  1.00                 C  
ATOM    598  N   PHE   216      41.280 -39.410  31.683  1.00                 N  
ATOM    599  CA  PHE   216      41.342 -40.376  30.596  1.00                 C  
ATOM    600  C   PHE   216      40.415 -39.949  29.463  1.00                 C  
ATOM    601  O   PHE   216      39.299 -39.489  29.693  1.00                 O  
ATOM    602  CB  PHE   216      40.972 -41.773  31.099  1.00                 C  
ATOM    603  CG  PHE   216      41.936 -42.330  32.107  1.00                 C  
ATOM    604  CZ  PHE   216      43.724 -43.364  33.967  1.00                 C  
ATOM    605  CD1 PHE   216      41.798 -42.038  33.452  1.00                 C  
ATOM    606  CE1 PHE   216      42.686 -42.551  34.380  1.00                 C  
ATOM    607  CD2 PHE   216      42.980 -43.145  31.709  1.00                 C  
ATOM    608  CE2 PHE   216      43.868 -43.658  32.636  1.00                 C  
ATOM    609  N   ASN   217      40.886 -40.116  28.236  1.00                 N  
ATOM    610  CA  ASN   217      40.122 -39.734  27.060  1.00                 C  
ATOM    611  C   ASN   217      39.009 -40.746  26.797  1.00                 C  
ATOM    612  O   ASN   217      37.912 -40.396  26.356  1.00                 O  
ATOM    613  CB  ASN   217      41.041 -39.600  25.844  1.00                 C  
ATOM    614  CG  ASN   217      41.920 -38.367  25.911  1.00                 C  
ATOM    615  OD1 ASN   217      41.618 -37.416  26.631  1.00                 O  
ATOM    616  ND2 ASN   217      43.014 -38.380  25.158  1.00                 N  
ATOM    617  N   SER   218      39.315 -42.008  27.076  1.00                 N  
ATOM    618  CA  SER   218      38.410 -43.125  26.828  1.00                 C  
ATOM    619  C   SER   218      37.090 -43.021  27.597  1.00                 C  
ATOM    620  O   SER   218      36.033 -43.361  27.072  1.00                 O  
ATOM    621  CB  SER   218      39.085 -44.451  27.184  1.00                 C  
ATOM    622  OG  SER   218      40.175 -44.717  26.318  1.00                 O  
ATOM    623  N   MET   219      37.151 -42.530  28.830  1.00                 N  
ATOM    624  CA  MET   219      35.961 -42.341  29.652  1.00                 C  
ATOM    625  C   MET   219      35.272 -41.026  29.313  1.00                 C  
ATOM    626  O   MET   219      34.383 -40.582  30.032  1.00                 O  
ATOM    627  CB  MET   219      36.324 -42.380  31.138  1.00                 C  
ATOM    628  SD  MET   219      35.760 -45.088  31.309  1.00                 S  
ATOM    629  CE  MET   219      34.459 -44.715  32.482  1.00                 C  
ATOM    630  CG  MET   219      36.889 -43.713  31.604  1.00                 C  
ATOM    631  N   THR   220      35.707 -40.408  28.218  1.00                 N  
ATOM    632  CA  THR   220      35.219 -39.100  27.787  1.00                 C  
ATOM    633  C   THR   220      35.328 -38.063  28.906  1.00                 C  
ATOM    634  O   THR   220      34.372 -37.336  29.202  1.00                 O  
ATOM    635  CB  THR   220      33.758 -39.173  27.307  1.00                 C  
ATOM    636  OG1 THR   220      32.914 -39.572  28.394  1.00                 O  
ATOM    637  CG2 THR   220      33.616 -40.189  26.184  1.00                 C  
ATOM    638  N   ASP   221      36.508 -38.028  29.525  1.00                 N  
ATOM    639  CA  ASP   221      36.854 -37.034  30.526  1.00                 C  
ATOM    640  C   ASP   221      36.913 -37.576  31.940  1.00                 C  
ATOM    641  O   ASP   221      37.219 -36.842  32.874  1.00                 O  
ATOM    642  CB  ASP   221      35.859 -35.872  30.493  1.00                 C  
ATOM    643  CG  ASP   221      36.329 -34.680  31.305  1.00                 C  
ATOM    644  OD1 ASP   221      37.557 -34.516  31.463  1.00                 O  
ATOM    645  OD2 ASP   221      35.468 -33.911  31.782  1.00                 O  
ATOM    646  N   ASN   222      36.628 -38.862  32.107  1.00                 N  
ATOM    647  CA  ASN   222      36.563 -39.450  33.433  1.00                 C  
ATOM    648  C   ASN   222      37.882 -39.481  34.182  1.00                 C  
ATOM    649  O   ASN   222      38.949 -39.526  33.579  1.00                 O  
ATOM    650  CB  ASN   222      36.010 -40.875  33.361  1.00                 C  
ATOM    651  CG  ASN   222      35.672 -41.438  34.727  1.00                 C  
ATOM    652  OD1 ASN   222      36.507 -42.073  35.371  1.00                 O  
ATOM    653  ND2 ASN   222      34.443 -41.207  35.173  1.00                 N  
ATOM    654  N   TRP   223      37.795 -39.473  35.509  1.00                 N  
ATOM    655  CA  TRP   223      38.969 -39.448  36.372  1.00                 C  
ATOM    656  C   TRP   223      39.270 -40.829  36.952  1.00                 C  
ATOM    657  O   TRP   223      38.359 -41.584  37.290  1.00                 O  
ATOM    658  CB  TRP   223      38.779 -38.439  37.506  1.00                 C  
ATOM    659  CG  TRP   223      38.763 -37.014  37.045  1.00                 C  
ATOM    660  CD1 TRP   223      38.847 -36.568  35.758  1.00                 C  
ATOM    661  NE1 TRP   223      38.800 -35.195  35.727  1.00                 N  
ATOM    662  CD2 TRP   223      38.657 -35.846  37.869  1.00                 C  
ATOM    663  CE2 TRP   223      38.684 -34.730  37.013  1.00                 C  
ATOM    664  CH2 TRP   223      38.489 -33.246  38.840  1.00                 C  
ATOM    665  CZ2 TRP   223      38.600 -33.422  37.489  1.00                 C  
ATOM    666  CE3 TRP   223      38.543 -35.637  39.247  1.00                 C  
ATOM    667  CZ3 TRP   223      38.461 -34.339  39.714  1.00                 C  
ATOM    668  N   VAL   224      40.557 -41.140  37.064  1.00                 N  
ATOM    669  CA  VAL   224      41.027 -42.377  37.680  1.00                 C  
ATOM    670  C   VAL   224      42.229 -42.007  38.548  1.00                 C  
ATOM    671  O   VAL   224      42.874 -40.995  38.289  1.00                 O  
ATOM    672  CB  VAL   224      41.380 -43.437  36.620  1.00                 C  
ATOM    673  CG1 VAL   224      41.913 -44.697  37.284  1.00                 C  
ATOM    674  CG2 VAL   224      40.167 -43.755  35.760  1.00                 C  
ATOM    675  N   PRO   225      42.509 -42.784  39.593  1.00                 N  
ATOM    676  CA  PRO   225      43.687 -42.534  40.423  1.00                 C  
ATOM    677  C   PRO   225      44.735 -43.636  40.260  1.00                 C  
ATOM    678  O   PRO   225      44.403 -44.821  40.173  1.00                 O  
ATOM    679  CB  PRO   225      43.134 -42.499  41.849  1.00                 C  
ATOM    680  CD  PRO   225      41.337 -43.228  40.446  1.00                 C  
ATOM    681  CG  PRO   225      41.944 -43.398  41.811  1.00                 C  
ATOM    682  N   ARG   226      45.999 -43.224  40.182  1.00                 N  
ATOM    683  CA  ARG   226      47.103 -44.141  39.911  1.00                 C  
ATOM    684  C   ARG   226      48.321 -43.851  40.789  1.00                 C  
ATOM    685  O   ARG   226      48.304 -42.943  41.625  1.00                 O  
ATOM    686  CB  ARG   226      47.507 -44.072  38.437  1.00                 C  
ATOM    687  CD  ARG   226      46.882 -44.415  36.030  1.00                 C  
ATOM    688  NE  ARG   226      47.918 -45.411  35.769  1.00                 N  
ATOM    689  CG  ARG   226      46.399 -44.460  37.471  1.00                 C  
ATOM    690  CZ  ARG   226      47.673 -46.681  35.462  1.00                 C  
ATOM    691  NH1 ARG   226      48.679 -47.515  35.240  1.00                 N  
ATOM    692  NH2 ARG   226      46.422 -47.113  35.377  1.00                 N  
ATOM    693  N   ASP   227      49.380 -44.630  40.589  1.00                 N  
ATOM    694  CA  ASP   227      50.595 -44.468  41.371  1.00                 C  
ATOM    695  C   ASP   227      51.366 -43.248  40.895  1.00                 C  
ATOM    696  O   ASP   227      51.602 -43.074  39.700  1.00                 O  
ATOM    697  CB  ASP   227      51.464 -45.724  41.277  1.00                 C  
ATOM    698  CG  ASP   227      52.680 -45.660  42.181  1.00                 C  
ATOM    699  OD1 ASP   227      53.433 -44.668  42.093  1.00                 O  
ATOM    700  OD2 ASP   227      52.879 -46.602  42.977  1.00                 O  
ATOM    701  N   CYS   228      51.776 -42.418  41.846  1.00                 N  
ATOM    702  CA  CYS   228      52.409 -41.148  41.532  1.00                 C  
ATOM    703  C   CYS   228      53.759 -41.291  40.850  1.00                 C  
ATOM    704  O   CYS   228      54.278 -40.326  40.289  1.00                 O  
ATOM    705  CB  CYS   228      52.587 -40.310  42.800  1.00                 C  
ATOM    706  SG  CYS   228      53.778 -40.985  43.980  1.00                 S  
ATOM    707  N   ASN   229      54.315 -42.498  40.892  1.00                 N  
ATOM    708  CA  ASN   229      55.663 -42.751  40.388  1.00                 C  
ATOM    709  C   ASN   229      55.662 -42.997  38.881  1.00                 C  
ATOM    710  O   ASN   229      56.665 -42.762  38.202  1.00                 O  
ATOM    711  CB  ASN   229      56.295 -43.936  41.121  1.00                 C  
ATOM    712  CG  ASN   229      56.675 -43.602  42.550  1.00                 C  
ATOM    713  OD1 ASN   229      57.707 -42.980  42.799  1.00                 O  
ATOM    714  ND2 ASN   229      55.838 -44.015  43.495  1.00                 N  
ATOM    715  N   ILE   230      54.541 -43.497  38.371  1.00                 N  
ATOM    716  CA  ILE   230      54.413 -43.830  36.956  1.00                 C  
ATOM    717  C   ILE   230      54.564 -42.582  36.072  1.00                 C  
ATOM    718  O   ILE   230      54.308 -41.460  36.516  1.00                 O  
ATOM    719  CB  ILE   230      53.068 -44.518  36.658  1.00                 C  
ATOM    720  CD1 ILE   230      51.612 -46.497  37.339  1.00                 C  
ATOM    721  CG1 ILE   230      52.986 -45.864  37.381  1.00                 C  
ATOM    722  CG2 ILE   230      52.868 -44.668  35.157  1.00                 C  
ATOM    723  N   PRO   231      54.997 -42.787  34.828  1.00                 N  
ATOM    724  CA  PRO   231      55.243 -41.685  33.899  1.00                 C  
ATOM    725  C   PRO   231      54.177 -41.598  32.820  1.00                 C  
ATOM    726  O   PRO   231      54.110 -42.442  31.923  1.00                 O  
ATOM    727  CB  PRO   231      56.612 -42.008  33.296  1.00                 C  
ATOM    728  CD  PRO   231      56.168 -43.730  34.898  1.00                 C  
ATOM    729  CG  PRO   231      57.265 -42.891  34.305  1.00                 C  
ATOM    730  N   SER   232      53.340 -40.573  32.930  1.00                 N  
ATOM    731  CA  SER   232      52.268 -40.320  31.973  1.00                 C  
ATOM    732  C   SER   232      52.341 -38.884  31.495  1.00                 C  
ATOM    733  O   SER   232      52.975 -38.058  32.134  1.00                 O  
ATOM    734  CB  SER   232      50.906 -40.616  32.604  1.00                 C  
ATOM    735  OG  SER   232      50.805 -41.977  32.985  1.00                 O  
ATOM    736  N   PRO   233      51.675 -38.572  30.378  1.00                 N  
ATOM    737  CA  PRO   233      51.573 -37.171  29.958  1.00                 C  
ATOM    738  C   PRO   233      50.857 -36.333  31.008  1.00                 C  
ATOM    739  O   PRO   233      50.313 -36.902  31.945  1.00                 O  
ATOM    740  CB  PRO   233      50.778 -37.233  28.652  1.00                 C  
ATOM    741  CD  PRO   233      51.033 -39.489  29.409  1.00                 C  
ATOM    742  CG  PRO   233      50.953 -38.635  28.174  1.00                 C  
ATOM    743  N   PHE   234      50.850 -35.014  30.858  1.00                 N  
ATOM    744  CA  PHE   234      50.275 -34.131  31.874  1.00                 C  
ATOM    745  C   PHE   234      49.613 -32.919  31.241  1.00                 C  
ATOM    746  O   PHE   234      49.838 -32.616  30.066  1.00                 O  
ATOM    747  CB  PHE   234      51.351 -33.681  32.864  1.00                 C  
ATOM    748  CG  PHE   234      52.429 -32.838  32.246  1.00                 C  
ATOM    749  CZ  PHE   234      54.428 -31.283  31.100  1.00                 C  
ATOM    750  CD1 PHE   234      52.329 -31.458  32.237  1.00                 C  
ATOM    751  CE1 PHE   234      53.321 -30.682  31.668  1.00                 C  
ATOM    752  CD2 PHE   234      53.544 -33.425  31.674  1.00                 C  
ATOM    753  CE2 PHE   234      54.536 -32.649  31.105  1.00                 C  
ATOM    754  N   ALA   235      48.779 -32.246  32.030  1.00                 N  
ATOM    755  CA  ALA   235      48.070 -31.054  31.581  1.00                 C  
ATOM    756  C   ALA   235      48.315 -29.905  32.536  1.00                 C  
ATOM    757  O   ALA   235      48.121 -30.036  33.743  1.00                 O  
ATOM    758  CB  ALA   235      46.581 -31.338  31.458  1.00                 C  
ATOM    759  N   CYS   236      48.745 -28.779  31.983  1.00                 N  
ATOM    760  CA  CYS   236      49.034 -27.599  32.783  1.00                 C  
ATOM    761  C   CYS   236      47.914 -26.590  32.621  1.00                 C  
ATOM    762  O   CYS   236      47.227 -26.587  31.600  1.00                 O  
ATOM    763  CB  CYS   236      50.379 -26.993  32.377  1.00                 C  
ATOM    764  SG  CYS   236      51.800 -28.077  32.649  1.00                 S  
ATOM    765  N   LEU   237      47.687 -25.788  33.658  1.00                 N  
ATOM    766  CA  LEU   237      46.687 -24.722  33.602  1.00                 C  
ATOM    767  C   LEU   237      47.241 -23.437  34.224  1.00                 C  
ATOM    768  O   LEU   237      47.830 -23.470  35.303  1.00                 O  
ATOM    769  CB  LEU   237      45.404 -25.152  34.317  1.00                 C  
ATOM    770  CG  LEU   237      44.283 -24.114  34.381  1.00                 C  
ATOM    771  CD1 LEU   237      43.750 -23.811  32.989  1.00                 C  
ATOM    772  CD2 LEU   237      43.158 -24.592  35.286  1.00                 C  
ATOM    773  N   SER   238      47.077 -22.314  33.531  1.00                 N  
ATOM    774  CA  SER   238      47.534 -21.021  34.046  1.00                 C  
ATOM    775  C   SER   238      46.570 -19.893  33.660  1.00                 C  
ATOM    776  O   SER   238      45.856 -19.997  32.666  1.00                 O  
ATOM    777  CB  SER   238      48.939 -20.705  33.530  1.00                 C  
ATOM    778  OG  SER   238      48.943 -20.552  32.122  1.00                 O  
ATOM    779  N   THR   239      46.538 -18.835  34.471  1.00                 N  
ATOM    780  CA  THR   239      45.665 -17.687  34.223  1.00                 C  
ATOM    781  C   THR   239      46.490 -16.393  34.288  1.00                 C  
ATOM    782  O   THR   239      47.096 -16.098  35.319  1.00                 O  
ATOM    783  CB  THR   239      44.505 -17.632  35.234  1.00                 C  
ATOM    784  OG1 THR   239      43.732 -18.835  35.146  1.00                 O  
ATOM    785  CG2 THR   239      43.596 -16.448  34.938  1.00                 C  
ATOM    786  N   GLN   240      46.515 -15.616  33.186  1.00                 N  
ATOM    787  CA  GLN   240      47.377 -14.427  33.112  1.00                 C  
ATOM    788  C   GLN   240      46.938 -13.242  33.989  1.00                 C  
ATOM    789  O   GLN   240      45.769 -13.147  34.373  1.00                 O  
ATOM    790  CB  GLN   240      47.479 -13.928  31.669  1.00                 C  
ATOM    791  CD  GLN   240      49.567 -15.209  31.054  1.00                 C  
ATOM    792  CG  GLN   240      48.118 -14.922  30.713  1.00                 C  
ATOM    793  OE1 GLN   240      50.375 -14.291  31.195  1.00                 O  
ATOM    794  NE2 GLN   240      49.900 -16.488  31.186  1.00                 N  
ATOM    795  N   CYS   241      47.889 -12.353  34.282  1.00                 N  
ATOM    796  CA  CYS   241      47.679 -11.183  35.140  1.00                 C  
ATOM    797  C   CYS   241      46.801 -11.475  36.354  1.00                 C  
ATOM    798  O   CYS   241      45.655 -11.030  36.417  1.00                 O  
ATOM    799  CB  CYS   241      47.054 -10.038  34.341  1.00                 C  
ATOM    800  SG  CYS   241      48.045  -9.481  32.934  1.00                 S  
ATOM    801  N   GLN   242      28.486  -5.617  64.013  1.00                 N  
ATOM    802  CA  GLN   242      27.240  -6.299  63.684  1.00                 C  
ATOM    803  C   GLN   242      26.502  -6.759  64.935  1.00                 C  
ATOM    804  O   GLN   242      27.092  -7.379  65.818  1.00                 O  
ATOM    805  CB  GLN   242      27.510  -7.498  62.772  1.00                 C  
ATOM    806  CD  GLN   242      26.558  -9.345  61.337  1.00                 C  
ATOM    807  CG  GLN   242      26.254  -8.204  62.288  1.00                 C  
ATOM    808  OE1 GLN   242      27.297  -9.177  60.367  1.00                 O  
ATOM    809  NE2 GLN   242      25.986 -10.512  61.612  1.00                 N  
ATOM    810  N   GLY   243      25.210  -6.449  65.000  1.00                 N  
ATOM    811  CA  GLY   243      24.373  -6.832  66.133  1.00                 C  
ATOM    812  C   GLY   243      23.446  -7.984  65.758  1.00                 C  
ATOM    813  O   GLY   243      22.537  -7.821  64.944  1.00                 O  
ATOM    814  N   GLN   244      23.457  -8.443  64.457  1.00                 N  
ATOM    815  CA  GLN   244      22.525  -9.469  63.990  1.00                 C  
ATOM    816  C   GLN   244      23.132 -10.843  64.223  1.00                 C  
ATOM    817  O   GLN   244      23.948 -11.354  63.451  1.00                 O  
ATOM    818  CB  GLN   244      22.193  -9.258  62.511  1.00                 C  
ATOM    819  CD  GLN   244      20.149  -7.817  62.860  1.00                 C  
ATOM    820  CG  GLN   244      21.513  -7.933  62.211  1.00                 C  
ATOM    821  OE1 GLN   244      19.280  -8.665  62.657  1.00                 O  
ATOM    822  NE2 GLN   244      19.956  -6.764  63.646  1.00                 N  
ATOM    823  N   PHE   245      22.701 -11.462  65.354  1.00                 N  
ATOM    824  CA  PHE   245      23.306 -12.704  65.823  1.00                 C  
ATOM    825  C   PHE   245      22.846 -13.845  64.917  1.00                 C  
ATOM    826  O   PHE   245      23.536 -14.843  64.695  1.00                 O  
ATOM    827  CB  PHE   245      22.930 -12.965  67.283  1.00                 C  
ATOM    828  CG  PHE   245      23.623 -12.057  68.259  1.00                 C  
ATOM    829  CZ  PHE   245      24.910 -10.378  70.062  1.00                 C  
ATOM    830  CD1 PHE   245      22.908 -11.113  68.975  1.00                 C  
ATOM    831  CE1 PHE   245      23.544 -10.277  69.873  1.00                 C  
ATOM    832  CD2 PHE   245      24.989 -12.146  68.460  1.00                 C  
ATOM    833  CE2 PHE   245      25.626 -11.310  69.358  1.00                 C  
ATOM    834  N   PRO   246      21.606 -13.665  64.375  1.00                 N  
ATOM    835  CA  PRO   246      21.074 -14.735  63.509  1.00                 C  
ATOM    836  C   PRO   246      21.952 -14.852  62.275  1.00                 C  
ATOM    837  O   PRO   246      22.317 -15.951  61.851  1.00                 O  
ATOM    838  CB  PRO   246      19.655 -14.270  63.175  1.00                 C  
ATOM    839  CD  PRO   246      20.501 -12.662  64.734  1.00                 C  
ATOM    840  CG  PRO   246      19.262 -13.411  64.330  1.00                 C  
ATOM    841  N   THR   247      22.318 -13.708  61.661  1.00                 N  
ATOM    842  CA  THR   247      23.236 -13.827  60.484  1.00                 C  
ATOM    843  C   THR   247      24.636 -14.251  60.889  1.00                 C  
ATOM    844  O   THR   247      25.245 -15.120  60.259  1.00                 O  
ATOM    845  CB  THR   247      23.326 -12.503  59.702  1.00                 C  
ATOM    846  OG1 THR   247      22.029 -12.151  59.204  1.00                 O  
ATOM    847  CG2 THR   247      24.278 -12.644  58.525  1.00                 C  
ATOM    848  N   CYS   248      25.194 -13.648  61.961  1.00                 N  
ATOM    849  CA  CYS   248      26.493 -14.195  62.473  1.00                 C  
ATOM    850  C   CYS   248      26.517 -15.700  62.673  1.00                 C  
ATOM    851  O   CYS   248      27.487 -16.338  62.254  1.00                 O  
ATOM    852  CB  CYS   248      26.866 -13.535  63.802  1.00                 C  
ATOM    853  SG  CYS   248      27.312 -11.788  63.668  1.00                 S  
ATOM    854  N   ALA   249      25.558 -16.406  63.315  1.00                 N  
ATOM    855  CA  ALA   249      25.506 -17.873  63.321  1.00                 C  
ATOM    856  C   ALA   249      24.796 -18.451  64.554  1.00                 C  
ATOM    857  O   ALA   249      24.944 -17.922  65.656  1.00                 O  
ATOM    858  CB  ALA   249      26.910 -18.454  63.242  1.00                 C  
ATOM    859  N   LEU   250      24.048 -19.545  64.364  1.00                 N  
ATOM    860  CA  LEU   250      23.292 -20.187  65.452  1.00                 C  
ATOM    861  C   LEU   250      23.226 -21.708  65.306  1.00                 C  
ATOM    862  O   LEU   250      23.083 -22.224  64.198  1.00                 O  
ATOM    863  CB  LEU   250      21.871 -19.625  65.521  1.00                 C  
ATOM    864  CG  LEU   250      20.962 -20.211  66.603  1.00                 C  
ATOM    865  CD1 LEU   250      21.469 -19.844  67.989  1.00                 C  
ATOM    866  CD2 LEU   250      19.530 -19.732  66.420  1.00                 C  
ATOM    867  N   GLU   251      23.306 -22.411  66.436  1.00                 N  
ATOM    868  CA  GLU   251      23.281 -23.879  66.458  1.00                 C  
ATOM    869  C   GLU   251      21.883 -24.443  66.714  1.00                 C  
ATOM    870  O   GLU   251      21.172 -24.001  67.619  1.00                 O  
ATOM    871  CB  GLU   251      24.242 -24.415  67.521  1.00                 C  
ATOM    872  CD  GLU   251      25.301 -26.426  68.623  1.00                 C  
ATOM    873  CG  GLU   251      24.318 -25.932  67.580  1.00                 C  
ATOM    874  OE1 GLU   251      25.831 -25.589  69.383  1.00                 O  
ATOM    875  OE2 GLU   251      25.540 -27.651  68.682  1.00                 O  
ATOM    876  N   SER   252      21.519 -25.450  65.928  1.00                 N  
ATOM    877  CA  SER   252      20.276 -26.183  66.117  1.00                 C  
ATOM    878  C   SER   252      20.566 -27.560  66.675  1.00                 C  
ATOM    879  O   SER   252      20.864 -28.489  65.931  1.00                 O  
ATOM    880  CB  SER   252      19.509 -26.286  64.797  1.00                 C  
ATOM    881  OG  SER   252      18.322 -27.044  64.955  1.00                 O  
ATOM    882  N   ASN   253      20.482 -27.673  67.996  1.00                 N  
ATOM    883  CA  ASN   253      20.753 -28.926  68.683  1.00                 C  
ATOM    884  C   ASN   253      19.790 -30.017  68.218  1.00                 C  
ATOM    885  O   ASN   253      20.106 -31.205  68.284  1.00                 O  
ATOM    886  CB  ASN   253      20.668 -28.735  70.199  1.00                 C  
ATOM    887  CG  ASN   253      21.856 -27.977  70.758  1.00                 C  
ATOM    888  OD1 ASN   253      22.908 -27.896  70.123  1.00                 O  
ATOM    889  ND2 ASN   253      21.691 -27.417  71.951  1.00                 N  
ATOM    890  N   ASN   254      18.619 -29.606  67.738  1.00                 N  
ATOM    891  CA  ASN   254      17.612 -30.558  67.292  1.00                 C  
ATOM    892  C   ASN   254      18.148 -31.323  66.087  1.00                 C  
ATOM    893  O   ASN   254      18.704 -30.729  65.161  1.00                 O  
ATOM    894  CB  ASN   254      16.301 -29.839  66.969  1.00                 C  
ATOM    895  CG  ASN   254      15.611 -29.300  68.207  1.00                 C  
ATOM    896  OD1 ASN   254      15.882 -29.743  69.323  1.00                 O  
ATOM    897  ND2 ASN   254      14.716 -28.338  68.013  1.00                 N  
ATOM    898  N   PRO   255      17.949 -32.637  66.091  1.00                 N  
ATOM    899  CA  PRO   255      18.468 -33.500  65.035  1.00                 C  
ATOM    900  C   PRO   255      17.453 -33.727  63.916  1.00                 C  
ATOM    901  O   PRO   255      16.292 -34.052  64.165  1.00                 O  
ATOM    902  CB  PRO   255      18.792 -34.811  65.754  1.00                 C  
ATOM    903  CD  PRO   255      17.613 -33.434  67.317  1.00                 C  
ATOM    904  CG  PRO   255      17.829 -34.860  66.893  1.00                 C  
ATOM    905  N   ILE   256      17.904 -33.520  62.684  1.00                 N  
ATOM    906  CA  ILE   256      17.055 -33.666  61.509  1.00                 C  
ATOM    907  C   ILE   256      17.869 -34.109  60.300  1.00                 C  
ATOM    908  O   ILE   256      19.095 -34.047  60.310  1.00                 O  
ATOM    909  CB  ILE   256      16.307 -32.359  61.187  1.00                 C  
ATOM    910  CD1 ILE   256      14.049 -33.457  60.743  1.00                 C  
ATOM    911  CG1 ILE   256      15.181 -32.622  60.185  1.00                 C  
ATOM    912  CG2 ILE   256      17.276 -31.300  60.686  1.00                 C  
ATOM    913  N   THR   257      17.179 -34.520  59.244  1.00                 N  
ATOM    914  CA  THR   257      17.828 -34.748  57.965  1.00                 C  
ATOM    915  C   THR   257      18.384 -33.419  57.458  1.00                 C  
ATOM    916  O   THR   257      18.094 -32.364  58.031  1.00                 O  
ATOM    917  CB  THR   257      16.855 -35.360  56.940  1.00                 C  
ATOM    918  OG1 THR   257      15.772 -34.452  56.704  1.00                 O  
ATOM    919  CG2 THR   257      16.287 -36.671  57.461  1.00                 C  
ATOM    920  N   TRP   258      19.167 -33.464  56.382  1.00                 N  
ATOM    921  CA  TRP   258      19.748 -32.246  55.817  1.00                 C  
ATOM    922  C   TRP   258      18.664 -31.263  55.391  1.00                 C  
ATOM    923  O   TRP   258      18.751 -30.066  55.673  1.00                 O  
ATOM    924  CB  TRP   258      20.646 -32.584  54.625  1.00                 C  
ATOM    925  CG  TRP   258      21.296 -31.385  54.005  1.00                 C  
ATOM    926  CD1 TRP   258      22.484 -30.818  54.366  1.00                 C  
ATOM    927  NE1 TRP   258      22.753 -29.732  53.568  1.00                 N  
ATOM    928  CD2 TRP   258      20.793 -30.604  52.914  1.00                 C  
ATOM    929  CE2 TRP   258      21.727 -29.582  52.668  1.00                 C  
ATOM    930  CH2 TRP   258      20.416 -28.720  50.904  1.00                 C  
ATOM    931  CZ2 TRP   258      21.549 -28.632  51.663  1.00                 C  
ATOM    932  CE3 TRP   258      19.643 -30.670  52.122  1.00                 C  
ATOM    933  CZ3 TRP   258      19.470 -29.727  51.127  1.00                 C  
ATOM    934  N   PHE   259      17.641 -31.784  54.724  1.00                 N  
ATOM    935  CA  PHE   259      16.573 -30.963  54.168  1.00                 C  
ATOM    936  C   PHE   259      15.705 -30.346  55.251  1.00                 C  
ATOM    937  O   PHE   259      15.348 -29.169  55.182  1.00                 O  
ATOM    938  CB  PHE   259      15.700 -31.789  53.220  1.00                 C  
ATOM    939  CG  PHE   259      14.606 -30.999  52.562  1.00                 C  
ATOM    940  CZ  PHE   259      12.576 -29.540  51.346  1.00                 C  
ATOM    941  CD1 PHE   259      14.893 -30.109  51.541  1.00                 C  
ATOM    942  CE1 PHE   259      13.885 -29.383  50.934  1.00                 C  
ATOM    943  CD2 PHE   259      13.290 -31.145  52.962  1.00                 C  
ATOM    944  CE2 PHE   259      12.283 -30.419  52.356  1.00                 C  
ATOM    945  N   GLY   260      15.361 -31.146  56.250  1.00                 N  
ATOM    946  CA  GLY   260      14.545 -30.653  57.344  1.00                 C  
ATOM    947  C   GLY   260      15.361 -29.742  58.247  1.00                 C  
ATOM    948  O   GLY   260      14.807 -28.936  58.995  1.00                 O  
ATOM    949  N   ALA   261      16.682 -29.855  58.159  1.00                 N  
ATOM    950  CA  ALA   261      17.566 -28.955  58.887  1.00                 C  
ATOM    951  C   ALA   261      17.589 -27.579  58.215  1.00                 C  
ATOM    952  O   ALA   261      17.691 -26.544  58.882  1.00                 O  
ATOM    953  CB  ALA   261      18.969 -29.537  58.964  1.00                 C  
ATOM    954  N   ARG   262      17.497 -27.577  56.889  1.00                 N  
ATOM    955  CA  ARG   262      17.487 -26.337  56.126  1.00                 C  
ATOM    956  C   ARG   262      16.196 -25.570  56.364  1.00                 C  
ATOM    957  O   ARG   262      16.204 -24.345  56.474  1.00                 O  
ATOM    958  CB  ARG   262      17.666 -26.624  54.634  1.00                 C  
ATOM    959  CD  ARG   262      18.098 -25.728  52.330  1.00                 C  
ATOM    960  NE  ARG   262      18.141 -24.544  51.474  1.00                 N  
ATOM    961  CG  ARG   262      17.748 -25.378  53.767  1.00                 C  
ATOM    962  CZ  ARG   262      18.389 -24.575  50.169  1.00                 C  
ATOM    963  NH1 ARG   262      18.408 -23.448  49.471  1.00                 N  
ATOM    964  NH2 ARG   262      18.618 -25.733  49.565  1.00                 N  
ATOM    965  N   THR   263      15.086 -26.294  56.448  1.00                 N  
ATOM    966  CA  THR   263      13.789 -25.671  56.684  1.00                 C  
ATOM    967  C   THR   263      13.781 -24.923  58.015  1.00                 C  
ATOM    968  O   THR   263      13.345 -23.774  58.088  1.00                 O  
ATOM    969  CB  THR   263      12.653 -26.710  56.670  1.00                 C  
ATOM    970  OG1 THR   263      12.583 -27.329  55.380  1.00                 O  
ATOM    971  CG2 THR   263      11.317 -26.043  56.962  1.00                 C  
ATOM    972  N   MET   264      14.268 -25.581  59.063  1.00                 N  
ATOM    973  CA  MET   264      14.331 -24.985  60.394  1.00                 C  
ATOM    974  C   MET   264      15.152 -23.694  60.384  1.00                 C  
ATOM    975  O   MET   264      14.956 -22.822  61.228  1.00                 O  
ATOM    976  CB  MET   264      14.925 -25.976  61.397  1.00                 C  
ATOM    977  SD  MET   264      12.429 -26.670  62.380  1.00                 S  
ATOM    978  CE  MET   264      12.928 -25.971  63.951  1.00                 C  
ATOM    979  CG  MET   264      14.026 -27.163  61.703  1.00                 C  
ATOM    980  N   CYS   265      16.092 -23.587  59.449  1.00                 N  
ATOM    981  CA  CYS   265      16.841 -22.346  59.267  1.00                 C  
ATOM    982  C   CYS   265      15.950 -21.279  58.643  1.00                 C  
ATOM    983  O   CYS   265      15.930 -20.143  59.114  1.00                 O  
ATOM    984  CB  CYS   265      18.077 -22.589  58.399  1.00                 C  
ATOM    985  SG  CYS   265      19.311 -23.680  59.143  1.00                 S  
ATOM    986  N   GLU   266      16.157 -20.045  59.082  1.00                 N  
ATOM    987  CA  GLU   266      15.426 -18.913  58.552  1.00                 C  
ATOM    988  C   GLU   266      16.019 -18.644  57.168  1.00                 C  
ATOM    989  O   GLU   266      17.184 -18.942  56.891  1.00                 O  
ATOM    990  CB  GLU   266      15.543 -17.712  59.493  1.00                 C  
ATOM    991  CD  GLU   266      14.964 -16.684  61.726  1.00                 C  
ATOM    992  CG  GLU   266      14.863 -17.909  60.838  1.00                 C  
ATOM    993  OE1 GLU   266      15.696 -15.742  61.358  1.00                 O  
ATOM    994  OE2 GLU   266      14.311 -16.667  62.791  1.00                 O  
ATOM    995  N   THR   267      15.215 -18.072  56.280  1.00                 N  
ATOM    996  CA  THR   267      15.651 -17.776  54.924  1.00                 C  
ATOM    997  C   THR   267      16.969 -17.003  54.914  1.00                 C  
ATOM    998  O   THR   267      17.841 -17.217  54.067  1.00                 O  
ATOM    999  CB  THR   267      14.588 -16.972  54.152  1.00                 C  
ATOM   1000  OG1 THR   267      13.384 -17.741  54.049  1.00                 O  
ATOM   1001  CG2 THR   267      15.080 -16.647  52.750  1.00                 C  
ATOM   1002  N   TYR   268      17.125 -16.090  55.863  1.00                 N  
ATOM   1003  CA  TYR   268      18.293 -15.222  55.944  1.00                 C  
ATOM   1004  C   TYR   268      19.450 -15.933  56.633  1.00                 C  
ATOM   1005  O   TYR   268      20.600 -15.500  56.530  1.00                 O  
ATOM   1006  CB  TYR   268      17.949 -13.929  56.686  1.00                 C  
ATOM   1007  CG  TYR   268      17.017 -13.015  55.925  1.00                 C  
ATOM   1008  OH  TYR   268      14.439 -10.506  53.839  1.00                 O  
ATOM   1009  CZ  TYR   268      15.293 -11.335  54.528  1.00                 C  
ATOM   1010  CD1 TYR   268      15.656 -12.994  56.204  1.00                 C  
ATOM   1011  CE1 TYR   268      14.796 -12.161  55.513  1.00                 C  
ATOM   1012  CD2 TYR   268      17.500 -12.175  54.929  1.00                 C  
ATOM   1013  CE2 TYR   268      16.654 -11.336  54.228  1.00                 C  
ATOM   1014  N   GLY   269      19.206 -17.018  57.342  1.00                 N  
ATOM   1015  CA  GLY   269      20.253 -17.747  58.039  1.00                 C  
ATOM   1016  C   GLY   269      20.496 -19.135  57.454  1.00                 C  
ATOM   1017  O   GLY   269      21.280 -19.930  57.978  1.00                 O  
ATOM   1018  N   TYR   270      19.725 -19.444  56.360  1.00                 N  
ATOM   1019  CA  TYR   270      19.945 -20.692  55.623  1.00                 C  
ATOM   1020  C   TYR   270      20.953 -21.574  56.354  1.00                 C  
ATOM   1021  O   TYR   270      21.478 -21.169  57.387  1.00                 O  
ATOM   1022  CB  TYR   270      20.427 -20.397  54.201  1.00                 C  
ATOM   1023  CG  TYR   270      21.770 -19.705  54.141  1.00                 C  
ATOM   1024  OH  TYR   270      25.471 -17.817  53.974  1.00                 O  
ATOM   1025  CZ  TYR   270      24.245 -18.440  54.029  1.00                 C  
ATOM   1026  CD1 TYR   270      22.945 -20.440  54.044  1.00                 C  
ATOM   1027  CE1 TYR   270      24.177 -19.816  53.988  1.00                 C  
ATOM   1028  CD2 TYR   270      21.859 -18.319  54.181  1.00                 C  
ATOM   1029  CE2 TYR   270      23.082 -17.678  54.127  1.00                 C  
ATOM   1030  N   LEU   271      21.210 -22.777  55.839  1.00                 N  
ATOM   1031  CA  LEU   271      22.302 -23.614  56.360  1.00                 C  
ATOM   1032  C   LEU   271      23.651 -22.962  56.138  1.00                 C  
ATOM   1033  O   LEU   271      23.922 -22.425  55.060  1.00                 O  
ATOM   1034  CB  LEU   271      22.276 -24.997  55.705  1.00                 C  
ATOM   1035  CG  LEU   271      21.069 -25.879  56.031  1.00                 C  
ATOM   1036  CD1 LEU   271      21.095 -27.153  55.201  1.00                 C  
ATOM   1037  CD2 LEU   271      21.033 -26.214  57.514  1.00                 C  
ATOM   1038  N   ALA   272      24.507 -23.072  57.147  1.00                 N  
ATOM   1039  CA  ALA   272      25.755 -22.326  57.193  1.00                 C  
ATOM   1040  C   ALA   272      26.592 -22.550  55.937  1.00                 C  
ATOM   1041  O   ALA   272      26.582 -23.635  55.353  1.00                 O  
ATOM   1042  CB  ALA   272      26.559 -22.713  58.425  1.00                 C  
ATOM   1043  N   THR   273      27.284 -21.494  55.518  1.00                 N  
ATOM   1044  CA  THR   273      28.180 -21.545  54.374  1.00                 C  
ATOM   1045  C   THR   273      29.551 -21.057  54.794  1.00                 C  
ATOM   1046  O   THR   273      29.675 -20.004  55.415  1.00                 O  
ATOM   1047  CB  THR   273      27.646 -20.703  53.201  1.00                 C  
ATOM   1048  OG1 THR   273      26.360 -21.195  52.802  1.00                 O  
ATOM   1049  CG2 THR   273      28.589 -20.788  52.011  1.00                 C  
ATOM   1050  N   VAL   274      30.575 -21.835  54.466  1.00                 N  
ATOM   1051  CA  VAL   274      31.941 -21.513  54.864  1.00                 C  
ATOM   1052  C   VAL   274      32.812 -21.145  53.656  1.00                 C  
ATOM   1053  O   VAL   274      32.922 -21.906  52.692  1.00                 O  
ATOM   1054  CB  VAL   274      32.595 -22.677  55.631  1.00                 C  
ATOM   1055  CG1 VAL   274      34.035 -22.340  55.986  1.00                 C  
ATOM   1056  CG2 VAL   274      31.797 -23.004  56.884  1.00                 C  
ATOM   1057  N   ASN   275      33.444 -19.979  53.742  1.00                 N  
ATOM   1058  CA  ASN   275      34.224 -19.413  52.647  1.00                 C  
ATOM   1059  C   ASN   275      35.638 -19.052  53.091  1.00                 C  
ATOM   1060  O   ASN   275      36.428 -18.520  52.307  1.00                 O  
ATOM   1061  CB  ASN   275      33.520 -18.185  52.066  1.00                 C  
ATOM   1062  CG  ASN   275      33.396 -17.056  53.069  1.00                 C  
ATOM   1063  OD1 ASN   275      34.010 -17.089  54.135  1.00                 O  
ATOM   1064  ND2 ASN   275      32.598 -16.049  52.730  1.00                 N  
ATOM   1065  N   LEU   276      35.938 -19.307  54.362  1.00                 N  
ATOM   1066  CA  LEU   276      37.232 -18.958  54.933  1.00                 C  
ATOM   1067  C   LEU   276      37.649 -19.946  56.015  1.00                 C  
ATOM   1068  O   LEU   276      36.799 -20.533  56.678  1.00                 O  
ATOM   1069  CB  LEU   276      37.199 -17.540  55.507  1.00                 C  
ATOM   1070  CG  LEU   276      36.953 -16.409  54.507  1.00                 C  
ATOM   1071  CD1 LEU   276      36.743 -15.088  55.231  1.00                 C  
ATOM   1072  CD2 LEU   276      38.110 -16.297  53.527  1.00                 C  
ATOM   1073  N   THR   277      38.953 -20.105  56.220  1.00                 N  
ATOM   1074  CA  THR   277      39.444 -20.963  57.299  1.00                 C  
ATOM   1075  C   THR   277      39.078 -20.378  58.660  1.00                 C  
ATOM   1076  O   THR   277      38.809 -21.113  59.606  1.00                 O  
ATOM   1077  CB  THR   277      40.969 -21.160  57.214  1.00                 C  
ATOM   1078  OG1 THR   277      41.303 -21.795  55.973  1.00                 O  
ATOM   1079  CG2 THR   277      41.457 -22.038  58.356  1.00                 C  
ATOM   1080  N   THR   278      39.099 -19.053  58.760  1.00                 N  
ATOM   1081  CA  THR   278      38.709 -18.373  59.990  1.00                 C  
ATOM   1082  C   THR   278      37.268 -18.709  60.343  1.00                 C  
ATOM   1083  O   THR   278      36.947 -18.981  61.500  1.00                 O  
ATOM   1084  CB  THR   278      38.876 -16.847  59.868  1.00                 C  
ATOM   1085  OG1 THR   278      40.254 -16.531  59.636  1.00                 O  
ATOM   1086  CG2 THR   278      38.428 -16.159  61.149  1.00                 C  
ATOM   1087  N   SER   279      36.408 -18.694  59.328  1.00                 N  
ATOM   1088  CA  SER   279      34.989 -18.974  59.513  1.00                 C  
ATOM   1089  C   SER   279      34.816 -20.416  59.957  1.00                 C  
ATOM   1090  O   SER   279      33.928 -20.725  60.744  1.00                 O  
ATOM   1091  CB  SER   279      34.216 -18.700  58.221  1.00                 C  
ATOM   1092  OG  SER   279      34.598 -19.601  57.197  1.00                 O  
ATOM   1093  N   ALA   280      35.678 -21.293  59.457  1.00                 N  
ATOM   1094  CA  ALA   280      35.633 -22.698  59.833  1.00                 C  
ATOM   1095  C   ALA   280      36.032 -22.881  61.295  1.00                 C  
ATOM   1096  O   ALA   280      35.401 -23.647  62.019  1.00                 O  
ATOM   1097  CB  ALA   280      36.543 -23.518  58.931  1.00                 C  
ATOM   1098  N   LEU   281      37.077 -22.182  61.731  1.00                 N  
ATOM   1099  CA  LEU   281      37.549 -22.306  63.110  1.00                 C  
ATOM   1100  C   LEU   281      36.513 -21.804  64.117  1.00                 C  
ATOM   1101  O   LEU   281      36.262 -22.455  65.133  1.00                 O  
ATOM   1102  CB  LEU   281      38.861 -21.541  63.298  1.00                 C  
ATOM   1103  CG  LEU   281      40.092 -22.124  62.601  1.00                 C  
ATOM   1104  CD1 LEU   281      41.269 -21.167  62.699  1.00                 C  
ATOM   1105  CD2 LEU   281      40.457 -23.475  63.197  1.00                 C  
ATOM   1106  N   PHE   282      35.927 -20.642  63.838  1.00                 N  
ATOM   1107  CA  PHE   282      34.906 -20.063  64.708  1.00                 C  
ATOM   1108  C   PHE   282      33.746 -21.030  64.853  1.00                 C  
ATOM   1109  O   PHE   282      33.395 -21.445  65.959  1.00                 O  
ATOM   1110  CB  PHE   282      34.427 -18.720  64.152  1.00                 C  
ATOM   1111  CG  PHE   282      33.346 -18.076  64.972  1.00                 C  
ATOM   1112  CZ  PHE   282      31.341 -16.885  66.485  1.00                 C  
ATOM   1113  CD1 PHE   282      33.654 -17.396  66.138  1.00                 C  
ATOM   1114  CE1 PHE   282      32.659 -16.803  66.892  1.00                 C  
ATOM   1115  CD2 PHE   282      32.022 -18.149  64.578  1.00                 C  
ATOM   1116  CE2 PHE   282      31.027 -17.556  65.332  1.00                 C  
ATOM   1117  N   LYS   283      33.148 -21.364  63.716  1.00                 N  
ATOM   1118  CA  LYS   283      32.031 -22.293  63.660  1.00                 C  
ATOM   1119  C   LYS   283      32.345 -23.564  64.445  1.00                 C  
ATOM   1120  O   LYS   283      31.499 -24.071  65.176  1.00                 O  
ATOM   1121  CB  LYS   283      31.692 -22.637  62.208  1.00                 C  
ATOM   1122  CD  LYS   283      30.761 -21.899  59.997  1.00                 C  
ATOM   1123  CE  LYS   283      30.139 -20.752  59.217  1.00                 C  
ATOM   1124  CG  LYS   283      31.057 -21.494  61.432  1.00                 C  
ATOM   1125  NZ  LYS   283      29.881 -21.121  57.798  1.00                 N  
ATOM   1126  N   ASP   284      33.571 -24.057  64.320  1.00                 N  
ATOM   1127  CA  ASP   284      33.964 -25.294  64.979  1.00                 C  
ATOM   1128  C   ASP   284      34.251 -25.065  66.456  1.00                 C  
ATOM   1129  O   ASP   284      33.873 -25.872  67.301  1.00                 O  
ATOM   1130  CB  ASP   284      35.192 -25.899  64.295  1.00                 C  
ATOM   1131  CG  ASP   284      34.881 -26.439  62.913  1.00                 C  
ATOM   1132  OD1 ASP   284      33.685 -26.601  62.593  1.00                 O  
ATOM   1133  OD2 ASP   284      35.835 -26.699  62.149  1.00                 O  
ATOM   1134  N   ASN   285      34.922 -23.963  66.767  1.00                 N  
ATOM   1135  CA  ASN   285      35.359 -23.717  68.132  1.00                 C  
ATOM   1136  C   ASN   285      34.242 -23.154  68.999  1.00                 C  
ATOM   1137  O   ASN   285      33.990 -23.658  70.092  1.00                 O  
ATOM   1138  CB  ASN   285      36.562 -22.772  68.147  1.00                 C  
ATOM   1139  CG  ASN   285      37.833 -23.439  67.658  1.00                 C  
ATOM   1140  OD1 ASN   285      37.936 -24.666  67.644  1.00                 O  
ATOM   1141  ND2 ASN   285      38.807 -22.631  67.255  1.00                 N  
ATOM   1142  N   VAL   286      33.558 -22.128  68.501  1.00                 N  
ATOM   1143  CA  VAL   286      32.594 -21.389  69.312  1.00                 C  
ATOM   1144  C   VAL   286      31.174 -21.947  69.218  1.00                 C  
ATOM   1145  O   VAL   286      30.489 -22.068  70.232  1.00                 O  
ATOM   1146  CB  VAL   286      32.561 -19.897  68.930  1.00                 C  
ATOM   1147  CG1 VAL   286      31.455 -19.178  69.687  1.00                 C  
ATOM   1148  CG2 VAL   286      33.909 -19.248  69.205  1.00                 C  
ATOM   1149  N   VAL   287      30.745 -22.297  68.008  1.00                 N  
ATOM   1150  CA  VAL   287      29.360 -22.712  67.762  1.00                 C  
ATOM   1151  C   VAL   287      29.136 -24.218  67.940  1.00                 C  
ATOM   1152  O   VAL   287      28.290 -24.632  68.733  1.00                 O  
ATOM   1153  CB  VAL   287      28.893 -22.312  66.350  1.00                 C  
ATOM   1154  CG1 VAL   287      27.509 -22.876  66.067  1.00                 C  
ATOM   1155  CG2 VAL   287      28.898 -20.799  66.196  1.00                 C  
ATOM   1156  N   LEU   288      29.855 -25.027  67.169  1.00                 N  
ATOM   1157  CA  LEU   288      29.770 -26.484  67.273  1.00                 C  
ATOM   1158  C   LEU   288      30.058 -26.964  68.691  1.00                 C  
ATOM   1159  O   LEU   288      29.265 -27.690  69.292  1.00                 O  
ATOM   1160  CB  LEU   288      30.740 -27.149  66.294  1.00                 C  
ATOM   1161  CG  LEU   288      30.396 -27.023  64.808  1.00                 C  
ATOM   1162  CD1 LEU   288      31.535 -27.544  63.947  1.00                 C  
ATOM   1163  CD2 LEU   288      29.108 -27.768  64.490  1.00                 C  
ATOM   1164  N   ASN   289      31.109 -26.400  69.278  1.00                 N  
ATOM   1165  CA  ASN   289      31.511 -26.741  70.632  1.00                 C  
ATOM   1166  C   ASN   289      31.594 -28.242  70.828  1.00                 C  
ATOM   1167  O   ASN   289      30.992 -28.824  71.734  1.00                 O  
ATOM   1168  CB  ASN   289      30.548 -26.124  71.648  1.00                 C  
ATOM   1169  CG  ASN   289      31.105 -26.133  73.058  1.00                 C  
ATOM   1170  OD1 ASN   289      32.316 -26.049  73.259  1.00                 O  
ATOM   1171  ND2 ASN   289      30.219 -26.237  74.042  1.00                 N  
ATOM   1172  N   ASP   290      32.361 -28.888  69.956  1.00                 N  
ATOM   1173  CA  ASP   290      32.557 -30.318  70.045  1.00                 C  
ATOM   1174  C   ASP   290      31.581 -31.170  69.264  1.00                 C  
ATOM   1175  O   ASP   290      31.873 -32.309  68.891  1.00                 O  
ATOM   1176  CB  ASP   290      32.500 -30.777  71.503  1.00                 C  
ATOM   1177  CG  ASP   290      33.622 -30.196  72.341  1.00                 C  
ATOM   1178  OD1 ASP   290      34.751 -30.074  71.820  1.00                 O  
ATOM   1179  OD2 ASP   290      33.373 -29.863  73.519  1.00                 O  
ATOM   1180  N   PRO   291      30.394 -30.635  68.998  1.00                 N  
ATOM   1181  CA  PRO   291      29.384 -31.387  68.265  1.00                 C  
ATOM   1182  C   PRO   291      29.387 -31.103  66.766  1.00                 C  
ATOM   1183  O   PRO   291      29.287 -29.952  66.331  1.00                 O  
ATOM   1184  CB  PRO   291      28.062 -30.941  68.893  1.00                 C  
ATOM   1185  CD  PRO   291      29.794 -29.786  70.075  1.00                 C  
ATOM   1186  CG  PRO   291      28.444 -30.425  70.240  1.00                 C  
ATOM   1187  N   HIS   292      29.503 -32.152  65.943  1.00                 N  
ATOM   1188  CA  HIS   292      29.504 -31.951  64.485  1.00                 C  
ATOM   1189  C   HIS   292      28.070 -31.828  63.976  1.00                 C  
ATOM   1190  O   HIS   292      27.116 -32.287  64.610  1.00                 O  
ATOM   1191  CB  HIS   292      30.230 -33.102  63.786  1.00                 C  
ATOM   1192  CG  HIS   292      29.508 -34.411  63.870  1.00                 C  
ATOM   1193  ND1 HIS   292      29.454 -35.158  65.027  1.00                 N  
ATOM   1194  CE1 HIS   292      28.741 -36.274  64.794  1.00                 C  
ATOM   1195  CD2 HIS   292      28.740 -35.235  62.948  1.00                 C  
ATOM   1196  NE2 HIS   292      28.309 -36.327  63.549  1.00                 N  
ATOM   1197  N   PHE   293      27.897 -31.199  62.812  1.00                 N  
ATOM   1198  CA  PHE   293      26.559 -31.002  62.256  1.00                 C  
ATOM   1199  C   PHE   293      26.497 -30.989  60.732  1.00                 C  
ATOM   1200  O   PHE   293      27.479 -31.226  60.022  1.00                 O  
ATOM   1201  CB  PHE   293      25.954 -29.693  62.768  1.00                 C  
ATOM   1202  CG  PHE   293      26.714 -28.468  62.346  1.00                 C  
ATOM   1203  CZ  PHE   293      28.122 -26.200  61.572  1.00                 C  
ATOM   1204  CD1 PHE   293      26.713 -28.056  61.025  1.00                 C  
ATOM   1205  CE1 PHE   293      27.412 -26.929  60.637  1.00                 C  
ATOM   1206  CD2 PHE   293      27.429 -27.728  63.270  1.00                 C  
ATOM   1207  CE2 PHE   293      28.128 -26.601  62.882  1.00                 C  
ATOM   1208  N   TRP   294      25.239 -30.740  60.181  1.00                 N  
ATOM   1209  CA  TRP   294      24.974 -30.476  58.771  1.00                 C  
ATOM   1210  C   TRP   294      25.470 -29.086  58.419  1.00                 C  
ATOM   1211  O   TRP   294      25.345 -28.154  59.215  1.00                 O  
ATOM   1212  CB  TRP   294      23.481 -30.619  58.471  1.00                 C  
ATOM   1213  CG  TRP   294      22.983 -32.029  58.562  1.00                 C  
ATOM   1214  CD1 TRP   294      22.262 -32.579  59.582  1.00                 C  
ATOM   1215  NE1 TRP   294      21.987 -33.898  59.311  1.00                 N  
ATOM   1216  CD2 TRP   294      23.169 -33.069  57.594  1.00                 C  
ATOM   1217  CE2 TRP   294      22.535 -34.221  58.094  1.00                 C  
ATOM   1218  CH2 TRP   294      23.157 -35.468  56.189  1.00                 C  
ATOM   1219  CZ2 TRP   294      22.523 -35.429  57.398  1.00                 C  
ATOM   1220  CE3 TRP   294      23.811 -33.139  56.354  1.00                 C  
ATOM   1221  CZ3 TRP   294      23.796 -34.338  55.667  1.00                 C  
ATOM   1222  N   THR   295      26.014 -28.956  57.216  1.00                 N  
ATOM   1223  CA  THR   295      26.441 -27.669  56.687  1.00                 C  
ATOM   1224  C   THR   295      25.854 -27.491  55.294  1.00                 C  
ATOM   1225  O   THR   295      25.340 -28.439  54.713  1.00                 O  
ATOM   1226  CB  THR   295      27.976 -27.557  56.647  1.00                 C  
ATOM   1227  OG1 THR   295      28.505 -28.514  55.721  1.00                 O  
ATOM   1228  CG2 THR   295      28.567 -27.833  58.021  1.00                 C  
ATOM   1229  N   GLY   296      25.954 -26.281  54.754  1.00                 N  
ATOM   1230  CA  GLY   296      25.185 -25.899  53.579  1.00                 C  
ATOM   1231  C   GLY   296      25.546 -26.593  52.280  1.00                 C  
ATOM   1232  O   GLY   296      24.893 -26.394  51.255  1.00                 O  
ATOM   1233  N   MET   297      26.589 -27.405  52.309  1.00                 N  
ATOM   1234  CA  MET   297      27.095 -28.006  51.085  1.00                 C  
ATOM   1235  C   MET   297      26.327 -29.285  50.718  1.00                 C  
ATOM   1236  O   MET   297      26.001 -30.100  51.579  1.00                 O  
ATOM   1237  CB  MET   297      28.586 -28.320  51.219  1.00                 C  
ATOM   1238  SD  MET   297      29.385 -25.931  50.066  1.00                 S  
ATOM   1239  CE  MET   297      30.311 -24.553  50.740  1.00                 C  
ATOM   1240  CG  MET   297      29.461 -27.096  51.439  1.00                 C  
ATOM   1241  N   PHE   298      26.043 -29.444  49.429  1.00                 N  
ATOM   1242  CA  PHE   298      25.274 -30.575  48.920  1.00                 C  
ATOM   1243  C   PHE   298      25.519 -30.768  47.434  1.00                 C  
ATOM   1244  O   PHE   298      26.305 -30.041  46.850  1.00                 O  
ATOM   1245  CB  PHE   298      23.781 -30.373  49.189  1.00                 C  
ATOM   1246  CG  PHE   298      23.190 -29.196  48.467  1.00                 C  
ATOM   1247  CZ  PHE   298      22.096 -27.015  47.136  1.00                 C  
ATOM   1248  CD1 PHE   298      22.646 -29.344  47.203  1.00                 C  
ATOM   1249  CE1 PHE   298      22.101 -28.261  46.538  1.00                 C  
ATOM   1250  CD2 PHE   298      23.177 -27.942  49.051  1.00                 C  
ATOM   1251  CE2 PHE   298      22.632 -26.860  48.387  1.00                 C  
ATOM   1252  N   ARG   299      25.627 -29.639  46.751  1.00                 N  
ATOM   1253  CA  ARG   299      26.053 -29.574  45.363  1.00                 C  
ATOM   1254  C   ARG   299      27.326 -28.738  45.295  1.00                 C  
ATOM   1255  O   ARG   299      27.421 -27.650  45.868  1.00                 O  
ATOM   1256  CB  ARG   299      24.944 -28.985  44.489  1.00                 C  
ATOM   1257  CD  ARG   299      24.125 -28.381  42.195  1.00                 C  
ATOM   1258  NE  ARG   299      24.462 -28.249  40.779  1.00                 N  
ATOM   1259  CG  ARG   299      25.298 -28.895  43.014  1.00                 C  
ATOM   1260  CZ  ARG   299      23.612 -27.837  39.844  1.00                 C  
ATOM   1261  NH1 ARG   299      24.008 -27.747  38.582  1.00                 N  
ATOM   1262  NH2 ARG   299      22.369 -27.515  40.174  1.00                 N  
ATOM   1263  N   LYS   300      28.327 -29.247  44.585  1.00                 N  
ATOM   1264  CA  LYS   300      29.570 -28.529  44.383  1.00                 C  
ATOM   1265  C   LYS   300      30.707 -29.169  45.150  1.00                 C  
ATOM   1266  O   LYS   300      30.800 -30.393  45.281  1.00                 O  
ATOM   1267  CB  LYS   300      29.417 -27.065  44.801  1.00                 C  
ATOM   1268  CD  LYS   300      28.375 -24.820  44.385  1.00                 C  
ATOM   1269  CE  LYS   300      27.406 -24.027  43.524  1.00                 C  
ATOM   1270  CG  LYS   300      28.456 -26.269  43.933  1.00                 C  
ATOM   1271  NZ  LYS   300      27.296 -22.611  43.972  1.00                 N  
ATOM   1272  N   GLU   301      31.597 -28.337  45.671  1.00                 N  
ATOM   1273  CA  GLU   301      32.841 -28.789  46.283  1.00                 C  
ATOM   1274  C   GLU   301      32.805 -28.605  47.796  1.00                 C  
ATOM   1275  O   GLU   301      32.131 -27.716  48.324  1.00                 O  
ATOM   1276  CB  GLU   301      34.034 -28.037  45.690  1.00                 C  
ATOM   1277  CD  GLU   301      33.411 -27.540  43.293  1.00                 C  
ATOM   1278  CG  GLU   301      34.295 -28.345  44.224  1.00                 C  
ATOM   1279  OE1 GLU   301      33.234 -26.329  43.541  1.00                 O  
ATOM   1280  OE2 GLU   301      32.894 -28.121  42.315  1.00                 O  
ATOM   1281  N   ALA   302      33.533 -29.448  48.515  1.00                 N  
ATOM   1282  CA  ALA   302      33.842 -29.193  49.917  1.00                 C  
ATOM   1283  C   ALA   302      34.958 -28.168  50.015  1.00                 C  
ATOM   1284  O   ALA   302      35.688 -27.894  49.058  1.00                 O  
ATOM   1285  CB  ALA   302      34.229 -30.486  50.618  1.00                 C  
ATOM   1286  N   ILE   303      35.096 -27.588  51.196  1.00                 N  
ATOM   1287  CA  ILE   303      36.144 -26.632  51.480  1.00                 C  
ATOM   1288  C   ILE   303      36.826 -27.042  52.773  1.00                 C  
ATOM   1289  O   ILE   303      36.752 -26.361  53.799  1.00                 O  
ATOM   1290  CB  ILE   303      35.591 -25.197  51.567  1.00                 C  
ATOM   1291  CD1 ILE   303      34.151 -23.498  50.328  1.00                 C  
ATOM   1292  CG1 ILE   303      34.895 -24.814  50.260  1.00                 C  
ATOM   1293  CG2 ILE   303      36.699 -24.220  51.927  1.00                 C  
ATOM   1294  N   VAL   304      37.424 -28.240  52.712  1.00                 N  
ATOM   1295  CA  VAL   304      38.240 -28.732  53.811  1.00                 C  
ATOM   1296  C   VAL   304      37.827 -30.153  54.190  1.00                 C  
ATOM   1297  O   VAL   304      37.394 -30.407  55.311  1.00                 O  
ATOM   1298  CB  VAL   304      38.148 -27.809  55.040  1.00                 C  
ATOM   1299  CG1 VAL   304      38.943 -28.386  56.201  1.00                 C  
ATOM   1300  CG2 VAL   304      38.640 -26.411  54.695  1.00                 C  
ATOM   1301  N   TRP   305      37.962 -31.078  53.248  1.00                 N  
ATOM   1302  CA  TRP   305      37.572 -32.462  53.476  1.00                 C  
ATOM   1303  C   TRP   305      38.470 -33.198  54.466  1.00                 C  
ATOM   1304  O   TRP   305      39.674 -32.961  54.519  1.00                 O  
ATOM   1305  CB  TRP   305      37.557 -33.239  52.158  1.00                 C  
ATOM   1306  CG  TRP   305      36.477 -32.802  51.216  1.00                 C  
ATOM   1307  CD1 TRP   305      35.426 -31.978  51.500  1.00                 C  
ATOM   1308  NE1 TRP   305      34.644 -31.805  50.384  1.00                 N  
ATOM   1309  CD2 TRP   305      36.342 -33.165  49.837  1.00                 C  
ATOM   1310  CE2 TRP   305      35.188 -32.526  49.349  1.00                 C  
ATOM   1311  CH2 TRP   305      35.503 -33.457  47.202  1.00                 C  
ATOM   1312  CZ2 TRP   305      34.758 -32.665  48.031  1.00                 C  
ATOM   1313  CE3 TRP   305      37.085 -33.969  48.967  1.00                 C  
ATOM   1314  CZ3 TRP   305      36.655 -34.104  47.661  1.00                 C  
ATOM   1315  N   ASP   306      37.879 -34.130  55.211  1.00                 N  
ATOM   1316  CA  ASP   306      38.649 -35.063  56.028  1.00                 C  
ATOM   1317  C   ASP   306      39.428 -35.991  55.113  1.00                 C  
ATOM   1318  O   ASP   306      39.190 -36.010  53.915  1.00                 O  
ATOM   1319  CB  ASP   306      37.724 -35.850  56.959  1.00                 C  
ATOM   1320  CG  ASP   306      38.473 -36.521  58.093  1.00                 C  
ATOM   1321  OD1 ASP   306      39.719 -36.437  58.114  1.00                 O  
ATOM   1322  OD2 ASP   306      37.814 -37.131  58.961  1.00                 O  
ATOM   1323  N   ASN   307      40.343 -36.786  55.681  1.00                 N  
ATOM   1324  CA  ASN   307      41.075 -37.775  54.878  1.00                 C  
ATOM   1325  C   ASN   307      40.176 -38.776  54.132  1.00                 C  
ATOM   1326  O   ASN   307      39.253 -39.378  54.684  1.00                 O  
ATOM   1327  CB  ASN   307      42.060 -38.552  55.753  1.00                 C  
ATOM   1328  CG  ASN   307      42.959 -39.469  54.946  1.00                 C  
ATOM   1329  OD1 ASN   307      42.608 -40.617  54.674  1.00                 O  
ATOM   1330  ND2 ASN   307      44.125 -38.962  54.560  1.00                 N  
ATOM   1331  N   ASP   308      40.496 -38.930  52.852  1.00                 N  
ATOM   1332  CA  ASP   308      39.797 -39.811  51.915  1.00                 C  
ATOM   1333  C   ASP   308      38.341 -39.394  51.698  1.00                 C  
ATOM   1334  O   ASP   308      37.537 -40.171  51.182  1.00                 O  
ATOM   1335  CB  ASP   308      39.842 -41.259  52.406  1.00                 C  
ATOM   1336  CG  ASP   308      41.251 -41.820  52.436  1.00                 C  
ATOM   1337  OD1 ASP   308      42.087 -41.369  51.626  1.00                 O  
ATOM   1338  OD2 ASP   308      41.517 -42.711  53.270  1.00                 O  
ATOM   1339  N   GLU   309      38.016 -38.163  52.084  1.00                 N  
ATOM   1340  CA  GLU   309      36.714 -37.578  51.783  1.00                 C  
ATOM   1341  C   GLU   309      36.840 -36.649  50.571  1.00                 C  
ATOM   1342  O   GLU   309      37.900 -36.072  50.340  1.00                 O  
ATOM   1343  CB  GLU   309      36.172 -36.823  52.998  1.00                 C  
ATOM   1344  CD  GLU   309      34.805 -38.676  54.035  1.00                 C  
ATOM   1345  CG  GLU   309      35.946 -37.696  54.222  1.00                 C  
ATOM   1346  OE1 GLU   309      33.928 -38.412  53.186  1.00                 O  
ATOM   1347  OE2 GLU   309      34.788 -39.708  54.738  1.00                 O  
ATOM   1348  N   ASN   310      35.760 -36.501  49.785  1.00                 N  
ATOM   1349  CA  ASN   310      34.449 -37.154  49.870  1.00                 C  
ATOM   1350  C   ASN   310      34.453 -38.549  49.238  1.00                 C  
ATOM   1351  O   ASN   310      35.364 -38.850  48.462  1.00                 O  
ATOM   1352  CB  ASN   310      33.374 -36.285  49.213  1.00                 C  
ATOM   1353  CG  ASN   310      33.603 -36.101  47.726  1.00                 C  
ATOM   1354  OD1 ASN   310      34.196 -36.956  47.068  1.00                 O  
ATOM   1355  ND2 ASN   310      33.132 -34.980  47.191  1.00                 N  
ATOM   1356  N   VAL   311      33.454 -39.374  49.552  1.00                 N  
ATOM   1357  CA  VAL   311      33.468 -40.779  49.144  1.00                 C  
ATOM   1358  C   VAL   311      32.086 -41.368  48.895  1.00                 C  
ATOM   1359  O   VAL   311      31.958 -42.518  48.474  1.00                 O  
ATOM   1360  CB  VAL   311      34.184 -41.662  50.184  1.00                 C  
ATOM   1361  CG1 VAL   311      33.331 -41.808  51.435  1.00                 C  
ATOM   1362  CG2 VAL   311      34.507 -43.025  49.592  1.00                 C  
ATOM   1363  N   ARG   312      31.058 -40.558  49.117  1.00                 N  
ATOM   1364  CA  ARG   312      29.679 -41.035  49.131  1.00                 C  
ATOM   1365  C   ARG   312      28.873 -40.450  47.976  1.00                 C  
ATOM   1366  O   ARG   312      27.653 -40.338  48.047  1.00                 O  
ATOM   1367  CB  ARG   312      29.006 -40.690  50.461  1.00                 C  
ATOM   1368  CD  ARG   312      29.638 -42.779  51.702  1.00                 C  
ATOM   1369  NE  ARG   312      30.314 -43.344  52.867  1.00                 N  
ATOM   1370  CG  ARG   312      29.713 -41.261  51.680  1.00                 C  
ATOM   1371  CZ  ARG   312      30.310 -44.636  53.179  1.00                 C  
ATOM   1372  NH1 ARG   312      30.954 -45.059  54.259  1.00                 N  
ATOM   1373  NH2 ARG   312      29.663 -45.502  52.412  1.00                 N  
ATOM   1374  N   HIS   313      29.580 -40.051  46.925  1.00                 N  
ATOM   1375  CA  HIS   313      28.971 -39.399  45.771  1.00                 C  
ATOM   1376  C   HIS   313      28.285 -40.379  44.813  1.00                 C  
ATOM   1377  O   HIS   313      27.310 -40.016  44.157  1.00                 O  
ATOM   1378  CB  HIS   313      30.018 -38.598  44.994  1.00                 C  
ATOM   1379  CG  HIS   313      29.453 -37.820  43.846  1.00                 C  
ATOM   1380  ND1 HIS   313      28.667 -36.701  44.020  1.00                 N  
ATOM   1381  CE1 HIS   313      28.314 -36.224  42.813  1.00                 C  
ATOM   1382  CD2 HIS   313      29.506 -37.925  42.395  1.00                 C  
ATOM   1383  NE2 HIS   313      28.813 -36.953  41.834  1.00                 N  
ATOM   1384  N   LEU   314      28.808 -41.599  44.713  1.00                 N  
ATOM   1385  CA  LEU   314      28.262 -42.606  43.800  1.00                 C  
ATOM   1386  C   LEU   314      27.300 -43.557  44.502  1.00                 C  
ATOM   1387  O   LEU   314      26.528 -44.253  43.847  1.00                 O  
ATOM   1388  CB  LEU   314      29.391 -43.409  43.150  1.00                 C  
ATOM   1389  CG  LEU   314      30.372 -42.618  42.282  1.00                 C  
ATOM   1390  CD1 LEU   314      31.484 -43.520  41.770  1.00                 C  
ATOM   1391  CD2 LEU   314      29.648 -41.958  41.118  1.00                 C  
ATOM   1392  N   GLU   315      27.366 -43.603  45.830  1.00                 N  
ATOM   1393  CA  GLU   315      26.531 -44.508  46.620  1.00                 C  
ATOM   1394  C   GLU   315      25.174 -43.935  47.045  1.00                 C  
ATOM   1395  O   GLU   315      24.237 -44.703  47.255  1.00                 O  
ATOM   1396  CB  GLU   315      27.270 -44.953  47.883  1.00                 C  
ATOM   1397  CD  GLU   315      29.212 -46.219  48.888  1.00                 C  
ATOM   1398  CG  GLU   315      28.488 -45.823  47.616  1.00                 C  
ATOM   1399  OE1 GLU   315      28.857 -45.689  49.962  1.00                 O  
ATOM   1400  OE2 GLU   315      30.133 -47.058  48.810  1.00                 O  
ATOM   1401  N   ARG   316      25.061 -42.611  47.168  1.00                 N  
ATOM   1402  CA  ARG   316      23.864 -41.988  47.754  1.00                 C  
ATOM   1403  C   ARG   316      23.015 -41.093  46.848  1.00                 C  
ATOM   1404  O   ARG   316      21.867 -40.805  47.184  1.00                 O  
ATOM   1405  CB  ARG   316      24.242 -41.141  48.970  1.00                 C  
ATOM   1406  CD  ARG   316      23.780 -42.866  50.734  1.00                 C  
ATOM   1407  NE  ARG   316      24.281 -43.545  51.927  1.00                 N  
ATOM   1408  CG  ARG   316      24.821 -41.939  50.127  1.00                 C  
ATOM   1409  CZ  ARG   316      23.600 -44.462  52.605  1.00                 C  
ATOM   1410  NH1 ARG   316      24.136 -45.027  53.679  1.00                 N  
ATOM   1411  NH2 ARG   316      22.384 -44.813  52.210  1.00                 N  
ATOM   1412  N   SER   317      23.575 -40.632  45.735  1.00                 N  
ATOM   1413  CA  SER   317      22.917 -39.644  44.868  1.00                 C  
ATOM   1414  C   SER   317      22.680 -38.312  45.574  1.00                 C  
ATOM   1415  O   SER   317      23.318 -37.314  45.240  1.00                 O  
ATOM   1416  CB  SER   317      21.583 -40.188  44.352  1.00                 C  
ATOM   1417  OG  SER   317      21.778 -41.334  43.542  1.00                 O  
ATOM   1418  N   ASP   318      21.760 -38.286  46.533  1.00                 N  
ATOM   1419  CA  ASP   318      21.564 -37.097  47.355  1.00                 C  
ATOM   1420  C   ASP   318      22.676 -36.971  48.401  1.00                 C  
ATOM   1421  O   ASP   318      22.476 -37.275  49.579  1.00                 O  
ATOM   1422  CB  ASP   318      20.196 -37.138  48.038  1.00                 C  
ATOM   1423  CG  ASP   318      19.873 -35.851  48.773  1.00                 C  
ATOM   1424  OD1 ASP   318      20.537 -34.829  48.501  1.00                 O  
ATOM   1425  OD2 ASP   318      18.955 -35.865  49.620  1.00                 O  
ATOM   1426  N   ARG   319      23.846 -36.516  47.957  1.00                 N  
ATOM   1427  CA  ARG   319      25.040 -36.450  48.800  1.00                 C  
ATOM   1428  C   ARG   319      25.160 -35.103  49.517  1.00                 C  
ATOM   1429  O   ARG   319      25.134 -34.051  48.888  1.00                 O  
ATOM   1430  CB  ARG   319      26.298 -36.703  47.967  1.00                 C  
ATOM   1431  CD  ARG   319      28.758 -37.200  47.922  1.00                 C  
ATOM   1432  NE  ARG   319      29.127 -36.160  46.964  1.00                 N  
ATOM   1433  CG  ARG   319      27.577 -36.787  48.785  1.00                 C  
ATOM   1434  CZ  ARG   319      30.048 -36.309  46.018  1.00                 C  
ATOM   1435  NH1 ARG   319      30.317 -35.308  45.192  1.00                 N  
ATOM   1436  NH2 ARG   319      30.698 -37.459  45.900  1.00                 N  
ATOM   1437  N   CYS   320      25.276 -35.150  50.840  1.00                 N  
ATOM   1438  CA  CYS   320      25.343 -33.944  51.665  1.00                 C  
ATOM   1439  C   CYS   320      26.548 -33.983  52.592  1.00                 C  
ATOM   1440  O   CYS   320      27.131 -35.041  52.818  1.00                 O  
ATOM   1441  CB  CYS   320      24.058 -33.779  52.479  1.00                 C  
ATOM   1442  SG  CYS   320      22.555 -33.641  51.483  1.00                 S  
ATOM   1443  N   PHE   321      26.909 -32.821  53.124  1.00                 N  
ATOM   1444  CA  PHE   321      28.194 -32.640  53.777  1.00                 C  
ATOM   1445  C   PHE   321      28.046 -32.255  55.251  1.00                 C  
ATOM   1446  O   PHE   321      27.183 -31.456  55.605  1.00                 O  
ATOM   1447  CB  PHE   321      29.018 -31.574  53.052  1.00                 C  
ATOM   1448  CG  PHE   321      29.398 -31.952  51.649  1.00                 C  
ATOM   1449  CZ  PHE   321      30.107 -32.654  49.054  1.00                 C  
ATOM   1450  CD1 PHE   321      28.538 -31.705  50.593  1.00                 C  
ATOM   1451  CE1 PHE   321      28.887 -32.053  49.302  1.00                 C  
ATOM   1452  CD2 PHE   321      30.615 -32.555  51.384  1.00                 C  
ATOM   1453  CE2 PHE   321      30.964 -32.902  50.093  1.00                 C  
ATOM   1454  N   ALA   322      28.937 -32.777  56.090  1.00                 N  
ATOM   1455  CA  ALA   322      28.877 -32.555  57.530  1.00                 C  
ATOM   1456  C   ALA   322      30.238 -32.213  58.092  1.00                 C  
ATOM   1457  O   ALA   322      31.257 -32.608  57.546  1.00                 O  
ATOM   1458  CB  ALA   322      28.318 -33.782  58.233  1.00                 C  
ATOM   1459  N   VAL   323      30.245 -31.476  59.192  1.00                 N  
ATOM   1460  CA  VAL   323      31.460 -31.268  59.956  1.00                 C  
ATOM   1461  C   VAL   323      31.609 -32.461  60.901  1.00                 C  
ATOM   1462  O   VAL   323      30.608 -32.986  61.390  1.00                 O  
ATOM   1463  CB  VAL   323      31.425 -29.931  60.719  1.00                 C  
ATOM   1464  CG1 VAL   323      32.656 -29.789  61.602  1.00                 C  
ATOM   1465  CG2 VAL   323      31.324 -28.765  59.747  1.00                 C  
ATOM   1466  N   ALA   324      32.822 -32.981  60.998  1.00                 N  
ATOM   1467  CA  ALA   324      33.079 -34.161  61.805  1.00                 C  
ATOM   1468  C   ALA   324      34.478 -34.048  62.408  1.00                 C  
ATOM   1469  O   ALA   324      35.110 -32.989  62.365  1.00                 O  
ATOM   1470  CB  ALA   324      32.937 -35.420  60.963  1.00                 C  
ATOM   1471  N   ARG   325      34.989 -35.134  62.981  1.00                 N  
ATOM   1472  CA  ARG   325      36.312 -35.088  63.599  1.00                 C  
ATOM   1473  C   ARG   325      37.170 -36.251  63.128  1.00                 C  
ATOM   1474  O   ARG   325      36.692 -37.366  62.903  1.00                 O  
ATOM   1475  CB  ARG   325      36.192 -35.103  65.124  1.00                 C  
ATOM   1476  CD  ARG   325      35.393 -33.973  67.218  1.00                 C  
ATOM   1477  NE  ARG   325      36.706 -33.888  67.852  1.00                 N  
ATOM   1478  CG  ARG   325      35.485 -33.888  65.703  1.00                 C  
ATOM   1479  CZ  ARG   325      36.930 -34.127  69.140  1.00                 C  
ATOM   1480  NH1 ARG   325      38.159 -34.025  69.630  1.00                 N  
ATOM   1481  NH2 ARG   325      35.926 -34.468  69.936  1.00                 N  
ATOM   1482  N   ARG   326      38.465 -35.996  62.975  1.00                 N  
ATOM   1483  CA  ARG   326      39.404 -37.046  62.626  1.00                 C  
ATOM   1484  C   ARG   326      39.681 -37.873  63.881  1.00                 C  
ATOM   1485  O   ARG   326      39.260 -37.526  64.987  1.00                 O  
ATOM   1486  CB  ARG   326      40.688 -36.447  62.050  1.00                 C  
ATOM   1487  CD  ARG   326      42.831 -35.203  62.449  1.00                 C  
ATOM   1488  NE  ARG   326      43.706 -36.310  62.068  1.00                 N  
ATOM   1489  CG  ARG   326      41.530 -35.690  63.064  1.00                 C  
ATOM   1490  CZ  ARG   326      44.748 -36.192  61.253  1.00                 C  
ATOM   1491  NH1 ARG   326      45.487 -37.254  60.963  1.00                 N  
ATOM   1492  NH2 ARG   326      45.050 -35.012  60.729  1.00                 N  
ATOM   1493  N   PRO   327      40.394 -38.981  63.727  1.00                 N  
ATOM   1494  CA  PRO   327      40.849 -39.773  64.880  1.00                 C  
ATOM   1495  C   PRO   327      41.652 -38.948  65.886  1.00                 C  
ATOM   1496  O   PRO   327      41.762 -39.302  67.063  1.00                 O  
ATOM   1497  CB  PRO   327      41.719 -40.867  64.258  1.00                 C  
ATOM   1498  CD  PRO   327      41.001 -39.460  62.459  1.00                 C  
ATOM   1499  CG  PRO   327      42.148 -40.301  62.945  1.00                 C  
ATOM   1500  N   ASP   328      42.228 -37.832  65.443  1.00                 N  
ATOM   1501  CA  ASP   328      43.027 -36.994  66.326  1.00                 C  
ATOM   1502  C   ASP   328      42.179 -35.900  66.952  1.00                 C  
ATOM   1503  O   ASP   328      42.635 -35.125  67.797  1.00                 O  
ATOM   1504  CB  ASP   328      44.202 -36.379  65.563  1.00                 C  
ATOM   1505  CG  ASP   328      45.222 -37.414  65.131  1.00                 C  
ATOM   1506  OD1 ASP   328      45.324 -38.463  65.800  1.00                 O  
ATOM   1507  OD2 ASP   328      45.920 -37.175  64.123  1.00                 O  
ATOM   1508  N   GLY   329      40.922 -35.826  66.539  1.00                 N  
ATOM   1509  CA  GLY   329      40.007 -34.839  67.092  1.00                 C  
ATOM   1510  C   GLY   329      39.965 -33.494  66.386  1.00                 C  
ATOM   1511  O   GLY   329      39.401 -32.524  66.900  1.00                 O  
ATOM   1512  N   ALA   330      40.559 -33.391  65.192  1.00                 N  
ATOM   1513  CA  ALA   330      40.526 -32.137  64.418  1.00                 C  
ATOM   1514  C   ALA   330      39.250 -31.994  63.589  1.00                 C  
ATOM   1515  O   ALA   330      38.729 -32.968  63.039  1.00                 O  
ATOM   1516  CB  ALA   330      41.736 -32.048  63.501  1.00                 C  
ATOM   1517  N   TRP   331      38.724 -30.772  63.485  1.00                 N  
ATOM   1518  CA  TRP   331      37.536 -30.543  62.658  1.00                 C  
ATOM   1519  C   TRP   331      37.843 -30.688  61.155  1.00                 C  
ATOM   1520  O   TRP   331      38.794 -30.102  60.631  1.00                 O  
ATOM   1521  CB  TRP   331      36.952 -29.155  62.931  1.00                 C  
ATOM   1522  CG  TRP   331      36.345 -29.018  64.294  1.00                 C  
ATOM   1523  CD1 TRP   331      36.893 -28.393  65.376  1.00                 C  
ATOM   1524  NE1 TRP   331      36.041 -28.471  66.451  1.00                 N  
ATOM   1525  CD2 TRP   331      35.071 -29.518  64.720  1.00                 C  
ATOM   1526  CE2 TRP   331      34.915 -29.159  66.071  1.00                 C  
ATOM   1527  CH2 TRP   331      32.793 -30.191  66.165  1.00                 C  
ATOM   1528  CZ2 TRP   331      33.777 -29.490  66.805  1.00                 C  
ATOM   1529  CE3 TRP   331      34.049 -30.234  64.091  1.00                 C  
ATOM   1530  CZ3 TRP   331      32.923 -30.561  64.822  1.00                 C  
ATOM   1531  N   GLU   332      37.032 -31.477  60.446  1.00                 N  
ATOM   1532  CA  GLU   332      37.094 -31.574  58.980  1.00                 C  
ATOM   1533  C   GLU   332      35.771 -32.113  58.465  1.00                 C  
ATOM   1534  O   GLU   332      34.889 -32.491  59.241  1.00                 O  
ATOM   1535  CB  GLU   332      38.261 -32.466  58.551  1.00                 C  
ATOM   1536  CD  GLU   332      40.760 -32.825  58.477  1.00                 C  
ATOM   1537  CG  GLU   332      39.628 -31.930  58.941  1.00                 C  
ATOM   1538  OE1 GLU   332      40.765 -34.017  58.850  1.00                 O  
ATOM   1539  OE2 GLU   332      41.641 -32.336  57.739  1.00                 O  
ATOM   1540  N   TRP   333      35.588 -32.080  57.067  1.00                 N  
ATOM   1541  CA  TRP   333      34.269 -32.517  56.629  1.00                 C  
ATOM   1542  C   TRP   333      34.168 -33.960  56.123  1.00                 C  
ATOM   1543  O   TRP   333      35.080 -34.470  55.476  1.00                 O  
ATOM   1544  CB  TRP   333      33.745 -31.607  55.516  1.00                 C  
ATOM   1545  CG  TRP   333      33.421 -30.220  55.978  1.00                 C  
ATOM   1546  CD1 TRP   333      33.595 -29.712  57.233  1.00                 C  
ATOM   1547  NE1 TRP   333      33.183 -28.402  57.276  1.00                 N  
ATOM   1548  CD2 TRP   333      32.865 -29.161  55.189  1.00                 C  
ATOM   1549  CE2 TRP   333      32.730 -28.042  56.031  1.00                 C  
ATOM   1550  CH2 TRP   333      31.835 -26.746  54.272  1.00                 C  
ATOM   1551  CZ2 TRP   333      32.215 -26.827  55.582  1.00                 C  
ATOM   1552  CE3 TRP   333      32.468 -29.050  53.853  1.00                 C  
ATOM   1553  CZ3 TRP   333      31.958 -27.843  53.412  1.00                 C  
ATOM   1554  N   GLN   334      33.032 -34.593  56.414  1.00                 N  
ATOM   1555  CA  GLN   334      32.652 -35.863  55.806  1.00                 C  
ATOM   1556  C   GLN   334      31.475 -35.584  54.889  1.00                 C  
ATOM   1557  O   GLN   334      30.764 -34.604  55.093  1.00                 O  
ATOM   1558  CB  GLN   334      32.313 -36.894  56.885  1.00                 C  
ATOM   1559  CD  GLN   334      33.114 -38.291  58.831  1.00                 C  
ATOM   1560  CG  GLN   334      33.482 -37.254  57.787  1.00                 C  
ATOM   1561  OE1 GLN   334      32.045 -38.224  59.436  1.00                 O  
ATOM   1562  NE2 GLN   334      34.002 -39.255  59.043  1.00                 N  
ATOM   1563  N   MET   335      31.247 -36.443  53.900  1.00                 N  
ATOM   1564  CA  MET   335      30.000 -36.395  53.141  1.00                 C  
ATOM   1565  C   MET   335      29.196 -37.643  53.478  1.00                 C  
ATOM   1566  O   MET   335      29.754 -38.724  53.678  1.00                 O  
ATOM   1567  CB  MET   335      30.289 -36.294  51.642  1.00                 C  
ATOM   1568  SD  MET   335      31.283 -37.370  49.290  1.00                 S  
ATOM   1569  CE  MET   335      29.647 -37.784  48.690  1.00                 C  
ATOM   1570  CG  MET   335      31.033 -37.491  51.072  1.00                 C  
ATOM   1571  N   ASP   336      27.879 -37.478  53.551  1.00                 N  
ATOM   1572  CA  ASP   336      26.989 -38.526  54.032  1.00                 C  
ATOM   1573  C   ASP   336      25.628 -38.386  53.382  1.00                 C  
ATOM   1574  O   ASP   336      25.272 -37.303  52.930  1.00                 O  
ATOM   1575  CB  ASP   336      26.869 -38.469  55.556  1.00                 C  
ATOM   1576  CG  ASP   336      26.370 -39.772  56.150  1.00                 C  
ATOM   1577  OD1 ASP   336      26.091 -40.710  55.374  1.00                 O  
ATOM   1578  OD2 ASP   336      26.257 -39.854  57.391  1.00                 O  
ATOM   1579  N   LEU   337      24.864 -39.487  53.312  1.00                 N  
ATOM   1580  CA  LEU   337      23.518 -39.356  52.757  1.00                 C  
ATOM   1581  C   LEU   337      22.679 -38.431  53.614  1.00                 C  
ATOM   1582  O   LEU   337      22.821 -38.424  54.837  1.00                 O  
ATOM   1583  CB  LEU   337      22.850 -40.728  52.641  1.00                 C  
ATOM   1584  CG  LEU   337      21.471 -40.757  51.979  1.00                 C  
ATOM   1585  CD1 LEU   337      21.572 -40.375  50.510  1.00                 C  
ATOM   1586  CD2 LEU   337      20.833 -42.129  52.126  1.00                 C  
ATOM   1587  N   CYS   338      21.813 -37.661  52.972  1.00                 N  
ATOM   1588  CA  CYS   338      20.935 -36.749  53.684  1.00                 C  
ATOM   1589  C   CYS   338      19.905 -37.508  54.523  1.00                 C  
ATOM   1590  O   CYS   338      19.178 -36.901  55.313  1.00                 O  
ATOM   1591  CB  CYS   338      20.223 -35.815  52.703  1.00                 C  
ATOM   1592  SG  CYS   338      21.319 -34.671  51.832  1.00                 S  
ATOM   1593  N   GLN   339      19.845 -38.830  54.336  1.00                 N  
ATOM   1594  CA  GLN   339      19.054 -39.705  55.194  1.00                 C  
ATOM   1595  C   GLN   339      19.289 -39.373  56.660  1.00                 C  
ATOM   1596  O   GLN   339      18.347 -39.195  57.424  1.00                 O  
ATOM   1597  CB  GLN   339      19.392 -41.172  54.920  1.00                 C  
ATOM   1598  CD  GLN   339      18.944 -43.601  55.447  1.00                 C  
ATOM   1599  CG  GLN   339      18.590 -42.159  55.753  1.00                 C  
ATOM   1600  OE1 GLN   339      19.762 -43.877  54.570  1.00                 O  
ATOM   1601  NE2 GLN   339      18.328 -44.527  56.173  1.00                 N  
ATOM   1602  N   ARG   340      20.566 -39.276  57.029  1.00                 N  
ATOM   1603  CA  ARG   340      20.988 -39.255  58.428  1.00                 C  
ATOM   1604  C   ARG   340      20.468 -38.040  59.187  1.00                 C  
ATOM   1605  O   ARG   340      20.428 -36.943  58.642  1.00                 O  
ATOM   1606  CB  ARG   340      22.514 -39.292  58.528  1.00                 C  
ATOM   1607  CD  ARG   340      22.810 -41.716  59.107  1.00                 C  
ATOM   1608  NE  ARG   340      23.341 -41.421  60.436  1.00                 N  
ATOM   1609  CG  ARG   340      23.132 -40.616  58.109  1.00                 C  
ATOM   1610  CZ  ARG   340      24.583 -41.696  60.822  1.00                 C  
ATOM   1611  NH1 ARG   340      24.978 -41.392  62.051  1.00                 N  
ATOM   1612  NH2 ARG   340      25.427 -42.274  59.978  1.00                 N  
ATOM   1613  N   PRO   341      20.074 -38.243  60.445  1.00                 N  
ATOM   1614  CA  PRO   341      19.549 -37.157  61.276  1.00                 C  
ATOM   1615  C   PRO   341      20.613 -36.618  62.235  1.00                 C  
ATOM   1616  O   PRO   341      21.078 -37.329  63.131  1.00                 O  
ATOM   1617  CB  PRO   341      18.389 -37.801  62.037  1.00                 C  
ATOM   1618  CD  PRO   341      19.525 -39.563  60.882  1.00                 C  
ATOM   1619  CG  PRO   341      18.761 -39.243  62.136  1.00                 C  
ATOM   1620  N   PHE   342      20.990 -35.356  62.023  1.00                 N  
ATOM   1621  CA  PHE   342      22.026 -34.681  62.807  1.00                 C  
ATOM   1622  C   PHE   342      21.622 -33.255  63.120  1.00                 C  
ATOM   1623  O   PHE   342      20.665 -32.736  62.546  1.00                 O  
ATOM   1624  CB  PHE   342      23.361 -34.701  62.060  1.00                 C  
ATOM   1625  CG  PHE   342      23.875 -36.083  61.773  1.00                 C  
ATOM   1626  CZ  PHE   342      24.828 -38.640  61.248  1.00                 C  
ATOM   1627  CD1 PHE   342      23.569 -36.716  60.581  1.00                 C  
ATOM   1628  CE1 PHE   342      24.042 -37.988  60.317  1.00                 C  
ATOM   1629  CD2 PHE   342      24.663 -36.749  62.694  1.00                 C  
ATOM   1630  CE2 PHE   342      25.136 -38.020  62.430  1.00                 C  
ATOM   1631  N   ARG   343      22.362 -32.606  64.027  1.00                 N  
ATOM   1632  CA  ARG   343      22.125 -31.179  64.252  1.00                 C  
ATOM   1633  C   ARG   343      22.638 -30.351  63.080  1.00                 C  
ATOM   1634  O   ARG   343      23.119 -30.919  62.105  1.00                 O  
ATOM   1635  CB  ARG   343      22.791 -30.724  65.552  1.00                 C  
ATOM   1636  CD  ARG   343      24.899 -30.433  66.883  1.00                 C  
ATOM   1637  NE  ARG   343      24.547 -31.402  67.918  1.00                 N  
ATOM   1638  CG  ARG   343      24.309 -30.803  65.532  1.00                 C  
ATOM   1639  CZ  ARG   343      25.230 -32.516  68.162  1.00                 C  
ATOM   1640  NH1 ARG   343      24.835 -33.339  69.124  1.00                 N  
ATOM   1641  NH2 ARG   343      26.306 -32.804  67.443  1.00                 N  
ATOM   1642  N   PHE   344      22.555 -29.032  63.175  1.00                 N  
ATOM   1643  CA  PHE   344      22.864 -28.186  62.033  1.00                 C  
ATOM   1644  C   PHE   344      23.248 -26.789  62.478  1.00                 C  
ATOM   1645  O   PHE   344      23.073 -26.437  63.643  1.00                 O  
ATOM   1646  CB  PHE   344      21.673 -28.124  61.074  1.00                 C  
ATOM   1647  CG  PHE   344      20.436 -27.528  61.683  1.00                 C  
ATOM   1648  CZ  PHE   344      18.144 -26.432  62.811  1.00                 C  
ATOM   1649  CD1 PHE   344      20.175 -26.174  61.570  1.00                 C  
ATOM   1650  CE1 PHE   344      19.036 -25.626  62.130  1.00                 C  
ATOM   1651  CD2 PHE   344      19.533 -28.322  62.368  1.00                 C  
ATOM   1652  CE2 PHE   344      18.394 -27.774  62.927  1.00                 C  
ATOM   1653  N   ALA   345      23.777 -26.000  61.551  1.00                 N  
ATOM   1654  CA  ALA   345      24.131 -24.618  61.844  1.00                 C  
ATOM   1655  C   ALA   345      23.547 -23.694  60.796  1.00                 C  
ATOM   1656  O   ALA   345      23.639 -23.954  59.596  1.00                 O  
ATOM   1657  CB  ALA   345      25.642 -24.461  61.913  1.00                 C  
ATOM   1658  N   CYS   346      22.930 -22.621  61.273  1.00                 N  
ATOM   1659  CA  CYS   346      22.303 -21.649  60.398  1.00                 C  
ATOM   1660  C   CYS   346      23.168 -20.405  60.267  1.00                 C  
ATOM   1661  O   CYS   346      23.936 -20.072  61.177  1.00                 O  
ATOM   1662  CB  CYS   346      20.914 -21.276  60.919  1.00                 C  
ATOM   1663  SG  CYS   346      19.747 -22.656  60.989  1.00                 S  
TER
