# Supplementary material for: Comparative Single-Cell Transcriptomics Reveals Novel Genes Involved in Bivalve Embryonic Shell Formation and Questions Ontogenetic Homology of Molluscan Shell Types
Source: Front Cell Dev Biol. 2022 Jun 9;10:883755. doi: 10.3389/fcell.2022.883755 (PMC9261976; doi:10.3389/fcell.2022.883755)
Supplement: Supplementary file 1 [file DataSheet1.ZIP › Supplementary_File1/s_f_2/7bd5128280036580.final.pdb]

ATOM      1  N   GLY    13      39.123  66.415  41.385  1.00                 N  
ATOM      2  CA  GLY    13      37.886  65.767  40.923  1.00                 C  
ATOM      3  C   GLY    13      37.843  65.584  39.396  1.00                 C  
ATOM      4  O   GLY    13      37.205  64.663  38.874  1.00                 O  
ATOM      5  N   GLN    14      38.504  66.450  38.650  1.00                 N  
ATOM      6  CA  GLN    14      38.518  66.300  37.183  1.00                 C  
ATOM      7  C   GLN    14      39.379  65.086  36.819  1.00                 C  
ATOM      8  O   GLN    14      39.140  64.395  35.820  1.00                 O  
ATOM      9  CB  GLN    14      39.044  67.574  36.519  1.00                 C  
ATOM     10  CD  GLN    14      37.548  67.483  34.486  1.00                 C  
ATOM     11  CG  GLN    14      38.972  67.558  35.001  1.00                 C  
ATOM     12  OE1 GLN    14      36.689  68.265  34.893  1.00                 O  
ATOM     13  NE2 GLN    14      37.295  66.540  33.586  1.00                 N  
ATOM     14  N   MET    15      40.374  64.840  37.652  1.00                 N  
ATOM     15  CA  MET    15      41.277  63.717  37.443  1.00                 C  
ATOM     16  C   MET    15      40.552  62.409  37.726  1.00                 C  
ATOM     17  O   MET    15      40.678  61.444  36.962  1.00                 O  
ATOM     18  CB  MET    15      42.515  63.853  38.331  1.00                 C  
ATOM     19  SD  MET    15      44.359  62.979  36.456  1.00                 S  
ATOM     20  CE  MET    15      45.318  61.469  36.373  1.00                 C  
ATOM     21  CG  MET    15      43.582  62.801  38.074  1.00                 C  
ATOM     22  N   THR    16      39.860  62.365  38.862  1.00                 N  
ATOM     23  CA  THR    16      39.112  61.169  39.266  1.00                 C  
ATOM     24  C   THR    16      38.042  60.743  38.247  1.00                 C  
ATOM     25  O   THR    16      37.750  59.551  38.085  1.00                 O  
ATOM     26  CB  THR    16      38.422  61.368  40.628  1.00                 C  
ATOM     27  OG1 THR    16      37.522  62.481  40.553  1.00                 O  
ATOM     28  CG2 THR    16      39.452  61.649  41.711  1.00                 C  
ATOM     29  N   SER    17      37.455  61.693  37.546  1.00                 N  
ATOM     30  CA  SER    17      36.407  61.369  36.558  1.00                 C  
ATOM     31  C   SER    17      37.024  60.840  35.253  1.00                 C  
ATOM     32  O   SER    17      36.441  59.989  34.564  1.00                 O  
ATOM     33  CB  SER    17      35.542  62.598  36.271  1.00                 C  
ATOM     34  OG  SER    17      36.295  63.612  35.627  1.00                 O  
ATOM     35  N   GLU    18      38.203  61.369  34.983  1.00                 N  
ATOM     36  CA  GLU    18      38.996  61.102  33.769  1.00                 C  
ATOM     37  C   GLU    18      39.682  59.743  33.815  1.00                 C  
ATOM     38  O   GLU    18      39.975  59.133  32.752  1.00                 O  
ATOM     39  CB  GLU    18      40.046  62.196  33.563  1.00                 C  
ATOM     40  CD  GLU    18      40.531  64.621  33.049  1.00                 C  
ATOM     41  CG  GLU    18      39.464  63.557  33.219  1.00                 C  
ATOM     42  OE1 GLU    18      41.709  64.334  33.349  1.00                 O  
ATOM     43  OE2 GLU    18      40.190  65.741  32.615  1.00                 O  
ATOM     44  N   LEU    19      39.988  59.417  35.142  1.00                 N  
ATOM     45  CA  LEU    19      40.610  58.138  35.532  1.00                 C  
ATOM     46  C   LEU    19      39.560  57.050  35.345  1.00                 C  
ATOM     47  O   LEU    19      39.802  56.049  34.662  1.00                 O  
ATOM     48  CB  LEU    19      41.119  58.207  36.973  1.00                 C  
ATOM     49  CG  LEU    19      42.313  59.130  37.227  1.00                 C  
ATOM     50  CD1 LEU    19      42.593  59.247  38.718  1.00                 C  
ATOM     51  CD2 LEU    19      43.547  58.626  36.495  1.00                 C  
ATOM     52  N   GLY    20      38.368  57.305  35.895  1.00                 N  
ATOM     53  CA  GLY    20      37.236  56.394  35.816  1.00                 C  
ATOM     54  C   GLY    20      36.978  56.058  34.356  1.00                 C  
ATOM     55  O   GLY    20      36.806  54.899  34.007  1.00                 O  
ATOM     56  N   ARG    21      37.026  57.072  33.499  1.00                 N  
ATOM     57  CA  ARG    21      36.820  56.871  32.075  1.00                 C  
ATOM     58  C   ARG    21      37.898  56.008  31.431  1.00                 C  
ATOM     59  O   ARG    21      37.624  55.335  30.434  1.00                 O  
ATOM     60  CB  ARG    21      36.758  58.216  31.348  1.00                 C  
ATOM     61  CD  ARG    21      35.488  60.325  30.858  1.00                 C  
ATOM     62  NE  ARG    21      34.335  61.155  31.198  1.00                 N  
ATOM     63  CG  ARG    21      35.515  59.033  31.659  1.00                 C  
ATOM     64  CZ  ARG    21      34.347  62.107  32.125  1.00                 C  
ATOM     65  NH1 ARG    21      33.250  62.813  32.365  1.00                 N  
ATOM     66  NH2 ARG    21      35.456  62.352  32.809  1.00                 N  
ATOM     67  N   MET    22      39.126  56.071  31.965  1.00                 N  
ATOM     68  CA  MET    22      40.248  55.270  31.463  1.00                 C  
ATOM     69  C   MET    22      39.981  53.817  31.774  1.00                 C  
ATOM     70  O   MET    22      40.159  52.957  30.932  1.00                 O  
ATOM     71  CB  MET    22      41.564  55.742  32.085  1.00                 C  
ATOM     72  SD  MET    22      42.215  57.344  29.921  1.00                 S  
ATOM     73  CE  MET    22      40.620  57.988  29.419  1.00                 C  
ATOM     74  CG  MET    22      41.963  57.156  31.696  1.00                 C  
ATOM     75  N   THR    23      39.606  53.562  33.022  1.00                 N  
ATOM     76  CA  THR    23      39.281  52.222  33.474  1.00                 C  
ATOM     77  C   THR    23      38.138  51.659  32.642  1.00                 C  
ATOM     78  O   THR    23      38.181  50.498  32.219  1.00                 O  
ATOM     79  CB  THR    23      38.906  52.206  34.967  1.00                 C  
ATOM     80  OG1 THR    23      40.022  52.650  35.749  1.00                 O  
ATOM     81  CG2 THR    23      38.534  50.798  35.408  1.00                 C  
ATOM     82  N   SER    24      37.150  52.504  32.344  1.00                 N  
ATOM     83  CA  SER    24      36.008  52.071  31.566  1.00                 C  
ATOM     84  C   SER    24      36.342  51.713  30.113  1.00                 C  
ATOM     85  O   SER    24      35.784  50.763  29.549  1.00                 O  
ATOM     86  CB  SER    24      34.922  53.149  31.563  1.00                 C  
ATOM     87  OG  SER    24      34.381  53.332  32.860  1.00                 O  
ATOM     88  N   GLN    25      37.268  52.423  29.501  1.00                 N  
ATOM     89  CA  GLN    25      37.608  52.208  28.104  1.00                 C  
ATOM     90  C   GLN    25      38.514  50.994  27.931  1.00                 C  
ATOM     91  O   GLN    25      38.714  50.491  26.795  1.00                 O  
ATOM     92  CB  GLN    25      38.284  53.450  27.520  1.00                 C  
ATOM     93  CD  GLN    25      38.092  55.887  26.884  1.00                 C  
ATOM     94  CG  GLN    25      37.380  54.669  27.438  1.00                 C  
ATOM     95  OE1 GLN    25      39.309  56.018  27.014  1.00                 O  
ATOM     96  NE2 GLN    25      37.334  56.784  26.265  1.00                 N  
ATOM     97  N   LEU    26      39.099  50.477  29.003  1.00                 N  
ATOM     98  CA  LEU    26      40.046  49.336  28.921  1.00                 C  
ATOM     99  C   LEU    26      39.500  48.068  29.572  1.00                 C  
ATOM    100  O   LEU    26      40.195  47.391  30.342  1.00                 O  
ATOM    101  CB  LEU    26      41.382  49.700  29.572  1.00                 C  
ATOM    102  CG  LEU    26      42.147  50.867  28.943  1.00                 C  
ATOM    103  CD1 LEU    26      43.384  51.202  29.761  1.00                 C  
ATOM    104  CD2 LEU    26      42.532  50.545  27.507  1.00                 C  
ATOM    105  N   ASP    27      38.267  47.747  29.247  1.00                 N  
ATOM    106  CA  ASP    27      37.608  46.572  29.820  1.00                 C  
ATOM    107  C   ASP    27      37.595  45.415  28.845  1.00                 C  
ATOM    108  O   ASP    27      37.735  44.246  29.230  1.00                 O  
ATOM    109  CB  ASP    27      36.178  46.913  30.243  1.00                 C  
ATOM    110  CG  ASP    27      36.130  47.913  31.381  1.00                 C  
ATOM    111  OD1 ASP    27      37.105  47.976  32.158  1.00                 O  
ATOM    112  OD2 ASP    27      35.116  48.634  31.497  1.00                 O  
ATOM    113  N   ASP    28      37.408  45.761  27.594  1.00                 N  
ATOM    114  CA  ASP    28      37.396  44.772  26.531  1.00                 C  
ATOM    115  C   ASP    28      38.832  44.484  26.137  1.00                 C  
ATOM    116  O   ASP    28      39.137  43.429  25.562  1.00                 O  
ATOM    117  CB  ASP    28      36.574  45.273  25.342  1.00                 C  
ATOM    118  CG  ASP    28      35.093  45.364  25.654  1.00                 C  
ATOM    119  OD1 ASP    28      34.659  44.756  26.655  1.00                 O  
ATOM    120  OD2 ASP    28      34.368  46.045  24.899  1.00                 O  
ATOM    121  N   GLY    29      39.692  45.441  26.469  1.00                 N  
ATOM    122  CA  GLY    29      41.115  45.308  26.173  1.00                 C  
ATOM    123  C   GLY    29      41.965  46.472  26.690  1.00                 C  
ATOM    124  O   GLY    29      41.467  47.575  26.935  1.00                 O  
ATOM    125  N   HIS    30      43.262  46.215  26.822  1.00                 N  
ATOM    126  CA  HIS    30      44.176  47.239  27.289  1.00                 C  
ATOM    127  C   HIS    30      44.415  47.205  28.784  1.00                 C  
ATOM    128  O   HIS    30      43.853  46.375  29.514  1.00                 O  
ATOM    129  CB  HIS    30      43.664  48.629  26.906  1.00                 C  
ATOM    130  CG  HIS    30      43.573  48.853  25.429  1.00                 C  
ATOM    131  ND1 HIS    30      44.682  49.054  24.636  1.00                 N  
ATOM    132  CE1 HIS    30      44.285  49.226  23.363  1.00                 C  
ATOM    133  CD2 HIS    30      42.493  48.931  24.455  1.00                 C  
ATOM    134  NE2 HIS    30      42.974  49.153  23.247  1.00                 N  
ATOM    135  N   THR    31      45.246  48.132  29.242  1.00                 N  
ATOM    136  CA  THR    31      45.577  48.219  30.648  1.00                 C  
ATOM    137  C   THR    31      45.605  49.654  31.062  1.00                 C  
ATOM    138  O   THR    31      45.793  50.553  30.248  1.00                 O  
ATOM    139  CB  THR    31      46.929  47.548  30.952  1.00                 C  
ATOM    140  OG1 THR    31      47.978  48.252  30.276  1.00                 O  
ATOM    141  CG2 THR    31      46.926  46.104  30.474  1.00                 C  
ATOM    142  N   LYS    32      45.385  49.867  32.342  1.00                 N  
ATOM    143  CA  LYS    32      45.440  51.203  32.871  1.00                 C  
ATOM    144  C   LYS    32      46.675  51.295  33.752  1.00                 C  
ATOM    145  O   LYS    32      46.854  50.483  34.652  1.00                 O  
ATOM    146  CB  LYS    32      44.159  51.527  33.643  1.00                 C  
ATOM    147  CD  LYS    32      42.809  53.197  34.942  1.00                 C  
ATOM    148  CE  LYS    32      42.770  54.603  35.518  1.00                 C  
ATOM    149  CG  LYS    32      44.110  52.941  34.199  1.00                 C  
ATOM    150  NZ  LYS    32      41.511  54.861  36.269  1.00                 N  
ATOM    151  N   PRO    33      47.558  52.235  33.441  1.00                 N  
ATOM    152  CA  PRO    33      48.758  52.439  34.261  1.00                 C  
ATOM    153  C   PRO    33      48.559  53.709  35.080  1.00                 C  
ATOM    154  O   PRO    33      48.062  54.701  34.566  1.00                 O  
ATOM    155  CB  PRO    33      49.889  52.564  33.238  1.00                 C  
ATOM    156  CD  PRO    33      47.892  52.158  31.982  1.00                 C  
ATOM    157  CG  PRO    33      49.368  51.877  32.020  1.00                 C  
ATOM    158  N   GLN    34      49.007  53.665  36.329  1.00                 N  
ATOM    159  CA  GLN    34      48.928  54.774  37.249  1.00                 C  
ATOM    160  C   GLN    34      50.304  54.938  37.914  1.00                 C  
ATOM    161  O   GLN    34      50.803  54.009  38.532  1.00                 O  
ATOM    162  CB  GLN    34      47.824  54.536  38.281  1.00                 C  
ATOM    163  CD  GLN    34      45.359  54.235  38.742  1.00                 C  
ATOM    164  CG  GLN    34      46.427  54.457  37.689  1.00                 C  
ATOM    165  OE1 GLN    34      45.290  54.962  39.733  1.00                 O  
ATOM    166  NE2 GLN    34      44.521  53.227  38.530  1.00                 N  
ATOM    167  N   PRO    35      50.921  56.111  37.787  1.00                 N  
ATOM    168  CA  PRO    35      52.208  56.341  38.443  1.00                 C  
ATOM    169  C   PRO    35      52.110  57.427  39.502  1.00                 C  
ATOM    170  O   PRO    35      51.430  58.423  39.325  1.00                 O  
ATOM    171  CB  PRO    35      53.136  56.760  37.301  1.00                 C  
ATOM    172  CD  PRO    35      51.016  56.284  36.296  1.00                 C  
ATOM    173  CG  PRO    35      52.500  56.193  36.076  1.00                 C  
ATOM    174  N   ARG    36      52.773  57.187  40.620  1.00                 N  
ATOM    175  CA  ARG    36      52.803  58.096  41.744  1.00                 C  
ATOM    176  C   ARG    36      54.270  58.458  42.022  1.00                 C  
ATOM    177  O   ARG    36      55.164  57.623  41.833  1.00                 O  
ATOM    178  CB  ARG    36      52.135  57.461  42.965  1.00                 C  
ATOM    179  CD  ARG    36      50.066  56.501  44.013  1.00                 C  
ATOM    180  NE  ARG    36      50.041  57.419  45.149  1.00                 N  
ATOM    181  CG  ARG    36      50.660  57.146  42.772  1.00                 C  
ATOM    182  CZ  ARG    36      49.740  57.061  46.393  1.00                 C  
ATOM    183  NH1 ARG    36      49.743  57.966  47.362  1.00                 N  
ATOM    184  NH2 ARG    36      49.437  55.799  46.664  1.00                 N  
ATOM    185  N   LYS    37      54.517  59.704  42.441  1.00                 N  
ATOM    186  CA  LYS    37      55.881  60.173  42.746  1.00                 C  
ATOM    187  C   LYS    37      55.933  61.507  43.492  1.00                 C  
ATOM    188  O   LYS    37      55.115  62.379  43.238  1.00                 O  
ATOM    189  CB  LYS    37      56.702  60.306  41.462  1.00                 C  
ATOM    190  CD  LYS    37      58.927  60.728  40.381  1.00                 C  
ATOM    191  CE  LYS    37      60.388  61.080  40.611  1.00                 C  
ATOM    192  CG  LYS    37      58.160  60.667  41.691  1.00                 C  
ATOM    193  NZ  LYS    37      61.157  61.121  39.337  1.00                 N  
ATOM    194  N   GLY    38      58.428  68.458  43.739  1.00                 N  
ATOM    195  CA  GLY    38      58.830  69.734  44.356  1.00                 C  
ATOM    196  C   GLY    38      58.057  70.906  43.726  1.00                 C  
ATOM    197  O   GLY    38      58.213  71.146  42.510  1.00                 O  
ATOM    198  N   SER    39      52.824  88.155  50.114  1.00                 N  
ATOM    199  CA  SER    39      54.106  87.485  49.942  1.00                 C  
ATOM    200  C   SER    39      54.256  87.275  51.529  1.00                 C  
ATOM    201  O   SER    39      53.276  86.963  52.228  1.00                 O  
ATOM    202  CB  SER    39      55.091  88.394  49.203  1.00                 C  
ATOM    203  OG  SER    39      55.441  89.516  49.994  1.00                 O  
ATOM    204  N   LEU    40      55.185  87.198  52.447  1.00                 N  
ATOM    205  CA  LEU    40      54.595  86.763  53.855  1.00                 C  
ATOM    206  C   LEU    40      55.188  85.404  54.437  1.00                 C  
ATOM    207  O   LEU    40      54.914  85.001  55.597  1.00                 O  
ATOM    208  CB  LEU    40      53.073  86.622  53.778  1.00                 C  
ATOM    209  CG  LEU    40      52.287  87.905  53.505  1.00                 C  
ATOM    210  CD1 LEU    40      50.809  87.599  53.310  1.00                 C  
ATOM    211  CD2 LEU    40      52.475  88.903  54.637  1.00                 C  
ATOM    212  N   PRO    41      55.949  84.724  53.592  1.00                 N  
ATOM    213  CA  PRO    41      56.895  83.634  53.974  1.00                 C  
ATOM    214  C   PRO    41      56.339  82.315  54.553  1.00                 C  
ATOM    215  O   PRO    41      56.658  81.929  55.691  1.00                 O  
ATOM    216  CB  PRO    41      57.785  84.274  55.042  1.00                 C  
ATOM    217  CD  PRO    41      56.073  85.870  54.544  1.00                 C  
ATOM    218  CG  PRO    41      56.931  85.332  55.655  1.00                 C  
ATOM    219  N   GLU    42      55.559  81.622  53.737  1.00                 N  
ATOM    220  CA  GLU    42      54.934  80.339  54.126  1.00                 C  
ATOM    221  C   GLU    42      55.867  79.151  53.826  1.00                 C  
ATOM    222  O   GLU    42      56.534  79.115  52.778  1.00                 O  
ATOM    223  CB  GLU    42      53.599  80.152  53.403  1.00                 C  
ATOM    224  CD  GLU    42      51.222  80.938  53.070  1.00                 C  
ATOM    225  CG  GLU    42      52.537  81.169  53.788  1.00                 C  
ATOM    226  OE1 GLU    42      51.195  80.120  52.126  1.00                 O  
ATOM    227  OE2 GLU    42      50.217  81.575  53.451  1.00                 O  
ATOM    228  N   PRO    43      55.904  78.197  54.767  1.00                 N  
ATOM    229  CA  PRO    43      56.753  76.999  54.701  1.00                 C  
ATOM    230  C   PRO    43      56.511  76.036  53.567  1.00                 C  
ATOM    231  O   PRO    43      56.912  74.842  53.690  1.00                 O  
ATOM    232  CB  PRO    43      56.479  76.278  56.022  1.00                 C  
ATOM    233  CD  PRO    43      54.932  78.102  55.929  1.00                 C  
ATOM    234  CG  PRO    43      55.088  76.678  56.385  1.00                 C  
ATOM    235  N   SER    44      55.810  76.470  52.537  1.00                 N  
ATOM    236  CA  SER    44      55.895  75.745  51.243  1.00                 C  
ATOM    237  C   SER    44      54.851  74.723  50.711  1.00                 C  
ATOM    238  O   SER    44      54.318  74.959  49.688  1.00                 O  
ATOM    239  CB  SER    44      57.194  74.940  51.164  1.00                 C  
ATOM    240  OG  SER    44      58.324  75.794  51.171  1.00                 O  
ATOM    241  N   GLU    45      54.619  73.500  51.191  1.00                 N  
ATOM    242  CA  GLU    45      53.601  72.741  50.465  1.00                 C  
ATOM    243  C   GLU    45      54.200  71.504  49.799  1.00                 C  
ATOM    244  O   GLU    45      54.653  71.500  48.625  1.00                 O  
ATOM    245  CB  GLU    45      52.923  73.623  49.415  1.00                 C  
ATOM    246  CD  GLU    45      51.107  73.858  47.674  1.00                 C  
ATOM    247  CG  GLU    45      51.795  72.936  48.662  1.00                 C  
ATOM    248  OE1 GLU    45      51.538  75.023  47.550  1.00                 O  
ATOM    249  OE2 GLU    45      50.138  73.414  47.023  1.00                 O  
ATOM    250  N   TYR    46      54.109  70.383  50.513  1.00                 N  
ATOM    251  CA  TYR    46      54.621  69.089  50.050  1.00                 C  
ATOM    252  C   TYR    46      53.622  68.404  49.121  1.00                 C  
ATOM    253  O   TYR    46      52.422  68.412  49.383  1.00                 O  
ATOM    254  CB  TYR    46      54.940  68.182  51.240  1.00                 C  
ATOM    255  CG  TYR    46      56.128  68.638  52.057  1.00                 C  
ATOM    256  OH  TYR    46      59.385  69.899  54.313  1.00                 O  
ATOM    257  CZ  TYR    46      58.308  69.481  53.566  1.00                 C  
ATOM    258  CD1 TYR    46      55.954  69.431  53.184  1.00                 C  
ATOM    259  CE1 TYR    46      57.034  69.852  53.936  1.00                 C  
ATOM    260  CD2 TYR    46      57.419  68.273  51.699  1.00                 C  
ATOM    261  CE2 TYR    46      58.511  68.685  52.439  1.00                 C  
ATOM    262  N   LYS    47      54.115  67.793  48.044  1.00                 N  
ATOM    263  CA  LYS    47      53.227  67.177  47.049  1.00                 C  
ATOM    264  C   LYS    47      53.684  65.895  46.340  1.00                 C  
ATOM    265  O   LYS    47      54.825  65.459  46.463  1.00                 O  
ATOM    266  CB  LYS    47      52.898  68.173  45.935  1.00                 C  
ATOM    267  CD  LYS    47      53.708  69.615  44.048  1.00                 C  
ATOM    268  CE  LYS    47      54.907  70.025  43.207  1.00                 C  
ATOM    269  CG  LYS    47      54.103  68.614  45.121  1.00                 C  
ATOM    270  NZ  LYS    47      54.532  70.995  42.142  1.00                 N  
ATOM    271  N   CYS    48      52.773  65.323  45.555  1.00                 N  
ATOM    272  CA  CYS    48      53.036  64.106  44.782  1.00                 C  
ATOM    273  C   CYS    48      52.312  64.198  43.445  1.00                 C  
ATOM    274  O   CYS    48      51.198  64.708  43.378  1.00                 O  
ATOM    275  CB  CYS    48      52.594  62.868  45.565  1.00                 C  
ATOM    276  SG  CYS    48      52.916  61.299  44.726  1.00                 S  
ATOM    277  N   LEU    49      52.977  63.788  42.371  1.00                 N  
ATOM    278  CA  LEU    49      52.378  63.818  41.039  1.00                 C  
ATOM    279  C   LEU    49      51.735  62.466  40.730  1.00                 C  
ATOM    280  O   LEU    49      52.337  61.412  40.940  1.00                 O  
ATOM    281  CB  LEU    49      53.430  64.172  39.986  1.00                 C  
ATOM    282  CG  LEU    49      52.946  64.229  38.536  1.00                 C  
ATOM    283  CD1 LEU    49      51.947  65.360  38.347  1.00                 C  
ATOM    284  CD2 LEU    49      54.120  64.395  37.583  1.00                 C  
ATOM    285  N   VAL    50      50.499  62.512  40.253  1.00                 N  
ATOM    286  CA  VAL    50      49.748  61.309  39.934  1.00                 C  
ATOM    287  C   VAL    50      49.420  61.267  38.461  1.00                 C  
ATOM    288  O   VAL    50      48.711  62.131  37.956  1.00                 O  
ATOM    289  CB  VAL    50      48.457  61.212  40.768  1.00                 C  
ATOM    290  CG1 VAL    50      47.676  59.960  40.397  1.00                 C  
ATOM    291  CG2 VAL    50      48.780  61.222  42.254  1.00                 C  
ATOM    292  N   ARG    51      49.973  60.284  37.761  1.00                 N  
ATOM    293  CA  ARG    51      49.718  60.141  36.334  1.00                 C  
ATOM    294  C   ARG    51      49.026  58.838  35.976  1.00                 C  
ATOM    295  O   ARG    51      49.110  57.859  36.717  1.00                 O  
ATOM    296  CB  ARG    51      51.024  60.242  35.544  1.00                 C  
ATOM    297  CD  ARG    51      52.973  61.640  34.803  1.00                 C  
ATOM    298  NE  ARG    51      53.642  62.936  34.888  1.00                 N  
ATOM    299  CG  ARG    51      51.704  61.598  35.640  1.00                 C  
ATOM    300  CZ  ARG    51      54.725  63.265  34.191  1.00                 C  
ATOM    301  NH1 ARG    51      55.265  64.467  34.334  1.00                 N  
ATOM    302  NH2 ARG    51      55.264  62.390  33.353  1.00                 N  
ATOM    303  N   ALA    52      48.295  58.841  34.866  1.00                 N  
ATOM    304  CA  ALA    52      47.608  57.633  34.430  1.00                 C  
ATOM    305  C   ALA    52      47.445  57.647  32.931  1.00                 C  
ATOM    306  O   ALA    52      47.356  58.717  32.323  1.00                 O  
ATOM    307  CB  ALA    52      46.257  57.514  35.118  1.00                 C  
ATOM    308  N   VAL    53      47.420  56.457  32.345  1.00                 N  
ATOM    309  CA  VAL    53      47.255  56.299  30.910  1.00                 C  
ATOM    310  C   VAL    53      46.644  54.958  30.536  1.00                 C  
ATOM    311  O   VAL    53      46.614  54.014  31.324  1.00                 O  
ATOM    312  CB  VAL    53      48.594  56.463  30.167  1.00                 C  
ATOM    313  CG1 VAL    53      49.153  57.861  30.379  1.00                 C  
ATOM    314  CG2 VAL    53      49.591  55.411  30.627  1.00                 C  
ATOM    315  N   CYS    54      46.124  54.901  29.320  1.00                 N  
ATOM    316  CA  CYS    54      45.530  53.698  28.772  1.00                 C  
ATOM    317  C   CYS    54      46.270  53.442  27.464  1.00                 C  
ATOM    318  O   CYS    54      45.811  52.690  26.609  1.00                 O  
ATOM    319  CB  CYS    54      44.023  53.883  28.583  1.00                 C  
ATOM    320  SG  CYS    54      43.570  55.231  27.468  1.00                 S  
ATOM    321  N   GLY    55      47.416  54.100  27.314  1.00                 N  
ATOM    322  CA  GLY    55      48.228  53.954  26.117  1.00                 C  
ATOM    323  C   GLY    55      47.996  55.036  25.073  1.00                 C  
ATOM    324  O   GLY    55      48.860  55.276  24.228  1.00                 O  
ATOM    325  N   ASN    56      46.841  55.699  25.136  1.00                 N  
ATOM    326  CA  ASN    56      46.497  56.748  24.184  1.00                 C  
ATOM    327  C   ASN    56      46.339  58.106  24.878  1.00                 C  
ATOM    328  O   ASN    56      47.025  59.082  24.542  1.00                 O  
ATOM    329  CB  ASN    56      45.220  56.384  23.425  1.00                 C  
ATOM    330  CG  ASN    56      45.424  55.235  22.458  1.00                 C  
ATOM    331  OD1 ASN    56      46.549  54.945  22.052  1.00                 O  
ATOM    332  ND2 ASN    56      44.333  54.575  22.086  1.00                 N  
ATOM    333  N   LYS    57      45.428  58.158  25.841  1.00                 N  
ATOM    334  CA  LYS    57      45.165  59.397  26.608  1.00                 C  
ATOM    335  C   LYS    57      45.582  59.387  28.123  1.00                 C  
ATOM    336  O   LYS    57      45.407  58.318  28.766  1.00                 O  
ATOM    337  CB  LYS    57      43.679  59.756  26.553  1.00                 C  
ATOM    338  CD  LYS    57      41.841  61.354  27.158  1.00                 C  
ATOM    339  CE  LYS    57      41.483  62.634  27.896  1.00                 C  
ATOM    340  CG  LYS    57      43.326  61.050  27.269  1.00                 C  
ATOM    341  NZ  LYS    57      40.028  62.936  27.811  1.00                 N  
ATOM    342  N   LYS    58      46.609  60.239  28.336  1.00                 N  
ATOM    343  CA  LYS    58      47.532  60.622  29.391  1.00                 C  
ATOM    344  C   LYS    58      46.957  61.751  30.237  1.00                 C  
ATOM    345  O   LYS    58      46.721  62.874  29.793  1.00                 O  
ATOM    346  CB  LYS    58      48.879  61.041  28.798  1.00                 C  
ATOM    347  CD  LYS    58      51.260  61.736  29.181  1.00                 C  
ATOM    348  CE  LYS    58      52.312  62.090  30.219  1.00                 C  
ATOM    349  CG  LYS    58      49.940  61.365  29.837  1.00                 C  
ATOM    350  NZ  LYS    58      53.611  62.458  29.590  1.00                 N  
ATOM    351  N   LEU    59      46.809  61.474  31.537  1.00                 N  
ATOM    352  CA  LEU    59      46.301  62.476  32.474  1.00                 C  
ATOM    353  C   LEU    59      47.164  62.530  33.729  1.00                 C  
ATOM    354  O   LEU    59      47.867  61.576  34.028  1.00                 O  
ATOM    355  CB  LEU    59      44.847  62.175  32.844  1.00                 C  
ATOM    356  CG  LEU    59      43.842  62.170  31.690  1.00                 C  
ATOM    357  CD1 LEU    59      42.481  61.685  32.166  1.00                 C  
ATOM    358  CD2 LEU    59      43.724  63.555  31.073  1.00                 C  
ATOM    359  N   SER    60      47.111  63.649  34.450  1.00                 N  
ATOM    360  CA  SER    60      47.890  63.812  35.676  1.00                 C  
ATOM    361  C   SER    60      47.224  64.783  36.631  1.00                 C  
ATOM    362  O   SER    60      46.262  65.444  36.273  1.00                 O  
ATOM    363  CB  SER    60      49.307  64.290  35.351  1.00                 C  
ATOM    364  OG  SER    60      49.292  65.602  34.815  1.00                 O  
ATOM    365  N   THR    61      47.680  64.795  37.874  1.00                 N  
ATOM    366  CA  THR    61      47.149  65.697  38.889  1.00                 C  
ATOM    367  C   THR    61      48.185  65.813  39.988  1.00                 C  
ATOM    368  O   THR    61      49.047  64.936  40.111  1.00                 O  
ATOM    369  CB  THR    61      45.802  65.194  39.442  1.00                 C  
ATOM    370  OG1 THR    61      45.233  66.191  40.300  1.00                 O  
ATOM    371  CG2 THR    61      45.999  63.917  40.244  1.00                 C  
ATOM    372  N   VAL    62      48.116  66.915  40.740  1.00                 N  
ATOM    373  CA  VAL    62      49.044  67.194  41.839  1.00                 C  
ATOM    374  C   VAL    62      48.291  67.290  43.153  1.00                 C  
ATOM    375  O   VAL    62      47.545  68.240  43.402  1.00                 O  
ATOM    376  CB  VAL    62      49.843  68.486  41.588  1.00                 C  
ATOM    377  CG1 VAL    62      50.791  68.759  42.746  1.00                 C  
ATOM    378  CG2 VAL    62      50.610  68.393  40.278  1.00                 C  
ATOM    379  N   ILE    63      48.532  66.313  44.013  1.00                 N  
ATOM    380  CA  ILE    63      47.869  66.246  45.300  1.00                 C  
ATOM    381  C   ILE    63      48.779  66.761  46.410  1.00                 C  
ATOM    382  O   ILE    63      49.961  66.461  46.445  1.00                 O  
ATOM    383  CB  ILE    63      47.407  64.813  45.623  1.00                 C  
ATOM    384  CD1 ILE    63      45.236  65.124  44.323  1.00                 C  
ATOM    385  CG1 ILE    63      46.483  64.290  44.521  1.00                 C  
ATOM    386  CG2 ILE    63      46.743  64.763  46.991  1.00                 C  
ATOM    387  N   ASN    64      48.205  67.485  47.359  1.00                 N  
ATOM    388  CA  ASN    64      48.984  68.029  48.444  1.00                 C  
ATOM    389  C   ASN    64      48.435  67.539  49.753  1.00                 C  
ATOM    390  O   ASN    64      47.421  66.842  49.784  1.00                 O  
ATOM    391  CB  ASN    64      48.998  69.558  48.380  1.00                 C  
ATOM    392  CG  ASN    64      47.617  70.160  48.547  1.00                 C  
ATOM    393  OD1 ASN    64      46.702  69.509  49.051  1.00                 O  
ATOM    394  ND2 ASN    64      47.462  71.409  48.122  1.00                 N  
ATOM    395  N   GLN    65      49.127  67.910  50.828  1.00                 N  
ATOM    396  CA  GLN    65      48.761  67.545  52.190  1.00                 C  
ATOM    397  C   GLN    65      47.467  68.200  52.637  1.00                 C  
ATOM    398  O   GLN    65      46.883  67.808  53.646  1.00                 O  
ATOM    399  CB  GLN    65      49.881  67.917  53.164  1.00                 C  
ATOM    400  CD  GLN    65      50.941  70.047  52.315  1.00                 C  
ATOM    401  CG  GLN    65      50.054  69.413  53.368  1.00                 C  
ATOM    402  OE1 GLN    65      50.940  69.630  51.157  1.00                 O  
ATOM    403  NE2 GLN    65      51.703  71.058  52.715  1.00                 N  
ATOM    404  N   LYS    66      47.014  69.193  51.880  1.00                 N  
ATOM    405  CA  LYS    66      45.793  69.910  52.213  1.00                 C  
ATOM    406  C   LYS    66      44.561  69.132  51.775  1.00                 C  
ATOM    407  O   LYS    66      43.457  69.394  52.276  1.00                 O  
ATOM    408  CB  LYS    66      45.793  71.297  51.568  1.00                 C  
ATOM    409  CD  LYS    66      46.771  73.606  51.462  1.00                 C  
ATOM    410  CE  LYS    66      47.806  74.559  52.038  1.00                 C  
ATOM    411  CG  LYS    66      46.833  72.247  52.140  1.00                 C  
ATOM    412  NZ  LYS    66      47.777  75.886  51.364  1.00                 N  
ATOM    413  N   ASP    67      44.736  68.152  50.892  1.00                 N  
ATOM    414  CA  ASP    67      43.614  67.370  50.398  1.00                 C  
ATOM    415  C   ASP    67      43.834  65.869  50.199  1.00                 C  
ATOM    416  O   ASP    67      43.109  65.265  49.413  1.00                 O  
ATOM    417  CB  ASP    67      43.126  67.921  49.057  1.00                 C  
ATOM    418  CG  ASP    67      44.175  67.816  47.967  1.00                 C  
ATOM    419  OD1 ASP    67      45.277  67.301  48.251  1.00                 O  
ATOM    420  OD2 ASP    67      43.895  68.249  46.830  1.00                 O  
ATOM    421  N   VAL    68      44.820  65.258  50.861  1.00                 N  
ATOM    422  CA  VAL    68      45.001  63.816  50.670  1.00                 C  
ATOM    423  C   VAL    68      43.862  63.044  51.291  1.00                 C  
ATOM    424  O   VAL    68      43.391  62.097  50.697  1.00                 O  
ATOM    425  CB  VAL    68      46.342  63.333  51.254  1.00                 C  
ATOM    426  CG1 VAL    68      46.429  61.815  51.204  1.00                 C  
ATOM    427  CG2 VAL    68      47.506  63.962  50.506  1.00                 C  
ATOM    428  N   ASN    69      43.427  63.449  52.484  1.00                 N  
ATOM    429  CA  ASN    69      42.350  62.746  53.186  1.00                 C  
ATOM    430  C   ASN    69      41.039  62.709  52.400  1.00                 C  
ATOM    431  O   ASN    69      40.400  61.653  52.291  1.00                 O  
ATOM    432  CB  ASN    69      42.103  63.377  54.558  1.00                 C  
ATOM    433  CG  ASN    69      43.200  63.055  55.553  1.00                 C  
ATOM    434  OD1 ASN    69      43.954  62.099  55.373  1.00                 O  
ATOM    435  ND2 ASN    69      43.292  63.854  56.610  1.00                 N  
ATOM    436  N   LYS    70      40.667  63.851  51.821  1.00                 N  
ATOM    437  CA  LYS    70      39.445  63.951  51.025  1.00                 C  
ATOM    438  C   LYS    70      39.627  63.257  49.681  1.00                 C  
ATOM    439  O   LYS    70      38.736  62.553  49.218  1.00                 O  
ATOM    440  CB  LYS    70      39.057  65.417  50.821  1.00                 C  
ATOM    441  CD  LYS    70      38.208  67.562  51.810  1.00                 C  
ATOM    442  CE  LYS    70      37.714  68.254  53.070  1.00                 C  
ATOM    443  CG  LYS    70      38.564  66.109  52.081  1.00                 C  
ATOM    444  NZ  LYS    70      37.402  69.690  52.829  1.00                 N  
ATOM    445  N   PHE    71      40.787  63.454  49.059  1.00                 N  
ATOM    446  CA  PHE    71      41.096  62.839  47.772  1.00                 C  
ATOM    447  C   PHE    71      41.139  61.323  47.902  1.00                 C  
ATOM    448  O   PHE    71      40.511  60.604  47.123  1.00                 O  
ATOM    449  CB  PHE    71      42.427  63.366  47.232  1.00                 C  
ATOM    450  CG  PHE    71      42.846  62.738  45.934  1.00                 C  
ATOM    451  CZ  PHE    71      43.625  61.571  43.534  1.00                 C  
ATOM    452  CD1 PHE    71      42.289  63.152  44.736  1.00                 C  
ATOM    453  CE1 PHE    71      42.675  62.574  43.542  1.00                 C  
ATOM    454  CD2 PHE    71      43.796  61.733  45.910  1.00                 C  
ATOM    455  CE2 PHE    71      44.182  61.155  44.715  1.00                 C  
ATOM    456  N   GLN    72      41.921  60.846  48.868  1.00                 N  
ATOM    457  CA  GLN    72      42.086  59.423  49.101  1.00                 C  
ATOM    458  C   GLN    72      40.790  58.686  49.353  1.00                 C  
ATOM    459  O   GLN    72      40.673  57.546  48.938  1.00                 O  
ATOM    460  CB  GLN    72      43.021  59.179  50.287  1.00                 C  
ATOM    461  CD  GLN    72      44.130  57.100  49.378  1.00                 C  
ATOM    462  CG  GLN    72      43.353  57.715  50.525  1.00                 C  
ATOM    463  OE1 GLN    72      45.134  57.653  48.928  1.00                 O  
ATOM    464  NE2 GLN    72      43.667  55.950  48.900  1.00                 N  
ATOM    465  N   MET    73      39.809  59.318  50.004  1.00                 N  
ATOM    466  CA  MET    73      38.520  58.638  50.236  1.00                 C  
ATOM    467  C   MET    73      37.832  58.327  48.899  1.00                 C  
ATOM    468  O   MET    73      37.296  57.238  48.706  1.00                 O  
ATOM    469  CB  MET    73      37.612  59.497  51.118  1.00                 C  
ATOM    470  SD  MET    73      37.079  60.768  53.522  1.00                 S  
ATOM    471  CE  MET    73      35.542  59.856  53.639  1.00                 C  
ATOM    472  CG  MET    73      38.083  59.621  52.558  1.00                 C  
ATOM    473  N   ALA    74      37.884  59.267  47.964  1.00                 N  
ATOM    474  CA  ALA    74      37.322  59.020  46.640  1.00                 C  
ATOM    475  C   ALA    74      38.224  58.052  45.854  1.00                 C  
ATOM    476  O   ALA    74      37.746  57.054  45.311  1.00                 O  
ATOM    477  CB  ALA    74      37.152  60.329  45.884  1.00                 C  
ATOM    478  N   TYR    75      39.524  58.376  45.795  1.00                 N  
ATOM    479  CA  TYR    75      40.541  57.602  45.072  1.00                 C  
ATOM    480  C   TYR    75      40.607  56.124  45.499  1.00                 C  
ATOM    481  O   TYR    75      40.731  55.238  44.674  1.00                 O  
ATOM    482  CB  TYR    75      41.924  58.230  45.257  1.00                 C  
ATOM    483  CG  TYR    75      43.032  57.494  44.538  1.00                 C  
ATOM    484  OH  TYR    75      46.074  55.477  42.546  1.00                 O  
ATOM    485  CZ  TYR    75      45.068  56.144  43.207  1.00                 C  
ATOM    486  CD1 TYR    75      43.219  57.651  43.171  1.00                 C  
ATOM    487  CE1 TYR    75      44.229  56.983  42.505  1.00                 C  
ATOM    488  CD2 TYR    75      43.887  56.645  45.229  1.00                 C  
ATOM    489  CE2 TYR    75      44.902  55.968  44.580  1.00                 C  
ATOM    490  N   THR    76      40.543  55.867  46.793  1.00                 N  
ATOM    491  CA  THR    76      40.549  54.507  47.304  1.00                 C  
ATOM    492  C   THR    76      39.290  53.738  46.798  1.00                 C  
ATOM    493  O   THR    76      39.412  52.637  46.272  1.00                 O  
ATOM    494  CB  THR    76      40.595  54.483  48.843  1.00                 C  
ATOM    495  OG1 THR    76      41.807  55.098  49.297  1.00                 O  
ATOM    496  CG2 THR    76      40.556  53.051  49.355  1.00                 C  
ATOM    497  N   ASN    77      38.103  54.360  46.879  1.00                 N  
ATOM    498  CA  ASN    77      36.844  53.741  46.427  1.00                 C  
ATOM    499  C   ASN    77      36.820  53.434  44.931  1.00                 C  
ATOM    500  O   ASN    77      36.330  52.364  44.501  1.00                 O  
ATOM    501  CB  ASN    77      35.652  54.632  46.780  1.00                 C  
ATOM    502  CG  ASN    77      35.332  54.617  48.262  1.00                 C  
ATOM    503  OD1 ASN    77      35.734  53.705  48.984  1.00                 O  
ATOM    504  ND2 ASN    77      34.605  55.630  48.720  1.00                 N  
ATOM    505  N   LEU    78      37.351  54.365  44.148  1.00                 N  
ATOM    506  CA  LEU    78      37.417  54.228  42.694  1.00                 C  
ATOM    507  C   LEU    78      38.334  53.071  42.256  1.00                 C  
ATOM    508  O   LEU    78      38.071  52.393  41.251  1.00                 O  
ATOM    509  CB  LEU    78      37.901  55.531  42.054  1.00                 C  
ATOM    510  CG  LEU    78      36.947  56.724  42.140  1.00                 C  
ATOM    511  CD1 LEU    78      37.619  57.987  41.625  1.00                 C  
ATOM    512  CD2 LEU    78      35.671  56.448  41.360  1.00                 C  
ATOM    513  N   LEU    79      39.414  52.841  42.994  1.00                 N  
ATOM    514  CA  LEU    79      40.320  51.749  42.632  1.00                 C  
ATOM    515  C   LEU    79      39.667  50.403  42.897  1.00                 C  
ATOM    516  O   LEU    79      39.640  49.538  42.021  1.00                 O  
ATOM    517  CB  LEU    79      41.635  51.865  43.406  1.00                 C  
ATOM    518  CG  LEU    79      42.677  50.777  43.138  1.00                 C  
ATOM    519  CD1 LEU    79      43.084  50.772  41.673  1.00                 C  
ATOM    520  CD2 LEU    79      43.897  50.971  44.026  1.00                 C  
ATOM    521  N   LYS    80      39.098  50.257  44.093  1.00                 N  
ATOM    522  CA  LYS    80      38.416  49.032  44.491  1.00                 C  
ATOM    523  C   LYS    80      37.202  48.699  43.638  1.00                 C  
ATOM    524  O   LYS    80      36.939  47.532  43.354  1.00                 O  
ATOM    525  CB  LYS    80      37.976  49.115  45.954  1.00                 C  
ATOM    526  CD  LYS    80      38.616  49.163  48.380  1.00                 C  
ATOM    527  CE  LYS    80      39.763  49.119  49.377  1.00                 C  
ATOM    528  CG  LYS    80      39.122  49.056  46.951  1.00                 C  
ATOM    529  NZ  LYS    80      39.286  49.265  50.780  1.00                 N  
ATOM    530  N   GLY    81      36.464  49.722  43.224  1.00                 N  
ATOM    531  CA  GLY    81      35.273  49.521  42.421  1.00                 C  
ATOM    532  C   GLY    81      35.586  49.181  40.981  1.00                 C  
ATOM    533  O   GLY    81      34.994  48.263  40.403  1.00                 O  
ATOM    534  N   ASN    82      36.537  49.899  40.405  1.00                 N  
ATOM    535  CA  ASN    82      36.912  49.674  39.016  1.00                 C  
ATOM    536  C   ASN    82      37.841  48.511  38.711  1.00                 C  
ATOM    537  O   ASN    82      37.865  48.019  37.579  1.00                 O  
ATOM    538  CB  ASN    82      37.562  50.927  38.427  1.00                 C  
ATOM    539  CG  ASN    82      36.569  52.052  38.210  1.00                 C  
ATOM    540  OD1 ASN    82      35.810  52.044  37.241  1.00                 O  
ATOM    541  ND2 ASN    82      36.572  53.025  39.114  1.00                 N  
ATOM    542  N   MET    83      38.619  48.090  39.705  1.00                 N  
ATOM    543  CA  MET    83      39.548  46.983  39.532  1.00                 C  
ATOM    544  C   MET    83      38.832  45.771  40.103  1.00                 C  
ATOM    545  O   MET    83      39.262  45.158  41.088  1.00                 O  
ATOM    546  CB  MET    83      40.876  47.284  40.230  1.00                 C  
ATOM    547  SD  MET    83      42.063  48.298  37.941  1.00                 S  
ATOM    548  CE  MET    83      43.367  47.077  38.069  1.00                 C  
ATOM    549  CG  MET    83      41.609  48.494  39.675  1.00                 C  
ATOM    550  N   ASP    84      37.723  45.434  39.456  1.00                 N  
ATOM    551  CA  ASP    84      36.858  44.336  39.895  1.00                 C  
ATOM    552  C   ASP    84      36.751  43.107  39.005  1.00                 C  
ATOM    553  O   ASP    84      35.869  42.280  39.228  1.00                 O  
ATOM    554  CB  ASP    84      35.427  44.834  40.108  1.00                 C  
ATOM    555  CG  ASP    84      34.793  45.350  38.832  1.00                 C  
ATOM    556  OD1 ASP    84      35.478  45.351  37.787  1.00                 O  
ATOM    557  OD2 ASP    84      33.612  45.753  38.876  1.00                 O  
ATOM    558  N   GLY    85      37.586  43.014  37.975  1.00                 N  
ATOM    559  CA  GLY    85      37.531  41.869  37.078  1.00                 C  
ATOM    560  C   GLY    85      38.637  40.874  37.362  1.00                 C  
ATOM    561  O   GLY    85      39.442  40.571  36.499  1.00                 O  
ATOM    562  N   LEU    86      38.661  40.362  38.582  1.00                 N  
ATOM    563  CA  LEU    86      39.684  39.425  39.008  1.00                 C  
ATOM    564  C   LEU    86      39.134  38.078  39.495  1.00                 C  
ATOM    565  O   LEU    86      37.940  37.930  39.756  1.00                 O  
ATOM    566  CB  LEU    86      40.536  40.033  40.124  1.00                 C  
ATOM    567  CG  LEU    86      41.269  41.333  39.786  1.00                 C  
ATOM    568  CD1 LEU    86      41.963  41.895  41.017  1.00                 C  
ATOM    569  CD2 LEU    86      42.274  41.108  38.667  1.00                 C  
ATOM    570  N   LYS    87      40.035  37.108  39.634  1.00                 N  
ATOM    571  CA  LYS    87      39.683  35.764  40.071  1.00                 C  
ATOM    572  C   LYS    87      38.698  35.802  41.298  1.00                 C  
ATOM    573  O   LYS    87      39.121  35.947  42.456  1.00                 O  
ATOM    574  CB  LYS    87      40.941  34.972  40.434  1.00                 C  
ATOM    575  CD  LYS    87      41.969  32.782  41.101  1.00                 C  
ATOM    576  CE  LYS    87      41.702  31.337  41.492  1.00                 C  
ATOM    577  CG  LYS    87      40.674  33.526  40.818  1.00                 C  
ATOM    578  NZ  LYS    87      42.962  30.599  41.782  1.00                 N  
ATOM    579  N   LYS    88      37.407  35.643  40.926  1.00                 N  
ATOM    580  CA  LYS    88      36.130  35.670  41.763  1.00                 C  
ATOM    581  C   LYS    88      36.321  35.353  43.315  1.00                 C  
ATOM    582  O   LYS    88      36.244  36.230  44.156  1.00                 O  
ATOM    583  CB  LYS    88      35.105  34.679  41.208  1.00                 C  
ATOM    584  CD  LYS    88      33.033  35.961  41.812  1.00                 C  
ATOM    585  CE  LYS    88      31.668  35.893  42.477  1.00                 C  
ATOM    586  CG  LYS    88      33.791  34.653  41.972  1.00                 C  
ATOM    587  NZ  LYS    88      30.942  37.190  42.388  1.00                 N  
ATOM    588  N   ARG    89      36.399  34.089  43.756  1.00                 N  
ATOM    589  CA  ARG    89      36.922  33.366  44.913  1.00                 C  
ATOM    590  C   ARG    89      36.165  33.686  46.185  1.00                 C  
ATOM    591  O   ARG    89      36.892  34.097  47.232  1.00                 O  
ATOM    592  CB  ARG    89      38.406  33.678  45.114  1.00                 C  
ATOM    593  CD  ARG    89      40.751  33.583  44.224  1.00                 C  
ATOM    594  NE  ARG    89      40.951  35.030  44.209  1.00                 N  
ATOM    595  CG  ARG    89      39.299  33.206  43.978  1.00                 C  
ATOM    596  CZ  ARG    89      42.031  35.639  44.688  1.00                 C  
ATOM    597  NH1 ARG    89      42.126  36.961  44.631  1.00                 N  
ATOM    598  NH2 ARG    89      43.012  34.926  45.223  1.00                 N  
TER
