# Supplementary material for: Comparative Single-Cell Transcriptomics Reveals Novel Genes Involved in Bivalve Embryonic Shell Formation and Questions Ontogenetic Homology of Molluscan Shell Types
Source: Front Cell Dev Biol. 2022 Jun 9;10:883755. doi: 10.3389/fcell.2022.883755 (PMC9261976; doi:10.3389/fcell.2022.883755)
Supplement: Supplementary file 1 [file DataSheet1.ZIP › Supplementary_File1/s_f_2/7e4b2d9241296e55.final.pdb]

SSBOND   1 CYS    273    CYS    281
ATOM      1  N   GLN    24      43.806  32.909 -19.619  1.00                 N  
ATOM      2  CA  GLN    24      44.994  33.680 -19.118  1.00                 C  
ATOM      3  C   GLN    24      44.541  34.964 -18.385  1.00                 C  
ATOM      4  O   GLN    24      44.387  34.962 -17.144  1.00                 O  
ATOM      5  CB  GLN    24      45.932  34.031 -20.275  1.00                 C  
ATOM      6  CD  GLN    24      47.536  33.215 -22.046  1.00                 C  
ATOM      7  CG  GLN    24      46.647  32.834 -20.879  1.00                 C  
ATOM      8  OE1 GLN    24      47.258  34.175 -22.764  1.00                 O  
ATOM      9  NE2 GLN    24      48.612  32.460 -22.239  1.00                 N  
ATOM     10  N   CYS    25      43.318  35.442 -18.659  1.00                 N  
ATOM     11  CA  CYS    25      42.856  36.690 -18.077  1.00                 C  
ATOM     12  C   CYS    25      41.525  36.544 -17.327  1.00                 C  
ATOM     13  O   CYS    25      40.638  35.764 -17.684  1.00                 O  
ATOM     14  CB  CYS    25      42.706  37.762 -19.158  1.00                 C  
ATOM     15  SG  CYS    25      44.240  38.171 -20.023  1.00                 S  
ATOM     16  N   LEU    26      41.409  37.336 -16.249  1.00                 N  
ATOM     17  CA  LEU    26      40.141  37.436 -15.523  1.00                 C  
ATOM     18  C   LEU    26      39.280  38.571 -16.058  1.00                 C  
ATOM     19  O   LEU    26      38.153  38.765 -15.596  1.00                 O  
ATOM     20  CB  LEU    26      40.394  37.636 -14.027  1.00                 C  
ATOM     21  CG  LEU    26      41.120  36.499 -13.305  1.00                 C  
ATOM     22  CD1 LEU    26      41.394  36.871 -11.856  1.00                 C  
ATOM     23  CD2 LEU    26      40.311  35.213 -13.377  1.00                 C  
ATOM     24  N   VAL    27      39.756  39.365 -17.043  1.00                 N  
ATOM     25  CA  VAL    27      38.903  40.365 -17.709  1.00                 C  
ATOM     26  C   VAL    27      37.585  39.688 -18.142  1.00                 C  
ATOM     27  O   VAL    27      37.582  38.640 -18.794  1.00                 O  
ATOM     28  CB  VAL    27      39.618  41.003 -18.915  1.00                 C  
ATOM     29  CG1 VAL    27      39.863  39.965 -19.999  1.00                 C  
ATOM     30  CG2 VAL    27      38.805  42.167 -19.461  1.00                 C  
ATOM     31  N   PRO    28      36.455  40.284 -17.782  1.00                 N  
ATOM     32  CA  PRO    28      35.173  39.594 -17.889  1.00                 C  
ATOM     33  C   PRO    28      34.707  39.283 -19.291  1.00                 C  
ATOM     34  O   PRO    28      34.529  40.198 -20.099  1.00                 O  
ATOM     35  CB  PRO    28      34.181  40.551 -17.224  1.00                 C  
ATOM     36  CD  PRO    28      36.296  41.668 -17.304  1.00                 C  
ATOM     37  CG  PRO    28      34.812  41.896 -17.359  1.00                 C  
ATOM     38  N   LYS    29      34.489  38.016 -19.655  1.00                 N  
ATOM     39  CA  LYS    29      33.835  37.832 -20.924  1.00                 C  
ATOM     40  C   LYS    29      32.329  37.688 -20.704  1.00                 C  
ATOM     41  O   LYS    29      31.541  38.300 -21.430  1.00                 O  
ATOM     42  CB  LYS    29      34.402  36.609 -21.647  1.00                 C  
ATOM     43  CD  LYS    29      36.330  35.535 -22.844  1.00                 C  
ATOM     44  CE  LYS    29      37.757  35.712 -23.336  1.00                 C  
ATOM     45  CG  LYS    29      35.835  36.780 -22.126  1.00                 C  
ATOM     46  NZ  LYS    29      38.268  34.485 -24.008  1.00                 N  
ATOM     47  N   THR    30      31.867  36.911 -19.739  1.00                 N  
ATOM     48  CA  THR    30      30.444  36.697 -19.475  1.00                 C  
ATOM     49  C   THR    30      30.083  37.372 -18.156  1.00                 C  
ATOM     50  O   THR    30      30.687  37.190 -17.095  1.00                 O  
ATOM     51  CB  THR    30      30.098  35.197 -19.431  1.00                 C  
ATOM     52  OG1 THR    30      30.404  34.595 -20.694  1.00                 O  
ATOM     53  CG2 THR    30      28.616  35.001 -19.145  1.00                 C  
ATOM     54  N   PHE    31      29.133  38.218 -18.293  1.00                 N  
ATOM     55  CA  PHE    31      28.450  38.946 -17.213  1.00                 C  
ATOM     56  C   PHE    31      28.663  38.204 -15.880  1.00                 C  
ATOM     57  O   PHE    31      28.291  37.035 -15.791  1.00                 O  
ATOM     58  CB  PHE    31      26.960  39.094 -17.526  1.00                 C  
ATOM     59  CG  PHE    31      26.198  39.872 -16.491  1.00                 C  
ATOM     60  CZ  PHE    31      24.785  41.307 -14.575  1.00                 C  
ATOM     61  CD1 PHE    31      26.257  41.255 -16.462  1.00                 C  
ATOM     62  CE1 PHE    31      25.556  41.971 -15.510  1.00                 C  
ATOM     63  CD2 PHE    31      25.422  39.222 -15.548  1.00                 C  
ATOM     64  CE2 PHE    31      24.721  39.938 -14.596  1.00                 C  
ATOM     65  N   GLU    32      29.315  38.837 -14.866  1.00                 N  
ATOM     66  CA  GLU    32      29.448  38.124 -13.599  1.00                 C  
ATOM     67  C   GLU    32      28.102  37.764 -12.984  1.00                 C  
ATOM     68  O   GLU    32      27.097  38.508 -13.023  1.00                 O  
ATOM     69  CB  GLU    32      30.253  38.955 -12.598  1.00                 C  
ATOM     70  CD  GLU    32      30.382  41.024 -11.154  1.00                 C  
ATOM     71  CG  GLU    32      29.556  40.228 -12.146  1.00                 C  
ATOM     72  OE1 GLU    32      31.181  41.876 -11.595  1.00                 O  
ATOM     73  OE2 GLU    32      30.230  40.795  -9.936  1.00                 O  
ATOM     74  N   ASP    33      28.097  36.568 -12.390  1.00                 N  
ATOM     75  CA  ASP    33      26.995  36.144 -11.607  1.00                 C  
ATOM     76  C   ASP    33      27.279  36.436 -10.113  1.00                 C  
ATOM     77  O   ASP    33      28.196  35.841  -9.503  1.00                 O  
ATOM     78  CB  ASP    33      26.720  34.656 -11.831  1.00                 C  
ATOM     79  CG  ASP    33      25.510  34.165 -11.060  1.00                 C  
ATOM     80  OD1 ASP    33      24.996  34.926 -10.214  1.00                 O  
ATOM     81  OD2 ASP    33      25.076  33.019 -11.303  1.00                 O  
ATOM     82  N   GLY    34      26.512  37.373  -9.555  1.00                 N  
ATOM     83  CA  GLY    34      26.672  37.790  -8.158  1.00                 C  
ATOM     84  C   GLY    34      25.304  37.750  -7.447  1.00                 C  
ATOM     85  O   GLY    34      24.235  37.822  -8.099  1.00                 O  
ATOM     86  N   ARG    35      25.330  37.645  -6.117  1.00                 N  
ATOM     87  CA  ARG    35      24.124  37.642  -5.301  1.00                 C  
ATOM     88  C   ARG    35      23.399  38.978  -5.376  1.00                 C  
ATOM     89  O   ARG    35      22.188  39.009  -5.479  1.00                 O  
ATOM     90  CB  ARG    35      24.463  37.314  -3.846  1.00                 C  
ATOM     91  CD  ARG    35      22.284  36.180  -3.328  1.00                 C  
ATOM     92  NE  ARG    35      21.138  36.102  -2.426  1.00                 N  
ATOM     93  CG  ARG    35      23.257  37.275  -2.921  1.00                 C  
ATOM     94  CZ  ARG    35      20.023  35.429  -2.690  1.00                 C  
ATOM     95  NH1 ARG    35      19.032  35.415  -1.809  1.00                 N  
ATOM     96  NH2 ARG    35      19.902  34.771  -3.835  1.00                 N  
ATOM     97  N   ILE    36      24.153  40.087  -5.375  1.00                 N  
ATOM     98  CA  ILE    36      23.570  41.450  -5.330  1.00                 C  
ATOM     99  C   ILE    36      24.382  42.203  -6.377  1.00                 C  
ATOM    100  O   ILE    36      25.605  42.271  -6.305  1.00                 O  
ATOM    101  CB  ILE    36      23.650  42.052  -3.915  1.00                 C  
ATOM    102  CD1 ILE    36      23.101  41.575  -1.472  1.00                 C  
ATOM    103  CG1 ILE    36      22.907  41.164  -2.915  1.00                 C  
ATOM    104  CG2 ILE    36      23.119  43.477  -3.911  1.00                 C  
ATOM    105  N   PHE    37      23.687  42.708  -7.358  1.00                 N  
ATOM    106  CA  PHE    37      24.334  43.538  -8.371  1.00                 C  
ATOM    107  C   PHE    37      23.608  44.894  -8.227  1.00                 C  
ATOM    108  O   PHE    37      22.379  44.970  -8.413  1.00                 O  
ATOM    109  CB  PHE    37      24.201  42.897  -9.754  1.00                 C  
ATOM    110  CG  PHE    37      24.871  43.675 -10.850  1.00                 C  
ATOM    111  CZ  PHE    37      26.107  45.119 -12.878  1.00                 C  
ATOM    112  CD1 PHE    37      26.143  43.338 -11.280  1.00                 C  
ATOM    113  CE1 PHE    37      26.760  44.054 -12.288  1.00                 C  
ATOM    114  CD2 PHE    37      24.231  44.744 -11.450  1.00                 C  
ATOM    115  CE2 PHE    37      24.848  45.460 -12.459  1.00                 C  
ATOM    116  N   THR    38      24.319  45.943  -7.832  1.00                 N  
ATOM    117  CA  THR    38      23.598  47.143  -7.382  1.00                 C  
ATOM    118  C   THR    38      22.698  47.804  -8.466  1.00                 C  
ATOM    119  O   THR    38      21.686  48.392  -8.093  1.00                 O  
ATOM    120  CB  THR    38      24.567  48.223  -6.866  1.00                 C  
ATOM    121  OG1 THR    38      25.479  48.588  -7.909  1.00                 O  
ATOM    122  CG2 THR    38      25.366  47.701  -5.682  1.00                 C  
ATOM    123  N   LEU    39      23.098  47.774  -9.751  1.00                 N  
ATOM    124  CA  LEU    39      22.221  48.419 -10.779  1.00                 C  
ATOM    125  C   LEU    39      20.908  47.615 -10.845  1.00                 C  
ATOM    126  O   LEU    39      19.802  48.192 -10.893  1.00                 O  
ATOM    127  CB  LEU    39      22.930  48.467 -12.134  1.00                 C  
ATOM    128  CG  LEU    39      24.170  49.359 -12.219  1.00                 C  
ATOM    129  CD1 LEU    39      24.858  49.196 -13.566  1.00                 C  
ATOM    130  CD2 LEU    39      23.800  50.817 -11.987  1.00                 C  
ATOM    131  N   ASP    40      20.722  46.869 -11.930  1.00                 N  
ATOM    132  CA  ASP    40      19.526  46.057 -12.087  1.00                 C  
ATOM    133  C   ASP    40      18.235  46.853 -12.130  1.00                 C  
ATOM    134  O   ASP    40      17.445  46.859 -11.183  1.00                 O  
ATOM    135  CB  ASP    40      19.423  45.031 -10.957  1.00                 C  
ATOM    136  CG  ASP    40      18.415  43.938 -11.252  1.00                 C  
ATOM    137  OD1 ASP    40      18.147  43.683 -12.446  1.00                 O  
ATOM    138  OD2 ASP    40      17.892  43.336 -10.291  1.00                 O  
ATOM    139  N   LEU    41      18.000  47.545 -13.240  1.00                 N  
ATOM    140  CA  LEU    41      16.803  48.365 -13.372  1.00                 C  
ATOM    141  C   LEU    41      15.737  47.735 -14.252  1.00                 C  
ATOM    142  O   LEU    41      16.008  46.889 -15.109  1.00                 O  
ATOM    143  CB  LEU    41      17.157  49.744 -13.933  1.00                 C  
ATOM    144  CG  LEU    41      17.757  50.745 -12.943  1.00                 C  
ATOM    145  CD1 LEU    41      19.122  50.275 -12.464  1.00                 C  
ATOM    146  CD2 LEU    41      17.863  52.125 -13.573  1.00                 C  
ATOM    147  N   PRO    42      14.494  48.153 -14.039  1.00                 N  
ATOM    148  CA  PRO    42      13.380  47.694 -14.855  1.00                 C  
ATOM    149  C   PRO    42      13.150  48.823 -15.851  1.00                 C  
ATOM    150  O   PRO    42      13.364  49.999 -15.547  1.00                 O  
ATOM    151  CB  PRO    42      12.242  47.499 -13.851  1.00                 C  
ATOM    152  CD  PRO    42      14.145  48.209 -12.585  1.00                 C  
ATOM    153  CG  PRO    42      12.928  47.329 -12.537  1.00                 C  
ATOM    154  N   ALA    43      12.711  48.492 -17.058  1.00                 N  
ATOM    155  CA  ALA    43      12.449  49.532 -18.041  1.00                 C  
ATOM    156  C   ALA    43      10.944  49.769 -18.081  1.00                 C  
ATOM    157  O   ALA    43      10.147  48.865 -18.346  1.00                 O  
ATOM    158  CB  ALA    43      12.995  49.125 -19.401  1.00                 C  
ATOM    159  N   GLN    44      10.539  51.008 -17.814  1.00                 N  
ATOM    160  CA  GLN    44       9.128  51.383 -17.801  1.00                 C  
ATOM    161  C   GLN    44       8.599  51.712 -19.192  1.00                 C  
ATOM    162  O   GLN    44       9.350  51.902 -20.153  1.00                 O  
ATOM    163  CB  GLN    44       8.900  52.581 -16.876  1.00                 C  
ATOM    164  CD  GLN    44       8.437  51.237 -14.789  1.00                 C  
ATOM    165  CG  GLN    44       9.277  52.325 -15.426  1.00                 C  
ATOM    166  OE1 GLN    44       7.208  51.309 -14.787  1.00                 O  
ATOM    167  NE2 GLN    44       9.099  50.222 -14.245  1.00                 N  
ATOM    168  N   THR    45       7.274  51.781 -19.302  1.00                 N  
ATOM    169  CA  THR    45       6.597  52.066 -20.564  1.00                 C  
ATOM    170  C   THR    45       7.107  53.293 -21.322  1.00                 C  
ATOM    171  O   THR    45       7.082  53.346 -22.555  1.00                 O  
ATOM    172  CB  THR    45       5.083  52.262 -20.361  1.00                 C  
ATOM    173  OG1 THR    45       4.509  51.060 -19.833  1.00                 O  
ATOM    174  CG2 THR    45       4.405  52.584 -21.684  1.00                 C  
ATOM    175  N   ASN    46       7.578  54.299 -20.594  1.00                 N  
ATOM    176  CA  ASN    46       8.063  55.529 -21.212  1.00                 C  
ATOM    177  C   ASN    46       9.561  55.529 -21.527  1.00                 C  
ATOM    178  O   ASN    46      10.144  56.552 -21.896  1.00                 O  
ATOM    179  CB  ASN    46       7.744  56.735 -20.326  1.00                 C  
ATOM    180  CG  ASN    46       8.487  56.701 -19.005  1.00                 C  
ATOM    181  OD1 ASN    46       8.874  55.634 -18.527  1.00                 O  
ATOM    182  ND2 ASN    46       8.690  57.871 -18.411  1.00                 N  
ATOM    183  N   TYR    47      10.207  54.373 -21.385  1.00                 N  
ATOM    184  CA  TYR    47      11.632  54.285 -21.665  1.00                 C  
ATOM    185  C   TYR    47      12.508  54.459 -20.436  1.00                 C  
ATOM    186  O   TYR    47      13.717  54.212 -20.454  1.00                 O  
ATOM    187  CB  TYR    47      12.039  55.328 -22.708  1.00                 C  
ATOM    188  CG  TYR    47      11.259  55.239 -24.000  1.00                 C  
ATOM    189  OH  TYR    47       9.106  55.006 -27.550  1.00                 O  
ATOM    190  CZ  TYR    47       9.819  55.082 -26.376  1.00                 C  
ATOM    191  CD1 TYR    47      10.239  56.140 -24.279  1.00                 C  
ATOM    192  CE1 TYR    47       9.521  56.066 -25.458  1.00                 C  
ATOM    193  CD2 TYR    47      11.545  54.254 -24.937  1.00                 C  
ATOM    194  CE2 TYR    47      10.838  54.165 -26.121  1.00                 C  
ATOM    195  N   SER    48      11.892  54.893 -19.341  1.00                 N  
ATOM    196  CA  SER    48      12.582  55.107 -18.074  1.00                 C  
ATOM    197  C   SER    48      12.953  53.781 -17.399  1.00                 C  
ATOM    198  O   SER    48      12.322  52.744 -17.623  1.00                 O  
ATOM    199  CB  SER    48      11.719  55.945 -17.129  1.00                 C  
ATOM    200  OG  SER    48      10.556  55.236 -16.736  1.00                 O  
ATOM    201  N   LEU    49      13.989  53.801 -16.560  1.00                 N  
ATOM    202  CA  LEU    49      14.424  52.600 -15.843  1.00                 C  
ATOM    203  C   LEU    49      14.486  52.822 -14.335  1.00                 C  
ATOM    204  O   LEU    49      14.907  53.874 -13.845  1.00                 O  
ATOM    205  CB  LEU    49      15.793  52.140 -16.349  1.00                 C  
ATOM    206  CG  LEU    49      15.843  51.614 -17.785  1.00                 C  
ATOM    207  CD1 LEU    49      15.950  52.763 -18.775  1.00                 C  
ATOM    208  CD2 LEU    49      17.006  50.650 -17.964  1.00                 C  
ATOM    209  N   VAL    50      14.061  51.817 -13.583  1.00                 N  
ATOM    210  CA  VAL    50      14.074  51.867 -12.126  1.00                 C  
ATOM    211  C   VAL    50      14.541  50.501 -11.642  1.00                 C  
ATOM    212  O   VAL    50      14.206  49.462 -12.218  1.00                 O  
ATOM    213  CB  VAL    50      12.690  52.240 -11.562  1.00                 C  
ATOM    214  CG1 VAL    50      11.654  51.202 -11.965  1.00                 C  
ATOM    215  CG2 VAL    50      12.752  52.377 -10.048  1.00                 C  
ATOM    216  N   GLN    51      15.325  50.480 -10.570  1.00                 N  
ATOM    217  CA  GLN    51      15.811  49.215 -10.036  1.00                 C  
ATOM    218  C   GLN    51      14.705  48.511  -9.263  1.00                 C  
ATOM    219  O   GLN    51      13.803  49.134  -8.696  1.00                 O  
ATOM    220  CB  GLN    51      17.030  49.444  -9.141  1.00                 C  
ATOM    221  CD  GLN    51      18.939  48.429  -7.834  1.00                 C  
ATOM    222  CG  GLN    51      17.678  48.166  -8.635  1.00                 C  
ATOM    223  OE1 GLN    51      19.353  49.576  -7.670  1.00                 O  
ATOM    224  NE2 GLN    51      19.552  47.363  -7.333  1.00                 N  
ATOM    225  N   ASN    52      14.850  47.139  -9.222  1.00                 N  
ATOM    226  CA  ASN    52      13.764  46.458  -8.536  1.00                 C  
ATOM    227  C   ASN    52      13.489  47.068  -7.168  1.00                 C  
ATOM    228  O   ASN    52      12.419  46.895  -6.576  1.00                 O  
ATOM    229  CB  ASN    52      14.070  44.965  -8.399  1.00                 C  
ATOM    230  CG  ASN    52      13.950  44.222  -9.715  1.00                 C  
ATOM    231  OD1 ASN    52      13.309  44.699 -10.652  1.00                 O  
ATOM    232  ND2 ASN    52      14.567  43.049  -9.789  1.00                 N  
ATOM    233  N   VAL    53      14.468  47.796  -6.651  1.00                 N  
ATOM    234  CA  VAL    53      14.406  48.355  -5.303  1.00                 C  
ATOM    235  C   VAL    53      13.113  49.117  -5.052  1.00                 C  
ATOM    236  O   VAL    53      12.609  49.163  -3.927  1.00                 O  
ATOM    237  CB  VAL    53      15.601  49.285  -5.022  1.00                 C  
ATOM    238  CG1 VAL    53      15.498  50.552  -5.858  1.00                 C  
ATOM    239  CG2 VAL    53      15.676  49.624  -3.541  1.00                 C  
ATOM    240  N   ALA    54      12.543  49.730  -6.083  1.00                 N  
ATOM    241  CA  ALA    54      11.275  50.438  -5.957  1.00                 C  
ATOM    242  C   ALA    54      10.205  49.550  -5.325  1.00                 C  
ATOM    243  O   ALA    54       9.371  49.998  -4.533  1.00                 O  
ATOM    244  CB  ALA    54      10.806  50.932  -7.317  1.00                 C  
ATOM    245  N   HIS    55      10.223  48.270  -5.675  1.00                 N  
ATOM    246  CA  HIS    55       9.297  47.273  -5.162  1.00                 C  
ATOM    247  C   HIS    55       9.711  46.735  -3.798  1.00                 C  
ATOM    248  O   HIS    55       8.958  46.017  -3.134  1.00                 O  
ATOM    249  CB  HIS    55       9.165  46.108  -6.145  1.00                 C  
ATOM    250  CG  HIS    55       8.497  46.477  -7.433  1.00                 C  
ATOM    251  ND1 HIS    55       7.187  46.900  -7.497  1.00                 N  
ATOM    252  CE1 HIS    55       6.872  47.156  -8.779  1.00                 C  
ATOM    253  CD2 HIS    55       8.893  46.522  -8.833  1.00                 C  
ATOM    254  NE2 HIS    55       7.891  46.931  -9.586  1.00                 N  
ATOM    255  N   PRO    56      10.917  47.073  -3.355  1.00                 N  
ATOM    256  CA  PRO    56      11.371  46.552  -2.067  1.00                 C  
ATOM    257  C   PRO    56      10.879  47.451  -0.934  1.00                 C  
ATOM    258  O   PRO    56      11.124  48.659  -0.879  1.00                 O  
ATOM    259  CB  PRO    56      12.897  46.560  -2.182  1.00                 C  
ATOM    260  CD  PRO    56      12.063  47.351  -4.281  1.00                 C  
ATOM    261  CG  PRO    56      13.161  46.542  -3.650  1.00                 C  
ATOM    262  N   ARG    57      10.165  46.814  -0.013  1.00                 N  
ATOM    263  CA  ARG    57       9.651  47.476   1.173  1.00                 C  
ATOM    264  C   ARG    57      10.698  47.542   2.284  1.00                 C  
ATOM    265  O   ARG    57      11.840  47.092   2.159  1.00                 O  
ATOM    266  CB  ARG    57       8.399  46.761   1.685  1.00                 C  
ATOM    267  CD  ARG    57       5.996  46.135   1.324  1.00                 C  
ATOM    268  NE  ARG    57       4.848  46.185   0.421  1.00                 N  
ATOM    269  CG  ARG    57       7.210  46.840   0.742  1.00                 C  
ATOM    270  CZ  ARG    57       3.670  45.625   0.678  1.00                 C  
ATOM    271  NH1 ARG    57       2.684  45.723  -0.203  1.00                 N  
ATOM    272  NH2 ARG    57       3.482  44.970   1.815  1.00                 N  
ATOM    273  N   PHE    58      10.269  48.125   3.395  1.00                 N  
ATOM    274  CA  PHE    58      11.065  48.276   4.598  1.00                 C  
ATOM    275  C   PHE    58      10.580  47.324   5.688  1.00                 C  
ATOM    276  O   PHE    58       9.378  47.143   5.902  1.00                 O  
ATOM    277  CB  PHE    58      11.016  49.722   5.095  1.00                 C  
ATOM    278  CG  PHE    58      11.671  50.705   4.167  1.00                 C  
ATOM    279  CZ  PHE    58      12.891  52.522   2.454  1.00                 C  
ATOM    280  CD1 PHE    58      10.962  51.273   3.124  1.00                 C  
ATOM    281  CE1 PHE    58      11.566  52.177   2.270  1.00                 C  
ATOM    282  CD2 PHE    58      12.997  51.061   4.339  1.00                 C  
ATOM    283  CE2 PHE    58      13.601  51.965   3.485  1.00                 C  
ATOM    284  N   HIS    59      11.514  46.701   6.393  1.00                 N  
ATOM    285  CA  HIS    59      11.184  45.879   7.553  1.00                 C  
ATOM    286  C   HIS    59      10.993  46.795   8.753  1.00                 C  
ATOM    287  O   HIS    59      11.663  47.825   8.871  1.00                 O  
ATOM    288  CB  HIS    59      12.282  44.844   7.806  1.00                 C  
ATOM    289  CG  HIS    59      11.933  43.838   8.858  1.00                 C  
ATOM    290  ND1 HIS    59      12.031  44.106  10.206  1.00                 N  
ATOM    291  CE1 HIS    59      11.652  43.016  10.898  1.00                 C  
ATOM    292  CD2 HIS    59      11.451  42.464   8.862  1.00                 C  
ATOM    293  NE2 HIS    59      11.303  42.028  10.097  1.00                 N  
ATOM    294  N   GLU    60      10.092  46.466   9.671  1.00                 N  
ATOM    295  CA  GLU    60       9.846  47.375  10.796  1.00                 C  
ATOM    296  C   GLU    60      10.033  46.685  12.139  1.00                 C  
ATOM    297  O   GLU    60       9.705  45.509  12.320  1.00                 O  
ATOM    298  CB  GLU    60       8.435  47.961  10.713  1.00                 C  
ATOM    299  CD  GLU    60       6.792  49.403   9.448  1.00                 C  
ATOM    300  CG  GLU    60       8.196  48.833   9.491  1.00                 C  
ATOM    301  OE1 GLU    60       5.975  49.037  10.318  1.00                 O  
ATOM    302  OE2 GLU    60       6.509  50.217   8.543  1.00                 O  
ATOM    303  N   TYR    61      10.672  47.431  13.074  1.00                 N  
ATOM    304  CA  TYR    61      10.845  46.931  14.445  1.00                 C  
ATOM    305  C   TYR    61      11.449  45.541  14.434  1.00                 C  
ATOM    306  O   TYR    61      10.799  44.504  14.137  1.00                 O  
ATOM    307  CB  TYR    61       9.506  46.923  15.186  1.00                 C  
ATOM    308  CG  TYR    61       8.846  48.281  15.271  1.00                 C  
ATOM    309  OH  TYR    61       7.018  52.009  15.493  1.00                 O  
ATOM    310  CZ  TYR    61       7.624  50.776  15.421  1.00                 C  
ATOM    311  CD1 TYR    61       7.763  48.597  14.460  1.00                 C  
ATOM    312  CE1 TYR    61       7.153  49.835  14.531  1.00                 C  
ATOM    313  CD2 TYR    61       9.307  49.242  16.161  1.00                 C  
ATOM    314  CE2 TYR    61       8.709  50.485  16.246  1.00                 C  
ATOM    315  N   VAL    62      12.761  45.465  14.244  1.00                 N  
ATOM    316  CA  VAL    62      13.407  44.162  14.239  1.00                 C  
ATOM    317  C   VAL    62      13.440  43.622  15.676  1.00                 C  
ATOM    318  O   VAL    62      13.249  42.429  15.925  1.00                 O  
ATOM    319  CB  VAL    62      14.825  44.237  13.643  1.00                 C  
ATOM    320  CG1 VAL    62      15.544  42.908  13.810  1.00                 C  
ATOM    321  CG2 VAL    62      14.766  44.635  12.176  1.00                 C  
ATOM    322  N   LEU    63      13.686  44.507  16.639  1.00                 N  
ATOM    323  CA  LEU    63      13.703  44.099  18.046  1.00                 C  
ATOM    324  C   LEU    63      12.364  43.462  18.371  1.00                 C  
ATOM    325  O   LEU    63      12.290  42.401  18.996  1.00                 O  
ATOM    326  CB  LEU    63      13.990  45.300  18.949  1.00                 C  
ATOM    327  CG  LEU    63      14.224  44.995  20.430  1.00                 C  
ATOM    328  CD1 LEU    63      14.944  46.149  21.110  1.00                 C  
ATOM    329  CD2 LEU    63      12.907  44.705  21.133  1.00                 C  
ATOM    330  N   PRO    64      11.274  44.099  17.950  1.00                 N  
ATOM    331  CA  PRO    64       9.979  43.526  18.232  1.00                 C  
ATOM    332  C   PRO    64       9.777  42.204  17.515  1.00                 C  
ATOM    333  O   PRO    64       9.065  41.319  17.996  1.00                 O  
ATOM    334  CB  PRO    64       8.990  44.582  17.733  1.00                 C  
ATOM    335  CD  PRO    64      11.173  45.511  17.413  1.00                 C  
ATOM    336  CG  PRO    64       9.757  45.861  17.776  1.00                 C  
ATOM    337  N   VAL    65      10.399  42.034  16.343  1.00                 N  
ATOM    338  CA  VAL    65      10.270  40.786  15.598  1.00                 C  
ATOM    339  C   VAL    65      11.117  39.711  16.283  1.00                 C  
ATOM    340  O   VAL    65      11.004  38.513  16.008  1.00                 O  
ATOM    341  CB  VAL    65      10.686  40.962  14.126  1.00                 C  
ATOM    342  CG1 VAL    65      10.723  39.616  13.418  1.00                 C  
ATOM    343  CG2 VAL    65       9.739  41.916  13.415  1.00                 C  
ATOM    344  N   SER    66      11.980  40.149  17.192  1.00                 N  
ATOM    345  CA  SER    66      12.872  39.249  17.931  1.00                 C  
ATOM    346  C   SER    66      12.158  38.570  19.110  1.00                 C  
ATOM    347  O   SER    66      12.429  37.420  19.465  1.00                 O  
ATOM    348  CB  SER    66      14.097  40.010  18.443  1.00                 C  
ATOM    349  OG  SER    66      14.899  40.468  17.368  1.00                 O  
ATOM    350  N   ASP    67      11.234  39.296  19.723  1.00                 N  
ATOM    351  CA  ASP    67      10.475  38.801  20.873  1.00                 C  
ATOM    352  C   ASP    67       9.935  37.397  20.689  1.00                 C  
ATOM    353  O   ASP    67       9.267  37.075  19.702  1.00                 O  
ATOM    354  CB  ASP    67       9.306  39.737  21.187  1.00                 C  
ATOM    355  CG  ASP    67       9.761  41.066  21.759  1.00                 C  
ATOM    356  OD1 ASP    67      10.956  41.186  22.105  1.00                 O  
ATOM    357  OD2 ASP    67       8.924  41.986  21.861  1.00                 O  
ATOM    358  N   THR    68      10.226  36.532  21.659  1.00                 N  
ATOM    359  CA  THR    68       9.775  35.156  21.596  1.00                 C  
ATOM    360  C   THR    68      10.755  34.209  20.919  1.00                 C  
ATOM    361  O   THR    68      10.566  32.990  20.893  1.00                 O  
ATOM    362  CB  THR    68       8.427  35.037  20.861  1.00                 C  
ATOM    363  OG1 THR    68       8.641  35.121  19.447  1.00                 O  
ATOM    364  CG2 THR    68       7.492  36.161  21.279  1.00                 C  
ATOM    365  N   SER    69      11.825  34.764  20.356  1.00                 N  
ATOM    366  CA  SER    69      12.821  33.961  19.668  1.00                 C  
ATOM    367  C   SER    69      14.224  34.188  20.236  1.00                 C  
ATOM    368  O   SER    69      15.230  33.965  19.557  1.00                 O  
ATOM    369  CB  SER    69      12.815  34.268  18.169  1.00                 C  
ATOM    370  OG  SER    69      11.564  33.944  17.587  1.00                 O  
ATOM    371  N   VAL    70      14.323  34.633  21.483  1.00                 N  
ATOM    372  CA  VAL    70      15.634  34.900  22.061  1.00                 C  
ATOM    373  C   VAL    70      16.495  33.657  22.171  1.00                 C  
ATOM    374  O   VAL    70      17.702  33.678  21.916  1.00                 O  
ATOM    375  CB  VAL    70      15.516  35.545  23.454  1.00                 C  
ATOM    376  CG1 VAL    70      16.879  35.620  24.124  1.00                 C  
ATOM    377  CG2 VAL    70      14.893  36.929  23.349  1.00                 C  
ATOM    378  N   ALA    71      15.888  32.590  22.543  1.00                 N  
ATOM    379  CA  ALA    71      16.568  31.295  22.666  1.00                 C  
ATOM    380  C   ALA    71      17.631  31.000  21.604  1.00                 C  
ATOM    381  O   ALA    71      18.243  29.962  21.659  1.00                 O  
ATOM    382  CB  ALA    71      15.556  30.160  22.633  1.00                 C  
ATOM    383  N   TYR    72      17.833  31.901  20.644  1.00                 N  
ATOM    384  CA  TYR    72      18.928  31.808  19.652  1.00                 C  
ATOM    385  C   TYR    72      20.310  31.712  20.304  1.00                 C  
ATOM    386  O   TYR    72      21.196  30.977  19.837  1.00                 O  
ATOM    387  CB  TYR    72      18.899  33.012  18.708  1.00                 C  
ATOM    388  CG  TYR    72      17.767  32.978  17.706  1.00                 C  
ATOM    389  OH  TYR    72      14.653  32.901  14.952  1.00                 O  
ATOM    390  CZ  TYR    72      15.684  32.925  15.863  1.00                 C  
ATOM    391  CD1 TYR    72      17.189  34.154  17.246  1.00                 C  
ATOM    392  CE1 TYR    72      16.154  34.133  16.331  1.00                 C  
ATOM    393  CD2 TYR    72      17.280  31.770  17.224  1.00                 C  
ATOM    394  CE2 TYR    72      16.246  31.729  16.309  1.00                 C  
ATOM    395  N   GLY    73      20.501  32.519  21.344  1.00                 N  
ATOM    396  CA  GLY    73      21.719  32.546  22.129  1.00                 C  
ATOM    397  C   GLY    73      21.489  31.687  23.417  1.00                 C  
ATOM    398  O   GLY    73      20.407  31.705  24.023  1.00                 O  
ATOM    399  N   PRO    74      22.463  30.850  23.726  1.00                 N  
ATOM    400  CA  PRO    74      22.436  29.976  24.932  1.00                 C  
ATOM    401  C   PRO    74      23.865  29.600  25.323  1.00                 C  
ATOM    402  O   PRO    74      24.796  30.116  24.721  1.00                 O  
ATOM    403  CB  PRO    74      21.619  28.760  24.490  1.00                 C  
ATOM    404  CD  PRO    74      21.936  30.108  22.537  1.00                 C  
ATOM    405  CG  PRO    74      21.828  28.687  23.014  1.00                 C  
ATOM    406  N   ARG    75      24.064  28.714  26.320  1.00                 N  
ATOM    407  CA  ARG    75      25.419  28.502  26.813  1.00                 C  
ATOM    408  C   ARG    75      26.346  27.886  25.750  1.00                 C  
ATOM    409  O   ARG    75      27.556  28.060  25.832  1.00                 O  
ATOM    410  CB  ARG    75      25.404  27.604  28.051  1.00                 C  
ATOM    411  CD  ARG    75      24.824  25.381  29.063  1.00                 C  
ATOM    412  NE  ARG    75      24.464  23.988  28.811  1.00                 N  
ATOM    413  CG  ARG    75      24.982  26.170  27.773  1.00                 C  
ATOM    414  CZ  ARG    75      23.224  23.566  28.584  1.00                 C  
ATOM    415  NH1 ARG    75      22.992  22.279  28.365  1.00                 N  
ATOM    416  NH2 ARG    75      22.220  24.432  28.577  1.00                 N  
ATOM    417  N   LEU    76      25.784  27.245  24.725  1.00                 N  
ATOM    418  CA  LEU    76      26.651  26.715  23.670  1.00                 C  
ATOM    419  C   LEU    76      26.884  27.669  22.498  1.00                 C  
ATOM    420  O   LEU    76      27.748  27.412  21.639  1.00                 O  
ATOM    421  CB  LEU    76      26.082  25.408  23.115  1.00                 C  
ATOM    422  CG  LEU    76      25.974  24.243  24.101  1.00                 C  
ATOM    423  CD1 LEU    76      25.303  23.045  23.446  1.00                 C  
ATOM    424  CD2 LEU    76      27.348  23.856  24.628  1.00                 C  
ATOM    425  N   ASP    77      26.140  28.776  22.496  1.00                 N  
ATOM    426  CA  ASP    77      26.146  29.684  21.361  1.00                 C  
ATOM    427  C   ASP    77      25.943  31.120  21.893  1.00                 C  
ATOM    428  O   ASP    77      24.859  31.591  21.998  1.00                 O  
ATOM    429  CB  ASP    77      25.059  29.294  20.357  1.00                 C  
ATOM    430  CG  ASP    77      25.104  30.133  19.095  1.00                 C  
ATOM    431  OD1 ASP    77      26.166  30.726  18.813  1.00                 O  
ATOM    432  OD2 ASP    77      24.077  30.197  18.388  1.00                 O  
ATOM    433  N   HIS    78      27.022  31.762  22.271  1.00                 N  
ATOM    434  CA  HIS    78      26.951  33.076  22.855  1.00                 C  
ATOM    435  C   HIS    78      27.116  34.119  21.753  1.00                 C  
ATOM    436  O   HIS    78      27.668  33.824  20.699  1.00                 O  
ATOM    437  CB  HIS    78      28.020  33.240  23.937  1.00                 C  
ATOM    438  CG  HIS    78      27.810  32.362  25.132  1.00                 C  
ATOM    439  ND1 HIS    78      26.853  32.623  26.088  1.00                 N  
ATOM    440  CE1 HIS    78      26.904  31.665  27.031  1.00                 C  
ATOM    441  CD2 HIS    78      28.416  31.140  25.641  1.00                 C  
ATOM    442  NE2 HIS    78      27.839  30.773  26.769  1.00                 N  
ATOM    443  N   MET    79      26.531  35.278  21.975  1.00                 N  
ATOM    444  CA  MET    79      26.808  36.460  21.179  1.00                 C  
ATOM    445  C   MET    79      28.098  37.119  21.689  1.00                 C  
ATOM    446  O   MET    79      28.207  37.517  22.886  1.00                 O  
ATOM    447  CB  MET    79      25.630  37.434  21.238  1.00                 C  
ATOM    448  SD  MET    79      24.410  36.563  18.908  1.00                 S  
ATOM    449  CE  MET    79      24.726  34.800  18.886  1.00                 C  
ATOM    450  CG  MET    79      24.331  36.872  20.683  1.00                 C  
ATOM    451  N   THR    80      29.080  37.251  20.792  1.00                 N  
ATOM    452  CA  THR    80      30.389  37.800  21.186  1.00                 C  
ATOM    453  C   THR    80      30.341  39.233  20.706  1.00                 C  
ATOM    454  O   THR    80      30.087  39.455  19.516  1.00                 O  
ATOM    455  CB  THR    80      31.548  36.992  20.573  1.00                 C  
ATOM    456  OG1 THR    80      31.493  35.640  21.043  1.00                 O  
ATOM    457  CG2 THR    80      32.886  37.592  20.973  1.00                 C  
ATOM    458  N   VAL    81      30.496  40.191  21.635  1.00                 N  
ATOM    459  CA  VAL    81      30.258  41.606  21.280  1.00                 C  
ATOM    460  C   VAL    81      31.588  42.336  21.418  1.00                 C  
ATOM    461  O   VAL    81      32.225  42.277  22.479  1.00                 O  
ATOM    462  CB  VAL    81      29.164  42.233  22.164  1.00                 C  
ATOM    463  CG1 VAL    81      28.974  43.702  21.815  1.00                 C  
ATOM    464  CG2 VAL    81      27.856  41.473  22.014  1.00                 C  
ATOM    465  N   TYR    82      32.006  43.038  20.355  1.00                 N  
ATOM    466  CA  TYR    82      33.243  43.847  20.385  1.00                 C  
ATOM    467  C   TYR    82      32.853  45.337  20.317  1.00                 C  
ATOM    468  O   TYR    82      32.285  45.777  19.297  1.00                 O  
ATOM    469  CB  TYR    82      34.167  43.456  19.230  1.00                 C  
ATOM    470  CG  TYR    82      34.693  42.041  19.319  1.00                 C  
ATOM    471  OH  TYR    82      36.125  38.144  19.554  1.00                 O  
ATOM    472  CZ  TYR    82      35.652  39.434  19.477  1.00                 C  
ATOM    473  CD1 TYR    82      33.967  40.978  18.796  1.00                 C  
ATOM    474  CE1 TYR    82      34.439  39.682  18.872  1.00                 C  
ATOM    475  CD2 TYR    82      35.914  41.772  19.924  1.00                 C  
ATOM    476  CE2 TYR    82      36.402  40.482  20.010  1.00                 C  
ATOM    477  N   ILE    83      33.137  46.046  21.418  1.00                 N  
ATOM    478  CA  ILE    83      32.895  47.474  21.544  1.00                 C  
ATOM    479  C   ILE    83      34.201  48.132  21.154  1.00                 C  
ATOM    480  O   ILE    83      35.242  47.936  21.804  1.00                 O  
ATOM    481  CB  ILE    83      32.433  47.845  22.965  1.00                 C  
ATOM    482  CD1 ILE    83      30.006  47.286  22.419  1.00                 C  
ATOM    483  CG1 ILE    83      31.181  47.051  23.343  1.00                 C  
ATOM    484  CG2 ILE    83      32.208  49.345  23.078  1.00                 C  
ATOM    485  N   ILE    84      34.122  48.891  20.089  1.00                 N  
ATOM    486  CA  ILE    84      35.379  49.386  19.397  1.00                 C  
ATOM    487  C   ILE    84      35.483  50.928  19.514  1.00                 C  
ATOM    488  O   ILE    84      34.836  51.642  18.722  1.00                 O  
ATOM    489  CB  ILE    84      35.415  48.958  17.918  1.00                 C  
ATOM    490  CD1 ILE    84      35.171  46.936  16.384  1.00                 C  
ATOM    491  CG1 ILE    84      35.346  47.434  17.802  1.00                 C  
ATOM    492  CG2 ILE    84      36.648  49.523  17.230  1.00                 C  
ATOM    493  N   PRO    85      36.199  51.430  20.544  1.00                 N  
ATOM    494  CA  PRO    85      36.304  52.873  20.723  1.00                 C  
ATOM    495  C   PRO    85      37.048  53.515  19.533  1.00                 C  
ATOM    496  O   PRO    85      37.969  52.931  18.977  1.00                 O  
ATOM    497  CB  PRO    85      37.085  53.028  22.030  1.00                 C  
ATOM    498  CD  PRO    85      36.772  50.674  21.729  1.00                 C  
ATOM    499  CG  PRO    85      36.831  51.758  22.770  1.00                 C  
ATOM    500  N   PHE    86      36.549  54.653  19.106  1.00                 N  
ATOM    501  CA  PHE    86      37.092  55.369  17.922  1.00                 C  
ATOM    502  C   PHE    86      36.864  56.911  18.057  1.00                 C  
ATOM    503  O   PHE    86      36.052  57.384  18.910  1.00                 O  
ATOM    504  CB  PHE    86      36.446  54.847  16.637  1.00                 C  
ATOM    505  CG  PHE    86      34.968  55.099  16.556  1.00                 C  
ATOM    506  CZ  PHE    86      32.230  55.560  16.410  1.00                 C  
ATOM    507  CD1 PHE    86      34.477  56.231  15.928  1.00                 C  
ATOM    508  CE1 PHE    86      33.117  56.463  15.854  1.00                 C  
ATOM    509  CD2 PHE    86      34.067  54.205  17.108  1.00                 C  
ATOM    510  CE2 PHE    86      32.707  54.437  17.033  1.00                 C  
ATOM    511  N   SER    87      37.522  57.693  17.185  1.00                 N  
ATOM    512  CA  SER    87      37.425  59.144  17.279  1.00                 C  
ATOM    513  C   SER    87      37.604  59.644  15.840  1.00                 C  
ATOM    514  O   SER    87      38.659  59.373  15.196  1.00                 O  
ATOM    515  CB  SER    87      38.477  59.690  18.247  1.00                 C  
ATOM    516  OG  SER    87      38.263  59.203  19.560  1.00                 O  
ATOM    517  N   HIS    88      36.569  60.245  15.269  1.00                 N  
ATOM    518  CA  HIS    88      36.613  60.625  13.841  1.00                 C  
ATOM    519  C   HIS    88      37.314  62.010  13.773  1.00                 C  
ATOM    520  O   HIS    88      36.789  62.956  14.311  1.00                 O  
ATOM    521  CB  HIS    88      35.202  60.653  13.250  1.00                 C  
ATOM    522  CG  HIS    88      35.170  60.896  11.773  1.00                 C  
ATOM    523  ND1 HIS    88      35.590  59.957  10.856  1.00                 N  
ATOM    524  CE1 HIS    88      35.442  60.460   9.617  1.00                 C  
ATOM    525  CD2 HIS    88      34.764  61.996  10.910  1.00                 C  
ATOM    526  NE2 HIS    88      34.948  61.682   9.642  1.00                 N  
ATOM    527  N   VAL    89      38.545  62.059  13.238  1.00                 N  
ATOM    528  CA  VAL    89      39.305  63.301  13.126  1.00                 C  
ATOM    529  C   VAL    89      39.391  63.774  11.695  1.00                 C  
ATOM    530  O   VAL    89      40.239  63.277  10.988  1.00                 O  
ATOM    531  CB  VAL    89      40.725  63.148  13.702  1.00                 C  
ATOM    532  CG1 VAL    89      41.500  64.449  13.561  1.00                 C  
ATOM    533  CG2 VAL    89      40.665  62.715  15.159  1.00                 C  
ATOM    534  N   ASP    90      38.642  64.816  11.312  1.00                 N  
ATOM    535  CA  ASP    90      38.697  65.344   9.947  1.00                 C  
ATOM    536  C   ASP    90      39.997  66.200   9.793  1.00                 C  
ATOM    537  O   ASP    90      40.173  67.174  10.529  1.00                 O  
ATOM    538  CB  ASP    90      37.446  66.170   9.641  1.00                 C  
ATOM    539  CG  ASP    90      36.197  65.317   9.535  1.00                 C  
ATOM    540  OD1 ASP    90      36.111  64.505   8.590  1.00                 O  
ATOM    541  OD2 ASP    90      35.304  65.462  10.396  1.00                 O  
ATOM    542  N   PRO    91      40.845  65.834   8.809  1.00                 N  
ATOM    543  CA  PRO    91      42.020  66.679   8.527  1.00                 C  
ATOM    544  C   PRO    91      41.583  67.981   7.789  1.00                 C  
ATOM    545  O   PRO    91      41.944  68.174   6.643  1.00                 O  
ATOM    546  CB  PRO    91      42.909  65.796   7.649  1.00                 C  
ATOM    547  CD  PRO    91      40.999  64.465   8.207  1.00                 C  
ATOM    548  CG  PRO    91      42.482  64.402   7.967  1.00                 C  
ATOM    549  N   GLY    92      40.901  68.883   8.544  1.00                 N  
ATOM    550  CA  GLY    92      40.287  70.110   8.008  1.00                 C  
ATOM    551  C   GLY    92      38.799  69.864   7.743  1.00                 C  
ATOM    552  O   GLY    92      38.400  68.813   7.204  1.00                 O  
ATOM    553  N   TYR    93      37.997  70.828   8.198  1.00                 N  
ATOM    554  CA  TYR    93      36.570  70.867   7.884  1.00                 C  
ATOM    555  C   TYR    93      36.035  72.261   8.342  1.00                 C  
ATOM    556  O   TYR    93      36.039  73.221   7.577  1.00                 O  
ATOM    557  CB  TYR    93      35.838  69.713   8.572  1.00                 C  
ATOM    558  CG  TYR    93      34.355  69.669   8.283  1.00                 C  
ATOM    559  OH  TYR    93      30.278  69.541   7.472  1.00                 O  
ATOM    560  CZ  TYR    93      31.627  69.584   7.742  1.00                 C  
ATOM    561  CD1 TYR    93      33.880  69.166   7.079  1.00                 C  
ATOM    562  CE1 TYR    93      32.526  69.122   6.805  1.00                 C  
ATOM    563  CD2 TYR    93      33.434  70.131   9.215  1.00                 C  
ATOM    564  CE2 TYR    93      32.077  70.094   8.959  1.00                 C  
ATOM    565  N   GLY    94      35.665  72.343   9.630  1.00                 N  
ATOM    566  CA  GLY    94      35.245  73.596  10.263  1.00                 C  
ATOM    567  C   GLY    94      36.494  74.395  10.675  1.00                 C  
ATOM    568  O   GLY    94      36.424  75.594  10.841  1.00                 O  
ATOM    569  N   MET    95      37.614  73.708  10.860  1.00                 N  
ATOM    570  CA  MET    95      38.893  74.303  11.234  1.00                 C  
ATOM    571  C   MET    95      39.913  73.734  10.289  1.00                 C  
ATOM    572  O   MET    95      39.653  72.720   9.569  1.00                 O  
ATOM    573  CB  MET    95      39.215  74.004  12.699  1.00                 C  
ATOM    574  SD  MET    95      38.637  74.220  15.400  1.00                 S  
ATOM    575  CE  MET    95      39.991  75.365  15.653  1.00                 C  
ATOM    576  CG  MET    95      38.207  74.572  13.685  1.00                 C  
ATOM    577  N   THR    96      41.058  74.393  10.197  1.00                 N  
ATOM    578  CA  THR    96      42.117  73.825   9.336  1.00                 C  
ATOM    579  C   THR    96      42.732  72.598  10.032  1.00                 C  
ATOM    580  O   THR    96      42.519  72.352  11.266  1.00                 O  
ATOM    581  CB  THR    96      43.207  74.866   9.021  1.00                 C  
ATOM    582  OG1 THR    96      43.829  75.295  10.239  1.00                 O  
ATOM    583  CG2 THR    96      42.602  76.079   8.330  1.00                 C  
ATOM    584  N   LEU    97      43.432  71.813   9.232  1.00                 N  
ATOM    585  CA  LEU    97      44.282  70.752   9.784  1.00                 C  
ATOM    586  C   LEU    97      45.004  71.176  11.080  1.00                 C  
ATOM    587  O   LEU    97      44.982  70.464  12.134  1.00                 O  
ATOM    588  CB  LEU    97      45.322  70.308   8.753  1.00                 C  
ATOM    589  CG  LEU    97      46.291  69.211   9.198  1.00                 C  
ATOM    590  CD1 LEU    97      45.538  67.935   9.544  1.00                 C  
ATOM    591  CD2 LEU    97      47.326  68.937   8.117  1.00                 C  
ATOM    592  N   GLU    98      45.748  72.278  10.988  1.00                 N  
ATOM    593  CA  GLU    98      46.607  72.661  12.082  1.00                 C  
ATOM    594  C   GLU    98      45.768  73.193  13.260  1.00                 C  
ATOM    595  O   GLU    98      46.152  72.929  14.429  1.00                 O  
ATOM    596  CB  GLU    98      47.619  73.714  11.626  1.00                 C  
ATOM    597  CD  GLU    98      49.509  73.004  13.142  1.00                 C  
ATOM    598  CG  GLU    98      48.603  74.137  12.703  1.00                 C  
ATOM    599  OE1 GLU    98      49.644  72.022  12.381  1.00                 O  
ATOM    600  OE2 GLU    98      50.085  73.097  14.247  1.00                 O  
ATOM    601  N   GLN    99      44.664  73.938  12.972  1.00                 N  
ATOM    602  CA  GLN    99      43.759  74.403  14.050  1.00                 C  
ATOM    603  C   GLN    99      43.183  73.167  14.805  1.00                 C  
ATOM    604  O   GLN    99      43.287  73.069  16.030  1.00                 O  
ATOM    605  CB  GLN    99      42.637  75.267  13.472  1.00                 C  
ATOM    606  CD  GLN    99      41.983  77.404  12.294  1.00                 C  
ATOM    607  CG  GLN    99      43.098  76.623  12.962  1.00                 C  
ATOM    608  OE1 GLN    99      41.221  76.858  11.495  1.00                 O  
ATOM    609  NE2 GLN    99      41.883  78.687  12.621  1.00                 N  
ATOM    610  N   TYR   100      42.619  72.218  14.074  1.00                 N  
ATOM    611  CA  TYR   100      42.137  70.991  14.773  1.00                 C  
ATOM    612  C   TYR   100      43.271  70.293  15.560  1.00                 C  
ATOM    613  O   TYR   100      43.048  69.748  16.651  1.00                 O  
ATOM    614  CB  TYR   100      41.525  70.009  13.772  1.00                 C  
ATOM    615  CG  TYR   100      40.176  70.437  13.241  1.00                 C  
ATOM    616  OH  TYR   100      36.467  71.605  11.768  1.00                 O  
ATOM    617  CZ  TYR   100      37.694  71.219  12.257  1.00                 C  
ATOM    618  CD1 TYR   100      39.776  70.096  11.955  1.00                 C  
ATOM    619  CE1 TYR   100      38.544  70.482  11.462  1.00                 C  
ATOM    620  CD2 TYR   100      39.305  71.180  14.028  1.00                 C  
ATOM    621  CE2 TYR   100      38.069  71.575  13.551  1.00                 C  
ATOM    622  N   TYR   101      44.439  70.160  14.943  1.00                 N  
ATOM    623  CA  TYR   101      45.523  69.470  15.608  1.00                 C  
ATOM    624  C   TYR   101      45.807  70.149  16.975  1.00                 C  
ATOM    625  O   TYR   101      45.910  69.484  17.976  1.00                 O  
ATOM    626  CB  TYR   101      46.775  69.465  14.728  1.00                 C  
ATOM    627  CG  TYR   101      47.974  68.808  15.373  1.00                 C  
ATOM    628  OH  TYR   101      51.266  66.983  17.142  1.00                 O  
ATOM    629  CZ  TYR   101      50.177  67.589  16.557  1.00                 C  
ATOM    630  CD1 TYR   101      48.093  67.424  15.407  1.00                 C  
ATOM    631  CE1 TYR   101      49.186  66.814  15.994  1.00                 C  
ATOM    632  CD2 TYR   101      48.983  69.572  15.945  1.00                 C  
ATOM    633  CE2 TYR   101      50.082  68.979  16.536  1.00                 C  
ATOM    634  N   SER   102      45.963  71.467  16.957  1.00                 N  
ATOM    635  CA  SER   102      46.254  72.236  18.182  1.00                 C  
ATOM    636  C   SER   102      45.100  72.161  19.217  1.00                 C  
ATOM    637  O   SER   102      45.357  71.956  20.412  1.00                 O  
ATOM    638  CB  SER   102      46.535  73.701  17.841  1.00                 C  
ATOM    639  OG  SER   102      45.382  74.331  17.311  1.00                 O  
ATOM    640  N   SER   103      43.866  72.303  18.742  1.00                 N  
ATOM    641  CA  SER   103      42.715  72.446  19.625  1.00                 C  
ATOM    642  C   SER   103      42.179  71.085  20.094  1.00                 C  
ATOM    643  O   SER   103      41.555  71.035  21.149  1.00                 O  
ATOM    644  CB  SER   103      41.598  73.226  18.928  1.00                 C  
ATOM    645  OG  SER   103      41.077  72.498  17.829  1.00                 O  
ATOM    646  N   MET   104      42.335  70.031  19.273  1.00                 N  
ATOM    647  CA  MET   104      41.620  68.778  19.483  1.00                 C  
ATOM    648  C   MET   104      42.460  67.535  19.425  1.00                 C  
ATOM    649  O   MET   104      42.659  66.817  20.429  1.00                 O  
ATOM    650  CB  MET   104      40.495  68.625  18.458  1.00                 C  
ATOM    651  SD  MET   104      38.535  69.591  20.161  1.00                 S  
ATOM    652  CE  MET   104      37.685  71.167  20.162  1.00                 C  
ATOM    653  CG  MET   104      39.397  69.670  18.580  1.00                 C  
ATOM    654  N   THR   105      43.067  67.316  18.277  1.00                 N  
ATOM    655  CA  THR   105      43.650  66.025  18.016  1.00                 C  
ATOM    656  C   THR   105      44.937  65.788  18.827  1.00                 C  
ATOM    657  O   THR   105      45.150  64.662  19.211  1.00                 O  
ATOM    658  CB  THR   105      43.969  65.842  16.521  1.00                 C  
ATOM    659  OG1 THR   105      42.760  65.931  15.757  1.00                 O  
ATOM    660  CG2 THR   105      44.601  64.480  16.274  1.00                 C  
ATOM    661  N   LYS   106      45.785  66.828  19.127  1.00                 N  
ATOM    662  CA  LYS   106      46.960  66.519  19.920  1.00                 C  
ATOM    663  C   LYS   106      46.551  66.027  21.339  1.00                 C  
ATOM    664  O   LYS   106      47.240  65.206  21.950  1.00                 O  
ATOM    665  CB  LYS   106      47.873  67.742  20.024  1.00                 C  
ATOM    666  CD  LYS   106      50.074  68.708  20.747  1.00                 C  
ATOM    667  CE  LYS   106      51.362  68.460  21.515  1.00                 C  
ATOM    668  CG  LYS   106      49.169  67.487  20.776  1.00                 C  
ATOM    669  NZ  LYS   106      52.257  69.650  21.499  1.00                 N  
ATOM    670  N   HIS   107      45.436  66.541  21.820  1.00                 N  
ATOM    671  CA  HIS   107      44.895  66.117  23.140  1.00                 C  
ATOM    672  C   HIS   107      44.340  64.711  23.138  1.00                 C  
ATOM    673  O   HIS   107      44.529  63.979  24.085  1.00                 O  
ATOM    674  CB  HIS   107      43.800  67.079  23.604  1.00                 C  
ATOM    675  CG  HIS   107      44.309  68.434  23.987  1.00                 C  
ATOM    676  ND1 HIS   107      45.169  68.635  25.045  1.00                 N  
ATOM    677  CE1 HIS   107      45.446  69.947  25.141  1.00                 C  
ATOM    678  CD2 HIS   107      44.128  69.790  23.489  1.00                 C  
ATOM    679  NE2 HIS   107      44.826  70.646  24.211  1.00                 N  
ATOM    680  N   THR   108      43.573  64.371  22.099  1.00                 N  
ATOM    681  CA  THR   108      42.976  63.020  21.932  1.00                 C  
ATOM    682  C   THR   108      44.128  62.009  21.884  1.00                 C  
ATOM    683  O   THR   108      44.123  60.955  22.596  1.00                 O  
ATOM    684  CB  THR   108      42.107  62.940  20.663  1.00                 C  
ATOM    685  OG1 THR   108      41.015  63.862  20.769  1.00                 O  
ATOM    686  CG2 THR   108      41.544  61.537  20.491  1.00                 C  
ATOM    687  N   LEU   109      45.149  62.302  21.064  1.00                 N  
ATOM    688  CA  LEU   109      46.193  61.340  20.977  1.00                 C  
ATOM    689  C   LEU   109      47.078  61.272  22.257  1.00                 C  
ATOM    690  O   LEU   109      47.568  60.187  22.576  1.00                 O  
ATOM    691  CB  LEU   109      47.089  61.629  19.771  1.00                 C  
ATOM    692  CG  LEU   109      46.458  61.423  18.393  1.00                 C  
ATOM    693  CD1 LEU   109      47.392  61.910  17.295  1.00                 C  
ATOM    694  CD2 LEU   109      46.105  59.960  18.176  1.00                 C  
ATOM    695  N   ASP   110      47.314  62.412  22.906  1.00                 N  
ATOM    696  CA  ASP   110      48.082  62.435  24.178  1.00                 C  
ATOM    697  C   ASP   110      47.329  61.602  25.244  1.00                 C  
ATOM    698  O   ASP   110      47.910  60.719  25.914  1.00                 O  
ATOM    699  CB  ASP   110      48.291  63.875  24.652  1.00                 C  
ATOM    700  CG  ASP   110      49.149  63.959  25.899  1.00                 C  
ATOM    701  OD1 ASP   110      50.329  63.553  25.837  1.00                 O  
ATOM    702  OD2 ASP   110      48.642  64.431  26.938  1.00                 O  
ATOM    703  N   ASN   111      46.034  61.842  25.336  1.00                 N  
ATOM    704  CA  ASN   111      45.195  61.082  26.280  1.00                 C  
ATOM    705  C   ASN   111      45.002  59.658  25.880  1.00                 C  
ATOM    706  O   ASN   111      44.972  58.778  26.774  1.00                 O  
ATOM    707  CB  ASN   111      43.831  61.755  26.446  1.00                 C  
ATOM    708  CG  ASN   111      43.905  63.030  27.262  1.00                 C  
ATOM    709  OD1 ASN   111      44.988  63.465  27.654  1.00                 O  
ATOM    710  ND2 ASN   111      42.751  63.634  27.521  1.00                 N  
ATOM    711  N   LEU   112      44.898  59.358  24.561  1.00                 N  
ATOM    712  CA  LEU   112      44.897  57.940  24.120  1.00                 C  
ATOM    713  C   LEU   112      46.135  57.242  24.616  1.00                 C  
ATOM    714  O   LEU   112      46.040  56.167  25.198  1.00                 O  
ATOM    715  CB  LEU   112      44.804  57.853  22.595  1.00                 C  
ATOM    716  CG  LEU   112      44.839  56.447  21.993  1.00                 C  
ATOM    717  CD1 LEU   112      43.658  55.623  22.484  1.00                 C  
ATOM    718  CD2 LEU   112      44.843  56.513  20.474  1.00                 C  
ATOM    719  N   VAL   113      47.305  57.847  24.385  1.00                 N  
ATOM    720  CA  VAL   113      48.565  57.202  24.863  1.00                 C  
ATOM    721  C   VAL   113      48.519  56.915  26.357  1.00                 C  
ATOM    722  O   VAL   113      48.839  55.802  26.780  1.00                 O  
ATOM    723  CB  VAL   113      49.798  58.068  24.545  1.00                 C  
ATOM    724  CG1 VAL   113      51.035  57.503  25.226  1.00                 C  
ATOM    725  CG2 VAL   113      50.009  58.163  23.042  1.00                 C  
ATOM    726  N   VAL   114      48.135  57.920  27.138  1.00                 N  
ATOM    727  CA  VAL   114      48.107  57.760  28.605  1.00                 C  
ATOM    728  C   VAL   114      47.113  56.669  29.010  1.00                 C  
ATOM    729  O   VAL   114      47.397  55.765  29.837  1.00                 O  
ATOM    730  CB  VAL   114      47.754  59.083  29.310  1.00                 C  
ATOM    731  CG1 VAL   114      47.519  58.849  30.795  1.00                 C  
ATOM    732  CG2 VAL   114      48.856  60.110  29.097  1.00                 C  
ATOM    733  N   LYS   115      45.898  56.783  28.508  1.00                 N  
ATOM    734  CA  LYS   115      44.845  55.870  28.991  1.00                 C  
ATOM    735  C   LYS   115      44.994  54.445  28.568  1.00                 C  
ATOM    736  O   LYS   115      44.686  53.526  29.347  1.00                 O  
ATOM    737  CB  LYS   115      43.467  56.352  28.534  1.00                 C  
ATOM    738  CD  LYS   115      42.820  57.473  30.684  1.00                 C  
ATOM    739  CE  LYS   115      42.279  58.742  31.323  1.00                 C  
ATOM    740  CG  LYS   115      43.014  57.648  29.187  1.00                 C  
ATOM    741  NZ  LYS   115      42.123  58.599  32.797  1.00                 N  
ATOM    742  N   LEU   116      45.368  54.185  27.326  1.00                 N  
ATOM    743  CA  LEU   116      45.667  52.833  26.922  1.00                 C  
ATOM    744  C   LEU   116      46.850  52.259  27.697  1.00                 C  
ATOM    745  O   LEU   116      46.808  51.107  28.157  1.00                 O  
ATOM    746  CB  LEU   116      45.956  52.774  25.421  1.00                 C  
ATOM    747  CG  LEU   116      44.766  53.024  24.491  1.00                 C  
ATOM    748  CD1 LEU   116      45.225  53.117  23.044  1.00                 C  
ATOM    749  CD2 LEU   116      43.723  51.929  24.646  1.00                 C  
ATOM    750  N   GLU   117      47.892  53.031  27.850  1.00                 N  
ATOM    751  CA  GLU   117      49.020  52.542  28.589  1.00                 C  
ATOM    752  C   GLU   117      48.570  52.061  30.013  1.00                 C  
ATOM    753  O   GLU   117      48.987  50.978  30.471  1.00                 O  
ATOM    754  CB  GLU   117      50.096  53.624  28.703  1.00                 C  
ATOM    755  CD  GLU   117      52.421  54.251  29.465  1.00                 C  
ATOM    756  CG  GLU   117      51.356  53.173  29.424  1.00                 C  
ATOM    757  OE1 GLU   117      52.163  55.360  28.952  1.00                 O  
ATOM    758  OE2 GLU   117      53.513  53.986  30.009  1.00                 O  
ATOM    759  N   GLN   118      47.739  52.861  30.678  1.00                 N  
ATOM    760  CA  GLN   118      47.372  52.637  32.120  1.00                 C  
ATOM    761  C   GLN   118      46.239  51.656  32.286  1.00                 C  
ATOM    762  O   GLN   118      45.949  51.232  33.440  1.00                 O  
ATOM    763  CB  GLN   118      46.995  53.960  32.789  1.00                 C  
ATOM    764  CD  GLN   118      47.727  56.256  33.546  1.00                 C  
ATOM    765  CG  GLN   118      48.146  54.946  32.908  1.00                 C  
ATOM    766  OE1 GLN   118      46.566  56.657  33.460  1.00                 O  
ATOM    767  NE2 GLN   118      48.675  56.928  34.190  1.00                 N  
ATOM    768  N   TYR   119      45.555  51.328  31.175  1.00                 N  
ATOM    769  CA  TYR   119      44.372  50.474  31.182  1.00                 C  
ATOM    770  C   TYR   119      44.433  49.372  30.136  1.00                 C  
ATOM    771  O   TYR   119      43.951  49.574  28.967  1.00                 O  
ATOM    772  CB  TYR   119      43.108  51.307  30.959  1.00                 C  
ATOM    773  CG  TYR   119      42.885  52.374  32.007  1.00                 C  
ATOM    774  OH  TYR   119      42.278  55.319  34.879  1.00                 O  
ATOM    775  CZ  TYR   119      42.479  54.344  33.930  1.00                 C  
ATOM    776  CD1 TYR   119      43.180  53.705  31.741  1.00                 C  
ATOM    777  CE1 TYR   119      42.979  54.687  32.693  1.00                 C  
ATOM    778  CD2 TYR   119      42.381  52.047  33.260  1.00                 C  
ATOM    779  CE2 TYR   119      42.175  53.015  34.224  1.00                 C  
ATOM    780  N   PRO   120      45.085  48.246  30.490  1.00                 N  
ATOM    781  CA  PRO   120      45.517  47.310  29.465  1.00                 C  
ATOM    782  C   PRO   120      44.427  46.672  28.595  1.00                 C  
ATOM    783  O   PRO   120      44.767  46.203  27.484  1.00                 O  
ATOM    784  CB  PRO   120      46.231  46.207  30.248  1.00                 C  
ATOM    785  CD  PRO   120      45.585  47.854  31.860  1.00                 C  
ATOM    786  CG  PRO   120      46.665  46.868  31.514  1.00                 C  
ATOM    787  N   ASN   121      43.177  46.645  29.059  1.00                 N  
ATOM    788  CA  ASN   121      42.071  46.039  28.303  1.00                 C  
ATOM    789  C   ASN   121      41.342  47.020  27.433  1.00                 C  
ATOM    790  O   ASN   121      40.464  46.630  26.675  1.00                 O  
ATOM    791  CB  ASN   121      41.079  45.364  29.253  1.00                 C  
ATOM    792  CG  ASN   121      40.381  46.353  30.165  1.00                 C  
ATOM    793  OD1 ASN   121      41.023  47.206  30.779  1.00                 O  
ATOM    794  ND2 ASN   121      39.061  46.243  30.257  1.00                 N  
ATOM    795  N   MET   122      41.625  48.297  27.617  1.00                 N  
ATOM    796  CA  MET   122      40.990  49.362  26.826  1.00                 C  
ATOM    797  C   MET   122      41.657  49.279  25.430  1.00                 C  
ATOM    798  O   MET   122      42.815  48.938  25.318  1.00                 O  
ATOM    799  CB  MET   122      41.179  50.720  27.506  1.00                 C  
ATOM    800  SD  MET   122      40.572  53.414  27.722  1.00                 S  
ATOM    801  CE  MET   122      39.637  54.505  26.653  1.00                 C  
ATOM    802  CG  MET   122      40.493  51.872  26.791  1.00                 C  
ATOM    803  N   THR   123      40.889  49.573  24.403  1.00                 N  
ATOM    804  CA  THR   123      41.357  49.501  22.966  1.00                 C  
ATOM    805  C   THR   123      40.905  50.776  22.232  1.00                 C  
ATOM    806  O   THR   123      40.042  51.509  22.711  1.00                 O  
ATOM    807  CB  THR   123      40.814  48.246  22.258  1.00                 C  
ATOM    808  OG1 THR   123      39.383  48.307  22.202  1.00                 O  
ATOM    809  CG2 THR   123      41.218  46.990  23.015  1.00                 C  
ATOM    810  N   PHE   124      41.463  51.059  21.064  1.00                 N  
ATOM    811  CA  PHE   124      41.147  52.337  20.386  1.00                 C  
ATOM    812  C   PHE   124      41.624  52.130  18.974  1.00                 C  
ATOM    813  O   PHE   124      42.712  51.605  18.744  1.00                 O  
ATOM    814  CB  PHE   124      41.827  53.506  21.102  1.00                 C  
ATOM    815  CG  PHE   124      41.495  54.850  20.519  1.00                 C  
ATOM    816  CZ  PHE   124      40.884  57.337  19.438  1.00                 C  
ATOM    817  CD1 PHE   124      40.300  55.477  20.828  1.00                 C  
ATOM    818  CE1 PHE   124      39.994  56.714  20.292  1.00                 C  
ATOM    819  CD2 PHE   124      42.375  55.486  19.663  1.00                 C  
ATOM    820  CE2 PHE   124      42.069  56.723  19.127  1.00                 C  
ATOM    821  N   GLN   125      40.859  52.633  18.004  1.00                 N  
ATOM    822  CA  GLN   125      41.273  52.479  16.604  1.00                 C  
ATOM    823  C   GLN   125      41.570  53.900  16.033  1.00                 C  
ATOM    824  O   GLN   125      40.992  54.896  16.480  1.00                 O  
ATOM    825  CB  GLN   125      40.188  51.759  15.800  1.00                 C  
ATOM    826  CD  GLN   125      37.848  51.806  14.852  1.00                 C  
ATOM    827  CG  GLN   125      38.883  52.530  15.691  1.00                 C  
ATOM    828  OE1 GLN   125      37.946  51.765  13.626  1.00                 O  
ATOM    829  NE2 GLN   125      36.849  51.232  15.513  1.00                 N  
ATOM    830  N   TRP   126      42.524  53.970  15.094  1.00                 N  
ATOM    831  CA  TRP   126      42.998  55.264  14.582  1.00                 C  
ATOM    832  C   TRP   126      43.121  55.211  13.052  1.00                 C  
ATOM    833  O   TRP   126      43.740  54.254  12.516  1.00                 O  
ATOM    834  CB  TRP   126      44.339  55.634  15.219  1.00                 C  
ATOM    835  CG  TRP   126      44.852  56.978  14.801  1.00                 C  
ATOM    836  CD1 TRP   126      45.796  57.235  13.849  1.00                 C  
ATOM    837  NE1 TRP   126      46.006  58.588  13.743  1.00                 N  
ATOM    838  CD2 TRP   126      44.448  58.250  15.321  1.00                 C  
ATOM    839  CE2 TRP   126      45.188  59.232  14.638  1.00                 C  
ATOM    840  CH2 TRP   126      44.141  60.961  15.859  1.00                 C  
ATOM    841  CZ2 TRP   126      45.042  60.594  14.900  1.00                 C  
ATOM    842  CE3 TRP   126      43.532  58.654  16.297  1.00                 C  
ATOM    843  CZ3 TRP   126      43.391  60.005  16.553  1.00                 C  
ATOM    844  N   ALA   127      42.424  56.144  12.359  1.00                 N  
ATOM    845  CA  ALA   127      42.427  56.107  10.871  1.00                 C  
ATOM    846  C   ALA   127      43.399  57.075  10.177  1.00                 C  
ATOM    847  O   ALA   127      44.014  56.693   9.191  1.00                 O  
ATOM    848  CB  ALA   127      41.034  56.392  10.331  1.00                 C  
ATOM    849  N   GLU   128      43.473  58.324  10.641  1.00                 N  
ATOM    850  CA  GLU   128      44.064  59.423   9.819  1.00                 C  
ATOM    851  C   GLU   128      45.564  59.554  10.129  1.00                 C  
ATOM    852  O   GLU   128      45.948  60.211  11.128  1.00                 O  
ATOM    853  CB  GLU   128      43.336  60.742  10.086  1.00                 C  
ATOM    854  CD  GLU   128      40.957  60.174  10.716  1.00                 C  
ATOM    855  CG  GLU   128      41.878  60.745   9.655  1.00                 C  
ATOM    856  OE1 GLU   128      41.465  59.552  11.672  1.00                 O  
ATOM    857  OE2 GLU   128      39.727  60.349  10.590  1.00                 O  
ATOM    858  N   THR   129      46.405  59.000   9.262  1.00                 N  
ATOM    859  CA  THR   129      47.853  59.026   9.577  1.00                 C  
ATOM    860  C   THR   129      48.485  60.459   9.480  1.00                 C  
ATOM    861  O   THR   129      49.480  60.736  10.168  1.00                 O  
ATOM    862  CB  THR   129      48.649  58.088   8.651  1.00                 C  
ATOM    863  OG1 THR   129      48.470  58.492   7.288  1.00                 O  
ATOM    864  CG2 THR   129      48.164  56.654   8.801  1.00                 C  
ATOM    865  N   VAL   130      47.921  61.351   8.641  1.00                 N  
ATOM    866  CA  VAL   130      48.365  62.771   8.616  1.00                 C  
ATOM    867  C   VAL   130      48.423  63.341  10.016  1.00                 C  
ATOM    868  O   VAL   130      49.461  63.895  10.419  1.00                 O  
ATOM    869  CB  VAL   130      47.443  63.635   7.735  1.00                 C  
ATOM    870  CG1 VAL   130      46.071  63.773   8.376  1.00                 C  
ATOM    871  CG2 VAL   130      48.064  65.003   7.497  1.00                 C  
ATOM    872  N   PHE   131      47.355  63.158  10.832  1.00                 N  
ATOM    873  CA  PHE   131      47.400  63.621  12.223  1.00                 C  
ATOM    874  C   PHE   131      48.378  62.795  13.080  1.00                 C  
ATOM    875  O   PHE   131      49.076  63.365  13.936  1.00                 O  
ATOM    876  CB  PHE   131      46.005  63.572  12.850  1.00                 C  
ATOM    877  CG  PHE   131      45.080  64.647  12.355  1.00                 C  
ATOM    878  CZ  PHE   131      43.372  66.641  11.445  1.00                 C  
ATOM    879  CD1 PHE   131      44.071  64.352  11.456  1.00                 C  
ATOM    880  CE1 PHE   131      43.220  65.341  11.001  1.00                 C  
ATOM    881  CD2 PHE   131      45.219  65.953  12.790  1.00                 C  
ATOM    882  CE2 PHE   131      44.368  66.942  12.335  1.00                 C  
ATOM    883  N   LEU   132      48.422  61.473  12.895  1.00                 N  
ATOM    884  CA  LEU   132      49.245  60.652  13.772  1.00                 C  
ATOM    885  C   LEU   132      50.738  60.966  13.566  1.00                 C  
ATOM    886  O   LEU   132      51.508  61.150  14.546  1.00                 O  
ATOM    887  CB  LEU   132      48.975  59.167  13.524  1.00                 C  
ATOM    888  CG  LEU   132      49.745  58.181  14.406  1.00                 C  
ATOM    889  CD1 LEU   132      49.433  58.417  15.876  1.00                 C  
ATOM    890  CD2 LEU   132      49.421  56.747  14.019  1.00                 C  
ATOM    891  N   GLU   133      51.107  61.173  12.300  1.00                 N  
ATOM    892  CA  GLU   133      52.473  61.587  11.971  1.00                 C  
ATOM    893  C   GLU   133      52.793  62.998  12.550  1.00                 C  
ATOM    894  O   GLU   133      53.876  63.131  13.106  1.00                 O  
ATOM    895  CB  GLU   133      52.683  61.584  10.456  1.00                 C  
ATOM    896  CD  GLU   133      54.269  61.924   8.519  1.00                 C  
ATOM    897  CG  GLU   133      54.089  61.968  10.023  1.00                 C  
ATOM    898  OE1 GLU   133      53.551  61.144   7.858  1.00                 O  
ATOM    899  OE2 GLU   133      55.126  62.670   8.001  1.00                 O  
ATOM    900  N   ARG   134      51.901  63.990  12.402  1.00                 N  
ATOM    901  CA  ARG   134      52.006  65.362  13.011  1.00                 C  
ATOM    902  C   ARG   134      52.254  65.230  14.507  1.00                 C  
ATOM    903  O   ARG   134      53.012  66.003  15.054  1.00                 O  
ATOM    904  CB  ARG   134      50.737  66.170  12.733  1.00                 C  
ATOM    905  CD  ARG   134      51.795  68.446  12.733  1.00                 C  
ATOM    906  NE  ARG   134      51.837  69.767  13.356  1.00                 N  
ATOM    907  CG  ARG   134      50.734  67.555  13.359  1.00                 C  
ATOM    908  CZ  ARG   134      52.528  70.054  14.454  1.00                 C  
ATOM    909  NH1 ARG   134      52.506  71.284  14.949  1.00                 N  
ATOM    910  NH2 ARG   134      53.238  69.110  15.056  1.00                 N  
ATOM    911  N   TRP   135      51.603  64.260  15.162  1.00                 N  
ATOM    912  CA  TRP   135      51.694  64.130  16.634  1.00                 C  
ATOM    913  C   TRP   135      53.003  63.413  16.976  1.00                 C  
ATOM    914  O   TRP   135      53.786  63.890  17.804  1.00                 O  
ATOM    915  CB  TRP   135      50.481  63.375  17.181  1.00                 C  
ATOM    916  CG  TRP   135      50.489  63.227  18.672  1.00                 C  
ATOM    917  CD1 TRP   135      50.002  64.115  19.587  1.00                 C  
ATOM    918  NE1 TRP   135      50.187  63.633  20.860  1.00                 N  
ATOM    919  CD2 TRP   135      51.012  62.123  19.421  1.00                 C  
ATOM    920  CE2 TRP   135      50.806  62.410  20.783  1.00                 C  
ATOM    921  CH2 TRP   135      51.804  60.370  21.429  1.00                 C  
ATOM    922  CZ2 TRP   135      51.199  61.539  21.798  1.00                 C  
ATOM    923  CE3 TRP   135      51.632  60.919  19.073  1.00                 C  
ATOM    924  CZ3 TRP   135      52.021  60.059  20.083  1.00                 C  
ATOM    925  N   TRP   136      53.269  62.305  16.295  1.00                 N  
ATOM    926  CA  TRP   136      54.373  61.467  16.693  1.00                 C  
ATOM    927  C   TRP   136      55.694  62.230  16.576  1.00                 C  
ATOM    928  O   TRP   136      56.610  62.048  17.393  1.00                 O  
ATOM    929  CB  TRP   136      54.414  60.195  15.843  1.00                 C  
ATOM    930  CG  TRP   136      55.515  59.254  16.225  1.00                 C  
ATOM    931  CD1 TRP   136      55.469  58.285  17.185  1.00                 C  
ATOM    932  NE1 TRP   136      56.671  57.623  17.248  1.00                 N  
ATOM    933  CD2 TRP   136      56.828  59.192  15.653  1.00                 C  
ATOM    934  CE2 TRP   136      57.522  58.164  16.316  1.00                 C  
ATOM    935  CH2 TRP   136      59.456  58.545  15.016  1.00                 C  
ATOM    936  CZ2 TRP   136      58.839  57.830  16.005  1.00                 C  
ATOM    937  CE3 TRP   136      57.483  59.907  14.646  1.00                 C  
ATOM    938  CZ3 TRP   136      58.789  59.573  14.341  1.00                 C  
ATOM    939  N   ARG   137      55.823  63.120  15.624  1.00                 N  
ATOM    940  CA  ARG   137      57.126  63.746  15.557  1.00                 C  
ATOM    941  C   ARG   137      57.321  64.888  16.571  1.00                 C  
ATOM    942  O   ARG   137      58.441  65.393  16.700  1.00                 O  
ATOM    943  CB  ARG   137      57.386  64.292  14.152  1.00                 C  
ATOM    944  CD  ARG   137      57.611  63.836  11.694  1.00                 C  
ATOM    945  NE  ARG   137      56.401  64.558  11.306  1.00                 N  
ATOM    946  CG  ARG   137      57.487  63.221  13.078  1.00                 C  
ATOM    947  CZ  ARG   137      56.317  65.360  10.249  1.00                 C  
ATOM    948  NH1 ARG   137      55.175  65.975   9.973  1.00                 N  
ATOM    949  NH2 ARG   137      57.374  65.544   9.470  1.00                 N  
ATOM    950  N   ASP   138      56.256  65.295  17.255  1.00                 N  
ATOM    951  CA  ASP   138      56.384  66.156  18.417  1.00                 C  
ATOM    952  C   ASP   138      56.640  65.420  19.729  1.00                 C  
ATOM    953  O   ASP   138      56.752  66.089  20.771  1.00                 O  
ATOM    954  CB  ASP   138      55.129  67.014  18.589  1.00                 C  
ATOM    955  CG  ASP   138      54.964  68.034  17.480  1.00                 C  
ATOM    956  OD1 ASP   138      55.987  68.440  16.889  1.00                 O  
ATOM    957  OD2 ASP   138      53.812  68.427  17.201  1.00                 O  
ATOM    958  N   ILE   139      56.672  64.079  19.713  1.00                 N  
ATOM    959  CA  ILE   139      56.894  63.287  20.979  1.00                 C  
ATOM    960  C   ILE   139      58.372  63.085  21.343  1.00                 C  
ATOM    961  O   ILE   139      59.177  62.837  20.457  1.00                 O  
ATOM    962  CB  ILE   139      56.226  61.902  20.903  1.00                 C  
ATOM    963  CD1 ILE   139      56.381  59.637  19.743  1.00                 C  
ATOM    964  CG1 ILE   139      56.823  61.084  19.755  1.00                 C  
ATOM    965  CG2 ILE   139      54.717  62.044  20.772  1.00                 C  
ATOM    966  N   SER   140      58.699  63.111  22.645  1.00                 N  
ATOM    967  CA  SER   140      60.042  62.715  23.134  1.00                 C  
ATOM    968  C   SER   140      60.190  61.206  23.024  1.00                 C  
ATOM    969  O   SER   140      59.160  60.506  22.820  1.00                 O  
ATOM    970  CB  SER   140      60.247  63.185  24.576  1.00                 C  
ATOM    971  OG  SER   140      59.410  62.471  25.469  1.00                 O  
ATOM    972  N   SER   141      61.426  60.695  23.147  1.00                 N  
ATOM    973  CA  SER   141      61.699  59.279  22.872  1.00                 C  
ATOM    974  C   SER   141      60.946  58.416  23.833  1.00                 C  
ATOM    975  O   SER   141      60.488  57.325  23.467  1.00                 O  
ATOM    976  CB  SER   141      63.200  58.997  22.955  1.00                 C  
ATOM    977  OG  SER   141      63.904  59.669  21.925  1.00                 O  
ATOM    978  N   GLU   142      60.835  58.870  25.079  1.00                 N  
ATOM    979  CA  GLU   142      60.193  57.998  26.048  1.00                 C  
ATOM    980  C   GLU   142      58.720  57.688  25.622  1.00                 C  
ATOM    981  O   GLU   142      58.260  56.552  25.726  1.00                 O  
ATOM    982  CB  GLU   142      60.221  58.632  27.440  1.00                 C  
ATOM    983  CD  GLU   142      61.604  59.388  29.413  1.00                 C  
ATOM    984  CG  GLU   142      61.603  58.685  28.070  1.00                 C  
ATOM    985  OE1 GLU   142      60.573  59.997  29.766  1.00                 O  
ATOM    986  OE2 GLU   142      62.637  59.330  30.114  1.00                 O  
ATOM    987  N   THR   143      58.012  58.730  25.193  1.00                 N  
ATOM    988  CA  THR   143      56.621  58.621  24.728  1.00                 C  
ATOM    989  C   THR   143      56.505  57.881  23.412  1.00                 C  
ATOM    990  O   THR   143      55.502  57.185  23.169  1.00                 O  
ATOM    991  CB  THR   143      55.968  60.007  24.571  1.00                 C  
ATOM    992  OG1 THR   143      56.709  60.782  23.620  1.00                 O  
ATOM    993  CG2 THR   143      55.960  60.746  25.900  1.00                 C  
ATOM    994  N   LYS   144      57.517  58.016  22.546  1.00                 N  
ATOM    995  CA  LYS   144      57.547  57.194  21.340  1.00                 C  
ATOM    996  C   LYS   144      57.630  55.746  21.688  1.00                 C  
ATOM    997  O   LYS   144      56.940  54.897  21.126  1.00                 O  
ATOM    998  CB  LYS   144      58.725  57.593  20.449  1.00                 C  
ATOM    999  CD  LYS   144      59.984  57.277  18.301  1.00                 C  
ATOM   1000  CE  LYS   144      60.104  56.458  17.026  1.00                 C  
ATOM   1001  CG  LYS   144      58.824  56.797  19.158  1.00                 C  
ATOM   1002  NZ  LYS   144      61.237  56.917  16.176  1.00                 N  
ATOM   1003  N   GLU   145      58.506  55.423  22.622  1.00                 N  
ATOM   1004  CA  GLU   145      58.585  54.047  23.094  1.00                 C  
ATOM   1005  C   GLU   145      57.220  53.532  23.675  1.00                 C  
ATOM   1006  O   GLU   145      56.768  52.481  23.285  1.00                 O  
ATOM   1007  CB  GLU   145      59.674  53.908  24.160  1.00                 C  
ATOM   1008  CD  GLU   145      60.958  52.388  25.715  1.00                 C  
ATOM   1009  CG  GLU   145      59.851  52.492  24.685  1.00                 C  
ATOM   1010  OE1 GLU   145      61.572  53.427  26.035  1.00                 O  
ATOM   1011  OE2 GLU   145      61.212  51.266  26.202  1.00                 O  
ATOM   1012  N   LYS   146      56.573  54.326  24.532  1.00                 N  
ATOM   1013  CA  LYS   146      55.266  53.954  25.069  1.00                 C  
ATOM   1014  C   LYS   146      54.212  53.728  23.979  1.00                 C  
ATOM   1015  O   LYS   146      53.428  52.791  24.049  1.00                 O  
ATOM   1016  CB  LYS   146      54.760  55.025  26.038  1.00                 C  
ATOM   1017  CD  LYS   146      54.982  56.179  28.256  1.00                 C  
ATOM   1018  CE  LYS   146      55.754  56.247  29.563  1.00                 C  
ATOM   1019  CG  LYS   146      55.523  55.083  27.351  1.00                 C  
ATOM   1020  NZ  LYS   146      55.263  57.344  30.441  1.00                 N  
ATOM   1021  N   PHE   147      54.255  54.581  22.976  1.00                 N  
ATOM   1022  CA  PHE   147      53.309  54.507  21.848  1.00                 C  
ATOM   1023  C   PHE   147      53.543  53.226  21.062  1.00                 C  
ATOM   1024  O   PHE   147      52.566  52.558  20.707  1.00                 O  
ATOM   1025  CB  PHE   147      53.456  55.733  20.944  1.00                 C  
ATOM   1026  CG  PHE   147      52.486  55.760  19.798  1.00                 C  
ATOM   1027  CZ  PHE   147      50.696  55.807  17.672  1.00                 C  
ATOM   1028  CD1 PHE   147      51.294  56.455  19.897  1.00                 C  
ATOM   1029  CE1 PHE   147      50.401  56.481  18.842  1.00                 C  
ATOM   1030  CD2 PHE   147      52.766  55.091  18.620  1.00                 C  
ATOM   1031  CE2 PHE   147      51.874  55.116  17.565  1.00                 C  
ATOM   1032  N   ARG   148      54.815  52.867  20.774  1.00                 N  
ATOM   1033  CA  ARG   148      55.034  51.639  20.046  1.00                 C  
ATOM   1034  C   ARG   148      54.591  50.441  20.840  1.00                 C  
ATOM   1035  O   ARG   148      54.140  49.442  20.239  1.00                 O  
ATOM   1036  CB  ARG   148      56.510  51.496  19.668  1.00                 C  
ATOM   1037  CD  ARG   148      58.456  52.305  18.306  1.00                 C  
ATOM   1038  NE  ARG   148      58.913  53.216  17.259  1.00                 N  
ATOM   1039  CG  ARG   148      56.973  52.467  18.595  1.00                 C  
ATOM   1040  CZ  ARG   148      60.186  53.386  16.920  1.00                 C  
ATOM   1041  NH1 ARG   148      60.508  54.236  15.955  1.00                 N  
ATOM   1042  NH2 ARG   148      61.136  52.705  17.547  1.00                 N  
ATOM   1043  N   ARG   149      54.662  50.547  22.167  1.00                 N  
ATOM   1044  CA  ARG   149      54.302  49.419  23.006  1.00                 C  
ATOM   1045  C   ARG   149      52.788  49.143  23.002  1.00                 C  
ATOM   1046  O   ARG   149      52.418  48.010  22.927  1.00                 O  
ATOM   1047  CB  ARG   149      54.772  49.649  24.444  1.00                 C  
ATOM   1048  CD  ARG   149      56.674  49.812  26.072  1.00                 C  
ATOM   1049  NE  ARG   149      58.124  49.809  26.251  1.00                 N  
ATOM   1050  CG  ARG   149      56.279  49.577  24.623  1.00                 C  
ATOM   1051  CZ  ARG   149      58.853  48.712  26.431  1.00                 C  
ATOM   1052  NH1 ARG   149      60.166  48.806  26.585  1.00                 N  
ATOM   1053  NH2 ARG   149      58.266  47.524  26.456  1.00                 N  
ATOM   1054  N   LEU   150      51.971  50.190  23.056  1.00                 N  
ATOM   1055  CA  LEU   150      50.516  50.041  22.902  1.00                 C  
ATOM   1056  C   LEU   150      50.066  49.626  21.463  1.00                 C  
ATOM   1057  O   LEU   150      48.964  49.152  21.302  1.00                 O  
ATOM   1058  CB  LEU   150      49.802  51.341  23.277  1.00                 C  
ATOM   1059  CG  LEU   150      49.875  51.755  24.748  1.00                 C  
ATOM   1060  CD1 LEU   150      49.246  53.124  24.953  1.00                 C  
ATOM   1061  CD2 LEU   150      49.193  50.722  25.632  1.00                 C  
ATOM   1062  N   VAL   151      50.898  49.876  20.440  1.00                 N  
ATOM   1063  CA  VAL   151      50.616  49.347  19.077  1.00                 C  
ATOM   1064  C   VAL   151      50.986  47.874  19.019  1.00                 C  
ATOM   1065  O   VAL   151      50.200  47.030  18.554  1.00                 O  
ATOM   1066  CB  VAL   151      51.373  50.141  17.996  1.00                 C  
ATOM   1067  CG1 VAL   151      51.199  49.485  16.634  1.00                 C  
ATOM   1068  CG2 VAL   151      50.893  51.584  17.961  1.00                 C  
ATOM   1069  N   ASN   152      52.187  47.577  19.494  1.00                 N  
ATOM   1070  CA  ASN   152      52.663  46.199  19.523  1.00                 C  
ATOM   1071  C   ASN   152      51.736  45.213  20.225  1.00                 C  
ATOM   1072  O   ASN   152      51.610  44.062  19.809  1.00                 O  
ATOM   1073  CB  ASN   152      54.042  46.122  20.182  1.00                 C  
ATOM   1074  CG  ASN   152      55.142  46.671  19.295  1.00                 C  
ATOM   1075  OD1 ASN   152      54.971  46.798  18.083  1.00                 O  
ATOM   1076  ND2 ASN   152      56.279  46.999  19.899  1.00                 N  
ATOM   1077  N   LYS   153      51.090  45.653  21.290  1.00                 N  
ATOM   1078  CA  LYS   153      50.346  44.787  22.137  1.00                 C  
ATOM   1079  C   LYS   153      48.875  44.813  21.688  1.00                 C  
ATOM   1080  O   LYS   153      48.038  44.189  22.313  1.00                 O  
ATOM   1081  CB  LYS   153      50.494  45.211  23.600  1.00                 C  
ATOM   1082  CD  LYS   153      51.977  45.500  25.603  1.00                 C  
ATOM   1083  CE  LYS   153      53.386  45.350  26.154  1.00                 C  
ATOM   1084  CG  LYS   153      51.904  45.067  24.148  1.00                 C  
ATOM   1085  NZ  LYS   153      53.481  45.804  27.569  1.00                 N  
ATOM   1086  N   GLY   154      48.577  45.541  20.615  1.00                 N  
ATOM   1087  CA  GLY   154      47.251  45.488  20.002  1.00                 C  
ATOM   1088  C   GLY   154      46.202  46.424  20.600  1.00                 C  
ATOM   1089  O   GLY   154      45.039  46.407  20.165  1.00                 O  
ATOM   1090  N   GLN   155      46.563  47.254  21.565  1.00                 N  
ATOM   1091  CA  GLN   155      45.516  48.047  22.176  1.00                 C  
ATOM   1092  C   GLN   155      45.159  49.221  21.257  1.00                 C  
ATOM   1093  O   GLN   155      43.990  49.602  21.164  1.00                 O  
ATOM   1094  CB  GLN   155      45.957  48.546  23.554  1.00                 C  
ATOM   1095  CD  GLN   155      46.600  47.969  25.927  1.00                 C  
ATOM   1096  CG  GLN   155      46.086  47.450  24.599  1.00                 C  
ATOM   1097  OE1 GLN   155      47.689  47.602  26.368  1.00                 O  
ATOM   1098  NE2 GLN   155      45.816  48.827  26.569  1.00                 N  
ATOM   1099  N   LEU   156      46.184  49.886  20.736  1.00                 N  
ATOM   1100  CA  LEU   156      45.975  50.944  19.703  1.00                 C  
ATOM   1101  C   LEU   156      46.149  50.319  18.291  1.00                 C  
ATOM   1102  O   LEU   156      47.224  49.769  17.989  1.00                 O  
ATOM   1103  CB  LEU   156      46.951  52.103  19.918  1.00                 C  
ATOM   1104  CG  LEU   156      46.883  53.243  18.900  1.00                 C  
ATOM   1105  CD1 LEU   156      45.537  53.948  18.971  1.00                 C  
ATOM   1106  CD2 LEU   156      48.013  54.236  19.129  1.00                 C  
ATOM   1107  N   GLU   157      45.118  50.346  17.448  1.00                 N  
ATOM   1108  CA  GLU   157      45.209  49.631  16.188  1.00                 C  
ATOM   1109  C   GLU   157      44.900  50.618  15.049  1.00                 C  
ATOM   1110  O   GLU   157      43.854  51.317  15.047  1.00                 O  
ATOM   1111  CB  GLU   157      44.248  48.440  16.177  1.00                 C  
ATOM   1112  CD  GLU   157      43.395  46.397  14.962  1.00                 C  
ATOM   1113  CG  GLU   157      44.313  47.602  14.911  1.00                 C  
ATOM   1114  OE1 GLU   157      42.193  46.553  14.659  1.00                 O  
ATOM   1115  OE2 GLU   157      43.876  45.297  15.305  1.00                 O  
ATOM   1116  N   ILE   158      45.766  50.645  14.060  1.00                 N  
ATOM   1117  CA  ILE   158      45.500  51.550  12.917  1.00                 C  
ATOM   1118  C   ILE   158      44.554  50.862  11.968  1.00                 C  
ATOM   1119  O   ILE   158      44.713  49.664  11.643  1.00                 O  
ATOM   1120  CB  ILE   158      46.803  51.959  12.206  1.00                 C  
ATOM   1121  CD1 ILE   158      47.162  53.931  13.781  1.00                 C  
ATOM   1122  CG1 ILE   158      47.743  52.669  13.182  1.00                 C  
ATOM   1123  CG2 ILE   158      46.498  52.816  10.987  1.00                 C  
ATOM   1124  N   VAL   159      43.598  51.626  11.477  1.00                 N  
ATOM   1125  CA  VAL   159      42.641  51.089  10.519  1.00                 C  
ATOM   1126  C   VAL   159      42.825  51.864   9.222  1.00                 C  
ATOM   1127  O   VAL   159      42.916  53.112   9.253  1.00                 O  
ATOM   1128  CB  VAL   159      41.198  51.185  11.048  1.00                 C  
ATOM   1129  CG1 VAL   159      41.033  50.340  12.302  1.00                 C  
ATOM   1130  CG2 VAL   159      40.828  52.634  11.326  1.00                 C  
ATOM   1131  N   LEU   160      42.838  51.115   8.130  1.00                 N  
ATOM   1132  CA  LEU   160      43.247  51.635   6.785  1.00                 C  
ATOM   1133  C   LEU   160      44.719  52.078   6.779  1.00                 C  
ATOM   1134  O   LEU   160      45.552  51.512   6.030  1.00                 O  
ATOM   1135  CB  LEU   160      42.350  52.801   6.366  1.00                 C  
ATOM   1136  CG  LEU   160      42.648  53.430   5.004  1.00                 C  
ATOM   1137  CD1 LEU   160      42.466  52.411   3.889  1.00                 C  
ATOM   1138  CD2 LEU   160      41.759  54.641   4.764  1.00                 C  
ATOM   1139  N   GLY   161      45.037  53.144   7.534  1.00                 N  
ATOM   1140  CA  GLY   161      46.440  53.622   7.602  1.00                 C  
ATOM   1141  C   GLY   161      46.735  54.572   6.409  1.00                 C  
ATOM   1142  O   GLY   161      47.886  54.811   6.123  1.00                 O  
ATOM   1143  N   GLY   162      45.697  55.116   5.754  1.00                 N  
ATOM   1144  CA  GLY   162      45.947  56.184   4.756  1.00                 C  
ATOM   1145  C   GLY   162      46.302  57.498   5.403  1.00                 C  
ATOM   1146  O   GLY   162      45.973  57.720   6.583  1.00                 O  
ATOM   1147  N   TRP   163      46.912  58.425   4.654  1.00                 N  
ATOM   1148  CA  TRP   163      47.123  59.764   5.174  1.00                 C  
ATOM   1149  C   TRP   163      45.798  60.366   5.654  1.00                 C  
ATOM   1150  O   TRP   163      45.775  61.202   6.586  1.00                 O  
ATOM   1151  CB  TRP   163      47.762  60.658   4.109  1.00                 C  
ATOM   1152  CG  TRP   163      48.024  62.056   4.578  1.00                 C  
ATOM   1153  CD1 TRP   163      47.215  63.142   4.410  1.00                 C  
ATOM   1154  NE1 TRP   163      47.790  64.254   4.976  1.00                 N  
ATOM   1155  CD2 TRP   163      49.176  62.520   5.294  1.00                 C  
ATOM   1156  CE2 TRP   163      48.996  63.895   5.525  1.00                 C  
ATOM   1157  CH2 TRP   163      51.067  64.042   6.649  1.00                 C  
ATOM   1158  CZ2 TRP   163      49.937  64.668   6.203  1.00                 C  
ATOM   1159  CE3 TRP   163      50.341  61.905   5.761  1.00                 C  
ATOM   1160  CZ3 TRP   163      51.272  62.675   6.433  1.00                 C  
ATOM   1161  N   VAL   164      44.728  60.066   4.915  1.00                 N  
ATOM   1162  CA  VAL   164      43.386  60.579   5.203  1.00                 C  
ATOM   1163  C   VAL   164      42.410  59.413   5.012  1.00                 C  
ATOM   1164  O   VAL   164      42.836  58.316   4.670  1.00                 O  
ATOM   1165  CB  VAL   164      43.035  61.779   4.303  1.00                 C  
ATOM   1166  CG1 VAL   164      44.006  62.925   4.541  1.00                 C  
ATOM   1167  CG2 VAL   164      43.041  61.366   2.839  1.00                 C  
ATOM   1168  N   MET   165      41.132  59.690   5.266  1.00                 N  
ATOM   1169  CA  MET   165      39.993  58.800   4.869  1.00                 C  
ATOM   1170  C   MET   165      39.441  59.536   3.618  1.00                 C  
ATOM   1171  O   MET   165      38.668  60.474   3.746  1.00                 O  
ATOM   1172  CB  MET   165      38.999  58.654   6.023  1.00                 C  
ATOM   1173  SD  MET   165      36.696  57.568   7.115  1.00                 S  
ATOM   1174  CE  MET   165      37.698  56.714   8.329  1.00                 C  
ATOM   1175  CG  MET   165      37.857  57.692   5.741  1.00                 C  
ATOM   1176  N   PRO   166      39.884  59.127   2.407  1.00                 N  
ATOM   1177  CA  PRO   166      39.589  59.961   1.193  1.00                 C  
ATOM   1178  C   PRO   166      38.123  60.011   0.814  1.00                 C  
ATOM   1179  O   PRO   166      37.366  59.033   1.001  1.00                 O  
ATOM   1180  CB  PRO   166      40.399  59.293   0.080  1.00                 C  
ATOM   1181  CD  PRO   166      40.628  57.906   2.016  1.00                 C  
ATOM   1182  CG  PRO   166      40.534  57.873   0.517  1.00                 C  
ATOM   1183  N   ASP   167      37.737  61.130   0.163  1.00                 N  
ATOM   1184  CA  ASP   167      36.532  61.098  -0.628  1.00                 C  
ATOM   1185  C   ASP   167      36.619  59.891  -1.555  1.00                 C  
ATOM   1186  O   ASP   167      37.694  59.527  -2.032  1.00                 O  
ATOM   1187  CB  ASP   167      36.367  62.405  -1.406  1.00                 C  
ATOM   1188  CG  ASP   167      35.033  62.493  -2.122  1.00                 C  
ATOM   1189  OD1 ASP   167      34.095  61.773  -1.719  1.00                 O  
ATOM   1190  OD2 ASP   167      34.926  63.281  -3.084  1.00                 O  
ATOM   1191  N   GLU   168      35.472  59.296  -1.867  1.00                 N  
ATOM   1192  CA  GLU   168      35.460  58.225  -2.872  1.00                 C  
ATOM   1193  C   GLU   168      34.751  58.614  -4.187  1.00                 C  
ATOM   1194  O   GLU   168      34.796  57.820  -5.138  1.00                 O  
ATOM   1195  CB  GLU   168      34.791  56.969  -2.309  1.00                 C  
ATOM   1196  CD  GLU   168      34.831  55.114  -0.596  1.00                 C  
ATOM   1197  CG  GLU   168      35.528  56.347  -1.134  1.00                 C  
ATOM   1198  OE1 GLU   168      34.580  54.180  -1.387  1.00                 O  
ATOM   1199  OE2 GLU   168      34.534  55.081   0.617  1.00                 O  
ATOM   1200  N   ALA   169      34.144  59.800  -4.241  1.00                 N  
ATOM   1201  CA  ALA   169      33.475  60.284  -5.476  1.00                 C  
ATOM   1202  C   ALA   169      34.348  61.011  -6.462  1.00                 C  
ATOM   1203  O   ALA   169      34.377  60.693  -7.662  1.00                 O  
ATOM   1204  CB  ALA   169      32.319  61.209  -5.125  1.00                 C  
ATOM   1205  N   ILE   170      35.025  62.059  -5.971  1.00                 N  
ATOM   1206  CA  ILE   170      35.743  62.958  -6.857  1.00                 C  
ATOM   1207  C   ILE   170      37.205  62.568  -7.007  1.00                 C  
ATOM   1208  O   ILE   170      37.895  63.044  -7.955  1.00                 O  
ATOM   1209  CB  ILE   170      35.653  64.417  -6.374  1.00                 C  
ATOM   1210  CD1 ILE   170      33.505  64.807  -7.689  1.00                 C  
ATOM   1211  CG1 ILE   170      34.196  64.881  -6.345  1.00                 C  
ATOM   1212  CG2 ILE   170      36.518  65.320  -7.241  1.00                 C  
ATOM   1213  N   THR   171      37.681  61.735  -6.079  1.00                 N  
ATOM   1214  CA  THR   171      39.142  61.433  -6.051  1.00                 C  
ATOM   1215  C   THR   171      39.571  60.545  -7.229  1.00                 C  
ATOM   1216  O   THR   171      38.848  59.654  -7.660  1.00                 O  
ATOM   1217  CB  THR   171      39.551  60.745  -4.735  1.00                 C  
ATOM   1218  OG1 THR   171      38.798  59.537  -4.570  1.00                 O  
ATOM   1219  CG2 THR   171      39.274  61.657  -3.549  1.00                 C  
ATOM   1220  N   HIS   172      40.773  60.823  -7.742  1.00                 N  
ATOM   1221  CA  HIS   172      41.301  59.956  -8.778  1.00                 C  
ATOM   1222  C   HIS   172      41.921  58.719  -8.092  1.00                 C  
ATOM   1223  O   HIS   172      42.566  58.882  -7.080  1.00                 O  
ATOM   1224  CB  HIS   172      42.326  60.705  -9.632  1.00                 C  
ATOM   1225  CG  HIS   172      42.768  59.948 -10.846  1.00                 C  
ATOM   1226  ND1 HIS   172      41.947  59.738 -11.932  1.00                 N  
ATOM   1227  CE1 HIS   172      42.619  59.032 -12.859  1.00                 C  
ATOM   1228  CD2 HIS   172      43.991  59.278 -11.264  1.00                 C  
ATOM   1229  NE2 HIS   172      43.846  58.753 -12.465  1.00                 N  
ATOM   1230  N   TYR   173      41.765  57.545  -8.684  1.00                 N  
ATOM   1231  CA  TYR   173      42.358  56.326  -8.057  1.00                 C  
ATOM   1232  C   TYR   173      43.847  56.487  -7.827  1.00                 C  
ATOM   1233  O   TYR   173      44.400  55.964  -6.882  1.00                 O  
ATOM   1234  CB  TYR   173      42.097  55.095  -8.927  1.00                 C  
ATOM   1235  CG  TYR   173      42.944  55.038 -10.178  1.00                 C  
ATOM   1236  OH  TYR   173      45.286  54.873 -13.610  1.00                 O  
ATOM   1237  CZ  TYR   173      44.510  54.929 -12.475  1.00                 C  
ATOM   1238  CD1 TYR   173      44.180  54.404 -10.172  1.00                 C  
ATOM   1239  CE1 TYR   173      44.961  54.347 -11.311  1.00                 C  
ATOM   1240  CD2 TYR   173      42.505  55.619 -11.361  1.00                 C  
ATOM   1241  CE2 TYR   173      43.273  55.572 -12.509  1.00                 C  
ATOM   1242  N   GLY   174      44.512  57.205  -8.727  1.00                 N  
ATOM   1243  CA  GLY   174      45.984  57.431  -8.558  1.00                 C  
ATOM   1244  C   GLY   174      46.279  58.166  -7.233  1.00                 C  
ATOM   1245  O   GLY   174      47.214  57.810  -6.525  1.00                 O  
ATOM   1246  N   PRO   175      45.402  59.097  -6.830  1.00                 N  
ATOM   1247  CA  PRO   175      45.655  59.839  -5.581  1.00                 C  
ATOM   1248  C   PRO   175      45.149  59.127  -4.329  1.00                 C  
ATOM   1249  O   PRO   175      45.652  59.357  -3.207  1.00                 O  
ATOM   1250  CB  PRO   175      44.911  61.161  -5.779  1.00                 C  
ATOM   1251  CD  PRO   175      44.665  59.961  -7.835  1.00                 C  
ATOM   1252  CG  PRO   175      44.849  61.337  -7.259  1.00                 C  
ATOM   1253  N   VAL   176      44.111  58.319  -4.529  1.00                 N  
ATOM   1254  CA  VAL   176      43.669  57.385  -3.485  1.00                 C  
ATOM   1255  C   VAL   176      44.878  56.482  -3.128  1.00                 C  
ATOM   1256  O   VAL   176      45.182  56.301  -1.962  1.00                 O  
ATOM   1257  CB  VAL   176      42.454  56.558  -3.945  1.00                 C  
ATOM   1258  CG1 VAL   176      42.150  55.455  -2.943  1.00                 C  
ATOM   1259  CG2 VAL   176      41.242  57.456  -4.139  1.00                 C  
ATOM   1260  N   ILE   177      45.527  55.898  -4.134  1.00                 N  
ATOM   1261  CA  ILE   177      46.735  55.100  -3.898  1.00                 C  
ATOM   1262  C   ILE   177      47.889  55.958  -3.326  1.00                 C  
ATOM   1263  O   ILE   177      48.525  55.544  -2.356  1.00                 O  
ATOM   1264  CB  ILE   177      47.208  54.397  -5.184  1.00                 C  
ATOM   1265  CD1 ILE   177      48.563  52.404  -6.014  1.00                 C  
ATOM   1266  CG1 ILE   177      48.247  53.324  -4.855  1.00                 C  
ATOM   1267  CG2 ILE   177      47.740  55.415  -6.182  1.00                 C  
ATOM   1268  N   ASP   178      48.065  57.167  -3.842  1.00                 N  
ATOM   1269  CA  ASP   178      49.111  58.061  -3.302  1.00                 C  
ATOM   1270  C   ASP   178      48.963  58.199  -1.784  1.00                 C  
ATOM   1271  O   ASP   178      49.970  58.026  -1.044  1.00                 O  
ATOM   1272  CB  ASP   178      49.041  59.434  -3.974  1.00                 C  
ATOM   1273  CG  ASP   178      49.510  59.402  -5.415  1.00                 C  
ATOM   1274  OD1 ASP   178      50.134  58.396  -5.815  1.00                 O  
ATOM   1275  OD2 ASP   178      49.254  60.383  -6.145  1.00                 O  
ATOM   1276  N   GLN   179      47.762  58.584  -1.323  1.00                 N  
ATOM   1277  CA  GLN   179      47.538  58.974   0.096  1.00                 C  
ATOM   1278  C   GLN   179      47.591  57.678   0.948  1.00                 C  
ATOM   1279  O   GLN   179      48.106  57.700   2.023  1.00                 O  
ATOM   1280  CB  GLN   179      46.203  59.706   0.246  1.00                 C  
ATOM   1281  CD  GLN   179      44.521  58.047   1.141  1.00                 C  
ATOM   1282  CG  GLN   179      44.987  58.847  -0.060  1.00                 C  
ATOM   1283  OE1 GLN   179      44.581  58.521   2.275  1.00                 O  
ATOM   1284  NE2 GLN   179      44.053  56.829   0.894  1.00                 N  
ATOM   1285  N   LEU   180      47.124  56.553   0.368  1.00                 N  
ATOM   1286  CA  LEU   180      47.213  55.263   1.102  1.00                 C  
ATOM   1287  C   LEU   180      48.689  54.886   1.330  1.00                 C  
ATOM   1288  O   LEU   180      49.100  54.486   2.450  1.00                 O  
ATOM   1289  CB  LEU   180      46.486  54.158   0.333  1.00                 C  
ATOM   1290  CG  LEU   180      46.534  52.759   0.950  1.00                 C  
ATOM   1291  CD1 LEU   180      45.873  52.753   2.320  1.00                 C  
ATOM   1292  CD2 LEU   180      45.864  51.744   0.036  1.00                 C  
ATOM   1293  N   ILE   181      49.484  55.032   0.255  1.00                 N  
ATOM   1294  CA  ILE   181      50.888  54.674   0.310  1.00                 C  
ATOM   1295  C   ILE   181      51.605  55.642   1.292  1.00                 C  
ATOM   1296  O   ILE   181      52.485  55.189   2.032  1.00                 O  
ATOM   1297  CB  ILE   181      51.536  54.713  -1.087  1.00                 C  
ATOM   1298  CD1 ILE   181      51.335  53.739  -3.434  1.00                 C  
ATOM   1299  CG1 ILE   181      50.955  53.611  -1.975  1.00                 C  
ATOM   1300  CG2 ILE   181      53.049  54.613  -0.975  1.00                 C  
ATOM   1301  N   GLU   182      51.263  56.936   1.298  1.00                 N  
ATOM   1302  CA  GLU   182      51.947  57.929   2.131  1.00                 C  
ATOM   1303  C   GLU   182      51.732  57.519   3.629  1.00                 C  
ATOM   1304  O   GLU   182      52.670  57.496   4.437  1.00                 O  
ATOM   1305  CB  GLU   182      51.412  59.333   1.839  1.00                 C  
ATOM   1306  CD  GLU   182      53.558  60.599   2.256  1.00                 C  
ATOM   1307  CG  GLU   182      52.098  60.435   2.631  1.00                 C  
ATOM   1308  OE1 GLU   182      53.946  60.138   1.162  1.00                 O  
ATOM   1309  OE2 GLU   182      54.314  61.188   3.057  1.00                 O  
ATOM   1310  N   GLY   183      50.514  57.129   3.965  1.00                 N  
ATOM   1311  CA  GLY   183      50.214  56.814   5.359  1.00                 C  
ATOM   1312  C   GLY   183      50.816  55.451   5.707  1.00                 C  
ATOM   1313  O   GLY   183      51.430  55.288   6.742  1.00                 O  
ATOM   1314  N   HIS   184      50.635  54.446   4.873  1.00                 N  
ATOM   1315  CA  HIS   184      51.175  53.104   5.222  1.00                 C  
ATOM   1316  C   HIS   184      52.714  53.027   5.200  1.00                 C  
ATOM   1317  O   HIS   184      53.295  52.253   5.933  1.00                 O  
ATOM   1318  CB  HIS   184      50.620  52.040   4.273  1.00                 C  
ATOM   1319  CG  HIS   184      49.163  51.757   4.470  1.00                 C  
ATOM   1320  ND1 HIS   184      48.418  51.030   3.567  1.00                 N  
ATOM   1321  CE1 HIS   184      47.152  50.943   4.013  1.00                 C  
ATOM   1322  CD2 HIS   184      48.171  52.076   5.486  1.00                 C  
ATOM   1323  NE2 HIS   184      46.996  51.569   5.164  1.00                 N  
ATOM   1324  N   GLN   185      53.376  53.860   4.386  1.00                 N  
ATOM   1325  CA  GLN   185      54.859  53.847   4.374  1.00                 C  
ATOM   1326  C   GLN   185      55.302  54.446   5.721  1.00                 C  
ATOM   1327  O   GLN   185      56.278  54.002   6.343  1.00                 O  
ATOM   1328  CB  GLN   185      55.392  54.632   3.174  1.00                 C  
ATOM   1329  CD  GLN   185      57.391  55.325   1.795  1.00                 C  
ATOM   1330  CG  GLN   185      56.906  54.605   3.037  1.00                 C  
ATOM   1331  OE1 GLN   185      56.771  56.287   1.341  1.00                 O  
ATOM   1332  NE2 GLN   185      58.505  54.861   1.241  1.00                 N  
ATOM   1333  N   TRP   186      54.581  55.463   6.189  1.00                 N  
ATOM   1334  CA  TRP   186      54.879  56.052   7.478  1.00                 C  
ATOM   1335  C   TRP   186      54.701  55.009   8.590  1.00                 C  
ATOM   1336  O   TRP   186      55.595  54.830   9.392  1.00                 O  
ATOM   1337  CB  TRP   186      53.984  57.267   7.732  1.00                 C  
ATOM   1338  CG  TRP   186      54.237  57.933   9.049  1.00                 C  
ATOM   1339  CD1 TRP   186      55.153  58.911   9.311  1.00                 C  
ATOM   1340  NE1 TRP   186      55.094  59.274  10.635  1.00                 N  
ATOM   1341  CD2 TRP   186      53.565  57.670  10.287  1.00                 C  
ATOM   1342  CE2 TRP   186      54.124  58.525  11.254  1.00                 C  
ATOM   1343  CH2 TRP   186      52.699  57.666  12.929  1.00                 C  
ATOM   1344  CZ2 TRP   186      53.698  58.531  12.581  1.00                 C  
ATOM   1345  CE3 TRP   186      52.544  56.795  10.671  1.00                 C  
ATOM   1346  CZ3 TRP   186      52.125  56.805  11.988  1.00                 C  
ATOM   1347  N   LEU   187      53.580  54.310   8.606  1.00                 N  
ATOM   1348  CA  LEU   187      53.300  53.282   9.614  1.00                 C  
ATOM   1349  C   LEU   187      54.342  52.192   9.592  1.00                 C  
ATOM   1350  O   LEU   187      54.770  51.716  10.679  1.00                 O  
ATOM   1351  CB  LEU   187      51.911  52.680   9.394  1.00                 C  
ATOM   1352  CG  LEU   187      50.721  53.599   9.679  1.00                 C  
ATOM   1353  CD1 LEU   187      49.419  52.941   9.249  1.00                 C  
ATOM   1354  CD2 LEU   187      50.666  53.966  11.154  1.00                 C  
ATOM   1355  N   LYS   188      54.770  51.771   8.400  1.00                 N  
ATOM   1356  CA  LYS   188      55.735  50.652   8.354  1.00                 C  
ATOM   1357  C   LYS   188      57.115  51.085   8.876  1.00                 C  
ATOM   1358  O   LYS   188      57.786  50.307   9.579  1.00                 O  
ATOM   1359  CB  LYS   188      55.860  50.111   6.928  1.00                 C  
ATOM   1360  CD  LYS   188      56.777  48.358   5.383  1.00                 C  
ATOM   1361  CE  LYS   188      57.703  47.160   5.254  1.00                 C  
ATOM   1362  CG  LYS   188      56.786  48.912   6.799  1.00                 C  
ATOM   1363  NZ  LYS   188      57.704  46.606   3.871  1.00                 N  
ATOM   1364  N   GLU   189      57.552  52.286   8.511  1.00                 N  
ATOM   1365  CA  GLU   189      58.805  52.817   8.983  1.00                 C  
ATOM   1366  C   GLU   189      58.860  53.099  10.495  1.00                 C  
ATOM   1367  O   GLU   189      59.856  52.733  11.210  1.00                 O  
ATOM   1368  CB  GLU   189      59.149  54.114   8.247  1.00                 C  
ATOM   1369  CD  GLU   189      60.821  55.964   7.850  1.00                 C  
ATOM   1370  CG  GLU   189      60.486  54.717   8.644  1.00                 C  
ATOM   1371  OE1 GLU   189      60.003  56.361   6.994  1.00                 O  
ATOM   1372  OE2 GLU   189      61.902  56.544   8.084  1.00                 O  
ATOM   1373  N   ASN   190      57.818  53.719  11.024  1.00                 N  
ATOM   1374  CA  ASN   190      57.835  54.219  12.405  1.00                 C  
ATOM   1375  C   ASN   190      57.088  53.332  13.430  1.00                 C  
ATOM   1376  O   ASN   190      57.448  53.344  14.614  1.00                 O  
ATOM   1377  CB  ASN   190      57.252  55.632  12.470  1.00                 C  
ATOM   1378  CG  ASN   190      58.130  56.657  11.779  1.00                 C  
ATOM   1379  OD1 ASN   190      59.191  57.022  12.285  1.00                 O  
ATOM   1380  ND2 ASN   190      57.689  57.124  10.617  1.00                 N  
ATOM   1381  N   VAL   191      56.097  52.566  12.981  1.00                 N  
ATOM   1382  CA  VAL   191      55.299  51.737  13.886  1.00                 C  
ATOM   1383  C   VAL   191      55.491  50.239  13.639  1.00                 C  
ATOM   1384  O   VAL   191      55.107  49.406  14.460  1.00                 O  
ATOM   1385  CB  VAL   191      53.799  52.071  13.782  1.00                 C  
ATOM   1386  CG1 VAL   191      52.977  51.088  14.602  1.00                 C  
ATOM   1387  CG2 VAL   191      53.538  53.499  14.236  1.00                 C  
ATOM   1388  N   GLY   192      56.089  49.913  12.499  1.00                 N  
ATOM   1389  CA  GLY   192      56.277  48.558  12.060  1.00                 C  
ATOM   1390  C   GLY   192      54.948  47.788  11.935  1.00                 C  
ATOM   1391  O   GLY   192      54.816  46.633  12.358  1.00                 O  
ATOM   1392  N   VAL   193      53.925  48.452  11.387  1.00                 N  
ATOM   1393  CA  VAL   193      52.659  47.776  11.158  1.00                 C  
ATOM   1394  C   VAL   193      52.114  48.165   9.790  1.00                 C  
ATOM   1395  O   VAL   193      52.366  49.305   9.312  1.00                 O  
ATOM   1396  CB  VAL   193      51.637  48.103  12.262  1.00                 C  
ATOM   1397  CG1 VAL   193      52.135  47.609  13.612  1.00                 C  
ATOM   1398  CG2 VAL   193      51.360  49.598  12.307  1.00                 C  
ATOM   1399  N   LYS   194      51.377  47.258   9.191  1.00                 N  
ATOM   1400  CA  LYS   194      50.591  47.525   7.948  1.00                 C  
ATOM   1401  C   LYS   194      49.172  47.007   8.100  1.00                 C  
ATOM   1402  O   LYS   194      48.972  45.756   8.130  1.00                 O  
ATOM   1403  CB  LYS   194      51.269  46.882   6.737  1.00                 C  
ATOM   1404  CD  LYS   194      51.319  46.527   4.252  1.00                 C  
ATOM   1405  CE  LYS   194      50.601  46.772   2.935  1.00                 C  
ATOM   1406  CG  LYS   194      50.566  47.150   5.416  1.00                 C  
ATOM   1407  NZ  LYS   194      51.332  46.174   1.785  1.00                 N  
ATOM   1408  N   PRO   195      48.181  47.938   8.258  1.00                 N  
ATOM   1409  CA  PRO   195      46.788  47.529   8.457  1.00                 C  
ATOM   1410  C   PRO   195      46.284  46.674   7.274  1.00                 C  
ATOM   1411  O   PRO   195      46.670  46.946   6.118  1.00                 O  
ATOM   1412  CB  PRO   195      46.025  48.851   8.559  1.00                 C  
ATOM   1413  CD  PRO   195      48.336  49.429   8.323  1.00                 C  
ATOM   1414  CG  PRO   195      47.053  49.844   8.988  1.00                 C  
ATOM   1415  N   LYS   196      45.403  45.706   7.560  1.00                 N  
ATOM   1416  CA  LYS   196      44.793  44.843   6.571  1.00                 C  
ATOM   1417  C   LYS   196      43.274  44.993   6.685  1.00                 C  
ATOM   1418  O   LYS   196      42.582  44.310   5.969  1.00                 O  
ATOM   1419  CB  LYS   196      45.237  43.393   6.778  1.00                 C  
ATOM   1420  CD  LYS   196      47.086  41.698   6.745  1.00                 C  
ATOM   1421  CE  LYS   196      48.566  41.459   6.490  1.00                 C  
ATOM   1422  CG  LYS   196      46.721  43.160   6.551  1.00                 C  
ATOM   1423  NZ  LYS   196      48.945  40.036   6.708  1.00                 N  
ATOM   1424  N   ASN   197      42.786  45.869   7.593  1.00                 N  
ATOM   1425  CA  ASN   197      41.344  46.136   7.700  1.00                 C  
ATOM   1426  C   ASN   197      41.162  47.660   7.474  1.00                 C  
ATOM   1427  O   ASN   197      41.917  48.506   8.022  1.00                 O  
ATOM   1428  CB  ASN   197      40.810  45.661   9.053  1.00                 C  
ATOM   1429  CG  ASN   197      40.890  44.156   9.214  1.00                 C  
ATOM   1430  OD1 ASN   197      40.065  43.419   8.673  1.00                 O  
ATOM   1431  ND2 ASN   197      41.885  43.694   9.962  1.00                 N  
ATOM   1432  N   ALA   198      40.202  48.031   6.621  1.00                 N  
ATOM   1433  CA  ALA   198      39.990  49.455   6.323  1.00                 C  
ATOM   1434  C   ALA   198      38.683  49.963   7.026  1.00                 C  
ATOM   1435  O   ALA   198      37.713  49.201   7.147  1.00                 O  
ATOM   1436  CB  ALA   198      39.913  49.676   4.820  1.00                 C  
ATOM   1437  N   TRP   199      38.657  51.248   7.410  1.00                 N  
ATOM   1438  CA  TRP   199      37.551  51.887   8.093  1.00                 C  
ATOM   1439  C   TRP   199      37.199  53.218   7.381  1.00                 C  
ATOM   1440  O   TRP   199      38.024  54.137   7.345  1.00                 O  
ATOM   1441  CB  TRP   199      37.898  52.130   9.563  1.00                 C  
ATOM   1442  CG  TRP   199      36.775  52.732  10.352  1.00                 C  
ATOM   1443  CD1 TRP   199      35.476  52.315  10.378  1.00                 C  
ATOM   1444  NE1 TRP   199      34.738  53.113  11.218  1.00                 N  
ATOM   1445  CD2 TRP   199      36.853  53.860  11.232  1.00                 C  
ATOM   1446  CE2 TRP   199      35.564  54.070  11.754  1.00                 C  
ATOM   1447  CH2 TRP   199      36.310  55.917  13.022  1.00                 C  
ATOM   1448  CZ2 TRP   199      35.280  55.098  12.652  1.00                 C  
ATOM   1449  CE3 TRP   199      37.887  54.714  11.628  1.00                 C  
ATOM   1450  CZ3 TRP   199      37.601  55.731  12.518  1.00                 C  
ATOM   1451  N   VAL   200      36.021  53.231   6.750  1.00                 N  
ATOM   1452  CA  VAL   200      35.573  54.398   5.955  1.00                 C  
ATOM   1453  C   VAL   200      34.160  54.750   6.380  1.00                 C  
ATOM   1454  O   VAL   200      33.187  54.378   5.734  1.00                 O  
ATOM   1455  CB  VAL   200      35.648  54.114   4.443  1.00                 C  
ATOM   1456  CG1 VAL   200      35.217  55.337   3.649  1.00                 C  
ATOM   1457  CG2 VAL   200      37.055  53.688   4.051  1.00                 C  
ATOM   1458  N   ASN   201      34.068  55.543   7.456  1.00                 N  
ATOM   1459  CA  ASN   201      32.764  55.799   8.070  1.00                 C  
ATOM   1460  C   ASN   201      32.072  57.085   7.623  1.00                 C  
ATOM   1461  O   ASN   201      30.883  57.264   7.920  1.00                 O  
ATOM   1462  CB  ASN   201      32.886  55.825   9.595  1.00                 C  
ATOM   1463  CG  ASN   201      33.750  56.967  10.091  1.00                 C  
ATOM   1464  OD1 ASN   201      34.839  57.206   9.569  1.00                 O  
ATOM   1465  ND2 ASN   201      33.267  57.677  11.104  1.00                 N  
ATOM   1466  N   ASP   202      32.842  57.977   6.981  1.00                 N  
ATOM   1467  CA  ASP   202      32.332  59.273   6.684  1.00                 C  
ATOM   1468  C   ASP   202      32.287  59.704   5.214  1.00                 C  
ATOM   1469  O   ASP   202      31.542  60.657   4.933  1.00                 O  
ATOM   1470  CB  ASP   202      33.133  60.346   7.424  1.00                 C  
ATOM   1471  CG  ASP   202      32.450  61.700   7.404  1.00                 C  
ATOM   1472  OD1 ASP   202      31.355  61.804   6.813  1.00                 O  
ATOM   1473  OD2 ASP   202      33.011  62.656   7.979  1.00                 O  
ATOM   1474  N   PRO   203      33.022  59.059   4.269  1.00                 N  
ATOM   1475  CA  PRO   203      32.839  59.560   2.852  1.00                 C  
ATOM   1476  C   PRO   203      31.360  59.464   2.417  1.00                 C  
ATOM   1477  O   PRO   203      30.632  58.529   2.897  1.00                 O  
ATOM   1478  CB  PRO   203      33.732  58.641   2.016  1.00                 C  
ATOM   1479  CD  PRO   203      34.033  57.974   4.295  1.00                 C  
ATOM   1480  CG  PRO   203      34.747  58.127   2.981  1.00                 C  
ATOM   1481  N   PHE   204      30.920  60.353   1.540  1.00                 N  
ATOM   1482  CA  PHE   204      29.475  60.536   1.298  1.00                 C  
ATOM   1483  C   PHE   204      29.037  59.641   0.172  1.00                 C  
ATOM   1484  O   PHE   204      28.891  60.106  -0.975  1.00                 O  
ATOM   1485  CB  PHE   204      29.166  62.001   0.984  1.00                 C  
ATOM   1486  CG  PHE   204      29.404  62.932   2.138  1.00                 C  
ATOM   1487  CZ  PHE   204      29.841  64.651   4.279  1.00                 C  
ATOM   1488  CD1 PHE   204      30.291  63.988   2.023  1.00                 C  
ATOM   1489  CE1 PHE   204      30.510  64.844   3.085  1.00                 C  
ATOM   1490  CD2 PHE   204      28.742  62.752   3.340  1.00                 C  
ATOM   1491  CE2 PHE   204      28.961  63.608   4.402  1.00                 C  
ATOM   1492  N   GLY   205      28.910  58.331   0.465  1.00                 N  
ATOM   1493  CA  GLY   205      28.732  57.332  -0.584  1.00                 C  
ATOM   1494  C   GLY   205      30.073  56.668  -0.844  1.00                 C  
ATOM   1495  O   GLY   205      31.136  57.235  -0.521  1.00                 O  
ATOM   1496  N   TYR   206      30.000  55.458  -1.412  1.00                 N  
ATOM   1497  CA  TYR   206      31.179  54.587  -1.534  1.00                 C  
ATOM   1498  C   TYR   206      31.419  54.016  -2.941  1.00                 C  
ATOM   1499  O   TYR   206      30.467  53.596  -3.637  1.00                 O  
ATOM   1500  CB  TYR   206      31.081  53.413  -0.558  1.00                 C  
ATOM   1501  CG  TYR   206      31.044  53.827   0.896  1.00                 C  
ATOM   1502  OH  TYR   206      30.927  54.961   4.895  1.00                 O  
ATOM   1503  CZ  TYR   206      30.967  54.586   3.572  1.00                 C  
ATOM   1504  CD1 TYR   206      29.882  53.692   1.645  1.00                 C  
ATOM   1505  CE1 TYR   206      29.839  54.067   2.974  1.00                 C  
ATOM   1506  CD2 TYR   206      32.172  54.352   1.515  1.00                 C  
ATOM   1507  CE2 TYR   206      32.147  54.733   2.843  1.00                 C  
ATOM   1508  N   SER   207      32.711  53.850  -3.272  1.00                 N  
ATOM   1509  CA  SER   207      33.184  53.387  -4.553  1.00                 C  
ATOM   1510  C   SER   207      33.910  52.029  -4.500  1.00                 C  
ATOM   1511  O   SER   207      34.707  51.785  -3.592  1.00                 O  
ATOM   1512  CB  SER   207      34.126  54.417  -5.180  1.00                 C  
ATOM   1513  OG  SER   207      35.281  54.605  -4.382  1.00                 O  
ATOM   1514  N   SER   208      33.673  51.172  -5.498  1.00                 N  
ATOM   1515  CA  SER   208      34.373  49.914  -5.549  1.00                 C  
ATOM   1516  C   SER   208      35.848  50.082  -5.917  1.00                 C  
ATOM   1517  O   SER   208      36.623  49.115  -5.842  1.00                 O  
ATOM   1518  CB  SER   208      33.705  48.969  -6.550  1.00                 C  
ATOM   1519  OG  SER   208      33.841  49.451  -7.875  1.00                 O  
ATOM   1520  N   THR   209      36.264  51.290  -6.306  1.00                 N  
ATOM   1521  CA  THR   209      37.712  51.557  -6.450  1.00                 C  
ATOM   1522  C   THR   209      38.426  51.276  -5.131  1.00                 C  
ATOM   1523  O   THR   209      39.592  50.860  -5.151  1.00                 O  
ATOM   1524  CB  THR   209      37.977  53.007  -6.895  1.00                 C  
ATOM   1525  OG1 THR   209      37.371  53.236  -8.173  1.00                 O  
ATOM   1526  CG2 THR   209      39.472  53.264  -7.012  1.00                 C  
ATOM   1527  N   LEU   210      37.759  51.532  -3.996  1.00                 N  
ATOM   1528  CA  LEU   210      38.414  51.218  -2.693  1.00                 C  
ATOM   1529  C   LEU   210      38.771  49.716  -2.503  1.00                 C  
ATOM   1530  O   LEU   210      39.972  49.384  -2.283  1.00                 O  
ATOM   1531  CB  LEU   210      37.524  51.653  -1.527  1.00                 C  
ATOM   1532  CG  LEU   210      37.746  53.071  -0.997  1.00                 C  
ATOM   1533  CD1 LEU   210      37.617  54.090  -2.118  1.00                 C  
ATOM   1534  CD2 LEU   210      36.764  53.387   0.120  1.00                 C  
ATOM   1535  N   PRO   211      37.788  48.797  -2.603  1.00                 N  
ATOM   1536  CA  PRO   211      38.263  47.392  -2.491  1.00                 C  
ATOM   1537  C   PRO   211      39.228  46.970  -3.589  1.00                 C  
ATOM   1538  O   PRO   211      40.144  46.221  -3.289  1.00                 O  
ATOM   1539  CB  PRO   211      36.981  46.561  -2.568  1.00                 C  
ATOM   1540  CD  PRO   211      36.342  48.858  -2.776  1.00                 C  
ATOM   1541  CG  PRO   211      35.987  47.465  -3.216  1.00                 C  
ATOM   1542  N   TYR   212      39.081  47.504  -4.834  1.00                 N  
ATOM   1543  CA  TYR   212      40.077  47.271  -5.900  1.00                 C  
ATOM   1544  C   TYR   212      41.507  47.603  -5.408  1.00                 C  
ATOM   1545  O   TYR   212      42.391  46.724  -5.421  1.00                 O  
ATOM   1546  CB  TYR   212      39.741  48.103  -7.139  1.00                 C  
ATOM   1547  CG  TYR   212      40.739  47.958  -8.265  1.00                 C  
ATOM   1548  OH  TYR   212      43.479  47.542 -11.365  1.00                 O  
ATOM   1549  CZ  TYR   212      42.573  47.681 -10.339  1.00                 C  
ATOM   1550  CD1 TYR   212      40.710  46.850  -9.102  1.00                 C  
ATOM   1551  CE1 TYR   212      41.619  46.708 -10.134  1.00                 C  
ATOM   1552  CD2 TYR   212      41.708  48.928  -8.486  1.00                 C  
ATOM   1553  CE2 TYR   212      42.625  48.803  -9.513  1.00                 C  
ATOM   1554  N   LEU   213      41.766  48.834  -4.946  1.00                 N  
ATOM   1555  CA  LEU   213      43.103  49.224  -4.477  1.00                 C  
ATOM   1556  C   LEU   213      43.491  48.457  -3.200  1.00                 C  
ATOM   1557  O   LEU   213      44.597  47.981  -3.080  1.00                 O  
ATOM   1558  CB  LEU   213      43.163  50.731  -4.221  1.00                 C  
ATOM   1559  CG  LEU   213      44.497  51.280  -3.713  1.00                 C  
ATOM   1560  CD1 LEU   213      45.607  51.009  -4.716  1.00                 C  
ATOM   1561  CD2 LEU   213      44.392  52.771  -3.430  1.00                 C  
ATOM   1562  N   TRP   214      42.583  48.401  -2.244  1.00                 N  
ATOM   1563  CA  TRP   214      42.896  47.751  -0.929  1.00                 C  
ATOM   1564  C   TRP   214      43.269  46.308  -1.129  1.00                 C  
ATOM   1565  O   TRP   214      44.280  45.832  -0.528  1.00                 O  
ATOM   1566  CB  TRP   214      41.704  47.866   0.023  1.00                 C  
ATOM   1567  CG  TRP   214      41.522  49.240   0.593  1.00                 C  
ATOM   1568  CD1 TRP   214      42.482  50.198   0.745  1.00                 C  
ATOM   1569  NE1 TRP   214      41.939  51.329   1.303  1.00                 N  
ATOM   1570  CD2 TRP   214      40.303  49.810   1.087  1.00                 C  
ATOM   1571  CE2 TRP   214      40.601  51.114   1.522  1.00                 C  
ATOM   1572  CH2 TRP   214      38.359  51.478   2.167  1.00                 C  
ATOM   1573  CZ2 TRP   214      39.634  51.959   2.065  1.00                 C  
ATOM   1574  CE3 TRP   214      38.990  49.344   1.203  1.00                 C  
ATOM   1575  CZ3 TRP   214      38.035  50.185   1.742  1.00                 C  
ATOM   1576  N   LYS   215      42.489  45.581  -1.955  1.00                 N  
ATOM   1577  CA  LYS   215      42.716  44.131  -2.097  1.00                 C  
ATOM   1578  C   LYS   215      44.090  43.919  -2.786  1.00                 C  
ATOM   1579  O   LYS   215      44.768  42.903  -2.570  1.00                 O  
ATOM   1580  CB  LYS   215      41.581  43.486  -2.895  1.00                 C  
ATOM   1581  CD  LYS   215      41.479  41.300  -1.666  1.00                 C  
ATOM   1582  CE  LYS   215      41.570  39.788  -1.787  1.00                 C  
ATOM   1583  CG  LYS   215      41.685  41.975  -3.013  1.00                 C  
ATOM   1584  NZ  LYS   215      40.462  39.229  -2.611  1.00                 N  
ATOM   1585  N   GLN   216      44.534  44.870  -3.607  1.00                 N  
ATOM   1586  CA  GLN   216      45.879  44.735  -4.211  1.00                 C  
ATOM   1587  C   GLN   216      46.976  45.308  -3.335  1.00                 C  
ATOM   1588  O   GLN   216      48.138  45.431  -3.791  1.00                 O  
ATOM   1589  CB  GLN   216      45.922  45.416  -5.580  1.00                 C  
ATOM   1590  CD  GLN   216      45.239  43.362  -6.882  1.00                 C  
ATOM   1591  CG  GLN   216      44.960  44.825  -6.598  1.00                 C  
ATOM   1592  OE1 GLN   216      46.369  42.984  -7.189  1.00                 O  
ATOM   1593  NE2 GLN   216      44.206  42.534  -6.780  1.00                 N  
ATOM   1594  N   ALA   217      46.635  45.715  -2.096  1.00                 N  
ATOM   1595  CA  ALA   217      47.568  46.342  -1.158  1.00                 C  
ATOM   1596  C   ALA   217      47.525  45.538   0.116  1.00                 C  
ATOM   1597  O   ALA   217      47.788  46.055   1.160  1.00                 O  
ATOM   1598  CB  ALA   217      47.194  47.799  -0.932  1.00                 C  
ATOM   1599  N   GLY   218      47.221  44.233  -0.018  1.00                 N  
ATOM   1600  CA  GLY   218      47.286  43.338   1.149  1.00                 C  
ATOM   1601  C   GLY   218      46.063  43.264   2.072  1.00                 C  
ATOM   1602  O   GLY   218      46.097  42.509   3.061  1.00                 O  
ATOM   1603  N   VAL   219      44.981  43.984   1.764  1.00                 N  
ATOM   1604  CA  VAL   219      43.857  44.080   2.687  1.00                 C  
ATOM   1605  C   VAL   219      43.024  42.819   2.612  1.00                 C  
ATOM   1606  O   VAL   219      42.933  42.197   1.579  1.00                 O  
ATOM   1607  CB  VAL   219      42.989  45.318   2.393  1.00                 C  
ATOM   1608  CG1 VAL   219      41.762  45.334   3.291  1.00                 C  
ATOM   1609  CG2 VAL   219      43.801  46.592   2.571  1.00                 C  
ATOM   1610  N   ASP   220      42.402  42.487   3.729  1.00                 N  
ATOM   1611  CA  ASP   220      41.524  41.333   3.854  1.00                 C  
ATOM   1612  C   ASP   220      40.083  41.739   4.159  1.00                 C  
ATOM   1613  O   ASP   220      39.175  40.950   3.921  1.00                 O  
ATOM   1614  CB  ASP   220      42.032  40.389   4.945  1.00                 C  
ATOM   1615  CG  ASP   220      43.371  39.766   4.600  1.00                 C  
ATOM   1616  OD1 ASP   220      43.493  39.194   3.496  1.00                 O  
ATOM   1617  OD2 ASP   220      44.298  39.851   5.433  1.00                 O  
ATOM   1618  N   ASN   221      39.871  42.964   4.716  1.00                 N  
ATOM   1619  CA  ASN   221      38.531  43.377   5.134  1.00                 C  
ATOM   1620  C   ASN   221      38.329  44.893   5.048  1.00                 C  
ATOM   1621  O   ASN   221      39.299  45.654   5.178  1.00                 O  
ATOM   1622  CB  ASN   221      38.241  42.895   6.557  1.00                 C  
ATOM   1623  CG  ASN   221      38.149  41.385   6.653  1.00                 C  
ATOM   1624  OD1 ASN   221      37.122  40.794   6.322  1.00                 O  
ATOM   1625  ND2 ASN   221      39.226  40.755   7.108  1.00                 N  
ATOM   1626  N   ILE   222      37.068  45.350   4.943  1.00                 N  
ATOM   1627  CA  ILE   222      36.853  46.775   4.941  1.00                 C  
ATOM   1628  C   ILE   222      35.435  47.065   5.439  1.00                 C  
ATOM   1629  O   ILE   222      34.579  46.181   5.423  1.00                 O  
ATOM   1630  CB  ILE   222      37.082  47.378   3.543  1.00                 C  
ATOM   1631  CD1 ILE   222      36.126  47.448   1.181  1.00                 C  
ATOM   1632  CG1 ILE   222      36.105  46.771   2.534  1.00                 C  
ATOM   1633  CG2 ILE   222      38.529  47.193   3.113  1.00                 C  
ATOM   1634  N   VAL   223      35.222  48.318   5.832  1.00                 N  
ATOM   1635  CA  VAL   223      33.953  48.719   6.456  1.00                 C  
ATOM   1636  C   VAL   223      33.545  50.053   5.839  1.00                 C  
ATOM   1637  O   VAL   223      34.382  50.985   5.670  1.00                 O  
ATOM   1638  CB  VAL   223      34.082  48.812   7.988  1.00                 C  
ATOM   1639  CG1 VAL   223      32.768  49.264   8.606  1.00                 C  
ATOM   1640  CG2 VAL   223      34.516  47.474   8.568  1.00                 C  
ATOM   1641  N   ILE   224      32.236  50.171   5.581  1.00                 N  
ATOM   1642  CA  ILE   224      31.685  51.405   5.016  1.00                 C  
ATOM   1643  C   ILE   224      30.417  51.804   5.821  1.00                 C  
ATOM   1644  O   ILE   224      29.815  50.956   6.513  1.00                 O  
ATOM   1645  CB  ILE   224      31.363  51.246   3.519  1.00                 C  
ATOM   1646  CD1 ILE   224      29.775  50.087   1.896  1.00                 C  
ATOM   1647  CG1 ILE   224      30.294  50.170   3.314  1.00                 C  
ATOM   1648  CG2 ILE   224      32.628  50.943   2.731  1.00                 C  
ATOM   1649  N   LEU   225      29.997  53.075   5.707  1.00                 N  
ATOM   1650  CA  LEU   225      28.878  53.487   6.513  1.00                 C  
ATOM   1651  C   LEU   225      27.833  54.271   5.712  1.00                 C  
ATOM   1652  O   LEU   225      26.594  54.063   5.849  1.00                 O  
ATOM   1653  CB  LEU   225      29.352  54.337   7.693  1.00                 C  
ATOM   1654  CG  LEU   225      28.267  54.832   8.651  1.00                 C  
ATOM   1655  CD1 LEU   225      27.540  53.660   9.292  1.00                 C  
ATOM   1656  CD2 LEU   225      28.864  55.733   9.721  1.00                 C  
ATOM   1657  N   ARG   226      28.296  55.268   4.984  1.00                 N  
ATOM   1658  CA  ARG   226      27.305  56.213   4.344  1.00                 C  
ATOM   1659  C   ARG   226      26.793  55.657   3.018  1.00                 C  
ATOM   1660  O   ARG   226      27.315  55.960   1.924  1.00                 O  
ATOM   1661  CB  ARG   226      27.939  57.588   4.127  1.00                 C  
ATOM   1662  CD  ARG   226      28.897  59.683   5.124  1.00                 C  
ATOM   1663  NE  ARG   226      29.335  60.356   6.345  1.00                 N  
ATOM   1664  CG  ARG   226      28.284  58.323   5.413  1.00                 C  
ATOM   1665  CZ  ARG   226      28.545  61.098   7.113  1.00                 C  
ATOM   1666  NH1 ARG   226      29.031  61.672   8.205  1.00                 N  
ATOM   1667  NH2 ARG   226      27.271  61.265   6.788  1.00                 N  
ATOM   1668  N   ILE   227      25.750  54.802   3.087  1.00                 N  
ATOM   1669  CA  ILE   227      25.048  54.366   1.926  1.00                 C  
ATOM   1670  C   ILE   227      23.569  54.776   2.084  1.00                 C  
ATOM   1671  O   ILE   227      23.097  55.025   3.216  1.00                 O  
ATOM   1672  CB  ILE   227      25.196  52.848   1.714  1.00                 C  
ATOM   1673  CD1 ILE   227      24.506  50.589   2.673  1.00                 C  
ATOM   1674  CG1 ILE   227      24.594  52.083   2.894  1.00                 C  
ATOM   1675  CG2 ILE   227      26.655  52.482   1.486  1.00                 C  
ATOM   1676  N   HIS   228      22.874  54.832   0.952  1.00                 N  
ATOM   1677  CA  HIS   228      21.476  55.316   0.906  1.00                 C  
ATOM   1678  C   HIS   228      20.661  54.537   1.921  1.00                 C  
ATOM   1679  O   HIS   228      20.796  53.284   2.018  1.00                 O  
ATOM   1680  CB  HIS   228      20.903  55.166  -0.505  1.00                 C  
ATOM   1681  CG  HIS   228      19.540  55.761  -0.670  1.00                 C  
ATOM   1682  ND1 HIS   228      18.402  55.167  -0.169  1.00                 N  
ATOM   1683  CE1 HIS   228      17.338  55.931  -0.473  1.00                 C  
ATOM   1684  CD2 HIS   228      18.998  56.958  -1.297  1.00                 C  
ATOM   1685  NE2 HIS   228      17.688  57.008  -1.150  1.00                 N  
ATOM   1686  N   GLN   229      19.841  55.231   2.710  1.00                 N  
ATOM   1687  CA  GLN   229      19.024  54.566   3.755  1.00                 C  
ATOM   1688  C   GLN   229      18.142  53.443   3.159  1.00                 C  
ATOM   1689  O   GLN   229      17.905  52.445   3.832  1.00                 O  
ATOM   1690  CB  GLN   229      18.145  55.588   4.478  1.00                 C  
ATOM   1691  CD  GLN   229      19.660  55.911   6.473  1.00                 C  
ATOM   1692  CG  GLN   229      18.919  56.579   5.332  1.00                 C  
ATOM   1693  OE1 GLN   229      19.061  55.206   7.286  1.00                 O  
ATOM   1694  NE2 GLN   229      20.968  56.131   6.538  1.00                 N  
ATOM   1695  N   ALA   230      17.739  53.542   1.890  1.00                 N  
ATOM   1696  CA  ALA   230      16.887  52.463   1.345  1.00                 C  
ATOM   1697  C   ALA   230      17.669  51.218   1.090  1.00                 C  
ATOM   1698  O   ALA   230      17.156  50.100   1.235  1.00                 O  
ATOM   1699  CB  ALA   230      16.210  52.919   0.061  1.00                 C  
ATOM   1700  N   VAL   231      18.930  51.401   0.733  1.00                 N  
ATOM   1701  CA  VAL   231      19.853  50.256   0.495  1.00                 C  
ATOM   1702  C   VAL   231      20.158  49.509   1.796  1.00                 C  
ATOM   1703  O   VAL   231      20.141  48.272   1.805  1.00                 O  
ATOM   1704  CB  VAL   231      21.169  50.718  -0.158  1.00                 C  
ATOM   1705  CG1 VAL   231      22.164  49.569  -0.222  1.00                 C  
ATOM   1706  CG2 VAL   231      20.906  51.278  -1.548  1.00                 C  
ATOM   1707  N   LYS   232      20.475  50.264   2.838  1.00                 N  
ATOM   1708  CA  LYS   232      20.672  49.694   4.206  1.00                 C  
ATOM   1709  C   LYS   232      19.437  48.841   4.614  1.00                 C  
ATOM   1710  O   LYS   232      19.625  47.674   5.064  1.00                 O  
ATOM   1711  CB  LYS   232      20.914  50.812   5.222  1.00                 C  
ATOM   1712  CD  LYS   232      22.430  52.604   6.111  1.00                 C  
ATOM   1713  CE  LYS   232      23.773  53.299   5.961  1.00                 C  
ATOM   1714  CG  LYS   232      22.263  51.497   5.082  1.00                 C  
ATOM   1715  NZ  LYS   232      23.934  54.412   6.936  1.00                 N  
ATOM   1716  N   ALA   233      18.245  49.373   4.354  1.00                 N  
ATOM   1717  CA  ALA   233      16.978  48.649   4.740  1.00                 C  
ATOM   1718  C   ALA   233      16.856  47.378   3.902  1.00                 C  
ATOM   1719  O   ALA   233      16.626  46.295   4.448  1.00                 O  
ATOM   1720  CB  ALA   233      15.771  49.554   4.548  1.00                 C  
ATOM   1721  N   THR   234      17.080  47.477   2.617  1.00                 N  
ATOM   1722  CA  THR   234      17.005  46.379   1.683  1.00                 C  
ATOM   1723  C   THR   234      18.033  45.251   2.009  1.00                 C  
ATOM   1724  O   THR   234      17.670  44.072   2.085  1.00                 O  
ATOM   1725  CB  THR   234      17.235  46.852   0.236  1.00                 C  
ATOM   1726  OG1 THR   234      16.207  47.779  -0.136  1.00                 O  
ATOM   1727  CG2 THR   234      17.195  45.673  -0.723  1.00                 C  
ATOM   1728  N   LEU   235      19.319  45.623   2.171  1.00                 N  
ATOM   1729  CA  LEU   235      20.326  44.628   2.530  1.00                 C  
ATOM   1730  C   LEU   235      20.123  44.068   3.921  1.00                 C  
ATOM   1731  O   LEU   235      20.307  42.881   4.127  1.00                 O  
ATOM   1732  CB  LEU   235      21.731  45.226   2.428  1.00                 C  
ATOM   1733  CG  LEU   235      22.221  45.566   1.019  1.00                 C  
ATOM   1734  CD1 LEU   235      23.548  46.308   1.077  1.00                 C  
ATOM   1735  CD2 LEU   235      22.356  44.307   0.177  1.00                 C  
ATOM   1736  N   MET   236      19.666  44.873   4.880  1.00                 N  
ATOM   1737  CA  MET   236      19.485  44.353   6.259  1.00                 C  
ATOM   1738  C   MET   236      18.414  43.233   6.221  1.00                 C  
ATOM   1739  O   MET   236      18.557  42.199   6.923  1.00                 O  
ATOM   1740  CB  MET   236      19.084  45.483   7.209  1.00                 C  
ATOM   1741  SD  MET   236      19.772  47.632   8.816  1.00                 S  
ATOM   1742  CE  MET   236      18.586  48.675   7.972  1.00                 C  
ATOM   1743  CG  MET   236      20.200  46.471   7.505  1.00                 C  
ATOM   1744  N   LYS   237      17.369  43.439   5.425  1.00                 N  
ATOM   1745  CA  LYS   237      16.247  42.485   5.453  1.00                 C  
ATOM   1746  C   LYS   237      16.725  41.127   4.992  1.00                 C  
ATOM   1747  O   LYS   237      16.161  40.088   5.386  1.00                 O  
ATOM   1748  CB  LYS   237      15.097  42.985   4.577  1.00                 C  
ATOM   1749  CD  LYS   237      13.339  44.729   4.163  1.00                 C  
ATOM   1750  CE  LYS   237      12.203  43.749   3.918  1.00                 C  
ATOM   1751  CG  LYS   237      14.344  44.171   5.158  1.00                 C  
ATOM   1752  NZ  LYS   237      11.164  44.318   3.016  1.00                 N  
ATOM   1753  N   LYS   238      17.758  41.118   4.166  1.00                 N  
ATOM   1754  CA  LYS   238      18.275  39.881   3.609  1.00                 C  
ATOM   1755  C   LYS   238      19.552  39.416   4.320  1.00                 C  
ATOM   1756  O   LYS   238      20.168  38.432   3.909  1.00                 O  
ATOM   1757  CB  LYS   238      18.552  40.042   2.113  1.00                 C  
ATOM   1758  CD  LYS   238      17.654  40.415  -0.201  1.00                 C  
ATOM   1759  CE  LYS   238      16.409  40.643  -1.042  1.00                 C  
ATOM   1760  CG  LYS   238      17.309  40.289   1.274  1.00                 C  
ATOM   1761  NZ  LYS   238      16.734  40.789  -2.487  1.00                 N  
ATOM   1762  N   ARG   239      19.991  40.147   5.359  1.00                 N  
ATOM   1763  CA  ARG   239      21.307  39.885   6.035  1.00                 C  
ATOM   1764  C   ARG   239      22.399  39.868   4.954  1.00                 C  
ATOM   1765  O   ARG   239      23.287  38.969   4.887  1.00                 O  
ATOM   1766  CB  ARG   239      21.257  38.568   6.812  1.00                 C  
ATOM   1767  CD  ARG   239      20.303  37.250   8.723  1.00                 C  
ATOM   1768  NE  ARG   239      19.338  37.223   9.820  1.00                 N  
ATOM   1769  CG  ARG   239      20.239  38.552   7.941  1.00                 C  
ATOM   1770  CZ  ARG   239      19.157  36.185  10.630  1.00                 C  
ATOM   1771  NH1 ARG   239      18.256  36.251  11.601  1.00                 N  
ATOM   1772  NH2 ARG   239      19.877  35.083  10.467  1.00                 N  
ATOM   1773  N   ALA   240      22.319  40.892   4.083  1.00                 N  
ATOM   1774  CA  ALA   240      23.392  41.083   3.049  1.00                 C  
ATOM   1775  C   ALA   240      24.248  42.303   3.312  1.00                 C  
ATOM   1776  O   ALA   240      24.795  42.884   2.359  1.00                 O  
ATOM   1777  CB  ALA   240      22.778  41.191   1.662  1.00                 C  
ATOM   1778  N   LEU   241      24.359  42.690   4.594  1.00                 N  
ATOM   1779  CA  LEU   241      25.180  43.841   4.963  1.00                 C  
ATOM   1780  C   LEU   241      26.683  43.524   5.009  1.00                 C  
ATOM   1781  O   LEU   241      27.520  44.475   5.022  1.00                 O  
ATOM   1782  CB  LEU   241      24.748  44.394   6.323  1.00                 C  
ATOM   1783  CG  LEU   241      23.343  44.995   6.394  1.00                 C  
ATOM   1784  CD1 LEU   241      22.998  45.387   7.823  1.00                 C  
ATOM   1785  CD2 LEU   241      23.226  46.200   5.473  1.00                 C  
ATOM   1786  N   GLU   242      27.012  42.232   5.097  1.00                 N  
ATOM   1787  CA  GLU   242      28.398  41.793   4.945  1.00                 C  
ATOM   1788  C   GLU   242      28.462  40.960   3.657  1.00                 C  
ATOM   1789  O   GLU   242      27.590  40.073   3.423  1.00                 O  
ATOM   1790  CB  GLU   242      28.847  41.000   6.174  1.00                 C  
ATOM   1791  CD  GLU   242      29.346  40.997   8.650  1.00                 C  
ATOM   1792  CG  GLU   242      28.891  41.814   7.456  1.00                 C  
ATOM   1793  OE1 GLU   242      30.023  39.969   8.442  1.00                 O  
ATOM   1794  OE2 GLU   242      29.026  41.386   9.793  1.00                 O  
ATOM   1795  N   PHE   243      29.424  41.284   2.784  1.00                 N  
ATOM   1796  CA  PHE   243      29.410  40.721   1.418  1.00                 C  
ATOM   1797  C   PHE   243      30.820  40.753   0.862  1.00                 C  
ATOM   1798  O   PHE   243      31.675  41.515   1.339  1.00                 O  
ATOM   1799  CB  PHE   243      28.443  41.502   0.526  1.00                 C  
ATOM   1800  CG  PHE   243      28.818  42.945   0.343  1.00                 C  
ATOM   1801  CZ  PHE   243      29.508  45.617   0.010  1.00                 C  
ATOM   1802  CD1 PHE   243      29.609  43.340  -0.721  1.00                 C  
ATOM   1803  CE1 PHE   243      29.954  44.667  -0.889  1.00                 C  
ATOM   1804  CD2 PHE   243      28.379  43.907   1.235  1.00                 C  
ATOM   1805  CE2 PHE   243      28.724  45.235   1.067  1.00                 C  
ATOM   1806  N   ASN   244      31.050  39.942  -0.143  1.00                 N  
ATOM   1807  CA  ASN   244      32.370  39.842  -0.787  1.00                 C  
ATOM   1808  C   ASN   244      32.195  40.753  -2.003  1.00                 C  
ATOM   1809  O   ASN   244      31.542  40.402  -2.979  1.00                 O  
ATOM   1810  CB  ASN   244      32.704  38.382  -1.101  1.00                 C  
ATOM   1811  CG  ASN   244      32.869  37.541   0.150  1.00                 C  
ATOM   1812  OD1 ASN   244      33.611  37.906   1.062  1.00                 O  
ATOM   1813  ND2 ASN   244      32.176  36.409   0.195  1.00                 N  
ATOM   1814  N   TRP   245      32.772  41.942  -1.868  1.00                 N  
ATOM   1815  CA  TRP   245      32.609  42.974  -2.885  1.00                 C  
ATOM   1816  C   TRP   245      33.699  42.804  -3.987  1.00                 C  
ATOM   1817  O   TRP   245      34.941  42.989  -3.729  1.00                 O  
ATOM   1818  CB  TRP   245      32.686  44.365  -2.254  1.00                 C  
ATOM   1819  CG  TRP   245      32.475  45.480  -3.231  1.00                 C  
ATOM   1820  CD1 TRP   245      32.512  45.394  -4.593  1.00                 C  
ATOM   1821  NE1 TRP   245      32.271  46.626  -5.153  1.00                 N  
ATOM   1822  CD2 TRP   245      32.193  46.851  -2.923  1.00                 C  
ATOM   1823  CE2 TRP   245      32.072  47.536  -4.145  1.00                 C  
ATOM   1824  CH2 TRP   245      31.644  49.574  -3.033  1.00                 C  
ATOM   1825  CZ2 TRP   245      31.797  48.901  -4.212  1.00                 C  
ATOM   1826  CE3 TRP   245      32.032  47.565  -1.732  1.00                 C  
ATOM   1827  CZ3 TRP   245      31.759  48.918  -1.803  1.00                 C  
ATOM   1828  N   ARG   246      33.231  42.389  -5.175  1.00                 N  
ATOM   1829  CA  ARG   246      34.088  42.254  -6.375  1.00                 C  
ATOM   1830  C   ARG   246      33.804  43.364  -7.364  1.00                 C  
ATOM   1831  O   ARG   246      32.729  44.029  -7.321  1.00                 O  
ATOM   1832  CB  ARG   246      33.876  40.889  -7.034  1.00                 C  
ATOM   1833  CD  ARG   246      32.331  39.300  -8.210  1.00                 C  
ATOM   1834  NE  ARG   246      32.381  38.201  -7.249  1.00                 N  
ATOM   1835  CG  ARG   246      32.460  40.655  -7.534  1.00                 C  
ATOM   1836  CZ  ARG   246      32.311  36.916  -7.579  1.00                 C  
ATOM   1837  NH1 ARG   246      32.365  35.985  -6.635  1.00                 N  
ATOM   1838  NH2 ARG   246      32.188  36.563  -8.851  1.00                 N  
ATOM   1839  N   GLN   247      34.738  43.483  -8.299  1.00                 N  
ATOM   1840  CA  GLN   247      34.606  44.532  -9.325  1.00                 C  
ATOM   1841  C   GLN   247      33.508  44.129 -10.288  1.00                 C  
ATOM   1842  O   GLN   247      33.277  42.916 -10.532  1.00                 O  
ATOM   1843  CB  GLN   247      35.937  44.743 -10.050  1.00                 C  
ATOM   1844  CD  GLN   247      36.785  46.637  -8.610  1.00                 C  
ATOM   1845  CG  GLN   247      37.057  45.249  -9.156  1.00                 C  
ATOM   1846  OE1 GLN   247      36.532  47.573  -9.368  1.00                 O  
ATOM   1847  NE2 GLN   247      36.838  46.773  -7.290  1.00                 N  
ATOM   1848  N   MET   248      32.876  45.119 -10.909  1.00                 N  
ATOM   1849  CA  MET   248      31.738  44.822 -11.778  1.00                 C  
ATOM   1850  C   MET   248      32.027  43.891 -12.965  1.00                 C  
ATOM   1851  O   MET   248      31.100  43.264 -13.459  1.00                 O  
ATOM   1852  CB  MET   248      31.143  46.114 -12.342  1.00                 C  
ATOM   1853  SD  MET   248      29.169  47.463 -13.742  1.00                 S  
ATOM   1854  CE  MET   248      28.655  48.236 -12.211  1.00                 C  
ATOM   1855  CG  MET   248      29.857  45.914 -13.128  1.00                 C  
ATOM   1856  N   TRP   249      33.263  43.857 -13.438  1.00                 N  
ATOM   1857  CA  TRP   249      33.582  43.008 -14.590  1.00                 C  
ATOM   1858  C   TRP   249      34.235  41.690 -14.194  1.00                 C  
ATOM   1859  O   TRP   249      34.703  40.955 -15.083  1.00                 O  
ATOM   1860  CB  TRP   249      34.501  43.749 -15.563  1.00                 C  
ATOM   1861  CG  TRP   249      35.755  44.266 -14.928  1.00                 C  
ATOM   1862  CD1 TRP   249      35.965  45.520 -14.431  1.00                 C  
ATOM   1863  NE1 TRP   249      37.240  45.623 -13.927  1.00                 N  
ATOM   1864  CD2 TRP   249      36.974  43.542 -14.722  1.00                 C  
ATOM   1865  CE2 TRP   249      37.878  44.419 -14.095  1.00                 C  
ATOM   1866  CH2 TRP   249      39.551  42.754 -14.036  1.00                 C  
ATOM   1867  CZ2 TRP   249      39.172  44.035 -13.747  1.00                 C  
ATOM   1868  CE3 TRP   249      37.389  42.237 -15.005  1.00                 C  
ATOM   1869  CZ3 TRP   249      38.673  41.861 -14.659  1.00                 C  
ATOM   1870  N   ASP   250      34.314  41.412 -12.879  1.00                 N  
ATOM   1871  CA  ASP   250      35.141  40.286 -12.401  1.00                 C  
ATOM   1872  C   ASP   250      34.316  38.975 -12.373  1.00                 C  
ATOM   1873  O   ASP   250      33.464  38.761 -11.476  1.00                 O  
ATOM   1874  CB  ASP   250      35.706  40.588 -11.012  1.00                 C  
ATOM   1875  CG  ASP   250      36.613  39.487 -10.500  1.00                 C  
ATOM   1876  OD1 ASP   250      36.676  38.420 -11.146  1.00                 O  
ATOM   1877  OD2 ASP   250      37.262  39.691  -9.452  1.00                 O  
ATOM   1878  N   GLN   251      34.502  38.104 -13.378  1.00                 N  
ATOM   1879  CA  GLN   251      33.658  36.905 -13.459  1.00                 C  
ATOM   1880  C   GLN   251      34.075  35.885 -12.398  1.00                 C  
ATOM   1881  O   GLN   251      33.248  35.155 -11.841  1.00                 O  
ATOM   1882  CB  GLN   251      33.739  36.286 -14.856  1.00                 C  
ATOM   1883  CD  GLN   251      32.854  34.568 -16.482  1.00                 C  
ATOM   1884  CG  GLN   251      32.817  35.095 -15.062  1.00                 C  
ATOM   1885  OE1 GLN   251      33.100  35.318 -17.427  1.00                 O  
ATOM   1886  NE2 GLN   251      32.610  33.272 -16.638  1.00                 N  
ATOM   1887  N   THR   252      35.354  35.888 -12.118  1.00                 N  
ATOM   1888  CA  THR   252      35.956  34.860 -11.279  1.00                 C  
ATOM   1889  C   THR   252      35.787  35.154  -9.793  1.00                 C  
ATOM   1890  O   THR   252      35.534  34.243  -8.987  1.00                 O  
ATOM   1891  CB  THR   252      37.456  34.691 -11.582  1.00                 C  
ATOM   1892  OG1 THR   252      37.629  34.294 -12.948  1.00                 O  
ATOM   1893  CG2 THR   252      38.065  33.625 -10.684  1.00                 C  
ATOM   1894  N   SER   253      35.919  36.419  -9.427  1.00                 N  
ATOM   1895  CA  SER   253      35.909  36.761  -8.037  1.00                 C  
ATOM   1896  C   SER   253      37.275  37.062  -7.438  1.00                 C  
ATOM   1897  O   SER   253      37.308  37.285  -6.248  1.00                 O  
ATOM   1898  CB  SER   253      35.271  35.640  -7.214  1.00                 C  
ATOM   1899  OG  SER   253      36.168  34.556  -7.046  1.00                 O  
ATOM   1900  N   GLU   254      38.384  37.128  -8.213  1.00                 N  
ATOM   1901  CA  GLU   254      39.702  37.282  -7.531  1.00                 C  
ATOM   1902  C   GLU   254      39.905  38.686  -6.940  1.00                 C  
ATOM   1903  O   GLU   254      40.881  38.932  -6.244  1.00                 O  
ATOM   1904  CB  GLU   254      40.846  36.974  -8.499  1.00                 C  
ATOM   1905  CD  GLU   254      41.203  34.570  -7.810  1.00                 C  
ATOM   1906  CG  GLU   254      40.903  35.524  -8.951  1.00                 C  
ATOM   1907  OE1 GLU   254      41.996  34.940  -6.920  1.00                 O  
ATOM   1908  OE2 GLU   254      40.643  33.453  -7.808  1.00                 O  
ATOM   1909  N   ASN   255      39.067  39.633  -7.337  1.00                 N  
ATOM   1910  CA  ASN   255      39.202  41.019  -6.827  1.00                 C  
ATOM   1911  C   ASN   255      38.434  41.138  -5.493  1.00                 C  
ATOM   1912  O   ASN   255      38.480  42.213  -4.849  1.00                 O  
ATOM   1913  CB  ASN   255      38.698  42.023  -7.865  1.00                 C  
ATOM   1914  CG  ASN   255      39.601  42.109  -9.079  1.00                 C  
ATOM   1915  OD1 ASN   255      40.802  41.850  -8.992  1.00                 O  
ATOM   1916  ND2 ASN   255      39.026  42.475 -10.219  1.00                 N  
ATOM   1917  N   ASP   256      37.734  40.058  -5.088  1.00                 N  
ATOM   1918  CA  ASP   256      36.711  40.226  -4.054  1.00                 C  
ATOM   1919  C   ASP   256      37.328  40.612  -2.685  1.00                 C  
ATOM   1920  O   ASP   256      38.418  40.135  -2.344  1.00                 O  
ATOM   1921  CB  ASP   256      35.886  38.946  -3.903  1.00                 C  
ATOM   1922  CG  ASP   256      36.731  37.752  -3.504  1.00                 C  
ATOM   1923  OD1 ASP   256      37.662  37.404  -4.260  1.00                 O  
ATOM   1924  OD2 ASP   256      36.462  37.165  -2.435  1.00                 O  
ATOM   1925  N   ILE   257      36.669  41.516  -1.950  1.00                 N  
ATOM   1926  CA  ILE   257      37.146  41.884  -0.591  1.00                 C  
ATOM   1927  C   ILE   257      35.951  41.910   0.384  1.00                 C  
ATOM   1928  O   ILE   257      34.920  42.522   0.070  1.00                 O  
ATOM   1929  CB  ILE   257      37.875  43.241  -0.597  1.00                 C  
ATOM   1930  CD1 ILE   257      39.426  44.692   0.812  1.00                 C  
ATOM   1931  CG1 ILE   257      38.430  43.554   0.794  1.00                 C  
ATOM   1932  CG2 ILE   257      36.951  44.340  -1.099  1.00                 C  
ATOM   1933  N   PHE   258      36.112  41.209   1.509  1.00                 N  
ATOM   1934  CA  PHE   258      35.060  41.143   2.474  1.00                 C  
ATOM   1935  C   PHE   258      34.773  42.547   3.019  1.00                 C  
ATOM   1936  O   PHE   258      35.685  43.255   3.449  1.00                 O  
ATOM   1937  CB  PHE   258      35.431  40.183   3.606  1.00                 C  
ATOM   1938  CG  PHE   258      35.400  38.735   3.209  1.00                 C  
ATOM   1939  CZ  PHE   258      35.340  36.054   2.478  1.00                 C  
ATOM   1940  CD1 PHE   258      35.979  38.316   2.023  1.00                 C  
ATOM   1941  CE1 PHE   258      35.950  36.984   1.657  1.00                 C  
ATOM   1942  CD2 PHE   258      34.793  37.793   4.019  1.00                 C  
ATOM   1943  CE2 PHE   258      34.765  36.461   3.653  1.00                 C  
ATOM   1944  N   CYS   259      33.495  42.920   2.997  1.00                 N  
ATOM   1945  CA  CYS   259      33.053  44.276   3.343  1.00                 C  
ATOM   1946  C   CYS   259      31.921  44.198   4.314  1.00                 C  
ATOM   1947  O   CYS   259      30.950  43.416   4.153  1.00                 O  
ATOM   1948  CB  CYS   259      32.643  45.043   2.084  1.00                 C  
ATOM   1949  SG  CYS   259      32.111  46.744   2.387  1.00                 S  
ATOM   1950  N   HIS   260      32.029  45.041   5.309  1.00                 N  
ATOM   1951  CA  HIS   260      30.945  45.202   6.286  1.00                 C  
ATOM   1952  C   HIS   260      30.318  46.591   6.095  1.00                 C  
ATOM   1953  O   HIS   260      31.002  47.585   6.244  1.00                 O  
ATOM   1954  CB  HIS   260      31.475  45.018   7.709  1.00                 C  
ATOM   1955  CG  HIS   260      30.418  45.118   8.765  1.00                 C  
ATOM   1956  ND1 HIS   260      29.871  46.320   9.160  1.00                 N  
ATOM   1957  CE1 HIS   260      28.955  46.091  10.117  1.00                 C  
ATOM   1958  CD2 HIS   260      29.704  44.174   9.612  1.00                 C  
ATOM   1959  NE2 HIS   260      28.849  44.805  10.393  1.00                 N  
ATOM   1960  N   LEU   261      29.013  46.634   5.802  1.00                 N  
ATOM   1961  CA  LEU   261      28.280  47.886   5.754  1.00                 C  
ATOM   1962  C   LEU   261      27.563  48.018   7.082  1.00                 C  
ATOM   1963  O   LEU   261      26.776  47.121   7.450  1.00                 O  
ATOM   1964  CB  LEU   261      27.317  47.898   4.565  1.00                 C  
ATOM   1965  CG  LEU   261      26.445  49.145   4.412  1.00                 C  
ATOM   1966  CD1 LEU   261      27.300  50.366   4.108  1.00                 C  
ATOM   1967  CD2 LEU   261      25.404  48.943   3.321  1.00                 C  
ATOM   1968  N   MET   262      27.786  49.130   7.775  1.00                 N  
ATOM   1969  CA  MET   262      27.021  49.467   8.972  1.00                 C  
ATOM   1970  C   MET   262      25.549  49.720   8.607  1.00                 C  
ATOM   1971  O   MET   262      25.258  50.199   7.498  1.00                 O  
ATOM   1972  CB  MET   262      27.622  50.692   9.665  1.00                 C  
ATOM   1973  SD  MET   262      29.672  51.920  11.066  1.00                 S  
ATOM   1974  CE  MET   262      28.582  52.109  12.474  1.00                 C  
ATOM   1975  CG  MET   262      28.982  50.443  10.296  1.00                 C  
ATOM   1976  N   ALA   263      24.610  49.361   9.542  1.00                 N  
ATOM   1977  CA  ALA   263      23.187  49.360   9.167  1.00                 C  
ATOM   1978  C   ALA   263      22.380  50.631   9.390  1.00                 C  
ATOM   1979  O   ALA   263      21.271  50.731   8.847  1.00                 O  
ATOM   1980  CB  ALA   263      22.446  48.254   9.903  1.00                 C  
ATOM   1981  N   TYR   264      22.900  51.554  10.166  1.00                 N  
ATOM   1982  CA  TYR   264      22.094  52.661  10.642  1.00                 C  
ATOM   1983  C   TYR   264      22.526  54.047  10.108  1.00                 C  
ATOM   1984  O   TYR   264      23.414  54.121   9.303  1.00                 O  
ATOM   1985  CB  TYR   264      22.105  52.713  12.171  1.00                 C  
ATOM   1986  CG  TYR   264      21.463  51.514  12.830  1.00                 C  
ATOM   1987  OH  TYR   264      19.712  48.206  14.642  1.00                 O  
ATOM   1988  CZ  TYR   264      20.290  49.301  14.042  1.00                 C  
ATOM   1989  CD1 TYR   264      22.210  50.381  13.127  1.00                 C  
ATOM   1990  CE1 TYR   264      21.632  49.279  13.729  1.00                 C  
ATOM   1991  CD2 TYR   264      20.112  51.518  13.153  1.00                 C  
ATOM   1992  CE2 TYR   264      19.517  50.426  13.755  1.00                 C  
ATOM   1993  N   ARG   265      21.852  55.085  10.573  1.00                 N  
ATOM   1994  CA  ARG   265      21.873  56.400   9.944  1.00                 C  
ATOM   1995  C   ARG   265      23.217  57.102  10.166  1.00                 C  
ATOM   1996  O   ARG   265      23.610  57.929   9.349  1.00                 O  
ATOM   1997  CB  ARG   265      20.734  57.269  10.481  1.00                 C  
ATOM   1998  CD  ARG   265      18.267  57.699  10.644  1.00                 C  
ATOM   1999  NE  ARG   265      16.931  57.299  10.208  1.00                 N  
ATOM   2000  CG  ARG   265      19.351  56.826  10.034  1.00                 C  
ATOM   2001  CZ  ARG   265      15.804  57.819  10.682  1.00                 C  
ATOM   2002  NH1 ARG   265      14.634  57.393  10.225  1.00                 N  
ATOM   2003  NH2 ARG   265      15.848  58.763  11.611  1.00                 N  
ATOM   2004  N   GLY   266      23.919  56.742  11.255  1.00                 N  
ATOM   2005  CA  GLY   266      25.180  57.456  11.561  1.00                 C  
ATOM   2006  C   GLY   266      26.201  56.527  12.171  1.00                 C  
ATOM   2007  O   GLY   266      25.850  55.408  12.573  1.00                 O  
ATOM   2008  N   TYR   267      27.466  56.953  12.231  1.00                 N  
ATOM   2009  CA  TYR   267      28.441  56.216  13.051  1.00                 C  
ATOM   2010  C   TYR   267      28.524  56.712  14.501  1.00                 C  
ATOM   2011  O   TYR   267      29.369  56.152  15.288  1.00                 O  
ATOM   2012  CB  TYR   267      29.835  56.293  12.425  1.00                 C  
ATOM   2013  CG  TYR   267      30.371  57.701  12.297  1.00                 C  
ATOM   2014  OH  TYR   267      31.852  61.572  11.959  1.00                 O  
ATOM   2015  CZ  TYR   267      31.361  60.291  12.069  1.00                 C  
ATOM   2016  CD1 TYR   267      30.984  58.330  13.373  1.00                 C  
ATOM   2017  CE1 TYR   267      31.477  59.616  13.265  1.00                 C  
ATOM   2018  CD2 TYR   267      30.263  58.397  11.099  1.00                 C  
ATOM   2019  CE2 TYR   267      30.751  59.684  10.973  1.00                 C  
ATOM   2020  N   TRP   268      27.690  57.692  14.909  1.00                 N  
ATOM   2021  CA  TRP   268      27.756  58.144  16.297  1.00                 C  
ATOM   2022  C   TRP   268      27.198  57.080  17.304  1.00                 C  
ATOM   2023  O   TRP   268      26.688  56.035  16.880  1.00                 O  
ATOM   2024  CB  TRP   268      26.987  59.456  16.471  1.00                 C  
ATOM   2025  CG  TRP   268      25.533  59.348  16.127  1.00                 C  
ATOM   2026  CD1 TRP   268      24.519  58.976  16.961  1.00                 C  
ATOM   2027  NE1 TRP   268      23.321  58.995  16.290  1.00                 N  
ATOM   2028  CD2 TRP   268      24.930  59.617  14.856  1.00                 C  
ATOM   2029  CE2 TRP   268      23.549  59.387  14.994  1.00                 C  
ATOM   2030  CH2 TRP   268      23.163  59.960  12.736  1.00                 C  
ATOM   2031  CZ2 TRP   268      22.654  59.555  13.938  1.00                 C  
ATOM   2032  CE3 TRP   268      25.423  60.030  13.614  1.00                 C  
ATOM   2033  CZ3 TRP   268      24.532  60.196  12.571  1.00                 C  
ATOM   2034  N   ILE   269      27.271  57.371  18.613  1.00                 N  
ATOM   2035  CA  ILE   269      26.933  56.283  19.523  1.00                 C  
ATOM   2036  C   ILE   269      25.422  55.998  19.429  1.00                 C  
ATOM   2037  O   ILE   269      25.032  54.805  19.443  1.00                 O  
ATOM   2038  CB  ILE   269      27.343  56.610  20.971  1.00                 C  
ATOM   2039  CD1 ILE   269      29.351  57.246  22.407  1.00                 C  
ATOM   2040  CG1 ILE   269      28.866  56.673  21.093  1.00                 C  
ATOM   2041  CG2 ILE   269      26.737  55.603  21.936  1.00                 C  
ATOM   2042  N   GLY   270      24.584  57.049  19.368  1.00                 N  
ATOM   2043  CA  GLY   270      23.113  56.751  19.260  1.00                 C  
ATOM   2044  C   GLY   270      22.759  55.813  18.125  1.00                 C  
ATOM   2045  O   GLY   270      21.726  55.122  18.177  1.00                 O  
ATOM   2046  N   ASP   271      23.538  55.846  17.030  1.00                 N  
ATOM   2047  CA  ASP   271      23.173  55.015  15.873  1.00                 C  
ATOM   2048  C   ASP   271      24.125  53.825  15.663  1.00                 C  
ATOM   2049  O   ASP   271      24.185  53.278  14.555  1.00                 O  
ATOM   2050  CB  ASP   271      23.139  55.858  14.597  1.00                 C  
ATOM   2051  CG  ASP   271      22.029  56.891  14.610  1.00                 C  
ATOM   2052  OD1 ASP   271      21.132  56.788  15.473  1.00                 O  
ATOM   2053  OD2 ASP   271      22.056  57.804  13.758  1.00                 O  
ATOM   2054  N   VAL   272      24.757  53.393  16.764  1.00                 N  
ATOM   2055  CA  VAL   272      25.671  52.273  16.669  1.00                 C  
ATOM   2056  C   VAL   272      25.430  51.118  17.650  1.00                 C  
ATOM   2057  O   VAL   272      25.988  50.056  17.431  1.00                 O  
ATOM   2058  CB  VAL   272      27.133  52.720  16.854  1.00                 C  
ATOM   2059  CG1 VAL   272      27.534  53.696  15.759  1.00                 C  
ATOM   2060  CG2 VAL   272      27.329  53.345  18.227  1.00                 C  
ATOM   2061  N   CYS   273      24.653  51.312  18.710  1.00                 N  
ATOM   2062  CA  CYS   273      24.503  50.210  19.689  1.00                 C  
ATOM   2063  C   CYS   273      23.338  49.279  19.268  1.00                 C  
ATOM   2064  O   CYS   273      23.283  48.134  19.734  1.00                 O  
ATOM   2065  CB  CYS   273      24.266  50.769  21.093  1.00                 C  
ATOM   2066  SG  CYS   273      22.678  51.608  21.305  1.00                 S  
ATOM   2067  N   GLY   274      22.448  49.779  18.387  1.00                 N  
ATOM   2068  CA  GLY   274      21.187  49.075  17.999  1.00                 C  
ATOM   2069  C   GLY   274      20.258  50.041  17.338  1.00                 C  
ATOM   2070  O   GLY   274      20.679  51.156  16.975  1.00                 O  
ATOM   2071  N   PRO   275      19.032  49.593  17.032  1.00                 N  
ATOM   2072  CA  PRO   275      18.056  50.331  16.230  1.00                 C  
ATOM   2073  C   PRO   275      17.413  51.531  16.872  1.00                 C  
ATOM   2074  O   PRO   275      16.901  52.382  16.133  1.00                 O  
ATOM   2075  CB  PRO   275      16.974  49.295  15.919  1.00                 C  
ATOM   2076  CD  PRO   275      18.597  48.211  17.303  1.00                 C  
ATOM   2077  CG  PRO   275      17.130  48.261  16.983  1.00                 C  
ATOM   2078  N   ASN   276      16.816  51.399  18.047  1.00                 N  
ATOM   2079  CA  ASN   276      16.252  52.601  18.658  1.00                 C  
ATOM   2080  C   ASN   276      17.428  53.349  19.265  1.00                 C  
ATOM   2081  O   ASN   276      17.485  53.623  20.467  1.00                 O  
ATOM   2082  CB  ASN   276      15.175  52.228  19.679  1.00                 C  
ATOM   2083  CG  ASN   276      14.366  53.426  20.136  1.00                 C  
ATOM   2084  OD1 ASN   276      14.155  54.371  19.375  1.00                 O  
ATOM   2085  ND2 ASN   276      13.909  53.390  21.382  1.00                 N  
ATOM   2086  N   HIS   277      18.391  53.689  18.413  1.00                 N  
ATOM   2087  CA  HIS   277      19.594  54.400  18.828  1.00                 C  
ATOM   2088  C   HIS   277      19.328  55.793  19.353  1.00                 C  
ATOM   2089  O   HIS   277      19.968  56.259  20.300  1.00                 O  
ATOM   2090  CB  HIS   277      20.587  54.496  17.668  1.00                 C  
ATOM   2091  CG  HIS   277      20.106  55.342  16.530  1.00                 C  
ATOM   2092  ND1 HIS   277      19.166  54.904  15.622  1.00                 N  
ATOM   2093  CE1 HIS   277      18.939  55.878  14.723  1.00                 C  
ATOM   2094  CD2 HIS   277      20.389  56.684  16.041  1.00                 C  
ATOM   2095  NE2 HIS   277      19.669  56.949  14.968  1.00                 N  
ATOM   2096  N   GLN   278      18.373  56.492  18.746  1.00                 N  
ATOM   2097  CA  GLN   278      18.042  57.866  19.132  1.00                 C  
ATOM   2098  C   GLN   278      17.595  58.052  20.579  1.00                 C  
ATOM   2099  O   GLN   278      17.786  59.109  21.185  1.00                 O  
ATOM   2100  CB  GLN   278      16.940  58.425  18.230  1.00                 C  
ATOM   2101  CD  GLN   278      18.465  59.688  16.661  1.00                 C  
ATOM   2102  CG  GLN   278      17.370  58.646  16.789  1.00                 C  
ATOM   2103  OE1 GLN   278      18.312  60.822  17.114  1.00                 O  
ATOM   2104  NE2 GLN   278      19.575  59.304  16.041  1.00                 N  
ATOM   2105  N   HIS   279      16.989  57.018  21.153  1.00                 N  
ATOM   2106  CA  HIS   279      16.525  57.081  22.532  1.00                 C  
ATOM   2107  C   HIS   279      17.326  56.191  23.475  1.00                 C  
ATOM   2108  O   HIS   279      17.850  56.639  24.499  1.00                 O  
ATOM   2109  CB  HIS   279      15.047  56.694  22.618  1.00                 C  
ATOM   2110  CG  HIS   279      14.133  57.637  21.899  1.00                 C  
ATOM   2111  ND1 HIS   279      13.825  58.890  22.383  1.00                 N  
ATOM   2112  CE1 HIS   279      12.987  59.497  21.524  1.00                 C  
ATOM   2113  CD2 HIS   279      13.370  57.600  20.660  1.00                 C  
ATOM   2114  NE2 HIS   279      12.710  58.729  20.488  1.00                 N  
ATOM   2115  N   ILE   280      17.480  54.843  23.058  1.00                 N  
ATOM   2116  CA  ILE   280      18.142  53.989  24.020  1.00                 C  
ATOM   2117  C   ILE   280      19.671  54.122  23.871  1.00                 C  
ATOM   2118  O   ILE   280      20.354  54.271  24.874  1.00                 O  
ATOM   2119  CB  ILE   280      17.709  52.520  23.863  1.00                 C  
ATOM   2120  CD1 ILE   280      15.653  51.013  23.842  1.00                 C  
ATOM   2121  CG1 ILE   280      16.231  52.358  24.224  1.00                 C  
ATOM   2122  CG2 ILE   280      18.598  51.610  24.696  1.00                 C  
ATOM   2123  N   CYS   281      20.209  54.099  22.637  1.00                 N  
ATOM   2124  CA  CYS   281      21.687  54.015  22.474  1.00                 C  
ATOM   2125  C   CYS   281      22.307  55.321  23.032  1.00                 C  
ATOM   2126  O   CYS   281      23.398  55.252  23.623  1.00                 O  
ATOM   2127  CB  CYS   281      22.053  53.798  21.004  1.00                 C  
ATOM   2128  SG  CYS   281      21.592  52.176  20.352  1.00                 S  
ATOM   2129  N   ARG   282      21.583  56.448  22.865  1.00                 N  
ATOM   2130  CA  ARG   282      22.065  57.724  23.431  1.00                 C  
ATOM   2131  C   ARG   282      22.375  57.675  24.944  1.00                 C  
ATOM   2132  O   ARG   282      23.312  58.283  25.427  1.00                 O  
ATOM   2133  CB  ARG   282      21.045  58.838  23.186  1.00                 C  
ATOM   2134  CD  ARG   282      20.456  61.272  23.349  1.00                 C  
ATOM   2135  NE  ARG   282      20.188  61.417  21.921  1.00                 N  
ATOM   2136  CG  ARG   282      21.513  60.216  23.626  1.00                 C  
ATOM   2137  CZ  ARG   282      20.918  62.159  21.095  1.00                 C  
ATOM   2138  NH1 ARG   282      20.599  62.231  19.810  1.00                 N  
ATOM   2139  NH2 ARG   282      21.967  62.827  21.556  1.00                 N  
ATOM   2140  N   GLU   283      21.606  56.848  25.686  1.00                 N  
ATOM   2141  CA  GLU   283      21.846  56.663  27.106  1.00                 C  
ATOM   2142  C   GLU   283      23.142  55.905  27.455  1.00                 C  
ATOM   2143  O   GLU   283      23.552  55.838  28.605  1.00                 O  
ATOM   2144  CB  GLU   283      20.676  55.920  27.755  1.00                 C  
ATOM   2145  CD  GLU   283      18.240  55.938  28.421  1.00                 C  
ATOM   2146  CG  GLU   283      19.378  56.710  27.782  1.00                 C  
ATOM   2147  OE1 GLU   283      18.453  54.764  28.792  1.00                 O  
ATOM   2148  OE2 GLU   283      17.135  56.506  28.550  1.00                 O  
ATOM   2149  N   TYR   284      23.819  55.354  26.417  1.00                 N  
ATOM   2150  CA  TYR   284      25.111  54.659  26.587  1.00                 C  
ATOM   2151  C   TYR   284      26.271  55.396  25.926  1.00                 C  
ATOM   2152  O   TYR   284      27.377  54.848  25.755  1.00                 O  
ATOM   2153  CB  TYR   284      25.033  53.238  26.024  1.00                 C  
ATOM   2154  CG  TYR   284      24.038  52.351  26.737  1.00                 C  
ATOM   2155  OH  TYR   284      21.289  49.912  28.683  1.00                 O  
ATOM   2156  CZ  TYR   284      22.200  50.719  28.040  1.00                 C  
ATOM   2157  CD1 TYR   284      22.810  52.052  26.159  1.00                 C  
ATOM   2158  CE1 TYR   284      21.894  51.242  26.802  1.00                 C  
ATOM   2159  CD2 TYR   284      24.329  51.815  27.984  1.00                 C  
ATOM   2160  CE2 TYR   284      23.425  51.002  28.643  1.00                 C  
ATOM   2161  N   ALA   285      26.000  56.653  25.606  1.00                 N  
ATOM   2162  CA  ALA   285      27.080  57.634  25.351  1.00                 C  
ATOM   2163  C   ALA   285      27.346  58.504  26.581  1.00                 C  
ATOM   2164  O   ALA   285      26.642  59.510  26.838  1.00                 O  
ATOM   2165  CB  ALA   285      26.728  58.512  24.160  1.00                 C  
ATOM   2166  N   PHE   286      28.362  58.122  27.355  1.00                 N  
ATOM   2167  CA  PHE   286      28.519  58.702  28.689  1.00                 C  
ATOM   2168  C   PHE   286      29.130  60.068  28.684  1.00                 C  
ATOM   2169  O   PHE   286      29.291  60.682  29.756  1.00                 O  
ATOM   2170  CB  PHE   286      29.370  57.789  29.574  1.00                 C  
ATOM   2171  CG  PHE   286      28.692  56.501  29.945  1.00                 C  
ATOM   2172  CZ  PHE   286      27.433  54.121  30.636  1.00                 C  
ATOM   2173  CD1 PHE   286      29.092  55.303  29.379  1.00                 C  
ATOM   2174  CE1 PHE   286      28.469  54.118  29.721  1.00                 C  
ATOM   2175  CD2 PHE   286      27.654  56.487  30.859  1.00                 C  
ATOM   2176  CE2 PHE   286      27.030  55.302  31.201  1.00                 C  
ATOM   2177  N   MET   287      29.463  60.579  27.498  1.00                 N  
ATOM   2178  CA  MET   287      29.813  61.997  27.383  1.00                 C  
ATOM   2179  C   MET   287      28.597  62.972  27.359  1.00                 C  
ATOM   2180  O   MET   287      28.802  64.168  27.242  1.00                 O  
ATOM   2181  CB  MET   287      30.643  62.244  26.121  1.00                 C  
ATOM   2182  SD  MET   287      33.060  62.151  24.771  1.00                 S  
ATOM   2183  CE  MET   287      32.353  61.148  23.467  1.00                 C  
ATOM   2184  CG  MET   287      32.043  61.654  26.174  1.00                 C  
ATOM   2185  N   HIS   288      27.462  62.501  26.849  1.00                 N  
ATOM   2186  CA  HIS   288      26.246  63.306  26.763  1.00                 C  
ATOM   2187  C   HIS   288      25.875  63.856  28.145  1.00                 C  
ATOM   2188  O   HIS   288      26.013  63.185  29.171  1.00                 O  
ATOM   2189  CB  HIS   288      25.095  62.478  26.188  1.00                 C  
ATOM   2190  CG  HIS   288      25.262  62.136  24.740  1.00                 C  
ATOM   2191  ND1 HIS   288      24.773  60.972  24.189  1.00                 N  
ATOM   2192  CE1 HIS   288      25.075  60.946  22.879  1.00                 C  
ATOM   2193  CD2 HIS   288      25.880  62.774  23.587  1.00                 C  
ATOM   2194  NE2 HIS   288      25.740  62.024  22.511  1.00                 N  
ATOM   2195  N   LYS   289      25.397  65.098  28.179  1.00                 N  
ATOM   2196  CA  LYS   289      25.001  65.729  29.438  1.00                 C  
ATOM   2197  C   LYS   289      23.539  66.169  29.450  1.00                 C  
ATOM   2198  O   LYS   289      23.124  67.037  30.223  1.00                 O  
ATOM   2199  CB  LYS   289      25.890  66.939  29.734  1.00                 C  
ATOM   2200  CD  LYS   289      27.627  65.724  31.077  1.00                 C  
ATOM   2201  CE  LYS   289      29.109  65.424  31.233  1.00                 C  
ATOM   2202  CG  LYS   289      27.367  66.606  29.867  1.00                 C  
ATOM   2203  NZ  LYS   289      29.370  64.483  32.357  1.00                 N  
ATOM   2204  N   ASP   290      22.738  65.562  28.577  1.00                 N  
ATOM   2205  CA  ASP   290      21.320  65.863  28.450  1.00                 C  
ATOM   2206  C   ASP   290      20.604  65.918  29.803  1.00                 C  
ATOM   2207  O   ASP   290      20.831  65.097  30.696  1.00                 O  
ATOM   2208  CB  ASP   290      20.631  64.829  27.557  1.00                 C  
ATOM   2209  CG  ASP   290      21.025  64.963  26.099  1.00                 C  
ATOM   2210  OD1 ASP   290      21.663  65.978  25.747  1.00                 O  
ATOM   2211  OD2 ASP   290      20.696  64.054  25.309  1.00                 O  
ATOM   2212  N   PRO   291      19.725  66.903  29.959  1.00                 N  
ATOM   2213  CA  PRO   291      18.958  67.077  31.189  1.00                 C  
ATOM   2214  C   PRO   291      17.972  65.911  31.361  1.00                 C  
ATOM   2215  O   PRO   291      17.883  65.279  32.417  1.00                 O  
ATOM   2216  CB  PRO   291      18.238  68.412  30.991  1.00                 C  
ATOM   2217  CD  PRO   291      19.662  68.170  29.082  1.00                 C  
ATOM   2218  CG  PRO   291      19.117  69.175  30.057  1.00                 C  
ATOM   2219  N   ARG   292      17.222  65.626  30.302  1.00                 N  
ATOM   2220  CA  ARG   292      16.245  64.537  30.290  1.00                 C  
ATOM   2221  C   ARG   292      16.636  63.581  29.158  1.00                 C  
ATOM   2222  O   ARG   292      17.316  63.955  28.199  1.00                 O  
ATOM   2223  CB  ARG   292      14.829  65.089  30.111  1.00                 C  
ATOM   2224  CD  ARG   292      12.932  66.449  31.035  1.00                 C  
ATOM   2225  NE  ARG   292      12.463  67.296  32.129  1.00                 N  
ATOM   2226  CG  ARG   292      14.360  65.976  31.253  1.00                 C  
ATOM   2227  CZ  ARG   292      11.231  67.785  32.218  1.00                 C  
ATOM   2228  NH1 ARG   292      10.893  68.547  33.250  1.00                 N  
ATOM   2229  NH2 ARG   292      10.339  67.513  31.276  1.00                 N  
ATOM   2230  N   ASP   293      16.205  62.324  29.261  1.00                 N  
ATOM   2231  CA  ASP   293      16.556  61.310  28.264  1.00                 C  
ATOM   2232  C   ASP   293      18.086  61.294  28.177  1.00                 C  
ATOM   2233  O   ASP   293      18.684  61.306  27.098  1.00                 O  
ATOM   2234  CB  ASP   293      15.897  61.629  26.921  1.00                 C  
ATOM   2235  CG  ASP   293      15.894  60.442  25.977  1.00                 C  
ATOM   2236  OD1 ASP   293      15.922  59.293  26.467  1.00                 O  
ATOM   2237  OD2 ASP   293      15.862  60.661  24.748  1.00                 O  
ATOM   2238  N   LYS   294      18.686  61.199  29.380  1.00                 N  
ATOM   2239  CA  LYS   294      20.099  61.287  29.420  1.00                 C  
ATOM   2240  C   LYS   294      20.721  59.959  29.857  1.00                 C  
ATOM   2241  O   LYS   294      20.025  59.059  30.377  1.00                 O  
ATOM   2242  CB  LYS   294      20.540  62.409  30.362  1.00                 C  
ATOM   2243  CD  LYS   294      20.624  63.335  32.694  1.00                 C  
ATOM   2244  CE  LYS   294      20.253  63.104  34.149  1.00                 C  
ATOM   2245  CG  LYS   294      20.155  62.186  31.816  1.00                 C  
ATOM   2246  NZ  LYS   294      20.671  64.241  35.016  1.00                 N  
ATOM   2247  N   VAL   295      22.031  59.809  29.604  1.00                 N  
ATOM   2248  CA  VAL   295      22.698  58.652  30.109  1.00                 C  
ATOM   2249  C   VAL   295      22.694  58.757  31.677  1.00                 C  
ATOM   2250  O   VAL   295      22.680  59.903  32.228  1.00                 O  
ATOM   2251  CB  VAL   295      24.127  58.533  29.546  1.00                 C  
ATOM   2252  CG1 VAL   295      24.093  58.410  28.031  1.00                 C  
ATOM   2253  CG2 VAL   295      24.966  59.729  29.969  1.00                 C  
ATOM   2254  N   VAL   296      22.678  57.615  32.365  1.00                 N  
ATOM   2255  CA  VAL   296      22.983  57.578  33.808  1.00                 C  
ATOM   2256  C   VAL   296      24.225  56.768  34.109  1.00                 C  
ATOM   2257  O   VAL   296      24.447  55.722  33.469  1.00                 O  
ATOM   2258  CB  VAL   296      21.802  57.014  34.620  1.00                 C  
ATOM   2259  CG1 VAL   296      22.167  56.917  36.093  1.00                 C  
ATOM   2260  CG2 VAL   296      20.564  57.877  34.430  1.00                 C  
ATOM   2261  N   PHE   297      25.006  57.213  35.096  1.00                 N  
ATOM   2262  CA  PHE   297      26.124  56.425  35.624  1.00                 C  
ATOM   2263  C   PHE   297      25.642  55.025  36.026  1.00                 C  
ATOM   2264  O   PHE   297      24.547  54.831  36.651  1.00                 O  
ATOM   2265  CB  PHE   297      26.764  57.136  36.818  1.00                 C  
ATOM   2266  CG  PHE   297      27.950  56.413  37.390  1.00                 C  
ATOM   2267  CZ  PHE   297      30.140  55.072  38.453  1.00                 C  
ATOM   2268  CD1 PHE   297      29.188  56.488  36.775  1.00                 C  
ATOM   2269  CE1 PHE   297      30.278  55.823  37.301  1.00                 C  
ATOM   2270  CD2 PHE   297      27.828  55.657  38.542  1.00                 C  
ATOM   2271  CE2 PHE   297      28.918  54.992  39.069  1.00                 C  
ATOM   2272  N   LEU   298      26.434  54.048  35.609  1.00                 N  
ATOM   2273  CA  LEU   298      26.165  52.678  35.914  1.00                 C  
ATOM   2274  C   LEU   298      26.622  52.461  37.387  1.00                 C  
ATOM   2275  O   LEU   298      27.752  52.813  37.783  1.00                 O  
ATOM   2276  CB  LEU   298      26.891  51.758  34.930  1.00                 C  
ATOM   2277  CG  LEU   298      26.476  51.873  33.462  1.00                 C  
ATOM   2278  CD1 LEU   298      27.349  50.987  32.586  1.00                 C  
ATOM   2279  CD2 LEU   298      25.010  51.509  33.287  1.00                 C  
ATOM   2280  N   THR   299      25.742  51.874  38.195  1.00                 N  
ATOM   2281  CA  THR   299      26.119  51.507  39.597  1.00                 C  
ATOM   2282  C   THR   299      25.569  50.088  39.871  1.00                 C  
ATOM   2283  O   THR   299      24.833  49.553  39.055  1.00                 O  
ATOM   2284  CB  THR   299      25.572  52.526  40.614  1.00                 C  
ATOM   2285  OG1 THR   299      24.140  52.467  40.630  1.00                 O  
ATOM   2286  CG2 THR   299      25.996  53.937  40.235  1.00                 C  
ATOM   2287  N   GLU   300      25.899  49.509  41.024  1.00                 N  
ATOM   2288  CA  GLU   300      25.302  48.218  41.403  1.00                 C  
ATOM   2289  C   GLU   300      23.789  48.296  41.424  1.00                 C  
ATOM   2290  O   GLU   300      23.142  47.314  41.053  1.00                 O  
ATOM   2291  CB  GLU   300      25.821  47.768  42.770  1.00                 C  
ATOM   2292  CD  GLU   300      27.777  46.968  44.154  1.00                 C  
ATOM   2293  CG  GLU   300      27.286  47.363  42.775  1.00                 C  
ATOM   2294  OE1 GLU   300      27.132  47.361  45.149  1.00                 O  
ATOM   2295  OE2 GLU   300      28.806  46.266  44.240  1.00                 O  
ATOM   2296  N   GLU   301      23.223  49.445  41.788  1.00                 N  
ATOM   2297  CA  GLU   301      21.738  49.624  41.820  1.00                 C  
ATOM   2298  C   GLU   301      21.013  49.590  40.511  1.00                 C  
ATOM   2299  O   GLU   301      19.809  49.378  40.506  1.00                 O  
ATOM   2300  CB  GLU   301      21.373  50.951  42.489  1.00                 C  
ATOM   2301  CD  GLU   301      21.316  52.334  44.601  1.00                 C  
ATOM   2302  CG  GLU   301      21.689  51.005  43.974  1.00                 C  
ATOM   2303  OE1 GLU   301      20.861  53.232  43.863  1.00                 O  
ATOM   2304  OE2 GLU   301      21.479  52.477  45.831  1.00                 O  
ATOM   2305  N   ASN   302      21.678  49.903  39.399  1.00                 N  
ATOM   2306  CA  ASN   302      20.963  49.971  38.147  1.00                 C  
ATOM   2307  C   ASN   302      21.635  49.114  37.084  1.00                 C  
ATOM   2308  O   ASN   302      21.075  48.985  36.033  1.00                 O  
ATOM   2309  CB  ASN   302      20.846  51.422  37.675  1.00                 C  
ATOM   2310  CG  ASN   302      22.194  52.048  37.378  1.00                 C  
ATOM   2311  OD1 ASN   302      23.211  51.357  37.319  1.00                 O  
ATOM   2312  ND2 ASN   302      22.206  53.363  37.190  1.00                 N  
ATOM   2313  N   ILE   303      22.780  48.511  37.386  1.00                 N  
ATOM   2314  CA  ILE   303      23.497  47.798  36.322  1.00                 C  
ATOM   2315  C   ILE   303      22.604  46.732  35.656  1.00                 C  
ATOM   2316  O   ILE   303      22.640  46.586  34.421  1.00                 O  
ATOM   2317  CB  ILE   303      24.783  47.138  36.852  1.00                 C  
ATOM   2318  CD1 ILE   303      26.147  47.751  34.788  1.00                 C  
ATOM   2319  CG1 ILE   303      25.648  46.644  35.691  1.00                 C  
ATOM   2320  CG2 ILE   303      24.445  46.017  37.824  1.00                 C  
ATOM   2321  N   ALA   304      21.812  45.961  36.444  1.00                 N  
ATOM   2322  CA  ALA   304      20.992  44.919  35.790  1.00                 C  
ATOM   2323  C   ALA   304      19.981  45.468  34.786  1.00                 C  
ATOM   2324  O   ALA   304      19.833  44.915  33.667  1.00                 O  
ATOM   2325  CB  ALA   304      20.246  44.100  36.832  1.00                 C  
ATOM   2326  N   GLU   305      19.285  46.553  35.148  1.00                 N  
ATOM   2327  CA  GLU   305      18.311  47.200  34.299  1.00                 C  
ATOM   2328  C   GLU   305      18.983  47.826  33.036  1.00                 C  
ATOM   2329  O   GLU   305      18.483  47.714  31.931  1.00                 O  
ATOM   2330  CB  GLU   305      17.555  48.279  35.077  1.00                 C  
ATOM   2331  CD  GLU   305      15.348  48.074  33.866  1.00                 C  
ATOM   2332  CG  GLU   305      16.485  48.993  34.267  1.00                 C  
ATOM   2333  OE1 GLU   305      15.190  47.012  34.504  1.00                 O  
ATOM   2334  OE2 GLU   305      14.614  48.416  32.915  1.00                 O  
ATOM   2335  N   ARG   306      20.086  48.514  33.264  1.00                 N  
ATOM   2336  CA  ARG   306      20.826  49.165  32.142  1.00                 C  
ATOM   2337  C   ARG   306      21.320  48.069  31.178  1.00                 C  
ATOM   2338  O   ARG   306      21.170  48.178  29.953  1.00                 O  
ATOM   2339  CB  ARG   306      21.989  50.001  32.681  1.00                 C  
ATOM   2340  CD  ARG   306      20.850  52.231  32.510  1.00                 C  
ATOM   2341  NE  ARG   306      21.749  52.777  31.495  1.00                 N  
ATOM   2342  CG  ARG   306      21.559  51.251  33.431  1.00                 C  
ATOM   2343  CZ  ARG   306      21.347  53.265  30.326  1.00                 C  
ATOM   2344  NH1 ARG   306      22.237  53.739  29.465  1.00                 N  
ATOM   2345  NH2 ARG   306      20.057  53.277  30.020  1.00                 N  
ATOM   2346  N   SER   307      21.880  47.025  31.767  1.00                 N  
ATOM   2347  CA  SER   307      22.377  45.823  30.985  1.00                 C  
ATOM   2348  C   SER   307      21.255  45.194  30.167  1.00                 C  
ATOM   2349  O   SER   307      21.387  44.941  28.985  1.00                 O  
ATOM   2350  CB  SER   307      22.983  44.783  31.929  1.00                 C  
ATOM   2351  OG  SER   307      24.157  45.279  32.548  1.00                 O  
ATOM   2352  N   ARG   308      20.099  45.006  30.780  1.00                 N  
ATOM   2353  CA  ARG   308      19.001  44.466  30.036  1.00                 C  
ATOM   2354  C   ARG   308      18.602  45.307  28.810  1.00                 C  
ATOM   2355  O   ARG   308      18.338  44.767  27.740  1.00                 O  
ATOM   2356  CB  ARG   308      17.773  44.304  30.934  1.00                 C  
ATOM   2357  CD  ARG   308      15.380  43.586  31.177  1.00                 C  
ATOM   2358  NE  ARG   308      14.908  44.901  31.602  1.00                 N  
ATOM   2359  CG  ARG   308      16.572  43.686  30.238  1.00                 C  
ATOM   2360  CZ  ARG   308      14.139  45.694  30.863  1.00                 C  
ATOM   2361  NH1 ARG   308      13.757  46.874  31.333  1.00                 N  
ATOM   2362  NH2 ARG   308      13.753  45.305  29.655  1.00                 N  
ATOM   2363  N   ILE   309      18.560  46.625  28.966  1.00                 N  
ATOM   2364  CA  ILE   309      18.267  47.563  27.893  1.00                 C  
ATOM   2365  C   ILE   309      19.310  47.501  26.754  1.00                 C  
ATOM   2366  O   ILE   309      18.929  47.484  25.567  1.00                 O  
ATOM   2367  CB  ILE   309      18.177  49.009  28.416  1.00                 C  
ATOM   2368  CD1 ILE   309      16.943  50.466  30.105  1.00                 C  
ATOM   2369  CG1 ILE   309      16.951  49.175  29.315  1.00                 C  
ATOM   2370  CG2 ILE   309      18.169  49.995  27.258  1.00                 C  
ATOM   2371  N   LEU   310      20.592  47.518  27.147  1.00                 N  
ATOM   2372  CA  LEU   310      21.710  47.575  26.170  1.00                 C  
ATOM   2373  C   LEU   310      21.811  46.249  25.409  1.00                 C  
ATOM   2374  O   LEU   310      21.946  46.226  24.171  1.00                 O  
ATOM   2375  CB  LEU   310      23.027  47.891  26.881  1.00                 C  
ATOM   2376  CG  LEU   310      24.274  47.967  25.997  1.00                 C  
ATOM   2377  CD1 LEU   310      24.123  49.058  24.948  1.00                 C  
ATOM   2378  CD2 LEU   310      25.517  48.210  26.839  1.00                 C  
ATOM   2379  N   TYR   311      21.739  45.127  26.142  1.00                 N  
ATOM   2380  CA  TYR   311      21.788  43.846  25.444  1.00                 C  
ATOM   2381  C   TYR   311      20.669  43.671  24.452  1.00                 C  
ATOM   2382  O   TYR   311      20.833  42.971  23.427  1.00                 O  
ATOM   2383  CB  TYR   311      21.752  42.689  26.444  1.00                 C  
ATOM   2384  CG  TYR   311      21.805  41.321  25.802  1.00                 C  
ATOM   2385  OH  TYR   311      21.964  37.562  24.031  1.00                 O  
ATOM   2386  CZ  TYR   311      21.910  38.806  24.617  1.00                 C  
ATOM   2387  CD1 TYR   311      23.006  40.797  25.343  1.00                 C  
ATOM   2388  CE1 TYR   311      23.063  39.548  24.754  1.00                 C  
ATOM   2389  CD2 TYR   311      20.652  40.560  25.656  1.00                 C  
ATOM   2390  CE2 TYR   311      20.690  39.309  25.069  1.00                 C  
ATOM   2391  N   GLU   312      19.480  44.170  24.789  1.00                 N  
ATOM   2392  CA  GLU   312      18.325  44.029  23.889  1.00                 C  
ATOM   2393  C   GLU   312      18.640  44.808  22.581  1.00                 C  
ATOM   2394  O   GLU   312      18.355  44.322  21.487  1.00                 O  
ATOM   2395  CB  GLU   312      17.053  44.545  24.565  1.00                 C  
ATOM   2396  CD  GLU   312      15.341  44.251  26.398  1.00                 C  
ATOM   2397  CG  GLU   312      16.556  43.669  25.704  1.00                 C  
ATOM   2398  OE1 GLU   312      15.000  45.420  26.120  1.00                 O  
ATOM   2399  OE2 GLU   312      14.729  43.538  27.221  1.00                 O  
ATOM   2400  N   GLU   313      19.237  45.983  22.711  1.00                 N  
ATOM   2401  CA  GLU   313      19.730  46.702  21.493  1.00                 C  
ATOM   2402  C   GLU   313      20.741  45.850  20.678  1.00                 C  
ATOM   2403  O   GLU   313      20.585  45.714  19.438  1.00                 O  
ATOM   2404  CB  GLU   313      20.379  48.032  21.882  1.00                 C  
ATOM   2405  CD  GLU   313      18.408  49.511  21.330  1.00                 C  
ATOM   2406  CG  GLU   313      19.399  49.076  22.391  1.00                 C  
ATOM   2407  OE1 GLU   313      18.849  49.886  20.223  1.00                 O  
ATOM   2408  OE2 GLU   313      17.190  49.477  21.605  1.00                 O  
ATOM   2409  N   TYR   314      21.664  45.223  21.392  1.00                 N  
ATOM   2410  CA  TYR   314      22.745  44.455  20.724  1.00                 C  
ATOM   2411  C   TYR   314      22.149  43.267  20.021  1.00                 C  
ATOM   2412  O   TYR   314      22.501  42.946  18.883  1.00                 O  
ATOM   2413  CB  TYR   314      23.800  44.019  21.742  1.00                 C  
ATOM   2414  CG  TYR   314      24.640  45.155  22.279  1.00                 C  
ATOM   2415  OH  TYR   314      26.946  48.291  23.743  1.00                 O  
ATOM   2416  CZ  TYR   314      26.183  47.253  23.260  1.00                 C  
ATOM   2417  CD1 TYR   314      24.629  46.400  21.663  1.00                 C  
ATOM   2418  CE1 TYR   314      25.394  47.445  22.147  1.00                 C  
ATOM   2419  CD2 TYR   314      25.442  44.980  23.400  1.00                 C  
ATOM   2420  CE2 TYR   314      26.213  46.013  23.897  1.00                 C  
ATOM   2421  N   ARG   315      21.197  42.611  20.679  1.00                 N  
ATOM   2422  CA  ARG   315      20.548  41.444  20.044  1.00                 C  
ATOM   2423  C   ARG   315      19.744  41.776  18.810  1.00                 C  
ATOM   2424  O   ARG   315      19.688  41.003  17.830  1.00                 O  
ATOM   2425  CB  ARG   315      19.630  40.734  21.040  1.00                 C  
ATOM   2426  CD  ARG   315      19.993  38.444  20.079  1.00                 C  
ATOM   2427  NE  ARG   315      20.761  37.955  21.222  1.00                 N  
ATOM   2428  CG  ARG   315      18.963  39.484  20.488  1.00                 C  
ATOM   2429  CZ  ARG   315      20.366  36.969  22.021  1.00                 C  
ATOM   2430  NH1 ARG   315      21.130  36.592  23.036  1.00                 N  
ATOM   2431  NH2 ARG   315      19.207  36.362  21.802  1.00                 N  
ATOM   2432  N   ILE   316      19.105  42.935  18.809  1.00                 N  
ATOM   2433  CA  ILE   316      18.403  43.400  17.647  1.00                 C  
ATOM   2434  C   ILE   316      19.408  43.748  16.529  1.00                 C  
ATOM   2435  O   ILE   316      19.241  43.281  15.390  1.00                 O  
ATOM   2436  CB  ILE   316      17.516  44.616  17.972  1.00                 C  
ATOM   2437  CD1 ILE   316      15.491  43.151  18.473  1.00                 C  
ATOM   2438  CG1 ILE   316      16.427  44.229  18.975  1.00                 C  
ATOM   2439  CG2 ILE   316      16.931  45.205  16.698  1.00                 C  
ATOM   2440  N   THR   317      20.486  44.486  16.870  1.00                 N  
ATOM   2441  CA  THR   317      21.487  44.771  15.805  1.00                 C  
ATOM   2442  C   THR   317      22.015  43.383  15.262  1.00                 C  
ATOM   2443  O   THR   317      22.152  43.217  14.061  1.00                 O  
ATOM   2444  CB  THR   317      22.642  45.641  16.335  1.00                 C  
ATOM   2445  OG1 THR   317      22.130  46.904  16.775  1.00                 O  
ATOM   2446  CG2 THR   317      23.669  45.887  15.239  1.00                 C  
ATOM   2447  N   ALA   318      22.283  42.422  16.139  1.00                 N  
ATOM   2448  CA  ALA   318      22.825  41.101  15.680  1.00                 C  
ATOM   2449  C   ALA   318      21.888  40.365  14.738  1.00                 C  
ATOM   2450  O   ALA   318      22.345  39.575  13.885  1.00                 O  
ATOM   2451  CB  ALA   318      23.129  40.209  16.874  1.00                 C  
ATOM   2452  N   GLU   319      20.573  40.556  14.856  1.00                 N  
ATOM   2453  CA  GLU   319      19.636  39.948  13.854  1.00                 C  
ATOM   2454  C   GLU   319      19.881  40.321  12.383  1.00                 C  
ATOM   2455  O   GLU   319      19.360  39.642  11.470  1.00                 O  
ATOM   2456  CB  GLU   319      18.188  40.317  14.182  1.00                 C  
ATOM   2457  CD  GLU   319      17.584  38.167  15.360  1.00                 C  
ATOM   2458  CG  GLU   319      17.657  39.678  15.454  1.00                 C  
ATOM   2459  OE1 GLU   319      17.024  37.660  14.365  1.00                 O  
ATOM   2460  OE2 GLU   319      18.087  37.489  16.281  1.00                 O  
ATOM   2461  N   LEU   320      20.577  41.440  12.144  1.00                 N  
ATOM   2462  CA  LEU   320      20.764  41.942  10.756  1.00                 C  
ATOM   2463  C   LEU   320      21.989  41.286  10.143  1.00                 C  
ATOM   2464  O   LEU   320      22.215  41.499   8.973  1.00                 O  
ATOM   2465  CB  LEU   320      20.898  43.466  10.751  1.00                 C  
ATOM   2466  CG  LEU   320      19.684  44.255  11.246  1.00                 C  
ATOM   2467  CD1 LEU   320      19.989  45.745  11.282  1.00                 C  
ATOM   2468  CD2 LEU   320      18.472  43.985  10.366  1.00                 C  
ATOM   2469  N   TYR   321      22.742  40.483  10.923  1.00                 N  
ATOM   2470  CA  TYR   321      24.026  39.876  10.440  1.00                 C  
ATOM   2471  C   TYR   321      24.003  38.382  10.652  1.00                 C  
ATOM   2472  O   TYR   321      23.157  37.858  11.448  1.00                 O  
ATOM   2473  CB  TYR   321      25.220  40.505  11.160  1.00                 C  
ATOM   2474  CG  TYR   321      25.370  41.990  10.915  1.00                 C  
ATOM   2475  OH  TYR   321      25.774  46.075  10.255  1.00                 O  
ATOM   2476  CZ  TYR   321      25.641  44.723  10.472  1.00                 C  
ATOM   2477  CD1 TYR   321      24.763  42.914  11.755  1.00                 C  
ATOM   2478  CE1 TYR   321      24.895  44.273  11.539  1.00                 C  
ATOM   2479  CD2 TYR   321      26.119  42.462   9.845  1.00                 C  
ATOM   2480  CE2 TYR   321      26.262  43.817   9.613  1.00                 C  
ATOM   2481  N   ARG   322      24.915  37.685   9.941  1.00                 N  
ATOM   2482  CA  ARG   322      24.900  36.228   9.890  1.00                 C  
ATOM   2483  C   ARG   322      25.712  35.438  10.891  1.00                 C  
ATOM   2484  O   ARG   322      25.502  34.194  10.983  1.00                 O  
ATOM   2485  CB  ARG   322      25.359  35.735   8.516  1.00                 C  
ATOM   2486  CD  ARG   322      23.153  35.589   7.329  1.00                 C  
ATOM   2487  NE  ARG   322      22.375  35.992   6.160  1.00                 N  
ATOM   2488  CG  ARG   322      24.521  36.252   7.359  1.00                 C  
ATOM   2489  CZ  ARG   322      21.142  35.569   5.901  1.00                 C  
ATOM   2490  NH1 ARG   322      20.512  35.990   4.813  1.00                 N  
ATOM   2491  NH2 ARG   322      20.543  34.726   6.730  1.00                 N  
ATOM   2492  N   LYS   323      25.290  34.207  11.182  1.00                 N  
ATOM   2493  CA  LYS   323      26.052  33.409  12.141  1.00                 C  
ATOM   2494  C   LYS   323      27.337  32.870  11.508  1.00                 C  
ATOM   2495  O   LYS   323      27.390  32.528  10.323  1.00                 O  
ATOM   2496  CB  LYS   323      25.201  32.253  12.672  1.00                 C  
ATOM   2497  CD  LYS   323      24.001  30.097  12.217  1.00                 C  
ATOM   2498  CE  LYS   323      23.759  28.987  11.207  1.00                 C  
ATOM   2499  CG  LYS   323      24.861  31.202  11.628  1.00                 C  
ATOM   2500  NZ  LYS   323      22.873  27.922  11.753  1.00                 N  
ATOM   2501  N   ARG   324      28.387  32.793  12.312  1.00                 N  
ATOM   2502  CA  ARG   324      29.658  32.245  11.868  1.00                 C  
ATOM   2503  C   ARG   324      29.858  31.098  12.851  1.00                 C  
ATOM   2504  O   ARG   324      30.325  31.276  13.980  1.00                 O  
ATOM   2505  CB  ARG   324      30.746  33.321  11.900  1.00                 C  
ATOM   2506  CD  ARG   324      30.695  34.079   9.508  1.00                 C  
ATOM   2507  NE  ARG   324      29.425  33.908   8.806  1.00                 N  
ATOM   2508  CG  ARG   324      30.493  34.487  10.958  1.00                 C  
ATOM   2509  CZ  ARG   324      29.315  33.476   7.554  1.00                 C  
ATOM   2510  NH1 ARG   324      28.118  33.352   6.998  1.00                 N  
ATOM   2511  NH2 ARG   324      30.403  33.169   6.861  1.00                 N  
ATOM   2512  N   THR   325      29.499  29.893  12.419  1.00                 N  
ATOM   2513  CA  THR   325      29.556  28.718  13.276  1.00                 C  
ATOM   2514  C   THR   325      30.821  27.872  13.287  1.00                 C  
ATOM   2515  O   THR   325      30.877  26.800  13.895  1.00                 O  
ATOM   2516  CB  THR   325      28.421  27.728  12.953  1.00                 C  
ATOM   2517  OG1 THR   325      28.527  27.305  11.588  1.00                 O  
ATOM   2518  CG2 THR   325      27.066  28.388  13.154  1.00                 C  
ATOM   2519  N   LYS   326      31.862  28.343  12.611  1.00                 N  
ATOM   2520  CA  LYS   326      33.138  27.638  12.614  1.00                 C  
ATOM   2521  C   LYS   326      33.071  26.166  12.220  1.00                 C  
ATOM   2522  O   LYS   326      34.014  25.402  12.444  1.00                 O  
ATOM   2523  CB  LYS   326      33.794  27.723  13.994  1.00                 C  
ATOM   2524  CD  LYS   326      35.791  27.263  15.443  1.00                 C  
ATOM   2525  CE  LYS   326      37.156  26.599  15.524  1.00                 C  
ATOM   2526  CG  LYS   326      35.167  27.076  14.069  1.00                 C  
ATOM   2527  NZ  LYS   326      37.779  26.774  16.865  1.00                 N  
ATOM   2528  N   THR   327      31.964  25.738  11.629  1.00                 N  
ATOM   2529  CA  THR   327      31.847  24.340  11.251  1.00                 C  
ATOM   2530  C   THR   327      31.833  23.441  12.476  1.00                 C  
ATOM   2531  O   THR   327      32.057  22.230  12.400  1.00                 O  
ATOM   2532  CB  THR   327      32.992  23.911  10.315  1.00                 C  
ATOM   2533  OG1 THR   327      33.098  24.838   9.228  1.00                 O  
ATOM   2534  CG2 THR   327      32.726  22.525   9.748  1.00                 C  
ATOM   2535  N   ASP   328      31.566  24.036  13.639  1.00                 N  
ATOM   2536  CA  ASP   328      31.527  23.299  14.901  1.00                 C  
ATOM   2537  C   ASP   328      30.222  23.518  15.650  1.00                 C  
ATOM   2538  O   ASP   328      29.605  24.585  15.597  1.00                 O  
ATOM   2539  CB  ASP   328      32.703  23.701  15.793  1.00                 C  
ATOM   2540  CG  ASP   328      34.042  23.291  15.211  1.00                 C  
ATOM   2541  OD1 ASP   328      34.193  22.107  14.845  1.00                 O  
ATOM   2542  OD2 ASP   328      34.940  24.155  15.122  1.00                 O  
ATOM   2543  N   THR   329      29.790  22.485  16.365  1.00                 N  
ATOM   2544  CA  THR   329      28.560  22.537  17.148  1.00                 C  
ATOM   2545  C   THR   329      28.798  23.461  18.332  1.00                 C  
ATOM   2546  O   THR   329      27.873  24.036  18.912  1.00                 O  
ATOM   2547  CB  THR   329      28.129  21.135  17.616  1.00                 C  
ATOM   2548  OG1 THR   329      29.159  20.563  18.433  1.00                 O  
ATOM   2549  CG2 THR   329      27.894  20.223  16.422  1.00                 C  
ATOM   2550  N   SER   330      30.062  23.609  18.700  1.00                 N  
ATOM   2551  CA  SER   330      30.427  24.457  19.818  1.00                 C  
ATOM   2552  C   SER   330      30.032  25.904  19.546  1.00                 C  
ATOM   2553  O   SER   330      29.633  26.652  20.444  1.00                 O  
ATOM   2554  CB  SER   330      31.928  24.359  20.097  1.00                 C  
ATOM   2555  OG  SER   330      32.280  23.061  20.545  1.00                 O  
ATOM   2556  N   LEU   331      30.141  26.315  18.286  1.00                 N  
ATOM   2557  CA  LEU   331      29.806  27.679  17.906  1.00                 C  
ATOM   2558  C   LEU   331      28.584  27.775  17.007  1.00                 C  
ATOM   2559  O   LEU   331      28.447  28.689  16.189  1.00                 O  
ATOM   2560  CB  LEU   331      30.990  28.345  17.201  1.00                 C  
ATOM   2561  CG  LEU   331      32.265  28.511  18.029  1.00                 C  
ATOM   2562  CD1 LEU   331      33.393  29.066  17.173  1.00                 C  
ATOM   2563  CD2 LEU   331      32.015  29.416  19.226  1.00                 C  
ATOM   2564  N   ASP   332      27.676  26.822  17.152  1.00                 N  
ATOM   2565  CA  ASP   332      26.455  26.823  16.361  1.00                 C  
ATOM   2566  C   ASP   332      25.663  28.085  16.672  1.00                 C  
ATOM   2567  O   ASP   332      25.387  28.412  17.829  1.00                 O  
ATOM   2568  CB  ASP   332      25.630  25.567  16.648  1.00                 C  
ATOM   2569  CG  ASP   332      24.421  25.444  15.741  1.00                 C  
ATOM   2570  OD1 ASP   332      24.579  24.949  14.605  1.00                 O  
ATOM   2571  OD2 ASP   332      23.316  25.843  16.166  1.00                 O  
ATOM   2572  N   GLU   333      25.286  28.817  15.629  1.00                 N  
ATOM   2573  CA  GLU   333      24.513  30.033  15.811  1.00                 C  
ATOM   2574  C   GLU   333      25.285  31.258  16.269  1.00                 C  
ATOM   2575  O   GLU   333      24.755  32.371  16.319  1.00                 O  
ATOM   2576  CB  GLU   333      23.385  29.805  16.819  1.00                 C  
ATOM   2577  CD  GLU   333      21.660  28.933  15.193  1.00                 C  
ATOM   2578  CG  GLU   333      22.451  28.662  16.457  1.00                 C  
ATOM   2579  OE1 GLU   333      21.174  30.072  15.030  1.00                 O  
ATOM   2580  OE2 GLU   333      21.525  28.007  14.366  1.00                 O  
ATOM   2581  N   ASN   334      26.559  31.080  16.614  1.00                 N  
ATOM   2582  CA  ASN   334      27.396  32.186  17.077  1.00                 C  
ATOM   2583  C   ASN   334      27.367  33.349  16.104  1.00                 C  
ATOM   2584  O   ASN   334      27.610  33.202  14.903  1.00                 O  
ATOM   2585  CB  ASN   334      28.834  31.713  17.301  1.00                 C  
ATOM   2586  CG  ASN   334      29.706  32.779  17.933  1.00                 C  
ATOM   2587  OD1 ASN   334      29.228  33.856  18.288  1.00                 O  
ATOM   2588  ND2 ASN   334      30.993  32.482  18.075  1.00                 N  
ATOM   2589  N   LEU   335      27.064  34.537  16.620  1.00                 N  
ATOM   2590  CA  LEU   335      26.989  35.718  15.778  1.00                 C  
ATOM   2591  C   LEU   335      27.783  36.882  16.333  1.00                 C  
ATOM   2592  O   LEU   335      27.298  37.656  17.163  1.00                 O  
ATOM   2593  CB  LEU   335      25.533  36.147  15.585  1.00                 C  
ATOM   2594  CG  LEU   335      25.273  37.197  14.503  1.00                 C  
ATOM   2595  CD1 LEU   335      23.790  37.276  14.176  1.00                 C  
ATOM   2596  CD2 LEU   335      25.792  38.559  14.940  1.00                 C  
ATOM   2597  N   TYR   336      29.038  37.034  15.882  1.00                 N  
ATOM   2598  CA  TYR   336      29.893  38.126  16.346  1.00                 C  
ATOM   2599  C   TYR   336      29.203  39.445  16.042  1.00                 C  
ATOM   2600  O   TYR   336      28.505  39.599  15.036  1.00                 O  
ATOM   2601  CB  TYR   336      31.269  38.049  15.681  1.00                 C  
ATOM   2602  CG  TYR   336      31.234  38.225  14.180  1.00                 C  
ATOM   2603  OH  TYR   336      31.140  38.725  10.053  1.00                 O  
ATOM   2604  CZ  TYR   336      31.171  38.558  11.418  1.00                 C  
ATOM   2605  CD1 TYR   336      31.281  39.491  13.611  1.00                 C  
ATOM   2606  CE1 TYR   336      31.250  39.661  12.240  1.00                 C  
ATOM   2607  CD2 TYR   336      31.155  37.124  13.336  1.00                 C  
ATOM   2608  CE2 TYR   336      31.123  37.275  11.963  1.00                 C  
ATOM   2609  N   LEU   337      29.485  40.410  16.960  1.00                 N  
ATOM   2610  CA  LEU   337      28.784  41.675  16.707  1.00                 C  
ATOM   2611  C   LEU   337      29.717  42.874  16.839  1.00                 C  
ATOM   2612  O   LEU   337      30.434  43.003  17.807  1.00                 O  
ATOM   2613  CB  LEU   337      27.601  41.833  17.664  1.00                 C  
ATOM   2614  CG  LEU   337      26.814  43.141  17.560  1.00                 C  
ATOM   2615  CD1 LEU   337      26.116  43.243  16.213  1.00                 C  
ATOM   2616  CD2 LEU   337      25.802  43.251  18.690  1.00                 C  
ATOM   2617  N   PRO   338      29.684  43.801  15.866  1.00                 N  
ATOM   2618  CA  PRO   338      30.586  44.938  15.919  1.00                 C  
ATOM   2619  C   PRO   338      29.774  46.138  16.536  1.00                 C  
ATOM   2620  O   PRO   338      28.741  46.519  15.933  1.00                 O  
ATOM   2621  CB  PRO   338      30.983  45.164  14.459  1.00                 C  
ATOM   2622  CD  PRO   338      29.241  43.522  14.449  1.00                 C  
ATOM   2623  CG  PRO   338      29.812  44.676  13.673  1.00                 C  
ATOM   2624  N   MET   339      30.276  46.756  17.600  1.00                 N  
ATOM   2625  CA  MET   339      29.630  47.954  18.179  1.00                 C  
ATOM   2626  C   MET   339      30.651  49.099  18.261  1.00                 C  
ATOM   2627  O   MET   339      31.399  49.153  19.190  1.00                 O  
ATOM   2628  CB  MET   339      29.052  47.637  19.560  1.00                 C  
ATOM   2629  SD  MET   339      27.500  48.336  21.746  1.00                 S  
ATOM   2630  CE  MET   339      26.787  49.904  22.236  1.00                 C  
ATOM   2631  CG  MET   339      28.321  48.800  20.209  1.00                 C  
ATOM   2632  N   PHE   340      30.730  49.929  17.215  1.00                 N  
ATOM   2633  CA  PHE   340      31.617  51.069  17.290  1.00                 C  
ATOM   2634  C   PHE   340      31.221  51.971  18.475  1.00                 C  
ATOM   2635  O   PHE   340      29.999  52.059  18.777  1.00                 O  
ATOM   2636  CB  PHE   340      31.588  51.858  15.979  1.00                 C  
ATOM   2637  CG  PHE   340      32.279  51.165  14.840  1.00                 C  
ATOM   2638  CZ  PHE   340      33.564  49.886  12.733  1.00                 C  
ATOM   2639  CD1 PHE   340      31.570  50.354  13.971  1.00                 C  
ATOM   2640  CE1 PHE   340      32.206  49.717  12.922  1.00                 C  
ATOM   2641  CD2 PHE   340      33.639  51.323  14.637  1.00                 C  
ATOM   2642  CE2 PHE   340      34.275  50.686  13.588  1.00                 C  
ATOM   2643  N   LEU   341      32.193  52.615  19.130  1.00                 N  
ATOM   2644  CA  LEU   341      31.852  53.547  20.215  1.00                 C  
ATOM   2645  C   LEU   341      32.608  54.845  20.032  1.00                 C  
ATOM   2646  O   LEU   341      33.757  54.943  20.434  1.00                 O  
ATOM   2647  CB  LEU   341      32.166  52.923  21.576  1.00                 C  
ATOM   2648  CG  LEU   341      31.878  53.791  22.803  1.00                 C  
ATOM   2649  CD1 LEU   341      30.393  54.103  22.903  1.00                 C  
ATOM   2650  CD2 LEU   341      32.362  53.106  24.072  1.00                 C  
ATOM   2651  N   GLY   342      31.999  55.829  19.361  1.00                 N  
ATOM   2652  CA  GLY   342      32.783  57.035  19.069  1.00                 C  
ATOM   2653  C   GLY   342      31.979  58.009  18.244  1.00                 C  
ATOM   2654  O   GLY   342      30.799  57.735  17.928  1.00                 O  
ATOM   2655  N   GLU   343      32.622  59.155  17.925  1.00                 N  
ATOM   2656  CA  GLU   343      31.942  60.241  17.306  1.00                 C  
ATOM   2657  C   GLU   343      33.038  61.235  16.856  1.00                 C  
ATOM   2658  O   GLU   343      34.259  60.932  16.993  1.00                 O  
ATOM   2659  CB  GLU   343      30.939  60.868  18.276  1.00                 C  
ATOM   2660  CD  GLU   343      30.545  62.015  20.492  1.00                 C  
ATOM   2661  CG  GLU   343      31.573  61.486  19.511  1.00                 C  
ATOM   2662  OE1 GLU   343      29.441  61.435  20.566  1.00                 O  
ATOM   2663  OE2 GLU   343      30.842  63.009  21.186  1.00                 O  
ATOM   2664  N   ASP   344      32.652  62.382  16.316  1.00                 N  
ATOM   2665  CA  ASP   344      33.658  63.386  15.908  1.00                 C  
ATOM   2666  C   ASP   344      34.546  63.928  17.005  1.00                 C  
ATOM   2667  O   ASP   344      34.048  64.391  18.051  1.00                 O  
ATOM   2668  CB  ASP   344      32.979  64.584  15.241  1.00                 C  
ATOM   2669  CG  ASP   344      32.417  64.248  13.874  1.00                 C  
ATOM   2670  OD1 ASP   344      32.738  63.161  13.350  1.00                 O  
ATOM   2671  OD2 ASP   344      31.655  65.073  13.326  1.00                 O  
ATOM   2672  N   PHE   345      35.885  63.840  16.805  1.00                 N  
ATOM   2673  CA  PHE   345      36.854  64.399  17.728  1.00                 C  
ATOM   2674  C   PHE   345      36.555  63.955  19.197  1.00                 C  
ATOM   2675  O   PHE   345      36.716  64.718  20.144  1.00                 O  
ATOM   2676  CB  PHE   345      36.865  65.926  17.633  1.00                 C  
ATOM   2677  CG  PHE   345      37.198  66.446  16.264  1.00                 C  
ATOM   2678  CZ  PHE   345      37.821  67.407  13.731  1.00                 C  
ATOM   2679  CD1 PHE   345      36.196  66.852  15.400  1.00                 C  
ATOM   2680  CE1 PHE   345      36.503  67.331  14.140  1.00                 C  
ATOM   2681  CD2 PHE   345      38.512  66.529  15.840  1.00                 C  
ATOM   2682  CE2 PHE   345      38.819  67.007  14.580  1.00                 C  
ATOM   2683  N   SER   346      36.106  62.722  19.328  1.00                 N  
ATOM   2684  CA  SER   346      35.938  62.108  20.655  1.00                 C  
ATOM   2685  C   SER   346      37.233  61.651  21.286  1.00                 C  
ATOM   2686  O   SER   346      38.311  61.630  20.657  1.00                 O  
ATOM   2687  CB  SER   346      34.986  60.913  20.576  1.00                 C  
ATOM   2688  OG  SER   346      35.565  59.848  19.842  1.00                 O  
ATOM   2689  N   TYR   347      37.107  61.325  22.578  1.00                 N  
ATOM   2690  CA  TYR   347      38.207  60.864  23.430  1.00                 C  
ATOM   2691  C   TYR   347      39.276  61.943  23.593  1.00                 C  
ATOM   2692  O   TYR   347      40.482  61.658  23.588  1.00                 O  
ATOM   2693  CB  TYR   347      38.834  59.592  22.855  1.00                 C  
ATOM   2694  CG  TYR   347      37.867  58.437  22.727  1.00                 C  
ATOM   2695  OH  TYR   347      35.205  55.263  22.358  1.00                 O  
ATOM   2696  CZ  TYR   347      36.086  56.313  22.482  1.00                 C  
ATOM   2697  CD1 TYR   347      37.261  58.148  21.511  1.00                 C  
ATOM   2698  CE1 TYR   347      36.376  57.094  21.384  1.00                 C  
ATOM   2699  CD2 TYR   347      37.563  57.639  23.822  1.00                 C  
ATOM   2700  CE2 TYR   347      36.680  56.581  23.714  1.00                 C  
ATOM   2701  N   VAL   348      38.828  63.184  23.714  1.00                 N  
ATOM   2702  CA  VAL   348      39.680  64.346  23.917  1.00                 C  
ATOM   2703  C   VAL   348      40.046  64.550  25.441  1.00                 C  
ATOM   2704  O   VAL   348      41.238  64.574  25.810  1.00                 O  
ATOM   2705  CB  VAL   348      39.023  65.629  23.375  1.00                 C  
ATOM   2706  CG1 VAL   348      39.848  66.850  23.752  1.00                 C  
ATOM   2707  CG2 VAL   348      38.852  65.543  21.866  1.00                 C  
ATOM   2708  N   SER   349      39.033  64.666  26.298  1.00                 N  
ATOM   2709  CA  SER   349      39.276  64.971  27.746  1.00                 C  
ATOM   2710  C   SER   349      39.634  63.677  28.524  1.00                 C  
ATOM   2711  O   SER   349      39.074  62.617  28.276  1.00                 O  
ATOM   2712  CB  SER   349      38.049  65.642  28.366  1.00                 C  
ATOM   2713  OG  SER   349      38.228  65.849  29.756  1.00                 O  
ATOM   2714  N   SER   350      40.628  63.739  29.409  1.00                 N  
ATOM   2715  CA  SER   350      40.844  62.645  30.356  1.00                 C  
ATOM   2716  C   SER   350      39.569  62.177  31.070  1.00                 C  
ATOM   2717  O   SER   350      39.349  60.967  31.240  1.00                 O  
ATOM   2718  CB  SER   350      41.873  63.048  31.414  1.00                 C  
ATOM   2719  OG  SER   350      43.153  63.236  30.835  1.00                 O  
ATOM   2720  N   GLU   351      38.773  63.139  31.516  1.00                 N  
ATOM   2721  CA  GLU   351      37.503  62.781  32.154  1.00                 C  
ATOM   2722  C   GLU   351      36.550  61.980  31.213  1.00                 C  
ATOM   2723  O   GLU   351      35.722  61.143  31.677  1.00                 O  
ATOM   2724  CB  GLU   351      36.778  64.035  32.646  1.00                 C  
ATOM   2725  CD  GLU   351      36.732  65.982  34.256  1.00                 C  
ATOM   2726  CG  GLU   351      37.452  64.719  33.825  1.00                 C  
ATOM   2727  OE1 GLU   351      35.966  66.536  33.440  1.00                 O  
ATOM   2728  OE2 GLU   351      36.935  66.417  35.408  1.00                 O  
ATOM   2729  N   ASP   352      36.647  62.230  29.892  1.00                 N  
ATOM   2730  CA  ASP   352      35.801  61.515  28.919  1.00                 C  
ATOM   2731  C   ASP   352      36.268  60.074  28.763  1.00                 C  
ATOM   2732  O   ASP   352      35.436  59.176  28.685  1.00                 O  
ATOM   2733  CB  ASP   352      35.818  62.230  27.567  1.00                 C  
ATOM   2734  CG  ASP   352      35.060  63.543  27.592  1.00                 C  
ATOM   2735  OD1 ASP   352      34.299  63.771  28.557  1.00                 O  
ATOM   2736  OD2 ASP   352      35.226  64.344  26.648  1.00                 O  
ATOM   2737  N   TYR   353      37.590  59.841  28.722  1.00                 N  
ATOM   2738  CA  TYR   353      38.140  58.504  28.730  1.00                 C  
ATOM   2739  C   TYR   353      37.623  57.735  29.945  1.00                 C  
ATOM   2740  O   TYR   353      37.123  56.604  29.819  1.00                 O  
ATOM   2741  CB  TYR   353      39.669  58.554  28.732  1.00                 C  
ATOM   2742  CG  TYR   353      40.270  58.968  27.408  1.00                 C  
ATOM   2743  OH  TYR   353      41.922  60.123  23.771  1.00                 O  
ATOM   2744  CZ  TYR   353      41.375  59.739  24.974  1.00                 C  
ATOM   2745  CD1 TYR   353      40.513  60.306  27.124  1.00                 C  
ATOM   2746  CE1 TYR   353      41.062  60.694  25.917  1.00                 C  
ATOM   2747  CD2 TYR   353      40.592  58.020  26.445  1.00                 C  
ATOM   2748  CE2 TYR   353      41.142  58.389  25.232  1.00                 C  
ATOM   2749  N   ASP   354      37.682  58.344  31.117  1.00                 N  
ATOM   2750  CA  ASP   354      37.249  57.650  32.354  1.00                 C  
ATOM   2751  C   ASP   354      35.759  57.319  32.314  1.00                 C  
ATOM   2752  O   ASP   354      35.355  56.180  32.615  1.00                 O  
ATOM   2753  CB  ASP   354      37.561  58.504  33.585  1.00                 C  
ATOM   2754  CG  ASP   354      39.045  58.570  33.887  1.00                 C  
ATOM   2755  OD1 ASP   354      39.803  57.753  33.323  1.00                 O  
ATOM   2756  OD2 ASP   354      39.450  59.438  34.688  1.00                 O  
ATOM   2757  N   LEU   355      34.942  58.296  31.940  1.00                 N  
ATOM   2758  CA  LEU   355      33.470  58.141  32.017  1.00                 C  
ATOM   2759  C   LEU   355      32.970  57.083  31.015  1.00                 C  
ATOM   2760  O   LEU   355      32.056  56.300  31.329  1.00                 O  
ATOM   2761  CB  LEU   355      32.776  59.480  31.757  1.00                 C  
ATOM   2762  CG  LEU   355      32.960  60.557  32.828  1.00                 C  
ATOM   2763  CD1 LEU   355      32.370  61.881  32.365  1.00                 C  
ATOM   2764  CD2 LEU   355      32.325  60.125  34.141  1.00                 C  
ATOM   2765  N   ILE   356      33.560  57.046  29.816  1.00                 N  
ATOM   2766  CA  ILE   356      33.246  55.935  28.861  1.00                 C  
ATOM   2767  C   ILE   356      33.773  54.613  29.419  1.00                 C  
ATOM   2768  O   ILE   356      33.050  53.593  29.450  1.00                 O  
ATOM   2769  CB  ILE   356      33.834  56.208  27.464  1.00                 C  
ATOM   2770  CD1 ILE   356      33.831  57.917  25.573  1.00                 C  
ATOM   2771  CG1 ILE   356      33.138  57.407  26.817  1.00                 C  
ATOM   2772  CG2 ILE   356      33.744  54.963  26.596  1.00                 C  
ATOM   2773  N   TYR   357      35.022  54.600  29.848  1.00                 N  
ATOM   2774  CA  TYR   357      35.672  53.334  30.104  1.00                 C  
ATOM   2775  C   TYR   357      35.011  52.707  31.321  1.00                 C  
ATOM   2776  O   TYR   357      34.659  51.519  31.305  1.00                 O  
ATOM   2777  CB  TYR   357      37.174  53.536  30.314  1.00                 C  
ATOM   2778  CG  TYR   357      37.930  52.257  30.598  1.00                 C  
ATOM   2779  OH  TYR   357      40.008  48.738  31.363  1.00                 O  
ATOM   2780  CZ  TYR   357      39.321  49.903  31.111  1.00                 C  
ATOM   2781  CD1 TYR   357      38.256  51.381  29.571  1.00                 C  
ATOM   2782  CE1 TYR   357      38.946  50.210  29.821  1.00                 C  
ATOM   2783  CD2 TYR   357      38.315  51.931  31.892  1.00                 C  
ATOM   2784  CE2 TYR   357      39.006  50.765  32.161  1.00                 C  
ATOM   2785  N   LYS   358      34.863  53.515  32.385  1.00                 N  
ATOM   2786  CA  LYS   358      34.427  52.921  33.689  1.00                 C  
ATOM   2787  C   LYS   358      33.012  52.370  33.552  1.00                 C  
ATOM   2788  O   LYS   358      32.699  51.265  34.043  1.00                 O  
ATOM   2789  CB  LYS   358      34.500  53.965  34.805  1.00                 C  
ATOM   2790  CD  LYS   358      35.915  55.404  36.298  1.00                 C  
ATOM   2791  CE  LYS   358      37.330  55.795  36.690  1.00                 C  
ATOM   2792  CG  LYS   358      35.916  54.357  35.196  1.00                 C  
ATOM   2793  NZ  LYS   358      37.344  56.851  37.739  1.00                 N  
ATOM   2794  N   ASN   359      32.159  53.124  32.877  1.00                 N  
ATOM   2795  CA  ASN   359      30.746  52.710  32.764  1.00                 C  
ATOM   2796  C   ASN   359      30.625  51.455  31.928  1.00                 C  
ATOM   2797  O   ASN   359      29.946  50.474  32.296  1.00                 O  
ATOM   2798  CB  ASN   359      29.901  53.842  32.176  1.00                 C  
ATOM   2799  CG  ASN   359      29.676  54.973  33.160  1.00                 C  
ATOM   2800  OD1 ASN   359      29.804  54.790  34.370  1.00                 O  
ATOM   2801  ND2 ASN   359      29.340  56.148  32.641  1.00                 N  
ATOM   2802  N   TYR   360      31.383  51.406  30.825  1.00                 N  
ATOM   2803  CA  TYR   360      31.326  50.145  30.072  1.00                 C  
ATOM   2804  C   TYR   360      31.932  48.931  30.787  1.00                 C  
ATOM   2805  O   TYR   360      31.436  47.824  30.656  1.00                 O  
ATOM   2806  CB  TYR   360      32.031  50.295  28.722  1.00                 C  
ATOM   2807  CG  TYR   360      31.289  51.170  27.738  1.00                 C  
ATOM   2808  OH  TYR   360      29.255  53.590  25.037  1.00                 O  
ATOM   2809  CZ  TYR   360      29.927  52.788  25.930  1.00                 C  
ATOM   2810  CD1 TYR   360      31.430  52.551  27.767  1.00                 C  
ATOM   2811  CE1 TYR   360      30.755  53.359  26.871  1.00                 C  
ATOM   2812  CD2 TYR   360      30.449  50.612  26.782  1.00                 C  
ATOM   2813  CE2 TYR   360      29.767  51.404  25.878  1.00                 C  
ATOM   2814  N   ALA   361      33.021  49.140  31.507  1.00                 N  
ATOM   2815  CA  ALA   361      33.590  48.097  32.302  1.00                 C  
ATOM   2816  C   ALA   361      32.553  47.533  33.260  1.00                 C  
ATOM   2817  O   ALA   361      32.472  46.295  33.427  1.00                 O  
ATOM   2818  CB  ALA   361      34.798  48.614  33.069  1.00                 C  
ATOM   2819  N   MET   362      31.783  48.416  33.916  1.00                 N  
ATOM   2820  CA  MET   362      30.703  47.876  34.842  1.00                 C  
ATOM   2821  C   MET   362      29.653  47.077  34.104  1.00                 C  
ATOM   2822  O   MET   362      29.211  46.000  34.563  1.00                 O  
ATOM   2823  CB  MET   362      30.027  49.020  35.601  1.00                 C  
ATOM   2824  SD  MET   362      31.428  48.551  37.945  1.00                 S  
ATOM   2825  CE  MET   362      29.865  48.251  38.767  1.00                 C  
ATOM   2826  CG  MET   362      30.915  49.684  36.641  1.00                 C  
ATOM   2827  N   LEU   363      29.228  47.572  32.949  1.00                 N  
ATOM   2828  CA  LEU   363      28.309  46.786  32.063  1.00                 C  
ATOM   2829  C   LEU   363      28.898  45.422  31.710  1.00                 C  
ATOM   2830  O   LEU   363      28.229  44.386  31.791  1.00                 O  
ATOM   2831  CB  LEU   363      28.003  47.565  30.783  1.00                 C  
ATOM   2832  CG  LEU   363      27.108  46.863  29.759  1.00                 C  
ATOM   2833  CD1 LEU   363      25.738  46.572  30.352  1.00                 C  
ATOM   2834  CD2 LEU   363      26.971  47.703  28.499  1.00                 C  
ATOM   2835  N   PHE   364      30.165  45.407  31.265  1.00                 N  
ATOM   2836  CA  PHE   364      30.747  44.166  30.831  1.00                 C  
ATOM   2837  C   PHE   364      30.784  43.182  31.993  1.00                 C  
ATOM   2838  O   PHE   364      30.510  41.973  31.828  1.00                 O  
ATOM   2839  CB  PHE   364      32.151  44.400  30.271  1.00                 C  
ATOM   2840  CG  PHE   364      32.163  45.034  28.909  1.00                 C  
ATOM   2841  CZ  PHE   364      32.192  46.209  26.391  1.00                 C  
ATOM   2842  CD1 PHE   364      31.009  45.094  28.148  1.00                 C  
ATOM   2843  CE1 PHE   364      31.020  45.677  26.895  1.00                 C  
ATOM   2844  CD2 PHE   364      33.328  45.571  28.390  1.00                 C  
ATOM   2845  CE2 PHE   364      33.339  46.154  27.138  1.00                 C  
ATOM   2846  N   GLU   365      31.267  43.676  33.128  1.00                 N  
ATOM   2847  CA  GLU   365      31.363  42.805  34.262  1.00                 C  
ATOM   2848  C   GLU   365      29.981  42.136  34.558  1.00                 C  
ATOM   2849  O   GLU   365      29.916  40.911  34.731  1.00                 O  
ATOM   2850  CB  GLU   365      31.856  43.575  35.489  1.00                 C  
ATOM   2851  CD  GLU   365      32.558  43.505  37.914  1.00                 C  
ATOM   2852  CG  GLU   365      32.034  42.716  36.730  1.00                 C  
ATOM   2853  OE1 GLU   365      32.764  44.728  37.768  1.00                 O  
ATOM   2854  OE2 GLU   365      32.763  42.900  38.987  1.00                 O  
ATOM   2855  N   TYR   366      28.909  42.946  34.621  1.00                 N  
ATOM   2856  CA  TYR   366      27.589  42.379  34.954  1.00                 C  
ATOM   2857  C   TYR   366      27.149  41.414  33.817  1.00                 C  
ATOM   2858  O   TYR   366      26.844  40.253  34.083  1.00                 O  
ATOM   2859  CB  TYR   366      26.563  43.495  35.160  1.00                 C  
ATOM   2860  CG  TYR   366      25.175  42.997  35.496  1.00                 C  
ATOM   2861  OH  TYR   366      21.365  41.625  36.438  1.00                 O  
ATOM   2862  CZ  TYR   366      22.625  42.079  36.125  1.00                 C  
ATOM   2863  CD1 TYR   366      24.867  42.564  36.780  1.00                 C  
ATOM   2864  CE1 TYR   366      23.602  42.107  37.096  1.00                 C  
ATOM   2865  CD2 TYR   366      24.178  42.962  34.530  1.00                 C  
ATOM   2866  CE2 TYR   366      22.908  42.508  34.829  1.00                 C  
ATOM   2867  N   MET   367      27.121  41.888  32.568  1.00                 N  
ATOM   2868  CA  MET   367      26.679  41.064  31.418  1.00                 C  
ATOM   2869  C   MET   367      27.394  39.774  31.271  1.00                 C  
ATOM   2870  O   MET   367      26.779  38.726  31.014  1.00                 O  
ATOM   2871  CB  MET   367      26.830  41.844  30.110  1.00                 C  
ATOM   2872  SD  MET   367      26.184  44.004  28.500  1.00                 S  
ATOM   2873  CE  MET   367      25.748  42.854  27.198  1.00                 C  
ATOM   2874  CG  MET   367      25.857  43.003  29.963  1.00                 C  
ATOM   2875  N   ASN   368      28.718  39.827  31.358  1.00                 N  
ATOM   2876  CA  ASN   368      29.486  38.613  31.077  1.00                 C  
ATOM   2877  C   ASN   368      29.304  37.554  32.199  1.00                 C  
ATOM   2878  O   ASN   368      29.391  36.347  31.916  1.00                 O  
ATOM   2879  CB  ASN   368      30.968  38.947  30.892  1.00                 C  
ATOM   2880  CG  ASN   368      31.248  39.641  29.574  1.00                 C  
ATOM   2881  OD1 ASN   368      30.470  39.532  28.626  1.00                 O  
ATOM   2882  ND2 ASN   368      32.365  40.357  29.509  1.00                 N  
ATOM   2883  N   ASN   369      28.998  38.032  33.407  1.00                 N  
ATOM   2884  CA  ASN   369      28.795  37.190  34.603  1.00                 C  
ATOM   2885  C   ASN   369      27.353  36.679  34.790  1.00                 C  
ATOM   2886  O   ASN   369      27.088  35.876  35.701  1.00                 O  
ATOM   2887  CB  ASN   369      29.216  37.943  35.866  1.00                 C  
ATOM   2888  CG  ASN   369      30.715  38.156  35.945  1.00                 C  
ATOM   2889  OD1 ASN   369      31.492  37.390  35.373  1.00                 O  
ATOM   2890  ND2 ASN   369      31.127  39.199  36.656  1.00                 N  
ATOM   2891  N   LYS   370      26.423  37.165  33.978  1.00                 N  
ATOM   2892  CA  LYS   370      25.018  36.675  33.960  1.00                 C  
ATOM   2893  C   LYS   370      24.697  35.797  32.773  1.00                 C  
ATOM   2894  O   LYS   370      24.447  36.279  31.629  1.00                 O  
ATOM   2895  CB  LYS   370      24.040  37.851  33.978  1.00                 C  
ATOM   2896  CD  LYS   370      21.666  38.657  34.091  1.00                 C  
ATOM   2897  CE  LYS   370      20.203  38.248  34.151  1.00                 C  
ATOM   2898  CG  LYS   370      22.578  37.442  34.046  1.00                 C  
ATOM   2899  NZ  LYS   370      19.297  39.428  34.190  1.00                 N  
ATOM   2900  N   PRO   371      24.625  34.489  33.044  1.00                 N  
ATOM   2901  CA  PRO   371      24.551  33.523  31.973  1.00                 C  
ATOM   2902  C   PRO   371      23.285  33.700  31.186  1.00                 C  
ATOM   2903  O   PRO   371      23.283  33.426  29.989  1.00                 O  
ATOM   2904  CB  PRO   371      24.587  32.172  32.690  1.00                 C  
ATOM   2905  CD  PRO   371      24.864  33.829  34.395  1.00                 C  
ATOM   2906  CG  PRO   371      25.291  32.450  33.976  1.00                 C  
ATOM   2907  N   GLU   372      22.207  34.194  31.816  1.00                 N  
ATOM   2908  CA  GLU   372      20.966  34.288  31.092  1.00                 C  
ATOM   2909  C   GLU   372      21.051  35.205  29.858  1.00                 C  
ATOM   2910  O   GLU   372      20.238  35.102  28.943  1.00                 O  
ATOM   2911  CB  GLU   372      19.848  34.791  32.008  1.00                 C  
ATOM   2912  CD  GLU   372      18.346  34.342  33.988  1.00                 C  
ATOM   2913  CG  GLU   372      19.437  33.801  33.086  1.00                 C  
ATOM   2914  OE1 GLU   372      17.950  35.513  33.805  1.00                 O  
ATOM   2915  OE2 GLU   372      17.885  33.596  34.878  1.00                 O  
ATOM   2916  N   TRP   373      22.010  36.127  29.828  1.00                 N  
ATOM   2917  CA  TRP   373      22.185  36.962  28.622  1.00                 C  
ATOM   2918  C   TRP   373      22.816  36.216  27.479  1.00                 C  
ATOM   2919  O   TRP   373      22.532  36.560  26.311  1.00                 O  
ATOM   2920  CB  TRP   373      23.032  38.195  28.942  1.00                 C  
ATOM   2921  CG  TRP   373      22.320  39.209  29.786  1.00                 C  
ATOM   2922  CD1 TRP   373      22.771  39.773  30.944  1.00                 C  
ATOM   2923  NE1 TRP   373      21.842  40.659  31.433  1.00                 N  
ATOM   2924  CD2 TRP   373      21.030  39.779  29.536  1.00                 C  
ATOM   2925  CE2 TRP   373      20.763  40.680  30.584  1.00                 C  
ATOM   2926  CH2 TRP   373      18.665  41.236  29.657  1.00                 C  
ATOM   2927  CZ2 TRP   373      19.581  41.415  30.654  1.00                 C  
ATOM   2928  CE3 TRP   373      20.074  39.616  28.529  1.00                 C  
ATOM   2929  CZ3 TRP   373      18.903  40.347  28.603  1.00                 C  
ATOM   2930  N   LYS   374      23.674  35.227  27.800  1.00                 N  
ATOM   2931  CA  LYS   374      24.456  34.488  26.806  1.00                 C  
ATOM   2932  C   LYS   374      25.209  35.423  25.854  1.00                 C  
ATOM   2933  O   LYS   374      25.176  35.213  24.664  1.00                 O  
ATOM   2934  CB  LYS   374      23.551  33.555  25.998  1.00                 C  
ATOM   2935  CD  LYS   374      23.641  31.601  27.571  1.00                 C  
ATOM   2936  CE  LYS   374      22.827  30.580  28.349  1.00                 C  
ATOM   2937  CG  LYS   374      22.741  32.589  26.846  1.00                 C  
ATOM   2938  NZ  LYS   374      23.695  29.666  29.142  1.00                 N  
ATOM   2939  N   ILE   375      25.906  36.376  26.475  1.00                 N  
ATOM   2940  CA  ILE   375      26.756  37.377  25.804  1.00                 C  
ATOM   2941  C   ILE   375      28.100  37.453  26.475  1.00                 C  
ATOM   2942  O   ILE   375      28.221  37.453  27.741  1.00                 O  
ATOM   2943  CB  ILE   375      26.088  38.764  25.787  1.00                 C  
ATOM   2944  CD1 ILE   375      26.199  41.032  24.628  1.00                 C  
ATOM   2945  CG1 ILE   375      26.925  39.750  24.969  1.00                 C  
ATOM   2946  CG2 ILE   375      25.854  39.261  27.205  1.00                 C  
ATOM   2947  N   LYS   376      29.142  37.579  25.659  1.00                 N  
ATOM   2948  CA  LYS   376      30.425  37.881  26.179  1.00                 C  
ATOM   2949  C   LYS   376      30.886  39.193  25.460  1.00                 C  
ATOM   2950  O   LYS   376      31.064  39.211  24.222  1.00                 O  
ATOM   2951  CB  LYS   376      31.385  36.712  25.950  1.00                 C  
ATOM   2952  CD  LYS   376      30.962  35.486  28.098  1.00                 C  
ATOM   2953  CE  LYS   376      30.617  34.146  28.729  1.00                 C  
ATOM   2954  CG  LYS   376      30.933  35.405  26.581  1.00                 C  
ATOM   2955  NZ  LYS   376      30.573  34.227  30.215  1.00                 N  
ATOM   2956  N   ILE   377      31.043  40.279  26.215  1.00                 N  
ATOM   2957  CA  ILE   377      31.255  41.591  25.605  1.00                 C  
ATOM   2958  C   ILE   377      32.580  42.116  26.078  1.00                 C  
ATOM   2959  O   ILE   377      32.942  41.917  27.272  1.00                 O  
ATOM   2960  CB  ILE   377      30.109  42.563  25.943  1.00                 C  
ATOM   2961  CD1 ILE   377      29.054  44.760  25.196  1.00                 C  
ATOM   2962  CG1 ILE   377      30.285  43.880  25.185  1.00                 C  
ATOM   2963  CG2 ILE   377      30.022  42.781  27.446  1.00                 C  
ATOM   2964  N   LYS   378      33.314  42.815  25.189  1.00                 N  
ATOM   2965  CA  LYS   378      34.627  43.368  25.598  1.00                 C  
ATOM   2966  C   LYS   378      34.982  44.507  24.659  1.00                 C  
ATOM   2967  O   LYS   378      34.410  44.603  23.553  1.00                 O  
ATOM   2968  CB  LYS   378      35.697  42.275  25.583  1.00                 C  
ATOM   2969  CD  LYS   378      37.013  40.588  24.270  1.00                 C  
ATOM   2970  CE  LYS   378      37.263  39.985  22.897  1.00                 C  
ATOM   2971  CG  LYS   378      35.976  41.698  24.205  1.00                 C  
ATOM   2972  NZ  LYS   378      38.292  38.910  22.943  1.00                 N  
ATOM   2973  N   PHE   379      35.892  45.375  25.088  1.00                 N  
ATOM   2974  CA  PHE   379      36.489  46.338  24.110  1.00                 C  
ATOM   2975  C   PHE   379      37.255  45.518  23.098  1.00                 C  
ATOM   2976  O   PHE   379      37.908  44.465  23.434  1.00                 O  
ATOM   2977  CB  PHE   379      37.380  47.351  24.831  1.00                 C  
ATOM   2978  CG  PHE   379      36.618  48.366  25.633  1.00                 C  
ATOM   2979  CZ  PHE   379      35.204  50.249  27.112  1.00                 C  
ATOM   2980  CD1 PHE   379      36.610  48.314  27.016  1.00                 C  
ATOM   2981  CE1 PHE   379      35.908  49.248  27.754  1.00                 C  
ATOM   2982  CD2 PHE   379      35.908  49.374  25.005  1.00                 C  
ATOM   2983  CE2 PHE   379      35.206  50.309  25.743  1.00                 C  
ATOM   2984  N   GLY   380      37.214  45.967  21.854  1.00                 N  
ATOM   2985  CA  GLY   380      37.897  45.229  20.821  1.00                 C  
ATOM   2986  C   GLY   380      38.417  46.228  19.826  1.00                 C  
ATOM   2987  O   GLY   380      38.092  47.391  19.852  1.00                 O  
ATOM   2988  N   THR   381      39.205  45.714  18.896  1.00                 N  
ATOM   2989  CA  THR   381      39.601  46.491  17.697  1.00                 C  
ATOM   2990  C   THR   381      38.880  45.958  16.435  1.00                 C  
ATOM   2991  O   THR   381      38.160  44.938  16.436  1.00                 O  
ATOM   2992  CB  THR   381      41.125  46.451  17.476  1.00                 C  
ATOM   2993  OG1 THR   381      41.534  45.107  17.192  1.00                 O  
ATOM   2994  CG2 THR   381      41.856  46.929  18.721  1.00                 C  
ATOM   2995  N   ILE   382      38.986  46.724  15.361  1.00                 N  
ATOM   2996  CA  ILE   382      38.372  46.321  14.073  1.00                 C  
ATOM   2997  C   ILE   382      38.879  45.002  13.547  1.00                 C  
ATOM   2998  O   ILE   382      38.093  44.152  13.106  1.00                 O  
ATOM   2999  CB  ILE   382      38.585  47.392  12.987  1.00                 C  
ATOM   3000  CD1 ILE   382      36.361  48.529  13.497  1.00                 C  
ATOM   3001  CG1 ILE   382      37.860  48.685  13.364  1.00                 C  
ATOM   3002  CG2 ILE   382      38.142  46.869  11.629  1.00                 C  
ATOM   3003  N   ASN   383      40.199  44.801  13.613  1.00                 N  
ATOM   3004  CA  ASN   383      40.731  43.537  13.113  1.00                 C  
ATOM   3005  C   ASN   383      40.166  42.394  13.971  1.00                 C  
ATOM   3006  O   ASN   383      39.785  41.391  13.432  1.00                 O  
ATOM   3007  CB  ASN   383      42.261  43.558  13.123  1.00                 C  
ATOM   3008  CG  ASN   383      42.865  42.327  12.476  1.00                 C  
ATOM   3009  OD1 ASN   383      42.357  41.830  11.470  1.00                 O  
ATOM   3010  ND2 ASN   383      43.953  41.831  13.052  1.00                 N  
ATOM   3011  N   GLU   384      40.100  42.599  15.284  1.00                 N  
ATOM   3012  CA  GLU   384      39.657  41.536  16.215  1.00                 C  
ATOM   3013  C   GLU   384      38.255  41.102  15.802  1.00                 C  
ATOM   3014  O   GLU   384      37.944  39.912  15.811  1.00                 O  
ATOM   3015  CB  GLU   384      39.692  42.040  17.659  1.00                 C  
ATOM   3016  CD  GLU   384      41.088  42.821  19.614  1.00                 C  
ATOM   3017  CG  GLU   384      41.093  42.249  18.210  1.00                 C  
ATOM   3018  OE1 GLU   384      40.859  42.049  20.569  1.00                 O  
ATOM   3019  OE2 GLU   384      41.312  44.041  19.759  1.00                 O  
ATOM   3020  N   TYR   385      37.417  42.109  15.467  1.00                 N  
ATOM   3021  CA  TYR   385      36.104  41.820  14.989  1.00                 C  
ATOM   3022  C   TYR   385      36.174  40.982  13.714  1.00                 C  
ATOM   3023  O   TYR   385      35.537  39.920  13.656  1.00                 O  
ATOM   3024  CB  TYR   385      35.329  43.115  14.736  1.00                 C  
ATOM   3025  CG  TYR   385      33.936  42.898  14.190  1.00                 C  
ATOM   3026  OH  TYR   385      30.101  42.291  12.700  1.00                 O  
ATOM   3027  CZ  TYR   385      31.370  42.493  13.192  1.00                 C  
ATOM   3028  CD1 TYR   385      33.036  42.066  14.845  1.00                 C  
ATOM   3029  CE1 TYR   385      31.761  41.862  14.353  1.00                 C  
ATOM   3030  CD2 TYR   385      33.525  43.525  13.021  1.00                 C  
ATOM   3031  CE2 TYR   385      32.253  43.333  12.514  1.00                 C  
ATOM   3032  N   MET   386      36.827  41.475  12.669  1.00                 N  
ATOM   3033  CA  MET   386      36.883  40.659  11.411  1.00                 C  
ATOM   3034  C   MET   386      37.494  39.225  11.627  1.00                 C  
ATOM   3035  O   MET   386      36.977  38.250  11.082  1.00                 O  
ATOM   3036  CB  MET   386      37.693  41.386  10.336  1.00                 C  
ATOM   3037  SD  MET   386      35.479  42.341   8.972  1.00                 S  
ATOM   3038  CE  MET   386      34.782  43.990   8.920  1.00                 C  
ATOM   3039  CG  MET   386      37.039  42.657   9.819  1.00                 C  
ATOM   3040  N   THR   387      38.544  39.111  12.438  1.00                 N  
ATOM   3041  CA  THR   387      39.166  37.799  12.678  1.00                 C  
ATOM   3042  C   THR   387      38.132  36.840  13.241  1.00                 C  
ATOM   3043  O   THR   387      38.070  35.649  12.845  1.00                 O  
ATOM   3044  CB  THR   387      40.366  37.910  13.637  1.00                 C  
ATOM   3045  OG1 THR   387      41.371  38.748  13.054  1.00                 O  
ATOM   3046  CG2 THR   387      40.968  36.538  13.898  1.00                 C  
ATOM   3047  N   THR   388      37.312  37.336  14.174  1.00                 N  
ATOM   3048  CA  THR   388      36.343  36.482  14.832  1.00                 C  
ATOM   3049  C   THR   388      35.203  36.112  13.858  1.00                 C  
ATOM   3050  O   THR   388      34.668  35.020  13.880  1.00                 O  
ATOM   3051  CB  THR   388      35.758  37.155  16.087  1.00                 C  
ATOM   3052  OG1 THR   388      36.808  37.418  17.026  1.00                 O  
ATOM   3053  CG2 THR   388      34.731  36.249  16.748  1.00                 C  
ATOM   3054  N   MET   389      34.768  37.062  13.048  1.00                 N  
ATOM   3055  CA  MET   389      33.812  36.742  11.969  1.00                 C  
ATOM   3056  C   MET   389      34.311  35.641  11.040  1.00                 C  
ATOM   3057  O   MET   389      33.563  34.715  10.722  1.00                 O  
ATOM   3058  CB  MET   389      33.500  37.991  11.142  1.00                 C  
ATOM   3059  SD  MET   389      33.269  37.082   8.535  1.00                 S  
ATOM   3060  CE  MET   389      34.217  38.493   7.971  1.00                 C  
ATOM   3061  CG  MET   389      32.502  37.758  10.020  1.00                 C  
ATOM   3062  N   GLN   390      35.557  35.712  10.604  1.00                 N  
ATOM   3063  CA  GLN   390      36.023  34.723   9.661  1.00                 C  
ATOM   3064  C   GLN   390      36.257  33.317  10.353  1.00                 C  
ATOM   3065  O   GLN   390      36.118  32.262   9.697  1.00                 O  
ATOM   3066  CB  GLN   390      37.316  35.190   8.990  1.00                 C  
ATOM   3067  CD  GLN   390      38.443  36.834   7.439  1.00                 C  
ATOM   3068  CG  GLN   390      37.136  36.372   8.051  1.00                 C  
ATOM   3069  OE1 GLN   390      39.490  36.222   7.651  1.00                 O  
ATOM   3070  NE2 GLN   390      38.387  37.919   6.674  1.00                 N  
ATOM   3071  N   GLU   391      36.554  33.342  11.651  1.00                 N  
ATOM   3072  CA  GLU   391      36.668  32.106  12.447  1.00                 C  
ATOM   3073  C   GLU   391      35.292  31.468  12.462  1.00                 C  
ATOM   3074  O   GLU   391      35.146  30.294  12.163  1.00                 O  
ATOM   3075  CB  GLU   391      37.181  32.420  13.854  1.00                 C  
ATOM   3076  CD  GLU   391      37.902  31.542  16.110  1.00                 C  
ATOM   3077  CG  GLU   391      37.363  31.196  14.736  1.00                 C  
ATOM   3078  OE1 GLU   391      38.110  32.744  16.380  1.00                 O  
ATOM   3079  OE2 GLU   391      38.115  30.613  16.916  1.00                 O  
ATOM   3080  N   TYR   392      34.253  32.262  12.712  1.00                 N  
ATOM   3081  CA  TYR   392      32.839  31.844  12.585  1.00                 C  
ATOM   3082  C   TYR   392      32.451  31.297  11.194  1.00                 C  
ATOM   3083  O   TYR   392      31.793  30.268  11.081  1.00                 O  
ATOM   3084  CB  TYR   392      31.904  33.009  12.916  1.00                 C  
ATOM   3085  CG  TYR   392      31.844  33.346  14.389  1.00                 C  
ATOM   3086  OH  TYR   392      31.688  34.262  18.442  1.00                 O  
ATOM   3087  CZ  TYR   392      31.738  33.960  17.100  1.00                 C  
ATOM   3088  CD1 TYR   392      32.522  32.575  15.324  1.00                 C  
ATOM   3089  CE1 TYR   392      32.472  32.875  16.672  1.00                 C  
ATOM   3090  CD2 TYR   392      31.109  34.436  14.839  1.00                 C  
ATOM   3091  CE2 TYR   392      31.048  34.752  16.183  1.00                 C  
ATOM   3092  N   HIS   393      32.890  31.981  10.134  1.00                 N  
ATOM   3093  CA  HIS   393      32.702  31.551   8.752  1.00                 C  
ATOM   3094  C   HIS   393      33.359  30.180   8.490  1.00                 C  
ATOM   3095  O   HIS   393      32.718  29.267   7.896  1.00                 O  
ATOM   3096  CB  HIS   393      33.270  32.592   7.785  1.00                 C  
ATOM   3097  CG  HIS   393      32.977  32.303   6.346  1.00                 C  
ATOM   3098  ND1 HIS   393      31.722  32.455   5.797  1.00                 N  
ATOM   3099  CE1 HIS   393      31.770  32.121   4.495  1.00                 C  
ATOM   3100  CD2 HIS   393      33.749  31.842   5.201  1.00                 C  
ATOM   3101  NE2 HIS   393      32.983  31.753   4.130  1.00                 N  
ATOM   3102  N   ILE   394      32.781  29.114   9.033  1.00                 N  
ATOM   3103  CA  ILE   394      33.340  27.778   8.862  1.00                 C  
ATOM   3104  C   ILE   394      33.238  27.267   7.428  1.00                 C  
ATOM   3105  O   ILE   394      32.204  27.385   6.765  1.00                 O  
ATOM   3106  CB  ILE   394      32.665  26.760   9.800  1.00                 C  
ATOM   3107  CD1 ILE   394      34.783  25.577  10.585  1.00                 C  
ATOM   3108  CG1 ILE   394      33.470  25.459   9.842  1.00                 C  
ATOM   3109  CG2 ILE   394      31.224  26.521   9.378  1.00                 C  
ATOM   3110  N   THR   395      34.328  26.686   6.932  1.00                 N  
ATOM   3111  CA  THR   395      34.377  26.165   5.571  1.00                 C  
ATOM   3112  C   THR   395      33.499  24.955   5.319  1.00                 C  
ATOM   3113  O   THR   395      33.109  24.667   4.184  1.00                 O  
ATOM   3114  CB  THR   395      35.812  25.781   5.165  1.00                 C  
ATOM   3115  OG1 THR   395      36.308  24.770   6.052  1.00                 O  
ATOM   3116  CG2 THR   395      36.730  26.991   5.244  1.00                 C  
ATOM   3117  N   ARG   396      33.169  24.218   6.373  1.00                 N  
ATOM   3118  CA  ARG   396      32.360  23.016   6.226  1.00                 C  
ATOM   3119  C   ARG   396      30.871  23.155   6.510  1.00                 C  
ATOM   3120  O   ARG   396      30.048  22.395   5.994  1.00                 O  
ATOM   3121  CB  ARG   396      32.886  21.902   7.133  1.00                 C  
ATOM   3122  CD  ARG   396      34.721  20.280   7.684  1.00                 C  
ATOM   3123  NE  ARG   396      36.057  19.796   7.348  1.00                 N  
ATOM   3124  CG  ARG   396      34.268  21.395   6.755  1.00                 C  
ATOM   3125  CZ  ARG   396      36.700  18.848   8.023  1.00                 C  
ATOM   3126  NH1 ARG   396      37.914  18.472   7.643  1.00                 N  
ATOM   3127  NH2 ARG   396      36.129  18.280   9.075  1.00                 N  
ATOM   3128  N   ASN   397      30.488  24.127   7.336  1.00                 N  
ATOM   3129  CA  ASN   397      29.085  24.291   7.690  1.00                 C  
ATOM   3130  C   ASN   397      28.616  25.739   7.728  1.00                 C  
ATOM   3131  O   ASN   397      29.280  26.631   8.261  1.00                 O  
ATOM   3132  CB  ASN   397      28.794  23.640   9.044  1.00                 C  
ATOM   3133  CG  ASN   397      27.321  23.672   9.401  1.00                 C  
ATOM   3134  OD1 ASN   397      26.521  22.920   8.845  1.00                 O  
ATOM   3135  ND2 ASN   397      26.959  24.545  10.334  1.00                 N  
ATOM   3136  N   GLU   398      27.440  25.979   7.148  1.00                 N  
ATOM   3137  CA  GLU   398      26.862  27.312   7.134  1.00                 C  
ATOM   3138  C   GLU   398      26.477  27.843   5.769  1.00                 C  
ATOM   3139  O   GLU   398      26.089  27.104   4.860  1.00                 O  
ATOM   3140  CB  GLU   398      27.823  28.319   7.769  1.00                 C  
ATOM   3141  CD  GLU   398      26.083  29.851   8.773  1.00                 C  
ATOM   3142  CG  GLU   398      27.276  29.736   7.845  1.00                 C  
ATOM   3143  OE1 GLU   398      26.146  29.300   9.893  1.00                 O  
ATOM   3144  OE2 GLU   398      25.085  30.492   8.382  1.00                 O  
ATOM   3145  N   TYR   399      26.587  29.158   5.616  1.00                 N  
ATOM   3146  CA  TYR   399      26.250  29.828   4.366  1.00                 C  
ATOM   3147  C   TYR   399      27.349  30.829   4.088  1.00                 C  
ATOM   3148  O   TYR   399      27.658  31.694   4.912  1.00                 O  
ATOM   3149  CB  TYR   399      24.875  30.492   4.467  1.00                 C  
ATOM   3150  CG  TYR   399      24.433  31.183   3.197  1.00                 C  
ATOM   3151  OH  TYR   399      23.215  33.070  -0.302  1.00                 O  
ATOM   3152  CZ  TYR   399      23.619  32.447   0.857  1.00                 C  
ATOM   3153  CD1 TYR   399      24.001  30.448   2.101  1.00                 C  
ATOM   3154  CE1 TYR   399      23.596  31.071   0.936  1.00                 C  
ATOM   3155  CD2 TYR   399      24.450  32.568   3.099  1.00                 C  
ATOM   3156  CE2 TYR   399      24.048  33.209   1.942  1.00                 C  
ATOM   3157  N   LYS   400      27.966  30.733   2.917  1.00                 N  
ATOM   3158  CA  LYS   400      29.035  31.656   2.580  1.00                 C  
ATOM   3159  C   LYS   400      28.462  33.021   2.188  1.00                 C  
ATOM   3160  O   LYS   400      27.708  33.156   1.220  1.00                 O  
ATOM   3161  CB  LYS   400      29.892  31.092   1.445  1.00                 C  
ATOM   3162  CD  LYS   400      31.938  31.298   0.005  1.00                 C  
ATOM   3163  CE  LYS   400      33.134  32.162  -0.359  1.00                 C  
ATOM   3164  CG  LYS   400      31.104  31.943   1.100  1.00                 C  
ATOM   3165  NZ  LYS   400      33.954  31.548  -1.439  1.00                 N  
ATOM   3166  N   MET   401      28.717  34.050   2.932  1.00                 N  
ATOM   3167  CA  MET   401      28.404  35.414   2.639  1.00                 C  
ATOM   3168  C   MET   401      28.005  35.594   1.188  1.00                 C  
ATOM   3169  O   MET   401      28.569  34.902   0.309  1.00                 O  
ATOM   3170  CB  MET   401      29.593  36.319   2.967  1.00                 C  
ATOM   3171  SD  MET   401      28.048  38.418   3.906  1.00                 S  
ATOM   3172  CE  MET   401      28.942  38.415   5.457  1.00                 C  
ATOM   3173  CG  MET   401      29.315  37.802   2.781  1.00                 C  
ATOM   3174  N   PRO   402      27.131  36.598   0.924  1.00                 N  
ATOM   3175  CA  PRO   402      26.756  36.899  -0.460  1.00                 C  
ATOM   3176  C   PRO   402      27.882  37.644  -1.174  1.00                 C  
ATOM   3177  O   PRO   402      28.707  38.333  -0.535  1.00                 O  
ATOM   3178  CB  PRO   402      25.502  37.765  -0.324  1.00                 C  
ATOM   3179  CD  PRO   402      26.231  37.231   1.893  1.00                 C  
ATOM   3180  CG  PRO   402      25.009  37.494   1.058  1.00                 C  
ATOM   3181  N   SER   403      27.843  37.518  -2.489  1.00                 N  
ATOM   3182  CA  SER   403      28.761  38.253  -3.369  1.00                 C  
ATOM   3183  C   SER   403      28.006  39.503  -3.854  1.00                 C  
ATOM   3184  O   SER   403      26.780  39.489  -3.994  1.00                 O  
ATOM   3185  CB  SER   403      29.220  37.364  -4.527  1.00                 C  
ATOM   3186  OG  SER   403      28.127  36.987  -5.345  1.00                 O  
ATOM   3187  N   LEU   404      28.752  40.578  -4.106  1.00                 N  
ATOM   3188  CA  LEU   404      28.088  41.838  -4.525  1.00                 C  
ATOM   3189  C   LEU   404      29.024  42.540  -5.529  1.00                 C  
ATOM   3190  O   LEU   404      30.262  42.511  -5.357  1.00                 O  
ATOM   3191  CB  LEU   404      27.788  42.716  -3.308  1.00                 C  
ATOM   3192  CG  LEU   404      27.056  44.031  -3.585  1.00                 C  
ATOM   3193  CD1 LEU   404      26.229  44.449  -2.379  1.00                 C  
ATOM   3194  CD2 LEU   404      28.043  45.127  -3.956  1.00                 C  
ATOM   3195  N   SER   405      28.431  43.210  -6.510  1.00                 N  
ATOM   3196  CA  SER   405      29.187  44.236  -7.306  1.00                 C  
ATOM   3197  C   SER   405      28.329  45.466  -7.476  1.00                 C  
ATOM   3198  O   SER   405      27.089  45.426  -7.350  1.00                 O  
ATOM   3199  CB  SER   405      29.601  43.663  -8.663  1.00                 C  
ATOM   3200  OG  SER   405      30.445  42.536  -8.504  1.00                 O  
ATOM   3201  N   GLY   406      29.019  46.552  -7.813  1.00                 N  
ATOM   3202  CA  GLY   406      28.361  47.820  -8.003  1.00                 C  
ATOM   3203  C   GLY   406      28.939  48.868  -7.064  1.00                 C  
ATOM   3204  O   GLY   406      30.039  48.708  -6.514  1.00                 O  
ATOM   3205  N   ASP   407      28.251  50.009  -6.977  1.00                 N  
ATOM   3206  CA  ASP   407      28.723  51.100  -6.138  1.00                 C  
ATOM   3207  C   ASP   407      27.613  51.560  -5.218  1.00                 C  
ATOM   3208  O   ASP   407      26.502  51.081  -5.302  1.00                 O  
ATOM   3209  CB  ASP   407      29.227  52.259  -7.000  1.00                 C  
ATOM   3210  CG  ASP   407      28.132  52.873  -7.849  1.00                 C  
ATOM   3211  OD1 ASP   407      27.330  53.661  -7.306  1.00                 O  
ATOM   3212  OD2 ASP   407      28.076  52.566  -9.059  1.00                 O  
ATOM   3213  N   PHE   408      27.899  52.585  -4.446  1.00                 N  
ATOM   3214  CA  PHE   408      26.933  53.159  -3.490  1.00                 C  
ATOM   3215  C   PHE   408      26.856  54.643  -3.660  1.00                 C  
ATOM   3216  O   PHE   408      26.982  55.396  -2.698  1.00                 O  
ATOM   3217  CB  PHE   408      27.324  52.803  -2.054  1.00                 C  
ATOM   3218  CG  PHE   408      27.357  51.325  -1.784  1.00                 C  
ATOM   3219  CZ  PHE   408      27.412  48.591  -1.286  1.00                 C  
ATOM   3220  CD1 PHE   408      28.527  50.708  -1.377  1.00                 C  
ATOM   3221  CE1 PHE   408      28.558  49.349  -1.129  1.00                 C  
ATOM   3222  CD2 PHE   408      26.219  50.553  -1.937  1.00                 C  
ATOM   3223  CE2 PHE   408      26.250  49.194  -1.689  1.00                 C  
ATOM   3224  N   PHE   409      26.625  55.051  -4.916  1.00                 N  
ATOM   3225  CA  PHE   409      26.255  56.429  -5.235  1.00                 C  
ATOM   3226  C   PHE   409      24.879  56.384  -5.871  1.00                 C  
ATOM   3227  O   PHE   409      24.600  55.406  -6.560  1.00                 O  
ATOM   3228  CB  PHE   409      27.298  57.064  -6.156  1.00                 C  
ATOM   3229  CG  PHE   409      28.654  57.209  -5.527  1.00                 C  
ATOM   3230  CZ  PHE   409      31.162  57.482  -4.359  1.00                 C  
ATOM   3231  CD1 PHE   409      29.708  56.406  -5.927  1.00                 C  
ATOM   3232  CE1 PHE   409      30.956  56.539  -5.348  1.00                 C  
ATOM   3233  CD2 PHE   409      28.877  58.149  -4.536  1.00                 C  
ATOM   3234  CE2 PHE   409      30.125  58.282  -3.957  1.00                 C  
ATOM   3235  N   PRO   410      24.057  57.418  -5.745  1.00                 N  
ATOM   3236  CA  PRO   410      24.340  58.611  -4.954  1.00                 C  
ATOM   3237  C   PRO   410      23.686  58.465  -3.563  1.00                 C  
ATOM   3238  O   PRO   410      22.531  58.002  -3.395  1.00                 O  
ATOM   3239  CB  PRO   410      23.725  59.750  -5.769  1.00                 C  
ATOM   3240  CD  PRO   410      23.357  57.748  -7.028  1.00                 C  
ATOM   3241  CG  PRO   410      23.649  59.216  -7.160  1.00                 C  
ATOM   3242  N   TYR   411      24.415  58.881  -2.543  1.00                 N  
ATOM   3243  CA  TYR   411      23.970  58.665  -1.180  1.00                 C  
ATOM   3244  C   TYR   411      22.832  59.663  -0.862  1.00                 C  
ATOM   3245  O   TYR   411      22.880  60.816  -1.352  1.00                 O  
ATOM   3246  CB  TYR   411      25.137  58.824  -0.204  1.00                 C  
ATOM   3247  CG  TYR   411      24.766  58.576   1.241  1.00                 C  
ATOM   3248  OH  TYR   411      23.744  57.880   5.211  1.00                 O  
ATOM   3249  CZ  TYR   411      24.082  58.112   3.897  1.00                 C  
ATOM   3250  CD1 TYR   411      24.609  57.283   1.723  1.00                 C  
ATOM   3251  CE1 TYR   411      24.269  57.048   3.042  1.00                 C  
ATOM   3252  CD2 TYR   411      24.573  59.637   2.117  1.00                 C  
ATOM   3253  CE2 TYR   411      24.233  59.420   3.439  1.00                 C  
ATOM   3254  N   SER   412      21.817  59.184  -0.121  1.00                 N  
ATOM   3255  CA  SER   412      20.900  60.054   0.633  1.00                 C  
ATOM   3256  C   SER   412      20.893  59.592   2.087  1.00                 C  
ATOM   3257  O   SER   412      20.782  58.361   2.390  1.00                 O  
ATOM   3258  CB  SER   412      19.498  60.013   0.021  1.00                 C  
ATOM   3259  OG  SER   412      18.589  60.795   0.777  1.00                 O  
ATOM   3260  N   ASP   413      20.937  60.547   3.002  1.00                 N  
ATOM   3261  CA  ASP   413      20.891  60.215   4.445  1.00                 C  
ATOM   3262  C   ASP   413      19.457  60.191   4.989  1.00                 C  
ATOM   3263  O   ASP   413      19.162  59.461   5.990  1.00                 O  
ATOM   3264  CB  ASP   413      21.726  61.212   5.251  1.00                 C  
ATOM   3265  CG  ASP   413      21.207  62.632   5.139  1.00                 C  
ATOM   3266  OD1 ASP   413      20.191  62.840   4.442  1.00                 O  
ATOM   3267  OD2 ASP   413      21.815  63.537   5.748  1.00                 O  
ATOM   3268  N   PHE   414      18.553  60.926   4.323  1.00                 N  
ATOM   3269  CA  PHE   414      17.122  61.004   4.759  1.00                 C  
ATOM   3270  C   PHE   414      16.291  61.601   3.636  1.00                 C  
ATOM   3271  O   PHE   414      16.830  62.362   2.773  1.00                 O  
ATOM   3272  CB  PHE   414      16.996  61.833   6.039  1.00                 C  
ATOM   3273  CG  PHE   414      15.603  61.876   6.598  1.00                 C  
ATOM   3274  CZ  PHE   414      13.024  61.963   7.631  1.00                 C  
ATOM   3275  CD1 PHE   414      15.107  60.821   7.344  1.00                 C  
ATOM   3276  CE1 PHE   414      13.825  60.861   7.858  1.00                 C  
ATOM   3277  CD2 PHE   414      14.788  62.973   6.380  1.00                 C  
ATOM   3278  CE2 PHE   414      13.506  63.013   6.894  1.00                 C  
ATOM   3279  N   GLN   415      14.969  61.314   3.648  1.00                 N  
ATOM   3280  CA  GLN   415      14.021  61.851   2.644  1.00                 C  
ATOM   3281  C   GLN   415      14.609  61.969   1.231  1.00                 C  
ATOM   3282  O   GLN   415      15.048  60.974   0.670  1.00                 O  
ATOM   3283  CB  GLN   415      13.509  63.227   3.073  1.00                 C  
ATOM   3284  CD  GLN   415      11.286  62.418   3.960  1.00                 C  
ATOM   3285  CG  GLN   415      12.555  63.193   4.256  1.00                 C  
ATOM   3286  OE1 GLN   415      10.805  62.406   2.827  1.00                 O  
ATOM   3287  NE2 GLN   415      10.741  61.766   4.980  1.00                 N  
ATOM   3288  N   ASN   416      14.578  63.178   0.635  1.00                 N  
ATOM   3289  CA  ASN   416      15.042  63.348  -0.705  1.00                 C  
ATOM   3290  C   ASN   416      16.384  64.091  -0.677  1.00                 C  
ATOM   3291  O   ASN   416      16.709  64.698  -1.672  1.00                 O  
ATOM   3292  CB  ASN   416      13.999  64.090  -1.543  1.00                 C  
ATOM   3293  CG  ASN   416      12.750  63.265  -1.783  1.00                 C  
ATOM   3294  OD1 ASN   416      12.756  62.332  -2.586  1.00                 O  
ATOM   3295  ND2 ASN   416      11.673  63.607  -1.086  1.00                 N  
ATOM   3296  N   ASP   417      17.082  64.052   0.463  1.00                 N  
ATOM   3297  CA  ASP   417      18.346  64.771   0.667  1.00                 C  
ATOM   3298  C   ASP   417      19.523  63.955   0.033  1.00                 C  
ATOM   3299  O   ASP   417      20.240  63.247   0.786  1.00                 O  
ATOM   3300  CB  ASP   417      18.590  65.012   2.158  1.00                 C  
ATOM   3301  CG  ASP   417      17.605  65.996   2.758  1.00                 C  
ATOM   3302  OD1 ASP   417      17.050  66.818   1.999  1.00                 O  
ATOM   3303  OD2 ASP   417      17.389  65.945   3.987  1.00                 O  
ATOM   3304  N   TYR   418      19.716  64.123  -1.271  1.00                 N  
ATOM   3305  CA  TYR   418      20.762  63.396  -2.080  1.00                 C  
ATOM   3306  C   TYR   418      22.025  64.262  -2.080  1.00                 C  
ATOM   3307  O   TYR   418      21.932  65.483  -2.338  1.00                 O  
ATOM   3308  CB  TYR   418      20.251  63.125  -3.497  1.00                 C  
ATOM   3309  CG  TYR   418      19.117  62.128  -3.558  1.00                 C  
ATOM   3310  OH  TYR   418      15.986  59.396  -3.733  1.00                 O  
ATOM   3311  CZ  TYR   418      17.023  60.299  -3.675  1.00                 C  
ATOM   3312  CD1 TYR   418      17.827  62.536  -3.874  1.00                 C  
ATOM   3313  CE1 TYR   418      16.784  61.631  -3.933  1.00                 C  
ATOM   3314  CD2 TYR   418      19.339  60.781  -3.301  1.00                 C  
ATOM   3315  CE2 TYR   418      18.308  59.862  -3.355  1.00                 C  
ATOM   3316  N   TRP   419      23.157  63.627  -1.786  1.00                 N  
ATOM   3317  CA  TRP   419      24.403  64.363  -1.592  1.00                 C  
ATOM   3318  C   TRP   419      25.173  64.420  -2.896  1.00                 C  
ATOM   3319  O   TRP   419      26.325  63.889  -2.998  1.00                 O  
ATOM   3320  CB  TRP   419      25.244  63.712  -0.492  1.00                 C  
ATOM   3321  CG  TRP   419      24.619  63.791   0.867  1.00                 C  
ATOM   3322  CD1 TRP   419      23.318  63.530   1.187  1.00                 C  
ATOM   3323  NE1 TRP   419      23.116  63.710   2.534  1.00                 N  
ATOM   3324  CD2 TRP   419      25.269  64.156   2.091  1.00                 C  
ATOM   3325  CE2 TRP   419      24.302  64.094   3.110  1.00                 C  
ATOM   3326  CH2 TRP   419      25.882  64.752   4.736  1.00                 C  
ATOM   3327  CZ2 TRP   419      24.598  64.391   4.439  1.00                 C  
ATOM   3328  CE3 TRP   419      26.575  64.528   2.423  1.00                 C  
ATOM   3329  CZ3 TRP   419      26.864  64.821   3.743  1.00                 C  
ATOM   3330  N   THR   420      24.529  64.990  -3.927  1.00                 N  
ATOM   3331  CA  THR   420      25.133  65.118  -5.250  1.00                 C  
ATOM   3332  C   THR   420      25.736  66.551  -5.460  1.00                 C  
ATOM   3333  O   THR   420      26.463  66.793  -6.396  1.00                 O  
ATOM   3334  CB  THR   420      24.114  64.824  -6.367  1.00                 C  
ATOM   3335  OG1 THR   420      23.035  65.764  -6.293  1.00                 O  
ATOM   3336  CG2 THR   420      23.547  63.421  -6.214  1.00                 C  
ATOM   3337  N   GLY   421      25.539  67.415  -4.512  1.00                 N  
ATOM   3338  CA  GLY   421      26.050  68.806  -4.593  1.00                 C  
ATOM   3339  C   GLY   421      27.578  68.802  -4.563  1.00                 C  
ATOM   3340  O   GLY   421      28.225  69.544  -5.279  1.00                 O  
ATOM   3341  N   TYR   422      28.134  67.923  -3.728  1.00                 N  
ATOM   3342  CA  TYR   422      29.604  67.947  -3.525  1.00                 C  
ATOM   3343  C   TYR   422      30.380  67.314  -4.685  1.00                 C  
ATOM   3344  O   TYR   422      31.662  67.392  -4.702  1.00                 O  
ATOM   3345  CB  TYR   422      29.977  67.231  -2.225  1.00                 C  
ATOM   3346  CG  TYR   422      29.586  65.771  -2.196  1.00                 C  
ATOM   3347  OH  TYR   422      28.523  61.751  -2.125  1.00                 O  
ATOM   3348  CZ  TYR   422      28.873  63.082  -2.148  1.00                 C  
ATOM   3349  CD1 TYR   422      30.388  64.807  -2.795  1.00                 C  
ATOM   3350  CE1 TYR   422      30.038  63.471  -2.773  1.00                 C  
ATOM   3351  CD2 TYR   422      28.416  65.360  -1.571  1.00                 C  
ATOM   3352  CE2 TYR   422      28.050  64.028  -1.539  1.00                 C  
ATOM   3353  N   TYR   423      29.682  66.797  -5.705  1.00                 N  
ATOM   3354  CA  TYR   423      30.362  66.374  -6.916  1.00                 C  
ATOM   3355  C   TYR   423      30.831  67.614  -7.687  1.00                 C  
ATOM   3356  O   TYR   423      31.601  67.447  -8.559  1.00                 O  
ATOM   3357  CB  TYR   423      29.439  65.507  -7.774  1.00                 C  
ATOM   3358  CG  TYR   423      29.161  64.141  -7.187  1.00                 C  
ATOM   3359  OH  TYR   423      28.381  60.388  -5.575  1.00                 O  
ATOM   3360  CZ  TYR   423      28.641  61.630  -6.108  1.00                 C  
ATOM   3361  CD1 TYR   423      27.860  63.667  -7.074  1.00                 C  
ATOM   3362  CE1 TYR   423      27.597  62.420  -6.539  1.00                 C  
ATOM   3363  CD2 TYR   423      30.200  63.331  -6.747  1.00                 C  
ATOM   3364  CE2 TYR   423      29.956  62.082  -6.209  1.00                 C  
ATOM   3365  N   THR   424      30.403  68.800  -7.260  1.00                 N  
ATOM   3366  CA  THR   424      30.755  70.052  -8.005  1.00                 C  
ATOM   3367  C   THR   424      31.277  71.156  -7.103  1.00                 C  
ATOM   3368  O   THR   424      32.060  72.014  -7.598  1.00                 O  
ATOM   3369  CB  THR   424      29.548  70.600  -8.789  1.00                 C  
ATOM   3370  OG1 THR   424      29.108  69.622  -9.740  1.00                 O  
ATOM   3371  CG2 THR   424      29.931  71.868  -9.538  1.00                 C  
ATOM   3372  N   THR   425      30.896  71.185  -5.822  1.00                 N  
ATOM   3373  CA  THR   425      31.289  72.262  -4.884  1.00                 C  
ATOM   3374  C   THR   425      32.766  72.611  -4.960  1.00                 C  
ATOM   3375  O   THR   425      33.590  71.684  -4.914  1.00                 O  
ATOM   3376  CB  THR   425      30.956  71.891  -3.427  1.00                 C  
ATOM   3377  OG1 THR   425      29.546  71.669  -3.298  1.00                 O  
ATOM   3378  CG2 THR   425      31.359  73.015  -2.485  1.00                 C  
ATOM   3379  N   ARG   426      33.079  73.923  -4.954  1.00                 N  
ATOM   3380  CA  ARG   426      34.473  74.429  -4.981  1.00                 C  
ATOM   3381  C   ARG   426      35.192  73.800  -6.201  1.00                 C  
ATOM   3382  O   ARG   426      36.228  73.113  -6.065  1.00                 O  
ATOM   3383  CB  ARG   426      35.189  74.096  -3.671  1.00                 C  
ATOM   3384  CD  ARG   426      35.386  74.457  -1.195  1.00                 C  
ATOM   3385  NE  ARG   426      34.747  74.978   0.011  1.00                 N  
ATOM   3386  CG  ARG   426      34.562  74.733  -2.441  1.00                 C  
ATOM   3387  CZ  ARG   426      34.816  76.245   0.406  1.00                 C  
ATOM   3388  NH1 ARG   426      34.202  76.629   1.517  1.00                 N  
ATOM   3389  NH2 ARG   426      35.500  77.127  -0.312  1.00                 N  
ATOM   3390  N   PRO   427      34.673  74.060  -7.427  1.00                 N  
ATOM   3391  CA  PRO   427      35.291  73.404  -8.581  1.00                 C  
ATOM   3392  C   PRO   427      36.677  73.925  -8.960  1.00                 C  
ATOM   3393  O   PRO   427      37.426  73.249  -9.665  1.00                 O  
ATOM   3394  CB  PRO   427      34.310  73.667  -9.725  1.00                 C  
ATOM   3395  CD  PRO   427      33.462  74.846  -7.823  1.00                 C  
ATOM   3396  CG  PRO   427      33.586  74.906  -9.319  1.00                 C  
ATOM   3397  N   PHE   428      37.065  75.085  -8.465  1.00                 N  
ATOM   3398  CA  PHE   428      38.428  75.563  -8.765  1.00                 C  
ATOM   3399  C   PHE   428      39.411  74.548  -8.182  1.00                 C  
ATOM   3400  O   PHE   428      40.452  74.222  -8.792  1.00                 O  
ATOM   3401  CB  PHE   428      38.643  76.964  -8.190  1.00                 C  
ATOM   3402  CG  PHE   428      40.007  77.530  -8.466  1.00                 C  
ATOM   3403  CZ  PHE   428      42.532  78.578  -8.969  1.00                 C  
ATOM   3404  CD1 PHE   428      40.490  77.610  -9.760  1.00                 C  
ATOM   3405  CE1 PHE   428      41.745  78.131 -10.014  1.00                 C  
ATOM   3406  CD2 PHE   428      40.807  77.982  -7.431  1.00                 C  
ATOM   3407  CE2 PHE   428      42.061  78.503  -7.685  1.00                 C  
ATOM   3408  N   LEU   429      39.135  74.104  -6.967  1.00                 N  
ATOM   3409  CA  LEU   429      40.088  73.191  -6.210  1.00                 C  
ATOM   3410  C   LEU   429      39.972  71.765  -6.705  1.00                 C  
ATOM   3411  O   LEU   429      40.945  71.030  -6.648  1.00                 O  
ATOM   3412  CB  LEU   429      39.810  73.254  -4.707  1.00                 C  
ATOM   3413  CG  LEU   429      40.521  74.366  -3.932  1.00                 C  
ATOM   3414  CD1 LEU   429      42.028  74.160  -3.958  1.00                 C  
ATOM   3415  CD2 LEU   429      40.164  75.731  -4.501  1.00                 C  
ATOM   3416  N   LYS   430      38.777  71.393  -7.183  1.00                 N  
ATOM   3417  CA  LYS   430      38.583  70.107  -7.932  1.00                 C  
ATOM   3418  C   LYS   430      39.494  70.042  -9.177  1.00                 C  
ATOM   3419  O   LYS   430      40.114  69.032  -9.485  1.00                 O  
ATOM   3420  CB  LYS   430      37.119  69.943  -8.345  1.00                 C  
ATOM   3421  CD  LYS   430      34.746  69.480  -7.673  1.00                 C  
ATOM   3422  CE  LYS   430      33.798  69.225  -6.512  1.00                 C  
ATOM   3423  CG  LYS   430      36.177  69.650  -7.189  1.00                 C  
ATOM   3424  NZ  LYS   430      34.058  67.912  -5.861  1.00                 N  
ATOM   3425  N   LYS   431      39.591  71.148  -9.913  1.00                 N  
ATOM   3426  CA  LYS   431      40.431  71.162 -11.091  1.00                 C  
ATOM   3427  C   LYS   431      41.884  71.193 -10.604  1.00                 C  
ATOM   3428  O   LYS   431      42.743  70.568 -11.194  1.00                 O  
ATOM   3429  CB  LYS   431      40.091  72.362 -11.978  1.00                 C  
ATOM   3430  CD  LYS   431      40.637  71.255 -14.163  1.00                 C  
ATOM   3431  CE  LYS   431      41.208  71.481 -15.554  1.00                 C  
ATOM   3432  CG  LYS   431      40.911  72.442 -13.254  1.00                 C  
ATOM   3433  NZ  LYS   431      42.691  71.616 -15.531  1.00                 N  
ATOM   3434  N   LEU   432      42.161  71.984  -9.559  1.00                 N  
ATOM   3435  CA  LEU   432      43.561  72.084  -9.059  1.00                 C  
ATOM   3436  C   LEU   432      44.054  70.666  -8.631  1.00                 C  
ATOM   3437  O   LEU   432      45.246  70.316  -8.876  1.00                 O  
ATOM   3438  CB  LEU   432      43.645  73.072  -7.894  1.00                 C  
ATOM   3439  CG  LEU   432      43.427  74.547  -8.239  1.00                 C  
ATOM   3440  CD1 LEU   432      43.356  75.390  -6.975  1.00                 C  
ATOM   3441  CD2 LEU   432      44.533  75.054  -9.152  1.00                 C  
ATOM   3442  N   SER   433      43.160  69.858  -8.055  1.00                 N  
ATOM   3443  CA  SER   433      43.500  68.452  -7.701  1.00                 C  
ATOM   3444  C   SER   433      44.103  67.658  -8.866  1.00                 C  
ATOM   3445  O   SER   433      45.125  66.965  -8.730  1.00                 O  
ATOM   3446  CB  SER   433      42.261  67.714  -7.190  1.00                 C  
ATOM   3447  OG  SER   433      42.571  66.373  -6.849  1.00                 O  
ATOM   3448  N   ARG   434      43.501  67.824 -10.026  1.00                 N  
ATOM   3449  CA  ARG   434      43.958  67.076 -11.172  1.00                 C  
ATOM   3450  C   ARG   434      45.274  67.568 -11.782  1.00                 C  
ATOM   3451  O   ARG   434      46.109  66.781 -12.268  1.00                 O  
ATOM   3452  CB  ARG   434      42.896  67.081 -12.273  1.00                 C  
ATOM   3453  CD  ARG   434      43.570  64.875 -13.261  1.00                 C  
ATOM   3454  NE  ARG   434      42.347  64.160 -12.904  1.00                 N  
ATOM   3455  CG  ARG   434      43.310  66.346 -13.538  1.00                 C  
ATOM   3456  CZ  ARG   434      42.319  62.919 -12.430  1.00                 C  
ATOM   3457  NH1 ARG   434      41.159  62.349 -12.132  1.00                 N  
ATOM   3458  NH2 ARG   434      43.450  62.250 -12.254  1.00                 N  
ATOM   3459  N   ASP   435      45.428  68.908 -11.730  1.00                 N  
ATOM   3460  CA  ASP   435      46.702  69.565 -12.092  1.00                 C  
ATOM   3461  C   ASP   435      47.865  69.071 -11.142  1.00                 C  
ATOM   3462  O   ASP   435      48.890  68.488 -11.606  1.00                 O  
ATOM   3463  CB  ASP   435      46.560  71.087 -12.018  1.00                 C  
ATOM   3464  CG  ASP   435      45.707  71.647 -13.139  1.00                 C  
ATOM   3465  OD1 ASP   435      45.449  70.911 -14.115  1.00                 O  
ATOM   3466  OD2 ASP   435      45.295  72.822 -13.041  1.00                 O  
ATOM   3467  N   ILE   436      47.622  69.184  -9.845  1.00                 N  
ATOM   3468  CA  ILE   436      48.648  68.737  -8.911  1.00                 C  
ATOM   3469  C   ILE   436      48.886  67.230  -9.020  1.00                 C  
ATOM   3470  O   ILE   436      50.027  66.794  -8.960  1.00                 O  
ATOM   3471  CB  ILE   436      48.286  69.100  -7.459  1.00                 C  
ATOM   3472  CD1 ILE   436      49.543  71.315  -7.584  1.00                 C  
ATOM   3473  CG1 ILE   436      48.232  70.620  -7.287  1.00                 C  
ATOM   3474  CG2 ILE   436      49.264  68.454  -6.489  1.00                 C  
ATOM   3475  N   GLN   437      47.836  66.412  -9.305  1.00                 N  
ATOM   3476  CA  GLN   437      48.031  64.956  -9.459  1.00                 C  
ATOM   3477  C   GLN   437      49.136  64.689 -10.533  1.00                 C  
ATOM   3478  O   GLN   437      50.014  63.850 -10.371  1.00                 O  
ATOM   3479  CB  GLN   437      46.716  64.277  -9.846  1.00                 C  
ATOM   3480  CD  GLN   437      47.320  62.218 -11.178  1.00                 C  
ATOM   3481  CG  GLN   437      46.783  62.759  -9.868  1.00                 C  
ATOM   3482  OE1 GLN   437      47.108  62.809 -12.237  1.00                 O  
ATOM   3483  NE2 GLN   437      48.017  61.090 -11.110  1.00                 N  
ATOM   3484  N   SER   438      49.032  65.445 -11.647  1.00                 N  
ATOM   3485  CA  SER   438      49.906  65.200 -12.757  1.00                 C  
ATOM   3486  C   SER   438      51.308  65.747 -12.455  1.00                 C  
ATOM   3487  O   SER   438      52.311  65.089 -12.833  1.00                 O  
ATOM   3488  CB  SER   438      49.344  65.832 -14.032  1.00                 C  
ATOM   3489  OG  SER   438      49.311  67.245 -13.929  1.00                 O  
ATOM   3490  N   ASN   439      51.407  66.906 -11.790  1.00                 N  
ATOM   3491  CA  ASN   439      52.733  67.483 -11.530  1.00                 C  
ATOM   3492  C   ASN   439      53.483  66.609 -10.475  1.00                 C  
ATOM   3493  O   ASN   439      54.698  66.505 -10.558  1.00                 O  
ATOM   3494  CB  ASN   439      52.604  68.935 -11.066  1.00                 C  
ATOM   3495  CG  ASN   439      52.222  69.875 -12.193  1.00                 C  
ATOM   3496  OD1 ASN   439      53.061  70.252 -13.011  1.00                 O  
ATOM   3497  ND2 ASN   439      50.951  70.256 -12.239  1.00                 N  
ATOM   3498  N   LEU   440      52.736  65.976  -9.538  1.00                 N  
ATOM   3499  CA  LEU   440      53.331  64.997  -8.596  1.00                 C  
ATOM   3500  C   LEU   440      53.926  63.865  -9.413  1.00                 C  
ATOM   3501  O   LEU   440      55.081  63.465  -9.216  1.00                 O  
ATOM   3502  CB  LEU   440      52.275  64.492  -7.610  1.00                 C  
ATOM   3503  CG  LEU   440      52.738  63.437  -6.603  1.00                 C  
ATOM   3504  CD1 LEU   440      53.840  63.991  -5.713  1.00                 C  
ATOM   3505  CD2 LEU   440      51.570  62.952  -5.758  1.00                 C  
ATOM   3506  N   LYS   441      53.125  63.290 -10.285  1.00                 N  
ATOM   3507  CA  LYS   441      53.607  62.164 -11.082  1.00                 C  
ATOM   3508  C   LYS   441      54.844  62.546 -11.869  1.00                 C  
ATOM   3509  O   LYS   441      55.839  61.767 -11.878  1.00                 O  
ATOM   3510  CB  LYS   441      52.512  61.670 -12.029  1.00                 C  
ATOM   3511  CD  LYS   441      51.774  60.017 -13.767  1.00                 C  
ATOM   3512  CE  LYS   441      52.194  58.854 -14.651  1.00                 C  
ATOM   3513  CG  LYS   441      52.922  60.485 -12.888  1.00                 C  
ATOM   3514  NZ  LYS   441      51.078  58.384 -15.519  1.00                 N  
ATOM   3515  N   ALA   442      54.774  63.695 -12.545  1.00                 N  
ATOM   3516  CA  ALA   442      55.892  64.115 -13.433  1.00                 C  
ATOM   3517  C   ALA   442      57.137  64.423 -12.620  1.00                 C  
ATOM   3518  O   ALA   442      58.258  64.118 -13.078  1.00                 O  
ATOM   3519  CB  ALA   442      55.487  65.326 -14.259  1.00                 C  
ATOM   3520  N   ALA   443      56.962  65.111 -11.457  1.00                 N  
ATOM   3521  CA  ALA   443      58.119  65.424 -10.658  1.00                 C  
ATOM   3522  C   ALA   443      58.771  64.098 -10.122  1.00                 C  
ATOM   3523  O   ALA   443      60.013  63.984 -10.122  1.00                 O  
ATOM   3524  CB  ALA   443      57.736  66.342  -9.507  1.00                 C  
ATOM   3525  N   ASP   444      57.975  63.134  -9.641  1.00                 N  
ATOM   3526  CA  ASP   444      58.549  61.863  -9.097  1.00                 C  
ATOM   3527  C   ASP   444      59.199  61.073 -10.226  1.00                 C  
ATOM   3528  O   ASP   444      60.266  60.515 -10.053  1.00                 O  
ATOM   3529  CB  ASP   444      57.462  61.036  -8.407  1.00                 C  
ATOM   3530  CG  ASP   444      58.024  59.846  -7.656  1.00                 C  
ATOM   3531  OD1 ASP   444      59.265  59.712  -7.598  1.00                 O  
ATOM   3532  OD2 ASP   444      57.225  59.047  -7.125  1.00                 O  
ATOM   3533  N   LEU   445      58.607  61.116 -11.422  1.00                 N  
ATOM   3534  CA  LEU   445      59.131  60.308 -12.516  1.00                 C  
ATOM   3535  C   LEU   445      60.454  60.962 -13.031  1.00                 C  
ATOM   3536  O   LEU   445      61.505  60.293 -13.148  1.00                 O  
ATOM   3537  CB  LEU   445      58.096  60.186 -13.636  1.00                 C  
ATOM   3538  CG  LEU   445      58.419  59.192 -14.753  1.00                 C  
ATOM   3539  CD1 LEU   445      57.165  58.839 -15.538  1.00                 C  
ATOM   3540  CD2 LEU   445      59.484  59.756 -15.682  1.00                 C  
ATOM   3541  N   PHE   446      60.436  62.260 -13.304  1.00                 N  
ATOM   3542  CA  PHE   446      61.640  62.902 -13.826  1.00                 C  
ATOM   3543  C   PHE   446      62.856  62.768 -12.944  1.00                 C  
ATOM   3544  O   PHE   446      63.978  62.634 -13.425  1.00                 O  
ATOM   3545  CB  PHE   446      61.390  64.392 -14.070  1.00                 C  
ATOM   3546  CG  PHE   446      60.553  64.674 -15.285  1.00                 C  
ATOM   3547  CZ  PHE   446      59.009  65.198 -17.536  1.00                 C  
ATOM   3548  CD1 PHE   446      59.171  64.660 -15.210  1.00                 C  
ATOM   3549  CE1 PHE   446      58.401  64.920 -16.327  1.00                 C  
ATOM   3550  CD2 PHE   446      61.147  64.955 -16.503  1.00                 C  
ATOM   3551  CE2 PHE   446      60.376  65.215 -17.620  1.00                 C  
ATOM   3552  N   HIS   447      62.638  62.873 -11.642  1.00                 N  
ATOM   3553  CA  HIS   447      63.711  62.891 -10.665  1.00                 C  
ATOM   3554  C   HIS   447      64.110  61.475 -10.311  1.00                 C  
ATOM   3555  O   HIS   447      65.196  61.327  -9.760  1.00                 O  
ATOM   3556  CB  HIS   447      63.284  63.662  -9.414  1.00                 C  
ATOM   3557  CG  HIS   447      62.157  63.021  -8.665  1.00                 C  
ATOM   3558  ND1 HIS   447      62.335  61.930  -7.843  1.00                 N  
ATOM   3559  CE1 HIS   447      61.149  61.583  -7.313  1.00                 C  
ATOM   3560  CD2 HIS   447      60.726  63.257  -8.541  1.00                 C  
ATOM   3561  NE2 HIS   447      60.179  62.375  -7.727  1.00                 N  
ATOM   3562  N   THR   448      63.288  60.463 -10.697  1.00                 N  
ATOM   3563  CA  THR   448      63.548  59.017 -10.399  1.00                 C  
ATOM   3564  C   THR   448      64.729  58.474 -11.178  1.00                 C  
ATOM   3565  O   THR   448      65.409  57.552 -10.714  1.00                 O  
ATOM   3566  CB  THR   448      62.313  58.148 -10.702  1.00                 C  
ATOM   3567  OG1 THR   448      61.217  58.566  -9.879  1.00                 O  
ATOM   3568  CG2 THR   448      62.608  56.684 -10.410  1.00                 C  
ATOM   3569  N   TYR   449      65.003  59.039 -12.357  1.00                 N  
ATOM   3570  CA  TYR   449      66.045  58.491 -13.219  1.00                 C  
ATOM   3571  C   TYR   449      67.433  58.584 -12.593  1.00                 C  
ATOM   3572  O   TYR   449      68.289  57.811 -13.019  1.00                 O  
ATOM   3573  CB  TYR   449      66.052  59.206 -14.572  1.00                 C  
ATOM   3574  CG  TYR   449      64.883  58.847 -15.461  1.00                 C  
ATOM   3575  OH  TYR   449      61.668  57.875 -17.912  1.00                 O  
ATOM   3576  CZ  TYR   449      62.732  58.195 -17.100  1.00                 C  
ATOM   3577  CD1 TYR   449      64.337  59.783 -16.330  1.00                 C  
ATOM   3578  CE1 TYR   449      63.268  59.463 -17.146  1.00                 C  
ATOM   3579  CD2 TYR   449      64.330  57.573 -15.428  1.00                 C  
ATOM   3580  CE2 TYR   449      63.261  57.236 -16.237  1.00                 C  
ATOM   3581  N   ALA   450      67.671  59.522 -11.684  1.00                 N  
ATOM   3582  CA  ALA   450      68.939  59.562 -10.932  1.00                 C  
ATOM   3583  C   ALA   450      68.825  59.443  -9.423  1.00                 C  
ATOM   3584  O   ALA   450      67.736  59.732  -8.828  1.00                 O  
ATOM   3585  CB  ALA   450      69.692  60.849 -11.231  1.00                 C  
ATOM   3586  N   ARG   451      69.949  59.129  -8.747  1.00                 N  
ATOM   3587  CA  ARG   451      70.068  59.429  -7.303  1.00                 C  
ATOM   3588  C   ARG   451      70.480  60.864  -7.127  1.00                 C  
ATOM   3589  O   ARG   451      71.387  61.342  -7.821  1.00                 O  
ATOM   3590  CB  ARG   451      71.072  58.483  -6.640  1.00                 C  
ATOM   3591  CD  ARG   451      71.683  56.144  -5.967  1.00                 C  
ATOM   3592  NE  ARG   451      71.268  54.744  -5.923  1.00                 N  
ATOM   3593  CG  ARG   451      70.648  57.024  -6.648  1.00                 C  
ATOM   3594  CZ  ARG   451      71.488  53.868  -6.898  1.00                 C  
ATOM   3595  NH1 ARG   451      71.074  52.615  -6.770  1.00                 N  
ATOM   3596  NH2 ARG   451      72.121  54.248  -8.000  1.00                 N  
ATOM   3597  N   PHE   452      69.931  61.548  -6.158  1.00                 N  
ATOM   3598  CA  PHE   452      70.291  62.917  -5.928  1.00                 C  
ATOM   3599  C   PHE   452      71.000  63.091  -4.594  1.00                 C  
ATOM   3600  O   PHE   452      70.585  62.505  -3.579  1.00                 O  
ATOM   3601  CB  PHE   452      69.052  63.813  -5.979  1.00                 C  
ATOM   3602  CG  PHE   452      68.412  63.887  -7.336  1.00                 C  
ATOM   3603  CZ  PHE   452      67.235  64.028  -9.850  1.00                 C  
ATOM   3604  CD1 PHE   452      67.189  63.286  -7.574  1.00                 C  
ATOM   3605  CE1 PHE   452      66.601  63.354  -8.823  1.00                 C  
ATOM   3606  CD2 PHE   452      69.034  64.558  -8.374  1.00                 C  
ATOM   3607  CE2 PHE   452      68.446  64.627  -9.622  1.00                 C  
ATOM   3608  N   HIS   453      72.052  63.912  -4.615  1.00                 N  
ATOM   3609  CA  HIS   453      72.633  64.450  -3.397  1.00                 C  
ATOM   3610  C   HIS   453      71.606  65.070  -2.456  1.00                 C  
ATOM   3611  O   HIS   453      70.658  65.758  -2.901  1.00                 O  
ATOM   3612  CB  HIS   453      73.695  65.501  -3.728  1.00                 C  
ATOM   3613  CG  HIS   453      74.454  65.990  -2.534  1.00                 C  
ATOM   3614  ND1 HIS   453      73.925  66.888  -1.633  1.00                 N  
ATOM   3615  CE1 HIS   453      74.837  67.135  -0.675  1.00                 C  
ATOM   3616  CD2 HIS   453      75.778  65.753  -1.977  1.00                 C  
ATOM   3617  NE2 HIS   453      75.950  66.458  -0.876  1.00                 N  
ATOM   3618  N   SER   454      71.828  64.840  -1.161  1.00                 N  
ATOM   3619  CA  SER   454      70.990  65.337  -0.097  1.00                 C  
ATOM   3620  C   SER   454      70.817  66.836  -0.228  1.00                 C  
ATOM   3621  O   SER   454      69.731  67.355   0.021  1.00                 O  
ATOM   3622  CB  SER   454      71.587  64.980   1.266  1.00                 C  
ATOM   3623  OG  SER   454      72.817  65.651   1.476  1.00                 O  
ATOM   3624  N   SER   455      71.863  67.530  -0.699  1.00                 N  
ATOM   3625  CA  SER   455      71.804  68.991  -0.793  1.00                 C  
ATOM   3626  C   SER   455      70.825  69.460  -1.832  1.00                 C  
ATOM   3627  O   SER   455      70.419  70.590  -1.764  1.00                 O  
ATOM   3628  CB  SER   455      73.188  69.564  -1.105  1.00                 C  
ATOM   3629  OG  SER   455      73.607  69.203  -2.409  1.00                 O  
ATOM   3630  N   THR   456      71.054  70.610  -2.455  1.00                 N  
ATOM   3631  CA  THR   456      70.239  70.947  -3.636  1.00                 C  
ATOM   3632  C   THR   456      70.853  70.282  -4.846  1.00                 C  
ATOM   3633  O   THR   456      72.028  69.906  -4.824  1.00                 O  
ATOM   3634  CB  THR   456      70.142  72.471  -3.839  1.00                 C  
ATOM   3635  OG1 THR   456      71.448  73.007  -4.083  1.00                 O  
ATOM   3636  CG2 THR   456      69.566  73.137  -2.599  1.00                 C  
ATOM   3637  N   LYS   457      70.110  70.108  -5.935  1.00                 N  
ATOM   3638  CA  LYS   457      70.681  69.371  -7.050  1.00                 C  
ATOM   3639  C   LYS   457      71.767  70.174  -7.779  1.00                 C  
ATOM   3640  O   LYS   457      71.644  71.375  -8.034  1.00                 O  
ATOM   3641  CB  LYS   457      69.588  68.970  -8.043  1.00                 C  
ATOM   3642  CD  LYS   457      70.492  66.794  -8.907  1.00                 C  
ATOM   3643  CE  LYS   457      70.943  66.023 -10.137  1.00                 C  
ATOM   3644  CG  LYS   457      70.102  68.220  -9.261  1.00                 C  
ATOM   3645  NZ  LYS   457      71.310  64.618  -9.808  1.00                 N  
ATOM   3646  N   LYS   458      72.851  69.479  -8.115  1.00                 N  
ATOM   3647  CA  LYS   458      74.002  70.088  -8.763  1.00                 C  
ATOM   3648  C   LYS   458      73.790  70.172 -10.270  1.00                 C  
ATOM   3649  O   LYS   458      74.635  69.741 -11.058  1.00                 O  
ATOM   3650  CB  LYS   458      75.274  69.298  -8.449  1.00                 C  
ATOM   3651  CD  LYS   458      76.964  68.552  -6.750  1.00                 C  
ATOM   3652  CE  LYS   458      77.379  68.599  -5.288  1.00                 C  
ATOM   3653  CG  LYS   458      75.682  69.335  -6.985  1.00                 C  
ATOM   3654  NZ  LYS   458      78.627  67.826  -5.040  1.00                 N  
ATOM   3655  N   ILE   459      72.663  70.726 -10.705  1.00                 N  
ATOM   3656  CA  ILE   459      72.330  70.646 -12.127  1.00                 C  
ATOM   3657  C   ILE   459      72.342  72.007 -12.806  1.00                 C  
ATOM   3658  O   ILE   459      71.817  72.162 -13.912  1.00                 O  
ATOM   3659  CB  ILE   459      70.956  69.986 -12.349  1.00                 C  
ATOM   3660  CD1 ILE   459      69.558  72.098 -12.059  1.00                 C  
ATOM   3661  CG1 ILE   459      69.879  70.713 -11.541  1.00                 C  
ATOM   3662  CG2 ILE   459      71.016  68.504 -12.009  1.00                 C  
ATOM   3663  N   SER   460      72.928  73.023 -12.189  1.00                 N  
ATOM   3664  CA  SER   460      73.010  74.370 -12.724  1.00                 C  
ATOM   3665  C   SER   460      71.693  75.104 -12.804  1.00                 C  
ATOM   3666  O   SER   460      71.639  76.232 -13.301  1.00                 O  
ATOM   3667  CB  SER   460      73.628  74.354 -14.124  1.00                 C  
ATOM   3668  OG  SER   460      72.663  74.012 -15.103  1.00                 O  
ATOM   3669  N   TYR   461      70.583  74.521 -12.330  1.00                 N  
ATOM   3670  CA  TYR   461      69.296  75.197 -12.531  1.00                 C  
ATOM   3671  C   TYR   461      68.935  76.213 -11.483  1.00                 C  
ATOM   3672  O   TYR   461      67.906  76.885 -11.593  1.00                 O  
ATOM   3673  CB  TYR   461      68.160  74.175 -12.603  1.00                 C  
ATOM   3674  CG  TYR   461      68.216  73.282 -13.822  1.00                 C  
ATOM   3675  OH  TYR   461      68.379  70.816 -17.166  1.00                 O  
ATOM   3676  CZ  TYR   461      68.324  71.633 -16.060  1.00                 C  
ATOM   3677  CD1 TYR   461      68.974  72.118 -13.817  1.00                 C  
ATOM   3678  CE1 TYR   461      69.031  71.296 -14.926  1.00                 C  
ATOM   3679  CD2 TYR   461      67.510  73.606 -14.974  1.00                 C  
ATOM   3680  CE2 TYR   461      67.555  72.796 -16.093  1.00                 C  
ATOM   3681  N   ALA   462      69.740  76.380 -10.435  1.00                 N  
ATOM   3682  CA  ALA   462      69.341  77.303  -9.387  1.00                 C  
ATOM   3683  C   ALA   462      68.329  76.766  -8.393  1.00                 C  
ATOM   3684  O   ALA   462      67.940  77.462  -7.452  1.00                 O  
ATOM   3685  CB  ALA   462      68.766  78.575  -9.991  1.00                 C  
ATOM   3686  N   MET   463      67.870  75.531  -8.556  1.00                 N  
ATOM   3687  CA  MET   463      66.945  74.900  -7.609  1.00                 C  
ATOM   3688  C   MET   463      67.595  74.806  -6.235  1.00                 C  
ATOM   3689  O   MET   463      68.620  74.140  -6.066  1.00                 O  
ATOM   3690  CB  MET   463      66.530  73.515  -8.108  1.00                 C  
ATOM   3691  SD  MET   463      64.167  74.352  -9.288  1.00                 S  
ATOM   3692  CE  MET   463      64.563  75.974  -9.935  1.00                 C  
ATOM   3693  CG  MET   463      65.767  73.531  -9.422  1.00                 C  
ATOM   3694  N   GLY   464      67.033  75.455  -5.225  1.00                 N  
ATOM   3695  CA  GLY   464      67.581  75.360  -3.874  1.00                 C  
ATOM   3696  C   GLY   464      66.812  74.385  -2.990  1.00                 C  
ATOM   3697  O   GLY   464      66.946  74.433  -1.764  1.00                 O  
ATOM   3698  N   ASP   465      65.999  73.482  -3.532  1.00                 N  
ATOM   3699  CA  ASP   465      65.250  72.576  -2.642  1.00                 C  
ATOM   3700  C   ASP   465      65.770  71.161  -2.733  1.00                 C  
ATOM   3701  O   ASP   465      66.137  70.671  -3.805  1.00                 O  
ATOM   3702  CB  ASP   465      63.758  72.606  -2.979  1.00                 C  
ATOM   3703  CG  ASP   465      63.116  73.943  -2.663  1.00                 C  
ATOM   3704  OD1 ASP   465      63.326  74.901  -3.436  1.00                 O  
ATOM   3705  OD2 ASP   465      62.403  74.032  -1.641  1.00                 O  
ATOM   3706  N   ARG   466      65.811  70.471  -1.596  1.00                 N  
ATOM   3707  CA  ARG   466      66.121  69.038  -1.603  1.00                 C  
ATOM   3708  C   ARG   466      65.119  68.241  -2.441  1.00                 C  
ATOM   3709  O   ARG   466      63.949  68.620  -2.536  1.00                 O  
ATOM   3710  CB  ARG   466      66.149  68.489  -0.175  1.00                 C  
ATOM   3711  CD  ARG   466      67.226  68.480   2.092  1.00                 C  
ATOM   3712  NE  ARG   466      68.326  68.974   2.917  1.00                 N  
ATOM   3713  CG  ARG   466      67.274  69.046   0.682  1.00                 C  
ATOM   3714  CZ  ARG   466      68.299  70.120   3.590  1.00                 C  
ATOM   3715  NH1 ARG   466      69.346  70.488   4.315  1.00                 N  
ATOM   3716  NH2 ARG   466      67.224  70.895   3.537  1.00                 N  
ATOM   3717  N   VAL   467      65.568  67.057  -3.029  1.00                 N  
ATOM   3718  CA  VAL   467      64.549  66.464  -3.939  1.00                 C  
ATOM   3719  C   VAL   467      63.549  65.704  -3.072  1.00                 C  
ATOM   3720  O   VAL   467      62.327  65.854  -3.214  1.00                 O  
ATOM   3721  CB  VAL   467      65.199  65.551  -4.996  1.00                 C  
ATOM   3722  CG1 VAL   467      64.132  64.832  -5.807  1.00                 C  
ATOM   3723  CG2 VAL   467      66.113  66.357  -5.906  1.00                 C  
ATOM   3724  N   ASN   468      64.080  64.884  -2.171  1.00                 N  
ATOM   3725  CA  ASN   468      63.198  64.062  -1.305  1.00                 C  
ATOM   3726  C   ASN   468      62.310  64.939  -0.447  1.00                 C  
ATOM   3727  O   ASN   468      61.102  64.658  -0.296  1.00                 O  
ATOM   3728  CB  ASN   468      64.030  63.119  -0.434  1.00                 C  
ATOM   3729  CG  ASN   468      64.623  61.968  -1.223  1.00                 C  
ATOM   3730  OD1 ASN   468      64.156  61.646  -2.316  1.00                 O  
ATOM   3731  ND2 ASN   468      65.656  61.343  -0.670  1.00                 N  
ATOM   3732  N   GLU   469      62.891  65.990   0.134  1.00                 N  
ATOM   3733  CA  GLU   469      62.141  66.975   0.898  1.00                 C  
ATOM   3734  C   GLU   469      60.951  67.534   0.117  1.00                 C  
ATOM   3735  O   GLU   469      59.757  67.572   0.613  1.00                 O  
ATOM   3736  CB  GLU   469      63.052  68.126   1.329  1.00                 C  
ATOM   3737  CD  GLU   469      63.305  70.279   2.625  1.00                 C  
ATOM   3738  CG  GLU   469      62.362  69.179   2.180  1.00                 C  
ATOM   3739  OE1 GLU   469      64.497  70.225   2.255  1.00                 O  
ATOM   3740  OE2 GLU   469      62.853  71.195   3.345  1.00                 O  
ATOM   3741  N   LEU   470      61.271  68.081  -1.075  1.00                 N  
ATOM   3742  CA  LEU   470      60.219  68.699  -1.893  1.00                 C  
ATOM   3743  C   LEU   470      59.159  67.689  -2.326  1.00                 C  
ATOM   3744  O   LEU   470      57.943  68.022  -2.305  1.00                 O  
ATOM   3745  CB  LEU   470      60.824  69.367  -3.129  1.00                 C  
ATOM   3746  CG  LEU   470      61.672  70.616  -2.879  1.00                 C  
ATOM   3747  CD1 LEU   470      62.356  71.067  -4.160  1.00                 C  
ATOM   3748  CD2 LEU   470      60.819  71.739  -2.310  1.00                 C  
ATOM   3749  N   LEU   471      59.571  66.509  -2.744  1.00                 N  
ATOM   3750  CA  LEU   471      58.538  65.517  -3.200  1.00                 C  
ATOM   3751  C   LEU   471      57.683  65.034  -2.038  1.00                 C  
ATOM   3752  O   LEU   471      56.478  64.796  -2.222  1.00                 O  
ATOM   3753  CB  LEU   471      59.207  64.325  -3.887  1.00                 C  
ATOM   3754  CG  LEU   471      58.270  63.257  -4.456  1.00                 C  
ATOM   3755  CD1 LEU   471      57.343  63.857  -5.502  1.00                 C  
ATOM   3756  CD2 LEU   471      59.065  62.106  -5.053  1.00                 C  
ATOM   3757  N   SER   472      58.284  64.899  -0.846  1.00                 N  
ATOM   3758  CA  SER   472      57.469  64.462   0.345  1.00                 C  
ATOM   3759  C   SER   472      56.410  65.539   0.671  1.00                 C  
ATOM   3760  O   SER   472      55.223  65.216   0.881  1.00                 O  
ATOM   3761  CB  SER   472      58.376  64.206   1.550  1.00                 C  
ATOM   3762  OG  SER   472      58.997  65.403   1.985  1.00                 O  
ATOM   3763  N   SER   473      56.816  66.810   0.614  1.00                 N  
ATOM   3764  CA  SER   473      55.833  67.896   0.846  1.00                 C  
ATOM   3765  C   SER   473      54.713  67.883  -0.184  1.00                 C  
ATOM   3766  O   SER   473      53.529  67.843   0.197  1.00                 O  
ATOM   3767  CB  SER   473      56.527  69.259   0.831  1.00                 C  
ATOM   3768  OG  SER   473      55.595  70.308   1.029  1.00                 O  
ATOM   3769  N   ALA   474      55.086  67.750  -1.476  1.00                 N  
ATOM   3770  CA  ALA   474      54.068  67.671  -2.590  1.00                 C  
ATOM   3771  C   ALA   474      53.099  66.466  -2.417  1.00                 C  
ATOM   3772  O   ALA   474      51.890  66.636  -2.547  1.00                 O  
ATOM   3773  CB  ALA   474      54.764  67.574  -3.939  1.00                 C  
ATOM   3774  N   ARG   475      53.640  65.261  -2.151  1.00                 N  
ATOM   3775  CA  ARG   475      52.794  64.092  -1.947  1.00                 C  
ATOM   3776  C   ARG   475      51.839  64.352  -0.775  1.00                 C  
ATOM   3777  O   ARG   475      50.704  63.990  -0.877  1.00                 O  
ATOM   3778  CB  ARG   475      53.649  62.849  -1.692  1.00                 C  
ATOM   3779  CD  ARG   475      55.285  61.162  -2.574  1.00                 C  
ATOM   3780  NE  ARG   475      54.502  60.006  -2.146  1.00                 N  
ATOM   3781  CG  ARG   475      54.403  62.353  -2.915  1.00                 C  
ATOM   3782  CZ  ARG   475      53.959  59.122  -2.977  1.00                 C  
ATOM   3783  NH1 ARG   475      53.263  58.101  -2.497  1.00                 N  
ATOM   3784  NH2 ARG   475      54.114  59.261  -4.287  1.00                 N  
ATOM   3785  N   ARG   476      52.333  64.949   0.316  1.00                 N  
ATOM   3786  CA  ARG   476      51.559  65.068   1.580  1.00                 C  
ATOM   3787  C   ARG   476      50.510  66.157   1.413  1.00                 C  
ATOM   3788  O   ARG   476      49.379  65.982   1.875  1.00                 O  
ATOM   3789  CB  ARG   476      52.493  65.371   2.754  1.00                 C  
ATOM   3790  CD  ARG   476      54.334  64.601   4.275  1.00                 C  
ATOM   3791  NE  ARG   476      55.218  63.501   4.655  1.00                 N  
ATOM   3792  CG  ARG   476      53.409  64.219   3.131  1.00                 C  
ATOM   3793  CZ  ARG   476      56.188  63.601   5.558  1.00                 C  
ATOM   3794  NH1 ARG   476      56.942  62.547   5.839  1.00                 N  
ATOM   3795  NH2 ARG   476      56.403  64.754   6.177  1.00                 N  
ATOM   3796  N   GLY   477      50.792  67.240   0.665  1.00                 N  
ATOM   3797  CA  GLY   477      49.737  68.265   0.517  1.00                 C  
ATOM   3798  C   GLY   477      48.640  67.737  -0.418  1.00                 C  
ATOM   3799  O   GLY   477      47.452  68.052  -0.191  1.00                 O  
ATOM   3800  N   LEU   478      49.030  67.017  -1.457  1.00                 N  
ATOM   3801  CA  LEU   478      48.040  66.387  -2.373  1.00                 C  
ATOM   3802  C   LEU   478      47.217  65.283  -1.646  1.00                 C  
ATOM   3803  O   LEU   478      45.982  65.242  -1.781  1.00                 O  
ATOM   3804  CB  LEU   478      48.743  65.794  -3.596  1.00                 C  
ATOM   3805  CG  LEU   478      47.841  65.144  -4.647  1.00                 C  
ATOM   3806  CD1 LEU   478      46.842  66.151  -5.196  1.00                 C  
ATOM   3807  CD2 LEU   478      48.672  64.553  -5.776  1.00                 C  
ATOM   3808  N   GLY   479      47.923  64.445  -0.866  1.00                 N  
ATOM   3809  CA  GLY   479      47.265  63.418  -0.056  1.00                 C  
ATOM   3810  C   GLY   479      46.285  64.059   0.895  1.00                 C  
ATOM   3811  O   GLY   479      45.164  63.550   1.054  1.00                 O  
ATOM   3812  N   ILE   480      46.687  65.130   1.598  1.00                 N  
ATOM   3813  CA  ILE   480      45.761  65.792   2.514  1.00                 C  
ATOM   3814  C   ILE   480      44.481  66.205   1.794  1.00                 C  
ATOM   3815  O   ILE   480      43.357  66.014   2.315  1.00                 O  
ATOM   3816  CB  ILE   480      46.408  67.021   3.180  1.00                 C  
ATOM   3817  CD1 ILE   480      48.392  67.725   4.617  1.00                 C  
ATOM   3818  CG1 ILE   480      47.520  66.586   4.136  1.00                 C  
ATOM   3819  CG2 ILE   480      45.353  67.863   3.882  1.00                 C  
ATOM   3820  N   TYR   481      44.649  66.720   0.559  1.00                 N  
ATOM   3821  CA  TYR   481      43.461  67.223  -0.174  1.00                 C  
ATOM   3822  C   TYR   481      42.466  66.134  -0.579  1.00                 C  
ATOM   3823  O   TYR   481      41.321  66.422  -0.885  1.00                 O  
ATOM   3824  CB  TYR   481      43.889  67.978  -1.434  1.00                 C  
ATOM   3825  CG  TYR   481      42.737  68.575  -2.211  1.00                 C  
ATOM   3826  OH  TYR   481      39.570  70.228  -4.338  1.00                 O  
ATOM   3827  CZ  TYR   481      40.618  69.680  -3.635  1.00                 C  
ATOM   3828  CD1 TYR   481      42.130  69.751  -1.792  1.00                 C  
ATOM   3829  CE1 TYR   481      41.077  70.304  -2.496  1.00                 C  
ATOM   3830  CD2 TYR   481      42.262  67.960  -3.362  1.00                 C  
ATOM   3831  CE2 TYR   481      41.210  68.498  -4.079  1.00                 C  
ATOM   3832  N   LEU   482      42.886  64.868  -0.571  1.00                 N  
ATOM   3833  CA  LEU   482      41.981  63.799  -0.866  1.00                 C  
ATOM   3834  C   LEU   482      40.964  63.556   0.284  1.00                 C  
ATOM   3835  O   LEU   482      40.022  62.770   0.091  1.00                 O  
ATOM   3836  CB  LEU   482      42.751  62.507  -1.148  1.00                 C  
ATOM   3837  CG  LEU   482      43.623  62.498  -2.405  1.00                 C  
ATOM   3838  CD1 LEU   482      44.431  61.212  -2.490  1.00                 C  
ATOM   3839  CD2 LEU   482      42.769  62.670  -3.652  1.00                 C  
ATOM   3840  N   HIS   483      41.159  64.234   1.437  1.00                 N  
ATOM   3841  CA  HIS   483      40.236  64.105   2.537  1.00                 C  
ATOM   3842  C   HIS   483      38.780  64.389   2.008  1.00                 C  
ATOM   3843  O   HIS   483      38.616  65.194   1.079  1.00                 O  
ATOM   3844  CB  HIS   483      40.615  65.061   3.670  1.00                 C  
ATOM   3845  CG  HIS   483      39.816  64.864   4.920  1.00                 C  
ATOM   3846  ND1 HIS   483      39.329  65.915   5.666  1.00                 N  
ATOM   3847  CE1 HIS   483      38.657  65.427   6.724  1.00                 C  
ATOM   3848  CD2 HIS   483      39.341  63.715   5.678  1.00                 C  
ATOM   3849  NE2 HIS   483      38.659  64.108   6.737  1.00                 N  
ATOM   3850  N   HIS   484      37.767  63.753   2.606  1.00                 N  
ATOM   3851  CA  HIS   484      36.376  63.905   2.184  1.00                 C  
ATOM   3852  C   HIS   484      35.809  65.281   2.629  1.00                 C  
ATOM   3853  O   HIS   484      34.597  65.464   2.487  1.00                 O  
ATOM   3854  CB  HIS   484      35.518  62.772   2.750  1.00                 C  
ATOM   3855  CG  HIS   484      35.417  62.779   4.244  1.00                 C  
ATOM   3856  ND1 HIS   484      36.462  62.409   5.062  1.00                 N  
ATOM   3857  CE1 HIS   484      36.073  62.517   6.345  1.00                 C  
ATOM   3858  CD2 HIS   484      34.383  63.112   5.213  1.00                 C  
ATOM   3859  NE2 HIS   484      34.827  62.938   6.443  1.00                 N  
ATOM   3860  N   ASP   485      36.609  66.221   3.188  1.00                 N  
ATOM   3861  CA  ASP   485      36.240  67.675   3.210  1.00                 C  
ATOM   3862  C   ASP   485      37.153  68.584   2.365  1.00                 C  
ATOM   3863  O   ASP   485      37.058  69.799   2.412  1.00                 O  
ATOM   3864  CB  ASP   485      36.238  68.206   4.645  1.00                 C  
ATOM   3865  CG  ASP   485      35.153  67.576   5.497  1.00                 C  
ATOM   3866  OD1 ASP   485      34.037  67.364   4.978  1.00                 O  
ATOM   3867  OD2 ASP   485      35.420  67.294   6.684  1.00                 O  
ATOM   3868  N   GLY   486      38.065  67.950   1.633  1.00                 N  
ATOM   3869  CA  GLY   486      39.059  68.650   0.849  1.00                 C  
ATOM   3870  C   GLY   486      38.524  68.812  -0.560  1.00                 C  
ATOM   3871  O   GLY   486      37.764  69.791  -0.861  1.00                 O  
ATOM   3872  N   ILE   487      38.822  67.796  -1.386  1.00                 N  
ATOM   3873  CA  ILE   487      38.396  67.729  -2.776  1.00                 C  
ATOM   3874  C   ILE   487      36.888  67.849  -2.935  1.00                 C  
ATOM   3875  O   ILE   487      36.368  68.374  -3.912  1.00                 O  
ATOM   3876  CB  ILE   487      38.867  66.426  -3.449  1.00                 C  
ATOM   3877  CD1 ILE   487      39.429  65.419  -5.722  1.00                 C  
ATOM   3878  CG1 ILE   487      38.735  66.533  -4.969  1.00                 C  
ATOM   3879  CG2 ILE   487      38.102  65.234  -2.895  1.00                 C  
ATOM   3880  N   THR   488      36.181  67.387  -1.923  1.00                 N  
ATOM   3881  CA  THR   488      34.680  67.453  -1.963  1.00                 C  
ATOM   3882  C   THR   488      34.102  68.899  -1.993  1.00                 C  
ATOM   3883  O   THR   488      32.913  69.121  -2.280  1.00                 O  
ATOM   3884  CB  THR   488      34.051  66.725  -0.760  1.00                 C  
ATOM   3885  OG1 THR   488      34.514  67.321   0.458  1.00                 O  
ATOM   3886  CG2 THR   488      34.442  65.256  -0.763  1.00                 C  
ATOM   3887  N   GLY   489      34.901  69.861  -1.640  1.00                 N  
ATOM   3888  CA  GLY   489      34.450  71.236  -1.439  1.00                 C  
ATOM   3889  C   GLY   489      33.410  71.418  -0.308  1.00                 C  
ATOM   3890  O   GLY   489      32.489  72.220  -0.444  1.00                 O  
ATOM   3891  N   THR   490      33.547  70.686   0.770  1.00                 N  
ATOM   3892  CA  THR   490      32.619  70.777   1.922  1.00                 C  
ATOM   3893  C   THR   490      33.264  71.363   3.202  1.00                 C  
ATOM   3894  O   THR   490      32.769  71.132   4.319  1.00                 O  
ATOM   3895  CB  THR   490      32.027  69.401   2.280  1.00                 C  
ATOM   3896  OG1 THR   490      33.086  68.488   2.593  1.00                 O  
ATOM   3897  CG2 THR   490      31.233  68.842   1.109  1.00                 C  
ATOM   3898  N   SER   491      34.432  72.047   3.101  1.00                 N  
ATOM   3899  CA  SER   491      35.038  72.718   4.306  1.00                 C  
ATOM   3900  C   SER   491      34.581  74.217   4.398  1.00                 C  
ATOM   3901  O   SER   491      34.010  74.813   3.424  1.00                 O  
ATOM   3902  CB  SER   491      36.565  72.632   4.256  1.00                 C  
ATOM   3903  OG  SER   491      37.086  73.421   3.201  1.00                 O  
ATOM   3904  N   VAL   492      34.864  74.843   5.544  1.00                 N  
ATOM   3905  CA  VAL   492      34.603  76.282   5.642  1.00                 C  
ATOM   3906  C   VAL   492      35.542  77.057   4.714  1.00                 C  
ATOM   3907  O   VAL   492      36.581  76.555   4.243  1.00                 O  
ATOM   3908  CB  VAL   492      34.751  76.785   7.090  1.00                 C  
ATOM   3909  CG1 VAL   492      33.758  76.083   8.002  1.00                 C  
ATOM   3910  CG2 VAL   492      36.175  76.575   7.584  1.00                 C  
ATOM   3911  N   PRO   493      35.124  78.268   4.435  1.00                 N  
ATOM   3912  CA  PRO   493      35.856  79.178   3.527  1.00                 C  
ATOM   3913  C   PRO   493      37.357  79.245   3.823  1.00                 C  
ATOM   3914  O   PRO   493      38.194  79.130   2.882  1.00                 O  
ATOM   3915  CB  PRO   493      35.199  80.540   3.760  1.00                 C  
ATOM   3916  CD  PRO   493      33.863  79.004   5.018  1.00                 C  
ATOM   3917  CG  PRO   493      33.792  80.217   4.134  1.00                 C  
ATOM   3918  N   SER   494      37.729  79.482   5.091  1.00                 N  
ATOM   3919  CA  SER   494      39.145  79.690   5.394  1.00                 C  
ATOM   3920  C   SER   494      39.923  78.366   5.286  1.00                 C  
ATOM   3921  O   SER   494      41.130  78.347   5.101  1.00                 O  
ATOM   3922  CB  SER   494      39.311  80.292   6.791  1.00                 C  
ATOM   3923  OG  SER   494      38.891  79.382   7.792  1.00                 O  
ATOM   3924  N   VAL   495      39.209  77.244   5.484  1.00                 N  
ATOM   3925  CA  VAL   495      39.860  75.952   5.388  1.00                 C  
ATOM   3926  C   VAL   495      40.138  75.656   3.895  1.00                 C  
ATOM   3927  O   VAL   495      41.202  75.132   3.561  1.00                 O  
ATOM   3928  CB  VAL   495      39.007  74.841   6.029  1.00                 C  
ATOM   3929  CG1 VAL   495      39.622  73.476   5.761  1.00                 C  
ATOM   3930  CG2 VAL   495      38.858  75.079   7.523  1.00                 C  
ATOM   3931  N   MET   496      39.204  75.987   3.010  1.00                 N  
ATOM   3932  CA  MET   496      39.434  75.812   1.563  1.00                 C  
ATOM   3933  C   MET   496      40.642  76.667   1.192  1.00                 C  
ATOM   3934  O   MET   496      41.453  76.247   0.432  1.00                 O  
ATOM   3935  CB  MET   496      38.185  76.203   0.771  1.00                 C  
ATOM   3936  SD  MET   496      39.104  77.473  -1.513  1.00                 S  
ATOM   3937  CE  MET   496      37.797  78.689  -1.368  1.00                 C  
ATOM   3938  CG  MET   496      38.329  76.044  -0.734  1.00                 C  
ATOM   3939  N   GLN   497      40.743  77.860   1.766  1.00                 N  
ATOM   3940  CA  GLN   497      41.928  78.697   1.471  1.00                 C  
ATOM   3941  C   GLN   497      43.240  78.022   1.902  1.00                 C  
ATOM   3942  O   GLN   497      44.216  78.086   1.187  1.00                 O  
ATOM   3943  CB  GLN   497      41.806  80.059   2.157  1.00                 C  
ATOM   3944  CD  GLN   497      42.939  81.423   0.358  1.00                 C  
ATOM   3945  CG  GLN   497      42.930  81.026   1.822  1.00                 C  
ATOM   3946  OE1 GLN   497      41.902  81.411  -0.304  1.00                 O  
ATOM   3947  NE2 GLN   497      44.114  81.775  -0.150  1.00                 N  
ATOM   3948  N   ASN   498      43.209  77.369   3.061  1.00                 N  
ATOM   3949  CA  ASN   498      44.360  76.612   3.593  1.00                 C  
ATOM   3950  C   ASN   498      44.733  75.503   2.645  1.00                 C  
ATOM   3951  O   ASN   498      45.913  75.322   2.367  1.00                 O  
ATOM   3952  CB  ASN   498      44.044  76.065   4.986  1.00                 C  
ATOM   3953  CG  ASN   498      45.230  75.365   5.621  1.00                 C  
ATOM   3954  OD1 ASN   498      46.267  75.981   5.867  1.00                 O  
ATOM   3955  ND2 ASN   498      45.079  74.073   5.887  1.00                 N  
ATOM   3956  N   PHE   499      43.747  74.750   2.150  1.00                 N  
ATOM   3957  CA  PHE   499      44.080  73.657   1.225  1.00                 C  
ATOM   3958  C   PHE   499      44.655  74.222  -0.071  1.00                 C  
ATOM   3959  O   PHE   499      45.574  73.661  -0.653  1.00                 O  
ATOM   3960  CB  PHE   499      42.844  72.803   0.938  1.00                 C  
ATOM   3961  CG  PHE   499      42.437  71.921   2.084  1.00                 C  
ATOM   3962  CZ  PHE   499      41.691  70.287   4.205  1.00                 C  
ATOM   3963  CD1 PHE   499      41.113  71.840   2.478  1.00                 C  
ATOM   3964  CE1 PHE   499      40.738  71.029   3.532  1.00                 C  
ATOM   3965  CD2 PHE   499      43.378  71.173   2.768  1.00                 C  
ATOM   3966  CE2 PHE   499      43.004  70.361   3.823  1.00                 C  
ATOM   3967  N   HIS   500      44.058  75.299  -0.581  1.00                 N  
ATOM   3968  CA  HIS   500      44.609  75.939  -1.786  1.00                 C  
ATOM   3969  C   HIS   500      46.046  76.409  -1.634  1.00                 C  
ATOM   3970  O   HIS   500      46.880  76.181  -2.549  1.00                 O  
ATOM   3971  CB  HIS   500      43.748  77.135  -2.199  1.00                 C  
ATOM   3972  CG  HIS   500      44.243  77.841  -3.423  1.00                 C  
ATOM   3973  ND1 HIS   500      44.121  77.311  -4.689  1.00                 N  
ATOM   3974  CE1 HIS   500      44.654  78.170  -5.576  1.00                 C  
ATOM   3975  CD2 HIS   500      44.909  79.107  -3.693  1.00                 C  
ATOM   3976  NE2 HIS   500      45.128  79.249  -4.986  1.00                 N  
ATOM   3977  N   GLU   501      46.346  77.123  -0.540  1.00                 N  
ATOM   3978  CA  GLU   501      47.741  77.549  -0.331  1.00                 C  
ATOM   3979  C   GLU   501      48.685  76.368  -0.228  1.00                 C  
ATOM   3980  O   GLU   501      49.794  76.388  -0.736  1.00                 O  
ATOM   3981  CB  GLU   501      47.855  78.409   0.929  1.00                 C  
ATOM   3982  CD  GLU   501      47.284  80.578   2.092  1.00                 C  
ATOM   3983  CG  GLU   501      47.219  79.784   0.802  1.00                 C  
ATOM   3984  OE1 GLU   501      48.078  80.203   2.980  1.00                 O  
ATOM   3985  OE2 GLU   501      46.541  81.574   2.214  1.00                 O  
ATOM   3986  N   VAL   502      48.261  75.300   0.448  1.00                 N  
ATOM   3987  CA  VAL   502      49.077  74.108   0.551  1.00                 C  
ATOM   3988  C   VAL   502      49.367  73.490  -0.829  1.00                 C  
ATOM   3989  O   VAL   502      50.513  73.120  -1.144  1.00                 O  
ATOM   3990  CB  VAL   502      48.419  73.050   1.455  1.00                 C  
ATOM   3991  CG1 VAL   502      49.182  71.736   1.381  1.00                 C  
ATOM   3992  CG2 VAL   502      48.346  73.547   2.891  1.00                 C  
ATOM   3993  N   LEU   503      48.331  73.394  -1.680  1.00                 N  
ATOM   3994  CA  LEU   503      48.515  72.837  -3.057  1.00                 C  
ATOM   3995  C   LEU   503      49.376  73.798  -3.936  1.00                 C  
ATOM   3996  O   LEU   503      50.181  73.347  -4.700  1.00                 O  
ATOM   3997  CB  LEU   503      47.159  72.588  -3.720  1.00                 C  
ATOM   3998  CG  LEU   503      46.303  71.474  -3.114  1.00                 C  
ATOM   3999  CD1 LEU   503      44.929  71.436  -3.766  1.00                 C  
ATOM   4000  CD2 LEU   503      46.994  70.126  -3.257  1.00                 C  
ATOM   4001  N   PHE   504      49.311  75.097  -3.697  1.00                 N  
ATOM   4002  CA  PHE   504      50.192  76.019  -4.462  1.00                 C  
ATOM   4003  C   PHE   504      51.701  75.789  -4.114  1.00                 C  
ATOM   4004  O   PHE   504      52.555  75.726  -5.014  1.00                 O  
ATOM   4005  CB  PHE   504      49.810  77.475  -4.188  1.00                 C  
ATOM   4006  CG  PHE   504      50.620  78.471  -4.968  1.00                 C  
ATOM   4007  CZ  PHE   504      52.123  80.315  -6.405  1.00                 C  
ATOM   4008  CD1 PHE   504      50.400  78.656  -6.322  1.00                 C  
ATOM   4009  CE1 PHE   504      51.145  79.572  -7.039  1.00                 C  
ATOM   4010  CD2 PHE   504      51.603  79.223  -4.348  1.00                 C  
ATOM   4011  CE2 PHE   504      52.348  80.139  -5.066  1.00                 C  
ATOM   4012  N   GLN   505      51.986  75.610  -2.826  1.00                 N  
ATOM   4013  CA  GLN   505      53.323  75.269  -2.318  1.00                 C  
ATOM   4014  C   GLN   505      53.711  73.923  -2.933  1.00                 C  
ATOM   4015  O   GLN   505      54.850  73.755  -3.401  1.00                 O  
ATOM   4016  CB  GLN   505      53.320  75.225  -0.789  1.00                 C  
ATOM   4017  CD  GLN   505      55.656  76.121  -0.442  1.00                 C  
ATOM   4018  CG  GLN   505      54.688  74.986  -0.172  1.00                 C  
ATOM   4019  OE1 GLN   505      55.363  77.281  -0.152  1.00                 O  
ATOM   4020  NE2 GLN   505      56.815  75.789  -0.999  1.00                 N  
ATOM   4021  N   ALA   506      52.780  72.973  -2.983  1.00                 N  
ATOM   4022  CA  ALA   506      53.118  71.623  -3.601  1.00                 C  
ATOM   4023  C   ALA   506      53.468  71.763  -5.093  1.00                 C  
ATOM   4024  O   ALA   506      54.402  71.142  -5.581  1.00                 O  
ATOM   4025  CB  ALA   506      51.958  70.655  -3.427  1.00                 C  
ATOM   4026  N   PHE   507      52.696  72.586  -5.828  1.00                 N  
ATOM   4027  CA  PHE   507      52.987  72.825  -7.268  1.00                 C  
ATOM   4028  C   PHE   507      54.402  73.426  -7.432  1.00                 C  
ATOM   4029  O   PHE   507      55.126  73.041  -8.335  1.00                 O  
ATOM   4030  CB  PHE   507      51.934  73.751  -7.881  1.00                 C  
ATOM   4031  CG  PHE   507      52.149  74.031  -9.341  1.00                 C  
ATOM   4032  CZ  PHE   507      52.551  74.555 -12.041  1.00                 C  
ATOM   4033  CD1 PHE   507      51.788  73.100 -10.300  1.00                 C  
ATOM   4034  CE1 PHE   507      51.986  73.358 -11.643  1.00                 C  
ATOM   4035  CD2 PHE   507      52.713  75.224  -9.756  1.00                 C  
ATOM   4036  CE2 PHE   507      52.911  75.482 -11.099  1.00                 C  
ATOM   4037  N   ASN   508      54.753  74.377  -6.560  1.00                 N  
ATOM   4038  CA  ASN   508      56.083  75.038  -6.579  1.00                 C  
ATOM   4039  C   ASN   508      57.155  73.989  -6.305  1.00                 C  
ATOM   4040  O   ASN   508      58.189  73.997  -6.991  1.00                 O  
ATOM   4041  CB  ASN   508      56.128  76.180  -5.562  1.00                 C  
ATOM   4042  CG  ASN   508      55.326  77.388  -6.006  1.00                 C  
ATOM   4043  OD1 ASN   508      55.028  77.545  -7.189  1.00                 O  
ATOM   4044  ND2 ASN   508      54.975  78.245  -5.055  1.00                 N  
ATOM   4045  N   ASP   509      56.898  73.070  -5.358  1.00                 N  
ATOM   4046  CA  ASP   509      57.873  72.045  -5.036  1.00                 C  
ATOM   4047  C   ASP   509      58.058  71.153  -6.295  1.00                 C  
ATOM   4048  O   ASP   509      59.157  70.842  -6.626  1.00                 O  
ATOM   4049  CB  ASP   509      57.415  71.231  -3.824  1.00                 C  
ATOM   4050  CG  ASP   509      57.497  72.017  -2.530  1.00                 C  
ATOM   4051  OD1 ASP   509      58.152  73.080  -2.521  1.00                 O  
ATOM   4052  OD2 ASP   509      56.908  71.568  -1.524  1.00                 O  
ATOM   4053  N   ALA   510      56.974  70.745  -6.940  1.00                 N  
ATOM   4054  CA  ALA   510      57.043  69.883  -8.125  1.00                 C  
ATOM   4055  C   ALA   510      57.806  70.628  -9.267  1.00                 C  
ATOM   4056  O   ALA   510      58.655  70.039  -9.915  1.00                 O  
ATOM   4057  CB  ALA   510      55.645  69.484  -8.573  1.00                 C  
ATOM   4058  N   ARG   511      57.487  71.905  -9.469  1.00                 N  
ATOM   4059  CA  ARG   511      58.226  72.708 -10.484  1.00                 C  
ATOM   4060  C   ARG   511      59.734  72.693 -10.210  1.00                 C  
ATOM   4061  O   ARG   511      60.543  72.449 -11.169  1.00                 O  
ATOM   4062  CB  ARG   511      57.711  74.149 -10.506  1.00                 C  
ATOM   4063  CD  ARG   511      57.841  76.451 -11.496  1.00                 C  
ATOM   4064  NE  ARG   511      58.158  77.104 -10.228  1.00                 N  
ATOM   4065  CG  ARG   511      58.374  75.029 -11.553  1.00                 C  
ATOM   4066  CZ  ARG   511      59.340  77.637  -9.937  1.00                 C  
ATOM   4067  NH1 ARG   511      59.536  78.211  -8.758  1.00                 N  
ATOM   4068  NH2 ARG   511      60.323  77.594 -10.825  1.00                 N  
ATOM   4069  N   LEU   512      60.108  72.876  -8.947  1.00                 N  
ATOM   4070  CA  LEU   512      61.545  72.976  -8.585  1.00                 C  
ATOM   4071  C   LEU   512      62.215  71.643  -8.961  1.00                 C  
ATOM   4072  O   LEU   512      63.276  71.613  -9.647  1.00                 O  
ATOM   4073  CB  LEU   512      61.702  73.294  -7.097  1.00                 C  
ATOM   4074  CG  LEU   512      61.275  74.695  -6.654  1.00                 C  
ATOM   4075  CD1 LEU   512      61.290  74.808  -5.138  1.00                 C  
ATOM   4076  CD2 LEU   512      62.178  75.752  -7.272  1.00                 C  
ATOM   4077  N   ALA   513      61.585  70.527  -8.580  1.00                 N  
ATOM   4078  CA  ALA   513      62.120  69.236  -8.870  1.00                 C  
ATOM   4079  C   ALA   513      62.155  68.920 -10.367  1.00                 C  
ATOM   4080  O   ALA   513      63.150  68.409 -10.886  1.00                 O  
ATOM   4081  CB  ALA   513      61.320  68.158  -8.155  1.00                 C  
ATOM   4082  N   PHE   514      61.073  69.211 -11.061  1.00                 N  
ATOM   4083  CA  PHE   514      61.002  68.927 -12.523  1.00                 C  
ATOM   4084  C   PHE   514      62.130  69.705 -13.232  1.00                 C  
ATOM   4085  O   PHE   514      62.882  69.129 -14.028  1.00                 O  
ATOM   4086  CB  PHE   514      59.628  69.308 -13.077  1.00                 C  
ATOM   4087  CG  PHE   514      59.494  69.105 -14.559  1.00                 C  
ATOM   4088  CZ  PHE   514      59.247  68.736 -17.303  1.00                 C  
ATOM   4089  CD1 PHE   514      59.264  67.844 -15.081  1.00                 C  
ATOM   4090  CE1 PHE   514      59.141  67.657 -16.445  1.00                 C  
ATOM   4091  CD2 PHE   514      59.597  70.174 -15.431  1.00                 C  
ATOM   4092  CE2 PHE   514      59.474  69.988 -16.794  1.00                 C  
ATOM   4093  N   LYS   515      62.275  70.985 -12.934  1.00                 N  
ATOM   4094  CA  LYS   515      63.211  71.783 -13.778  1.00                 C  
ATOM   4095  C   LYS   515      64.680  71.415 -13.447  1.00                 C  
ATOM   4096  O   LYS   515      65.482  71.297 -14.370  1.00                 O  
ATOM   4097  CB  LYS   515      62.974  73.280 -13.572  1.00                 C  
ATOM   4098  CD  LYS   515      61.485  75.275 -13.899  1.00                 C  
ATOM   4099  CE  LYS   515      60.174  75.781 -14.477  1.00                 C  
ATOM   4100  CG  LYS   515      61.661  73.786 -14.149  1.00                 C  
ATOM   4101  NZ  LYS   515      59.968  77.229 -14.202  1.00                 N  
ATOM   4102  N   HIS   516      64.990  71.129 -12.172  1.00                 N  
ATOM   4103  CA  HIS   516      66.373  70.599 -11.851  1.00                 C  
ATOM   4104  C   HIS   516      66.616  69.298 -12.604  1.00                 C  
ATOM   4105  O   HIS   516      67.709  69.043 -13.145  1.00                 O  
ATOM   4106  CB  HIS   516      66.530  70.390 -10.343  1.00                 C  
ATOM   4107  CG  HIS   516      65.651  69.314  -9.788  1.00                 C  
ATOM   4108  ND1 HIS   516      66.112  68.045  -9.510  1.00                 N  
ATOM   4109  CE1 HIS   516      65.098  67.307  -9.025  1.00                 C  
ATOM   4110  CD2 HIS   516      64.251  69.213  -9.403  1.00                 C  
ATOM   4111  NE2 HIS   516      63.978  68.001  -8.958  1.00                 N  
ATOM   4112  N   ILE   517      65.598  68.433 -12.633  1.00                 N  
ATOM   4113  CA  ILE   517      65.714  67.157 -13.319  1.00                 C  
ATOM   4114  C   ILE   517      65.939  67.258 -14.843  1.00                 C  
ATOM   4115  O   ILE   517      66.746  66.511 -15.421  1.00                 O  
ATOM   4116  CB  ILE   517      64.473  66.276 -13.085  1.00                 C  
ATOM   4117  CD1 ILE   517      65.835  64.137 -12.828  1.00                 C  
ATOM   4118  CG1 ILE   517      64.731  64.850 -13.577  1.00                 C  
ATOM   4119  CG2 ILE   517      63.250  66.891 -13.749  1.00                 C  
ATOM   4120  N   THR   518      65.199  68.151 -15.487  1.00                 N  
ATOM   4121  CA  THR   518      65.332  68.364 -16.951  1.00                 C  
ATOM   4122  C   THR   518      66.777  68.864 -17.207  1.00                 C  
ATOM   4123  O   THR   518      67.450  68.392 -18.138  1.00                 O  
ATOM   4124  CB  THR   518      64.285  69.365 -17.473  1.00                 C  
ATOM   4125  OG1 THR   518      62.969  68.843 -17.251  1.00                 O  
ATOM   4126  CG2 THR   518      64.469  69.600 -18.965  1.00                 C  
ATOM   4127  N   SER   519      67.225  69.829 -16.390  1.00                 N  
ATOM   4128  CA  SER   519      68.597  70.326 -16.555  1.00                 C  
ATOM   4129  C   SER   519      69.644  69.192 -16.545  1.00                 C  
ATOM   4130  O   SER   519      70.532  69.103 -17.435  1.00                 O  
ATOM   4131  CB  SER   519      68.937  71.336 -15.457  1.00                 C  
ATOM   4132  OG  SER   519      70.259  71.824 -15.605  1.00                 O  
ATOM   4133  N   MET   520      69.507  68.268 -15.608  1.00                 N  
ATOM   4134  CA  MET   520      70.413  67.148 -15.508  1.00                 C  
ATOM   4135  C   MET   520      70.242  66.192 -16.664  1.00                 C  
ATOM   4136  O   MET   520      71.220  65.612 -17.170  1.00                 O  
ATOM   4137  CB  MET   520      70.205  66.407 -14.186  1.00                 C  
ATOM   4138  SD  MET   520      72.887  65.920 -13.687  1.00                 S  
ATOM   4139  CE  MET   520      73.826  64.397 -13.746  1.00                 C  
ATOM   4140  CG  MET   520      71.212  65.297 -13.931  1.00                 C  
ATOM   4141  N   LEU   521      69.011  65.941 -17.063  1.00                 N  
ATOM   4142  CA  LEU   521      68.796  64.879 -18.033  1.00                 C  
ATOM   4143  C   LEU   521      69.271  65.328 -19.436  1.00                 C  
ATOM   4144  O   LEU   521      69.512  64.459 -20.335  1.00                 O  
ATOM   4145  CB  LEU   521      67.320  64.478 -18.070  1.00                 C  
ATOM   4146  CG  LEU   521      66.768  63.807 -16.810  1.00                 C  
ATOM   4147  CD1 LEU   521      65.268  63.588 -16.931  1.00                 C  
ATOM   4148  CD2 LEU   521      67.476  62.486 -16.550  1.00                 C  
ATOM   4149  N   ILE   522      69.392  66.655 -19.611  1.00                 N  
ATOM   4150  CA  ILE   522      69.575  67.198 -20.965  1.00                 C  
ATOM   4151  C   ILE   522      70.887  67.964 -21.128  1.00                 C  
ATOM   4152  O   ILE   522      71.048  68.783 -22.052  1.00                 O  
ATOM   4153  CB  ILE   522      68.409  68.120 -21.366  1.00                 C  
ATOM   4154  CD1 ILE   522      67.353  70.383 -20.849  1.00                 C  
ATOM   4155  CG1 ILE   522      68.295  69.292 -20.388  1.00                 C  
ATOM   4156  CG2 ILE   522      67.112  67.331 -21.457  1.00                 C  
ATOM   4157  N   SER   523      71.803  67.762 -20.178  1.00                 N  
ATOM   4158  CA  SER   523      73.069  68.507 -20.210  1.00                 C  
ATOM   4159  C   SER   523      74.217  67.480 -20.234  1.00                 C  
ATOM   4160  O   SER   523      74.208  66.464 -19.511  1.00                 O  
ATOM   4161  CB  SER   523      73.169  69.446 -19.006  1.00                 C  
ATOM   4162  OG  SER   523      72.159  70.439 -19.048  1.00                 O  
ATOM   4163  N   ASN   524      75.181  67.655 -21.146  1.00                 N  
ATOM   4164  CA  ASN   524      76.271  66.647 -21.256  1.00                 C  
ATOM   4165  C   ASN   524      76.932  66.387 -19.895  1.00                 C  
ATOM   4166  O   ASN   524      77.267  67.357 -19.199  1.00                 O  
ATOM   4167  CB  ASN   524      77.314  67.096 -22.281  1.00                 C  
ATOM   4168  CG  ASN   524      78.362  66.034 -22.549  1.00                 C  
ATOM   4169  OD1 ASN   524      79.347  65.921 -21.818  1.00                 O  
ATOM   4170  ND2 ASN   524      78.153  65.250 -23.601  1.00                 N  
ATOM   4171  N   GLY   525      77.107  65.093 -19.509  1.00                 N  
ATOM   4172  CA  GLY   525      77.488  64.833 -18.104  1.00                 C  
ATOM   4173  C   GLY   525      78.730  65.536 -17.614  1.00                 C  
ATOM   4174  O   GLY   525      78.744  66.019 -16.486  1.00                 O  
ATOM   4175  N   SER   526      79.738  65.676 -18.461  1.00                 N  
ATOM   4176  CA  SER   526      80.978  66.379 -18.039  1.00                 C  
ATOM   4177  C   SER   526      80.829  67.900 -17.998  1.00                 C  
ATOM   4178  O   SER   526      81.789  68.621 -17.644  1.00                 O  
ATOM   4179  CB  SER   526      82.140  66.021 -18.968  1.00                 C  
ATOM   4180  OG  SER   526      81.916  66.514 -20.278  1.00                 O  
ATOM   4181  N   VAL   527      79.694  68.421 -18.418  1.00                 N  
ATOM   4182  CA  VAL   527      79.476  69.922 -18.437  1.00                 C  
ATOM   4183  C   VAL   527      78.463  70.392 -17.311  1.00                 C  
ATOM   4184  O   VAL   527      78.459  71.545 -16.838  1.00                 O  
ATOM   4185  CB  VAL   527      78.967  70.401 -19.809  1.00                 C  
ATOM   4186  CG1 VAL   527      78.611  71.879 -19.759  1.00                 C  
ATOM   4187  CG2 VAL   527      80.008  70.136 -20.886  1.00                 C  
ATOM   4188  N   VAL   528      77.610  69.454 -16.913  1.00                 N  
ATOM   4189  CA  VAL   528      76.526  69.658 -15.884  1.00                 C  
ATOM   4190  C   VAL   528      77.081  70.259 -14.584  1.00                 C  
ATOM   4191  O   VAL   528      77.931  69.683 -13.939  1.00                 O  
ATOM   4192  CB  VAL   528      75.794  68.341 -15.567  1.00                 C  
ATOM   4193  CG1 VAL   528      74.772  68.552 -14.460  1.00                 C  
ATOM   4194  CG2 VAL   528      75.124  67.790 -16.816  1.00                 C  
ATOM   4195  N   GLU   529      76.699  71.483 -14.255  1.00                 N  
ATOM   4196  CA  GLU   529      77.181  72.129 -13.022  1.00                 C  
ATOM   4197  C   GLU   529      76.043  72.813 -12.188  1.00                 C  
ATOM   4198  O   GLU   529      75.877  74.039 -12.214  1.00                 O  
ATOM   4199  CB  GLU   529      78.249  73.175 -13.347  1.00                 C  
ATOM   4200  CD  GLU   529      80.554  73.661 -14.260  1.00                 C  
ATOM   4201  CG  GLU   529      79.504  72.602 -13.986  1.00                 C  
ATOM   4202  OE1 GLU   529      80.268  74.855 -14.029  1.00                 O  
ATOM   4203  OE2 GLU   529      81.662  73.298 -14.707  1.00                 O  
ATOM   4204  N   SER   535      46.428  75.901 -16.589  1.00                 N  
ATOM   4205  CA  SER   535      46.287  76.196 -15.167  1.00                 C  
ATOM   4206  C   SER   535      47.253  77.286 -14.765  1.00                 C  
ATOM   4207  O   SER   535      48.444  77.192 -15.021  1.00                 O  
ATOM   4208  CB  SER   535      46.519  74.935 -14.333  1.00                 C  
ATOM   4209  OG  SER   535      46.471  75.224 -12.946  1.00                 O  
ATOM   4210  N   SER   536      46.752  78.290 -14.054  1.00                 N  
ATOM   4211  CA  SER   536      45.356  78.558 -13.652  1.00                 C  
ATOM   4212  C   SER   536      44.411  78.812 -14.835  1.00                 C  
ATOM   4213  O   SER   536      43.191  78.668 -14.667  1.00                 O  
ATOM   4214  CB  SER   536      45.292  79.760 -12.707  1.00                 C  
ATOM   4215  OG  SER   536      45.943  79.480 -11.481  1.00                 O  
ATOM   4216  N   PHE   537      45.005  79.076 -16.009  1.00                 N  
ATOM   4217  CA  PHE   537      44.301  79.180 -17.262  1.00                 C  
ATOM   4218  C   PHE   537      44.114  80.632 -17.612  1.00                 C  
ATOM   4219  O   PHE   537      44.172  81.527 -16.738  1.00                 O  
ATOM   4220  CB  PHE   537      42.955  78.458 -17.182  1.00                 C  
ATOM   4221  CG  PHE   537      43.074  76.975 -16.976  1.00                 C  
ATOM   4222  CZ  PHE   537      43.294  74.229 -16.602  1.00                 C  
ATOM   4223  CD1 PHE   537      43.152  76.442 -15.701  1.00                 C  
ATOM   4224  CE1 PHE   537      43.262  75.078 -15.512  1.00                 C  
ATOM   4225  CD2 PHE   537      43.107  76.112 -18.057  1.00                 C  
ATOM   4226  CE2 PHE   537      43.216  74.748 -17.868  1.00                 C  
ATOM   4227  N   ARG   538      43.885  80.856 -18.923  1.00                 N  
ATOM   4228  CA  ARG   538      43.670  82.189 -19.496  1.00                 C  
ATOM   4229  C   ARG   538      42.418  82.838 -18.884  1.00                 C  
ATOM   4230  O   ARG   538      41.316  82.213 -18.916  1.00                 O  
ATOM   4231  CB  ARG   538      43.539  82.103 -21.018  1.00                 C  
ATOM   4232  CD  ARG   538      45.891  82.606 -21.738  1.00                 C  
ATOM   4233  NE  ARG   538      47.066  82.133 -22.465  1.00                 N  
ATOM   4234  CG  ARG   538      44.779  81.570 -21.718  1.00                 C  
ATOM   4235  CZ  ARG   538      48.186  82.835 -22.612  1.00                 C  
ATOM   4236  NH1 ARG   538      49.204  82.323 -23.290  1.00                 N  
ATOM   4237  NH2 ARG   538      48.284  84.045 -22.081  1.00                 N  
ATOM   4238  N   HIS   539      42.578  84.036 -18.304  1.00                 N  
ATOM   4239  CA  HIS   539      41.448  84.747 -17.695  1.00                 C  
ATOM   4240  C   HIS   539      41.190  84.298 -16.253  1.00                 C  
ATOM   4241  O   HIS   539      40.246  84.787 -15.553  1.00                 O  
ATOM   4242  CB  HIS   539      40.179  84.548 -18.526  1.00                 C  
ATOM   4243  CG  HIS   539      40.318  84.978 -19.953  1.00                 C  
ATOM   4244  ND1 HIS   539      40.475  86.296 -20.322  1.00                 N  
ATOM   4245  CE1 HIS   539      40.572  86.368 -21.661  1.00                 C  
ATOM   4246  CD2 HIS   539      40.336  84.304 -21.244  1.00                 C  
ATOM   4247  NE2 HIS   539      40.490  85.176 -22.221  1.00                 N  
ATOM   4248  N   LYS   540      42.022  83.368 -15.793  1.00                 N  
ATOM   4249  CA  LYS   540      42.053  83.062 -14.364  1.00                 C  
ATOM   4250  C   LYS   540      43.235  83.812 -13.698  1.00                 C  
ATOM   4251  O   LYS   540      43.020  84.641 -12.823  1.00                 O  
ATOM   4252  CB  LYS   540      42.169  81.553 -14.142  1.00                 C  
ATOM   4253  CD  LYS   540      40.858  81.412 -12.006  1.00                 C  
ATOM   4254  CE  LYS   540      40.847  80.903 -10.574  1.00                 C  
ATOM   4255  CG  LYS   540      42.194  81.141 -12.679  1.00                 C  
ATOM   4256  NZ  LYS   540      39.566  81.217  -9.883  1.00                 N  
ATOM   4257  N   GLN   541      44.457  83.559 -14.162  1.00                 N  
ATOM   4258  CA  GLN   541      45.652  84.271 -13.692  1.00                 C  
ATOM   4259  C   GLN   541      46.558  84.596 -14.922  1.00                 C  
ATOM   4260  O   GLN   541      46.795  83.689 -15.753  1.00                 O  
ATOM   4261  CB  GLN   541      46.401  83.433 -12.654  1.00                 C  
ATOM   4262  CD  GLN   541      48.291  83.293 -10.984  1.00                 C  
ATOM   4263  CG  GLN   541      47.605  84.132 -12.044  1.00                 C  
ATOM   4264  OE1 GLN   541      47.866  82.175 -10.692  1.00                 O  
ATOM   4265  NE2 GLN   541      49.359  83.830 -10.405  1.00                 N  
ATOM   4266  N   ASN   542      47.063  85.845 -15.047  1.00                 N  
ATOM   4267  CA  ASN   542      48.098  86.110 -16.100  1.00                 C  
ATOM   4268  C   ASN   542      49.491  85.633 -15.657  1.00                 C  
ATOM   4269  O   ASN   542      50.343  86.438 -15.235  1.00                 O  
ATOM   4270  CB  ASN   542      48.133  87.598 -16.455  1.00                 C  
ATOM   4271  CG  ASN   542      49.029  87.893 -17.641  1.00                 C  
ATOM   4272  OD1 ASN   542      49.430  86.986 -18.370  1.00                 O  
ATOM   4273  ND2 ASN   542      49.347  89.167 -17.838  1.00                 N  
ATOM   4274  N   TYR   543      49.722  84.327 -15.734  1.00                 N  
ATOM   4275  CA  TYR   543      50.846  83.741 -15.019  1.00                 C  
ATOM   4276  C   TYR   543      51.989  83.266 -15.924  1.00                 C  
ATOM   4277  O   TYR   543      53.131  83.033 -15.448  1.00                 O  
ATOM   4278  CB  TYR   543      50.381  82.558 -14.168  1.00                 C  
ATOM   4279  CG  TYR   543      49.805  81.414 -14.971  1.00                 C  
ATOM   4280  OH  TYR   543      48.234  78.260 -17.179  1.00                 O  
ATOM   4281  CZ  TYR   543      48.753  79.304 -16.449  1.00                 C  
ATOM   4282  CD1 TYR   543      50.544  80.260 -15.197  1.00                 C  
ATOM   4283  CE1 TYR   543      50.026  79.209 -15.930  1.00                 C  
ATOM   4284  CD2 TYR   543      48.524  81.492 -15.502  1.00                 C  
ATOM   4285  CE2 TYR   543      47.989  80.452 -16.238  1.00                 C  
ATOM   4286  N   ASN   544      51.679  83.168 -17.219  1.00                 N  
ATOM   4287  CA  ASN   544      52.613  82.599 -18.208  1.00                 C  
ATOM   4288  C   ASN   544      53.652  83.628 -18.612  1.00                 C  
ATOM   4289  O   ASN   544      53.306  84.807 -18.730  1.00                 O  
ATOM   4290  CB  ASN   544      51.851  82.083 -19.430  1.00                 C  
ATOM   4291  CG  ASN   544      50.985  80.879 -19.111  1.00                 C  
ATOM   4292  OD1 ASN   544      51.444  79.920 -18.491  1.00                 O  
ATOM   4293  ND2 ASN   544      49.728  80.928 -19.535  1.00                 N  
ATOM   4294  N   PRO   545      54.880  83.169 -18.840  1.00                 N  
ATOM   4295  CA  PRO   545      55.976  84.098 -19.169  1.00                 C  
ATOM   4296  C   PRO   545      56.048  84.194 -20.687  1.00                 C  
ATOM   4297  O   PRO   545      55.874  83.185 -21.380  1.00                 O  
ATOM   4298  CB  PRO   545      57.213  83.445 -18.549  1.00                 C  
ATOM   4299  CD  PRO   545      55.448  81.837 -18.391  1.00                 C  
ATOM   4300  CG  PRO   545      56.929  81.982 -18.601  1.00                 C  
ATOM   4301  N   SER   546      56.267  85.399 -21.205  1.00                 N  
ATOM   4302  CA  SER   546      56.476  85.560 -22.655  1.00                 C  
ATOM   4303  C   SER   546      57.921  85.283 -22.937  1.00                 C  
ATOM   4304  O   SER   546      58.788  85.766 -22.203  1.00                 O  
ATOM   4305  CB  SER   546      56.064  86.964 -23.103  1.00                 C  
ATOM   4306  OG  SER   546      56.351  87.166 -24.476  1.00                 O  
ATOM   4307  N   PRO   547      58.177  84.476 -23.977  1.00                 N  
ATOM   4308  CA  PRO   547      59.547  84.272 -24.473  1.00                 C  
ATOM   4309  C   PRO   547      59.951  85.550 -25.221  1.00                 C  
ATOM   4310  O   PRO   547      59.268  85.875 -26.212  1.00                 O  
ATOM   4311  CB  PRO   547      59.432  83.050 -25.386  1.00                 C  
ATOM   4312  CD  PRO   547      57.246  83.409 -24.480  1.00                 C  
ATOM   4313  CG  PRO   547      58.211  82.339 -24.906  1.00                 C  
ATOM   4314  N   GLU   548      60.979  86.280 -24.727  1.00                 N  
ATOM   4315  CA  GLU   548      61.316  87.590 -25.321  1.00                 C  
ATOM   4316  C   GLU   548      62.493  87.365 -26.261  1.00                 C  
ATOM   4317  O   GLU   548      63.543  86.875 -25.841  1.00                 O  
ATOM   4318  CB  GLU   548      61.637  88.609 -24.225  1.00                 C  
ATOM   4319  CD  GLU   548      62.243  90.988 -23.632  1.00                 C  
ATOM   4320  CG  GLU   548      61.952  90.002 -24.746  1.00                 C  
ATOM   4321  OE1 GLU   548      62.042  90.628 -22.453  1.00                 O  
ATOM   4322  OE2 GLU   548      62.671  92.120 -23.938  1.00                 O  
ATOM   4323  N   VAL   549      62.312  87.711 -27.537  1.00                 N  
ATOM   4324  CA  VAL   549      63.326  87.482 -28.568  1.00                 C  
ATOM   4325  C   VAL   549      63.454  88.791 -29.343  1.00                 C  
ATOM   4326  O   VAL   549      62.508  89.609 -29.375  1.00                 O  
ATOM   4327  CB  VAL   549      62.949  86.297 -29.477  1.00                 C  
ATOM   4328  CG1 VAL   549      62.842  85.016 -28.665  1.00                 C  
ATOM   4329  CG2 VAL   549      61.645  86.580 -30.207  1.00                 C  
ATOM   4330  N   LEU   550      64.599  89.004 -29.954  1.00                 N  
ATOM   4331  CA  LEU   550      64.672  90.164 -30.839  1.00                 C  
ATOM   4332  C   LEU   550      65.984  90.101 -31.552  1.00                 C  
ATOM   4333  O   LEU   550      66.985  89.613 -31.011  1.00                 O  
ATOM   4334  CB  LEU   550      64.515  91.459 -30.039  1.00                 C  
ATOM   4335  CG  LEU   550      64.568  92.761 -30.840  1.00                 C  
ATOM   4336  CD1 LEU   550      63.375  92.866 -31.777  1.00                 C  
ATOM   4337  CD2 LEU   550      64.617  93.963 -29.910  1.00                 C  
ATOM   4338  N   THR   551      65.985  90.676 -32.740  1.00                 N  
ATOM   4339  CA  THR   551      67.187  90.656 -33.599  1.00                 C  
ATOM   4340  C   THR   551      68.355  91.401 -32.951  1.00                 C  
ATOM   4341  O   THR   551      69.522  91.070 -33.194  1.00                 O  
ATOM   4342  CB  THR   551      66.903  91.271 -34.982  1.00                 C  
ATOM   4343  OG1 THR   551      66.461  92.625 -34.825  1.00                 O  
ATOM   4344  CG2 THR   551      65.816  90.485 -35.701  1.00                 C  
ATOM   4345  N   VAL   552      68.044  92.387 -32.086  1.00                 N  
ATOM   4346  CA  VAL   552      69.095  93.159 -31.389  1.00                 C  
ATOM   4347  C   VAL   552      69.530  92.648 -30.020  1.00                 C  
ATOM   4348  O   VAL   552      70.435  93.241 -29.398  1.00                 O  
ATOM   4349  CB  VAL   552      68.681  94.630 -31.196  1.00                 C  
ATOM   4350  CG1 VAL   552      68.405  95.286 -32.541  1.00                 C  
ATOM   4351  CG2 VAL   552      67.462  94.726 -30.292  1.00                 C  
ATOM   4352  N   PRO   553      68.914  91.539 -29.568  1.00                 N  
ATOM   4353  CA  PRO   553      69.018  91.076 -28.187  1.00                 C  
ATOM   4354  C   PRO   553      69.289  89.580 -27.967  1.00                 C  
ATOM   4355  O   PRO   553      70.259  89.214 -27.272  1.00                 O  
ATOM   4356  CB  PRO   553      67.660  91.426 -27.576  1.00                 C  
ATOM   4357  CD  PRO   553      67.608  92.279 -29.812  1.00                 C  
ATOM   4358  CG  PRO   553      67.158  92.560 -28.405  1.00                 C  
ATOM   4359  N   VAL   554      68.433  88.721 -28.505  1.00                 N  
ATOM   4360  CA  VAL   554      68.477  87.266 -28.243  1.00                 C  
ATOM   4361  C   VAL   554      67.719  86.624 -29.381  1.00                 C  
ATOM   4362  O   VAL   554      66.492  86.794 -29.503  1.00                 O  
ATOM   4363  CB  VAL   554      67.884  86.923 -26.864  1.00                 C  
ATOM   4364  CG1 VAL   554      67.913  85.420 -26.631  1.00                 C  
ATOM   4365  CG2 VAL   554      68.639  87.651 -25.763  1.00                 C  
ATOM   4366  N   SER   555      68.438  86.015 -30.323  1.00                 N  
ATOM   4367  CA  SER   555      67.689  85.471 -31.453  1.00                 C  
ATOM   4368  C   SER   555      66.813  84.220 -31.187  1.00                 C  
ATOM   4369  O   SER   555      65.819  83.990 -31.919  1.00                 O  
ATOM   4370  CB  SER   555      68.636  85.109 -32.599  1.00                 C  
ATOM   4371  OG  SER   555      69.497  84.045 -32.232  1.00                 O  
ATOM   4372  N   GLY   556      67.222  83.399 -30.231  1.00                 N  
ATOM   4373  CA  GLY   556      66.550  82.111 -30.063  1.00                 C  
ATOM   4374  C   GLY   556      66.302  81.747 -28.621  1.00                 C  
ATOM   4375  O   GLY   556      66.783  82.412 -27.704  1.00                 O  
ATOM   4376  N   SER   557      65.540  80.674 -28.444  1.00                 N  
ATOM   4377  CA  SER   557      65.252  80.150 -27.120  1.00                 C  
ATOM   4378  C   SER   557      64.998  78.664 -27.164  1.00                 C  
ATOM   4379  O   SER   557      64.252  78.254 -28.017  1.00                 O  
ATOM   4380  CB  SER   557      64.048  80.869 -26.509  1.00                 C  
ATOM   4381  OG  SER   557      63.737  80.347 -25.229  1.00                 O  
ATOM   4382  N   LEU   558      65.599  77.881 -26.250  1.00                 N  
ATOM   4383  CA  LEU   558      65.307  76.443 -26.115  1.00                 C  
ATOM   4384  C   LEU   558      64.035  76.267 -25.271  1.00                 C  
ATOM   4385  O   LEU   558      63.907  76.923 -24.204  1.00                 O  
ATOM   4386  CB  LEU   558      66.494  75.712 -25.485  1.00                 C  
ATOM   4387  CG  LEU   558      66.439  74.183 -25.509  1.00                 C  
ATOM   4388  CD1 LEU   558      67.814  73.591 -25.240  1.00                 C  
ATOM   4389  CD2 LEU   558      65.433  73.665 -24.493  1.00                 C  
ATOM   4390  N   VAL   559      63.126  75.403 -25.735  1.00                 N  
ATOM   4391  CA  VAL   559      62.011  74.907 -24.930  1.00                 C  
ATOM   4392  C   VAL   559      62.153  73.384 -24.919  1.00                 C  
ATOM   4393  O   VAL   559      62.730  72.784 -25.856  1.00                 O  
ATOM   4394  CB  VAL   559      60.656  75.373 -25.494  1.00                 C  
ATOM   4395  CG1 VAL   559      60.561  76.891 -25.466  1.00                 C  
ATOM   4396  CG2 VAL   559      60.460  74.850 -26.909  1.00                 C  
ATOM   4397  N   VAL   560      61.694  72.766 -23.824  1.00                 N  
ATOM   4398  CA  VAL   560      61.755  71.327 -23.650  1.00                 C  
ATOM   4399  C   VAL   560      60.365  70.799 -23.278  1.00                 C  
ATOM   4400  O   VAL   560      59.690  71.393 -22.431  1.00                 O  
ATOM   4401  CB  VAL   560      62.791  70.931 -22.582  1.00                 C  
ATOM   4402  CG1 VAL   560      62.810  69.422 -22.392  1.00                 C  
ATOM   4403  CG2 VAL   560      64.172  71.441 -22.965  1.00                 C  
ATOM   4404  N   VAL   561      59.968  69.704 -23.924  1.00                 N  
ATOM   4405  CA  VAL   561      58.701  69.009 -23.556  1.00                 C  
ATOM   4406  C   VAL   561      58.991  67.661 -22.884  1.00                 C  
ATOM   4407  O   VAL   561      59.901  66.968 -23.312  1.00                 O  
ATOM   4408  CB  VAL   561      57.796  68.798 -24.784  1.00                 C  
ATOM   4409  CG1 VAL   561      57.367  70.136 -25.366  1.00                 C  
ATOM   4410  CG2 VAL   561      58.510  67.961 -25.834  1.00                 C  
ATOM   4411  N   ALA   562      58.200  67.316 -21.855  1.00                 N  
ATOM   4412  CA  ALA   562      58.349  66.027 -21.146  1.00                 C  
ATOM   4413  C   ALA   562      57.088  65.254 -21.444  1.00                 C  
ATOM   4414  O   ALA   562      55.989  65.875 -21.401  1.00                 O  
ATOM   4415  CB  ALA   562      58.567  66.262 -19.659  1.00                 C  
ATOM   4416  N   ASN   563      57.198  63.928 -21.701  1.00                 N  
ATOM   4417  CA  ASN   563      56.048  63.095 -21.872  1.00                 C  
ATOM   4418  C   ASN   563      55.997  61.994 -20.785  1.00                 C  
ATOM   4419  O   ASN   563      56.723  61.035 -20.900  1.00                 O  
ATOM   4420  CB  ASN   563      56.038  62.476 -23.271  1.00                 C  
ATOM   4421  CG  ASN   563      54.791  61.656 -23.537  1.00                 C  
ATOM   4422  OD1 ASN   563      53.722  61.942 -22.998  1.00                 O  
ATOM   4423  ND2 ASN   563      54.925  60.631 -24.370  1.00                 N  
ATOM   4424  N   PRO   564      55.125  62.125 -19.788  1.00                 N  
ATOM   4425  CA  PRO   564      55.133  61.148 -18.695  1.00                 C  
ATOM   4426  C   PRO   564      54.633  59.727 -19.111  1.00                 C  
ATOM   4427  O   PRO   564      54.815  58.741 -18.385  1.00                 O  
ATOM   4428  CB  PRO   564      54.196  61.755 -17.649  1.00                 C  
ATOM   4429  CD  PRO   564      54.119  63.207 -19.550  1.00                 C  
ATOM   4430  CG  PRO   564      53.288  62.644 -18.432  1.00                 C  
ATOM   4431  N   LEU   565      53.873  59.660 -20.213  1.00                 N  
ATOM   4432  CA  LEU   565      53.229  58.409 -20.676  1.00                 C  
ATOM   4433  C   LEU   565      54.292  57.487 -21.344  1.00                 C  
ATOM   4434  O   LEU   565      55.213  57.997 -21.951  1.00                 O  
ATOM   4435  CB  LEU   565      52.090  58.721 -21.649  1.00                 C  
ATOM   4436  CG  LEU   565      50.919  59.527 -21.086  1.00                 C  
ATOM   4437  CD1 LEU   565      49.918  59.859 -22.182  1.00                 C  
ATOM   4438  CD2 LEU   565      50.237  58.768 -19.958  1.00                 C  
ATOM   4439  N   PRO   566      54.171  56.147 -21.177  1.00                 N  
ATOM   4440  CA  PRO   566      55.138  55.197 -21.772  1.00                 C  
ATOM   4441  C   PRO   566      54.907  54.818 -23.246  1.00                 C  
ATOM   4442  O   PRO   566      55.070  53.635 -23.640  1.00                 O  
ATOM   4443  CB  PRO   566      55.007  53.943 -20.905  1.00                 C  
ATOM   4444  CD  PRO   566      53.163  55.339 -20.285  1.00                 C  
ATOM   4445  CG  PRO   566      53.568  53.909 -20.513  1.00                 C  
ATOM   4446  N   ARG   567      54.603  55.810 -24.082  1.00                 N  
ATOM   4447  CA  ARG   567      54.563  55.595 -25.508  1.00                 C  
ATOM   4448  C   ARG   567      54.962  56.907 -26.185  1.00                 C  
ATOM   4449  O   ARG   567      54.772  58.007 -25.614  1.00                 O  
ATOM   4450  CB  ARG   567      53.172  55.128 -25.941  1.00                 C  
ATOM   4451  CD  ARG   567      50.706  55.584 -26.045  1.00                 C  
ATOM   4452  NE  ARG   567      49.648  56.583 -25.911  1.00                 N  
ATOM   4453  CG  ARG   567      52.075  56.157 -25.719  1.00                 C  
ATOM   4454  CZ  ARG   567      49.005  56.843 -24.778  1.00                 C  
ATOM   4455  NH1 ARG   567      48.057  57.769 -24.751  1.00                 N  
ATOM   4456  NH2 ARG   567      49.313  56.177 -23.673  1.00                 N  
ATOM   4457  N   ARG   568      55.540  56.799 -27.380  1.00                 N  
ATOM   4458  CA  ARG   568      55.754  58.004 -28.225  1.00                 C  
ATOM   4459  C   ARG   568      54.507  58.875 -28.305  1.00                 C  
ATOM   4460  O   ARG   568      53.410  58.386 -28.581  1.00                 O  
ATOM   4461  CB  ARG   568      56.188  57.599 -29.635  1.00                 C  
ATOM   4462  CD  ARG   568      56.978  58.297 -31.913  1.00                 C  
ATOM   4463  NE  ARG   568      58.223  57.534 -31.871  1.00                 N  
ATOM   4464  CG  ARG   568      56.552  58.771 -30.533  1.00                 C  
ATOM   4465  CZ  ARG   568      59.434  58.078 -31.925  1.00                 C  
ATOM   4466  NH1 ARG   568      60.511  57.305 -31.880  1.00                 N  
ATOM   4467  NH2 ARG   568      59.567  59.394 -32.025  1.00                 N  
ATOM   4468  N   ARG   569      54.641  60.187 -28.091  1.00                 N  
ATOM   4469  CA  ARG   569      53.480  61.014 -28.129  1.00                 C  
ATOM   4470  C   ARG   569      53.741  62.243 -28.958  1.00                 C  
ATOM   4471  O   ARG   569      54.776  62.870 -28.783  1.00                 O  
ATOM   4472  CB  ARG   569      53.053  61.404 -26.712  1.00                 C  
ATOM   4473  CD  ARG   569      51.403  62.565 -25.220  1.00                 C  
ATOM   4474  NE  ARG   569      50.218  63.417 -25.148  1.00                 N  
ATOM   4475  CG  ARG   569      51.794  62.253 -26.655  1.00                 C  
ATOM   4476  CZ  ARG   569      49.698  63.879 -24.016  1.00                 C  
ATOM   4477  NH1 ARG   569      48.618  64.647 -24.047  1.00                 N  
ATOM   4478  NH2 ARG   569      50.259  63.572 -22.854  1.00                 N  
ATOM   4479  N   VAL   570      52.795  62.552 -29.846  1.00                 N  
ATOM   4480  CA  VAL   570      52.678  63.888 -30.465  1.00                 C  
ATOM   4481  C   VAL   570      51.514  64.705 -29.864  1.00                 C  
ATOM   4482  O   VAL   570      50.397  64.177 -29.666  1.00                 O  
ATOM   4483  CB  VAL   570      52.494  63.789 -31.991  1.00                 C  
ATOM   4484  CG1 VAL   570      53.712  63.144 -32.633  1.00                 C  
ATOM   4485  CG2 VAL   570      51.234  63.007 -32.326  1.00                 C  
ATOM   4486  N   ASP   571      51.762  65.984 -29.581  1.00                 N  
ATOM   4487  CA  ASP   571      50.684  66.853 -29.126  1.00                 C  
ATOM   4488  C   ASP   571      51.047  68.282 -29.557  1.00                 C  
ATOM   4489  O   ASP   571      52.238  68.641 -29.500  1.00                 O  
ATOM   4490  CB  ASP   571      50.502  66.733 -27.612  1.00                 C  
ATOM   4491  CG  ASP   571      49.236  67.408 -27.122  1.00                 C  
ATOM   4492  OD1 ASP   571      48.619  68.157 -27.909  1.00                 O  
ATOM   4493  OD2 ASP   571      48.861  67.188 -25.951  1.00                 O  
ATOM   4494  N   VAL   572      50.049  69.104 -29.930  1.00                 N  
ATOM   4495  CA  VAL   572      50.354  70.526 -30.226  1.00                 C  
ATOM   4496  C   VAL   572      50.682  71.212 -28.876  1.00                 C  
ATOM   4497  O   VAL   572      50.010  70.914 -27.883  1.00                 O  
ATOM   4498  CB  VAL   572      49.184  71.215 -30.953  1.00                 C  
ATOM   4499  CG1 VAL   572      49.469  72.698 -31.135  1.00                 C  
ATOM   4500  CG2 VAL   572      48.925  70.549 -32.296  1.00                 C  
ATOM   4501  N   ILE   573      51.770  71.995 -28.813  1.00                 N  
ATOM   4502  CA  ILE   573      52.079  72.770 -27.631  1.00                 C  
ATOM   4503  C   ILE   573      52.088  74.266 -28.086  1.00                 C  
ATOM   4504  O   ILE   573      52.354  74.510 -29.262  1.00                 O  
ATOM   4505  CB  ILE   573      53.416  72.334 -27.004  1.00                 C  
ATOM   4506  CD1 ILE   573      55.935  72.333 -27.392  1.00                 C  
ATOM   4507  CG1 ILE   573      54.563  72.541 -27.995  1.00                 C  
ATOM   4508  CG2 ILE   573      53.334  70.892 -26.525  1.00                 C  
ATOM   4509  N   THR   574      51.788  75.213 -27.176  1.00                 N  
ATOM   4510  CA  THR   574      51.888  76.644 -27.496  1.00                 C  
ATOM   4511  C   THR   574      52.742  77.408 -26.506  1.00                 C  
ATOM   4512  O   THR   574      52.801  77.039 -25.312  1.00                 O  
ATOM   4513  CB  THR   574      50.499  77.307 -27.556  1.00                 C  
ATOM   4514  OG1 THR   574      49.704  76.668 -28.562  1.00                 O  
ATOM   4515  CG2 THR   574      50.628  78.783 -27.902  1.00                 C  
ATOM   4516  N   PHE   575      53.362  78.469 -26.958  1.00                 N  
ATOM   4517  CA  PHE   575      54.120  79.352 -26.034  1.00                 C  
ATOM   4518  C   PHE   575      53.801  80.786 -26.349  1.00                 C  
ATOM   4519  O   PHE   575      53.417  81.081 -27.480  1.00                 O  
ATOM   4520  CB  PHE   575      55.622  79.084 -26.148  1.00                 C  
ATOM   4521  CG  PHE   575      56.013  77.674 -25.809  1.00                 C  
ATOM   4522  CZ  PHE   575      56.738  75.066 -25.175  1.00                 C  
ATOM   4523  CD1 PHE   575      56.029  76.691 -26.783  1.00                 C  
ATOM   4524  CE1 PHE   575      56.389  75.394 -26.471  1.00                 C  
ATOM   4525  CD2 PHE   575      56.365  77.330 -24.516  1.00                 C  
ATOM   4526  CE2 PHE   575      56.725  76.032 -24.204  1.00                 C  
ATOM   4527  N   ASP   576      53.955  81.679 -25.382  1.00                 N  
ATOM   4528  CA  ASP   576      53.803  83.080 -25.696  1.00                 C  
ATOM   4529  C   ASP   576      55.155  83.649 -26.110  1.00                 C  
ATOM   4530  O   ASP   576      56.180  83.354 -25.476  1.00                 O  
ATOM   4531  CB  ASP   576      53.229  83.838 -24.498  1.00                 C  
ATOM   4532  CG  ASP   576      51.786  83.472 -24.213  1.00                 C  
ATOM   4533  OD1 ASP   576      51.144  82.859 -25.093  1.00                 O  
ATOM   4534  OD2 ASP   576      51.296  83.797 -23.111  1.00                 O  
ATOM   4535  N   VAL   577      55.169  84.426 -27.208  1.00                 N  
ATOM   4536  CA  VAL   577      56.399  85.025 -27.740  1.00                 C  
ATOM   4537  C   VAL   577      56.194  86.531 -28.055  1.00                 C  
ATOM   4538  O   VAL   577      55.061  86.985 -28.327  1.00                 O  
ATOM   4539  CB  VAL   577      56.885  84.289 -29.003  1.00                 C  
ATOM   4540  CG1 VAL   577      57.225  82.842 -28.678  1.00                 C  
ATOM   4541  CG2 VAL   577      55.833  84.360 -30.099  1.00                 C  
ATOM   4542  N   SER   578      57.298  87.292 -28.029  1.00                 N  
ATOM   4543  CA  SER   578      57.257  88.785 -28.143  1.00                 C  
ATOM   4544  C   SER   578      57.141  89.291 -29.590  1.00                 C  
ATOM   4545  O   SER   578      57.089  90.524 -29.823  1.00                 O  
ATOM   4546  CB  SER   578      58.502  89.405 -27.505  1.00                 C  
ATOM   4547  OG  SER   578      59.668  89.083 -28.243  1.00                 O  
ATOM   4548  N   THR   579      57.202  88.356 -30.560  1.00                 N  
ATOM   4549  CA  THR   579      57.122  88.661 -32.036  1.00                 C  
ATOM   4550  C   THR   579      56.290  87.578 -32.731  1.00                 C  
ATOM   4551  O   THR   579      56.350  86.399 -32.373  1.00                 O  
ATOM   4552  CB  THR   579      58.522  88.752 -32.670  1.00                 C  
ATOM   4553  OG1 THR   579      59.282  89.774 -32.013  1.00                 O  
ATOM   4554  CG2 THR   579      58.417  89.098 -34.147  1.00                 C  
ATOM   4555  N   ALA   580      55.498  87.947 -33.764  1.00                 N  
ATOM   4556  CA  ALA   580      54.838  86.861 -34.515  1.00                 C  
ATOM   4557  C   ALA   580      55.788  86.161 -35.462  1.00                 C  
ATOM   4558  O   ALA   580      55.418  85.175 -36.105  1.00                 O  
ATOM   4559  CB  ALA   580      53.649  87.402 -35.295  1.00                 C  
ATOM   4560  N   ASN   581      56.988  86.711 -35.621  1.00                 N  
ATOM   4561  CA  ASN   581      57.857  86.272 -36.693  1.00                 C  
ATOM   4562  C   ASN   581      58.854  85.274 -36.101  1.00                 C  
ATOM   4563  O   ASN   581      60.025  85.589 -35.880  1.00                 O  
ATOM   4564  CB  ASN   581      58.547  87.470 -37.349  1.00                 C  
ATOM   4565  CG  ASN   581      57.569  88.392 -38.051  1.00                 C  
ATOM   4566  OD1 ASN   581      56.633  87.936 -38.707  1.00                 O  
ATOM   4567  ND2 ASN   581      57.785  89.695 -37.915  1.00                 N  
ATOM   4568  N   VAL   582      58.345  84.074 -35.820  1.00                 N  
ATOM   4569  CA  VAL   582      59.147  83.090 -35.088  1.00                 C  
ATOM   4570  C   VAL   582      58.984  81.760 -35.792  1.00                 C  
ATOM   4571  O   VAL   582      57.880  81.405 -36.183  1.00                 O  
ATOM   4572  CB  VAL   582      58.728  83.009 -33.608  1.00                 C  
ATOM   4573  CG1 VAL   582      58.974  84.339 -32.912  1.00                 C  
ATOM   4574  CG2 VAL   582      57.267  82.603 -33.489  1.00                 C  
ATOM   4575  N   GLU   583      60.099  81.027 -35.919  1.00                 N  
ATOM   4576  CA  GLU   583      60.033  79.711 -36.480  1.00                 C  
ATOM   4577  C   GLU   583      60.624  78.687 -35.493  1.00                 C  
ATOM   4578  O   GLU   583      61.403  79.052 -34.624  1.00                 O  
ATOM   4579  CB  GLU   583      60.773  79.661 -37.818  1.00                 C  
ATOM   4580  CD  GLU   583      62.951  79.943 -39.066  1.00                 C  
ATOM   4581  CG  GLU   583      62.258  79.974 -37.718  1.00                 C  
ATOM   4582  OE1 GLU   583      62.618  79.063 -39.886  1.00                 O  
ATOM   4583  OE2 GLU   583      63.829  80.800 -39.301  1.00                 O  
ATOM   4584  N   ILE   584      60.316  77.431 -35.750  1.00                 N  
ATOM   4585  CA  ILE   584      60.591  76.359 -34.782  1.00                 C  
ATOM   4586  C   ILE   584      61.473  75.370 -35.522  1.00                 C  
ATOM   4587  O   ILE   584      61.241  75.052 -36.714  1.00                 O  
ATOM   4588  CB  ILE   584      59.289  75.728 -34.254  1.00                 C  
ATOM   4589  CD1 ILE   584      59.012  77.462 -32.406  1.00                 C  
ATOM   4590  CG1 ILE   584      58.398  76.797 -33.618  1.00                 C  
ATOM   4591  CG2 ILE   584      59.600  74.599 -33.284  1.00                 C  
ATOM   4592  N   ALA   585      62.483  74.889 -34.804  1.00                 N  
ATOM   4593  CA  ALA   585      63.306  73.763 -35.242  1.00                 C  
ATOM   4594  C   ALA   585      63.504  72.752 -34.108  1.00                 C  
ATOM   4595  O   ALA   585      63.329  73.074 -32.942  1.00                 O  
ATOM   4596  CB  ALA   585      64.654  74.256 -35.746  1.00                 C  
ATOM   4597  N   THR   586      63.308  71.513 -34.404  1.00                 N  
ATOM   4598  CA  THR   586      63.469  70.457 -33.414  1.00                 C  
ATOM   4599  C   THR   586      64.594  69.542 -33.847  1.00                 C  
ATOM   4600  O   THR   586      64.588  68.988 -34.950  1.00                 O  
ATOM   4601  CB  THR   586      62.166  69.658 -33.224  1.00                 C  
ATOM   4602  OG1 THR   586      61.761  69.094 -34.477  1.00                 O  
ATOM   4603  CG2 THR   586      61.055  70.564 -32.717  1.00                 C  
ATOM   4604  N   PRO   587      65.595  69.362 -32.979  1.00                 N  
ATOM   4605  CA  PRO   587      66.817  68.592 -33.300  1.00                 C  
ATOM   4606  C   PRO   587      67.342  68.957 -34.691  1.00                 C  
ATOM   4607  O   PRO   587      67.810  68.111 -35.458  1.00                 O  
ATOM   4608  CB  PRO   587      66.363  67.132 -33.234  1.00                 C  
ATOM   4609  CD  PRO   587      64.461  68.438 -32.596  1.00                 C  
ATOM   4610  CG  PRO   587      65.184  67.149 -32.320  1.00                 C  
ATOM   4611  N   THR   588      67.264  70.247 -35.022  1.00                 N  
ATOM   4612  CA  THR   588      67.917  70.819 -36.209  1.00                 C  
ATOM   4613  C   THR   588      67.053  70.830 -37.439  1.00                 C  
ATOM   4614  O   THR   588      67.454  71.266 -38.522  1.00                 O  
ATOM   4615  CB  THR   588      69.216  70.068 -36.555  1.00                 C  
ATOM   4616  OG1 THR   588      68.898  68.837 -37.216  1.00                 O  
ATOM   4617  CG2 THR   588      70.002  69.753 -35.292  1.00                 C  
ATOM   4618  N   GLY   589      65.823  70.335 -37.282  1.00                 N  
ATOM   4619  CA  GLY   589      64.878  70.186 -38.388  1.00                 C  
ATOM   4620  C   GLY   589      63.698  71.124 -38.241  1.00                 C  
ATOM   4621  O   GLY   589      62.999  71.122 -37.224  1.00                 O  
ATOM   4622  N   LYS   590      63.444  71.953 -39.256  1.00                 N  
ATOM   4623  CA  LYS   590      62.404  72.978 -39.165  1.00                 C  
ATOM   4624  C   LYS   590      61.057  72.291 -38.980  1.00                 C  
ATOM   4625  O   LYS   590      60.737  71.296 -39.636  1.00                 O  
ATOM   4626  CB  LYS   590      62.412  73.862 -40.414  1.00                 C  
ATOM   4627  CD  LYS   590      63.571  75.619 -41.782  1.00                 C  
ATOM   4628  CE  LYS   590      64.810  76.489 -41.918  1.00                 C  
ATOM   4629  CG  LYS   590      63.648  74.737 -40.546  1.00                 C  
ATOM   4630  NZ  LYS   590      64.752  77.352 -43.130  1.00                 N  
ATOM   4631  N   VAL   591      60.216  72.789 -38.161  1.00                 N  
ATOM   4632  CA  VAL   591      58.972  72.246 -37.652  1.00                 C  
ATOM   4633  C   VAL   591      57.855  73.234 -38.014  1.00                 C  
ATOM   4634  O   VAL   591      57.969  74.450 -37.760  1.00                 O  
ATOM   4635  CB  VAL   591      59.044  71.997 -36.134  1.00                 C  
ATOM   4636  CG1 VAL   591      57.712  71.477 -35.616  1.00                 C  
ATOM   4637  CG2 VAL   591      60.165  71.023 -35.806  1.00                 C  
ATOM   4638  N   LYS   592      56.781  72.699 -38.600  1.00                 N  
ATOM   4639  CA  LYS   592      55.649  73.525 -38.999  1.00                 C  
ATOM   4640  C   LYS   592      55.022  74.178 -37.779  1.00                 C  
ATOM   4641  O   LYS   592      54.799  73.504 -36.789  1.00                 O  
ATOM   4642  CB  LYS   592      54.614  72.688 -39.753  1.00                 C  
ATOM   4643  CD  LYS   592      52.482  72.608 -41.075  1.00                 C  
ATOM   4644  CE  LYS   592      51.301  73.407 -41.601  1.00                 C  
ATOM   4645  CG  LYS   592      53.432  73.487 -40.278  1.00                 C  
ATOM   4646  NZ  LYS   592      50.345  72.553 -42.359  1.00                 N  
ATOM   4647  N   HIS   593      54.741  75.481 -37.842  1.00                 N  
ATOM   4648  CA  HIS   593      54.166  76.149 -36.701  1.00                 C  
ATOM   4649  C   HIS   593      53.086  77.102 -37.174  1.00                 C  
ATOM   4650  O   HIS   593      52.987  77.422 -38.390  1.00                 O  
ATOM   4651  CB  HIS   593      55.248  76.890 -35.912  1.00                 C  
ATOM   4652  CG  HIS   593      55.928  77.973 -36.690  1.00                 C  
ATOM   4653  ND1 HIS   593      55.424  79.252 -36.782  1.00                 N  
ATOM   4654  CE1 HIS   593      56.249  79.994 -37.542  1.00                 C  
ATOM   4655  CD2 HIS   593      57.141  78.073 -37.489  1.00                 C  
ATOM   4656  NE2 HIS   593      57.281  79.293 -37.970  1.00                 N  
ATOM   4657  N   GLN   594      52.283  77.539 -36.212  1.00                 N  
ATOM   4658  CA  GLN   594      51.181  78.449 -36.461  1.00                 C  
ATOM   4659  C   GLN   594      51.262  79.527 -35.374  1.00                 C  
ATOM   4660  O   GLN   594      51.515  79.191 -34.178  1.00                 O  
ATOM   4661  CB  GLN   594      49.850  77.695 -36.446  1.00                 C  
ATOM   4662  CD  GLN   594      47.353  77.766 -36.819  1.00                 C  
ATOM   4663  CG  GLN   594      48.643  78.560 -36.772  1.00                 C  
ATOM   4664  OE1 GLN   594      47.202  76.855 -37.634  1.00                 O  
ATOM   4665  NE2 GLN   594      46.416  78.109 -35.943  1.00                 N  
ATOM   4666  N   ILE   595      51.120  80.793 -35.799  1.00                 N  
ATOM   4667  CA  ILE   595      51.006  81.859 -34.843  1.00                 C  
ATOM   4668  C   ILE   595      49.555  82.356 -34.823  1.00                 C  
ATOM   4669  O   ILE   595      48.914  82.476 -35.892  1.00                 O  
ATOM   4670  CB  ILE   595      51.980  83.009 -35.161  1.00                 C  
ATOM   4671  CD1 ILE   595      53.918  81.882 -36.376  1.00                 C  
ATOM   4672  CG1 ILE   595      53.427  82.516 -35.092  1.00                 C  
ATOM   4673  CG2 ILE   595      51.738  84.185 -34.228  1.00                 C  
ATOM   4674  N   GLN   596      49.040  82.619 -33.611  1.00                 N  
ATOM   4675  CA  GLN   596      47.675  83.185 -33.339  1.00                 C  
ATOM   4676  C   GLN   596      47.866  84.382 -32.412  1.00                 C  
ATOM   4677  O   GLN   596      48.897  84.412 -31.691  1.00                 O  
ATOM   4678  CB  GLN   596      46.764  82.118 -32.728  1.00                 C  
ATOM   4679  CD  GLN   596      46.296  80.563 -30.794  1.00                 C  
ATOM   4680  CG  GLN   596      47.194  81.652 -31.347  1.00                 C  
ATOM   4681  OE1 GLN   596      45.255  80.250 -31.373  1.00                 O  
ATOM   4682  NE2 GLN   596      46.696  79.982 -29.668  1.00                 N  
ATOM   4683  N   PRO   597      46.888  85.316 -32.360  1.00                 N  
ATOM   4684  CA  PRO   597      46.929  86.421 -31.367  1.00                 C  
ATOM   4685  C   PRO   597      46.737  85.802 -29.965  1.00                 C  
ATOM   4686  O   PRO   597      46.326  84.616 -29.855  1.00                 O  
ATOM   4687  CB  PRO   597      45.772  87.333 -31.780  1.00                 C  
ATOM   4688  CD  PRO   597      45.656  85.402 -33.189  1.00                 C  
ATOM   4689  CG  PRO   597      44.815  86.428 -32.482  1.00                 C  
ATOM   4690  N   ALA   598      47.379  86.382 -28.950  1.00                 N  
ATOM   4691  CA  ALA   598      47.212  85.924 -27.554  1.00                 C  
ATOM   4692  C   ALA   598      46.592  87.000 -26.637  1.00                 C  
ATOM   4693  O   ALA   598      45.568  86.777 -25.986  1.00                 O  
ATOM   4694  CB  ALA   598      48.549  85.487 -26.976  1.00                 C  
ATOM   4695  N   GLY   599      47.211  88.184 -26.578  1.00                 N  
ATOM   4696  CA  GLY   599      46.772  89.252 -25.675  1.00                 C  
ATOM   4697  C   GLY   599      47.899  89.792 -24.813  1.00                 C  
ATOM   4698  O   GLY   599      48.971  89.193 -24.686  1.00                 O  
ATOM   4699  N   ILE   600      47.663  90.948 -24.202  1.00                 N  
ATOM   4700  CA  ILE   600      48.632  91.635 -23.345  1.00                 C  
ATOM   4701  C   ILE   600      50.051  91.662 -23.917  1.00                 C  
ATOM   4702  O   ILE   600      51.039  91.353 -23.246  1.00                 O  
ATOM   4703  CB  ILE   600      48.688  91.007 -21.940  1.00                 C  
ATOM   4704  CD1 ILE   600      46.745  92.437 -21.113  1.00                 C  
ATOM   4705  CG1 ILE   600      47.305  91.041 -21.285  1.00                 C  
ATOM   4706  CG2 ILE   600      49.736  91.704 -21.086  1.00                 C  
ATOM   4707  N   ALA   601      50.144  92.040 -25.185  1.00                 N  
ATOM   4708  CA  ALA   601      51.424  92.274 -25.805  1.00                 C  
ATOM   4709  C   ALA   601      52.137  91.027 -26.345  1.00                 C  
ATOM   4710  O   ALA   601      53.251  91.110 -26.869  1.00                 O  
ATOM   4711  CB  ALA   601      52.368  92.960 -24.829  1.00                 C  
ATOM   4712  N   ASN   602      51.519  89.852 -26.232  1.00                 N  
ATOM   4713  CA  ASN   602      52.175  88.578 -26.613  1.00                 C  
ATOM   4714  C   ASN   602      51.411  87.777 -27.668  1.00                 C  
ATOM   4715  O   ASN   602      50.182  87.676 -27.658  1.00                 O  
ATOM   4716  CB  ASN   602      52.394  87.699 -25.380  1.00                 C  
ATOM   4717  CG  ASN   602      53.373  88.308 -24.396  1.00                 C  
ATOM   4718  OD1 ASN   602      54.270  89.058 -24.782  1.00                 O  
ATOM   4719  ND2 ASN   602      53.203  87.988 -23.119  1.00                 N  
ATOM   4720  N   TYR   603      52.269  87.153 -28.619  1.00                 N  
ATOM   4721  CA  TYR   603      51.586  86.327 -29.646  1.00                 C  
ATOM   4722  C   TYR   603      51.720  84.874 -29.243  1.00                 C  
ATOM   4723  O   TYR   603      52.596  84.583 -28.452  1.00                 O  
ATOM   4724  CB  TYR   603      52.185  86.589 -31.029  1.00                 C  
ATOM   4725  CG  TYR   603      51.923  87.981 -31.557  1.00                 C  
ATOM   4726  OH  TYR   603      51.215  91.816 -33.000  1.00                 O  
ATOM   4727  CZ  TYR   603      51.448  90.547 -32.523  1.00                 C  
ATOM   4728  CD1 TYR   603      52.802  89.022 -31.285  1.00                 C  
ATOM   4729  CE1 TYR   603      52.570  90.298 -31.763  1.00                 C  
ATOM   4730  CD2 TYR   603      50.797  88.251 -32.324  1.00                 C  
ATOM   4731  CE2 TYR   603      50.549  89.521 -32.811  1.00                 C  
ATOM   4732  N   GLN   604      50.891  83.957 -29.766  1.00                 N  
ATOM   4733  CA  GLN   604      51.017  82.549 -29.413  1.00                 C  
ATOM   4734  C   GLN   604      51.641  81.814 -30.573  1.00                 C  
ATOM   4735  O   GLN   604      51.110  81.889 -31.683  1.00                 O  
ATOM   4736  CB  GLN   604      49.651  81.963 -29.051  1.00                 C  
ATOM   4737  CD  GLN   604      47.664  81.981 -27.492  1.00                 C  
ATOM   4738  CG  GLN   604      49.018  82.581 -27.815  1.00                 C  
ATOM   4739  OE1 GLN   604      47.574  80.945 -26.833  1.00                 O  
ATOM   4740  NE2 GLN   604      46.603  82.632 -27.957  1.00                 N  
ATOM   4741  N   VAL   605      52.730  81.087 -30.340  1.00                 N  
ATOM   4742  CA  VAL   605      53.175  80.119 -31.317  1.00                 C  
ATOM   4743  C   VAL   605      52.820  78.670 -30.989  1.00                 C  
ATOM   4744  O   VAL   605      52.904  78.259 -29.830  1.00                 O  
ATOM   4745  CB  VAL   605      54.698  80.192 -31.530  1.00                 C  
ATOM   4746  CG1 VAL   605      55.433  79.893 -30.232  1.00                 C  
ATOM   4747  CG2 VAL   605      55.130  79.227 -32.624  1.00                 C  
ATOM   4748  N   SER   606      52.415  77.905 -31.991  1.00                 N  
ATOM   4749  CA  SER   606      51.818  76.592 -31.764  1.00                 C  
ATOM   4750  C   SER   606      52.573  75.655 -32.674  1.00                 C  
ATOM   4751  O   SER   606      52.793  75.991 -33.867  1.00                 O  
ATOM   4752  CB  SER   606      50.315  76.630 -32.049  1.00                 C  
ATOM   4753  OG  SER   606      49.651  77.516 -31.164  1.00                 O  
ATOM   4754  N   PHE   607      52.983  74.497 -32.159  1.00                 N  
ATOM   4755  CA  PHE   607      53.585  73.509 -33.045  1.00                 C  
ATOM   4756  C   PHE   607      53.460  72.120 -32.511  1.00                 C  
ATOM   4757  O   PHE   607      53.170  71.965 -31.351  1.00                 O  
ATOM   4758  CB  PHE   607      55.061  73.832 -33.284  1.00                 C  
ATOM   4759  CG  PHE   607      55.900  73.793 -32.038  1.00                 C  
ATOM   4760  CZ  PHE   607      57.450  73.726 -29.732  1.00                 C  
ATOM   4761  CD1 PHE   607      56.549  72.630 -31.660  1.00                 C  
ATOM   4762  CE1 PHE   607      57.320  72.594 -30.514  1.00                 C  
ATOM   4763  CD2 PHE   607      56.040  74.918 -31.245  1.00                 C  
ATOM   4764  CE2 PHE   607      56.811  74.881 -30.099  1.00                 C  
ATOM   4765  N   VAL   608      53.630  71.099 -33.365  1.00                 N  
ATOM   4766  CA  VAL   608      53.476  69.749 -32.884  1.00                 C  
ATOM   4767  C   VAL   608      54.790  69.254 -32.248  1.00                 C  
ATOM   4768  O   VAL   608      55.835  69.107 -32.954  1.00                 O  
ATOM   4769  CB  VAL   608      53.038  68.795 -34.011  1.00                 C  
ATOM   4770  CG1 VAL   608      52.956  67.366 -33.497  1.00                 C  
ATOM   4771  CG2 VAL   608      51.702  69.233 -34.591  1.00                 C  
ATOM   4772  N   ALA   609      54.763  68.957 -30.957  1.00                 N  
ATOM   4773  CA  ALA   609      55.960  68.339 -30.320  1.00                 C  
ATOM   4774  C   ALA   609      55.857  66.820 -30.411  1.00                 C  
ATOM   4775  O   ALA   609      54.766  66.268 -30.223  1.00                 O  
ATOM   4776  CB  ALA   609      56.084  68.792 -28.873  1.00                 C  
ATOM   4777  N   GLU   610      56.959  66.125 -30.696  1.00                 N  
ATOM   4778  CA  GLU   610      56.974  64.656 -30.705  1.00                 C  
ATOM   4779  C   GLU   610      57.979  64.213 -29.635  1.00                 C  
ATOM   4780  O   GLU   610      59.164  64.631 -29.659  1.00                 O  
ATOM   4781  CB  GLU   610      57.338  64.132 -32.096  1.00                 C  
ATOM   4782  CD  GLU   610      57.644  62.137 -33.613  1.00                 C  
ATOM   4783  CG  GLU   610      57.328  62.617 -32.210  1.00                 C  
ATOM   4784  OE1 GLU   610      57.722  62.984 -34.528  1.00                 O  
ATOM   4785  OE2 GLU   610      57.813  60.913 -33.799  1.00                 O  
ATOM   4786  N   LEU   611      57.527  63.368 -28.693  1.00                 N  
ATOM   4787  CA  LEU   611      58.347  63.163 -27.464  1.00                 C  
ATOM   4788  C   LEU   611      58.425  61.688 -27.139  1.00                 C  
ATOM   4789  O   LEU   611      57.432  61.019 -27.221  1.00                 O  
ATOM   4790  CB  LEU   611      57.757  63.947 -26.290  1.00                 C  
ATOM   4791  CG  LEU   611      57.843  65.472 -26.381  1.00                 C  
ATOM   4792  CD1 LEU   611      56.714  66.023 -27.237  1.00                 C  
ATOM   4793  CD2 LEU   611      57.810  66.096 -24.994  1.00                 C  
ATOM   4794  N   ALA   612      59.641  61.193 -26.814  1.00                 N  
ATOM   4795  CA  ALA   612      59.840  59.781 -26.476  1.00                 C  
ATOM   4796  C   ALA   612      58.965  59.316 -25.290  1.00                 C  
ATOM   4797  O   ALA   612      58.519  60.169 -24.445  1.00                 O  
ATOM   4798  CB  ALA   612      61.302  59.514 -26.152  1.00                 C  
ATOM   4799  N   PRO   613      58.796  57.984 -25.156  1.00                 N  
ATOM   4800  CA  PRO   613      58.066  57.407 -24.012  1.00                 C  
ATOM   4801  C   PRO   613      58.836  57.824 -22.733  1.00                 C  
ATOM   4802  O   PRO   613      60.058  57.690 -22.657  1.00                 O  
ATOM   4803  CB  PRO   613      58.098  55.900 -24.274  1.00                 C  
ATOM   4804  CD  PRO   613      59.157  56.906 -26.171  1.00                 C  
ATOM   4805  CG  PRO   613      58.251  55.782 -25.754  1.00                 C  
ATOM   4806  N   LEU   614      58.144  58.414 -21.736  1.00                 N  
ATOM   4807  CA  LEU   614      58.745  58.785 -20.439  1.00                 C  
ATOM   4808  C   LEU   614      59.986  59.606 -20.703  1.00                 C  
ATOM   4809  O   LEU   614      61.014  59.415 -20.063  1.00                 O  
ATOM   4810  CB  LEU   614      59.065  57.533 -19.619  1.00                 C  
ATOM   4811  CG  LEU   614      57.887  56.608 -19.307  1.00                 C  
ATOM   4812  CD1 LEU   614      58.359  55.373 -18.554  1.00                 C  
ATOM   4813  CD2 LEU   614      56.824  57.343 -18.505  1.00                 C  
ATOM   4814  N   SER   615      59.864  60.530 -21.669  1.00                 N  
ATOM   4815  CA  SER   615      61.038  61.188 -22.203  1.00                 C  
ATOM   4816  C   SER   615      60.920  62.681 -22.385  1.00                 C  
ATOM   4817  O   SER   615      59.981  63.299 -21.889  1.00                 O  
ATOM   4818  CB  SER   615      61.422  60.585 -23.556  1.00                 C  
ATOM   4819  OG  SER   615      61.755  59.213 -23.426  1.00                 O  
ATOM   4820  N   VAL   616      61.958  63.232 -23.010  1.00                 N  
ATOM   4821  CA  VAL   616      62.113  64.656 -23.230  1.00                 C  
ATOM   4822  C   VAL   616      62.510  64.922 -24.671  1.00                 C  
ATOM   4823  O   VAL   616      63.305  64.157 -25.257  1.00                 O  
ATOM   4824  CB  VAL   616      63.150  65.266 -22.269  1.00                 C  
ATOM   4825  CG1 VAL   616      62.696  65.108 -20.826  1.00                 C  
ATOM   4826  CG2 VAL   616      64.512  64.622 -22.476  1.00                 C  
ATOM   4827  N   GLN   617      62.093  66.086 -25.171  1.00                 N  
ATOM   4828  CA  GLN   617      62.504  66.508 -26.518  1.00                 C  
ATOM   4829  C   GLN   617      62.690  68.032 -26.511  1.00                 C  
ATOM   4830  O   GLN   617      61.838  68.768 -25.957  1.00                 O  
ATOM   4831  CB  GLN   617      61.467  66.073 -27.556  1.00                 C  
ATOM   4832  CD  GLN   617      62.456  63.877 -28.316  1.00                 C  
ATOM   4833  CG  GLN   617      61.281  64.567 -27.653  1.00                 C  
ATOM   4834  OE1 GLN   617      63.150  64.468 -29.144  1.00                 O  
ATOM   4835  NE2 GLN   617      62.684  62.620 -27.953  1.00                 N  
ATOM   4836  N   ARG   618      63.770  68.510 -27.150  1.00                 N  
ATOM   4837  CA  ARG   618      64.136  69.916 -27.061  1.00                 C  
ATOM   4838  C   ARG   618      63.812  70.544 -28.464  1.00                 C  
ATOM   4839  O   ARG   618      64.073  69.895 -29.509  1.00                 O  
ATOM   4840  CB  ARG   618      65.609  70.063 -26.676  1.00                 C  
ATOM   4841  CD  ARG   618      67.503  71.582 -26.039  1.00                 C  
ATOM   4842  NE  ARG   618      68.471  70.948 -26.931  1.00                 N  
ATOM   4843  CG  ARG   618      66.087  71.503 -26.587  1.00                 C  
ATOM   4844  CZ  ARG   618      69.083  71.569 -27.933  1.00                 C  
ATOM   4845  NH1 ARG   618      69.949  70.911 -28.692  1.00                 N  
ATOM   4846  NH2 ARG   618      68.827  72.848 -28.176  1.00                 N  
ATOM   4847  N   TYR   619      63.285  71.776 -28.465  1.00                 N  
ATOM   4848  CA  TYR   619      63.022  72.506 -29.699  1.00                 C  
ATOM   4849  C   TYR   619      63.577  73.901 -29.508  1.00                 C  
ATOM   4850  O   TYR   619      63.884  74.292 -28.389  1.00                 O  
ATOM   4851  CB  TYR   619      61.524  72.512 -30.009  1.00                 C  
ATOM   4852  CG  TYR   619      60.939  71.136 -30.233  1.00                 C  
ATOM   4853  OH  TYR   619      59.331  67.349 -30.835  1.00                 O  
ATOM   4854  CZ  TYR   619      59.863  68.603 -30.638  1.00                 C  
ATOM   4855  CD1 TYR   619      60.727  70.271 -29.168  1.00                 C  
ATOM   4856  CE1 TYR   619      60.193  69.011 -29.364  1.00                 C  
ATOM   4857  CD2 TYR   619      60.600  70.708 -31.510  1.00                 C  
ATOM   4858  CE2 TYR   619      60.064  69.452 -31.725  1.00                 C  
ATOM   4859  N   ASN   620      63.779  74.600 -30.615  1.00                 N  
ATOM   4860  CA  ASN   620      64.308  75.971 -30.584  1.00                 C  
ATOM   4861  C   ASN   620      63.353  76.926 -31.305  1.00                 C  
ATOM   4862  O   ASN   620      62.839  76.573 -32.360  1.00                 O  
ATOM   4863  CB  ASN   620      65.706  76.020 -31.204  1.00                 C  
ATOM   4864  CG  ASN   620      66.728  75.243 -30.397  1.00                 C  
ATOM   4865  OD1 ASN   620      66.837  75.416 -29.183  1.00                 O  
ATOM   4866  ND2 ASN   620      67.482  74.383 -31.072  1.00                 N  
ATOM   4867  N   VAL   621      63.073  78.083 -30.705  1.00                 N  
ATOM   4868  CA  VAL   621      62.237  79.127 -31.339  1.00                 C  
ATOM   4869  C   VAL   621      63.223  80.186 -31.743  1.00                 C  
ATOM   4870  O   VAL   621      64.028  80.636 -30.892  1.00                 O  
ATOM   4871  CB  VAL   621      61.145  79.635 -30.380  1.00                 C  
ATOM   4872  CG1 VAL   621      60.336  80.745 -31.033  1.00                 C  
ATOM   4873  CG2 VAL   621      60.238  78.492 -29.952  1.00                 C  
ATOM   4874  N   THR   622      63.134  80.649 -32.999  1.00                 N  
ATOM   4875  CA  THR   622      64.085  81.641 -33.505  1.00                 C  
ATOM   4876  C   THR   622      63.309  82.783 -34.163  1.00                 C  
ATOM   4877  O   THR   622      62.375  82.512 -34.946  1.00                 O  
ATOM   4878  CB  THR   622      65.076  81.015 -34.504  1.00                 C  
ATOM   4879  OG1 THR   622      65.806  79.962 -33.861  1.00                 O  
ATOM   4880  CG2 THR   622      66.064  82.059 -34.999  1.00                 C  
ATOM   4881  N   LEU   623      63.660  84.032 -33.836  1.00                 N  
ATOM   4882  CA  LEU   623      62.960  85.211 -34.392  1.00                 C  
ATOM   4883  C   LEU   623      63.488  85.482 -35.830  1.00                 C  
ATOM   4884  O   LEU   623      64.628  85.101 -36.149  1.00                 O  
ATOM   4885  CB  LEU   623      63.163  86.429 -33.489  1.00                 C  
ATOM   4886  CG  LEU   623      62.462  87.719 -33.923  1.00                 C  
ATOM   4887  CD1 LEU   623      60.951  87.558 -33.857  1.00                 C  
ATOM   4888  CD2 LEU   623      62.908  88.889 -33.061  1.00                 C  
ATOM   4889  N   ASN   624      62.669  86.080 -36.687  1.00                 N  
ATOM   4890  CA  ASN   624      63.197  86.676 -37.939  1.00                 C  
ATOM   4891  C   ASN   624      62.531  88.023 -38.183  1.00                 C  
ATOM   4892  O   ASN   624      61.669  88.385 -37.427  1.00                 O  
ATOM   4893  CB  ASN   624      62.983  85.724 -39.117  1.00                 C  
ATOM   4894  CG  ASN   624      63.809  84.458 -39.001  1.00                 C  
ATOM   4895  OD1 ASN   624      65.012  84.464 -39.265  1.00                 O  
ATOM   4896  ND2 ASN   624      63.165  83.367 -38.606  1.00                 N  
ATOM   4897  N   HIS   625      62.940  88.802 -39.199  1.00                 N  
ATOM   4898  CA  HIS   625      62.313  90.140 -39.396  1.00                 C  
ATOM   4899  C   HIS   625      60.971  90.102 -40.144  1.00                 C  
ATOM   4900  O   HIS   625      60.166  91.058 -40.048  1.00                 O  
ATOM   4901  CB  HIS   625      63.262  91.070 -40.154  1.00                 C  
ATOM   4902  CG  HIS   625      64.484  91.450 -39.376  1.00                 C  
ATOM   4903  ND1 HIS   625      64.426  92.176 -38.206  1.00                 N  
ATOM   4904  CE1 HIS   625      65.675  92.360 -37.743  1.00                 C  
ATOM   4905  CD2 HIS   625      65.917  91.242 -39.527  1.00                 C  
ATOM   4906  NE2 HIS   625      66.574  91.803 -38.530  1.00                 N  
ATOM   4907  N   GLN   626      60.711  88.991 -40.838  1.00                 N  
ATOM   4908  CA  GLN   626      59.519  88.854 -41.679  1.00                 C  
ATOM   4909  C   GLN   626      58.958  87.416 -41.536  1.00                 C  
ATOM   4910  O   GLN   626      59.563  86.583 -40.785  1.00                 O  
ATOM   4911  CB  GLN   626      59.853  89.173 -43.138  1.00                 C  
ATOM   4912  CD  GLN   626      59.238  91.623 -43.187  1.00                 C  
ATOM   4913  CG  GLN   626      60.338  90.595 -43.366  1.00                 C  
ATOM   4914  OE1 GLN   626      58.060  91.327 -43.388  1.00                 O  
ATOM   4915  NE2 GLN   626      59.620  92.836 -42.806  1.00                 N  
ATOM   4916  N   VAL   627      57.839  87.122 -42.231  1.00                 N  
ATOM   4917  CA  VAL   627      57.178  85.801 -42.145  1.00                 C  
ATOM   4918  C   VAL   627      58.180  84.646 -42.423  1.00                 C  
ATOM   4919  O   VAL   627      58.791  84.611 -43.498  1.00                 O  
ATOM   4920  CB  VAL   627      55.990  85.700 -43.120  1.00                 C  
ATOM   4921  CG1 VAL   627      55.409  84.294 -43.108  1.00                 C  
ATOM   4922  CG2 VAL   627      54.922  86.724 -42.766  1.00                 C  
ATOM   4923  N   PRO   628      58.412  83.748 -41.430  1.00                 N  
ATOM   4924  CA  PRO   628      59.297  82.619 -41.703  1.00                 C  
ATOM   4925  C   PRO   628      58.695  81.600 -42.698  1.00                 C  
ATOM   4926  O   PRO   628      57.489  81.510 -42.831  1.00                 O  
ATOM   4927  CB  PRO   628      59.507  81.973 -40.332  1.00                 C  
ATOM   4928  CD  PRO   628      58.047  83.843 -40.013  1.00                 C  
ATOM   4929  CG  PRO   628      59.133  83.038 -39.356  1.00                 C  
ATOM   4930  N   MET   629      59.507  80.816 -43.391  1.00                 N  
ATOM   4931  CA  MET   629      58.997  79.836 -44.352  1.00                 C  
ATOM   4932  C   MET   629      58.034  78.831 -43.780  1.00                 C  
ATOM   4933  O   MET   629      57.071  78.442 -44.431  1.00                 O  
ATOM   4934  CB  MET   629      60.152  79.070 -45.000  1.00                 C  
ATOM   4935  SD  MET   629      60.057  80.617 -47.296  1.00                 S  
ATOM   4936  CE  MET   629      59.594  79.137 -48.193  1.00                 C  
ATOM   4937  CG  MET   629      61.006  79.909 -45.936  1.00                 C
[truncated: 248,189 more chars]
