# Supplementary material for: Comparative Single-Cell Transcriptomics Reveals Novel Genes Involved in Bivalve Embryonic Shell Formation and Questions Ontogenetic Homology of Molluscan Shell Types
Source: Front Cell Dev Biol. 2022 Jun 9;10:883755. doi: 10.3389/fcell.2022.883755 (PMC9261976; doi:10.3389/fcell.2022.883755)
Supplement: Supplementary file 1 [file DataSheet1.ZIP › Supplementary_File1/s_f_2/819a31fd12f5b275.final.pdb]

ATOM      1  N   ASP   117      12.409  -1.353 -17.574  1.00                 N  
ATOM      2  CA  ASP   117      13.161  -0.114 -17.265  1.00                 C  
ATOM      3  C   ASP   117      14.429  -0.026 -18.145  1.00                 C  
ATOM      4  O   ASP   117      15.459  -0.634 -17.826  1.00                 O  
ATOM      5  CB  ASP   117      13.532  -0.068 -15.781  1.00                 C  
ATOM      6  CG  ASP   117      12.325   0.128 -14.885  1.00                 C  
ATOM      7  OD1 ASP   117      11.258   0.520 -15.402  1.00                 O  
ATOM      8  OD2 ASP   117      12.446  -0.111 -13.665  1.00                 O  
ATOM      9  N   LYS   118      10.371   6.417 -19.146  1.00                 N  
ATOM     10  CA  LYS   118       9.761   7.531 -18.359  1.00                 C  
ATOM     11  C   LYS   118      10.233   8.931 -18.833  1.00                 C  
ATOM     12  O   LYS   118      10.475   9.839 -18.031  1.00                 O  
ATOM     13  CB  LYS   118      10.078   7.372 -16.871  1.00                 C  
ATOM     14  CD  LYS   118       9.724   8.160 -14.514  1.00                 C  
ATOM     15  CE  LYS   118       9.093   9.221 -13.628  1.00                 C  
ATOM     16  CG  LYS   118       9.435   8.425 -15.983  1.00                 C  
ATOM     17  NZ  LYS   118       9.370   8.976 -12.185  1.00                 N  
ATOM     18  N   LEU   119      10.315   9.092 -20.165  1.00                 N  
ATOM     19  CA  LEU   119      10.712  10.366 -20.818  1.00                 C  
ATOM     20  C   LEU   119       9.510  11.338 -20.983  1.00                 C  
ATOM     21  O   LEU   119       9.681  12.477 -21.436  1.00                 O  
ATOM     22  CB  LEU   119      11.342  10.094 -22.186  1.00                 C  
ATOM     23  CG  LEU   119      12.657   9.312 -22.183  1.00                 C  
ATOM     24  CD1 LEU   119      13.106   9.010 -23.604  1.00                 C  
ATOM     25  CD2 LEU   119      13.738  10.082 -21.440  1.00                 C  
ATOM     26  N   GLY   120       8.300  10.871 -20.623  1.00                 N  
ATOM     27  CA  GLY   120       7.101  11.718 -20.593  1.00                 C  
ATOM     28  C   GLY   120       7.090  12.658 -19.378  1.00                 C  
ATOM     29  O   GLY   120       6.739  12.238 -18.267  1.00                 O  
ATOM     30  N   LYS   121       7.507  13.924 -19.598  1.00                 N  
ATOM     31  CA  LYS   121       7.629  14.946 -18.532  1.00                 C  
ATOM     32  C   LYS   121       6.246  15.331 -17.944  1.00                 C  
ATOM     33  O   LYS   121       5.448  16.016 -18.595  1.00                 O  
ATOM     34  CB  LYS   121       8.330  16.197 -19.066  1.00                 C  
ATOM     35  CD  LYS   121       9.345  18.443 -18.597  1.00                 C  
ATOM     36  CE  LYS   121       9.602  19.509 -17.544  1.00                 C  
ATOM     37  CG  LYS   121       8.595  17.258 -18.011  1.00                 C  
ATOM     38  NZ  LYS   121      10.329  20.681 -18.106  1.00                 N  
ATOM     39  N   ARG   122       5.974  14.874 -16.705  1.00                 N  
ATOM     40  CA  ARG   122       4.718  15.173 -15.990  1.00                 C  
ATOM     41  C   ARG   122       4.754  16.573 -15.339  1.00                 C  
ATOM     42  O   ARG   122       5.555  16.827 -14.438  1.00                 O  
ATOM     43  CB  ARG   122       4.443  14.112 -14.923  1.00                 C  
ATOM     44  CD  ARG   122       2.822  13.084 -13.306  1.00                 C  
ATOM     45  NE  ARG   122       3.682  13.126 -12.126  1.00                 N  
ATOM     46  CG  ARG   122       3.089  14.248 -14.247  1.00                 C  
ATOM     47  CZ  ARG   122       3.783  12.140 -11.240  1.00                 C  
ATOM     48  NH1 ARG   122       4.591  12.267 -10.196  1.00                 N  
ATOM     49  NH2 ARG   122       3.075  11.030 -11.399  1.00                 N  
ATOM     50  N   ARG   123       3.885  17.476 -15.826  1.00                 N  
ATOM     51  CA  ARG   123       3.641  18.798 -15.203  1.00                 C  
ATOM     52  C   ARG   123       2.561  18.695 -14.098  1.00                 C  
ATOM     53  O   ARG   123       2.535  19.503 -13.165  1.00                 O  
ATOM     54  CB  ARG   123       3.220  19.819 -16.261  1.00                 C  
ATOM     55  CD  ARG   123       3.826  21.181 -18.281  1.00                 C  
ATOM     56  NE  ARG   123       4.860  21.513 -19.258  1.00                 N  
ATOM     57  CG  ARG   123       4.313  20.168 -17.258  1.00                 C  
ATOM     58  CZ  ARG   123       4.676  22.327 -20.292  1.00                 C  
ATOM     59  NH1 ARG   123       5.675  22.570 -21.130  1.00                 N  
ATOM     60  NH2 ARG   123       3.494  22.896 -20.487  1.00                 N  
ATOM     61  N   ARG   124       1.675  17.688 -14.224  1.00                 N  
ATOM     62  CA  ARG   124       0.626  17.396 -13.225  1.00                 C  
ATOM     63  C   ARG   124       1.223  16.684 -11.984  1.00                 C  
ATOM     64  O   ARG   124       1.464  15.464 -12.019  1.00                 O  
ATOM     65  CB  ARG   124      -0.479  16.538 -13.844  1.00                 C  
ATOM     66  CD  ARG   124      -2.202  16.269 -15.649  1.00                 C  
ATOM     67  NE  ARG   124      -1.474  15.242 -16.391  1.00                 N  
ATOM     68  CG  ARG   124      -1.264  17.235 -14.943  1.00                 C  
ATOM     69  CZ  ARG   124      -2.044  14.185 -16.958  1.00                 C  
ATOM     70  NH1 ARG   124      -1.302  13.302 -17.613  1.00                 N  
ATOM     71  NH2 ARG   124      -3.356  14.012 -16.870  1.00                 N  
ATOM     72  N   THR   125       1.495  17.488 -10.930  1.00                 N  
ATOM     73  CA  THR   125       1.929  17.028  -9.586  1.00                 C  
ATOM     74  C   THR   125       3.355  16.386  -9.576  1.00                 C  
ATOM     75  O   THR   125       3.670  15.499 -10.382  1.00                 O  
ATOM     76  CB  THR   125       0.942  16.005  -8.993  1.00                 C  
ATOM     77  OG1 THR   125       1.067  14.758  -9.688  1.00                 O  
ATOM     78  CG2 THR   125      -0.489  16.501  -9.138  1.00                 C  
ATOM     79  N   ARG   126       4.198  16.848  -8.627  1.00                 N  
ATOM     80  CA  ARG   126       5.572  16.328  -8.413  1.00                 C  
ATOM     81  C   ARG   126       5.534  14.866  -7.896  1.00                 C  
ATOM     82  O   ARG   126       5.921  13.933  -8.605  1.00                 O  
ATOM     83  CB  ARG   126       6.334  17.218  -7.429  1.00                 C  
ATOM     84  CD  ARG   126       8.446  17.669  -6.149  1.00                 C  
ATOM     85  NE  ARG   126       7.821  17.555  -4.833  1.00                 N  
ATOM     86  CG  ARG   126       7.768  16.780  -7.179  1.00                 C  
ATOM     87  CZ  ARG   126       7.998  18.426  -3.845  1.00                 C  
ATOM     88  NH1 ARG   126       7.389  18.241  -2.682  1.00                 N  
ATOM     89  NH2 ARG   126       8.784  19.479  -4.022  1.00                 N  
ATOM     90  N   THR   127       5.046  14.687  -6.657  1.00                 N  
ATOM     91  CA  THR   127       4.928  13.362  -6.011  1.00                 C  
ATOM     92  C   THR   127       3.439  12.978  -5.899  1.00                 C  
ATOM     93  O   THR   127       2.662  13.681  -5.236  1.00                 O  
ATOM     94  CB  THR   127       5.589  13.351  -4.620  1.00                 C  
ATOM     95  OG1 THR   127       6.984  13.654  -4.749  1.00                 O  
ATOM     96  CG2 THR   127       5.446  11.982  -3.973  1.00                 C  
ATOM     97  N   ASN   128       3.056  11.863  -6.558  1.00                 N  
ATOM     98  CA  ASN   128       1.666  11.326  -6.560  1.00                 C  
ATOM     99  C   ASN   128       1.154  11.041  -5.119  1.00                 C  
ATOM    100  O   ASN   128      -0.044  11.156  -4.832  1.00                 O  
ATOM    101  CB  ASN   128       1.583  10.058  -7.412  1.00                 C  
ATOM    102  CG  ASN   128       1.653  10.348  -8.898  1.00                 C  
ATOM    103  OD1 ASN   128       1.405  11.473  -9.333  1.00                 O  
ATOM    104  ND2 ASN   128       1.992   9.332  -9.683  1.00                 N  
ATOM    105  N   PHE   129       2.090  10.694  -4.220  1.00                 N  
ATOM    106  CA  PHE   129       1.801  10.382  -2.802  1.00                 C  
ATOM    107  C   PHE   129       2.262  11.535  -1.866  1.00                 C  
ATOM    108  O   PHE   129       2.990  12.440  -2.288  1.00                 O  
ATOM    109  CB  PHE   129       2.479   9.073  -2.393  1.00                 C  
ATOM    110  CG  PHE   129       1.958   7.867  -3.121  1.00                 C  
ATOM    111  CZ  PHE   129       0.989   5.634  -4.464  1.00                 C  
ATOM    112  CD1 PHE   129       2.489   7.496  -4.344  1.00                 C  
ATOM    113  CE1 PHE   129       2.010   6.386  -5.014  1.00                 C  
ATOM    114  CD2 PHE   129       0.936   7.104  -2.584  1.00                 C  
ATOM    115  CE2 PHE   129       0.456   5.995  -3.254  1.00                 C  
ATOM    116  N   THR   130       1.826  11.501  -0.594  1.00                 N  
ATOM    117  CA  THR   130       2.288  12.455   0.458  1.00                 C  
ATOM    118  C   THR   130       2.901  11.684   1.654  1.00                 C  
ATOM    119  O   THR   130       2.906  10.446   1.650  1.00                 O  
ATOM    120  CB  THR   130       1.137  13.352   0.951  1.00                 C  
ATOM    121  OG1 THR   130       0.161  12.552   1.630  1.00                 O  
ATOM    122  CG2 THR   130       0.465  14.049  -0.222  1.00                 C  
ATOM    123  N   SER   131       3.399  12.427   2.670  1.00                 N  
ATOM    124  CA  SER   131       4.070  11.862   3.871  1.00                 C  
ATOM    125  C   SER   131       3.205  10.794   4.586  1.00                 C  
ATOM    126  O   SER   131       3.656   9.665   4.775  1.00                 O  
ATOM    127  CB  SER   131       4.422  12.974   4.861  1.00                 C  
ATOM    128  OG  SER   131       5.052  12.448   6.016  1.00                 O  
ATOM    129  N   TRP   132       1.948  11.158   4.937  1.00                 N  
ATOM    130  CA  TRP   132       1.007  10.249   5.651  1.00                 C  
ATOM    131  C   TRP   132       0.695   8.972   4.827  1.00                 C  
ATOM    132  O   TRP   132       0.627   7.868   5.385  1.00                 O  
ATOM    133  CB  TRP   132      -0.297  10.979   5.980  1.00                 C  
ATOM    134  CG  TRP   132      -0.164  11.971   7.095  1.00                 C  
ATOM    135  CD1 TRP   132      -0.285  13.327   7.003  1.00                 C  
ATOM    136  NE1 TRP   132      -0.098  13.905   8.236  1.00                 N  
ATOM    137  CD2 TRP   132       0.116  11.684   8.471  1.00                 C  
ATOM    138  CE2 TRP   132       0.150  12.914   9.153  1.00                 C  
ATOM    139  CH2 TRP   132       0.615  11.836  11.201  1.00                 C  
ATOM    140  CZ2 TRP   132       0.399  13.001  10.522  1.00                 C  
ATOM    141  CE3 TRP   132       0.340  10.507   9.191  1.00                 C  
ATOM    142  CZ3 TRP   132       0.587  10.599  10.548  1.00                 C  
ATOM    143  N   GLN   133       0.477   9.138   3.505  1.00                 N  
ATOM    144  CA  GLN   133       0.193   8.004   2.594  1.00                 C  
ATOM    145  C   GLN   133       1.369   7.008   2.585  1.00                 C  
ATOM    146  O   GLN   133       1.165   5.815   2.767  1.00                 O  
ATOM    147  CB  GLN   133      -0.086   8.511   1.178  1.00                 C  
ATOM    148  CD  GLN   133      -1.593   9.840  -0.353  1.00                 C  
ATOM    149  CG  GLN   133      -1.404   9.255   1.033  1.00                 C  
ATOM    150  OE1 GLN   133      -0.676  10.438  -0.916  1.00                 O  
ATOM    151  NE2 GLN   133      -2.787   9.669  -0.908  1.00                 N  
ATOM    152  N   LEU   134       2.603   7.531   2.438  1.00                 N  
ATOM    153  CA  LEU   134       3.836   6.707   2.442  1.00                 C  
ATOM    154  C   LEU   134       4.129   6.096   3.831  1.00                 C  
ATOM    155  O   LEU   134       4.798   5.067   3.914  1.00                 O  
ATOM    156  CB  LEU   134       5.038   7.538   1.988  1.00                 C  
ATOM    157  CG  LEU   134       5.041   7.982   0.524  1.00                 C  
ATOM    158  CD1 LEU   134       6.205   8.921   0.249  1.00                 C  
ATOM    159  CD2 LEU   134       5.102   6.778  -0.403  1.00                 C  
ATOM    160  N   GLU   135       3.642   6.735   4.918  1.00                 N  
ATOM    161  CA  GLU   135       3.679   6.142   6.278  1.00                 C  
ATOM    162  C   GLU   135       2.885   4.821   6.305  1.00                 C  
ATOM    163  O   GLU   135       3.437   3.765   6.603  1.00                 O  
ATOM    164  CB  GLU   135       3.120   7.126   7.307  1.00                 C  
ATOM    165  CD  GLU   135       3.386   9.324   8.523  1.00                 C  
ATOM    166  CG  GLU   135       4.007   8.336   7.555  1.00                 C  
ATOM    167  OE1 GLU   135       2.913   8.890   9.594  1.00                 O  
ATOM    168  OE2 GLU   135       3.373  10.533   8.210  1.00                 O  
ATOM    169  N   GLU   136       1.602   4.909   5.928  1.00                 N  
ATOM    170  CA  GLU   136       0.658   3.768   5.944  1.00                 C  
ATOM    171  C   GLU   136       1.077   2.645   4.964  1.00                 C  
ATOM    172  O   GLU   136       1.067   1.465   5.323  1.00                 O  
ATOM    173  CB  GLU   136      -0.757   4.239   5.604  1.00                 C  
ATOM    174  CD  GLU   136      -2.034   2.565   7.000  1.00                 C  
ATOM    175  CG  GLU   136      -1.799   3.132   5.613  1.00                 C  
ATOM    176  OE1 GLU   136      -1.674   3.241   7.987  1.00                 O  
ATOM    177  OE2 GLU   136      -2.578   1.445   7.099  1.00                 O  
ATOM    178  N   LEU   137       1.461   3.046   3.735  1.00                 N  
ATOM    179  CA  LEU   137       1.909   2.125   2.662  1.00                 C  
ATOM    180  C   LEU   137       3.152   1.299   3.097  1.00                 C  
ATOM    181  O   LEU   137       3.162   0.074   2.951  1.00                 O  
ATOM    182  CB  LEU   137       2.226   2.905   1.385  1.00                 C  
ATOM    183  CG  LEU   137       1.033   3.518   0.650  1.00                 C  
ATOM    184  CD1 LEU   137       1.503   4.427  -0.475  1.00                 C  
ATOM    185  CD2 LEU   137       0.120   2.430   0.105  1.00                 C  
ATOM    186  N   GLU   138       4.186   1.990   3.641  1.00                 N  
ATOM    187  CA  GLU   138       5.414   1.336   4.159  1.00                 C  
ATOM    188  C   GLU   138       5.122   0.432   5.377  1.00                 C  
ATOM    189  O   GLU   138       5.687  -0.644   5.481  1.00                 O  
ATOM    190  CB  GLU   138       6.460   2.386   4.540  1.00                 C  
ATOM    191  CD  GLU   138       7.861   2.199   2.446  1.00                 C  
ATOM    192  CG  GLU   138       7.066   3.118   3.353  1.00                 C  
ATOM    193  OE1 GLU   138       8.740   1.475   2.958  1.00                 O  
ATOM    194  OE2 GLU   138       7.604   2.204   1.224  1.00                 O  
ATOM    195  N   ARG   139       4.246   0.883   6.298  1.00                 N  
ATOM    196  CA  ARG   139       3.880   0.095   7.510  1.00                 C  
ATOM    197  C   ARG   139       3.231  -1.257   7.143  1.00                 C  
ATOM    198  O   ARG   139       3.559  -2.288   7.737  1.00                 O  
ATOM    199  CB  ARG   139       2.931   0.896   8.403  1.00                 C  
ATOM    200  CD  ARG   139       2.688   2.628  10.204  1.00                 C  
ATOM    201  NE  ARG   139       1.446   3.173   9.660  1.00                 N  
ATOM    202  CG  ARG   139       3.589   2.067   9.115  1.00                 C  
ATOM    203  CZ  ARG   139       1.303   4.424   9.235  1.00                 C  
ATOM    204  NH1 ARG   139       0.136   4.832   8.755  1.00                 N  
ATOM    205  NH2 ARG   139       2.327   5.265   9.290  1.00                 N  
ATOM    206  N   SER   140       2.335  -1.239   6.144  1.00                 N  
ATOM    207  CA  SER   140       1.740  -2.469   5.585  1.00                 C  
ATOM    208  C   SER   140       2.824  -3.323   4.874  1.00                 C  
ATOM    209  O   SER   140       2.884  -4.524   5.088  1.00                 O  
ATOM    210  CB  SER   140       0.610  -2.124   4.613  1.00                 C  
ATOM    211  OG  SER   140       1.106  -1.434   3.478  1.00                 O  
ATOM    212  N   PHE   141       3.708  -2.661   4.093  1.00                 N  
ATOM    213  CA  PHE   141       4.792  -3.320   3.303  1.00                 C  
ATOM    214  C   PHE   141       5.837  -4.055   4.195  1.00                 C  
ATOM    215  O   PHE   141       6.317  -5.139   3.841  1.00                 O  
ATOM    216  CB  PHE   141       5.516  -2.295   2.428  1.00                 C  
ATOM    217  CG  PHE   141       6.615  -2.882   1.589  1.00                 C  
ATOM    218  CZ  PHE   141       8.653  -3.967   0.041  1.00                 C  
ATOM    219  CD1 PHE   141       6.324  -3.568   0.423  1.00                 C  
ATOM    220  CE1 PHE   141       7.334  -4.108  -0.349  1.00                 C  
ATOM    221  CD2 PHE   141       7.940  -2.750   1.966  1.00                 C  
ATOM    222  CE2 PHE   141       8.950  -3.291   1.194  1.00                 C  
ATOM    223  N   GLN   142       6.182  -3.453   5.347  1.00                 N  
ATOM    224  CA  GLN   142       7.227  -3.984   6.264  1.00                 C  
ATOM    225  C   GLN   142       6.661  -5.078   7.201  1.00                 C  
ATOM    226  O   GLN   142       7.414  -5.912   7.714  1.00                 O  
ATOM    227  CB  GLN   142       7.835  -2.853   7.096  1.00                 C  
ATOM    228  CD  GLN   142       9.202  -0.729   7.138  1.00                 C  
ATOM    229  CG  GLN   142       8.635  -1.847   6.284  1.00                 C  
ATOM    230  OE1 GLN   142       9.537  -0.934   8.304  1.00                 O  
ATOM    231  NE2 GLN   142       9.310   0.460   6.556  1.00                 N  
ATOM    232  N   THR   143       5.335  -5.061   7.435  1.00                 N  
ATOM    233  CA  THR   143       4.633  -6.134   8.185  1.00                 C  
ATOM    234  C   THR   143       4.230  -7.308   7.244  1.00                 C  
ATOM    235  O   THR   143       4.158  -8.469   7.675  1.00                 O  
ATOM    236  CB  THR   143       3.377  -5.597   8.896  1.00                 C  
ATOM    237  OG1 THR   143       2.465  -5.068   7.926  1.00                 O  
ATOM    238  CG2 THR   143       3.749  -4.488   9.869  1.00                 C  
ATOM    239  N   SER   144       3.961  -6.976   5.964  1.00                 N  
ATOM    240  CA  SER   144       3.648  -7.956   4.893  1.00                 C  
ATOM    241  C   SER   144       3.883  -7.334   3.495  1.00                 C  
ATOM    242  O   SER   144       3.301  -6.310   3.141  1.00                 O  
ATOM    243  CB  SER   144       2.204  -8.445   5.020  1.00                 C  
ATOM    244  OG  SER   144       1.882  -9.357   3.984  1.00                 O  
ATOM    245  N   HIS   145       4.748  -7.968   2.689  1.00                 N  
ATOM    246  CA  HIS   145       5.054  -7.498   1.312  1.00                 C  
ATOM    247  C   HIS   145       3.886  -7.786   0.328  1.00                 C  
ATOM    248  O   HIS   145       3.891  -7.316  -0.810  1.00                 O  
ATOM    249  CB  HIS   145       6.336  -8.153   0.795  1.00                 C  
ATOM    250  CG  HIS   145       7.575  -7.699   1.502  1.00                 C  
ATOM    251  ND1 HIS   145       8.025  -6.398   1.452  1.00                 N  
ATOM    252  CE1 HIS   145       9.152  -6.297   2.180  1.00                 C  
ATOM    253  CD2 HIS   145       8.579  -8.330   2.346  1.00                 C  
ATOM    254  NE2 HIS   145       9.490  -7.452   2.719  1.00                 N  
ATOM    255  N   TYR   146       2.875  -8.539   0.805  1.00                 N  
ATOM    256  CA  TYR   146       1.691  -8.942   0.022  1.00                 C  
ATOM    257  C   TYR   146       0.369  -8.575   0.774  1.00                 C  
ATOM    258  O   TYR   146      -0.089  -9.318   1.653  1.00                 O  
ATOM    259  CB  TYR   146       1.729 -10.443  -0.273  1.00                 C  
ATOM    260  CG  TYR   146       2.935 -10.879  -1.075  1.00                 C  
ATOM    261  OH  TYR   146       6.258 -12.082  -3.265  1.00                 O  
ATOM    262  CZ  TYR   146       5.158 -11.684  -2.542  1.00                 C  
ATOM    263  CD1 TYR   146       4.042 -11.436  -0.448  1.00                 C  
ATOM    264  CE1 TYR   146       5.149 -11.837  -1.172  1.00                 C  
ATOM    265  CD2 TYR   146       2.962 -10.732  -2.456  1.00                 C  
ATOM    266  CE2 TYR   146       4.060 -11.127  -3.197  1.00                 C  
ATOM    267  N   PRO   147      -0.246  -7.386   0.479  1.00                 N  
ATOM    268  CA  PRO   147      -1.578  -7.024   1.028  1.00                 C  
ATOM    269  C   PRO   147      -2.737  -7.750   0.273  1.00                 C  
ATOM    270  O   PRO   147      -2.854  -7.646  -0.956  1.00                 O  
ATOM    271  CB  PRO   147      -1.658  -5.508   0.836  1.00                 C  
ATOM    272  CD  PRO   147       0.321  -6.263  -0.278  1.00                 C  
ATOM    273  CG  PRO   147      -0.771  -5.232  -0.331  1.00                 C  
ATOM    274  N   ASP   148      -3.563  -8.514   1.015  1.00                 N  
ATOM    275  CA  ASP   148      -4.744  -9.224   0.450  1.00                 C  
ATOM    276  C   ASP   148      -5.868  -8.228   0.053  1.00                 C  
ATOM    277  O   ASP   148      -5.778  -7.046   0.385  1.00                 O  
ATOM    278  CB  ASP   148      -5.284 -10.247   1.452  1.00                 C  
ATOM    279  CG  ASP   148      -4.361 -11.437   1.623  1.00                 C  
ATOM    280  OD1 ASP   148      -3.435 -11.595   0.799  1.00                 O  
ATOM    281  OD2 ASP   148      -4.564 -12.213   2.581  1.00                 O  
ATOM    282  N   VAL   149      -6.939  -8.729  -0.610  1.00                 N  
ATOM    283  CA  VAL   149      -8.050  -7.880  -1.142  1.00                 C  
ATOM    284  C   VAL   149      -8.680  -6.957  -0.055  1.00                 C  
ATOM    285  O   VAL   149      -8.974  -5.788  -0.319  1.00                 O  
ATOM    286  CB  VAL   149      -9.164  -8.737  -1.771  1.00                 C  
ATOM    287  CG1 VAL   149     -10.372  -7.877  -2.107  1.00                 C  
ATOM    288  CG2 VAL   149      -8.650  -9.450  -3.013  1.00                 C  
ATOM    289  N   PHE   150      -8.827  -7.490   1.172  1.00                 N  
ATOM    290  CA  PHE   150      -9.407  -6.753   2.312  1.00                 C  
ATOM    291  C   PHE   150      -8.408  -5.697   2.833  1.00                 C  
ATOM    292  O   PHE   150      -8.789  -4.560   3.126  1.00                 O  
ATOM    293  CB  PHE   150      -9.797  -7.719   3.432  1.00                 C  
ATOM    294  CG  PHE   150     -10.447  -7.051   4.610  1.00                 C  
ATOM    295  CZ  PHE   150     -11.644  -5.816   6.793  1.00                 C  
ATOM    296  CD1 PHE   150     -11.752  -6.596   4.533  1.00                 C  
ATOM    297  CE1 PHE   150     -12.350  -5.981   5.617  1.00                 C  
ATOM    298  CD2 PHE   150      -9.754  -6.879   5.795  1.00                 C  
ATOM    299  CE2 PHE   150     -10.352  -6.264   6.879  1.00                 C  
ATOM    300  N   MET   151      -7.119  -6.092   2.916  1.00                 N  
ATOM    301  CA  MET   151      -6.011  -5.192   3.333  1.00                 C  
ATOM    302  C   MET   151      -5.810  -4.018   2.338  1.00                 C  
ATOM    303  O   MET   151      -5.379  -2.934   2.735  1.00                 O  
ATOM    304  CB  MET   151      -4.705  -5.978   3.470  1.00                 C  
ATOM    305  SD  MET   151      -4.941  -6.131   6.227  1.00                 S  
ATOM    306  CE  MET   151      -3.453  -5.141   6.341  1.00                 C  
ATOM    307  CG  MET   151      -4.685  -6.948   4.640  1.00                 C  
ATOM    308  N   ARG   152      -6.129  -4.262   1.046  1.00                 N  
ATOM    309  CA  ARG   152      -6.123  -3.226  -0.015  1.00                 C  
ATOM    310  C   ARG   152      -7.161  -2.119   0.296  1.00                 C  
ATOM    311  O   ARG   152      -6.853  -0.929   0.228  1.00                 O  
ATOM    312  CB  ARG   152      -6.410  -3.855  -1.380  1.00                 C  
ATOM    313  CD  ARG   152      -5.663  -5.378  -3.229  1.00                 C  
ATOM    314  NE  ARG   152      -4.583  -6.206  -3.762  1.00                 N  
ATOM    315  CG  ARG   152      -5.277  -4.714  -1.918  1.00                 C  
ATOM    316  CZ  ARG   152      -4.717  -7.038  -4.790  1.00                 C  
ATOM    317  NH1 ARG   152      -3.679  -7.751  -5.205  1.00                 N  
ATOM    318  NH2 ARG   152      -5.888  -7.155  -5.400  1.00                 N  
ATOM    319  N   GLU   153      -8.388  -2.557   0.649  1.00                 N  
ATOM    320  CA  GLU   153      -9.538  -1.664   0.937  1.00                 C  
ATOM    321  C   GLU   153      -9.313  -0.836   2.231  1.00                 C  
ATOM    322  O   GLU   153      -9.557   0.375   2.257  1.00                 O  
ATOM    323  CB  GLU   153     -10.829  -2.476   1.061  1.00                 C  
ATOM    324  CD  GLU   153     -13.337  -2.465   1.356  1.00                 C  
ATOM    325  CG  GLU   153     -12.071  -1.634   1.302  1.00                 C  
ATOM    326  OE1 GLU   153     -13.242  -3.702   1.213  1.00                 O  
ATOM    327  OE2 GLU   153     -14.425  -1.880   1.542  1.00                 O  
ATOM    328  N   ALA   154      -8.850  -1.520   3.303  1.00                 N  
ATOM    329  CA  ALA   154      -8.546  -0.887   4.614  1.00                 C  
ATOM    330  C   ALA   154      -7.439   0.180   4.478  1.00                 C  
ATOM    331  O   ALA   154      -7.541   1.271   5.034  1.00                 O  
ATOM    332  CB  ALA   154      -8.131  -1.942   5.629  1.00                 C  
ATOM    333  N   ILE   155      -6.399  -0.153   3.705  1.00                 N  
ATOM    334  CA  ILE   155      -5.286   0.768   3.408  1.00                 C  
ATOM    335  C   ILE   155      -5.765   1.964   2.542  1.00                 C  
ATOM    336  O   ILE   155      -5.360   3.103   2.777  1.00                 O  
ATOM    337  CB  ILE   155      -4.126   0.042   2.701  1.00                 C  
ATOM    338  CD1 ILE   155      -2.502  -1.905   2.965  1.00                 C  
ATOM    339  CG1 ILE   155      -3.470  -0.964   3.648  1.00                 C  
ATOM    340  CG2 ILE   155      -3.122   1.047   2.157  1.00                 C  
ATOM    341  N   ALA   156      -6.658   1.677   1.572  1.00                 N  
ATOM    342  CA  ALA   156      -7.203   2.682   0.621  1.00                 C  
ATOM    343  C   ALA   156      -7.976   3.824   1.335  1.00                 C  
ATOM    344  O   ALA   156      -7.682   5.009   1.120  1.00                 O  
ATOM    345  CB  ALA   156      -8.119   2.012  -0.391  1.00                 C  
ATOM    346  N   MET   157      -8.949   3.451   2.200  1.00                 N  
ATOM    347  CA  MET   157      -9.789   4.426   2.953  1.00                 C  
ATOM    348  C   MET   157      -8.948   5.318   3.908  1.00                 C  
ATOM    349  O   MET   157      -9.275   6.489   4.121  1.00                 O  
ATOM    350  CB  MET   157     -10.867   3.696   3.757  1.00                 C  
ATOM    351  SD  MET   157     -12.821   4.241   1.871  1.00                 S  
ATOM    352  CE  MET   157     -13.654   5.223   3.115  1.00                 C  
ATOM    353  CG  MET   157     -11.947   3.050   2.905  1.00                 C  
ATOM    354  N   ARG   158      -7.868   4.746   4.471  1.00                 N  
ATOM    355  CA  ARG   158      -6.954   5.462   5.396  1.00                 C  
ATOM    356  C   ARG   158      -6.019   6.436   4.639  1.00                 C  
ATOM    357  O   ARG   158      -5.777   7.551   5.098  1.00                 O  
ATOM    358  CB  ARG   158      -6.118   4.465   6.202  1.00                 C  
ATOM    359  CD  ARG   158      -6.035   2.666   7.950  1.00                 C  
ATOM    360  NE  ARG   158      -6.785   1.899   8.942  1.00                 N  
ATOM    361  CG  ARG   158      -6.915   3.670   7.223  1.00                 C  
ATOM    362  CZ  ARG   158      -6.282   0.883   9.636  1.00                 C  
ATOM    363  NH1 ARG   158      -7.039   0.244  10.518  1.00                 N  
ATOM    364  NH2 ARG   158      -5.024   0.509   9.447  1.00                 N  
ATOM    365  N   LEU   159      -5.512   6.008   3.465  1.00                 N  
ATOM    366  CA  LEU   159      -4.547   6.806   2.667  1.00                 C  
ATOM    367  C   LEU   159      -5.231   7.827   1.734  1.00                 C  
ATOM    368  O   LEU   159      -4.536   8.650   1.147  1.00                 O  
ATOM    369  CB  LEU   159      -3.654   5.887   1.830  1.00                 C  
ATOM    370  CG  LEU   159      -2.756   4.923   2.608  1.00                 C  
ATOM    371  CD1 LEU   159      -2.002   4.006   1.658  1.00                 C  
ATOM    372  CD2 LEU   159      -1.780   5.690   3.488  1.00                 C  
ATOM    373  N   ASP   160      -6.578   7.734   1.563  1.00                 N  
ATOM    374  CA  ASP   160      -7.356   8.601   0.623  1.00                 C  
ATOM    375  C   ASP   160      -7.067   8.223  -0.879  1.00                 C  
ATOM    376  O   ASP   160      -7.513   8.897  -1.812  1.00                 O  
ATOM    377  CB  ASP   160      -7.031  10.077   0.862  1.00                 C  
ATOM    378  CG  ASP   160      -7.459  10.553   2.236  1.00                 C  
ATOM    379  OD1 ASP   160      -8.533  10.122   2.706  1.00                 O  
ATOM    380  OD2 ASP   160      -6.721  11.358   2.842  1.00                 O  
ATOM    381  N   LEU   161      -6.357   7.096  -1.088  1.00                 N  
ATOM    382  CA  LEU   161      -6.034   6.551  -2.428  1.00                 C  
ATOM    383  C   LEU   161      -7.029   5.438  -2.804  1.00                 C  
ATOM    384  O   LEU   161      -7.672   4.858  -1.935  1.00                 O  
ATOM    385  CB  LEU   161      -4.599   6.022  -2.459  1.00                 C  
ATOM    386  CG  LEU   161      -3.497   7.030  -2.128  1.00                 C  
ATOM    387  CD1 LEU   161      -2.135   6.354  -2.117  1.00                 C  
ATOM    388  CD2 LEU   161      -3.507   8.183  -3.121  1.00                 C  
ATOM    389  N   VAL   162      -7.150   5.143  -4.105  1.00                 N  
ATOM    390  CA  VAL   162      -7.923   3.968  -4.575  1.00                 C  
ATOM    391  C   VAL   162      -7.033   2.714  -4.624  1.00                 C  
ATOM    392  O   VAL   162      -5.798   2.807  -4.537  1.00                 O  
ATOM    393  CB  VAL   162      -8.550   4.222  -5.958  1.00                 C  
ATOM    394  CG1 VAL   162      -9.516   5.395  -5.898  1.00                 C  
ATOM    395  CG2 VAL   162      -7.468   4.471  -6.997  1.00                 C  
ATOM    396  N   GLU   163      -7.680   1.544  -4.798  1.00                 N  
ATOM    397  CA  GLU   163      -6.999   0.233  -4.872  1.00                 C  
ATOM    398  C   GLU   163      -5.989   0.220  -6.049  1.00                 C  
ATOM    399  O   GLU   163      -4.908  -0.346  -5.934  1.00                 O  
ATOM    400  CB  GLU   163      -8.022  -0.894  -5.029  1.00                 C  
ATOM    401  CD  GLU   163      -8.460  -3.379  -5.134  1.00                 C  
ATOM    402  CG  GLU   163      -7.412  -2.286  -5.055  1.00                 C  
ATOM    403  OE1 GLU   163      -9.662  -3.047  -5.186  1.00                 O  
ATOM    404  OE2 GLU   163      -8.078  -4.569  -5.143  1.00                 O  
ATOM    405  N   SER   164      -6.353   0.904  -7.156  1.00                 N  
ATOM    406  CA  SER   164      -5.485   1.079  -8.347  1.00                 C  
ATOM    407  C   SER   164      -4.115   1.711  -7.988  1.00                 C  
ATOM    408  O   SER   164      -3.073   1.281  -8.491  1.00                 O  
ATOM    409  CB  SER   164      -6.185   1.943  -9.398  1.00                 C  
ATOM    410  OG  SER   164      -7.326   1.286  -9.921  1.00                 O  
ATOM    411  N   ARG   165      -4.133   2.718  -7.097  1.00                 N  
ATOM    412  CA  ARG   165      -2.901   3.425  -6.636  1.00                 C  
ATOM    413  C   ARG   165      -2.089   2.548  -5.646  1.00                 C  
ATOM    414  O   ARG   165      -0.857   2.645  -5.586  1.00                 O  
ATOM    415  CB  ARG   165      -3.263   4.759  -5.980  1.00                 C  
ATOM    416  CD  ARG   165      -4.164   7.088  -6.227  1.00                 C  
ATOM    417  NE  ARG   165      -4.642   8.116  -7.150  1.00                 N  
ATOM    418  CG  ARG   165      -3.777   5.809  -6.951  1.00                 C  
ATOM    419  CZ  ARG   165      -5.153   9.282  -6.769  1.00                 C  
ATOM    420  NH1 ARG   165      -5.561  10.156  -7.679  1.00                 N  
ATOM    421  NH2 ARG   165      -5.254   9.572  -5.479  1.00                 N  
ATOM    422  N   VAL   166      -2.803   1.691  -4.888  1.00                 N  
ATOM    423  CA  VAL   166      -2.185   0.677  -3.998  1.00                 C  
ATOM    424  C   VAL   166      -1.473  -0.430  -4.841  1.00                 C  
ATOM    425  O   VAL   166      -0.421  -0.948  -4.443  1.00                 O  
ATOM    426  CB  VAL   166      -3.227   0.040  -3.060  1.00                 C  
ATOM    427  CG1 VAL   166      -2.611  -1.118  -2.289  1.00                 C  
ATOM    428  CG2 VAL   166      -3.790   1.081  -2.105  1.00                 C  
ATOM    429  N   GLN   167      -2.049  -0.758  -6.026  1.00                 N  
ATOM    430  CA  GLN   167      -1.422  -1.687  -7.003  1.00                 C  
ATOM    431  C   GLN   167      -0.082  -1.113  -7.510  1.00                 C  
ATOM    432  O   GLN   167       0.954  -1.763  -7.396  1.00                 O  
ATOM    433  CB  GLN   167      -2.368  -1.950  -8.176  1.00                 C  
ATOM    434  CD  GLN   167      -2.784  -3.153 -10.358  1.00                 C  
ATOM    435  CG  GLN   167      -1.820  -2.919  -9.211  1.00                 C  
ATOM    436  OE1 GLN   167      -3.968  -2.831 -10.262  1.00                 O  
ATOM    437  NE2 GLN   167      -2.277  -3.715 -11.449  1.00                 N  
ATOM    438  N   VAL   168      -0.129   0.136  -8.031  1.00                 N  
ATOM    439  CA  VAL   168       1.048   0.814  -8.632  1.00                 C  
ATOM    440  C   VAL   168       2.221   0.924  -7.627  1.00                 C  
ATOM    441  O   VAL   168       3.372   0.637  -7.984  1.00                 O  
ATOM    442  CB  VAL   168       0.686   2.217  -9.152  1.00                 C  
ATOM    443  CG1 VAL   168       1.940   2.971  -9.568  1.00                 C  
ATOM    444  CG2 VAL   168      -0.290   2.119 -10.315  1.00                 C  
ATOM    445  N   TRP   169       1.907   1.306  -6.366  1.00                 N  
ATOM    446  CA  TRP   169       2.931   1.472  -5.311  1.00                 C  
ATOM    447  C   TRP   169       3.617   0.117  -4.991  1.00                 C  
ATOM    448  O   TRP   169       4.824  -0.002  -5.147  1.00                 O  
ATOM    449  CB  TRP   169       2.305   2.061  -4.045  1.00                 C  
ATOM    450  CG  TRP   169       3.285   2.263  -2.930  1.00                 C  
ATOM    451  CD1 TRP   169       4.062   3.364  -2.711  1.00                 C  
ATOM    452  NE1 TRP   169       4.835   3.184  -1.590  1.00                 N  
ATOM    453  CD2 TRP   169       3.594   1.338  -1.881  1.00                 C  
ATOM    454  CE2 TRP   169       4.565   1.945  -1.063  1.00                 C  
ATOM    455  CH2 TRP   169       4.637   0.061   0.359  1.00                 C  
ATOM    456  CZ2 TRP   169       5.095   1.314   0.062  1.00                 C  
ATOM    457  CE3 TRP   169       3.144   0.055  -1.553  1.00                 C  
ATOM    458  CZ3 TRP   169       3.672  -0.566  -0.437  1.00                 C  
ATOM    459  N   PHE   170       2.824  -0.899  -4.576  1.00                 N  
ATOM    460  CA  PHE   170       3.358  -2.222  -4.136  1.00                 C  
ATOM    461  C   PHE   170       4.091  -2.999  -5.260  1.00                 C  
ATOM    462  O   PHE   170       5.108  -3.631  -4.991  1.00                 O  
ATOM    463  CB  PHE   170       2.231  -3.099  -3.586  1.00                 C  
ATOM    464  CG  PHE   170       1.755  -2.689  -2.222  1.00                 C  
ATOM    465  CZ  PHE   170       0.879  -1.932   0.305  1.00                 C  
ATOM    466  CD1 PHE   170       0.482  -2.175  -2.043  1.00                 C  
ATOM    467  CE1 PHE   170       0.044  -1.798  -0.788  1.00                 C  
ATOM    468  CD2 PHE   170       2.578  -2.817  -1.118  1.00                 C  
ATOM    469  CE2 PHE   170       2.140  -2.440   0.137  1.00                 C  
ATOM    470  N   GLN   171       3.591  -2.946  -6.509  1.00                 N  
ATOM    471  CA  GLN   171       4.235  -3.650  -7.654  1.00                 C  
ATOM    472  C   GLN   171       5.596  -3.008  -8.019  1.00                 C  
ATOM    473  O   GLN   171       6.558  -3.707  -8.348  1.00                 O  
ATOM    474  CB  GLN   171       3.312  -3.644  -8.874  1.00                 C  
ATOM    475  CD  GLN   171       1.142  -4.415  -9.912  1.00                 C  
ATOM    476  CG  GLN   171       2.071  -4.508  -8.718  1.00                 C  
ATOM    477  OE1 GLN   171       1.135  -3.414 -10.629  1.00                 O  
ATOM    478  NE2 GLN   171       0.354  -5.461 -10.130  1.00                 N  
ATOM    479  N   ASN   172       5.659  -1.670  -7.943  1.00                 N  
ATOM    480  CA  ASN   172       6.901  -0.907  -8.203  1.00                 C  
ATOM    481  C   ASN   172       7.905  -1.091  -7.025  1.00                 C  
ATOM    482  O   ASN   172       9.105  -1.259  -7.233  1.00                 O  
ATOM    483  CB  ASN   172       6.584   0.572  -8.429  1.00                 C  
ATOM    484  CG  ASN   172       5.933   0.830  -9.774  1.00                 C  
ATOM    485  OD1 ASN   172       6.044   0.018 -10.693  1.00                 O  
ATOM    486  ND2 ASN   172       5.251   1.963  -9.893  1.00                 N  
ATOM    487  N   ARG   173       7.365  -1.108  -5.794  1.00                 N  
ATOM    488  CA  ARG   173       8.144  -1.171  -4.535  1.00                 C  
ATOM    489  C   ARG   173       8.832  -2.550  -4.356  1.00                 C  
ATOM    490  O   ARG   173      10.009  -2.627  -3.985  1.00                 O  
ATOM    491  CB  ARG   173       7.243  -0.881  -3.333  1.00                 C  
ATOM    492  CD  ARG   173       9.023   0.101  -1.860  1.00                 C  
ATOM    493  NE  ARG   173       9.747  -0.001  -0.595  1.00                 N  
ATOM    494  CG  ARG   173       7.952  -0.970  -1.991  1.00                 C  
ATOM    495  CZ  ARG   173      10.803  -0.784  -0.400  1.00                 C  
ATOM    496  NH1 ARG   173      11.398  -0.811   0.784  1.00                 N  
ATOM    497  NH2 ARG   173      11.261  -1.538  -1.390  1.00                 N  
ATOM    498  N   ARG   174       8.076  -3.635  -4.638  1.00                 N  
ATOM    499  CA  ARG   174       8.597  -5.029  -4.604  1.00                 C  
ATOM    500  C   ARG   174       9.634  -5.282  -5.723  1.00                 C  
ATOM    501  O   ARG   174      10.476  -6.169  -5.589  1.00                 O  
ATOM    502  CB  ARG   174       7.449  -6.033  -4.728  1.00                 C  
ATOM    503  CD  ARG   174       5.336  -6.990  -3.769  1.00                 C  
ATOM    504  NE  ARG   174       4.486  -6.551  -4.874  1.00                 N  
ATOM    505  CG  ARG   174       6.503  -6.043  -3.538  1.00                 C  
ATOM    506  CZ  ARG   174       3.478  -7.262  -5.369  1.00                 C  
ATOM    507  NH1 ARG   174       2.760  -6.783  -6.376  1.00                 N  
ATOM    508  NH2 ARG   174       3.191  -8.451  -4.857  1.00                 N  
ATOM    509  N   ALA   175       9.561  -4.495  -6.819  1.00                 N  
ATOM    510  CA  ALA   175      10.521  -4.580  -7.940  1.00                 C  
ATOM    511  C   ALA   175      11.953  -4.177  -7.485  1.00                 C  
ATOM    512  O   ALA   175      12.925  -4.868  -7.810  1.00                 O  
ATOM    513  CB  ALA   175      10.070  -3.695  -9.092  1.00                 C  
ATOM    514  N   LYS   176      12.070  -3.065  -6.713  1.00                 N  
ATOM    515  CA  LYS   176      13.358  -2.664  -6.068  1.00                 C  
ATOM    516  C   LYS   176      13.785  -3.707  -5.007  1.00                 C  
ATOM    517  O   LYS   176      14.958  -4.095  -4.928  1.00                 O  
ATOM    518  CB  LYS   176      13.230  -1.279  -5.430  1.00                 C  
ATOM    519  CD  LYS   176      12.978   1.200  -5.733  1.00                 C  
ATOM    520  CE  LYS   176      12.865   2.336  -6.736  1.00                 C  
ATOM    521  CG  LYS   176      13.114  -0.143  -6.433  1.00                 C  
ATOM    522  NZ  LYS   176      12.688   3.654  -6.064  1.00                 N  
ATOM    523  N   PHE   177      12.789  -4.150  -4.220  1.00                 N  
ATOM    524  CA  PHE   177      12.945  -5.143  -3.130  1.00                 C  
ATOM    525  C   PHE   177      13.476  -6.515  -3.656  1.00                 C  
ATOM    526  O   PHE   177      14.117  -7.266  -2.910  1.00                 O  
ATOM    527  CB  PHE   177      11.615  -5.354  -2.403  1.00                 C  
ATOM    528  CG  PHE   177      11.700  -6.313  -1.250  1.00                 C  
ATOM    529  CZ  PHE   177      11.855  -8.094   0.879  1.00                 C  
ATOM    530  CD1 PHE   177      12.230  -5.913  -0.036  1.00                 C  
ATOM    531  CE1 PHE   177      12.308  -6.796   1.025  1.00                 C  
ATOM    532  CD2 PHE   177      11.251  -7.615  -1.381  1.00                 C  
ATOM    533  CE2 PHE   177      11.329  -8.498  -0.320  1.00                 C  
ATOM    534  N   ARG   178      13.209  -6.821  -4.947  1.00                 N  
ATOM    535  CA  ARG   178      13.716  -8.047  -5.625  1.00                 C  
ATOM    536  C   ARG   178      15.267  -8.104  -5.691  1.00                 C  
ATOM    537  O   ARG   178      15.848  -9.190  -5.585  1.00                 O  
ATOM    538  CB  ARG   178      13.150  -8.148  -7.043  1.00                 C  
ATOM    539  CD  ARG   178      11.158  -8.493  -8.530  1.00                 C  
ATOM    540  NE  ARG   178       9.735  -8.816  -8.601  1.00                 N  
ATOM    541  CG  ARG   178      11.667  -8.476  -7.098  1.00                 C  
ATOM    542  CZ  ARG   178       9.004  -8.730  -9.708  1.00                 C  
ATOM    543  NH1 ARG   178       7.716  -9.044  -9.678  1.00                 N  
ATOM    544  NH2 ARG   178       9.562  -8.330 -10.842  1.00                 N  
ATOM    545  N   LYS   179      15.927  -6.945  -5.889  1.00                 N  
ATOM    546  CA  LYS   179      17.408  -6.881  -5.939  1.00                 C  
ATOM    547  C   LYS   179      18.022  -6.934  -4.519  1.00                 C  
ATOM    548  O   LYS   179      18.195  -5.904  -3.860  1.00                 O  
ATOM    549  CB  LYS   179      17.865  -5.611  -6.659  1.00                 C  
ATOM    550  CD  LYS   179      17.975  -4.278  -8.783  1.00                 C  
ATOM    551  CE  LYS   179      17.619  -4.239 -10.260  1.00                 C  
ATOM    552  CG  LYS   179      17.492  -5.563  -8.131  1.00                 C  
ATOM    553  NZ  LYS   179      18.104  -2.993 -10.915  1.00                 N  
ATOM    554  N   ARG   180      18.303  -8.168  -4.050  1.00                 N  
ATOM    555  CA  ARG   180      19.051  -8.408  -2.800  1.00                 C  
ATOM    556  C   ARG   180      20.553  -8.058  -3.011  1.00                 C  
ATOM    557  O   ARG   180      21.298  -8.781  -3.684  1.00                 O  
ATOM    558  CB  ARG   180      18.889  -9.861  -2.349  1.00                 C  
ATOM    559  CD  ARG   180      19.289 -11.610  -0.595  1.00                 C  
ATOM    560  NE  ARG   180      19.940 -11.936   0.672  1.00                 N  
ATOM    561  CG  ARG   180      19.567 -10.180  -1.027  1.00                 C  
ATOM    562  CZ  ARG   180      19.874 -13.125   1.263  1.00                 C  
ATOM    563  NH1 ARG   180      20.498 -13.328   2.415  1.00                 N  
ATOM    564  NH2 ARG   180      19.183 -14.107   0.700  1.00                 N  
ATOM    565  N   ASP   181      20.978  -6.913  -2.456  1.00                 N  
ATOM    566  CA  ASP   181      22.308  -6.330  -2.739  1.00                 C  
ATOM    567  C   ASP   181      23.412  -6.911  -1.814  1.00                 C  
ATOM    568  O   ASP   181      24.465  -7.353  -2.307  1.00                 O  
ATOM    569  CB  ASP   181      22.268  -4.808  -2.592  1.00                 C  
ATOM    570  CG  ASP   181      21.454  -4.138  -3.682  1.00                 C  
ATOM    571  OD1 ASP   181      21.157  -4.805  -4.696  1.00                 O  
ATOM    572  OD2 ASP   181      21.114  -2.947  -3.523  1.00                 O  
ATOM    573  N   ASN   182      23.150  -6.901  -0.484  1.00                 N  
ATOM    574  CA  ASN   182      24.123  -7.321   0.566  1.00                 C  
ATOM    575  C   ASN   182      25.390  -6.410   0.533  1.00                 C  
ATOM    576  O   ASN   182      26.537  -6.865   0.631  1.00                 O  
ATOM    577  CB  ASN   182      24.502  -8.793   0.387  1.00                 C  
ATOM    578  CG  ASN   182      23.322  -9.725   0.578  1.00                 C  
ATOM    579  OD1 ASN   182      22.622  -9.658   1.588  1.00                 O  
ATOM    580  ND2 ASN   182      23.098 -10.601  -0.395  1.00                 N  
ATOM    581  N   THR   183      25.144  -5.095   0.398  1.00                 N  
ATOM    582  CA  THR   183      26.198  -4.069   0.250  1.00                 C  
ATOM    583  C   THR   183      26.906  -3.756   1.591  1.00                 C  
ATOM    584  O   THR   183      28.117  -3.501   1.614  1.00                 O  
ATOM    585  CB  THR   183      25.633  -2.758  -0.328  1.00                 C  
ATOM    586  OG1 THR   183      25.080  -3.005  -1.627  1.00                 O  
ATOM    587  CG2 THR   183      26.732  -1.715  -0.457  1.00                 C  
ATOM    588  N   LYS   184      26.137  -3.763   2.698  1.00                 N  
ATOM    589  CA  LYS   184      26.693  -3.462   4.026  1.00                 C  
ATOM    590  C   LYS   184      25.745  -3.764   5.187  1.00                 C  
ATOM    591  O   LYS   184      24.659  -4.319   5.001  1.00                 O  
ATOM    592  CB  LYS   184      27.108  -1.992   4.113  1.00                 C  
ATOM    593  CD  LYS   184      26.448   0.426   3.990  1.00                 C  
ATOM    594  CE  LYS   184      25.297   1.407   3.828  1.00                 C  
ATOM    595  CG  LYS   184      25.957  -1.012   3.953  1.00                 C  
ATOM    596  NZ  LYS   184      25.761   2.821   3.877  1.00                 N  
ATOM    597  N   LYS   185      26.177  -3.368   6.398  1.00                 N  
ATOM    598  CA  LYS   185      25.470  -3.667   7.668  1.00                 C  
ATOM    599  C   LYS   185      24.244  -2.745   7.905  1.00                 C  
ATOM    600  O   LYS   185      23.385  -3.063   8.733  1.00                 O  
ATOM    601  CB  LYS   185      26.427  -3.545   8.856  1.00                 C  
ATOM    602  CD  LYS   185      28.419  -4.435  10.097  1.00                 C  
ATOM    603  CE  LYS   185      29.500  -5.503  10.135  1.00                 C  
ATOM    604  CG  LYS   185      27.512  -4.609   8.889  1.00                 C  
ATOM    605  NZ  LYS   185      30.413  -5.328  11.298  1.00                 N  
ATOM    606  N   GLY   186      24.176  -1.602   7.199  1.00                 N  
ATOM    607  CA  GLY   186      22.995  -0.709   7.226  1.00                 C  
ATOM    608  C   GLY   186      22.001  -1.125   6.109  1.00                 C  
ATOM    609  O   GLY   186      22.060  -0.605   4.986  1.00                 O  
ATOM    610  N   PRO   187      21.122  -2.105   6.453  1.00                 N  
ATOM    611  CA  PRO   187      20.137  -2.733   5.529  1.00                 C  
ATOM    612  C   PRO   187      20.838  -3.349   4.282  1.00                 C  
ATOM    613  O   PRO   187      21.199  -2.614   3.361  1.00                 O  
ATOM    614  CB  PRO   187      19.211  -1.580   5.135  1.00                 C  
ATOM    615  CD  PRO   187      20.749  -0.669   6.728  1.00                 C  
ATOM    616  CG  PRO   187      19.320  -0.612   6.265  1.00                 C  
TER
