# Supplementary material for: Comparative Single-Cell Transcriptomics Reveals Novel Genes Involved in Bivalve Embryonic Shell Formation and Questions Ontogenetic Homology of Molluscan Shell Types
Source: Front Cell Dev Biol. 2022 Jun 9;10:883755. doi: 10.3389/fcell.2022.883755 (PMC9261976; doi:10.3389/fcell.2022.883755)
Supplement: Supplementary file 1 [file DataSheet1.ZIP › Supplementary_File1/s_f_2/82cd232d6e83e541.final.pdb]

ATOM      1  N   VAL     6       3.352  -7.856  -3.262  1.00                 N  
ATOM      2  CA  VAL     6       4.094  -7.855  -4.510  1.00                 C  
ATOM      3  C   VAL     6       3.332  -8.521  -5.638  1.00                 C  
ATOM      4  O   VAL     6       3.417  -9.735  -5.822  1.00                 O  
ATOM      5  CB  VAL     6       5.462  -8.544  -4.354  1.00                 C  
ATOM      6  CG1 VAL     6       6.193  -8.585  -5.687  1.00                 C  
ATOM      7  CG2 VAL     6       6.301  -7.832  -3.304  1.00                 C  
ATOM      8  N   ASP     7       2.583  -7.725  -6.395  1.00                 N  
ATOM      9  CA  ASP     7       1.797  -8.245  -7.508  1.00                 C  
ATOM     10  C   ASP     7       1.146  -9.575  -7.139  1.00                 C  
ATOM     11  O   ASP     7       1.119 -10.509  -7.940  1.00                 O  
ATOM     12  CB  ASP     7       2.673  -8.412  -8.751  1.00                 C  
ATOM     13  CG  ASP     7       3.197  -7.090  -9.277  1.00                 C  
ATOM     14  OD1 ASP     7       2.521  -6.060  -9.071  1.00                 O  
ATOM     15  OD2 ASP     7       4.282  -7.084  -9.895  1.00                 O  
ATOM     16  N   GLY     8       0.622  -9.651  -5.920  1.00                 N  
ATOM     17  CA  GLY     8      -0.026 -10.867  -5.441  1.00                 C  
ATOM     18  C   GLY     8      -0.995 -11.413  -6.486  1.00                 C  
ATOM     19  O   GLY     8      -2.108 -10.912  -6.638  1.00                 O  
ATOM     20  N   ARG     9      -0.562 -12.445  -7.203  1.00                 N  
ATOM     21  CA  ARG     9      -1.402 -13.043  -8.225  1.00                 C  
ATOM     22  C   ARG     9      -2.823 -13.270  -7.747  1.00                 C  
ATOM     23  O   ARG     9      -3.711 -12.460  -8.012  1.00                 O  
ATOM     24  CB  ARG     9      -0.808 -14.371  -8.697  1.00                 C  
ATOM     25  CD  ARG     9      -0.911 -16.314 -10.283  1.00                 C  
ATOM     26  NE  ARG     9      -1.686 -17.005 -11.311  1.00                 N  
ATOM     27  CG  ARG     9      -1.602 -15.049  -9.802  1.00                 C  
ATOM     28  CZ  ARG     9      -1.308 -18.135 -11.899  1.00                 C  
ATOM     29  NH1 ARG     9      -2.078 -18.691 -12.824  1.00                 N  
ATOM     30  NH2 ARG     9      -0.160 -18.706 -11.561  1.00                 N  
ATOM     31  N   PRO    10      -3.038 -14.376  -7.042  1.00                 N  
ATOM     32  CA  PRO    10      -4.362 -14.710  -6.531  1.00                 C  
ATOM     33  C   PRO    10      -4.723 -13.829  -5.339  1.00                 C  
ATOM     34  O   PRO    10      -3.892 -13.070  -4.840  1.00                 O  
ATOM     35  CB  PRO    10      -4.243 -16.181  -6.129  1.00                 C  
ATOM     36  CD  PRO    10      -2.036 -15.473  -6.724  1.00                 C  
ATOM     37  CG  PRO    10      -2.803 -16.359  -5.783  1.00                 C  
ATOM     38  N   GLY    11      -5.968 -13.937  -4.886  1.00                 N  
ATOM     39  CA  GLY    11      -6.442 -13.148  -3.755  1.00                 C  
ATOM     40  C   GLY    11      -7.834 -13.598  -3.324  1.00                 C  
ATOM     41  O   GLY    11      -8.703 -13.852  -4.157  1.00                 O  
ATOM     42  N   GLY    12      -8.039 -13.693  -2.014  1.00                 N  
ATOM     43  CA  GLY    12      -9.327 -14.113  -1.493  1.00                 C  
ATOM     44  C   GLY    12      -9.220 -15.323  -0.587  1.00                 C  
ATOM     45  O   GLY    12      -8.120 -15.736  -0.219  1.00                 O  
ATOM     46  N   LYS    13     -10.365 -15.893  -0.225  1.00                 N  
ATOM     47  CA  LYS    13     -10.394 -17.064   0.644  1.00                 C  
ATOM     48  C   LYS    13      -9.609 -18.218   0.029  1.00                 C  
ATOM     49  O   LYS    13      -9.957 -18.719  -1.039  1.00                 O  
ATOM     50  CB  LYS    13     -11.837 -17.493   0.917  1.00                 C  
ATOM     51  CD  LYS    13     -13.424 -18.979   2.171  1.00                 C  
ATOM     52  CE  LYS    13     -13.553 -20.134   3.151  1.00                 C  
ATOM     53  CG  LYS    13     -11.966 -18.652   1.891  1.00                 C  
ATOM     54  NZ  LYS    13     -14.977 -20.478   3.420  1.00                 N  
ATOM     55  N   LYS    14      -8.546 -18.634   0.711  1.00                 N  
ATOM     56  CA  LYS    14      -7.728 -19.726   0.215  1.00                 C  
ATOM     57  C   LYS    14      -6.840 -20.320   1.291  1.00                 C  
ATOM     58  O   LYS    14      -7.266 -21.193   2.047  1.00                 O  
ATOM     59  CB  LYS    14      -6.861 -19.257  -0.956  1.00                 C  
ATOM     60  CD  LYS    14      -6.827 -21.401  -2.261  1.00                 C  
ATOM     61  CE  LYS    14      -5.951 -22.430  -2.956  1.00                 C  
ATOM     62  CG  LYS    14      -5.988 -20.347  -1.557  1.00                 C  
ATOM     63  NZ  LYS    14      -6.758 -23.515  -3.580  1.00                 N  
ATOM     64  N   VAL    15      -5.600 -19.847   1.360  1.00                 N  
ATOM     65  CA  VAL    15      -4.648 -20.336   2.350  1.00                 C  
ATOM     66  C   VAL    15      -3.451 -19.398   2.463  1.00                 C  
ATOM     67  O   VAL    15      -2.920 -18.930   1.457  1.00                 O  
ATOM     68  CB  VAL    15      -4.168 -21.760   2.016  1.00                 C  
ATOM     69  CG1 VAL    15      -3.435 -21.776   0.683  1.00                 C  
ATOM     70  CG2 VAL    15      -3.275 -22.296   3.125  1.00                 C  
ATOM     71  N   LYS    16      -3.029 -19.130   3.695  1.00                 N  
ATOM     72  CA  LYS    16      -1.896 -18.251   3.916  1.00                 C  
ATOM     73  C   LYS    16      -1.628 -18.010   5.389  1.00                 C  
ATOM     74  O   LYS    16      -1.739 -18.925   6.205  1.00                 O  
ATOM     75  CB  LYS    16      -2.114 -16.909   3.214  1.00                 C  
ATOM     76  CD  LYS    16       0.272 -16.390   2.634  1.00                 C  
ATOM     77  CE  LYS    16       1.389 -15.364   2.726  1.00                 C  
ATOM     78  CG  LYS    16      -0.967 -15.927   3.383  1.00                 C  
ATOM     79  NZ  LYS    16       2.632 -15.835   2.055  1.00                 N  
ATOM     80  N   ASP    17      -1.272 -16.776   5.729  1.00                 N  
ATOM     81  CA  ASP    17      -0.987 -16.417   7.114  1.00                 C  
ATOM     82  C   ASP    17      -1.790 -15.190   7.534  1.00                 C  
ATOM     83  O   ASP    17      -2.260 -14.411   6.704  1.00                 O  
ATOM     84  CB  ASP    17       0.509 -16.160   7.304  1.00                 C  
ATOM     85  CG  ASP    17       1.001 -14.969   6.506  1.00                 C  
ATOM     86  OD1 ASP    17       0.166 -14.119   6.130  1.00                 O  
ATOM     87  OD2 ASP    17       2.222 -14.884   6.256  1.00                 O  
ATOM     88  N   PRO    18      -1.953 -15.012   8.853  1.00                 N  
ATOM     89  CA  PRO    18      -2.700 -13.882   9.413  1.00                 C  
ATOM     90  C   PRO    18      -1.972 -12.556   9.226  1.00                 C  
ATOM     91  O   PRO    18      -2.598 -11.508   9.069  1.00                 O  
ATOM     92  CB  PRO    18      -2.836 -14.228  10.897  1.00                 C  
ATOM     93  CD  PRO    18      -1.537 -15.968   9.893  1.00                 C  
ATOM     94  CG  PRO    18      -1.723 -15.185  11.162  1.00                 C  
ATOM     95  N   ASN    19      -0.644 -12.608   9.242  1.00                 N  
ATOM     96  CA  ASN    19       0.171 -11.411   9.072  1.00                 C  
ATOM     97  C   ASN    19      -0.369 -10.541   7.942  1.00                 C  
ATOM     98  O   ASN    19      -0.760  -9.394   8.160  1.00                 O  
ATOM     99  CB  ASN    19       1.631 -11.789   8.815  1.00                 C  
ATOM    100  CG  ASN    19       2.327 -12.307  10.058  1.00                 C  
ATOM    101  OD1 ASN    19       1.868 -12.081  11.177  1.00                 O  
ATOM    102  ND2 ASN    19       3.440 -13.005   9.864  1.00                 N  
ATOM    103  N   LYS    20      -0.389 -11.094   6.734  1.00                 N  
ATOM    104  CA  LYS    20      -0.884 -10.370   5.569  1.00                 C  
ATOM    105  C   LYS    20      -2.405 -10.267   5.598  1.00                 C  
ATOM    106  O   LYS    20      -3.119 -11.270   5.598  1.00                 O  
ATOM    107  CB  LYS    20      -0.426 -11.053   4.279  1.00                 C  
ATOM    108  CD  LYS    20       1.459 -11.683   2.745  1.00                 C  
ATOM    109  CE  LYS    20       2.959 -11.619   2.509  1.00                 C  
ATOM    110  CG  LYS    20       1.076 -10.998   4.047  1.00                 C  
ATOM    111  NZ  LYS    20       3.350 -12.292   1.240  1.00                 N  
ATOM    112  N   PRO    21      -2.916  -9.027   5.621  1.00                 N  
ATOM    113  CA  PRO    21      -4.358  -8.765   5.648  1.00                 C  
ATOM    114  C   PRO    21      -5.037  -9.125   4.332  1.00                 C  
ATOM    115  O   PRO    21      -5.109  -8.307   3.415  1.00                 O  
ATOM    116  CB  PRO    21      -4.456  -7.263   5.922  1.00                 C  
ATOM    117  CD  PRO    21      -2.145  -7.729   5.508  1.00                 C  
ATOM    118  CG  PRO    21      -3.217  -6.691   5.320  1.00                 C  
ATOM    119  N   LYS    22      -5.535 -10.354   4.245  1.00                 N  
ATOM    120  CA  LYS    22      -6.208 -10.823   3.040  1.00                 C  
ATOM    121  C   LYS    22      -7.715 -10.606   3.140  1.00                 C  
ATOM    122  O   LYS    22      -8.285 -10.630   4.230  1.00                 O  
ATOM    123  CB  LYS    22      -5.902 -12.302   2.796  1.00                 C  
ATOM    124  CD  LYS    22      -3.808 -11.902   1.472  1.00                 C  
ATOM    125  CE  LYS    22      -2.352 -12.296   1.281  1.00                 C  
ATOM    126  CG  LYS    22      -4.420 -12.616   2.666  1.00                 C  
ATOM    127  NZ  LYS    22      -1.717 -11.547   0.161  1.00                 N  
ATOM    128  N   ARG    23      -8.355 -10.393   1.994  1.00                 N  
ATOM    129  CA  ARG    23      -9.789 -10.174   1.974  1.00                 C  
ATOM    130  C   ARG    23     -10.230  -9.326   0.798  1.00                 C  
ATOM    131  O   ARG    23     -11.082  -8.448   0.940  1.00                 O  
ATOM    132  CB  ARG    23     -10.248  -9.513   3.275  1.00                 C  
ATOM    133  CD  ARG    23     -12.543 -10.526   3.368  1.00                 C  
ATOM    134  NE  ARG    23     -13.979 -10.276   3.465  1.00                 N  
ATOM    135  CG  ARG    23     -11.741  -9.235   3.337  1.00                 C  
ATOM    136  CZ  ARG    23     -14.772 -10.059   2.421  1.00                 C  
ATOM    137  NH1 ARG    23     -16.067  -9.841   2.605  1.00                 N  
ATOM    138  NH2 ARG    23     -14.268 -10.061   1.194  1.00                 N  
ATOM    139  N   SER    24      -9.649  -9.587  -0.368  1.00                 N  
ATOM    140  CA  SER    24      -9.986  -8.842  -1.575  1.00                 C  
ATOM    141  C   SER    24     -10.861  -9.677  -2.504  1.00                 C  
ATOM    142  O   SER    24     -10.427 -10.706  -3.022  1.00                 O  
ATOM    143  CB  SER    24      -8.716  -8.399  -2.303  1.00                 C  
ATOM    144  OG  SER    24      -9.026  -7.769  -3.534  1.00                 O  
ATOM    145  N   THR    25     -12.094  -9.227  -2.712  1.00                 N  
ATOM    146  CA  THR    25     -13.028  -9.933  -3.582  1.00                 C  
ATOM    147  C   THR    25     -13.313  -9.125  -4.844  1.00                 C  
ATOM    148  O   THR    25     -13.300  -7.894  -4.820  1.00                 O  
ATOM    149  CB  THR    25     -14.352 -10.239  -2.858  1.00                 C  
ATOM    150  OG1 THR    25     -14.982  -9.013  -2.468  1.00                 O  
ATOM    151  CG2 THR    25     -14.097 -11.073  -1.612  1.00                 C  
ATOM    152  N   SER    26     -13.570  -9.825  -5.944  1.00                 N  
ATOM    153  CA  SER    26     -13.853  -9.172  -7.217  1.00                 C  
ATOM    154  C   SER    26     -15.357  -9.034  -7.433  1.00                 C  
ATOM    155  O   SER    26     -16.155  -9.360  -6.554  1.00                 O  
ATOM    156  CB  SER    26     -13.222  -9.953  -8.372  1.00                 C  
ATOM    157  OG  SER    26     -13.865 -11.202  -8.554  1.00                 O  
ATOM    158  N   ALA    27     -15.737  -8.549  -8.611  1.00                 N  
ATOM    159  CA  ALA    27     -17.145  -8.364  -8.943  1.00                 C  
ATOM    160  C   ALA    27     -17.939  -9.639  -8.672  1.00                 C  
ATOM    161  O   ALA    27     -18.923  -9.625  -7.932  1.00                 O  
ATOM    162  CB  ALA    27     -17.296  -7.948 -10.398  1.00                 C  
ATOM    163  N   TYR    28     -17.505 -10.738  -9.278  1.00                 N  
ATOM    164  CA  TYR    28     -18.175 -12.021  -9.105  1.00                 C  
ATOM    165  C   TYR    28     -18.194 -12.433  -7.636  1.00                 C  
ATOM    166  O   TYR    28     -19.256 -12.553  -7.026  1.00                 O  
ATOM    167  CB  TYR    28     -17.491 -13.100  -9.947  1.00                 C  
ATOM    168  CG  TYR    28     -18.103 -14.475  -9.795  1.00                 C  
ATOM    169  OH  TYR    28     -19.798 -18.250  -9.387  1.00                 O  
ATOM    170  CZ  TYR    28     -19.236 -17.001  -9.521  1.00                 C  
ATOM    171  CD1 TYR    28     -19.275 -14.809 -10.461  1.00                 C  
ATOM    172  CE1 TYR    28     -19.842 -16.062 -10.328  1.00                 C  
ATOM    173  CD2 TYR    28     -17.506 -15.433  -8.986  1.00                 C  
ATOM    174  CE2 TYR    28     -18.058 -16.692  -8.841  1.00                 C  
ATOM    175  N   PHE    29     -17.009 -12.647  -7.073  1.00                 N  
ATOM    176  CA  PHE    29     -16.887 -13.043  -5.676  1.00                 C  
ATOM    177  C   PHE    29     -17.917 -12.325  -4.810  1.00                 C  
ATOM    178  O   PHE    29     -18.415 -12.881  -3.831  1.00                 O  
ATOM    179  CB  PHE    29     -15.475 -12.758  -5.159  1.00                 C  
ATOM    180  CG  PHE    29     -14.435 -13.704  -5.685  1.00                 C  
ATOM    181  CZ  PHE    29     -12.513 -15.461  -6.657  1.00                 C  
ATOM    182  CD1 PHE    29     -13.216 -13.232  -6.140  1.00                 C  
ATOM    183  CE1 PHE    29     -12.258 -14.103  -6.624  1.00                 C  
ATOM    184  CD2 PHE    29     -14.674 -15.066  -5.725  1.00                 C  
ATOM    185  CE2 PHE    29     -13.716 -15.937  -6.209  1.00                 C  
ATOM    186  N   TYR    30     -18.231 -11.087  -5.177  1.00                 N  
ATOM    187  CA  TYR    30     -19.201 -10.292  -4.432  1.00                 C  
ATOM    188  C   TYR    30     -20.618 -10.553  -4.935  1.00                 C  
ATOM    189  O   TYR    30     -21.563 -10.629  -4.149  1.00                 O  
ATOM    190  CB  TYR    30     -18.868  -8.803  -4.539  1.00                 C  
ATOM    191  CG  TYR    30     -19.814  -7.907  -3.772  1.00                 C  
ATOM    192  OH  TYR    30     -22.410  -5.447  -1.649  1.00                 O  
ATOM    193  CZ  TYR    30     -21.552  -6.261  -2.353  1.00                 C  
ATOM    194  CD1 TYR    30     -19.705  -7.770  -2.394  1.00                 C  
ATOM    195  CE1 TYR    30     -20.565  -6.953  -1.685  1.00                 C  
ATOM    196  CD2 TYR    30     -20.815  -7.201  -4.429  1.00                 C  
ATOM    197  CE2 TYR    30     -21.684  -6.380  -3.736  1.00                 C  
ATOM    198  N   TYR    31     -20.758 -10.690  -6.249  1.00                 N  
ATOM    199  CA  TYR    31     -22.059 -10.941  -6.858  1.00                 C  
ATOM    200  C   TYR    31     -22.644 -12.261  -6.365  1.00                 C  
ATOM    201  O   TYR    31     -23.815 -12.333  -5.992  1.00                 O  
ATOM    202  CB  TYR    31     -21.944 -10.951  -8.384  1.00                 C  
ATOM    203  CG  TYR    31     -23.242 -11.257  -9.094  1.00                 C  
ATOM    204  OH  TYR    31     -26.819 -12.085 -11.046  1.00                 O  
ATOM    205  CZ  TYR    31     -25.635 -11.813 -10.401  1.00                 C  
ATOM    206  CD1 TYR    31     -24.213 -10.277  -9.256  1.00                 C  
ATOM    207  CE1 TYR    31     -25.403 -10.548  -9.904  1.00                 C  
ATOM    208  CD2 TYR    31     -23.494 -12.526  -9.601  1.00                 C  
ATOM    209  CE2 TYR    31     -24.678 -12.815 -10.252  1.00                 C  
ATOM    210  N   LEU    32     -21.821 -13.304  -6.367  1.00                 N  
ATOM    211  CA  LEU    32     -22.255 -14.622  -5.920  1.00                 C  
ATOM    212  C   LEU    32     -22.856 -14.557  -4.521  1.00                 C  
ATOM    213  O   LEU    32     -23.768 -15.315  -4.191  1.00                 O  
ATOM    214  CB  LEU    32     -21.085 -15.608  -5.944  1.00                 C  
ATOM    215  CG  LEU    32     -19.987 -15.382  -4.903  1.00                 C  
ATOM    216  CD1 LEU    32     -20.380 -15.989  -3.565  1.00                 C  
ATOM    217  CD2 LEU    32     -18.666 -15.965  -5.381  1.00                 C  
ATOM    218  N   ALA    33     -22.339 -13.647  -3.702  1.00                 N  
ATOM    219  CA  ALA    33     -22.826 -13.483  -2.337  1.00                 C  
ATOM    220  C   ALA    33     -23.924 -12.427  -2.274  1.00                 C  
ATOM    221  O   ALA    33     -24.642 -12.320  -1.279  1.00                 O  
ATOM    222  CB  ALA    33     -21.682 -13.109  -1.407  1.00                 C  
ATOM    223  N   PHE    34     -24.051 -11.647  -3.343  1.00                 N  
ATOM    224  CA  PHE    34     -25.060 -10.598  -3.408  1.00                 C  
ATOM    225  C   PHE    34     -26.430 -11.173  -3.752  1.00                 C  
ATOM    226  O   PHE    34     -27.461 -10.586  -3.421  1.00                 O  
ATOM    227  CB  PHE    34     -24.663  -9.536  -4.436  1.00                 C  
ATOM    228  CG  PHE    34     -25.622  -8.382  -4.515  1.00                 C  
ATOM    229  CZ  PHE    34     -27.398  -6.250  -4.669  1.00                 C  
ATOM    230  CD1 PHE    34     -25.648  -7.415  -3.526  1.00                 C  
ATOM    231  CE1 PHE    34     -26.529  -6.354  -3.599  1.00                 C  
ATOM    232  CD2 PHE    34     -26.497  -8.264  -5.580  1.00                 C  
ATOM    233  CE2 PHE    34     -27.379  -7.202  -5.654  1.00                 C  
ATOM    234  N   CYS    35     -26.433 -12.323  -4.416  1.00                 N  
ATOM    235  CA  CYS    35     -27.677 -12.978  -4.805  1.00                 C  
ATOM    236  C   CYS    35     -28.169 -13.909  -3.702  1.00                 C  
ATOM    237  O   CYS    35     -29.368 -13.996  -3.439  1.00                 O  
ATOM    238  CB  CYS    35     -27.488 -13.757  -6.108  1.00                 C  
ATOM    239  SG  CYS    35     -27.202 -12.721  -7.562  1.00                 S  
ATOM    240  N   ARG    36     -27.235 -14.604  -3.061  1.00                 N  
ATOM    241  CA  ARG    36     -27.573 -15.532  -1.989  1.00                 C  
ATOM    242  C   ARG    36     -28.158 -14.788  -0.791  1.00                 C  
ATOM    243  O   ARG    36     -29.122 -15.242  -0.177  1.00                 O  
ATOM    244  CB  ARG    36     -26.340 -16.332  -1.564  1.00                 C  
ATOM    245  CD  ARG    36     -24.653 -18.110  -2.106  1.00                 C  
ATOM    246  NE  ARG    36     -24.157 -19.050  -3.108  1.00                 N  
ATOM    247  CG  ARG    36     -25.877 -17.352  -2.592  1.00                 C  
ATOM    248  CZ  ARG    36     -24.621 -20.285  -3.269  1.00                 C  
ATOM    249  NH1 ARG    36     -24.109 -21.069  -4.207  1.00                 N  
ATOM    250  NH2 ARG    36     -25.597 -20.733  -2.490  1.00                 N  
ATOM    251  N   GLU    37     -27.565 -13.643  -0.466  1.00                 N  
ATOM    252  CA  GLU    37     -28.027 -12.838   0.659  1.00                 C  
ATOM    253  C   GLU    37     -29.425 -12.287   0.396  1.00                 C  
ATOM    254  O   GLU    37     -30.280 -12.288   1.281  1.00                 O  
ATOM    255  CB  GLU    37     -27.051 -11.692   0.935  1.00                 C  
ATOM    256  CD  GLU    37     -25.826 -12.826   2.831  1.00                 C  
ATOM    257  CG  GLU    37     -25.706 -12.141   1.483  1.00                 C  
ATOM    258  OE1 GLU    37     -26.453 -12.243   3.740  1.00                 O  
ATOM    259  OE2 GLU    37     -25.292 -13.946   2.977  1.00                 O  
ATOM    260  N   GLU    38     -29.649 -11.816  -0.827  1.00                 N  
ATOM    261  CA  GLU    38     -30.943 -11.261  -1.206  1.00                 C  
ATOM    262  C   GLU    38     -32.024 -12.338  -1.187  1.00                 C  
ATOM    263  O   GLU    38     -33.190 -12.058  -0.905  1.00                 O  
ATOM    264  CB  GLU    38     -30.864 -10.616  -2.591  1.00                 C  
ATOM    265  CD  GLU    38     -30.555  -8.247  -1.771  1.00                 C  
ATOM    266  CG  GLU    38     -30.009  -9.360  -2.643  1.00                 C  
ATOM    267  OE1 GLU    38     -31.767  -7.959  -1.864  1.00                 O  
ATOM    268  OE2 GLU    38     -29.771  -7.662  -0.995  1.00                 O  
ATOM    269  N   ALA    39     -31.628 -13.570  -1.490  1.00                 N  
ATOM    270  CA  ALA    39     -32.563 -14.690  -1.508  1.00                 C  
ATOM    271  C   ALA    39     -33.139 -14.939  -0.117  1.00                 C  
ATOM    272  O   ALA    39     -34.356 -14.949   0.069  1.00                 O  
ATOM    273  CB  ALA    39     -31.877 -15.945  -2.027  1.00                 C  
ATOM    274  N   LYS    40     -32.258 -15.141   0.856  1.00                 N  
ATOM    275  CA  LYS    40     -32.678 -15.390   2.230  1.00                 C  
ATOM    276  C   LYS    40     -33.869 -14.514   2.602  1.00                 C  
ATOM    277  O   LYS    40     -34.658 -14.861   3.481  1.00                 O  
ATOM    278  CB  LYS    40     -31.519 -15.144   3.198  1.00                 C  
ATOM    279  CD  LYS    40     -29.287 -15.867   4.090  1.00                 C  
ATOM    280  CE  LYS    40     -28.175 -16.900   4.002  1.00                 C  
ATOM    281  CG  LYS    40     -30.408 -16.178   3.111  1.00                 C  
ATOM    282  NZ  LYS    40     -27.051 -16.586   4.927  1.00                 N  
ATOM    283  N   LYS    41     -33.996 -13.377   1.926  1.00                 N  
ATOM    284  CA  LYS    41     -35.093 -12.451   2.183  1.00                 C  
ATOM    285  C   LYS    41     -36.358 -12.891   1.453  1.00                 C  
ATOM    286  O   LYS    41     -37.458 -12.827   2.001  1.00                 O  
ATOM    287  CB  LYS    41     -34.706 -11.032   1.762  1.00                 C  
ATOM    288  CD  LYS    41     -33.449  -8.925   2.290  1.00                 C  
ATOM    289  CE  LYS    41     -32.765  -8.770   0.941  1.00                 C  
ATOM    290  CG  LYS    41     -33.647 -10.390   2.643  1.00                 C  
ATOM    291  NZ  LYS    41     -32.443  -7.347   0.642  1.00                 N  
ATOM    292  N   ALA    42     -36.194 -13.340   0.213  1.00                 N  
ATOM    293  CA  ALA    42     -37.322 -13.794  -0.593  1.00                 C  
ATOM    294  C   ALA    42     -37.857 -15.126  -0.078  1.00                 C  
ATOM    295  O   ALA    42     -39.068 -15.314   0.047  1.00                 O  
ATOM    296  CB  ALA    42     -36.914 -13.919  -2.053  1.00                 C  
ATOM    297  N   GLY    43     -36.947 -16.048   0.222  1.00                 N  
ATOM    298  CA  GLY    43     -37.328 -17.363   0.725  1.00                 C  
ATOM    299  C   GLY    43     -36.461 -17.760   1.916  1.00                 C  
ATOM    300  O   GLY    43     -35.364 -18.300   1.764  1.00                 O  
ATOM    301  N   LYS    44     -36.961 -17.489   3.130  1.00                 N  
ATOM    302  CA  LYS    44     -36.248 -17.809   4.370  1.00                 C  
ATOM    303  C   LYS    44     -36.179 -19.311   4.627  1.00                 C  
ATOM    304  O   LYS    44     -35.106 -19.858   4.883  1.00                 O  
ATOM    305  CB  LYS    44     -36.912 -17.118   5.563  1.00                 C  
ATOM    306  CD  LYS    44     -36.856 -16.552   8.008  1.00                 C  
ATOM    307  CE  LYS    44     -36.122 -16.747   9.325  1.00                 C  
ATOM    308  CG  LYS    44     -36.177 -17.311   6.880  1.00                 C  
ATOM    309  NZ  LYS    44     -36.780 -16.013  10.441  1.00                 N  
ATOM    310  N   SER    45     -35.050 -19.908   4.272  1.00                 N  
ATOM    311  CA  SER    45     -34.892 -21.329   4.475  1.00                 C  
ATOM    312  C   SER    45     -33.478 -21.781   4.209  1.00                 C  
ATOM    313  O   SER    45     -32.505 -21.036   4.358  1.00                 O  
ATOM    314  CB  SER    45     -35.858 -22.109   3.581  1.00                 C  
ATOM    315  OG  SER    45     -35.847 -23.489   3.900  1.00                 O  
ATOM    316  N   ILE    46     -33.359 -23.037   3.804  1.00                 N  
ATOM    317  CA  ILE    46     -32.076 -23.654   3.513  1.00                 C  
ATOM    318  C   ILE    46     -31.494 -23.172   2.190  1.00                 C  
ATOM    319  O   ILE    46     -32.200 -22.692   1.299  1.00                 O  
ATOM    320  CB  ILE    46     -32.180 -25.190   3.493  1.00                 C  
ATOM    321  CD1 ILE    46     -33.103 -27.139   2.132  1.00                 C  
ATOM    322  CG1 ILE    46     -33.124 -25.646   2.378  1.00                 C  
ATOM    323  CG2 ILE    46     -32.616 -25.713   4.853  1.00                 C  
ATOM    324  N   SER    47     -30.176 -23.301   2.055  1.00                 N  
ATOM    325  CA  SER    47     -29.461 -22.915   0.838  1.00                 C  
ATOM    326  C   SER    47     -28.654 -24.109   0.340  1.00                 C  
ATOM    327  O   SER    47     -28.056 -24.859   1.117  1.00                 O  
ATOM    328  CB  SER    47     -28.559 -21.708   1.106  1.00                 C  
ATOM    329  OG  SER    47     -29.322 -20.577   1.488  1.00                 O  
ATOM    330  N   LYS    48     -28.629 -24.299  -0.972  1.00                 N  
ATOM    331  CA  LYS    48     -27.874 -25.389  -1.570  1.00                 C  
ATOM    332  C   LYS    48     -26.820 -24.763  -2.473  1.00                 C  
ATOM    333  O   LYS    48     -27.074 -24.441  -3.637  1.00                 O  
ATOM    334  CB  LYS    48     -28.806 -26.329  -2.336  1.00                 C  
ATOM    335  CD  LYS    48     -30.699 -27.977  -2.282  1.00                 C  
ATOM    336  CE  LYS    48     -31.727 -28.679  -1.409  1.00                 C  
ATOM    337  CG  LYS    48     -29.820 -27.047  -1.461  1.00                 C  
ATOM    338  NZ  LYS    48     -32.580 -29.612  -2.197  1.00                 N  
ATOM    339  N   ILE    49     -25.601 -24.576  -1.942  1.00                 N  
ATOM    340  CA  ILE    49     -24.499 -23.978  -2.699  1.00                 C  
ATOM    341  C   ILE    49     -24.122 -24.691  -3.996  1.00                 C  
ATOM    342  O   ILE    49     -23.665 -24.070  -4.959  1.00                 O  
ATOM    343  CB  ILE    49     -23.220 -23.874  -1.847  1.00                 C  
ATOM    344  CD1 ILE    49     -21.051 -22.555  -1.619  1.00                 C  
ATOM    345  CG1 ILE    49     -22.211 -22.936  -2.512  1.00                 C  
ATOM    346  CG2 ILE    49     -22.632 -25.255  -1.599  1.00                 C  
ATOM    347  N   ALA    50     -24.304 -26.006  -4.046  1.00                 N  
ATOM    348  CA  ALA    50     -23.963 -26.756  -5.249  1.00                 C  
ATOM    349  C   ALA    50     -24.836 -26.346  -6.432  1.00                 C  
ATOM    350  O   ALA    50     -24.433 -26.441  -7.595  1.00                 O  
ATOM    351  CB  ALA    50     -24.099 -28.250  -4.999  1.00                 C  
ATOM    352  N   GLU    51     -26.063 -25.930  -6.210  1.00                 N  
ATOM    353  CA  GLU    51     -27.024 -25.482  -7.210  1.00                 C  
ATOM    354  C   GLU    51     -26.976 -23.965  -7.370  1.00                 C  
ATOM    355  O   GLU    51     -27.166 -23.438  -8.466  1.00                 O  
ATOM    356  CB  GLU    51     -28.438 -25.929  -6.833  1.00                 C  
ATOM    357  CD  GLU    51     -30.046 -27.841  -6.461  1.00                 C  
ATOM    358  CG  GLU    51     -28.644 -27.434  -6.870  1.00                 C  
ATOM    359  OE1 GLU    51     -30.807 -26.965  -5.999  1.00                 O  
ATOM    360  OE2 GLU    51     -30.382 -29.036  -6.601  1.00                 O  
ATOM    361  N   PHE    52     -26.721 -23.268  -6.267  1.00                 N  
ATOM    362  CA  PHE    52     -26.649 -21.811  -6.284  1.00                 C  
ATOM    363  C   PHE    52     -25.320 -21.339  -6.868  1.00                 C  
ATOM    364  O   PHE    52     -25.191 -20.192  -7.296  1.00                 O  
ATOM    365  CB  PHE    52     -26.836 -21.249  -4.873  1.00                 C  
ATOM    366  CG  PHE    52     -28.234 -21.393  -4.344  1.00                 C  
ATOM    367  CZ  PHE    52     -30.824 -21.658  -3.369  1.00                 C  
ATOM    368  CD1 PHE    52     -28.459 -21.878  -3.067  1.00                 C  
ATOM    369  CE1 PHE    52     -29.746 -22.011  -2.580  1.00                 C  
ATOM    370  CD2 PHE    52     -29.324 -21.045  -5.122  1.00                 C  
ATOM    371  CE2 PHE    52     -30.610 -21.178  -4.634  1.00                 C  
ATOM    372  N   THR    53     -24.336 -22.232  -6.881  1.00                 N  
ATOM    373  CA  THR    53     -23.015 -21.906  -7.407  1.00                 C  
ATOM    374  C   THR    53     -23.026 -21.899  -8.933  1.00                 C  
ATOM    375  O   THR    53     -22.874 -20.852  -9.563  1.00                 O  
ATOM    376  CB  THR    53     -21.947 -22.895  -6.904  1.00                 C  
ATOM    377  OG1 THR    53     -21.864 -22.827  -5.475  1.00                 O  
ATOM    378  CG2 THR    53     -20.585 -22.551  -7.487  1.00                 C  
ATOM    379  N   LYS    54     -23.207 -23.076  -9.522  1.00                 N  
ATOM    380  CA  LYS    54     -23.240 -23.209 -10.974  1.00                 C  
ATOM    381  C   LYS    54     -24.150 -22.155 -11.597  1.00                 C  
ATOM    382  O   LYS    54     -23.925 -21.713 -12.724  1.00                 O  
ATOM    383  CB  LYS    54     -23.705 -24.611 -11.373  1.00                 C  
ATOM    384  CD  LYS    54     -24.103 -26.292 -13.194  1.00                 C  
ATOM    385  CE  LYS    54     -24.144 -26.530 -14.695  1.00                 C  
ATOM    386  CG  LYS    54     -23.717 -24.857 -12.873  1.00                 C  
ATOM    387  NZ  LYS    54     -24.523 -27.932 -15.024  1.00                 N  
ATOM    388  N   GLU    55     -25.177 -21.755 -10.855  1.00                 N  
ATOM    389  CA  GLU    55     -26.121 -20.751 -11.332  1.00                 C  
ATOM    390  C   GLU    55     -25.454 -19.383 -11.433  1.00                 C  
ATOM    391  O   GLU    55     -25.500 -18.735 -12.480  1.00                 O  
ATOM    392  CB  GLU    55     -27.339 -20.679 -10.408  1.00                 C  
ATOM    393  CD  GLU    55     -29.621 -19.695  -9.958  1.00                 C  
ATOM    394  CG  GLU    55     -28.404 -19.694 -10.861  1.00                 C  
ATOM    395  OE1 GLU    55     -29.628 -20.462  -8.972  1.00                 O  
ATOM    396  OE2 GLU    55     -30.568 -18.929 -10.235  1.00                 O  
ATOM    397  N   CYS    56     -24.834 -18.950 -10.341  1.00                 N  
ATOM    398  CA  CYS    56     -24.157 -17.658 -10.308  1.00                 C  
ATOM    399  C   CYS    56     -23.227 -17.500 -11.507  1.00                 C  
ATOM    400  O   CYS    56     -23.046 -16.398 -12.024  1.00                 O  
ATOM    401  CB  CYS    56     -23.371 -17.498  -9.005  1.00                 C  
ATOM    402  SG  CYS    56     -24.400 -17.334  -7.527  1.00                 S  
ATOM    403  N   SER    57     -22.639 -18.609 -11.943  1.00                 N  
ATOM    404  CA  SER    57     -21.723 -18.593 -13.077  1.00                 C  
ATOM    405  C   SER    57     -22.429 -18.103 -14.338  1.00                 C  
ATOM    406  O   SER    57     -22.178 -16.994 -14.810  1.00                 O  
ATOM    407  CB  SER    57     -21.132 -19.985 -13.308  1.00                 C  
ATOM    408  OG  SER    57     -20.309 -20.377 -12.224  1.00                 O  
ATOM    409  N   GLU    58     -23.312 -18.937 -14.877  1.00                 N  
ATOM    410  CA  GLU    58     -24.053 -18.589 -16.083  1.00                 C  
ATOM    411  C   GLU    58     -24.964 -17.390 -15.835  1.00                 C  
ATOM    412  O   GLU    58     -25.368 -16.699 -16.771  1.00                 O  
ATOM    413  CB  GLU    58     -24.874 -19.784 -16.571  1.00                 C  
ATOM    414  CD  GLU    58     -23.255 -20.560 -18.348  1.00                 C  
ATOM    415  CG  GLU    58     -24.037 -20.936 -17.104  1.00                 C  
ATOM    416  OE1 GLU    58     -23.641 -19.580 -19.019  1.00                 O  
ATOM    417  OE2 GLU    58     -22.256 -21.246 -18.651  1.00                 O  
ATOM    418  N   LYS    59     -25.284 -17.150 -14.568  1.00                 N  
ATOM    419  CA  LYS    59     -26.149 -16.036 -14.195  1.00                 C  
ATOM    420  C   LYS    59     -25.373 -14.722 -14.197  1.00                 C  
ATOM    421  O   LYS    59     -25.946 -13.653 -14.407  1.00                 O  
ATOM    422  CB  LYS    59     -26.773 -16.280 -12.820  1.00                 C  
ATOM    423  CD  LYS    59     -28.430 -15.570 -11.073  1.00                 C  
ATOM    424  CE  LYS    59     -29.407 -14.491 -10.635  1.00                 C  
ATOM    425  CG  LYS    59     -27.752 -15.202 -12.383  1.00                 C  
ATOM    426  NZ  LYS    59     -30.079 -14.838  -9.352  1.00                 N  
ATOM    427  N   TRP    60     -24.069 -14.811 -13.962  1.00                 N  
ATOM    428  CA  TRP    60     -23.215 -13.628 -13.936  1.00                 C  
ATOM    429  C   TRP    60     -22.874 -13.172 -15.351  1.00                 C  
ATOM    430  O   TRP    60     -22.835 -11.975 -15.635  1.00                 O  
ATOM    431  CB  TRP    60     -21.934 -13.909 -13.148  1.00                 C  
ATOM    432  CG  TRP    60     -21.019 -12.727 -13.050  1.00                 C  
ATOM    433  CD1 TRP    60     -21.060 -11.735 -12.113  1.00                 C  
ATOM    434  NE1 TRP    60     -20.060 -10.822 -12.345  1.00                 N  
ATOM    435  CD2 TRP    60     -19.925 -12.413 -13.921  1.00                 C  
ATOM    436  CE2 TRP    60     -19.350 -11.218 -13.452  1.00                 C  
ATOM    437  CH2 TRP    60     -17.738 -11.243 -15.176  1.00                 C  
ATOM    438  CZ2 TRP    60     -18.253 -10.623 -14.073  1.00                 C  
ATOM    439  CE3 TRP    60     -19.377 -13.026 -15.051  1.00                 C  
ATOM    440  CZ3 TRP    60     -18.290 -12.432 -15.664  1.00                 C  
ATOM    441  N   ARG    61     -22.627 -14.133 -16.234  1.00                 N  
ATOM    442  CA  ARG    61     -22.290 -13.831 -17.620  1.00                 C  
ATOM    443  C   ARG    61     -23.490 -13.241 -18.355  1.00                 C  
ATOM    444  O   ARG    61     -23.375 -12.219 -19.032  1.00                 O  
ATOM    445  CB  ARG    61     -21.797 -15.089 -18.338  1.00                 C  
ATOM    446  CD  ARG    61     -20.950 -16.155 -20.447  1.00                 C  
ATOM    447  NE  ARG    61     -22.035 -17.130 -20.522  1.00                 N  
ATOM    448  CG  ARG    61     -21.394 -14.860 -19.786  1.00                 C  
ATOM    449  CZ  ARG    61     -23.008 -17.097 -21.426  1.00                 C  
ATOM    450  NH1 ARG    61     -23.953 -18.027 -21.418  1.00                 N  
ATOM    451  NH2 ARG    61     -23.035 -16.133 -22.336  1.00                 N  
ATOM    452  N   ASN    62     -24.641 -13.891 -18.217  1.00                 N  
ATOM    453  CA  ASN    62     -25.861 -13.431 -18.868  1.00                 C  
ATOM    454  C   ASN    62     -26.169 -11.984 -18.498  1.00                 C  
ATOM    455  O   ASN    62     -26.578 -11.191 -19.346  1.00                 O  
ATOM    456  CB  ASN    62     -27.037 -14.341 -18.508  1.00                 C  
ATOM    457  CG  ASN    62     -26.965 -15.688 -19.201  1.00                 C  
ATOM    458  OD1 ASN    62     -26.270 -15.843 -20.206  1.00                 O  
ATOM    459  ND2 ASN    62     -27.685 -16.667 -18.667  1.00                 N  
ATOM    460  N   LEU    63     -25.970 -11.647 -17.228  1.00                 N  
ATOM    461  CA  LEU    63     -26.225 -10.294 -16.748  1.00                 C  
ATOM    462  C   LEU    63     -25.657  -9.258 -17.712  1.00                 C  
ATOM    463  O   LEU    63     -24.472  -9.290 -18.044  1.00                 O  
ATOM    464  CB  LEU    63     -25.629 -10.099 -15.352  1.00                 C  
ATOM    465  CG  LEU    63     -25.892  -8.748 -14.686  1.00                 C  
ATOM    466  CD1 LEU    63     -27.373  -8.576 -14.384  1.00                 C  
ATOM    467  CD2 LEU    63     -25.073  -8.609 -13.411  1.00                 C  
ATOM    468  N   ASP    64     -26.509  -8.342 -18.159  1.00                 N  
ATOM    469  CA  ASP    64     -26.092  -7.299 -19.090  1.00                 C  
ATOM    470  C   ASP    64     -25.014  -6.416 -18.468  1.00                 C  
ATOM    471  O   ASP    64     -24.910  -6.312 -17.247  1.00                 O  
ATOM    472  CB  ASP    64     -27.291  -6.450 -19.515  1.00                 C  
ATOM    473  CG  ASP    64     -28.240  -7.199 -20.430  1.00                 C  
ATOM    474  OD1 ASP    64     -27.862  -8.284 -20.918  1.00                 O  
ATOM    475  OD2 ASP    64     -29.362  -6.700 -20.659  1.00                 O  
ATOM    476  N   SER    65     -24.214  -5.783 -19.320  1.00                 N  
ATOM    477  CA  SER    65     -23.144  -4.908 -18.856  1.00                 C  
ATOM    478  C   SER    65     -23.629  -3.995 -17.735  1.00                 C  
ATOM    479  O   SER    65     -22.966  -3.849 -16.708  1.00                 O  
ATOM    480  CB  SER    65     -22.595  -4.072 -20.014  1.00                 C  
ATOM    481  OG  SER    65     -21.955  -4.892 -20.977  1.00                 O  
ATOM    482  N   LYS    66     -24.790  -3.381 -17.939  1.00                 N  
ATOM    483  CA  LYS    66     -25.365  -2.482 -16.946  1.00                 C  
ATOM    484  C   LYS    66     -25.452  -3.161 -15.582  1.00                 C  
ATOM    485  O   LYS    66     -25.104  -2.569 -14.561  1.00                 O  
ATOM    486  CB  LYS    66     -26.751  -2.009 -17.390  1.00                 C  
ATOM    487  CD  LYS    66     -28.752  -0.556 -16.962  1.00                 C  
ATOM    488  CE  LYS    66     -29.430   0.388 -15.983  1.00                 C  
ATOM    489  CG  LYS    66     -27.411  -1.034 -16.429  1.00                 C  
ATOM    490  NZ  LYS    66     -30.746   0.865 -16.493  1.00                 N  
ATOM    491  N   GLY    67     -25.916  -4.407 -15.575  1.00                 N  
ATOM    492  CA  GLY    67     -26.046  -5.165 -14.336  1.00                 C  
ATOM    493  C   GLY    67     -24.688  -5.347 -13.664  1.00                 C  
ATOM    494  O   GLY    67     -24.564  -5.221 -12.445  1.00                 O  
ATOM    495  N   LYS    68     -23.672  -5.643 -14.467  1.00                 N  
ATOM    496  CA  LYS    68     -22.322  -5.842 -13.952  1.00                 C  
ATOM    497  C   LYS    68     -21.740  -4.531 -13.433  1.00                 C  
ATOM    498  O   LYS    68     -21.009  -4.514 -12.444  1.00                 O  
ATOM    499  CB  LYS    68     -21.416  -6.430 -15.036  1.00                 C  
ATOM    500  CD  LYS    68     -20.809  -8.387 -16.485  1.00                 C  
ATOM    501  CE  LYS    68     -21.127  -9.829 -16.845  1.00                 C  
ATOM    502  CG  LYS    68     -21.736  -7.872 -15.397  1.00                 C  
ATOM    503  NZ  LYS    68     -20.254 -10.334 -17.941  1.00                 N  
ATOM    504  N   LYS    69     -22.069  -3.434 -14.109  1.00                 N  
ATOM    505  CA  LYS    69     -21.570  -2.134 -13.700  1.00                 C  
ATOM    506  C   LYS    69     -21.536  -1.974 -12.193  1.00                 C  
ATOM    507  O   LYS    69     -20.463  -1.941 -11.589  1.00                 O  
ATOM    508  CB  LYS    69     -22.421  -1.018 -14.309  1.00                 C  
ATOM    509  CD  LYS    69     -22.789   1.440 -14.658  1.00                 C  
ATOM    510  CE  LYS    69     -22.329   2.842 -14.293  1.00                 C  
ATOM    511  CG  LYS    69     -21.944   0.384 -13.965  1.00                 C  
ATOM    512  NZ  LYS    69     -23.148   3.888 -14.965  1.00                 N  
ATOM    513  N   ARG    70     -22.712  -1.872 -11.583  1.00                 N  
ATOM    514  CA  ARG    70     -22.814  -1.714 -10.137  1.00                 C  
ATOM    515  C   ARG    70     -21.901  -2.700  -9.416  1.00                 C  
ATOM    516  O   ARG    70     -21.151  -2.323  -8.515  1.00                 O  
ATOM    517  CB  ARG    70     -24.261  -1.902  -9.678  1.00                 C  
ATOM    518  CD  ARG    70     -25.925  -1.911  -7.799  1.00                 C  
ATOM    519  NE  ARG    70     -26.132  -1.793  -6.358  1.00                 N  
ATOM    520  CG  ARG    70     -24.466  -1.728  -8.182  1.00                 C  
ATOM    521  CZ  ARG    70     -27.312  -1.923  -5.759  1.00                 C  
ATOM    522  NH1 ARG    70     -27.404  -1.800  -4.442  1.00                 N  
ATOM    523  NH2 ARG    70     -28.396  -2.176  -6.479  1.00                 N  
ATOM    524  N   PHE    71     -21.968  -3.965  -9.820  1.00                 N  
ATOM    525  CA  PHE    71     -21.147  -5.006  -9.212  1.00                 C  
ATOM    526  C   PHE    71     -19.663  -4.679  -9.353  1.00                 C  
ATOM    527  O   PHE    71     -18.845  -5.095  -8.533  1.00                 O  
ATOM    528  CB  PHE    71     -21.451  -6.366  -9.844  1.00                 C  
ATOM    529  CG  PHE    71     -22.771  -6.947  -9.425  1.00                 C  
ATOM    530  CZ  PHE    71     -25.213  -8.021  -8.643  1.00                 C  
ATOM    531  CD1 PHE    71     -23.620  -7.519 -10.357  1.00                 C  
ATOM    532  CE1 PHE    71     -24.834  -8.054  -9.971  1.00                 C  
ATOM    533  CD2 PHE    71     -23.165  -6.923  -8.099  1.00                 C  
ATOM    534  CE2 PHE    71     -24.379  -7.457  -7.713  1.00                 C  
ATOM    535  N   ASP    72     -19.324  -3.933 -10.400  1.00                 N  
ATOM    536  CA  ASP    72     -17.939  -3.552 -10.649  1.00                 C  
ATOM    537  C   ASP    72     -17.537  -2.362  -9.783  1.00                 C  
ATOM    538  O   ASP    72     -16.463  -2.352  -9.183  1.00                 O  
ATOM    539  CB  ASP    72     -17.732  -3.222 -12.129  1.00                 C  
ATOM    540  CG  ASP    72     -17.801  -4.450 -13.015  1.00                 C  
ATOM    541  OD1 ASP    72     -17.734  -5.575 -12.477  1.00                 O  
ATOM    542  OD2 ASP    72     -17.923  -4.287 -14.247  1.00                 O  
ATOM    543  N   GLU    73     -18.408  -1.360  -9.724  1.00                 N  
ATOM    544  CA  GLU    73     -18.146  -0.164  -8.932  1.00                 C  
ATOM    545  C   GLU    73     -18.084  -0.501  -7.445  1.00                 C  
ATOM    546  O   GLU    73     -17.309   0.093  -6.696  1.00                 O  
ATOM    547  CB  GLU    73     -19.219   0.895  -9.190  1.00                 C  
ATOM    548  CD  GLU    73     -20.274   2.511 -10.820  1.00                 C  
ATOM    549  CG  GLU    73     -19.151   1.524 -10.573  1.00                 C  
ATOM    550  OE1 GLU    73     -21.210   2.566  -9.994  1.00                 O  
ATOM    551  OE2 GLU    73     -20.220   3.230 -11.840  1.00                 O  
ATOM    552  N   GLN    74     -18.907  -1.456  -7.025  1.00                 N  
ATOM    553  CA  GLN    74     -18.946  -1.871  -5.628  1.00                 C  
ATOM    554  C   GLN    74     -17.735  -2.731  -5.282  1.00                 C  
ATOM    555  O   GLN    74     -17.252  -2.714  -4.150  1.00                 O  
ATOM    556  CB  GLN    74     -20.238  -2.635  -5.332  1.00                 C  
ATOM    557  CD  GLN    74     -22.756  -2.578  -5.138  1.00                 C  
ATOM    558  CG  GLN    74     -21.494  -1.781  -5.401  1.00                 C  
ATOM    559  OE1 GLN    74     -22.801  -3.784  -5.380  1.00                 O  
ATOM    560  NE2 GLN    74     -23.787  -1.905  -4.640  1.00                 N  
ATOM    561  N   ALA    75     -17.248  -3.482  -6.265  1.00                 N  
ATOM    562  CA  ALA    75     -16.093  -4.348  -6.065  1.00                 C  
ATOM    563  C   ALA    75     -14.814  -3.530  -5.916  1.00                 C  
ATOM    564  O   ALA    75     -14.007  -3.778  -5.019  1.00                 O  
ATOM    565  CB  ALA    75     -15.958  -5.327  -7.221  1.00                 C  
ATOM    566  N   ALA    76     -14.635  -2.555  -6.800  1.00                 N  
ATOM    567  CA  ALA    76     -13.454  -1.699  -6.767  1.00                 C  
ATOM    568  C   ALA    76     -13.365  -0.946  -5.444  1.00                 C  
ATOM    569  O   ALA    76     -12.275  -0.726  -4.916  1.00                 O  
ATOM    570  CB  ALA    76     -13.477  -0.719  -7.930  1.00                 C  
ATOM    571  N   THR    77     -14.518  -0.554  -4.912  1.00                 N  
ATOM    572  CA  THR    77     -14.569   0.172  -3.649  1.00                 C  
ATOM    573  C   THR    77     -13.896  -0.621  -2.533  1.00                 C  
ATOM    574  O   THR    77     -13.333  -0.044  -1.602  1.00                 O  
ATOM    575  CB  THR    77     -16.018   0.497  -3.243  1.00                 C  
ATOM    576  OG1 THR    77     -16.621   1.332  -4.240  1.00                 O  
ATOM    577  CG2 THR    77     -16.047   1.232  -1.912  1.00                 C  
ATOM    578  N   ASP    78     -13.958  -1.944  -2.633  1.00                 N  
ATOM    579  CA  ASP    78     -13.354  -2.815  -1.632  1.00                 C  
ATOM    580  C   ASP    78     -11.836  -2.845  -1.783  1.00                 C  
ATOM    581  O   ASP    78     -11.102  -2.800  -0.795  1.00                 O  
ATOM    582  CB  ASP    78     -13.924  -4.231  -1.739  1.00                 C  
ATOM    583  CG  ASP    78     -15.373  -4.310  -1.300  1.00                 C  
ATOM    584  OD1 ASP    78     -15.852  -3.352  -0.657  1.00                 O  
ATOM    585  OD2 ASP    78     -16.029  -5.330  -1.598  1.00                 O  
ATOM    586  N   LYS    79     -11.371  -2.923  -3.025  1.00                 N  
ATOM    587  CA  LYS    79      -9.941  -2.959  -3.307  1.00                 C  
ATOM    588  C   LYS    79      -9.224  -1.795  -2.630  1.00                 C  
ATOM    589  O   LYS    79      -8.002  -1.807  -2.485  1.00                 O  
ATOM    590  CB  LYS    79      -9.692  -2.928  -4.816  1.00                 C  
ATOM    591  CD  LYS    79      -8.057  -3.082  -6.715  1.00                 C  
ATOM    592  CE  LYS    79      -6.590  -3.154  -7.104  1.00                 C  
ATOM    593  CG  LYS    79      -8.225  -3.025  -5.205  1.00                 C  
ATOM    594  NZ  LYS    79      -6.409  -3.208  -8.581  1.00                 N  
ATOM    595  N   ALA    80      -9.992  -0.792  -2.217  1.00                 N  
ATOM    596  CA  ALA    80      -9.430   0.377  -1.553  1.00                 C  
ATOM    597  C   ALA    80      -9.534   0.249  -0.037  1.00                 C  
ATOM    598  O   ALA    80      -8.546   0.415   0.679  1.00                 O  
ATOM    599  CB  ALA    80     -10.133   1.642  -2.022  1.00                 C  
ATOM    600  N   ARG    81     -10.736  -0.045   0.447  1.00                 N  
ATOM    601  CA  ARG    81     -10.969  -0.193   1.878  1.00                 C  
ATOM    602  C   ARG    81     -10.163  -1.360   2.443  1.00                 C  
ATOM    603  O   ARG    81      -9.910  -1.428   3.646  1.00                 O  
ATOM    604  CB  ARG    81     -12.459  -0.394   2.160  1.00                 C  
ATOM    605  CD  ARG    81     -14.486  -1.866   2.002  1.00                 C  
ATOM    606  NE  ARG    81     -15.299  -0.938   1.220  1.00                 N  
ATOM    607  CG  ARG    81     -13.005  -1.731   1.687  1.00                 C  
ATOM    608  CZ  ARG    81     -16.611  -0.784   1.371  1.00                 C  
ATOM    609  NH1 ARG    81     -17.268   0.084   0.614  1.00                 N  
ATOM    610  NH2 ARG    81     -17.262  -1.498   2.279  1.00                 N  
ATOM    611  N   TYR    82      -9.765  -2.275   1.567  1.00                 N  
ATOM    612  CA  TYR    82      -8.991  -3.441   1.978  1.00                 C  
ATOM    613  C   TYR    82      -7.541  -3.060   2.260  1.00                 C  
ATOM    614  O   TYR    82      -6.904  -3.619   3.152  1.00                 O  
ATOM    615  CB  TYR    82      -9.052  -4.530   0.905  1.00                 C  
ATOM    616  CG  TYR    82     -10.410  -5.179   0.767  1.00                 C  
ATOM    617  OH  TYR    82     -14.151  -6.959   0.404  1.00                 O  
ATOM    618  CZ  TYR    82     -12.913  -6.371   0.522  1.00                 C  
ATOM    619  CD1 TYR    82     -11.309  -5.179   1.826  1.00                 C  
ATOM    620  CE1 TYR    82     -12.553  -5.770   1.709  1.00                 C  
ATOM    621  CD2 TYR    82     -10.790  -5.789  -0.422  1.00                 C  
ATOM    622  CE2 TYR    82     -12.030  -6.385  -0.557  1.00                 C  
ATOM    623  N   ASP    83      -7.027  -2.104   1.493  1.00                 N  
ATOM    624  CA  ASP    83      -5.652  -1.648   1.660  1.00                 C  
ATOM    625  C   ASP    83      -5.441  -1.055   3.050  1.00                 C  
ATOM    626  O   ASP    83      -4.342  -1.116   3.602  1.00                 O  
ATOM    627  CB  ASP    83      -5.295  -0.618   0.586  1.00                 C  
ATOM    628  CG  ASP    83      -5.137  -1.240  -0.788  1.00                 C  
ATOM    629  OD1 ASP    83      -5.035  -2.482  -0.869  1.00                 O  
ATOM    630  OD2 ASP    83      -5.116  -0.485  -1.782  1.00                 O  
ATOM    631  N   LYS    84      -6.501  -0.482   3.610  1.00                 N  
ATOM    632  CA  LYS    84      -6.432   0.123   4.935  1.00                 C  
ATOM    633  C   LYS    84      -5.719  -0.801   5.918  1.00                 C  
ATOM    634  O   LYS    84      -5.006  -0.342   6.810  1.00                 O  
ATOM    635  CB  LYS    84      -7.835   0.456   5.446  1.00                 C  
ATOM    636  CD  LYS    84      -9.273   1.490   7.224  1.00                 C  
ATOM    637  CE  LYS    84      -9.298   2.126   8.605  1.00                 C  
ATOM    638  CG  LYS    84      -7.856   1.128   6.809  1.00                 C  
ATOM    639  NZ  LYS    84     -10.681   2.486   9.025  1.00                 N  
ATOM    640  N   GLU    85      -5.919  -2.104   5.749  1.00                 N  
ATOM    641  CA  GLU    85      -5.296  -3.092   6.623  1.00                 C  
ATOM    642  C   GLU    85      -3.784  -3.122   6.419  1.00                 C  
ATOM    643  O   GLU    85      -3.016  -2.998   7.373  1.00                 O  
ATOM    644  CB  GLU    85      -5.891  -4.479   6.373  1.00                 C  
ATOM    645  CD  GLU    85      -7.912  -5.988   6.496  1.00                 C  
ATOM    646  CG  GLU    85      -7.332  -4.629   6.831  1.00                 C  
ATOM    647  OE1 GLU    85      -7.258  -6.745   5.748  1.00                 O  
ATOM    648  OE2 GLU    85      -9.021  -6.297   6.981  1.00                 O  
ATOM    649  N   MET    86      -3.364  -3.288   5.169  1.00                 N  
ATOM    650  CA  MET    86      -1.944  -3.333   4.840  1.00                 C  
ATOM    651  C   MET    86      -1.181  -2.233   5.570  1.00                 C  
ATOM    652  O   MET    86      -0.047  -2.434   6.005  1.00                 O  
ATOM    653  CB  MET    86      -1.740  -3.204   3.329  1.00                 C  
ATOM    654  SD  MET    86       0.320  -5.053   3.208  1.00                 S  
ATOM    655  CE  MET    86      -0.534  -5.990   1.943  1.00                 C  
ATOM    656  CG  MET    86      -0.300  -3.392   2.879  1.00                 C  
ATOM    657  N   SER    87      -1.810  -1.070   5.701  1.00                 N  
ATOM    658  CA  SER    87      -1.191   0.063   6.379  1.00                 C  
ATOM    659  C   SER    87      -0.730  -0.328   7.780  1.00                 C  
ATOM    660  O   SER    87       0.407  -0.057   8.169  1.00                 O  
ATOM    661  CB  SER    87      -2.165   1.241   6.452  1.00                 C  
ATOM    662  OG  SER    87      -2.449   1.749   5.160  1.00                 O  
ATOM    663  N   SER    88      -1.619  -0.967   8.534  1.00                 N  
ATOM    664  CA  SER    88      -1.303  -1.395   9.891  1.00                 C  
ATOM    665  C   SER    88      -0.291  -2.535   9.887  1.00                 C  
ATOM    666  O   SER    88       0.383  -2.783  10.886  1.00                 O  
ATOM    667  CB  SER    88      -2.574  -1.824  10.627  1.00                 C  
ATOM    668  OG  SER    88      -3.109  -3.012  10.071  1.00                 O  
ATOM    669  N   TYR    89      -0.190  -3.225   8.756  1.00                 N  
ATOM    670  CA  TYR    89       0.739  -4.341   8.622  1.00                 C  
ATOM    671  C   TYR    89       2.053  -3.883   7.997  1.00                 C  
ATOM    672  O   TYR    89       2.064  -3.063   7.079  1.00                 O  
ATOM    673  CB  TYR    89       0.116  -5.459   7.783  1.00                 C  
ATOM    674  CG  TYR    89       1.023  -6.652   7.583  1.00                 C  
ATOM    675  OH  TYR    89       3.519  -9.935   7.049  1.00                 O  
ATOM    676  CZ  TYR    89       2.693  -8.848   7.224  1.00                 C  
ATOM    677  CD1 TYR    89       1.639  -7.267   8.666  1.00                 C  
ATOM    678  CE1 TYR    89       2.469  -8.358   8.492  1.00                 C  
ATOM    679  CD2 TYR    89       1.260  -7.160   6.312  1.00                 C  
ATOM    680  CE2 TYR    89       2.087  -8.251   6.120  1.00                 C  
ATOM    681  N   THR    90       3.159  -4.421   8.501  1.00                 N  
ATOM    682  CA  THR    90       4.479  -4.071   7.991  1.00                 C  
ATOM    683  C   THR    90       5.244  -5.312   7.545  1.00                 C  
ATOM    684  O   THR    90       5.844  -6.025   8.350  1.00                 O  
ATOM    685  CB  THR    90       5.308  -3.312   9.044  1.00                 C  
ATOM    686  OG1 THR    90       4.623  -2.111   9.420  1.00                 O  
ATOM    687  CG2 THR    90       6.671  -2.939   8.481  1.00                 C  
ATOM    688  N   GLY    91       5.224  -5.578   6.231  1.00                 N  
ATOM    689  CA  GLY    91       5.913  -6.733   5.647  1.00                 C  
ATOM    690  C   GLY    91       7.430  -6.588   5.695  1.00                 C  
ATOM    691  O   GLY    91       7.967  -5.526   6.011  1.00                 O  
ATOM    692  N   GLY    92       8.140  -7.680   5.374  1.00                 N  
ATOM    693  CA  GLY    92       9.606  -7.699   5.372  1.00                 C  
ATOM    694  C   GLY    92      10.195  -6.864   4.241  1.00                 C  
ATOM    695  O   GLY    92       9.469  -6.191   3.508  1.00                 O  
ATOM    696  N   LYS    93      11.516  -6.910   4.103  1.00                 N  
ATOM    697  CA  LYS    93      12.204  -6.159   3.060  1.00                 C  
ATOM    698  C   LYS    93      12.415  -7.020   1.819  1.00                 C  
ATOM    699  O   LYS    93      12.939  -8.130   1.903  1.00                 O  
ATOM    700  CB  LYS    93      13.546  -5.635   3.574  1.00                 C  
ATOM    701  CD  LYS    93      15.580  -4.218   3.180  1.00                 C  
ATOM    702  CE  LYS    93      16.336  -3.358   2.181  1.00                 C  
ATOM    703  CG  LYS    93      14.288  -4.751   2.584  1.00                 C  
ATOM    704  NZ  LYS    93      17.603  -2.824   2.753  1.00                 N  
ATOM    705  N   SER    94      12.003  -6.500   0.666  1.00                 N  
ATOM    706  CA  SER    94      12.157  -7.234  -0.576  1.00                 C  
ATOM    707  C   SER    94      12.067  -6.337  -1.795  1.00                 C  
ATOM    708  O   SER    94      11.328  -6.629  -2.734  1.00                 O  
ATOM    709  CB  SER    94      11.102  -8.338  -0.680  1.00                 C  
ATOM    710  OG  SER    94       9.794  -7.803  -0.586  1.00                 O  
ATOM    711  N   SER    95      12.819  -5.241  -1.778  1.00                 N  
ATOM    712  CA  SER    95      12.818  -4.298  -2.890  1.00                 C  
ATOM    713  C   SER    95      13.850  -4.696  -3.942  1.00                 C  
ATOM    714  O   SER    95      14.990  -5.029  -3.617  1.00                 O  
ATOM    715  CB  SER    95      13.094  -2.879  -2.389  1.00                 C  
ATOM    716  OG  SER    95      13.200  -1.968  -3.470  1.00                 O  
ATOM    717  N   LYS    96      13.440  -4.660  -5.207  1.00                 N  
ATOM    718  CA  LYS    96      14.326  -5.018  -6.307  1.00                 C  
ATOM    719  C   LYS    96      14.807  -3.778  -7.052  1.00                 C  
ATOM    720  O   LYS    96      14.029  -3.109  -7.732  1.00                 O  
ATOM    721  CB  LYS    96      13.621  -5.971  -7.274  1.00                 C  
ATOM    722  CD  LYS    96      12.614  -8.231  -7.697  1.00                 C  
ATOM    723  CE  LYS    96      12.304  -9.597  -7.107  1.00                 C  
ATOM    724  CG  LYS    96      13.287  -7.328  -6.676  1.00                 C  
ATOM    725  NZ  LYS    96      11.636 -10.489  -8.093  1.00                 N  
ATOM    726  N   THR    97      14.742  -3.855  -8.373  1.00                 N  
ATOM    727  CA  THR    97      15.203  -2.792  -9.256  1.00                 C  
ATOM    728  C   THR    97      14.294  -1.562  -9.289  1.00                 C  
ATOM    729  O   THR    97      13.135  -1.633  -9.708  1.00                 O  
ATOM    730  CB  THR    97      15.364  -3.291 -10.704  1.00                 C  
ATOM    731  OG1 THR    97      16.317  -4.360 -10.741  1.00                 O  
ATOM    732  CG2 THR    97      15.857  -2.168 -11.603  1.00                 C  
ATOM    733  N   LYS    98      14.804  -0.403  -8.846  1.00                 N  
ATOM    734  CA  LYS    98      13.990   0.817  -8.851  1.00                 C  
ATOM    735  C   LYS    98      13.767   1.331 -10.272  1.00                 C  
ATOM    736  O   LYS    98      14.675   1.331 -11.107  1.00                 O  
ATOM    737  CB  LYS    98      14.649   1.904  -8.000  1.00                 C  
ATOM    738  CD  LYS    98      15.317   2.728  -5.725  1.00                 C  
ATOM    739  CE  LYS    98      15.366   2.409  -4.240  1.00                 C  
ATOM    740  CG  LYS    98      14.686   1.591  -6.513  1.00                 C  
ATOM    741  NZ  LYS    98      15.995   3.508  -3.456  1.00                 N  
ATOM    742  N   ASP    99      12.552   1.778 -10.569  1.00                 N  
ATOM    743  CA  ASP    99      12.257   2.292 -11.902  1.00                 C  
ATOM    744  C   ASP    99      13.055   3.566 -12.155  1.00                 C  
ATOM    745  O   ASP    99      13.642   4.158 -11.246  1.00                 O  
ATOM    746  CB  ASP    99      10.757   2.553 -12.056  1.00                 C  
ATOM    747  CG  ASP    99      10.271   3.693 -11.183  1.00                 C  
ATOM    748  OD1 ASP    99      11.112   4.510 -10.751  1.00                 O  
ATOM    749  OD2 ASP    99       9.050   3.769 -10.931  1.00                 O  
ATOM    750  N   PRO   100      13.081   4.005 -13.410  1.00                 N  
ATOM    751  CA  PRO   100      13.810   5.211 -13.786  1.00                 C  
ATOM    752  C   PRO   100      12.949   6.464 -13.660  1.00                 C  
ATOM    753  O   PRO   100      11.893   6.590 -14.286  1.00                 O  
ATOM    754  CB  PRO   100      14.211   4.962 -15.241  1.00                 C  
ATOM    755  CD  PRO   100      12.723   3.198 -14.607  1.00                 C  
ATOM    756  CG  PRO   100      13.157   4.048 -15.769  1.00                 C  
ATOM    757  N   ASN   101      13.390   7.413 -12.843  1.00                 N  
ATOM    758  CA  ASN   101      12.683   8.680 -12.722  1.00                 C  
ATOM    759  C   ASN   101      13.698   9.774 -13.018  1.00                 C  
ATOM    760  O   ASN   101      14.762   9.857 -12.398  1.00                 O  
ATOM    761  CB  ASN   101      12.050   8.810 -11.335  1.00                 C  
ATOM    762  CG  ASN   101      10.957   7.787 -11.096  1.00                 C  
ATOM    763  OD1 ASN   101      10.056   7.623 -11.919  1.00                 O  
ATOM    764  ND2 ASN   101      11.033   7.095  -9.965  1.00                 N  
ATOM    765  N   GLN   102      13.383  10.635 -13.978  1.00                 N  
ATOM    766  CA  GLN   102      14.312  11.668 -14.406  1.00                 C  
ATOM    767  C   GLN   102      14.767  12.730 -13.417  1.00                 C  
ATOM    768  O   GLN   102      15.414  13.712 -13.793  1.00                 O  
ATOM    769  CB  GLN   102      13.741  12.443 -15.595  1.00                 C  
ATOM    770  CD  GLN   102      14.111  14.191 -17.381  1.00                 C  
ATOM    771  CG  GLN   102      14.686  13.488 -16.167  1.00                 C  
ATOM    772  OE1 GLN   102      13.018  13.861 -17.841  1.00                 O  
ATOM    773  NE2 GLN   102      14.848  15.164 -17.903  1.00                 N  
ATOM    774  N   PRO   103      14.411  12.481 -12.074  1.00                 N  
ATOM    775  CA  PRO   103      14.891  13.549 -11.192  1.00                 C  
ATOM    776  C   PRO   103      15.306  13.025  -9.821  1.00                 C  
ATOM    777  O   PRO   103      14.606  12.211  -9.218  1.00                 O  
ATOM    778  CB  PRO   103      13.697  14.499 -11.077  1.00                 C  
ATOM    779  CD  PRO   103      13.025  12.782 -12.604  1.00                 C  
ATOM    780  CG  PRO   103      12.903  14.253 -12.317  1.00                 C  
ATOM    781  N   LYS   104      16.448  13.498  -9.333  1.00                 N  
ATOM    782  CA  LYS   104      16.955  13.080  -8.032  1.00                 C  
ATOM    783  C   LYS   104      15.998  13.488  -6.917  1.00                 C  
ATOM    784  O   LYS   104      15.455  14.593  -6.926  1.00                 O  
ATOM    785  CB  LYS   104      18.342  13.675  -7.781  1.00                 C  
ATOM    786  CD  LYS   104      20.784  13.723  -8.356  1.00                 C  
ATOM    787  CE  LYS   104      21.870  13.175  -9.269  1.00                 C  
ATOM    788  CG  LYS   104      19.428  13.122  -8.689  1.00                 C  
ATOM    789  NZ  LYS   104      23.203  13.763  -8.961  1.00                 N  
ATOM    790  N   LYS   105      15.795  12.590  -5.959  1.00                 N  
ATOM    791  CA  LYS   105      14.903  12.857  -4.838  1.00                 C  
ATOM    792  C   LYS   105      15.647  13.559  -3.706  1.00                 C  
ATOM    793  O   LYS   105      16.784  13.222  -3.375  1.00                 O  
ATOM    794  CB  LYS   105      14.275  11.557  -4.331  1.00                 C  
ATOM    795  CD  LYS   105      12.741   9.616  -4.754  1.00                 C  
ATOM    796  CE  LYS   105      11.834   8.930  -5.763  1.00                 C  
ATOM    797  CG  LYS   105      13.349  10.884  -5.331  1.00                 C  
ATOM    798  NZ  LYS   105      11.269   7.660  -5.228  1.00                 N  
ATOM    799  N   PRO   106      14.993  14.560  -3.098  1.00                 N  
ATOM    800  CA  PRO   106      15.574  15.330  -1.994  1.00                 C  
ATOM    801  C   PRO   106      15.702  14.507  -0.717  1.00                 C  
ATOM    802  O   PRO   106      15.110  13.437  -0.578  1.00                 O  
ATOM    803  CB  PRO   106      14.599  16.493  -1.801  1.00                 C  
ATOM    804  CD  PRO   106      13.584  15.033  -3.402  1.00                 C  
ATOM    805  CG  PRO   106      13.283  15.957  -2.256  1.00                 C  
ATOM    806  N   MET   107      16.493  15.017   0.239  1.00                 N  
ATOM    807  CA  MET   107      16.716  14.345   1.523  1.00                 C  
ATOM    808  C   MET   107      15.473  14.356   2.407  1.00                 C  
ATOM    809  O   MET   107      14.539  15.121   2.170  1.00                 O  
ATOM    810  CB  MET   107      17.879  14.996   2.274  1.00                 C  
ATOM    811  SD  MET   107      20.584  15.527   2.554  1.00                 S  
ATOM    812  CE  MET   107      20.226  17.277   2.435  1.00                 C  
ATOM    813  CG  MET   107      19.227  14.834   1.590  1.00                 C  
ATOM    814  N   THR   108      15.470  13.504   3.427  1.00                 N  
ATOM    815  CA  THR   108      14.341  13.414   4.345  1.00                 C  
ATOM    816  C   THR   108      14.775  13.731   5.772  1.00                 C  
ATOM    817  O   THR   108      15.962  13.897   6.050  1.00                 O  
ATOM    818  CB  THR   108      13.689  12.019   4.303  1.00                 C  
ATOM    819  OG1 THR   108      14.619  11.040   4.781  1.00                 O  
ATOM    820  CG2 THR   108      13.293  11.659   2.880  1.00                 C  
ATOM    821  N   GLY   109      13.802  13.815   6.674  1.00                 N  
ATOM    822  CA  GLY   109      14.082  14.111   8.074  1.00                 C  
ATOM    823  C   GLY   109      15.277  13.308   8.576  1.00                 C  
ATOM    824  O   GLY   109      16.203  13.860   9.172  1.00                 O  
ATOM    825  N   TYR   110      15.251  12.002   8.333  1.00                 N  
ATOM    826  CA  TYR   110      16.332  11.123   8.762  1.00                 C  
ATOM    827  C   TYR   110      17.668  11.579   8.182  1.00                 C  
ATOM    828  O   TYR   110      18.683  11.607   8.878  1.00                 O  
ATOM    829  CB  TYR   110      16.043   9.678   8.350  1.00                 C  
ATOM    830  CG  TYR   110      17.117   8.697   8.763  1.00                 C  
ATOM    831  OH  TYR   110      20.069   6.004   9.913  1.00                 O  
ATOM    832  CZ  TYR   110      19.093   6.895   9.531  1.00                 C  
ATOM    833  CD1 TYR   110      17.523   8.602  10.088  1.00                 C  
ATOM    834  CE1 TYR   110      18.503   7.708  10.474  1.00                 C  
ATOM    835  CD2 TYR   110      17.722   7.869   7.826  1.00                 C  
ATOM    836  CE2 TYR   110      18.705   6.970   8.194  1.00                 C  
ATOM    837  N   PHE   111      17.659  11.934   6.901  1.00                 N  
ATOM    838  CA  PHE   111      18.869  12.387   6.225  1.00                 C  
ATOM    839  C   PHE   111      19.339  13.724   6.791  1.00                 C  
ATOM    840  O   PHE   111      20.539  13.961   6.938  1.00                 O  
ATOM    841  CB  PHE   111      18.629  12.505   4.719  1.00                 C  
ATOM    842  CG  PHE   111      18.540  11.182   4.013  1.00                 C  
ATOM    843  CZ  PHE   111      18.383   8.733   2.708  1.00                 C  
ATOM    844  CD1 PHE   111      17.318  10.683   3.599  1.00                 C  
ATOM    845  CE1 PHE   111      17.236   9.466   2.950  1.00                 C  
ATOM    846  CD2 PHE   111      19.679  10.437   3.764  1.00                 C  
ATOM    847  CE2 PHE   111      19.597   9.219   3.115  1.00                 C  
ATOM    848  N   LEU   112      18.387  14.594   7.105  1.00                 N  
ATOM    849  CA  LEU   112      18.702  15.909   7.654  1.00                 C  
ATOM    850  C   LEU   112      19.295  15.786   9.054  1.00                 C  
ATOM    851  O   LEU   112      20.178  16.554   9.436  1.00                 O  
ATOM    852  CB  LEU   112      17.452  16.790   7.685  1.00                 C  
ATOM    853  CG  LEU   112      16.894  17.224   6.328  1.00                 C  
ATOM    854  CD1 LEU   112      15.564  17.942   6.498  1.00                 C  
ATOM    855  CD2 LEU   112      17.887  18.116   5.599  1.00                 C  
ATOM    856  N   PHE   113      18.805  14.813   9.815  1.00                 N  
ATOM    857  CA  PHE   113      19.287  14.588  11.173  1.00                 C  
ATOM    858  C   PHE   113      20.658  13.919  11.160  1.00                 C  
ATOM    859  O   PHE   113      21.615  14.429  11.744  1.00                 O  
ATOM    860  CB  PHE   113      18.291  13.735  11.961  1.00                 C  
ATOM    861  CG  PHE   113      18.720  13.449  13.372  1.00                 C  
ATOM    862  CZ  PHE   113      19.516  12.914  15.980  1.00                 C  
ATOM    863  CD1 PHE   113      18.582  14.408  14.360  1.00                 C  
ATOM    864  CE1 PHE   113      18.977  14.145  15.658  1.00                 C  
ATOM    865  CD2 PHE   113      19.261  12.222  13.710  1.00                 C  
ATOM    866  CE2 PHE   113      19.656  11.959  15.008  1.00                 C  
ATOM    867  N   LEU   114      20.745  12.775  10.490  1.00                 N  
ATOM    868  CA  LEU   114      21.999  12.035  10.401  1.00                 C  
ATOM    869  C   LEU   114      23.079  12.874   9.727  1.00                 C  
ATOM    870  O   LEU   114      24.266  12.725  10.018  1.00                 O  
ATOM    871  CB  LEU   114      21.795  10.725   9.638  1.00                 C  
ATOM    872  CG  LEU   114      23.021   9.818   9.507  1.00                 C  
ATOM    873  CD1 LEU   114      23.529   9.400  10.878  1.00                 C  
ATOM    874  CD2 LEU   114      22.696   8.593   8.667  1.00                 C  
ATOM    875  N   ALA   115      22.660  13.755   8.824  1.00                 N  
ATOM    876  CA  ALA   115      23.593  14.614   8.105  1.00                 C  
ATOM    877  C   ALA   115      24.105  15.734   9.005  1.00                 C  
ATOM    878  O   ALA   115      25.279  16.100   8.950  1.00                 O  
ATOM    879  CB  ALA   115      22.931  15.196   6.865  1.00                 C  
ATOM    880  N   ASP   116      23.216  16.273   9.833  1.00                 N  
ATOM    881  CA  ASP   116      23.578  17.351  10.745  1.00                 C  
ATOM    882  C   ASP   116      24.309  16.807  11.969  1.00                 C  
ATOM    883  O   ASP   116      24.961  17.554  12.699  1.00                 O  
ATOM    884  CB  ASP   116      22.333  18.129  11.176  1.00                 C  
ATOM    885  CG  ASP   116      21.718  18.921  10.039  1.00                 C  
ATOM    886  OD1 ASP   116      22.407  19.128   9.019  1.00                 O  
ATOM    887  OD2 ASP   116      20.546  19.334  10.169  1.00                 O  
ATOM    888  N   PHE   117      24.195  15.502  12.186  1.00                 N  
ATOM    889  CA  PHE   117      24.842  14.857  13.323  1.00                 C  
ATOM    890  C   PHE   117      26.158  14.209  12.905  1.00                 C  
ATOM    891  O   PHE   117      27.060  14.025  13.722  1.00                 O  
ATOM    892  CB  PHE   117      23.914  13.813  13.946  1.00                 C  
ATOM    893  CG  PHE   117      24.492  13.131  15.153  1.00                 C  
ATOM    894  CZ  PHE   117      25.563  11.864  17.384  1.00                 C  
ATOM    895  CD1 PHE   117      24.565  13.789  16.369  1.00                 C  
ATOM    896  CE1 PHE   117      25.097  13.162  17.479  1.00                 C  
ATOM    897  CD2 PHE   117      24.962  11.832  15.074  1.00                 C  
ATOM    898  CE2 PHE   117      25.494  11.205  16.184  1.00                 C  
ATOM    899  N   ARG   118      26.260  13.865  11.625  1.00                 N  
ATOM    900  CA  ARG   118      27.465  13.237  11.097  1.00                 C  
ATOM    901  C   ARG   118      28.705  14.053  11.452  1.00                 C  
ATOM    902  O   ARG   118      29.682  13.538  11.996  1.00                 O  
ATOM    903  CB  ARG   118      27.361  13.068   9.580  1.00                 C  
ATOM    904  CD  ARG   118      28.464  12.398   7.428  1.00                 C  
ATOM    905  NE  ARG   118      28.478  13.747   6.867  1.00                 N  
ATOM    906  CG  ARG   118      28.574  12.410   8.944  1.00                 C  
ATOM    907  CZ  ARG   118      28.087  14.047   5.633  1.00                 C  
ATOM    908  NH1 ARG   118      28.135  15.302   5.209  1.00                 N  
ATOM    909  NH2 ARG   118      27.650  13.090   4.825  1.00                 N  
ATOM    910  N   GLU   119      28.665  15.356  11.138  1.00                 N  
ATOM    911  CA  GLU   119      29.777  16.271  11.416  1.00                 C  
ATOM    912  C   GLU   119      29.952  16.535  12.907  1.00                 C  
ATOM    913  O   GLU   119      30.916  17.175  13.326  1.00                 O  
ATOM    914  CB  GLU   119      29.573  17.600  10.685  1.00                 C  
ATOM    915  CD  GLU   119      31.010  17.076   8.675  1.00                 C  
ATOM    916  CG  GLU   119      29.639  17.491   9.170  1.00                 C  
ATOM    917  OE1 GLU   119      31.981  17.824   8.918  1.00                 O  
ATOM    918  OE2 GLU   119      31.114  16.004   8.043  1.00                 O  
ATOM    919  N   LYS   120      29.013  16.038  13.705  1.00                 N  
ATOM    920  CA  LYS   120      29.064  16.218  15.151  1.00                 C  
ATOM    921  C   LYS   120      29.722  15.019  15.827  1.00                 C  
ATOM    922  O   LYS   120      30.650  15.175  16.621  1.00                 O  
ATOM    923  CB  LYS   120      27.658  16.435  15.714  1.00                 C  
ATOM    924  CD  LYS   120      25.619  17.890  15.873  1.00                 C  
ATOM    925  CE  LYS   120      24.956  19.176  15.408  1.00                 C  
ATOM    926  CG  LYS   120      26.996  17.722  15.251  1.00                 C  
ATOM    927  NZ  LYS   120      23.588  19.332  15.974  1.00                 N  
ATOM    928  N   ASN   121      30.369  15.250  16.967  1.00                 N  
ATOM    929  CA  ASN   121      31.029  14.178  17.716  1.00                 C  
ATOM    930  C   ASN   121      31.925  13.338  16.810  1.00                 C  
ATOM    931  O   ASN   121      31.928  12.106  16.869  1.00                 O  
ATOM    932  CB  ASN   121      29.992  13.295  18.413  1.00                 C  
ATOM    933  CG  ASN   121      29.203  14.044  19.468  1.00                 C  
ATOM    934  OD1 ASN   121      29.754  14.862  20.205  1.00                 O  
ATOM    935  ND2 ASN   121      27.907  13.767  19.544  1.00                 N  
ATOM    936  N   LYS   122      32.702  13.995  15.956  1.00                 N  
ATOM    937  CA  LYS   122      33.574  13.278  15.038  1.00                 C  
ATOM    938  C   LYS   122      34.601  12.411  15.753  1.00                 C  
ATOM    939  O   LYS   122      35.078  11.403  15.225  1.00                 O  
ATOM    940  CB  LYS   122      34.301  14.257  14.114  1.00                 C  
ATOM    941  CD  LYS   122      34.185  15.890  12.212  1.00                 C  
ATOM    942  CE  LYS   122      33.287  16.554  11.180  1.00                 C  
ATOM    943  CG  LYS   122      33.401  14.930  13.091  1.00                 C  
ATOM    944  NZ  LYS   122      34.034  17.528  10.338  1.00                 N  
ATOM    945  N   GLY   123      34.958  12.795  16.973  1.00                 N  
ATOM    946  CA  GLY   123      35.921  12.017  17.731  1.00                 C  
ATOM    947  C   GLY   123      35.387  10.628  18.033  1.00                 C  
ATOM    948  O   GLY   123      36.135   9.704  18.365  1.00                 O  
ATOM    949  N   LYS   124      34.074  10.457  17.923  1.00                 N  
ATOM    950  CA  LYS   124      33.454   9.159  18.183  1.00                 C  
ATOM    951  C   LYS   124      33.154   8.395  16.889  1.00                 C  
ATOM    952  O   LYS   124      33.021   7.168  16.867  1.00                 O  
ATOM    953  CB  LYS   124      32.164   9.333  18.986  1.00                 C  
ATOM    954  CD  LYS   124      31.056  10.014  21.133  1.00                 C  
ATOM    955  CE  LYS   124      31.268  10.542  22.542  1.00                 C  
ATOM    956  CG  LYS   124      32.375   9.873  20.391  1.00                 C  
ATOM    957  NZ  LYS   124      29.983  10.696  23.278  1.00                 N  
ATOM    958  N   ASP   125      33.047   9.139  15.787  1.00                 N  
ATOM    959  CA  ASP   125      32.752   8.598  14.458  1.00                 C  
ATOM    960  C   ASP   125      33.978   7.920  13.840  1.00                 C  
ATOM    961  O   ASP   125      34.951   8.570  13.446  1.00                 O  
ATOM    962  CB  ASP   125      32.248   9.704  13.529  1.00                 C  
ATOM    963  CG  ASP   125      30.871  10.207  13.916  1.00                 C  
ATOM    964  OD1 ASP   125      30.009   9.373  14.262  1.00                 O  
ATOM    965  OD2 ASP   125      30.654  11.437  13.872  1.00                 O  
ATOM    966  N   ILE   126      33.941   6.596  13.750  1.00                 N  
ATOM    967  CA  ILE   126      35.061   5.838  13.205  1.00                 C  
ATOM    968  C   ILE   126      35.326   6.062  11.716  1.00                 C  
ATOM    969  O   ILE   126      36.439   6.401  11.305  1.00                 O  
ATOM    970  CB  ILE   126      34.879   4.325  13.426  1.00                 C  
ATOM    971  CD1 ILE   126      34.512   2.583  15.251  1.00                 C  
ATOM    972  CG1 ILE   126      34.957   3.990  14.917  1.00                 C  
ATOM    973  CG2 ILE   126      35.900   3.542  12.615  1.00                 C  
ATOM    974  N   PRO   127      34.289   5.778  10.874  1.00                 N  
ATOM    975  CA  PRO   127      34.511   6.166   9.486  1.00                 C  
ATOM    976  C   PRO   127      33.192   6.512   8.801  1.00                 C  
ATOM    977  O   PRO   127      32.127   6.052   9.213  1.00                 O  
ATOM    978  CB  PRO   127      35.167   4.935   8.858  1.00                 C  
ATOM    979  CD  PRO   127      34.525   4.301  11.075  1.00                 C  
ATOM    980  CG  PRO   127      34.663   3.788   9.669  1.00                 C  
ATOM    981  N   ASN   128      33.272   7.326   7.753  1.00                 N  
ATOM    982  CA  ASN   128      32.086   7.733   7.010  1.00                 C  
ATOM    983  C   ASN   128      31.053   6.613   6.967  1.00                 C  
ATOM    984  O   ASN   128      29.862   6.845   7.170  1.00                 O  
ATOM    985  CB  ASN   128      32.465   8.171   5.594  1.00                 C  
ATOM    986  CG  ASN   128      33.176   9.509   5.569  1.00                 C  
ATOM    987  OD1 ASN   128      33.087  10.288   6.518  1.00                 O  
ATOM    988  ND2 ASN   128      33.886   9.780   4.480  1.00                 N  
ATOM    989  N   LYS   129      31.518   5.396   6.704  1.00                 N  
ATOM    990  CA  LYS   129      30.621   4.256   6.641  1.00                 C  
ATOM    991  C   LYS   129      29.962   3.963   7.974  1.00                 C  
ATOM    992  O   LYS   129      28.743   4.072   8.109  1.00                 O  
ATOM    993  CB  LYS   129      31.370   3.011   6.161  1.00                 C  
ATOM    994  CD  LYS   129      31.282   0.598   5.476  1.00                 C  
ATOM    995  CE  LYS   129      32.286   0.052   6.478  1.00                 C  
ATOM    996  CG  LYS   129      30.502   1.767   6.056  1.00                 C  
ATOM    997  NZ  LYS   129      32.962  -1.175   5.974  1.00                 N  
ATOM    998  N   GLU   130      30.769   3.588   8.961  1.00                 N  
ATOM    999  CA  GLU   130      30.256   3.277  10.290  1.00                 C  
ATOM   1000  C   GLU   130      29.437   4.439  10.843  1.00                 C  
ATOM   1001  O   GLU   130      28.257   4.286  11.159  1.00                 O  
ATOM   1002  CB  GLU   130      31.405   2.940  11.243  1.00                 C  
ATOM   1003  CD  GLU   130      30.179   1.272  12.689  1.00                 C  
ATOM   1004  CG  GLU   130      30.958   2.572  12.648  1.00                 C  
ATOM   1005  OE1 GLU   130      30.302   0.475  11.736  1.00                 O  
ATOM   1006  OE2 GLU   130      29.444   1.051  13.675  1.00                 O  
ATOM   1007  N   LEU   131      30.072   5.602  10.957  1.00                 N  
ATOM   1008  CA  LEU   131      29.402   6.790  11.472  1.00                 C  
ATOM   1009  C   LEU   131      27.937   6.820  11.053  1.00                 C  
ATOM   1010  O   LEU   131      27.045   6.976  11.887  1.00                 O  
ATOM   1011  CB  LEU   131      30.112   8.057  10.990  1.00                 C  
ATOM   1012  CG  LEU   131      29.646   9.374  11.614  1.00                 C  
ATOM   1013  CD1 LEU   131      30.690  10.462  11.415  1.00                 C  
ATOM   1014  CD2 LEU   131      28.313   9.806  11.024  1.00                 C  
ATOM   1015  N   LEU   132      27.695   6.670   9.755  1.00                 N  
ATOM   1016  CA  LEU   132      26.337   6.677   9.225  1.00                 C  
ATOM   1017  C   LEU   132      25.537   5.489   9.749  1.00                 C  
ATOM   1018  O   LEU   132      24.410   5.645  10.220  1.00                 O  
ATOM   1019  CB  LEU   132      26.359   6.662   7.695  1.00                 C  
ATOM   1020  CG  LEU   132      26.858   7.937   7.012  1.00                 C  
ATOM   1021  CD1 LEU   132      27.020   7.717   5.516  1.00                 C  
ATOM   1022  CD2 LEU   132      25.908   9.095   7.276  1.00                 C  
ATOM   1023  N   LYS   133      26.125   4.301   9.663  1.00                 N  
ATOM   1024  CA  LYS   133      25.468   3.086  10.129  1.00                 C  
ATOM   1025  C   LYS   133      25.064   3.213  11.594  1.00                 C  
ATOM   1026  O   LYS   133      24.171   2.509  12.066  1.00                 O  
ATOM   1027  CB  LYS   133      26.383   1.875   9.937  1.00                 C  
ATOM   1028  CD  LYS   133      27.525   0.285   8.366  1.00                 C  
ATOM   1029  CE  LYS   133      27.727  -0.116   6.914  1.00                 C  
ATOM   1030  CG  LYS   133      26.604   1.488   8.483  1.00                 C  
ATOM   1031  NZ  LYS   133      28.658  -1.270   6.781  1.00                 N  
ATOM   1032  N   MET   134      25.725   4.117  12.309  1.00                 N  
ATOM   1033  CA  MET   134      25.432   4.340  13.720  1.00                 C  
ATOM   1034  C   MET   134      24.191   5.211  13.888  1.00                 C  
ATOM   1035  O   MET   134      23.457   5.081  14.868  1.00                 O  
ATOM   1036  CB  MET   134      26.629   4.986  14.420  1.00                 C  
ATOM   1037  SD  MET   134      27.503   2.540  15.384  1.00                 S  
ATOM   1038  CE  MET   134      27.181   3.141  17.040  1.00                 C  
ATOM   1039  CG  MET   134      27.849   4.085  14.522  1.00                 C  
ATOM   1040  N   ALA   135      23.961   6.097  12.925  1.00                 N  
ATOM   1041  CA  ALA   135      22.807   6.988  12.965  1.00                 C  
ATOM   1042  C   ALA   135      21.533   6.247  12.572  1.00                 C  
ATOM   1043  O   ALA   135      20.426   6.692  12.872  1.00                 O  
ATOM   1044  CB  ALA   135      23.026   8.181  12.047  1.00                 C  
ATOM   1045  N   GLY   136      21.698   5.113  11.899  1.00                 N  
ATOM   1046  CA  GLY   136      20.553   4.327  11.477  1.00                 C  
ATOM   1047  C   GLY   136      19.633   3.977  12.630  1.00                 C  
ATOM   1048  O   GLY   136      18.415   3.930  12.467  1.00                 O  
ATOM   1049  N   GLU   137      20.219   3.730  13.798  1.00                 N  
ATOM   1050  CA  GLU   137      19.442   3.381  14.982  1.00                 C  
ATOM   1051  C   GLU   137      19.046   4.631  15.762  1.00                 C  
ATOM   1052  O   GLU   137      17.949   4.710  16.313  1.00                 O  
ATOM   1053  CB  GLU   137      20.233   2.427  15.880  1.00                 C  
ATOM   1054  CD  GLU   137      19.198   0.285  15.031  1.00                 C  
ATOM   1055  CG  GLU   137      20.480   1.059  15.266  1.00                 C  
ATOM   1056  OE1 GLU   137      18.170   0.638  15.646  1.00                 O  
ATOM   1057  OE2 GLU   137      19.221  -0.674  14.231  1.00                 O  
ATOM   1058  N   GLU   138      19.949   5.606  15.804  1.00                 N  
ATOM   1059  CA  GLU   138      19.694   6.853  16.515  1.00                 C  
ATOM   1060  C   GLU   138      18.359   7.457  16.093  1.00                 C  
ATOM   1061  O   GLU   138      17.576   7.904  16.931  1.00                 O  
ATOM   1062  CB  GLU   138      20.827   7.852  16.269  1.00                 C  
ATOM   1063  CD  GLU   138      21.841  10.103  16.800  1.00                 C  
ATOM   1064  CG  GLU   138      20.672   9.164  17.020  1.00                 C  
ATOM   1065  OE1 GLU   138      22.761   9.738  16.037  1.00                 O  
ATOM   1066  OE2 GLU   138      21.838  11.204  17.389  1.00                 O  
ATOM   1067  N   TRP   139      18.105   7.467  14.789  1.00                 N  
ATOM   1068  CA  TRP   139      16.864   8.017  14.256  1.00                 C  
ATOM   1069  C   TRP   139      15.662   7.207  14.730  1.00                 C  
ATOM   1070  O   TRP   139      14.679   7.764  15.215  1.00                 O  
ATOM   1071  CB  TRP   139      16.907   8.053  12.727  1.00                 C  
ATOM   1072  CG  TRP   139      15.663   8.610  12.105  1.00                 C  
ATOM   1073  CD1 TRP   139      15.395   9.922  11.844  1.00                 C  
ATOM   1074  NE1 TRP   139      14.153  10.047  11.269  1.00                 N  
ATOM   1075  CD2 TRP   139      14.518   7.870  11.666  1.00                 C  
ATOM   1076  CE2 TRP   139      13.595   8.798  11.150  1.00                 C  
ATOM   1077  CH2 TRP   139      12.058   7.081  10.637  1.00                 C  
ATOM   1078  CZ2 TRP   139      12.360   8.414  10.632  1.00                 C  
ATOM   1079  CE3 TRP   139      14.182   6.512  11.659  1.00                 C  
ATOM   1080  CZ3 TRP   139      12.956   6.136  11.144  1.00                 C  
ATOM   1081  N   ARG   140      15.749   5.888  14.586  1.00                 N  
ATOM   1082  CA  ARG   140      14.667   5.001  14.999  1.00                 C  
ATOM   1083  C   ARG   140      14.220   5.317  16.423  1.00                 C  
ATOM   1084  O   ARG   140      13.026   5.335  16.720  1.00                 O  
ATOM   1085  CB  ARG   140      15.103   3.538  14.894  1.00                 C  
ATOM   1086  CD  ARG   140      14.538   1.112  15.198  1.00                 C  
ATOM   1087  NE  ARG   140      15.594   0.871  16.178  1.00                 N  
ATOM   1088  CG  ARG   140      14.018   2.539  15.260  1.00                 C  
ATOM   1089  CZ  ARG   140      15.376   0.634  17.468  1.00                 C  
ATOM   1090  NH1 ARG   140      16.398   0.426  18.286  1.00                 N  
ATOM   1091  NH2 ARG   140      14.136   0.607  17.936  1.00                 N  
ATOM   1092  N   GLU   141      15.187   5.564  17.301  1.00                 N  
ATOM   1093  CA  GLU   141      14.893   5.879  18.694  1.00                 C  
ATOM   1094  C   GLU   141      14.311   7.284  18.823  1.00                 C  
ATOM   1095  O   GLU   141      13.384   7.515  19.600  1.00                 O  
ATOM   1096  CB  GLU   141      16.154   5.749  19.550  1.00                 C  
ATOM   1097  CD  GLU   141      17.930   4.236  20.520  1.00                 C  
ATOM   1098  CG  GLU   141      16.646   4.320  19.717  1.00                 C  
ATOM   1099  OE1 GLU   141      18.537   5.296  20.782  1.00                 O  
ATOM   1100  OE2 GLU   141      18.328   3.111  20.887  1.00                 O  
ATOM   1101  N   MET   142      14.862   8.219  18.056  1.00                 N  
ATOM   1102  CA  MET   142      14.399   9.601  18.085  1.00                 C  
ATOM   1103  C   MET   142      12.876   9.670  18.121  1.00                 C  
ATOM   1104  O   MET   142      12.195   8.920  17.422  1.00                 O  
ATOM   1105  CB  MET   142      14.931  10.370  16.874  1.00                 C  
ATOM   1106  SD  MET   142      16.932  11.683  18.269  1.00                 S  
ATOM   1107  CE  MET   142      18.699  11.777  17.993  1.00                 C  
ATOM   1108  CG  MET   142      16.430  10.616  16.905  1.00                 C  
ATOM   1109  N   ASP   143      12.349  10.576  18.938  1.00                 N  
ATOM   1110  CA  ASP   143      10.906  10.744  19.062  1.00                 C  
ATOM   1111  C   ASP   143      10.338  11.508  17.870  1.00                 C  
ATOM   1112  O   ASP   143      10.995  12.388  17.315  1.00                 O  
ATOM   1113  CB  ASP   143      10.561  11.469  20.364  1.00                 C  
ATOM   1114  CG  ASP   143      10.821  10.618  21.592  1.00                 C  
ATOM   1115  OD1 ASP   143      11.020   9.395  21.435  1.00                 O  
ATOM   1116  OD2 ASP   143      10.825  11.175  22.710  1.00                 O  
ATOM   1117  N   ASP   144       9.115  11.164  17.482  1.00                 N  
ATOM   1118  CA  ASP   144       8.458  11.818  16.357  1.00                 C  
ATOM   1119  C   ASP   144       8.532  13.336  16.485  1.00                 C  
ATOM   1120  O   ASP   144       8.870  14.033  15.529  1.00                 O  
ATOM   1121  CB  ASP   144       6.999  11.370  16.254  1.00                 C  
ATOM   1122  CG  ASP   144       6.862   9.937  15.779  1.00                 C  
ATOM   1123  OD1 ASP   144       7.860   9.379  15.277  1.00                 O  
ATOM   1124  OD2 ASP   144       5.755   9.371  15.908  1.00                 O  
ATOM   1125  N   SER   145       8.212  13.840  17.671  1.00                 N  
ATOM   1126  CA  SER   145       8.242  15.276  17.925  1.00                 C  
ATOM   1127  C   SER   145       9.574  15.878  17.486  1.00                 C  
ATOM   1128  O   SER   145       9.610  16.920  16.833  1.00                 O  
ATOM   1129  CB  SER   145       7.995  15.563  19.407  1.00                 C  
ATOM   1130  OG  SER   145       6.681  15.191  19.787  1.00                 O  
ATOM   1131  N   GLU   146      10.665  15.214  17.852  1.00                 N  
ATOM   1132  CA  GLU   146      12.000  15.683  17.496  1.00                 C  
ATOM   1133  C   GLU   146      12.159  15.772  15.982  1.00                 C  
ATOM   1134  O   GLU   146      13.024  16.489  15.479  1.00                 O  
ATOM   1135  CB  GLU   146      13.067  14.759  18.086  1.00                 C  
ATOM   1136  CD  GLU   146      14.224  13.876  20.151  1.00                 C  
ATOM   1137  CG  GLU   146      13.173  14.822  19.601  1.00                 C  
ATOM   1138  OE1 GLU   146      14.098  12.654  19.927  1.00                 O  
ATOM   1139  OE2 GLU   146      15.172  14.358  20.806  1.00                 O  
ATOM   1140  N   LYS   147      11.320  15.038  15.260  1.00                 N  
ATOM   1141  CA  LYS   147      11.366  15.033  13.802  1.00                 C  
ATOM   1142  C   LYS   147      10.433  16.092  13.225  1.00                 C  
ATOM   1143  O   LYS   147      10.224  16.153  12.013  1.00                 O  
ATOM   1144  CB  LYS   147      10.997  13.651  13.259  1.00                 C  
ATOM   1145  CD  LYS   147      11.603  11.230  12.991  1.00                 C  
ATOM   1146  CE  LYS   147      10.389  10.600  13.654  1.00                 C  
ATOM   1147  CG  LYS   147      11.969  12.550  13.650  1.00                 C  
ATOM   1148  NZ  LYS   147      10.668  10.207  15.063  1.00                 N  
ATOM   1149  N   MET   148       9.875  16.923  14.099  1.00                 N  
ATOM   1150  CA  MET   148       8.965  17.980  13.674  1.00                 C  
ATOM   1151  C   MET   148       9.608  18.854  12.603  1.00                 C  
ATOM   1152  O   MET   148       9.101  18.986  11.488  1.00                 O  
ATOM   1153  CB  MET   148       8.542  18.836  14.870  1.00                 C  
ATOM   1154  SD  MET   148       7.030  20.879  15.973  1.00                 S  
ATOM   1155  CE  MET   148       6.189  19.664  16.985  1.00                 C  
ATOM   1156  CG  MET   148       7.484  19.877  14.544  1.00                 C  
ATOM   1157  N   PRO   149      10.751  19.467  12.945  1.00                 N  
ATOM   1158  CA  PRO   149      11.488  20.339  12.026  1.00                 C  
ATOM   1159  C   PRO   149      12.132  19.564  10.882  1.00                 C  
ATOM   1160  O   PRO   149      12.063  19.975   9.724  1.00                 O  
ATOM   1161  CB  PRO   149      12.551  20.995  12.910  1.00                 C  
ATOM   1162  CD  PRO   149      11.204  19.680  14.389  1.00                 C  
ATOM   1163  CG  PRO   149      11.962  20.973  14.281  1.00                 C  
ATOM   1164  N   TYR   150      12.757  18.439  11.214  1.00                 N  
ATOM   1165  CA  TYR   150      13.415  17.607  10.214  1.00                 C  
ATOM   1166  C   TYR   150      12.428  17.164   9.138  1.00                 C  
ATOM   1167  O   TYR   150      12.812  16.900   8.000  1.00                 O  
ATOM   1168  CB  TYR   150      14.060  16.386  10.873  1.00                 C  
ATOM   1169  CG  TYR   150      15.300  16.707  11.677  1.00                 C  
ATOM   1170  OH  TYR   150      18.702  17.586  13.900  1.00                 O  
ATOM   1171  CZ  TYR   150      17.577  17.296  13.163  1.00                 C  
ATOM   1172  CD1 TYR   150      15.335  16.489  13.048  1.00                 C  
ATOM   1173  CE1 TYR   150      16.464  16.779  13.790  1.00                 C  
ATOM   1174  CD2 TYR   150      16.431  17.228  11.061  1.00                 C  
ATOM   1175  CE2 TYR   150      17.569  17.525  11.788  1.00                 C  
ATOM   1176  N   GLU   151      11.154  17.086   9.510  1.00                 N  
ATOM   1177  CA  GLU   151      10.111  16.675   8.577  1.00                 C  
ATOM   1178  C   GLU   151       9.512  17.884   7.863  1.00                 C  
ATOM   1179  O   GLU   151       9.600  18.004   6.641  1.00                 O  
ATOM   1180  CB  GLU   151       9.015  15.896   9.308  1.00                 C  
ATOM   1181  CD  GLU   151       6.884  14.551   9.146  1.00                 C  
ATOM   1182  CG  GLU   151       7.913  15.376   8.399  1.00                 C  
ATOM   1183  OE1 GLU   151       7.046  14.365  10.370  1.00                 O  
ATOM   1184  OE2 GLU   151       5.914  14.091   8.507  1.00                 O  
ATOM   1185  N   LYS   152       8.903  18.777   8.635  1.00                 N  
ATOM   1186  CA  LYS   152       8.289  19.977   8.079  1.00                 C  
ATOM   1187  C   LYS   152       9.165  20.579   6.985  1.00                 C  
ATOM   1188  O   LYS   152       8.704  20.820   5.869  1.00                 O  
ATOM   1189  CB  LYS   152       8.035  21.008   9.180  1.00                 C  
ATOM   1190  CD  LYS   152       7.087  23.235   9.847  1.00                 C  
ATOM   1191  CE  LYS   152       6.445  24.522   9.357  1.00                 C  
ATOM   1192  CG  LYS   152       7.362  22.282   8.695  1.00                 C  
ATOM   1193  NZ  LYS   152       6.170  25.466  10.475  1.00                 N  
ATOM   1194  N   LYS   153      10.430  20.819   7.311  1.00                 N  
ATOM   1195  CA  LYS   153      11.372  21.389   6.355  1.00                 C  
ATOM   1196  C   LYS   153      11.426  20.554   5.079  1.00                 C  
ATOM   1197  O   LYS   153      11.193  21.063   3.983  1.00                 O  
ATOM   1198  CB  LYS   153      12.766  21.496   6.975  1.00                 C  
ATOM   1199  CD  LYS   153      15.154  22.238   6.754  1.00                 C  
ATOM   1200  CE  LYS   153      16.205  22.823   5.825  1.00                 C  
ATOM   1201  CG  LYS   153      13.809  22.111   6.056  1.00                 C  
ATOM   1202  NZ  LYS   153      17.528  22.953   6.495  1.00                 N  
ATOM   1203  N   SER   154      11.734  19.270   5.231  1.00                 N  
ATOM   1204  CA  SER   154      11.815  18.365   4.091  1.00                 C  
ATOM   1205  C   SER   154      10.631  18.560   3.150  1.00                 C  
ATOM   1206  O   SER   154      10.806  18.699   1.940  1.00                 O  
ATOM   1207  CB  SER   154      11.876  16.911   4.564  1.00                 C  
ATOM   1208  OG  SER   154      11.951  16.020   3.465  1.00                 O  
ATOM   1209  N   GLN   155       9.428  18.569   3.713  1.00                 N  
ATOM   1210  CA  GLN   155       8.216  18.749   2.924  1.00                 C  
ATOM   1211  C   GLN   155       8.410  19.820   1.856  1.00                 C  
ATOM   1212  O   GLN   155       8.158  19.586   0.674  1.00                 O  
ATOM   1213  CB  GLN   155       7.038  19.116   3.828  1.00                 C  
ATOM   1214  CD  GLN   155       5.240  17.893   2.542  1.00                 C  
ATOM   1215  CG  GLN   155       5.707  19.222   3.101  1.00                 C  
ATOM   1216  OE1 GLN   155       5.140  16.904   3.269  1.00                 O  
ATOM   1217  NE2 GLN   155       4.954  17.865   1.246  1.00                 N  
ATOM   1218  N   GLU   156       8.859  20.997   2.280  1.00                 N  
ATOM   1219  CA  GLU   156       9.088  22.105   1.360  1.00                 C  
ATOM   1220  C   GLU   156       9.940  21.662   0.175  1.00                 C  
ATOM   1221  O   GLU   156       9.580  21.888  -0.981  1.00                 O  
ATOM   1222  CB  GLU   156       9.759  23.273   2.085  1.00                 C  
ATOM   1223  CD  GLU   156       8.730  25.159   0.756  1.00                 C  
ATOM   1224  CG  GLU   156      10.012  24.487   1.205  1.00                 C  
ATOM   1225  OE1 GLU   156       7.679  24.915   1.386  1.00                 O  
ATOM   1226  OE2 GLU   156       8.775  25.930  -0.225  1.00                 O  
ATOM   1227  N   GLY   157      11.070  21.028   0.469  1.00                 N  
ATOM   1228  CA  GLY   157      11.974  20.551  -0.572  1.00                 C  
ATOM   1229  C   GLY   157      11.232  19.675  -1.577  1.00                 C  
ATOM   1230  O   GLY   157      11.330  19.880  -2.787  1.00                 O  
ATOM   1231  N   GLN   158      10.488  18.700  -1.067  1.00                 N  
ATOM   1232  CA  GLN   158       9.726  17.794  -1.918  1.00                 C  
ATOM   1233  C   GLN   158       9.111  18.542  -3.096  1.00                 C  
ATOM   1234  O   GLN   158       9.214  18.105  -4.242  1.00                 O  
ATOM   1235  CB  GLN   158       8.633  17.092  -1.110  1.00                 C  
ATOM   1236  CD  GLN   158       8.711  14.870  -2.308  1.00                 C  
ATOM   1237  CG  GLN   158       7.853  16.049  -1.895  1.00                 C  
ATOM   1238  OE1 GLN   158       9.691  14.538  -1.641  1.00                 O  
ATOM   1239  NE2 GLN   158       8.344  14.232  -3.414  1.00                 N  
ATOM   1240  N   LYS   159       8.474  19.672  -2.806  1.00                 N  
ATOM   1241  CA  LYS   159       7.843  20.480  -3.843  1.00                 C  
ATOM   1242  C   LYS   159       8.726  20.557  -5.086  1.00                 C  
ATOM   1243  O   LYS   159       8.298  20.216  -6.188  1.00                 O  
ATOM   1244  CB  LYS   159       7.544  21.886  -3.319  1.00                 C  
ATOM   1245  CD  LYS   159       6.194  23.362  -1.803  1.00                 C  
ATOM   1246  CE  LYS   159       5.086  23.415  -0.764  1.00                 C  
ATOM   1247  CG  LYS   159       6.431  21.940  -2.286  1.00                 C  
ATOM   1248  NZ  LYS   159       4.870  24.796  -0.252  1.00                 N  
ATOM   1249  N   VAL   160       9.962  21.007  -4.899  1.00                 N  
ATOM   1250  CA  VAL   160      10.908  21.129  -6.002  1.00                 C  
ATOM   1251  C   VAL   160      10.919  19.862  -6.851  1.00                 C  
ATOM   1252  O   VAL   160      10.919  19.927  -8.081  1.00                 O  
ATOM   1253  CB  VAL   160      12.330  21.433  -5.495  1.00                 C  
ATOM   1254  CG1 VAL   160      13.333  21.341  -6.635  1.00                 C  
ATOM   1255  CG2 VAL   160      12.382  22.806  -4.844  1.00                 C  
ATOM   1256  N   TYR   161      10.927  18.711  -6.188  1.00                 N  
ATOM   1257  CA  TYR   161      10.939  17.429  -6.883  1.00                 C  
ATOM   1258  C   TYR   161       9.616  17.187  -7.604  1.00                 C  
ATOM   1259  O   TYR   161       9.593  16.903  -8.801  1.00                 O  
ATOM   1260  CB  TYR   161      11.221  16.290  -5.901  1.00                 C  
ATOM   1261  CG  TYR   161      11.241  14.920  -6.542  1.00                 C  
ATOM   1262  OH  TYR   161      11.312  11.157  -8.308  1.00                 O  
ATOM   1263  CZ  TYR   161      11.287  12.402  -7.723  1.00                 C  
ATOM   1264  CD1 TYR   161      12.347  14.488  -7.262  1.00                 C  
ATOM   1265  CE1 TYR   161      12.375  13.238  -7.850  1.00                 C  
ATOM   1266  CD2 TYR   161      10.154  14.064  -6.424  1.00                 C  
ATOM   1267  CE2 TYR   161      10.164  12.810  -7.005  1.00                 C  
ATOM   1268  N   GLU   162       8.517  17.303  -6.865  1.00                 N  
ATOM   1269  CA  GLU   162       7.190  17.098  -7.433  1.00                 C  
ATOM   1270  C   GLU   162       6.985  17.973  -8.667  1.00                 C  
ATOM   1271  O   GLU   162       6.215  17.630  -9.564  1.00                 O  
ATOM   1272  CB  GLU   162       6.110  17.393  -6.391  1.00                 C  
ATOM   1273  CD  GLU   162       5.665  14.996  -5.729  1.00                 C  
ATOM   1274  CG  GLU   162       6.050  16.384  -5.256  1.00                 C  
ATOM   1275  OE1 GLU   162       4.642  14.872  -6.435  1.00                 O  
ATOM   1276  OE2 GLU   162       6.386  14.033  -5.395  1.00                 O  
ATOM   1277  N   VAL   163       7.679  19.105  -8.704  1.00                 N  
ATOM   1278  CA  VAL   163       7.576  20.030  -9.826  1.00                 C  
ATOM   1279  C   VAL   163       8.409  19.547 -11.008  1.00                 C  
ATOM   1280  O   VAL   163       7.970  19.610 -12.157  1.00                 O  
ATOM   1281  CB  VAL   163       8.010  21.453  -9.426  1.00                 C  
ATOM   1282  CG1 VAL   163       8.050  22.360 -10.646  1.00                 C  
ATOM   1283  CG2 VAL   163       7.074  22.017  -8.368  1.00                 C  
ATOM   1284  N   ALA   164       9.612  19.062 -10.720  1.00                 N  
ATOM   1285  CA  ALA   164      10.505  18.565 -11.760  1.00                 C  
ATOM   1286  C   ALA   164       9.955  17.286 -12.384  1.00                 C  
ATOM   1287  O   ALA   164       9.778  17.204 -13.599  1.00                 O  
ATOM   1288  CB  ALA   164      11.894  18.319 -11.192  1.00                 C  
ATOM   1289  N   MET   165       9.688  16.292 -11.544  1.00                 N  
ATOM   1290  CA  MET   165       9.158  15.018 -12.013  1.00                 C  
ATOM   1291  C   MET   165       7.912  15.222 -12.869  1.00                 C  
ATOM   1292  O   MET   165       7.710  14.529 -13.865  1.00                 O  
ATOM   1293  CB  MET   165       8.838  14.103 -10.830  1.00                 C  
ATOM   1294  SD  MET   165       7.854  11.724  -9.804  1.00                 S  
ATOM   1295  CE  MET   165       6.403  12.573  -9.185  1.00                 C  
ATOM   1296  CG  MET   165       8.269  12.750 -11.227  1.00                 C  
ATOM   1297  N   ALA   166       7.080  16.180 -12.473  1.00                 N  
ATOM   1298  CA  ALA   166       5.855  16.479 -13.205  1.00                 C  
ATOM   1299  C   ALA   166       6.095  16.450 -14.711  1.00                 C  
ATOM   1300  O   ALA   166       5.171  16.225 -15.491  1.00                 O  
ATOM   1301  CB  ALA   166       5.306  17.835 -12.788  1.00                 C  
ATOM   1302  N   ASN   167       7.341  16.678 -15.112  1.00                 N  
ATOM   1303  CA  ASN   167       7.702  16.676 -16.524  1.00                 C  
ATOM   1304  C   ASN   167       8.139  15.287 -16.977  1.00                 C  
ATOM   1305  O   ASN   167       7.699  14.796 -18.017  1.00                 O  
ATOM   1306  CB  ASN   167       8.802  17.703 -16.797  1.00                 C  
ATOM   1307  CG  ASN   167       8.300  19.131 -16.716  1.00                 C  
ATOM   1308  OD1 ASN   167       7.099  19.384 -16.820  1.00                 O  
ATOM   1309  ND2 ASN   167       9.219  20.071 -16.528  1.00                 N  
ATOM   1310  N   PHE   168       9.006  14.659 -16.191  1.00                 N  
ATOM   1311  CA  PHE   168       9.504  13.327 -16.513  1.00                 C  
ATOM   1312  C   PHE   168       8.375  12.427 -17.006  1.00                 C  
ATOM   1313  O   PHE   168       8.479  11.804 -18.062  1.00                 O  
ATOM   1314  CB  PHE   168      10.184  12.700 -15.294  1.00                 C  
ATOM   1315  CG  PHE   168      10.699  11.310 -15.536  1.00                 C  
ATOM   1316  CZ  PHE   168      11.648   8.735 -15.977  1.00                 C  
ATOM   1317  CD1 PHE   168      11.572  11.051 -16.578  1.00                 C  
ATOM   1318  CE1 PHE   168      12.045   9.772 -16.801  1.00                 C  
ATOM   1319  CD2 PHE   168      10.311  10.262 -14.721  1.00                 C  
ATOM   1320  CE2 PHE   168      10.785   8.982 -14.943  1.00                 C  
ATOM   1321  N   ARG   169       7.297  12.365 -16.232  1.00                 N  
ATOM   1322  CA  ARG   169       6.147  11.542 -16.588  1.00                 C  
ATOM   1323  C   ARG   169       5.308  12.217 -17.668  1.00                 C  
ATOM   1324  O   ARG   169       4.932  11.591 -18.659  1.00                 O  
ATOM   1325  CB  ARG   169       5.289  11.258 -15.354  1.00                 C  
ATOM   1326  CD  ARG   169       3.364  10.009 -14.336  1.00                 C  
ATOM   1327  NE  ARG   169       2.183   9.185 -14.583  1.00                 N  
ATOM   1328  CG  ARG   169       4.090  10.363 -15.624  1.00                 C  
ATOM   1329  CZ  ARG   169       1.367   8.746 -13.630  1.00                 C  
ATOM   1330  NH1 ARG   169       0.316   8.002 -13.949  1.00                 N  
ATOM   1331  NH2 ARG   169       1.603   9.052 -12.362  1.00                 N  
ATOM   1332  N   LYS   170       5.018  13.499 -17.470  1.00                 N  
ATOM   1333  CA  LYS   170       4.225  14.260 -18.428  1.00                 C  
ATOM   1334  C   LYS   170       2.856  13.623 -18.635  1.00                 C  
ATOM   1335  O   LYS   170       2.378  13.505 -19.764  1.00                 O  
ATOM   1336  CB  LYS   170       4.961  14.371 -19.765  1.00                 C  
ATOM   1337  CD  LYS   170       5.185  15.504 -21.993  1.00                 C  
ATOM   1338  CE  LYS   170       4.704  16.645 -22.874  1.00                 C  
ATOM   1339  CG  LYS   170       4.470  15.503 -20.652  1.00                 C  
ATOM   1340  NZ  LYS   170       5.412  16.671 -24.184  1.00                 N  
ATOM   1341  N   GLY   171       2.227  13.213 -17.539  1.00                 N  
ATOM   1342  CA  GLY   171       0.911  12.588 -17.599  1.00                 C  
ATOM   1343  C   GLY   171      -0.194  13.639 -17.544  1.00                 C  
ATOM   1344  O   GLY   171      -0.614  14.056 -16.466  1.00                 O  
ATOM   1345  N   GLY   172      -0.661  14.062 -18.715  1.00                 N  
ATOM   1346  CA  GLY   172      -1.713  15.059 -18.778  1.00                 C  
ATOM   1347  C   GLY   172      -2.592  14.900 -20.002  1.00                 C  
ATOM   1348  O   GLY   172      -2.130  14.451 -21.051  1.00                 O  
TER
