# Supplementary material for: Comparative Single-Cell Transcriptomics Reveals Novel Genes Involved in Bivalve Embryonic Shell Formation and Questions Ontogenetic Homology of Molluscan Shell Types
Source: Front Cell Dev Biol. 2022 Jun 9;10:883755. doi: 10.3389/fcell.2022.883755 (PMC9261976; doi:10.3389/fcell.2022.883755)
Supplement: Supplementary file 1 [file DataSheet1.ZIP › Supplementary_File1/s_f_2/8c375beadd60a0f2.final.pdb]

ATOM      1  N   MET     1      14.542 -18.023 -41.217  1.00                 N  
ATOM      2  CA  MET     1      13.169 -17.864 -41.772  1.00                 C  
ATOM      3  C   MET     1      12.687 -16.424 -41.640  1.00                 C  
ATOM      4  O   MET     1      11.602 -16.158 -41.117  1.00                 O  
ATOM      5  CB  MET     1      12.194 -18.811 -41.069  1.00                 C  
ATOM      6  SD  MET     1      10.827 -19.638 -38.806  1.00                 S  
ATOM      7  CE  MET     1      10.733 -18.938 -37.160  1.00                 C  
ATOM      8  CG  MET     1      11.942 -18.471 -39.609  1.00                 C  
ATOM      9  N   VAL     2      13.508 -15.495 -42.119  1.00                 N  
ATOM     10  CA  VAL     2      13.165 -14.083 -42.067  1.00                 C  
ATOM     11  C   VAL     2      13.367 -13.454 -43.454  1.00                 C  
ATOM     12  O   VAL     2      13.027 -14.072 -44.466  1.00                 O  
ATOM     13  CB  VAL     2      13.998 -13.339 -41.007  1.00                 C  
ATOM     14  CG1 VAL     2      13.725 -13.904 -39.622  1.00                 C  
ATOM     15  CG2 VAL     2      15.480 -13.423 -41.338  1.00                 C  
ATOM     16  N   LEU     3      13.932 -12.252 -43.522  1.00                 N  
ATOM     17  CA  LEU     3      14.090 -11.602 -44.816  1.00                 C  
ATOM     18  C   LEU     3      15.429 -10.981 -45.193  1.00                 C  
ATOM     19  O   LEU     3      16.319 -10.805 -44.358  1.00                 O  
ATOM     20  CB  LEU     3      13.065 -10.478 -44.979  1.00                 C  
ATOM     21  CG  LEU     3      13.106  -9.365 -43.930  1.00                 C  
ATOM     22  CD1 LEU     3      14.246  -8.399 -44.214  1.00                 C  
ATOM     23  CD2 LEU     3      11.780  -8.621 -43.883  1.00                 C  
ATOM     24  N   MET     4      15.512 -10.664 -46.488  1.00                 N  
ATOM     25  CA  MET     4      16.638 -10.047 -47.208  1.00                 C  
ATOM     26  C   MET     4      16.572 -10.543 -48.656  1.00                 C  
ATOM     27  O   MET     4      16.986 -11.663 -48.958  1.00                 O  
ATOM     28  CB  MET     4      17.965 -10.403 -46.534  1.00                 C  
ATOM     29  SD  MET     4      20.716 -10.159 -46.320  1.00                 S  
ATOM     30  CE  MET     4      20.508  -9.315 -44.754  1.00                 C  
ATOM     31  CG  MET     4      19.176  -9.722 -47.149  1.00                 C  
ATOM     32  N   THR     5      16.050  -9.705 -49.545  1.00                 N  
ATOM     33  CA  THR     5      15.908 -10.076 -50.946  1.00                 C  
ATOM     34  C   THR     5      16.501  -9.047 -51.909  1.00                 C  
ATOM     35  O   THR     5      16.154  -7.864 -51.869  1.00                 O  
ATOM     36  CB  THR     5      14.431 -10.292 -51.326  1.00                 C  
ATOM     37  OG1 THR     5      13.874 -11.333 -50.514  1.00                 O  
ATOM     38  CG2 THR     5      14.311 -10.697 -52.787  1.00                 C  
ATOM     39  N   LEU     6      17.386  -9.521 -52.784  1.00                 N  
ATOM     40  CA  LEU     6      18.052  -8.672 -53.762  1.00                 C  
ATOM     41  C   LEU     6      18.006  -9.276 -55.162  1.00                 C  
ATOM     42  O   LEU     6      18.228 -10.471 -55.331  1.00                 O  
ATOM     43  CB  LEU     6      19.506  -8.424 -53.355  1.00                 C  
ATOM     44  CG  LEU     6      19.723  -7.583 -52.095  1.00                 C  
ATOM     45  CD1 LEU     6      19.603  -8.444 -50.847  1.00                 C  
ATOM     46  CD2 LEU     6      21.079  -6.896 -52.135  1.00                 C  
ATOM     47  N   ILE     7      17.725  -8.439 -56.158  1.00                 N  
ATOM     48  CA  ILE     7      17.672  -8.867 -57.555  1.00                 C  
ATOM     49  C   ILE     7      18.720  -8.067 -58.339  1.00                 C  
ATOM     50  O   ILE     7      18.582  -6.857 -58.501  1.00                 O  
ATOM     51  CB  ILE     7      16.263  -8.684 -58.148  1.00                 C  
ATOM     52  CD1 ILE     7      13.803  -9.211 -57.736  1.00                 C  
ATOM     53  CG1 ILE     7      15.238  -9.491 -57.348  1.00                 C  
ATOM     54  CG2 ILE     7      16.252  -9.059 -59.622  1.00                 C  
ATOM     55  N   ALA     8      19.760  -8.730 -58.837  1.00                 N  
ATOM     56  CA  ALA     8      20.797  -8.019 -59.575  1.00                 C  
ATOM     57  C   ALA     8      21.170  -8.619 -60.921  1.00                 C  
ATOM     58  O   ALA     8      21.058  -9.826 -61.140  1.00                 O  
ATOM     59  CB  ALA     8      22.067  -7.921 -58.744  1.00                 C  
ATOM     60  N   ARG     9      21.621  -7.752 -61.822  1.00                 N  
ATOM     61  CA  ARG     9      22.050  -8.162 -63.148  1.00                 C  
ATOM     62  C   ARG     9      23.378  -8.906 -62.952  1.00                 C  
ATOM     63  O   ARG     9      24.307  -8.371 -62.348  1.00                 O  
ATOM     64  CB  ARG     9      22.182  -6.947 -64.068  1.00                 C  
ATOM     65  CD  ARG     9      22.345  -6.061 -66.411  1.00                 C  
ATOM     66  NE  ARG     9      23.449  -5.139 -66.155  1.00                 N  
ATOM     67  CG  ARG     9      22.418  -7.296 -65.528  1.00                 C  
ATOM     68  CZ  ARG     9      23.545  -3.924 -66.684  1.00                 C  
ATOM     69  NH1 ARG     9      24.585  -3.155 -66.394  1.00                 N  
ATOM     70  NH2 ARG     9      22.600  -3.480 -67.502  1.00                 N  
ATOM     71  N   VAL    10      23.453 -10.138 -63.454  1.00                 N  
ATOM     72  CA  VAL    10      24.636 -10.993 -63.306  1.00                 C  
ATOM     73  C   VAL    10      25.970 -10.455 -63.839  1.00                 C  
ATOM     74  O   VAL    10      26.992 -10.493 -63.146  1.00                 O  
ATOM     75  CB  VAL    10      24.429 -12.364 -63.976  1.00                 C  
ATOM     76  CG1 VAL    10      25.733 -13.147 -64.001  1.00                 C  
ATOM     77  CG2 VAL    10      23.344 -13.150 -63.257  1.00                 C  
ATOM     78  N   ALA    11      25.960  -9.972 -65.074  1.00                 N  
ATOM     79  CA  ALA    11      27.166  -9.461 -65.720  1.00                 C  
ATOM     80  C   ALA    11      28.040  -8.549 -64.860  1.00                 C  
ATOM     81  O   ALA    11      29.200  -8.850 -64.602  1.00                 O  
ATOM     82  CB  ALA    11      26.807  -8.697 -66.985  1.00                 C  
ATOM     83  N   ASP    12      27.486  -7.431 -64.417  1.00                 N  
ATOM     84  CA  ASP    12      28.249  -6.491 -63.608  1.00                 C  
ATOM     85  C   ASP    12      27.856  -6.520 -62.130  1.00                 C  
ATOM     86  O   ASP    12      28.520  -5.910 -61.288  1.00                 O  
ATOM     87  CB  ASP    12      28.083  -5.067 -64.142  1.00                 C  
ATOM     88  CG  ASP    12      26.650  -4.579 -64.064  1.00                 C  
ATOM     89  OD1 ASP    12      25.737  -5.428 -63.985  1.00                 O  
ATOM     90  OD2 ASP    12      26.439  -3.348 -64.083  1.00                 O  
ATOM     91  N   GLY    13      26.784  -7.239 -61.816  1.00                 N  
ATOM     92  CA  GLY    13      26.332  -7.302 -60.441  1.00                 C  
ATOM     93  C   GLY    13      25.555  -6.036 -60.146  1.00                 C  
ATOM     94  O   GLY    13      25.447  -5.628 -58.990  1.00                 O  
ATOM     95  N   LEU    14      25.013  -5.405 -61.188  1.00                 N  
ATOM     96  CA  LEU    14      24.241  -4.179 -60.998  1.00                 C  
ATOM     97  C   LEU    14      22.950  -4.449 -60.231  1.00                 C  
ATOM     98  O   LEU    14      22.118  -5.249 -60.653  1.00                 O  
ATOM     99  CB  LEU    14      23.921  -3.533 -62.347  1.00                 C  
ATOM    100  CG  LEU    14      23.150  -2.212 -62.301  1.00                 C  
ATOM    101  CD1 LEU    14      23.984  -1.126 -61.639  1.00                 C  
ATOM    102  CD2 LEU    14      22.735  -1.782 -63.699  1.00                 C  
ATOM    103  N   PRO    15      22.774  -3.782 -59.082  1.00                 N  
ATOM    104  CA  PRO    15      21.564  -3.969 -58.277  1.00                 C  
ATOM    105  C   PRO    15      20.344  -3.469 -59.045  1.00                 C  
ATOM    106  O   PRO    15      20.387  -2.405 -59.659  1.00                 O  
ATOM    107  CB  PRO    15      21.826  -3.142 -57.017  1.00                 C  
ATOM    108  CD  PRO    15      23.663  -2.745 -58.499  1.00                 C  
ATOM    109  CG  PRO    15      22.802  -2.100 -57.450  1.00                 C  
ATOM    110  N   LEU    16      19.263  -4.242 -59.014  1.00                 N  
ATOM    111  CA  LEU    16      18.039  -3.881 -59.720  1.00                 C  
ATOM    112  C   LEU    16      16.867  -3.613 -58.778  1.00                 C  
ATOM    113  O   LEU    16      16.079  -2.687 -58.998  1.00                 O  
ATOM    114  CB  LEU    16      17.646  -4.981 -60.708  1.00                 C  
ATOM    115  CG  LEU    16      18.634  -5.257 -61.843  1.00                 C  
ATOM    116  CD1 LEU    16      18.168  -6.433 -62.688  1.00                 C  
ATOM    117  CD2 LEU    16      18.814  -4.021 -62.711  1.00                 C  
ATOM    118  N   ALA    17      16.753  -4.429 -57.733  1.00                 N  
ATOM    119  CA  ALA    17      15.677  -4.286 -56.759  1.00                 C  
ATOM    120  C   ALA    17      16.038  -5.020 -55.476  1.00                 C  
ATOM    121  O   ALA    17      16.723  -6.039 -55.512  1.00                 O  
ATOM    122  CB  ALA    17      14.370  -4.812 -57.332  1.00                 C  
ATOM    123  N   ALA    18      15.572  -4.501 -54.345  1.00                 N  
ATOM    124  CA  ALA    18      15.854  -5.110 -53.055  1.00                 C  
ATOM    125  C   ALA    18      14.744  -4.809 -52.047  1.00                 C  
ATOM    126  O   ALA    18      13.800  -4.081 -52.347  1.00                 O  
ATOM    127  CB  ALA    18      17.192  -4.623 -52.520  1.00                 C  
ATOM    128  N   SER    19      14.860  -5.384 -50.853  1.00                 N  
ATOM    129  CA  SER    19      13.874  -5.182 -49.798  1.00                 C  
ATOM    130  C   SER    19      14.391  -5.695 -48.468  1.00                 C  
ATOM    131  O   SER    19      14.772  -6.853 -48.356  1.00                 O  
ATOM    132  CB  SER    19      12.557  -5.875 -50.155  1.00                 C  
ATOM    133  OG  SER    19      11.598  -5.708 -49.126  1.00                 O  
ATOM    134  N   VAL    20      14.391  -4.833 -47.458  1.00                 N  
ATOM    135  CA  VAL    20      14.870  -5.212 -46.135  1.00                 C  
ATOM    136  C   VAL    20      14.127  -4.506 -45.012  1.00                 C  
ATOM    137  O   VAL    20      13.710  -3.352 -45.151  1.00                 O  
ATOM    138  CB  VAL    20      16.378  -4.938 -45.981  1.00                 C  
ATOM    139  CG1 VAL    20      17.175  -5.773 -46.970  1.00                 C  
ATOM    140  CG2 VAL    20      16.672  -3.457 -46.169  1.00                 C  
ATOM    141  N   GLN    21      13.970  -5.217 -43.899  1.00                 N  
ATOM    142  CA  GLN    21      13.266  -4.704 -42.726  1.00                 C  
ATOM    143  C   GLN    21      13.918  -5.261 -41.462  1.00                 C  
ATOM    144  O   GLN    21      13.944  -6.477 -41.264  1.00                 O  
ATOM    145  CB  GLN    21      11.782  -5.073 -42.788  1.00                 C  
ATOM    146  CD  GLN    21       9.564  -4.812 -43.966  1.00                 C  
ATOM    147  CG  GLN    21      11.018  -4.385 -43.907  1.00                 C  
ATOM    148  OE1 GLN    21       9.218  -5.929 -43.582  1.00                 O  
ATOM    149  NE2 GLN    21       8.707  -3.920 -44.450  1.00                 N  
ATOM    150  N   GLU    22      13.444  -6.417 -41.002  1.00                 N  
ATOM    151  CA  GLU    22      13.989  -7.019 -39.780  1.00                 C  
ATOM    152  C   GLU    22      15.504  -7.154 -39.716  1.00                 C  
ATOM    153  O   GLU    22      16.186  -7.437 -40.705  1.00                 O  
ATOM    154  CB  GLU    22      13.399  -8.413 -39.560  1.00                 C  
ATOM    155  CD  GLU    22      13.208 -10.440 -38.065  1.00                 C  
ATOM    156  CG  GLU    22      13.850  -9.083 -38.273  1.00                 C  
ATOM    157  OE1 GLU    22      12.447 -10.879 -38.953  1.00                 O  
ATOM    158  OE2 GLU    22      13.466 -11.065 -37.015  1.00                 O  
ATOM    159  N   ASP    23      16.041  -6.942 -38.510  1.00                 N  
ATOM    160  CA  ASP    23      17.460  -7.090 -38.297  1.00                 C  
ATOM    161  C   ASP    23      17.710  -8.527 -37.851  1.00                 C  
ATOM    162  O   ASP    23      16.787  -9.262 -37.490  1.00                 O  
ATOM    163  CB  ASP    23      17.956  -6.075 -37.265  1.00                 C  
ATOM    164  CG  ASP    23      17.399  -6.335 -35.879  1.00                 C  
ATOM    165  OD1 ASP    23      16.926  -7.464 -35.630  1.00                 O  
ATOM    166  OD2 ASP    23      17.434  -5.409 -35.041  1.00                 O  
ATOM    167  N   GLU    24      18.965  -8.947 -37.870  1.00                 N  
ATOM    168  CA  GLU    24      19.315 -10.314 -37.464  1.00                 C  
ATOM    169  C   GLU    24      20.721 -10.285 -36.887  1.00                 C  
ATOM    170  O   GLU    24      21.728 -10.378 -37.594  1.00                 O  
ATOM    171  CB  GLU    24      19.209 -11.270 -38.654  1.00                 C  
ATOM    172  CD  GLU    24      16.883 -12.172 -38.259  1.00                 C  
ATOM    173  CG  GLU    24      17.801 -11.422 -39.204  1.00                 C  
ATOM    174  OE1 GLU    24      17.398 -12.912 -37.394  1.00                 O  
ATOM    175  OE2 GLU    24      15.650 -12.020 -38.382  1.00                 O  
ATOM    176  N   GLN    25      20.788 -10.152 -35.571  1.00                 N  
ATOM    177  CA  GLN    25      22.072 -10.025 -34.890  1.00                 C  
ATOM    178  C   GLN    25      22.960 -11.247 -35.019  1.00                 C  
ATOM    179  O   GLN    25      24.191 -11.168 -35.051  1.00                 O  
ATOM    180  CB  GLN    25      21.863  -9.730 -33.403  1.00                 C  
ATOM    181  CD  GLN    25      23.852  -8.201 -33.114  1.00                 C  
ATOM    182  CG  GLN    25      23.148  -9.456 -32.638  1.00                 C  
ATOM    183  OE1 GLN    25      23.239  -7.139 -33.228  1.00                 O  
ATOM    184  NE2 GLN    25      25.145  -8.319 -33.393  1.00                 N  
ATOM    185  N   ALA    26      22.324 -12.403 -35.095  1.00                 N  
ATOM    186  CA  ALA    26      23.083 -13.638 -35.206  1.00                 C  
ATOM    187  C   ALA    26      23.882 -13.711 -36.504  1.00                 C  
ATOM    188  O   ALA    26      24.824 -14.499 -36.624  1.00                 O  
ATOM    189  CB  ALA    26      22.156 -14.840 -35.112  1.00                 C  
ATOM    190  N   GLY    27      23.534 -12.899 -37.508  1.00                 N  
ATOM    191  CA  GLY    27      24.298 -12.940 -38.762  1.00                 C  
ATOM    192  C   GLY    27      25.070 -11.650 -38.983  1.00                 C  
ATOM    193  O   GLY    27      25.508 -11.323 -40.090  1.00                 O  
ATOM    194  N   ARG    28      25.240 -10.897 -37.901  1.00                 N  
ATOM    195  CA  ARG    28      25.982  -9.646 -37.964  1.00                 C  
ATOM    196  C   ARG    28      25.213  -8.465 -38.503  1.00                 C  
ATOM    197  O   ARG    28      25.795  -7.532 -39.063  1.00                 O  
ATOM    198  CB  ARG    28      27.241  -9.812 -38.818  1.00                 C  
ATOM    199  CD  ARG    28      29.467 -10.922 -39.151  1.00                 C  
ATOM    200  NE  ARG    28      30.400 -11.942 -38.677  1.00                 N  
ATOM    201  CG  ARG    28      28.214 -10.855 -38.293  1.00                 C  
ATOM    202  CZ  ARG    28      31.537 -12.255 -39.289  1.00                 C  
ATOM    203  NH1 ARG    28      32.324 -13.196 -38.785  1.00                 N  
ATOM    204  NH2 ARG    28      31.885 -11.628 -40.404  1.00                 N  
ATOM    205  N   GLY    29      23.964  -8.425 -38.360  1.00                 N  
ATOM    206  CA  GLY    29      23.124  -7.361 -38.894  1.00                 C  
ATOM    207  C   GLY    29      23.084  -7.364 -40.411  1.00                 C  
ATOM    208  O   GLY    29      23.787  -8.134 -41.064  1.00                 O  
ATOM    209  N   LEU    30      22.253  -6.487 -40.962  1.00                 N  
ATOM    210  CA  LEU    30      22.090  -6.360 -42.403  1.00                 C  
ATOM    211  C   LEU    30      23.436  -6.101 -43.095  1.00                 C  
ATOM    212  O   LEU    30      23.732  -6.674 -44.149  1.00                 O  
ATOM    213  CB  LEU    30      21.107  -5.236 -42.734  1.00                 C  
ATOM    214  CG  LEU    30      19.642  -5.486 -42.367  1.00                 C  
ATOM    215  CD1 LEU    30      18.812  -4.229 -42.581  1.00                 C  
ATOM    216  CD2 LEU    30      19.074  -6.639 -43.180  1.00                 C  
ATOM    217  N   MET    31      24.250  -5.250 -42.478  1.00                 N  
ATOM    218  CA  MET    31      25.553  -4.862 -43.014  1.00                 C  
ATOM    219  C   MET    31      26.430  -5.982 -43.569  1.00                 C  
ATOM    220  O   MET    31      26.930  -5.890 -44.690  1.00                 O  
ATOM    221  CB  MET    31      26.377  -4.137 -41.948  1.00                 C  
ATOM    222  SD  MET    31      28.644  -2.751 -41.165  1.00                 S  
ATOM    223  CE  MET    31      27.612  -1.323 -40.846  1.00                 C  
ATOM    224  CG  MET    31      27.695  -3.576 -42.457  1.00                 C  
ATOM    225  N   GLU    32      26.622  -7.035 -42.784  1.00                 N  
ATOM    226  CA  GLU    32      27.475  -8.138 -43.197  1.00                 C  
ATOM    227  C   GLU    32      26.884  -8.954 -44.333  1.00                 C  
ATOM    228  O   GLU    32      27.487  -9.076 -45.398  1.00                 O  
ATOM    229  CB  GLU    32      27.762  -9.065 -42.014  1.00                 C  
ATOM    230  CD  GLU    32      30.082  -9.787 -42.708  1.00                 C  
ATOM    231  CG  GLU    32      28.678 -10.232 -42.348  1.00                 C  
ATOM    232  OE1 GLU    32      30.455  -8.650 -42.348  1.00                 O  
ATOM    233  OE2 GLU    32      30.809 -10.574 -43.349  1.00                 O  
ATOM    234  N   TYR    33      25.704  -9.517 -44.110  1.00                 N  
ATOM    235  CA  TYR    33      25.075 -10.328 -45.135  1.00                 C  
ATOM    236  C   TYR    33      24.824  -9.541 -46.407  1.00                 C  
ATOM    237  O   TYR    33      24.710 -10.115 -47.488  1.00                 O  
ATOM    238  CB  TYR    33      23.756 -10.911 -44.623  1.00                 C  
ATOM    239  CG  TYR    33      23.928 -12.005 -43.594  1.00                 C  
ATOM    240  OH  TYR    33      24.389 -15.010 -40.757  1.00                 O  
ATOM    241  CZ  TYR    33      24.238 -14.016 -41.696  1.00                 C  
ATOM    242  CD1 TYR    33      23.017 -12.156 -42.557  1.00                 C  
ATOM    243  CE1 TYR    33      23.166 -13.153 -41.612  1.00                 C  
ATOM    244  CD2 TYR    33      25.002 -12.884 -43.663  1.00                 C  
ATOM    245  CE2 TYR    33      25.168 -13.887 -42.727  1.00                 C  
ATOM    246  N   GLN    34      24.752  -8.223 -46.285  1.00                 N  
ATOM    247  CA  GLN    34      24.523  -7.387 -47.451  1.00                 C  
ATOM    248  C   GLN    34      25.779  -7.391 -48.325  1.00                 C  
ATOM    249  O   GLN    34      25.702  -7.511 -49.551  1.00                 O  
ATOM    250  CB  GLN    34      24.151  -5.965 -47.026  1.00                 C  
ATOM    251  CD  GLN    34      22.534  -5.512 -48.913  1.00                 C  
ATOM    252  CG  GLN    34      23.778  -5.050 -48.181  1.00                 C  
ATOM    253  OE1 GLN    34      21.669  -6.170 -48.333  1.00                 O  
ATOM    254  NE2 GLN    34      22.439  -5.169 -50.192  1.00                 N  
ATOM    255  N   ASN    35      26.936  -7.263 -47.682  1.00                 N  
ATOM    256  CA  ASN    35      28.205  -7.265 -48.393  1.00                 C  
ATOM    257  C   ASN    35      28.401  -8.618 -49.081  1.00                 C  
ATOM    258  O   ASN    35      28.655  -8.675 -50.280  1.00                 O  
ATOM    259  CB  ASN    35      29.356  -6.950 -47.436  1.00                 C  
ATOM    260  CG  ASN    35      29.386  -5.492 -47.020  1.00                 C  
ATOM    261  OD1 ASN    35      28.784  -4.638 -47.672  1.00                 O  
ATOM    262  ND2 ASN    35      30.088  -5.202 -45.931  1.00                 N  
ATOM    263  N   GLN    36      28.278  -9.704 -48.327  1.00                 N  
ATOM    264  CA  GLN    36      28.431 -11.031 -48.904  1.00                 C  
ATOM    265  C   GLN    36      27.559 -11.163 -50.153  1.00                 C  
ATOM    266  O   GLN    36      28.029 -11.607 -51.205  1.00                 O  
ATOM    267  CB  GLN    36      28.070 -12.107 -47.877  1.00                 C  
ATOM    268  CD  GLN    36      28.627 -13.239 -45.690  1.00                 C  
ATOM    269  CG  GLN    36      29.069 -12.239 -46.740  1.00                 C  
ATOM    270  OE1 GLN    36      27.690 -14.008 -45.906  1.00                 O  
ATOM    271  NE2 GLN    36      29.302 -13.232 -44.546  1.00                 N  
ATOM    272  N   ALA    37      26.291 -10.777 -50.030  1.00                 N  
ATOM    273  CA  ALA    37      25.355 -10.841 -51.147  1.00                 C  
ATOM    274  C   ALA    37      25.921 -10.068 -52.334  1.00                 C  
ATOM    275  O   ALA    37      25.892 -10.545 -53.470  1.00                 O  
ATOM    276  CB  ALA    37      23.999 -10.288 -50.735  1.00                 C  
ATOM    277  N   LYS    38      26.433  -8.870 -52.063  1.00                 N  
ATOM    278  CA  LYS    38      27.016  -8.046 -53.113  1.00                 C  
ATOM    279  C   LYS    38      28.301  -8.698 -53.624  1.00                 C  
ATOM    280  O   LYS    38      28.705  -8.484 -54.766  1.00                 O  
ATOM    281  CB  LYS    38      27.291  -6.633 -52.595  1.00                 C  
ATOM    282  CD  LYS    38      26.383  -4.425 -51.819  1.00                 C  
ATOM    283  CE  LYS    38      25.130  -3.601 -51.571  1.00                 C  
ATOM    284  CG  LYS    38      26.037  -5.816 -52.326  1.00                 C  
ATOM    285  NZ  LYS    38      25.451  -2.253 -51.027  1.00                 N  
ATOM    286  N   GLN    39      28.942  -9.490 -52.769  1.00                 N  
ATOM    287  CA  GLN    39      30.166 -10.177 -53.147  1.00                 C  
ATOM    288  C   GLN    39      29.793 -11.207 -54.190  1.00                 C  
ATOM    289  O   GLN    39      30.412 -11.296 -55.253  1.00                 O  
ATOM    290  CB  GLN    39      30.827 -10.809 -51.920  1.00                 C  
ATOM    291  CD  GLN    39      31.964 -10.458 -49.692  1.00                 C  
ATOM    292  CG  GLN    39      31.407  -9.802 -50.940  1.00                 C  
ATOM    293  OE1 GLN    39      31.538 -11.547 -49.309  1.00                 O  
ATOM    294  NE2 GLN    39      32.921  -9.795 -49.053  1.00                 N  
ATOM    295  N   LEU    40      28.771 -11.987 -53.860  1.00                 N  
ATOM    296  CA  LEU    40      28.277 -13.039 -54.730  1.00                 C  
ATOM    297  C   LEU    40      27.984 -12.507 -56.128  1.00                 C  
ATOM    298  O   LEU    40      28.494 -13.028 -57.117  1.00                 O  
ATOM    299  CB  LEU    40      27.019 -13.677 -54.138  1.00                 C  
ATOM    300  CG  LEU    40      26.367 -14.786 -54.967  1.00                 C  
ATOM    301  CD1 LEU    40      27.321 -15.958 -55.140  1.00                 C  
ATOM    302  CD2 LEU    40      25.071 -15.250 -54.319  1.00                 C  
ATOM    303  N   PHE    41      27.162 -11.465 -56.200  1.00                 N  
ATOM    304  CA  PHE    41      26.799 -10.850 -57.472  1.00                 C  
ATOM    305  C   PHE    41      28.027 -10.571 -58.332  1.00                 C  
ATOM    306  O   PHE    41      28.037 -10.830 -59.538  1.00                 O  
ATOM    307  CB  PHE    41      26.024  -9.552 -57.238  1.00                 C  
ATOM    308  CG  PHE    41      24.611  -9.764 -56.776  1.00                 C  
ATOM    309  CZ  PHE    41      21.995 -10.162 -55.925  1.00                 C  
ATOM    310  CD1 PHE    41      24.021  -8.889 -55.880  1.00                 C  
ATOM    311  CE1 PHE    41      22.721  -9.084 -55.455  1.00                 C  
ATOM    312  CD2 PHE    41      23.871 -10.838 -57.237  1.00                 C  
ATOM    313  CE2 PHE    41      22.571 -11.033 -56.812  1.00                 C  
ATOM    314  N   ARG    42      29.063 -10.034 -57.706  1.00                 N  
ATOM    315  CA  ARG    42      30.292  -9.734 -58.412  1.00                 C  
ATOM    316  C   ARG    42      30.845 -11.023 -59.004  1.00                 C  
ATOM    317  O   ARG    42      31.089 -11.110 -60.202  1.00                 O  
ATOM    318  CB  ARG    42      31.303  -9.075 -57.471  1.00                 C  
ATOM    319  CD  ARG    42      33.611  -8.150 -57.127  1.00                 C  
ATOM    320  NE  ARG    42      33.988  -9.153 -56.134  1.00                 N  
ATOM    321  CG  ARG    42      32.616  -8.696 -58.138  1.00                 C  
ATOM    322  CZ  ARG    42      34.851 -10.138 -56.357  1.00                 C  
ATOM    323  NH1 ARG    42      35.133 -11.004 -55.393  1.00                 N  
ATOM    324  NH2 ARG    42      35.430 -10.255 -57.544  1.00                 N  
ATOM    325  N   LYS    43      31.009 -12.030 -58.153  1.00                 N  
ATOM    326  CA  LYS    43      31.538 -13.325 -58.560  1.00                 C  
ATOM    327  C   LYS    43      30.718 -14.044 -59.629  1.00                 C  
ATOM    328  O   LYS    43      31.287 -14.636 -60.547  1.00                 O  
ATOM    329  CB  LYS    43      31.664 -14.256 -57.352  1.00                 C  
ATOM    330  CD  LYS    43      33.684 -15.530 -58.124  1.00                 C  
ATOM    331  CE  LYS    43      34.289 -16.909 -58.333  1.00                 C  
ATOM    332  CG  LYS    43      32.232 -15.627 -57.682  1.00                 C  
ATOM    333  NZ  LYS    43      35.693 -16.830 -58.824  1.00                 N  
ATOM    334  N   ILE    44      29.392 -14.008 -59.510  1.00                 N  
ATOM    335  CA  ILE    44      28.531 -14.694 -60.474  1.00                 C  
ATOM    336  C   ILE    44      28.765 -14.269 -61.914  1.00                 C  
ATOM    337  O   ILE    44      28.896 -13.078 -62.204  1.00                 O  
ATOM    338  CB  ILE    44      27.041 -14.491 -60.144  1.00                 C  
ATOM    339  CD1 ILE    44      25.316 -14.796 -58.292  1.00                 C  
ATOM    340  CG1 ILE    44      26.697 -15.144 -58.804  1.00                 C  
ATOM    341  CG2 ILE    44      26.168 -15.020 -61.272  1.00                 C  
ATOM    342  N   SER    45      28.810 -15.254 -62.812  1.00                 N  
ATOM    343  CA  SER    45      29.038 -14.995 -64.233  1.00                 C  
ATOM    344  C   SER    45      28.312 -15.966 -65.159  1.00                 C  
ATOM    345  O   SER    45      27.517 -16.789 -64.720  1.00                 O  
ATOM    346  CB  SER    45      30.534 -15.040 -64.553  1.00                 C  
ATOM    347  OG  SER    45      31.242 -14.056 -63.820  1.00                 O  
ATOM    348  N   ALA    46      27.048 -16.213 -64.792  1.00                 N  
ATOM    349  CA  ALA    46      26.158 -16.917 -65.744  1.00                 C  
ATOM    350  C   ALA    46      25.461 -15.958 -66.672  1.00                 C  
ATOM    351  O   ALA    46      24.811 -14.996 -66.255  1.00                 O  
ATOM    352  CB  ALA    46      25.128 -17.746 -64.993  1.00                 C  
ATOM    353  N   ASP    47      25.592 -16.215 -67.970  1.00                 N  
ATOM    354  CA  ASP    47      26.634 -16.207 -68.935  1.00                 C  
ATOM    355  C   ASP    47      28.062 -16.695 -68.779  1.00                 C  
ATOM    356  O   ASP    47      28.666 -17.432 -69.563  1.00                 O  
ATOM    357  CB  ASP    47      26.885 -14.785 -69.441  1.00                 C  
ATOM    358  CG  ASP    47      25.749 -14.262 -70.298  1.00                 C  
ATOM    359  OD1 ASP    47      24.910 -15.079 -70.735  1.00                 O  
ATOM    360  OD2 ASP    47      25.696 -13.037 -70.532  1.00                 O  
ATOM    361  N   PRO    48      28.546 -16.192 -67.653  1.00                 N  
ATOM    362  CA  PRO    48      29.954 -16.427 -67.375  1.00                 C  
ATOM    363  C   PRO    48      30.143 -17.912 -67.117  1.00                 C  
ATOM    364  O   PRO    48      31.137 -18.495 -67.558  1.00                 O  
ATOM    365  CB  PRO    48      30.235 -15.570 -66.139  1.00                 C  
ATOM    366  CD  PRO    48      27.969 -15.098 -66.748  1.00                 C  
ATOM    367  CG  PRO    48      29.225 -14.475 -66.206  1.00                 C  
ATOM    368  N   GLN    49      29.160 -18.548 -66.359  1.00                 N  
ATOM    369  CA  GLN    49      29.508 -19.944 -66.115  1.00                 C  
ATOM    370  C   GLN    49      28.980 -20.497 -64.795  1.00                 C  
ATOM    371  O   GLN    49      28.922 -21.718 -64.615  1.00                 O  
ATOM    372  CB  GLN    49      31.026 -20.131 -66.145  1.00                 C  
ATOM    373  CD  GLN    49      31.047 -22.449 -67.148  1.00                 C  
ATOM    374  CG  GLN    49      31.477 -21.574 -65.988  1.00                 C  
ATOM    375  OE1 GLN    49      31.331 -22.144 -68.307  1.00                 O  
ATOM    376  NE2 GLN    49      30.357 -23.541 -66.841  1.00                 N  
ATOM    377  N   ALA    50      28.609 -19.607 -63.874  1.00                 N  
ATOM    378  CA  ALA    50      28.096 -20.002 -62.558  1.00                 C  
ATOM    379  C   ALA    50      26.803 -20.818 -62.632  1.00                 C  
ATOM    380  O   ALA    50      26.068 -20.756 -63.622  1.00                 O  
ATOM    381  CB  ALA    50      27.856 -18.775 -61.692  1.00                 C  
ATOM    382  N   PRO    51      26.524 -21.613 -61.583  1.00                 N  
ATOM    383  CA  PRO    51      25.328 -22.462 -61.470  1.00                 C  
ATOM    384  C   PRO    51      24.066 -21.605 -61.505  1.00                 C  
ATOM    385  O   PRO    51      24.013 -20.554 -60.862  1.00                 O  
ATOM    386  CB  PRO    51      25.501 -23.168 -60.123  1.00                 C  
ATOM    387  CD  PRO    51      27.475 -21.850 -60.430  1.00                 C  
ATOM    388  CG  PRO    51      26.973 -23.156 -59.882  1.00                 C  
ATOM    389  N   ALA    52      23.052 -22.056 -62.241  1.00                 N  
ATOM    390  CA  ALA    52      21.804 -21.306 -62.363  1.00                 C  
ATOM    391  C   ALA    52      20.867 -21.422 -61.161  1.00                 C  
ATOM    392  O   ALA    52      19.873 -20.703 -61.077  1.00                 O  
ATOM    393  CB  ALA    52      21.040 -21.746 -63.603  1.00                 C  
ATOM    394  N   ARG    53      21.179 -22.329 -60.241  1.00                 N  
ATOM    395  CA  ARG    53      20.370 -22.532 -59.037  1.00                 C  
ATOM    396  C   ARG    53      21.345 -22.972 -57.963  1.00                 C  
ATOM    397  O   ARG    53      22.060 -23.955 -58.146  1.00                 O  
ATOM    398  CB  ARG    53      19.266 -23.558 -59.300  1.00                 C  
ATOM    399  CD  ARG    53      17.210 -24.742 -58.482  1.00                 C  
ATOM    400  NE  ARG    53      16.310 -24.978 -57.355  1.00                 N  
ATOM    401  CG  ARG    53      18.322 -23.768 -58.128  1.00                 C  
ATOM    402  CZ  ARG    53      15.301 -25.844 -57.374  1.00                 C  
ATOM    403  NH1 ARG    53      14.535 -25.992 -56.301  1.00                 N  
ATOM    404  NH2 ARG    53      15.061 -26.559 -58.464  1.00                 N  
ATOM    405  N   CYS    54      21.379 -22.257 -56.843  1.00                 N  
ATOM    406  CA  CYS    54      22.314 -22.606 -55.782  1.00                 C  
ATOM    407  C   CYS    54      21.826 -22.248 -54.376  1.00                 C  
ATOM    408  O   CYS    54      20.949 -21.404 -54.200  1.00                 O  
ATOM    409  CB  CYS    54      23.665 -21.926 -56.013  1.00                 C  
ATOM    410  SG  CYS    54      24.953 -22.406 -54.839  1.00                 S  
ATOM    411  N   SER    55      22.403 -22.917 -53.381  1.00                 N  
ATOM    412  CA  SER    55      22.083 -22.688 -51.975  1.00                 C  
ATOM    413  C   SER    55      23.391 -22.708 -51.187  1.00                 C  
ATOM    414  O   SER    55      24.046 -23.743 -51.088  1.00                 O  
ATOM    415  CB  SER    55      21.099 -23.746 -51.470  1.00                 C  
ATOM    416  OG  SER    55      20.803 -23.553 -50.098  1.00                 O  
ATOM    417  N   ILE    56      23.768 -21.566 -50.627  1.00                 N  
ATOM    418  CA  ILE    56      25.008 -21.471 -49.869  1.00                 C  
ATOM    419  C   ILE    56      24.766 -21.591 -48.373  1.00                 C  
ATOM    420  O   ILE    56      23.694 -21.235 -47.877  1.00                 O  
ATOM    421  CB  ILE    56      25.751 -20.155 -50.164  1.00                 C  
ATOM    422  CD1 ILE    56      26.650 -18.725 -52.074  1.00                 C  
ATOM    423  CG1 ILE    56      26.142 -20.083 -51.642  1.00                 C  
ATOM    424  CG2 ILE    56      26.958 -20.007 -49.251  1.00                 C  
ATOM    425  N   GLU    57      25.765 -22.100 -47.658  1.00                 N  
ATOM    426  CA  GLU    57      25.658 -22.260 -46.213  1.00                 C  
ATOM    427  C   GLU    57      26.538 -21.251 -45.484  1.00                 C  
ATOM    428  O   GLU    57      27.766 -21.318 -45.558  1.00                 O  
ATOM    429  CB  GLU    57      26.038 -23.684 -45.802  1.00                 C  
ATOM    430  CD  GLU    57      26.255 -25.386 -43.948  1.00                 C  
ATOM    431  CG  GLU    57      25.902 -23.957 -44.313  1.00                 C  
ATOM    432  OE1 GLU    57      27.351 -25.844 -44.332  1.00                 O  
ATOM    433  OE2 GLU    57      25.434 -26.048 -43.279  1.00                 O  
ATOM    434  N   SER    58      25.900 -20.320 -44.779  1.00                 N  
ATOM    435  CA  SER    58      26.618 -19.290 -44.039  1.00                 C  
ATOM    436  C   SER    58      26.249 -19.282 -42.561  1.00                 C  
ATOM    437  O   SER    58      25.921 -18.233 -42.000  1.00                 O  
ATOM    438  CB  SER    58      26.346 -17.910 -44.641  1.00                 C  
ATOM    439  OG  SER    58      24.960 -17.618 -44.643  1.00                 O  
ATOM    440  N   GLY    59      26.304 -20.455 -41.937  1.00                 N  
ATOM    441  CA  GLY    59      25.988 -20.559 -40.523  1.00                 C  
ATOM    442  C   GLY    59      24.504 -20.520 -40.224  1.00                 C  
ATOM    443  O   GLY    59      23.711 -21.148 -40.929  1.00                 O  
ATOM    444  N   PRO    60      24.127 -19.783 -39.180  1.00                 N  
ATOM    445  CA  PRO    60      22.726 -19.662 -38.785  1.00                 C  
ATOM    446  C   PRO    60      21.871 -19.284 -39.985  1.00                 C  
ATOM    447  O   PRO    60      20.670 -19.557 -40.020  1.00                 O  
ATOM    448  CB  PRO    60      22.735 -18.562 -37.722  1.00                 C  
ATOM    449  CD  PRO    60      25.030 -18.929 -38.292  1.00                 C  
ATOM    450  CG  PRO    60      24.111 -18.609 -37.147  1.00                 C  
ATOM    451  N   TYR    61      22.509 -18.663 -40.972  1.00                 N  
ATOM    452  CA  TYR    61      21.828 -18.222 -42.182  1.00                 C  
ATOM    453  C   TYR    61      22.105 -19.131 -43.383  1.00                 C  
ATOM    454  O   TYR    61      23.007 -19.972 -43.356  1.00                 O  
ATOM    455  CB  TYR    61      22.233 -16.789 -42.533  1.00                 C  
ATOM    456  CG  TYR    61      21.765 -15.758 -41.530  1.00                 C  
ATOM    457  OH  TYR    61      20.490 -12.929 -38.763  1.00                 O  
ATOM    458  CZ  TYR    61      20.911 -13.864 -39.680  1.00                 C  
ATOM    459  CD1 TYR    61      22.245 -15.764 -40.227  1.00                 C  
ATOM    460  CE1 TYR    61      21.823 -14.826 -39.304  1.00                 C  
ATOM    461  CD2 TYR    61      20.846 -14.781 -41.891  1.00                 C  
ATOM    462  CE2 TYR    61      20.413 -13.835 -40.982  1.00                 C  
ATOM    463  N   ILE    62      21.322 -18.942 -44.440  1.00                 N  
ATOM    464  CA  ILE    62      21.445 -19.746 -45.651  1.00                 C  
ATOM    465  C   ILE    62      20.918 -18.999 -46.878  1.00                 C  
ATOM    466  O   ILE    62      19.734 -18.661 -46.947  1.00                 O  
ATOM    467  CB  ILE    62      20.711 -21.092 -45.512  1.00                 C  
ATOM    468  CD1 ILE    62      20.568 -23.418 -46.545  1.00                 C  
ATOM    469  CG1 ILE    62      20.977 -21.974 -46.734  1.00                 C  
ATOM    470  CG2 ILE    62      19.223 -20.867 -45.288  1.00                 C  
ATOM    471  N   PHE    63      21.798 -18.751 -47.844  1.00                 N  
ATOM    472  CA  PHE    63      21.415 -18.048 -49.063  1.00                 C  
ATOM    473  C   PHE    63      20.800 -18.982 -50.094  1.00                 C  
ATOM    474  O   PHE    63      21.226 -20.123 -50.237  1.00                 O  
ATOM    475  CB  PHE    63      22.624 -17.337 -49.674  1.00                 C  
ATOM    476  CG  PHE    63      23.095 -16.152 -48.881  1.00                 C  
ATOM    477  CZ  PHE    63      23.967 -13.954 -47.418  1.00                 C  
ATOM    478  CD1 PHE    63      23.216 -16.226 -47.504  1.00                 C  
ATOM    479  CE1 PHE    63      23.649 -15.135 -46.774  1.00                 C  
ATOM    480  CD2 PHE    63      23.417 -14.963 -49.511  1.00                 C  
ATOM    481  CE2 PHE    63      23.850 -13.872 -48.781  1.00                 C  
ATOM    482  N   HIS    64      19.809 -18.483 -50.823  1.00                 N  
ATOM    483  CA  HIS    64      19.134 -19.265 -51.851  1.00                 C  
ATOM    484  C   HIS    64      18.923 -18.390 -53.085  1.00                 C  
ATOM    485  O   HIS    64      18.118 -17.467 -53.055  1.00                 O  
ATOM    486  CB  HIS    64      17.804 -19.808 -51.324  1.00                 C  
ATOM    487  CG  HIS    64      17.946 -20.701 -50.131  1.00                 C  
ATOM    488  ND1 HIS    64      18.358 -22.013 -50.228  1.00                 N  
ATOM    489  CE1 HIS    64      18.388 -22.554 -48.997  1.00                 C  
ATOM    490  CD2 HIS    64      17.745 -20.558 -48.697  1.00                 C  
ATOM    491  NE2 HIS    64      18.022 -21.687 -48.074  1.00                 N  
ATOM    492  N   TYR    65      19.636 -18.681 -54.172  1.00                 N  
ATOM    493  CA  TYR    65      19.494 -17.886 -55.382  1.00                 C  
ATOM    494  C   TYR    65      19.191 -18.701 -56.629  1.00                 C  
ATOM    495  O   TYR    65      19.370 -19.921 -56.660  1.00                 O  
ATOM    496  CB  TYR    65      20.760 -17.066 -55.636  1.00                 C  
ATOM    497  CG  TYR    65      21.979 -17.903 -55.954  1.00                 C  
ATOM    498  OH  TYR    65      25.326 -20.204 -56.844  1.00                 O  
ATOM    499  CZ  TYR    65      24.219 -19.443 -56.547  1.00                 C  
ATOM    500  CD1 TYR    65      22.307 -18.211 -57.268  1.00                 C  
ATOM    501  CE1 TYR    65      23.419 -18.976 -57.568  1.00                 C  
ATOM    502  CD2 TYR    65      22.797 -18.382 -54.939  1.00                 C  
ATOM    503  CE2 TYR    65      23.913 -19.148 -55.220  1.00                 C  
ATOM    504  N   PHE    66      18.720 -18.008 -57.658  1.00                 N  
ATOM    505  CA  PHE    66      18.431 -18.636 -58.931  1.00                 C  
ATOM    506  C   PHE    66      18.765 -17.588 -59.987  1.00                 C  
ATOM    507  O   PHE    66      18.694 -16.391 -59.718  1.00                 O  
ATOM    508  CB  PHE    66      16.972 -19.095 -58.983  1.00                 C  
ATOM    509  CG  PHE    66      16.611 -19.822 -60.247  1.00                 C  
ATOM    510  CZ  PHE    66      15.938 -21.162 -62.588  1.00                 C  
ATOM    511  CD1 PHE    66      16.936 -21.157 -60.412  1.00                 C  
ATOM    512  CE1 PHE    66      16.603 -21.826 -61.574  1.00                 C  
ATOM    513  CD2 PHE    66      15.945 -19.171 -61.270  1.00                 C  
ATOM    514  CE2 PHE    66      15.612 -19.840 -62.433  1.00                 C  
ATOM    515  N   LEU    67      19.149 -18.038 -61.174  1.00                 N  
ATOM    516  CA  LEU    67      19.531 -17.132 -62.248  1.00                 C  
ATOM    517  C   LEU    67      18.716 -17.362 -63.514  1.00                 C  
ATOM    518  O   LEU    67      18.606 -18.481 -64.001  1.00                 O  
ATOM    519  CB  LEU    67      21.020 -17.277 -62.567  1.00                 C  
ATOM    520  CG  LEU    67      21.599 -16.278 -63.571  1.00                 C  
ATOM    521  CD1 LEU    67      23.107 -16.163 -63.407  1.00                 C  
ATOM    522  CD2 LEU    67      21.251 -16.684 -64.995  1.00                 C  
ATOM    523  N   GLU    68      18.149 -16.290 -64.046  1.00                 N  
ATOM    524  CA  GLU    68      17.338 -16.388 -65.245  1.00                 C  
ATOM    525  C   GLU    68      17.441 -15.111 -66.059  1.00                 C  
ATOM    526  O   GLU    68      17.270 -14.013 -65.530  1.00                 O  
ATOM    527  CB  GLU    68      15.879 -16.676 -64.883  1.00                 C  
ATOM    528  CD  GLU    68      15.293 -18.034 -66.930  1.00                 C  
ATOM    529  CG  GLU    68      14.959 -16.821 -66.084  1.00                 C  
ATOM    530  OE1 GLU    68      15.221 -19.164 -66.403  1.00                 O  
ATOM    531  OE2 GLU    68      15.626 -17.855 -68.121  1.00                 O  
ATOM    532  N   ARG    69      17.718 -15.270 -67.351  1.00                 N  
ATOM    533  CA  ARG    69      17.875 -14.148 -68.267  1.00                 C  
ATOM    534  C   ARG    69      18.885 -13.133 -67.749  1.00                 C  
ATOM    535  O   ARG    69      18.573 -11.949 -67.623  1.00                 O  
ATOM    536  CB  ARG    69      16.529 -13.461 -68.508  1.00                 C  
ATOM    537  CD  ARG    69      14.209 -13.581 -69.456  1.00                 C  
ATOM    538  NE  ARG    69      13.201 -14.418 -70.103  1.00                 N  
ATOM    539  CG  ARG    69      15.488 -14.349 -69.169  1.00                 C  
ATOM    540  CZ  ARG    69      11.979 -14.004 -70.421  1.00                 C  
ATOM    541  NH1 ARG    69      11.129 -14.836 -71.007  1.00                 N  
ATOM    542  NH2 ARG    69      11.609 -12.759 -70.152  1.00                 N  
ATOM    543  N   GLY    70      20.092 -13.601 -67.442  1.00                 N  
ATOM    544  CA  GLY    70      21.138 -12.714 -66.961  1.00                 C  
ATOM    545  C   GLY    70      20.813 -11.928 -65.703  1.00                 C  
ATOM    546  O   GLY    70      21.401 -10.876 -65.454  1.00                 O  
ATOM    547  N   VAL    71      19.877 -12.436 -64.908  1.00                 N  
ATOM    548  CA  VAL    71      19.482 -11.784 -63.665  1.00                 C  
ATOM    549  C   VAL    71      19.483 -12.783 -62.515  1.00                 C  
ATOM    550  O   VAL    71      19.043 -13.921 -62.667  1.00                 O  
ATOM    551  CB  VAL    71      18.097 -11.122 -63.790  1.00                 C  
ATOM    552  CG1 VAL    71      17.682 -10.501 -62.465  1.00                 C  
ATOM    553  CG2 VAL    71      18.104 -10.076 -64.894  1.00                 C  
ATOM    554  N   CYS    72      19.992 -12.359 -61.365  1.00                 N  
ATOM    555  CA  CYS    72      20.055 -13.230 -60.204  1.00                 C  
ATOM    556  C   CYS    72      19.056 -12.831 -59.125  1.00                 C  
ATOM    557  O   CYS    72      18.960 -11.661 -58.754  1.00                 O  
ATOM    558  CB  CYS    72      21.466 -13.234 -59.613  1.00                 C  
ATOM    559  SG  CYS    72      21.664 -14.291 -58.160  1.00                 S  
ATOM    560  N   TYR    73      18.315 -13.811 -58.622  1.00                 N  
ATOM    561  CA  TYR    73      17.336 -13.560 -57.572  1.00                 C  
ATOM    562  C   TYR    73      17.892 -14.182 -56.305  1.00                 C  
ATOM    563  O   TYR    73      18.023 -15.403 -56.201  1.00                 O  
ATOM    564  CB  TYR    73      15.974 -14.139 -57.960  1.00                 C  
ATOM    565  CG  TYR    73      15.347 -13.476 -59.165  1.00                 C  
ATOM    566  OH  TYR    73      13.630 -11.662 -62.489  1.00                 O  
ATOM    567  CZ  TYR    73      14.197 -12.261 -61.388  1.00                 C  
ATOM    568  CD1 TYR    73      15.642 -13.911 -60.450  1.00                 C  
ATOM    569  CE1 TYR    73      15.074 -13.311 -61.558  1.00                 C  
ATOM    570  CD2 TYR    73      14.461 -12.417 -59.013  1.00                 C  
ATOM    571  CE2 TYR    73      13.883 -11.804 -60.109  1.00                 C  
ATOM    572  N   LEU    74      18.237 -13.327 -55.351  1.00                 N  
ATOM    573  CA  LEU    74      18.824 -13.772 -54.098  1.00                 C  
ATOM    574  C   LEU    74      17.918 -13.596 -52.892  1.00                 C  
ATOM    575  O   LEU    74      17.069 -12.704 -52.858  1.00                 O  
ATOM    576  CB  LEU    74      20.137 -13.034 -53.829  1.00                 C  
ATOM    577  CG  LEU    74      20.853 -13.378 -52.522  1.00                 C  
ATOM    578  CD1 LEU    74      21.331 -14.822 -52.535  1.00                 C  
ATOM    579  CD2 LEU    74      22.023 -12.436 -52.285  1.00                 C  
ATOM    580  N   VAL    75      18.126 -14.445 -51.893  1.00                 N  
ATOM    581  CA  VAL    75      17.347 -14.389 -50.666  1.00                 C  
ATOM    582  C   VAL    75      18.093 -15.034 -49.500  1.00                 C  
ATOM    583  O   VAL    75      18.619 -16.136 -49.620  1.00                 O  
ATOM    584  CB  VAL    75      15.974 -15.066 -50.837  1.00                 C  
ATOM    585  CG1 VAL    75      16.146 -16.536 -51.187  1.00                 C  
ATOM    586  CG2 VAL    75      15.141 -14.908 -49.575  1.00                 C  
ATOM    587  N   LEU    76      18.141 -14.323 -48.378  1.00                 N  
ATOM    588  CA  LEU    76      18.802 -14.805 -47.170  1.00                 C  
ATOM    589  C   LEU    76      17.737 -15.162 -46.136  1.00                 C  
ATOM    590  O   LEU    76      16.600 -14.703 -46.232  1.00                 O  
ATOM    591  CB  LEU    76      19.769 -13.749 -46.631  1.00                 C  
ATOM    592  CG  LEU    76      21.079 -13.573 -47.402  1.00                 C  
ATOM    593  CD1 LEU    76      20.825 -12.908 -48.746  1.00                 C  
ATOM    594  CD2 LEU    76      22.076 -12.761 -46.590  1.00                 C  
ATOM    595  N   CYS    77      18.110 -15.973 -45.148  1.00                 N  
ATOM    596  CA  CYS    77      17.192 -16.387 -44.087  1.00                 C  
ATOM    597  C   CYS    77      17.865 -17.386 -43.160  1.00                 C  
ATOM    598  O   CYS    77      18.930 -17.919 -43.474  1.00                 O  
ATOM    599  CB  CYS    77      15.918 -16.988 -44.685  1.00                 C  
ATOM    600  SG  CYS    77      16.185 -18.494 -45.650  1.00                 S  
ATOM    601  N   ASP    78      17.247 -17.639 -42.012  1.00                 N  
ATOM    602  CA  ASP    78      17.809 -18.597 -41.071  1.00                 C  
ATOM    603  C   ASP    78      17.789 -19.962 -41.742  1.00                 C  
ATOM    604  O   ASP    78      16.799 -20.338 -42.370  1.00                 O  
ATOM    605  CB  ASP    78      17.017 -18.590 -39.762  1.00                 C  
ATOM    606  CG  ASP    78      17.652 -19.456 -38.692  1.00                 C  
ATOM    607  OD1 ASP    78      18.577 -18.971 -38.007  1.00                 O  
ATOM    608  OD2 ASP    78      17.225 -20.620 -38.539  1.00                 O  
ATOM    609  N   LYS    79      18.889 -20.694 -41.618  1.00                 N  
ATOM    610  CA  LYS    79      19.002 -22.015 -42.221  1.00                 C  
ATOM    611  C   LYS    79      17.737 -22.840 -42.010  1.00                 C  
ATOM    612  O   LYS    79      17.232 -23.474 -42.937  1.00                 O  
ATOM    613  CB  LYS    79      20.209 -22.763 -41.651  1.00                 C  
ATOM    614  CD  LYS    79      21.671 -24.802 -41.685  1.00                 C  
ATOM    615  CE  LYS    79      21.869 -26.195 -42.261  1.00                 C  
ATOM    616  CG  LYS    79      20.425 -24.142 -42.252  1.00                 C  
ATOM    617  NZ  LYS    79      23.086 -26.855 -41.713  1.00                 N  
ATOM    618  N   THR    80      17.225 -22.821 -40.787  1.00                 N  
ATOM    619  CA  THR    80      16.029 -23.576 -40.451  1.00                 C  
ATOM    620  C   THR    80      14.898 -23.369 -41.452  1.00                 C  
ATOM    621  O   THR    80      13.970 -24.172 -41.515  1.00                 O  
ATOM    622  CB  THR    80      15.509 -23.214 -39.047  1.00                 C  
ATOM    623  OG1 THR    80      15.206 -21.815 -38.993  1.00                 O  
ATOM    624  CG2 THR    80      16.560 -23.525 -37.993  1.00                 C  
ATOM    625  N   PHE    81      14.976 -22.301 -42.240  1.00                 N  
ATOM    626  CA  PHE    81      13.932 -22.009 -43.217  1.00                 C  
ATOM    627  C   PHE    81      13.902 -23.020 -44.353  1.00                 C  
ATOM    628  O   PHE    81      14.946 -23.416 -44.865  1.00                 O  
ATOM    629  CB  PHE    81      14.115 -20.603 -43.793  1.00                 C  
ATOM    630  CG  PHE    81      13.041 -20.201 -44.762  1.00                 C  
ATOM    631  CZ  PHE    81      11.056 -19.457 -46.561  1.00                 C  
ATOM    632  CD1 PHE    81      11.802 -19.780 -44.309  1.00                 C  
ATOM    633  CE1 PHE    81      10.814 -19.409 -45.201  1.00                 C  
ATOM    634  CD2 PHE    81      13.268 -20.243 -46.126  1.00                 C  
ATOM    635  CE2 PHE    81      12.279 -19.872 -47.018  1.00                 C  
ATOM    636  N   SER    82      12.695 -23.448 -44.763  1.00                 N  
ATOM    637  CA  SER    82      12.476 -24.418 -45.843  1.00                 C  
ATOM    638  C   SER    82      13.118 -24.049 -47.182  1.00                 C  
ATOM    639  O   SER    82      12.695 -23.091 -47.833  1.00                 O  
ATOM    640  CB  SER    82      10.979 -24.628 -46.079  1.00                 C  
ATOM    641  OG  SER    82      10.752 -25.496 -47.176  1.00                 O  
ATOM    642  N   LYS    83      14.130 -24.815 -47.592  1.00                 N  
ATOM    643  CA  LYS    83      14.805 -24.558 -48.859  1.00                 C  
ATOM    644  C   LYS    83      13.810 -24.738 -49.993  1.00                 C  
ATOM    645  O   LYS    83      13.968 -24.173 -51.072  1.00                 O  
ATOM    646  CB  LYS    83      16.008 -25.489 -49.024  1.00                 C  
ATOM    647  CD  LYS    83      16.882 -27.829 -49.270  1.00                 C  
ATOM    648  CE  LYS    83      16.515 -29.294 -49.444  1.00                 C  
ATOM    649  CG  LYS    83      15.641 -26.956 -49.180  1.00                 C  
ATOM    650  NZ  LYS    83      17.721 -30.165 -49.505  1.00                 N  
ATOM    651  N   ARG    84      12.774 -25.525 -49.737  1.00                 N  
ATOM    652  CA  ARG    84      11.739 -25.768 -50.730  1.00                 C  
ATOM    653  C   ARG    84      10.955 -24.479 -50.994  1.00                 C  
ATOM    654  O   ARG    84      10.673 -24.131 -52.141  1.00                 O  
ATOM    655  CB  ARG    84      10.803 -26.885 -50.265  1.00                 C  
ATOM    656  CD  ARG    84      10.474 -29.316 -49.732  1.00                 C  
ATOM    657  NE  ARG    84      11.064 -30.652 -49.736  1.00                 N  
ATOM    658  CG  ARG    84      11.440 -28.265 -50.256  1.00                 C  
ATOM    659  CZ  ARG    84      10.483 -31.727 -49.212  1.00                 C  
ATOM    660  NH1 ARG    84      11.095 -32.902 -49.262  1.00                 N  
ATOM    661  NH2 ARG    84       9.292 -31.623 -48.639  1.00                 N  
ATOM    662  N   LEU    85      10.627 -23.771 -49.919  1.00                 N  
ATOM    663  CA  LEU    85       9.877 -22.518 -50.003  1.00                 C  
ATOM    664  C   LEU    85      10.718 -21.374 -50.570  1.00                 C  
ATOM    665  O   LEU    85      10.233 -20.554 -51.356  1.00                 O  
ATOM    666  CB  LEU    85       9.341 -22.121 -48.626  1.00                 C  
ATOM    667  CG  LEU    85       8.247 -23.016 -48.040  1.00                 C  
ATOM    668  CD1 LEU    85       7.933 -22.614 -46.608  1.00                 C  
ATOM    669  CD2 LEU    85       6.990 -22.958 -48.894  1.00                 C  
ATOM    670  N   ALA    86      11.981 -21.328 -50.156  1.00                 N  
ATOM    671  CA  ALA    86      12.909 -20.301 -50.601  1.00                 C  
ATOM    672  C   ALA    86      12.915 -20.142 -52.120  1.00                 C  
ATOM    673  O   ALA    86      12.761 -19.032 -52.632  1.00                 O  
ATOM    674  CB  ALA    86      14.317 -20.614 -50.119  1.00                 C  
ATOM    675  N   TYR    87      13.088 -21.249 -52.837  1.00                 N  
ATOM    676  CA  TYR    87      13.123 -21.206 -54.297  1.00                 C  
ATOM    677  C   TYR    87      11.763 -20.916 -54.923  1.00                 C  
ATOM    678  O   TYR    87      11.683 -20.319 -56.002  1.00                 O  
ATOM    679  CB  TYR    87      13.657 -22.525 -54.859  1.00                 C  
ATOM    680  CG  TYR    87      15.137 -22.733 -54.631  1.00                 C  
ATOM    681  OH  TYR    87      19.204 -23.319 -53.994  1.00                 O  
ATOM    682  CZ  TYR    87      17.859 -23.124 -54.206  1.00                 C  
ATOM    683  CD1 TYR    87      15.591 -23.707 -53.750  1.00                 C  
ATOM    684  CE1 TYR    87      16.942 -23.905 -53.536  1.00                 C  
ATOM    685  CD2 TYR    87      16.076 -21.956 -55.298  1.00                 C  
ATOM    686  CE2 TYR    87      17.431 -22.140 -55.096  1.00                 C  
ATOM    687  N   SER    88      10.698 -21.344 -54.249  1.00                 N  
ATOM    688  CA  SER    88       9.347 -21.099 -54.738  1.00                 C  
ATOM    689  C   SER    88       9.170 -19.590 -54.732  1.00                 C  
ATOM    690  O   SER    88       8.609 -19.008 -55.659  1.00                 O  
ATOM    691  CB  SER    88       8.321 -21.821 -53.862  1.00                 C  
ATOM    692  OG  SER    88       8.456 -23.227 -53.972  1.00                 O  
ATOM    693  N   PHE    89       9.681 -18.973 -53.671  1.00                 N  
ATOM    694  CA  PHE    89       9.627 -17.529 -53.483  1.00                 C  
ATOM    695  C   PHE    89      10.344 -16.795 -54.616  1.00                 C  
ATOM    696  O   PHE    89       9.847 -15.790 -55.132  1.00                 O  
ATOM    697  CB  PHE    89      10.241 -17.141 -52.137  1.00                 C  
ATOM    698  CG  PHE    89      10.211 -15.665 -51.860  1.00                 C  
ATOM    699  CZ  PHE    89      10.162 -12.933 -51.349  1.00                 C  
ATOM    700  CD1 PHE    89       9.049 -15.050 -51.427  1.00                 C  
ATOM    701  CE1 PHE    89       9.021 -13.692 -51.172  1.00                 C  
ATOM    702  CD2 PHE    89      11.345 -14.890 -52.032  1.00                 C  
ATOM    703  CE2 PHE    89      11.317 -13.532 -51.778  1.00                 C  
ATOM    704  N   LEU    90      11.507 -17.309 -55.006  1.00                 N  
ATOM    705  CA  LEU    90      12.299 -16.699 -56.073  1.00                 C  
ATOM    706  C   LEU    90      11.634 -16.837 -57.444  1.00                 C  
ATOM    707  O   LEU    90      11.597 -15.884 -58.224  1.00                 O  
ATOM    708  CB  LEU    90      13.698 -17.317 -56.122  1.00                 C  
ATOM    709  CG  LEU    90      14.616 -17.012 -54.938  1.00                 C  
ATOM    710  CD1 LEU    90      15.900 -17.822 -55.029  1.00                 C  
ATOM    711  CD2 LEU    90      14.933 -15.525 -54.872  1.00                 C  
ATOM    712  N   GLU    91      11.121 -18.029 -57.739  1.00                 N  
ATOM    713  CA  GLU    91      10.442 -18.273 -59.006  1.00                 C  
ATOM    714  C   GLU    91       9.315 -17.262 -59.149  1.00                 C  
ATOM    715  O   GLU    91       9.156 -16.633 -60.200  1.00                 O  
ATOM    716  CB  GLU    91       9.919 -19.709 -59.066  1.00                 C  
ATOM    717  CD  GLU    91       8.749 -21.503 -60.406  1.00                 C  
ATOM    718  CG  GLU    91       9.226 -20.064 -60.371  1.00                 C  
ATOM    719  OE1 GLU    91       8.941 -22.216 -59.399  1.00                 O  
ATOM    720  OE2 GLU    91       8.183 -21.916 -61.440  1.00                 O  
ATOM    721  N   ASP    92       8.537 -17.119 -58.077  1.00                 N  
ATOM    722  CA  ASP    92       7.415 -16.185 -58.037  1.00                 C  
ATOM    723  C   ASP    92       7.896 -14.800 -58.449  1.00                 C  
ATOM    724  O   ASP    92       7.313 -14.156 -59.321  1.00                 O  
ATOM    725  CB  ASP    92       6.791 -16.156 -56.640  1.00                 C  
ATOM    726  CG  ASP    92       5.563 -15.270 -56.569  1.00                 C  
ATOM    727  OD1 ASP    92       5.157 -14.732 -57.620  1.00                 O  
ATOM    728  OD2 ASP    92       5.008 -15.113 -55.461  1.00                 O  
ATOM    729  N   LEU    93       8.972 -14.355 -57.814  1.00                 N  
ATOM    730  CA  LEU    93       9.551 -13.053 -58.106  1.00                 C  
ATOM    731  C   LEU    93      10.043 -12.951 -59.548  1.00                 C  
ATOM    732  O   LEU    93       9.803 -11.946 -60.219  1.00                 O  
ATOM    733  CB  LEU    93      10.707 -12.754 -57.150  1.00                 C  
ATOM    734  CG  LEU    93      10.331 -12.506 -55.688  1.00                 C  
ATOM    735  CD1 LEU    93      11.577 -12.403 -54.821  1.00                 C  
ATOM    736  CD2 LEU    93       9.490 -11.245 -55.556  1.00                 C  
ATOM    737  N   GLN    94      10.729 -13.994 -60.015  1.00                 N  
ATOM    738  CA  GLN    94      11.263 -14.029 -61.376  1.00                 C  
ATOM    739  C   GLN    94      10.200 -13.712 -62.413  1.00                 C  
ATOM    740  O   GLN    94      10.236 -12.659 -63.052  1.00                 O  
ATOM    741  CB  GLN    94      11.879 -15.397 -61.675  1.00                 C  
ATOM    742  CD  GLN    94      11.665 -15.774 -64.163  1.00                 C  
ATOM    743  CG  GLN    94      12.602 -15.474 -63.010  1.00                 C  
ATOM    744  OE1 GLN    94      10.658 -16.462 -63.995  1.00                 O  
ATOM    745  NE2 GLN    94      11.993 -15.255 -65.341  1.00                 N  
ATOM    746  N   THR    95       9.272 -14.647 -62.596  1.00                 N  
ATOM    747  CA  THR    95       8.193 -14.484 -63.561  1.00                 C  
ATOM    748  C   THR    95       7.638 -13.067 -63.515  1.00                 C  
ATOM    749  O   THR    95       7.525 -12.400 -64.546  1.00                 O  
ATOM    750  CB  THR    95       7.056 -15.492 -63.312  1.00                 C  
ATOM    751  OG1 THR    95       7.557 -16.827 -63.456  1.00                 O  
ATOM    752  CG2 THR    95       5.931 -15.284 -64.314  1.00                 C  
ATOM    753  N   GLU    96       7.310 -12.603 -62.316  1.00                 N  
ATOM    754  CA  GLU    96       6.785 -11.255 -62.158  1.00                 C  
ATOM    755  C   GLU    96       7.770 -10.241 -62.742  1.00                 C  
ATOM    756  O   GLU    96       7.429  -9.477 -63.645  1.00                 O  
ATOM    757  CB  GLU    96       6.511 -10.956 -60.683  1.00                 C  
ATOM    758  CD  GLU    96       4.539  -9.411 -61.004  1.00                 C  
ATOM    759  CG  GLU    96       5.931  -9.575 -60.426  1.00                 C  
ATOM    760  OE1 GLU    96       3.882 -10.438 -61.271  1.00                 O  
ATOM    761  OE2 GLU    96       4.106  -8.254 -61.191  1.00                 O  
ATOM    762  N   PHE    97       8.995 -10.248 -62.227  1.00                 N  
ATOM    763  CA  PHE    97      10.018  -9.318 -62.684  1.00                 C  
ATOM    764  C   PHE    97      10.261  -9.417 -64.189  1.00                 C  
ATOM    765  O   PHE    97      10.170  -8.416 -64.902  1.00                 O  
ATOM    766  CB  PHE    97      11.333  -9.559 -61.939  1.00                 C  
ATOM    767  CG  PHE    97      12.453  -8.662 -62.381  1.00                 C  
ATOM    768  CZ  PHE    97      14.529  -7.007 -63.204  1.00                 C  
ATOM    769  CD1 PHE    97      12.530  -7.354 -61.935  1.00                 C  
ATOM    770  CE1 PHE    97      13.561  -6.529 -62.342  1.00                 C  
ATOM    771  CD2 PHE    97      13.430  -9.125 -63.244  1.00                 C  
ATOM    772  CE2 PHE    97      14.461  -8.300 -63.651  1.00                 C  
ATOM    773  N   SER    98      10.573 -10.619 -64.668  1.00                 N  
ATOM    774  CA  SER    98      10.831 -10.824 -66.090  1.00                 C  
ATOM    775  C   SER    98       9.689 -10.282 -66.935  1.00                 C  
ATOM    776  O   SER    98       9.903  -9.596 -67.943  1.00                 O  
ATOM    777  CB  SER    98      11.047 -12.309 -66.387  1.00                 C  
ATOM    778  OG  SER    98       9.872 -13.058 -66.126  1.00                 O  
ATOM    779  N   SER    99       8.471 -10.600 -66.514  1.00                 N  
ATOM    780  CA  SER    99       7.286 -10.147 -67.219  1.00                 C  
ATOM    781  C   SER    99       7.179  -8.628 -67.158  1.00                 C  
ATOM    782  O   SER    99       6.780  -7.989 -68.131  1.00                 O  
ATOM    783  CB  SER    99       6.032 -10.795 -66.630  1.00                 C  
ATOM    784  OG  SER    99       6.028 -12.195 -66.854  1.00                 O  
ATOM    785  N   ASN   100       7.562  -8.052 -66.020  1.00                 N  
ATOM    786  CA  ASN   100       7.485  -6.605 -65.829  1.00                 C  
ATOM    787  C   ASN   100       8.653  -5.783 -66.374  1.00                 C  
ATOM    788  O   ASN   100       8.441  -4.728 -66.976  1.00                 O  
ATOM    789  CB  ASN   100       7.333  -6.268 -64.344  1.00                 C  
ATOM    790  CG  ASN   100       5.957  -6.606 -63.808  1.00                 C  
ATOM    791  OD1 ASN   100       4.997  -6.732 -64.568  1.00                 O  
ATOM    792  ND2 ASN   100       5.856  -6.754 -62.492  1.00                 N  
ATOM    793  N   PHE   101       9.879  -6.261 -66.170  1.00                 N  
ATOM    794  CA  PHE   101      11.061  -5.524 -66.617  1.00                 C  
ATOM    795  C   PHE   101      12.109  -6.362 -67.356  1.00                 C  
ATOM    796  O   PHE   101      13.167  -5.856 -67.733  1.00                 O  
ATOM    797  CB  PHE   101      11.751  -4.848 -65.431  1.00                 C  
ATOM    798  CG  PHE   101      10.894  -3.836 -64.727  1.00                 C  
ATOM    799  CZ  PHE   101       9.306  -1.959 -63.429  1.00                 C  
ATOM    800  CD1 PHE   101      10.661  -3.931 -63.366  1.00                 C  
ATOM    801  CE1 PHE   101       9.872  -3.000 -62.718  1.00                 C  
ATOM    802  CD2 PHE   101      10.320  -2.788 -65.425  1.00                 C  
ATOM    803  CE2 PHE   101       9.531  -1.857 -64.777  1.00                 C  
ATOM    804  N   GLY   102      11.805  -7.635 -67.575  1.00                 N  
ATOM    805  CA  GLY   102      12.740  -8.510 -68.256  1.00                 C  
ATOM    806  C   GLY   102      13.421  -7.951 -69.496  1.00                 C  
ATOM    807  O   GLY   102      14.611  -8.183 -69.703  1.00                 O  
ATOM    808  N   ALA   103      12.686  -7.207 -70.315  1.00                 N  
ATOM    809  CA  ALA   103      13.245  -6.662 -71.550  1.00                 C  
ATOM    810  C   ALA   103      14.059  -5.369 -71.436  1.00                 C  
ATOM    811  O   ALA   103      14.873  -5.073 -72.310  1.00                 O  
ATOM    812  CB  ALA   103      12.140  -6.399 -72.562  1.00                 C  
ATOM    813  N   LYS   104      13.847  -4.599 -70.374  1.00                 N  
ATOM    814  CA  LYS   104      14.580  -3.344 -70.190  1.00                 C  
ATOM    815  C   LYS   104      15.829  -3.547 -69.332  1.00                 C  
ATOM    816  O   LYS   104      16.763  -2.740 -69.367  1.00                 O  
ATOM    817  CB  LYS   104      13.678  -2.285 -69.554  1.00                 C  
ATOM    818  CD  LYS   104      11.680  -0.778 -69.752  1.00                 C  
ATOM    819  CE  LYS   104      10.537  -0.321 -70.643  1.00                 C  
ATOM    820  CG  LYS   104      12.531  -1.831 -70.443  1.00                 C  
ATOM    821  NZ  LYS   104       9.679   0.693 -69.969  1.00                 N  
ATOM    822  N   VAL   105      15.831  -4.637 -68.571  1.00                 N  
ATOM    823  CA  VAL   105      16.932  -4.987 -67.676  1.00                 C  
ATOM    824  C   VAL   105      18.338  -4.730 -68.220  1.00                 C  
ATOM    825  O   VAL   105      19.188  -4.185 -67.517  1.00                 O  
ATOM    826  CB  VAL   105      16.871  -6.468 -67.258  1.00                 C  
ATOM    827  CG1 VAL   105      18.132  -6.862 -66.505  1.00                 C  
ATOM    828  CG2 VAL   105      15.636  -6.732 -66.410  1.00                 C  
ATOM    829  N   GLU   106      18.606  -5.125 -69.475  1.00                 N  
ATOM    830  CA  GLU   106      19.941  -4.907 -70.044  1.00                 C  
ATOM    831  C   GLU   106      20.270  -3.524 -70.600  1.00                 C  
ATOM    832  O   GLU   106      21.299  -3.358 -71.247  1.00                 O  
ATOM    833  CB  GLU   106      20.208  -5.897 -71.179  1.00                 C  
ATOM    834  CD  GLU   106      20.525  -8.301 -71.887  1.00                 C  
ATOM    835  CG  GLU   106      20.279  -7.348 -70.733  1.00                 C  
ATOM    836  OE1 GLU   106      20.530  -7.840 -73.048  1.00                 O  
ATOM    837  OE2 GLU   106      20.713  -9.509 -71.630  1.00                 O  
ATOM    838  N   THR   107      19.427  -2.529 -70.350  1.00                 N  
ATOM    839  CA  THR   107      19.702  -1.192 -70.873  1.00                 C  
ATOM    840  C   THR   107      19.988  -0.168 -69.776  1.00                 C  
ATOM    841  O   THR   107      20.699   0.824 -70.002  1.00                 O  
ATOM    842  CB  THR   107      18.534  -0.670 -71.730  1.00                 C  
ATOM    843  OG1 THR   107      17.349  -0.588 -70.928  1.00                 O  
ATOM    844  CG2 THR   107      18.267  -1.608 -72.896  1.00                 C  
ATOM    845  N   VAL   108      19.436  -0.411 -68.589  1.00                 N  
ATOM    846  CA  VAL   108      19.630   0.495 -67.464  1.00                 C  
ATOM    847  C   VAL   108      21.097   0.596 -67.063  1.00                 C  
ATOM    848  O   VAL   108      21.917  -0.257 -67.414  1.00                 O  
ATOM    849  CB  VAL   108      18.796   0.065 -66.243  1.00                 C  
ATOM    850  CG1 VAL   108      17.312   0.088 -66.577  1.00                 C  
ATOM    851  CG2 VAL   108      19.218  -1.317 -65.769  1.00                 C  
ATOM    852  N   SER   109      21.419   1.646 -66.318  1.00                 N  
ATOM    853  CA  SER   109      22.786   1.882 -65.886  1.00                 C  
ATOM    854  C   SER   109      22.848   2.417 -64.465  1.00                 C  
ATOM    855  O   SER   109      23.904   2.401 -63.835  1.00                 O  
ATOM    856  CB  SER   109      23.487   2.858 -66.834  1.00                 C  
ATOM    857  OG  SER   109      22.847   4.122 -66.828  1.00                 O  
ATOM    858  N   ARG   110      21.713   2.903 -63.971  1.00                 N  
ATOM    859  CA  ARG   110      21.630   3.425 -62.611  1.00                 C  
ATOM    860  C   ARG   110      21.344   2.246 -61.696  1.00                 C  
ATOM    861  O   ARG   110      20.746   1.262 -62.128  1.00                 O  
ATOM    862  CB  ARG   110      20.551   4.505 -62.517  1.00                 C  
ATOM    863  CD  ARG   110      19.741   6.784 -63.189  1.00                 C  
ATOM    864  NE  ARG   110      18.470   6.338 -63.755  1.00                 N  
ATOM    865  CG  ARG   110      20.835   5.742 -63.354  1.00                 C  
ATOM    866  CZ  ARG   110      17.335   7.025 -63.677  1.00                 C  
ATOM    867  NH1 ARG   110      16.228   6.541 -64.222  1.00                 N  
ATOM    868  NH2 ARG   110      17.311   8.195 -63.054  1.00                 N  
ATOM    869  N   PRO   111      21.776   2.324 -60.424  1.00                 N  
ATOM    870  CA  PRO   111      21.514   1.223 -59.492  1.00                 C  
ATOM    871  C   PRO   111      20.027   1.303 -59.133  1.00                 C  
ATOM    872  O   PRO   111      19.403   2.351 -59.301  1.00                 O  
ATOM    873  CB  PRO   111      22.442   1.510 -58.310  1.00                 C  
ATOM    874  CD  PRO   111      22.626   3.394 -59.775  1.00                 C  
ATOM    875  CG  PRO   111      22.622   2.991 -58.327  1.00                 C  
ATOM    876  N   TYR   112      19.462   0.203 -58.656  1.00                 N  
ATOM    877  CA  TYR   112      18.057   0.171 -58.268  1.00                 C  
ATOM    878  C   TYR   112      17.083   0.889 -59.194  1.00                 C  
ATOM    879  O   TYR   112      16.163   1.552 -58.727  1.00                 O  
ATOM    880  CB  TYR   112      17.873   0.765 -56.870  1.00                 C  
ATOM    881  CG  TYR   112      18.626   0.027 -55.787  1.00                 C  
ATOM    882  OH  TYR   112      20.709  -1.992 -52.807  1.00                 O  
ATOM    883  CZ  TYR   112      20.018  -1.325 -53.793  1.00                 C  
ATOM    884  CD1 TYR   112      19.806   0.540 -55.264  1.00                 C  
ATOM    885  CE1 TYR   112      20.501  -0.128 -54.274  1.00                 C  
ATOM    886  CD2 TYR   112      18.155  -1.182 -55.290  1.00                 C  
ATOM    887  CE2 TYR   112      18.836  -1.863 -54.300  1.00                 C  
ATOM    888  N   SER   113      17.264   0.740 -60.501  1.00                 N  
ATOM    889  CA  SER   113      16.376   1.386 -61.466  1.00                 C  
ATOM    890  C   SER   113      14.944   0.885 -61.302  1.00                 C  
ATOM    891  O   SER   113      14.005   1.474 -61.837  1.00                 O  
ATOM    892  CB  SER   113      16.865   1.137 -62.894  1.00                 C  
ATOM    893  OG  SER   113      16.755  -0.233 -63.239  1.00                 O  
ATOM    894  N   PHE   114      14.781  -0.210 -60.568  1.00                 N  
ATOM    895  CA  PHE   114      13.458  -0.761 -60.336  1.00                 C  
ATOM    896  C   PHE   114      13.129  -0.795 -58.845  1.00                 C  
ATOM    897  O   PHE   114      12.551  -1.768 -58.363  1.00                 O  
ATOM    898  CB  PHE   114      13.352  -2.167 -60.929  1.00                 C  
ATOM    899  CG  PHE   114      13.521  -2.210 -62.421  1.00                 C  
ATOM    900  CZ  PHE   114      13.827  -2.287 -65.183  1.00                 C  
ATOM    901  CD1 PHE   114      14.687  -2.697 -62.986  1.00                 C  
ATOM    902  CE1 PHE   114      14.842  -2.736 -64.359  1.00                 C  
ATOM    903  CD2 PHE   114      12.514  -1.765 -63.259  1.00                 C  
ATOM    904  CE2 PHE   114      12.670  -1.804 -64.632  1.00                 C  
ATOM    905  N   ILE   115      13.489   0.258 -58.113  1.00                 N  
ATOM    906  CA  ILE   115      13.199   0.283 -56.684  1.00                 C  
ATOM    907  C   ILE   115      11.734  -0.013 -56.420  1.00                 C  
ATOM    908  O   ILE   115      11.410  -0.737 -55.479  1.00                 O  
ATOM    909  CB  ILE   115      13.582   1.635 -56.054  1.00                 C  
ATOM    910  CD1 ILE   115      14.523   0.574 -53.936  1.00                 C  
ATOM    911  CG1 ILE   115      13.527   1.547 -54.527  1.00                 C  
ATOM    912  CG2 ILE   115      12.690   2.744 -56.590  1.00                 C  
ATOM    913  N   GLU   116      10.855   0.523 -57.262  1.00                 N  
ATOM    914  CA  GLU   116       9.422   0.320 -57.096  1.00                 C  
ATOM    915  C   GLU   116       8.958  -1.142 -57.118  1.00                 C  
ATOM    916  O   GLU   116       7.830  -1.437 -56.730  1.00                 O  
ATOM    917  CB  GLU   116       8.645   1.072 -58.179  1.00                 C  
ATOM    918  CD  GLU   116      10.100   1.159 -60.242  1.00                 C  
ATOM    919  CG  GLU   116       8.877   0.547 -59.586  1.00                 C  
ATOM    920  OE1 GLU   116      10.912   1.779 -59.524  1.00                 O  
ATOM    921  OE2 GLU   116      10.245   1.018 -61.475  1.00                 O  
ATOM    922  N   PHE   117       9.818  -2.060 -57.556  1.00                 N  
ATOM    923  CA  PHE   117       9.458  -3.475 -57.566  1.00                 C  
ATOM    924  C   PHE   117       9.396  -3.885 -56.099  1.00                 C  
ATOM    925  O   PHE   117       9.004  -5.005 -55.749  1.00                 O  
ATOM    926  CB  PHE   117      10.477  -4.282 -58.373  1.00                 C  
ATOM    927  CG  PHE   117      10.147  -5.743 -58.480  1.00                 C  
ATOM    928  CZ  PHE   117       9.539  -8.448 -58.672  1.00                 C  
ATOM    929  CD1 PHE   117       9.139  -6.180 -59.322  1.00                 C  
ATOM    930  CE1 PHE   117       8.835  -7.524 -59.420  1.00                 C  
ATOM    931  CD2 PHE   117      10.843  -6.681 -57.738  1.00                 C  
ATOM    932  CE2 PHE   117      10.538  -8.025 -57.836  1.00                 C  
ATOM    933  N   ASP   118       9.814  -2.940 -55.262  1.00                 N  
ATOM    934  CA  ASP   118       9.854  -3.058 -53.811  1.00                 C  
ATOM    935  C   ASP   118       8.509  -3.570 -53.287  1.00                 C  
ATOM    936  O   ASP   118       8.450  -4.474 -52.449  1.00                 O  
ATOM    937  CB  ASP   118      10.204  -1.712 -53.173  1.00                 C  
ATOM    938  CG  ASP   118      10.348  -1.801 -51.667  1.00                 C  
ATOM    939  OD1 ASP   118      11.251  -2.526 -51.199  1.00                 O  
ATOM    940  OD2 ASP   118       9.559  -1.145 -50.954  1.00                 O  
ATOM    941  N   THR   119       7.434  -2.980 -53.802  1.00                 N  
ATOM    942  CA  THR   119       6.088  -3.336 -53.390  1.00                 C  
ATOM    943  C   THR   119       5.807  -4.817 -53.572  1.00                 C  
ATOM    944  O   THR   119       5.594  -5.532 -52.588  1.00                 O  
ATOM    945  CB  THR   119       5.029  -2.531 -54.165  1.00                 C  
ATOM    946  OG1 THR   119       5.196  -1.133 -53.896  1.00                 O  
ATOM    947  CG2 THR   119       3.628  -2.944 -53.739  1.00                 C  
ATOM    948  N   TYR   120       5.815  -5.288 -54.817  1.00                 N  
ATOM    949  CA  TYR   120       5.545  -6.701 -55.066  1.00                 C  
ATOM    950  C   TYR   120       6.403  -7.618 -54.198  1.00                 C  
ATOM    951  O   TYR   120       5.903  -8.566 -53.601  1.00                 O  
ATOM    952  CB  TYR   120       5.772  -7.038 -56.541  1.00                 C  
ATOM    953  CG  TYR   120       4.705  -6.497 -57.465  1.00                 C  
ATOM    954  OH  TYR   120       1.779  -5.001 -60.013  1.00                 O  
ATOM    955  CZ  TYR   120       2.746  -5.497 -59.169  1.00                 C  
ATOM    956  CD1 TYR   120       5.018  -5.565 -58.446  1.00                 C  
ATOM    957  CE1 TYR   120       4.049  -5.065 -59.294  1.00                 C  
ATOM    958  CD2 TYR   120       3.386  -6.921 -57.353  1.00                 C  
ATOM    959  CE2 TYR   120       2.404  -6.432 -58.193  1.00                 C  
ATOM    960  N   ILE   121       7.698  -7.337 -54.132  1.00                 N  
ATOM    961  CA  ILE   121       8.599  -8.156 -53.326  1.00                 C  
ATOM    962  C   ILE   121       8.060  -8.408 -51.919  1.00                 C  
ATOM    963  O   ILE   121       8.052  -9.543 -51.454  1.00                 O  
ATOM    964  CB  ILE   121       9.998  -7.521 -53.222  1.00                 C  
ATOM    965  CD1 ILE   121      11.945  -6.691 -54.644  1.00                 C  
ATOM    966  CG1 ILE   121      10.698  -7.547 -54.582  1.00                 C  
ATOM    967  CG2 ILE   121      10.820  -8.216 -52.148  1.00                 C  
ATOM    968  N   GLN   122       7.601  -7.353 -51.251  1.00                 N  
ATOM    969  CA  GLN   122       7.101  -7.471 -49.881  1.00                 C  
ATOM    970  C   GLN   122       5.710  -8.081 -49.726  1.00                 C  
ATOM    971  O   GLN   122       5.445  -8.750 -48.727  1.00                 O  
ATOM    972  CB  GLN   122       7.078  -6.102 -49.199  1.00                 C  
ATOM    973  CD  GLN   122       8.393  -4.142 -48.297  1.00                 C  
ATOM    974  CG  GLN   122       8.456  -5.514 -48.940  1.00                 C  
ATOM    975  OE1 GLN   122       7.312  -3.638 -47.993  1.00                 O  
ATOM    976  NE2 GLN   122       9.554  -3.534 -48.088  1.00                 N  
ATOM    977  N   LYS   123       4.823  -7.859 -50.695  1.00                 N  
ATOM    978  CA  LYS   123       3.484  -8.442 -50.618  1.00                 C  
ATOM    979  C   LYS   123       3.606  -9.953 -50.872  1.00                 C  
ATOM    980  O   LYS   123       2.842 -10.763 -50.337  1.00                 O  
ATOM    981  CB  LYS   123       2.549  -7.772 -51.627  1.00                 C  
ATOM    982  CD  LYS   123       1.264  -5.733 -52.327  1.00                 C  
ATOM    983  CE  LYS   123       0.895  -4.301 -51.975  1.00                 C  
ATOM    984  CG  LYS   123       2.197  -6.333 -51.288  1.00                 C  
ATOM    985  NZ  LYS   123       0.021  -3.683 -53.011  1.00                 N  
ATOM    986  N   VAL   124       4.586 -10.311 -51.695  1.00                 N  
ATOM    987  CA  VAL   124       4.867 -11.696 -52.040  1.00                 C  
ATOM    988  C   VAL   124       5.580 -12.317 -50.845  1.00                 C  
ATOM    989  O   VAL   124       5.356 -13.474 -50.499  1.00                 O  
ATOM    990  CB  VAL   124       5.704 -11.798 -53.329  1.00                 C  
ATOM    991  CG1 VAL   124       6.122 -13.239 -53.580  1.00                 C  
ATOM    992  CG2 VAL   124       4.925 -11.251 -54.515  1.00                 C  
ATOM    993  N   ARG   125       6.427 -11.521 -50.206  1.00                 N  
ATOM    994  CA  ARG   125       7.201 -11.973 -49.057  1.00                 C  
ATOM    995  C   ARG   125       6.376 -12.551 -47.909  1.00                 C  
ATOM    996  O   ARG   125       6.738 -13.584 -47.345  1.00                 O  
ATOM    997  CB  ARG   125       8.049 -10.828 -48.498  1.00                 C  
ATOM    998  CD  ARG   125       9.807 -10.062 -46.880  1.00                 C  
ATOM    999  NE  ARG   125      10.686  -9.530 -47.919  1.00                 N  
ATOM   1000  CG  ARG   125       8.988 -11.242 -47.377  1.00                 C  
ATOM   1001  CZ  ARG   125      11.868 -10.049 -48.236  1.00                 C  
ATOM   1002  NH1 ARG   125      12.599  -9.498 -49.195  1.00                 N  
ATOM   1003  NH2 ARG   125      12.316 -11.118 -47.592  1.00                 N  
ATOM   1004  N   LYS   126       5.280 -11.888 -47.553  1.00                 N  
ATOM   1005  CA  LYS   126       4.446 -12.361 -46.451  1.00                 C  
ATOM   1006  C   LYS   126       3.769 -13.693 -46.759  1.00                 C  
ATOM   1007  O   LYS   126       3.521 -14.496 -45.855  1.00                 O  
ATOM   1008  CB  LYS   126       3.380 -11.321 -46.101  1.00                 C  
ATOM   1009  CD  LYS   126       2.819  -9.076 -45.129  1.00                 C  
ATOM   1010  CE  LYS   126       3.367  -7.826 -44.461  1.00                 C  
ATOM   1011  CG  LYS   126       3.930 -10.061 -45.453  1.00                 C  
ATOM   1012  NZ  LYS   126       2.296  -6.830 -44.183  1.00                 N  
ATOM   1013  N   ASN   127       3.492 -13.934 -48.038  1.00                 N  
ATOM   1014  CA  ASN   127       2.854 -15.175 -48.452  1.00                 C  
ATOM   1015  C   ASN   127       3.773 -16.374 -48.243  1.00                 C  
ATOM   1016  O   ASN   127       3.410 -17.500 -48.580  1.00                 O  
ATOM   1017  CB  ASN   127       2.414 -15.089 -49.915  1.00                 C  
ATOM   1018  CG  ASN   127       1.233 -14.159 -50.114  1.00                 C  
ATOM   1019  OD1 ASN   127       0.454 -13.923 -49.191  1.00                 O  
ATOM   1020  ND2 ASN   127       1.098 -13.629 -51.324  1.00                 N  
ATOM   1021  N   TYR   128       4.962 -16.135 -47.692  1.00                 N  
ATOM   1022  CA  TYR   128       5.923 -17.213 -47.448  1.00                 C  
ATOM   1023  C   TYR   128       6.515 -17.193 -46.042  1.00                 C  
ATOM   1024  O   TYR   128       7.187 -18.140 -45.632  1.00                 O  
ATOM   1025  CB  TYR   128       7.065 -17.153 -48.464  1.00                 C  
ATOM   1026  CG  TYR   128       6.615 -17.299 -49.901  1.00                 C  
ATOM   1027  OH  TYR   128       5.381 -17.684 -53.853  1.00                 O  
ATOM   1028  CZ  TYR   128       5.789 -17.558 -52.545  1.00                 C  
ATOM   1029  CD1 TYR   128       6.579 -16.200 -50.749  1.00                 C  
ATOM   1030  CE1 TYR   128       6.169 -16.324 -52.063  1.00                 C  
ATOM   1031  CD2 TYR   128       6.229 -18.535 -50.403  1.00                 C  
ATOM   1032  CE2 TYR   128       5.816 -18.678 -51.714  1.00                 C  
ATOM   1033  N   MET   129       6.278 -16.113 -45.309  1.00                 N  
ATOM   1034  CA  MET   129       6.788 -15.998 -43.947  1.00                 C  
ATOM   1035  C   MET   129       5.608 -16.009 -42.980  1.00                 C  
ATOM   1036  O   MET   129       5.358 -15.034 -42.271  1.00                 O  
ATOM   1037  CB  MET   129       7.623 -14.725 -43.793  1.00                 C  
ATOM   1038  SD  MET   129       9.412 -13.158 -42.373  1.00                 S  
ATOM   1039  CE  MET   129      10.555 -13.353 -43.738  1.00                 C  
ATOM   1040  CG  MET   129       8.447 -14.674 -42.517  1.00                 C  
ATOM   1041  N   ASP   130       4.876 -17.119 -42.983  1.00                 N  
ATOM   1042  CA  ASP   130       3.716 -17.319 -42.119  1.00                 C  
ATOM   1043  C   ASP   130       3.041 -18.628 -42.510  1.00                 C  
ATOM   1044  O   ASP   130       2.286 -18.685 -43.483  1.00                 O  
ATOM   1045  CB  ASP   130       2.752 -16.136 -42.233  1.00                 C  
ATOM   1046  CG  ASP   130       1.609 -16.218 -41.241  1.00                 C  
ATOM   1047  OD1 ASP   130       1.225 -17.347 -40.869  1.00                 O  
ATOM   1048  OD2 ASP   130       1.097 -15.153 -40.836  1.00                 O  
ATOM   1049  N   SER   131       3.324 -19.676 -41.742  1.00                 N  
ATOM   1050  CA  SER   131       2.771 -21.004 -41.984  1.00                 C  
ATOM   1051  C   SER   131       1.244 -21.026 -42.129  1.00                 C  
ATOM   1052  O   SER   131       0.666 -22.022 -42.578  1.00                 O  
ATOM   1053  CB  SER   131       3.166 -21.962 -40.859  1.00                 C  
ATOM   1054  OG  SER   131       2.559 -21.589 -39.634  1.00                 O  
ATOM   1055  N   ARG   132       0.601 -19.921 -41.767  1.00                 N  
ATOM   1056  CA  ARG   132      -0.854 -19.814 -41.839  1.00                 C  
ATOM   1057  C   ARG   132      -1.348 -19.321 -43.201  1.00                 C  
ATOM   1058  O   ARG   132      -2.367 -18.635 -43.288  1.00                 O  
ATOM   1059  CB  ARG   132      -1.377 -18.878 -40.748  1.00                 C  
ATOM   1060  CD  ARG   132      -1.698 -18.413 -38.302  1.00                 C  
ATOM   1061  NE  ARG   132      -0.899 -17.191 -38.261  1.00                 N  
ATOM   1062  CG  ARG   132      -1.177 -19.400 -39.334  1.00                 C  
ATOM   1063  CZ  ARG   132      -1.250 -16.090 -37.604  1.00                 C  
ATOM   1064  NH1 ARG   132      -0.459 -15.026 -37.623  1.00                 N  
ATOM   1065  NH2 ARG   132      -2.391 -16.056 -36.930  1.00                 N  
ATOM   1066  N   ALA   133      -0.633 -19.672 -44.262  1.00                 N  
ATOM   1067  CA  ALA   133      -1.015 -19.249 -45.604  1.00                 C  
ATOM   1068  C   ALA   133      -0.629 -20.314 -46.616  1.00                 C  
ATOM   1069  O   ALA   133      -1.324 -20.519 -47.613  1.00                 O  
ATOM   1070  CB  ALA   133      -0.361 -17.919 -45.947  1.00                 C  
ATOM   1071  N   ARG   134       0.486 -20.986 -46.339  1.00                 N  
ATOM   1072  CA  ARG   134       1.013 -22.045 -47.194  1.00                 C  
ATOM   1073  C   ARG   134       0.847 -21.729 -48.679  1.00                 C  
ATOM   1074  O   ARG   134       1.614 -20.950 -49.248  1.00                 O  
ATOM   1075  CB  ARG   134       0.331 -23.378 -46.878  1.00                 C  
ATOM   1076  CD  ARG   134      -0.042 -25.251 -45.250  1.00                 C  
ATOM   1077  NE  ARG   134       0.078 -25.697 -43.864  1.00                 N  
ATOM   1078  CG  ARG   134       0.558 -23.870 -45.458  1.00                 C  
ATOM   1079  CZ  ARG   134       1.183 -26.219 -43.341  1.00                 C  
ATOM   1080  NH1 ARG   134       1.200 -26.597 -42.070  1.00                 N  
ATOM   1081  NH2 ARG   134       2.268 -26.362 -44.089  1.00                 N  
ATOM   1082  N   ILE   150      19.715 -27.566 -58.383  1.00                 N  
ATOM   1083  CA  ILE   150      20.132 -26.984 -57.108  1.00                 C  
ATOM   1084  C   ILE   150      21.569 -27.397 -56.771  1.00                 C  
ATOM   1085  O   ILE   150      22.224 -28.079 -57.558  1.00                 O  
ATOM   1086  CB  ILE   150      19.182 -27.389 -55.965  1.00                 C  
ATOM   1087  CD1 ILE   150      18.480 -29.369 -54.522  1.00                 C  
ATOM   1088  CG1 ILE   150      19.201 -28.906 -55.768  1.00                 C  
ATOM   1089  CG2 ILE   150      17.778 -26.869 -56.231  1.00                 C  
ATOM   1090  N   MET   151      22.056 -26.977 -55.605  1.00                 N  
ATOM   1091  CA  MET   151      23.413 -27.299 -55.165  1.00                 C  
ATOM   1092  C   MET   151      23.670 -26.689 -53.793  1.00                 C  
ATOM   1093  O   MET   151      23.018 -25.720 -53.407  1.00                 O  
ATOM   1094  CB  MET   151      24.439 -26.797 -56.183  1.00                 C  
ATOM   1095  SD  MET   151      27.043 -26.635 -57.116  1.00                 S  
ATOM   1096  CE  MET   151      28.599 -27.092 -56.356  1.00                 C  
ATOM   1097  CG  MET   151      25.876 -27.161 -55.846  1.00                 C  
ATOM   1098  N   VAL   152      24.627 -27.246 -53.061  1.00                 N  
ATOM   1099  CA  VAL   152      24.944 -26.727 -51.740  1.00                 C  
ATOM   1100  C   VAL   152      26.436 -26.556 -51.518  1.00                 C  
ATOM   1101  O   VAL   152      27.229 -27.456 -51.788  1.00                 O  
ATOM   1102  CB  VAL   152      24.376 -27.629 -50.628  1.00                 C  
ATOM   1103  CG1 VAL   152      24.752 -27.086 -49.258  1.00                 C  
ATOM   1104  CG2 VAL   152      22.866 -27.751 -50.761  1.00                 C  
ATOM   1105  N   GLN   153      26.805 -25.385 -51.017  1.00                 N  
ATOM   1106  CA  GLN   153      28.196 -25.070 -50.744  1.00                 C  
ATOM   1107  C   GLN   153      28.250 -23.957 -49.709  1.00                 C  
ATOM   1108  O   GLN   153      27.441 -23.030 -49.737  1.00                 O  
ATOM   1109  CB  GLN   153      28.917 -24.669 -52.032  1.00                 C  
ATOM   1110  CD  GLN   153      31.097 -24.078 -53.163  1.00                 C  
ATOM   1111  CG  GLN   153      30.406 -24.416 -51.857  1.00                 C  
ATOM   1112  OE1 GLN   153      30.462 -23.614 -54.111  1.00                 O  
ATOM   1113  NE2 GLN   153      32.404 -24.310 -53.217  1.00                 N  
ATOM   1114  N   ASN   154      29.194 -24.062 -48.781  1.00                 N  
ATOM   1115  CA  ASN   154      29.343 -23.046 -47.753  1.00                 C  
ATOM   1116  C   ASN   154      29.755 -21.771 -48.461  1.00                 C  
ATOM   1117  O   ASN   154      30.830 -21.706 -49.056  1.00                 O  
ATOM   1118  CB  ASN   154      30.353 -23.497 -46.696  1.00                 C  
ATOM   1119  CG  ASN   154      30.470 -22.517 -45.546  1.00                 C  
ATOM   1120  OD1 ASN   154      30.258 -21.316 -45.717  1.00                 O  
ATOM   1121  ND2 ASN   154      30.809 -23.026 -44.367  1.00                 N  
ATOM   1122  N   ILE   155      28.887 -20.769 -48.411  1.00                 N  
ATOM   1123  CA  ILE   155      29.149 -19.486 -49.051  1.00                 C  
ATOM   1124  C   ILE   155      30.612 -19.057 -48.913  1.00                 C  
ATOM   1125  O   ILE   155      31.205 -18.531 -49.856  1.00                 O  
ATOM   1126  CB  ILE   155      28.241 -18.378 -48.486  1.00                 C  
ATOM   1127  CD1 ILE   155      27.217 -16.117 -49.068  1.00                 C  
ATOM   1128  CG1 ILE   155      28.280 -17.144 -49.390  1.00                 C  
ATOM   1129  CG2 ILE   155      28.634 -18.045 -47.055  1.00                 C  
ATOM   1130  N   ASP   156      31.186 -19.298 -47.738  1.00                 N  
ATOM   1131  CA  ASP   156      32.573 -18.941 -47.450  1.00                 C  
ATOM   1132  C   ASP   156      33.515 -19.305 -48.595  1.00                 C  
ATOM   1133  O   ASP   156      34.420 -18.539 -48.932  1.00                 O  
ATOM   1134  CB  ASP   156      33.046 -19.624 -46.165  1.00                 C  
ATOM   1135  CG  ASP   156      32.410 -19.032 -44.923  1.00                 C  
ATOM   1136  OD1 ASP   156      31.821 -17.935 -45.022  1.00                 O  
ATOM   1137  OD2 ASP   156      32.502 -19.664 -43.850  1.00                 O  
ATOM   1138  N   ASP   157      33.300 -20.478 -49.183  1.00                 N  
ATOM   1139  CA  ASP   157      34.126 -20.937 -50.291  1.00                 C  
ATOM   1140  C   ASP   157      34.096 -19.937 -51.445  1.00                 C  
ATOM   1141  O   ASP   157      35.050 -19.184 -51.657  1.00                 O  
ATOM   1142  CB  ASP   157      33.660 -22.313 -50.773  1.00                 C  
ATOM   1143  CG  ASP   157      33.971 -23.414 -49.778  1.00                 C  
ATOM   1144  OD1 ASP   157      34.778 -23.171 -48.856  1.00                 O  
ATOM   1145  OD2 ASP   157      33.407 -24.519 -49.921  1.00                 O  
ATOM   1146  N   VAL   158      32.990 -19.938 -52.182  1.00                 N  
ATOM   1147  CA  VAL   158      32.805 -19.058 -53.327  1.00                 C  
ATOM   1148  C   VAL   158      33.428 -17.674 -53.104  1.00                 C  
ATOM   1149  O   VAL   158      34.199 -17.178 -53.935  1.00                 O  
ATOM   1150  CB  VAL   158      31.314 -18.890 -53.674  1.00                 C  
ATOM   1151  CG1 VAL   158      31.132 -17.809 -54.729  1.00                 C  
ATOM   1152  CG2 VAL   158      30.726 -20.209 -54.151  1.00                 C  
ATOM   1153  N   LEU   159      33.098 -17.063 -51.972  1.00                 N  
ATOM   1154  CA  LEU   159      33.610 -15.742 -51.630  1.00                 C  
ATOM   1155  C   LEU   159      35.130 -15.704 -51.519  1.00                 C  
ATOM   1156  O   LEU   159      35.748 -14.944 -52.293  1.00                 O  
ATOM   1157  OXT LEU   159      35.666 -16.435 -50.661  1.00                 O  
ATOM   1158  CB  LEU   159      33.000 -15.255 -50.314  1.00                 C  
ATOM   1159  CG  LEU   159      31.487 -15.029 -50.311  1.00                 C  
ATOM   1160  CD1 LEU   159      31.000 -14.672 -48.915  1.00                 C  
ATOM   1161  CD2 LEU   159      31.104 -13.938 -51.299  1.00                 C  
TER
