# Supplementary material for: Comparative Single-Cell Transcriptomics Reveals Novel Genes Involved in Bivalve Embryonic Shell Formation and Questions Ontogenetic Homology of Molluscan Shell Types
Source: Front Cell Dev Biol. 2022 Jun 9;10:883755. doi: 10.3389/fcell.2022.883755 (PMC9261976; doi:10.3389/fcell.2022.883755)
Supplement: Supplementary file 1 [file DataSheet1.ZIP › Supplementary_File1/s_f_2/8ff2ea22ffdcea72.final.pdb]

ATOM      1  N   PRO    37      19.523   1.266  62.389  1.00                 N  
ATOM      2  CA  PRO    37      18.958   2.576  62.042  1.00                 C  
ATOM      3  C   PRO    37      18.762   3.384  63.359  1.00                 C  
ATOM      4  O   PRO    37      18.463   2.797  64.400  1.00                 O  
ATOM      5  CB  PRO    37      17.635   2.238  61.352  1.00                 C  
ATOM      6  CD  PRO    37      18.672   0.144  61.873  1.00                 C  
ATOM      7  CG  PRO    37      17.820   0.844  60.851  1.00                 C  
ATOM      8  N   ALA    38      18.933   4.706  63.316  1.00                 N  
ATOM      9  CA  ALA    38      18.680   5.549  64.493  1.00                 C  
ATOM     10  C   ALA    38      17.584   6.553  64.108  1.00                 C  
ATOM     11  O   ALA    38      17.704   7.245  63.089  1.00                 O  
ATOM     12  CB  ALA    38      19.961   6.239  64.936  1.00                 C  
ATOM     13  N   PRO    39      16.513   6.627  64.899  1.00                 N  
ATOM     14  CA  PRO    39      15.417   7.550  64.598  1.00                 C  
ATOM     15  C   PRO    39      15.436   8.798  65.480  1.00                 C  
ATOM     16  O   PRO    39      15.517   8.694  66.705  1.00                 O  
ATOM     17  CB  PRO    39      14.156   6.723  64.854  1.00                 C  
ATOM     18  CD  PRO    39      16.008   5.264  65.264  1.00                 C  
ATOM     19  CG  PRO    39      14.606   5.306  64.726  1.00                 C  
ATOM     20  N   LEU    40      15.377   9.972  64.845  1.00                 N  
ATOM     21  CA  LEU    40      15.325  11.259  65.544  1.00                 C  
ATOM     22  C   LEU    40      13.907  11.792  65.294  1.00                 C  
ATOM     23  O   LEU    40      13.563  12.173  64.170  1.00                 O  
ATOM     24  CB  LEU    40      16.421  12.193  65.028  1.00                 C  
ATOM     25  CG  LEU    40      16.462  13.594  65.643  1.00                 C  
ATOM     26  CD1 LEU    40      16.757  13.519  67.133  1.00                 C  
ATOM     27  CD2 LEU    40      17.499  14.459  64.941  1.00                 C  
ATOM     28  N   VAL    41      13.084  11.797  66.343  1.00                 N  
ATOM     29  CA  VAL    41      11.697  12.242  66.241  1.00                 C  
ATOM     30  C   VAL    41      11.401  13.511  67.049  1.00                 C  
ATOM     31  O   VAL    41      11.869  13.654  68.188  1.00                 O  
ATOM     32  CB  VAL    41      10.717  11.141  66.687  1.00                 C  
ATOM     33  CG1 VAL    41      10.972  10.756  68.136  1.00                 C  
ATOM     34  CG2 VAL    41       9.279  11.601  66.500  1.00                 C  
ATOM     35  N   LYS    42      10.606  14.419  66.477  1.00                 N  
ATOM     36  CA  LYS    42      10.249  15.677  67.147  1.00                 C  
ATOM     37  C   LYS    42       8.912  16.231  66.657  1.00                 C  
ATOM     38  O   LYS    42       8.445  15.866  65.576  1.00                 O  
ATOM     39  CB  LYS    42      11.344  16.725  66.938  1.00                 C  
ATOM     40  CD  LYS    42      13.751  17.384  67.204  1.00                 C  
ATOM     41  CE  LYS    42      15.111  16.977  67.748  1.00                 C  
ATOM     42  CG  LYS    42      12.703  16.320  67.486  1.00                 C  
ATOM     43  NZ  LYS    42      15.687  15.826  67.000  1.00                 N  
ATOM     44  N   TYR    43       8.289  17.100  67.457  1.00                 N  
ATOM     45  CA  TYR    43       7.085  17.780  66.995  1.00                 C  
ATOM     46  C   TYR    43       7.742  18.960  66.262  1.00                 C  
ATOM     47  O   TYR    43       8.813  19.423  66.665  1.00                 O  
ATOM     48  CB  TYR    43       6.183  18.136  68.179  1.00                 C  
ATOM     49  CG  TYR    43       4.897  18.825  67.783  1.00                 C  
ATOM     50  OH  TYR    43       1.356  20.709  66.684  1.00                 O  
ATOM     51  CZ  TYR    43       2.528  20.087  67.049  1.00                 C  
ATOM     52  CD1 TYR    43       4.079  18.292  66.795  1.00                 C  
ATOM     53  CE1 TYR    43       2.901  18.915  66.427  1.00                 C  
ATOM     54  CD2 TYR    43       4.505  20.007  68.398  1.00                 C  
ATOM     55  CE2 TYR    43       3.331  20.644  68.043  1.00                 C  
ATOM     56  N   VAL    44       7.147  19.442  65.159  1.00                 N  
ATOM     57  CA  VAL    44       7.764  20.571  64.437  1.00                 C  
ATOM     58  C   VAL    44       8.236  21.768  65.274  1.00                 C  
ATOM     59  O   VAL    44       7.561  22.178  66.219  1.00                 O  
ATOM     60  CB  VAL    44       6.816  21.141  63.365  1.00                 C  
ATOM     61  CG1 VAL    44       5.602  21.786  64.017  1.00                 C  
ATOM     62  CG2 VAL    44       7.548  22.143  62.486  1.00                 C  
ATOM     63  N   LYS    45       9.404  22.308  64.907  1.00                 N  
ATOM     64  CA  LYS    45      10.009  23.500  65.515  1.00                 C  
ATOM     65  C   LYS    45      10.480  23.380  66.964  1.00                 C  
ATOM     66  O   LYS    45      10.462  24.362  67.712  1.00                 O  
ATOM     67  CB  LYS    45       9.036  24.680  65.464  1.00                 C  
ATOM     68  CD  LYS    45       9.713  25.643  63.247  1.00                 C  
ATOM     69  CE  LYS    45      10.009  27.070  63.677  1.00                 C  
ATOM     70  CG  LYS    45       8.577  25.045  64.061  1.00                 C  
ATOM     71  NZ  LYS    45      11.133  27.662  62.899  1.00                 N  
ATOM     72  N   GLU    46      10.925  22.185  67.338  1.00                 N  
ATOM     73  CA  GLU    46      11.409  21.915  68.695  1.00                 C  
ATOM     74  C   GLU    46      12.936  21.800  68.811  1.00                 C  
ATOM     75  O   GLU    46      13.441  21.514  69.896  1.00                 O  
ATOM     76  CB  GLU    46      10.787  20.627  69.239  1.00                 C  
ATOM     77  CD  GLU    46       8.698  19.398  69.948  1.00                 C  
ATOM     78  CG  GLU    46       9.277  20.688  69.403  1.00                 C  
ATOM     79  OE1 GLU    46       8.822  18.357  69.269  1.00                 O  
ATOM     80  OE2 GLU    46       8.119  19.428  71.055  1.00                 O  
ATOM     81  N   ARG    47      13.665  22.007  67.709  1.00                 N  
ATOM     82  CA  ARG    47      15.120  21.896  67.742  1.00                 C  
ATOM     83  C   ARG    47      15.673  20.714  66.953  1.00                 C  
ATOM     84  O   ARG    47      16.802  20.271  67.185  1.00                 O  
ATOM     85  CB  ARG    47      15.617  21.789  69.185  1.00                 C  
ATOM     86  CD  ARG    47      17.553  21.647  70.775  1.00                 C  
ATOM     87  NE  ARG    47      17.083  20.425  71.422  1.00                 N  
ATOM     88  CG  ARG    47      17.129  21.720  69.318  1.00                 C  
ATOM     89  CZ  ARG    47      17.692  19.247  71.326  1.00                 C  
ATOM     90  NH1 ARG    47      17.191  18.189  71.949  1.00                 N  
ATOM     91  NH2 ARG    47      18.800  19.130  70.608  1.00                 N  
ATOM     92  N   SER    48      14.883  20.200  66.011  1.00                 N  
ATOM     93  CA  SER    48      15.290  19.057  65.189  1.00                 C  
ATOM     94  C   SER    48      16.636  19.251  64.491  1.00                 C  
ATOM     95  O   SER    48      17.497  18.367  64.530  1.00                 O  
ATOM     96  CB  SER    48      14.228  18.753  64.130  1.00                 C  
ATOM     97  OG  SER    48      14.614  17.657  63.320  1.00                 O  
ATOM     98  N   SER    49      16.808  20.399  63.836  1.00                 N  
ATOM     99  CA  SER    49      18.046  20.696  63.118  1.00                 C  
ATOM    100  C   SER    49      19.259  20.759  64.058  1.00                 C  
ATOM    101  O   SER    49      20.331  20.250  63.726  1.00                 O  
ATOM    102  CB  SER    49      17.920  22.017  62.356  1.00                 C  
ATOM    103  OG  SER    49      16.959  21.918  61.320  1.00                 O  
ATOM    104  N   ILE    50      19.077  21.364  65.230  1.00                 N  
ATOM    105  CA  ILE    50      20.148  21.482  66.226  1.00                 C  
ATOM    106  C   ILE    50      20.655  20.104  66.678  1.00                 C  
ATOM    107  O   ILE    50      21.852  19.807  66.562  1.00                 O  
ATOM    108  CB  ILE    50      19.690  22.291  67.454  1.00                 C  
ATOM    109  CD1 ILE    50      18.733  24.554  68.134  1.00                 C  
ATOM    110  CG1 ILE    50      19.454  23.753  67.071  1.00                 C  
ATOM    111  CG2 ILE    50      20.698  22.158  68.585  1.00                 C  
ATOM    112  N   ALA    51      19.759  19.260  67.196  1.00                 N  
ATOM    113  CA  ALA    51      20.176  17.943  67.671  1.00                 C  
ATOM    114  C   ALA    51      20.618  16.997  66.537  1.00                 C  
ATOM    115  O   ALA    51      21.404  16.064  66.761  1.00                 O  
ATOM    116  CB  ALA    51      19.053  17.282  68.455  1.00                 C  
ATOM    117  N   GLU    52      20.127  17.246  65.324  1.00                 N  
ATOM    118  CA  GLU    52      20.508  16.427  64.171  1.00                 C  
ATOM    119  C   GLU    52      22.002  16.632  63.884  1.00                 C  
ATOM    120  O   GLU    52      22.733  15.675  63.631  1.00                 O  
ATOM    121  CB  GLU    52      19.656  16.788  62.953  1.00                 C  
ATOM    122  CD  GLU    52      19.002  16.250  60.573  1.00                 C  
ATOM    123  CG  GLU    52      19.931  15.931  61.727  1.00                 C  
ATOM    124  OE1 GLU    52      17.877  16.729  60.830  1.00                 O  
ATOM    125  OE2 GLU    52      19.398  16.021  59.411  1.00                 O  
ATOM    126  N   MET    53      22.454  17.882  63.926  1.00                 N  
ATOM    127  CA  MET    53      23.865  18.187  63.671  1.00                 C  
ATOM    128  C   MET    53      24.783  17.654  64.791  1.00                 C  
ATOM    129  O   MET    53      25.902  17.205  64.522  1.00                 O  
ATOM    130  CB  MET    53      24.068  19.696  63.516  1.00                 C  
ATOM    131  SD  MET    53      23.610  22.072  62.167  1.00                 S  
ATOM    132  CE  MET    53      25.366  22.237  61.852  1.00                 C  
ATOM    133  CG  MET    53      23.447  20.279  62.257  1.00                 C  
ATOM    134  N   MET    54      24.312  17.703  66.041  1.00                 N  
ATOM    135  CA  MET    54      25.095  17.179  67.167  1.00                 C  
ATOM    136  C   MET    54      25.341  15.668  66.967  1.00                 C  
ATOM    137  O   MET    54      26.473  15.189  67.086  1.00                 O  
ATOM    138  CB  MET    54      24.374  17.444  68.490  1.00                 C  
ATOM    139  SD  MET    54      23.303  19.205  70.342  1.00                 S  
ATOM    140  CE  MET    54      24.274  18.401  71.613  1.00                 C  
ATOM    141  CG  MET    54      24.331  18.910  68.890  1.00                 C  
ATOM    142  N   LEU    55      24.280  14.922  66.656  1.00                 N  
ATOM    143  CA  LEU    55      24.381  13.472  66.444  1.00                 C  
ATOM    144  C   LEU    55      25.266  13.103  65.247  1.00                 C  
ATOM    145  O   LEU    55      26.038  12.145  65.304  1.00                 O  
ATOM    146  CB  LEU    55      22.992  12.861  66.246  1.00                 C  
ATOM    147  CG  LEU    55      22.079  12.842  67.474  1.00                 C  
ATOM    148  CD1 LEU    55      20.680  12.381  67.096  1.00                 C  
ATOM    149  CD2 LEU    55      22.656  11.947  68.559  1.00                 C  
ATOM    150  N   ASP    56      25.152  13.862  64.163  1.00                 N  
ATOM    151  CA  ASP    56      25.948  13.598  62.974  1.00                 C  
ATOM    152  C   ASP    56      27.428  13.744  63.321  1.00                 C  
ATOM    153  O   ASP    56      28.259  12.919  62.924  1.00                 O  
ATOM    154  CB  ASP    56      25.550  14.546  61.841  1.00                 C  
ATOM    155  CG  ASP    56      24.190  14.219  61.258  1.00                 C  
ATOM    156  OD1 ASP    56      23.678  13.112  61.529  1.00                 O  
ATOM    157  OD2 ASP    56      23.636  15.068  60.529  1.00                 O  
ATOM    158  N   VAL    57      27.754  14.792  64.073  1.00                 N  
ATOM    159  CA  VAL    57      29.133  15.034  64.490  1.00                 C  
ATOM    160  C   VAL    57      29.670  13.889  65.343  1.00                 C  
ATOM    161  O   VAL    57      30.846  13.525  65.244  1.00                 O  
ATOM    162  CB  VAL    57      29.264  16.358  65.265  1.00                 C  
ATOM    163  CG1 VAL    57      30.654  16.487  65.869  1.00                 C  
ATOM    164  CG2 VAL    57      28.963  17.540  64.356  1.00                 C  
ATOM    165  N   LEU    58      28.807  13.328  66.190  1.00                 N  
ATOM    166  CA  LEU    58      29.196  12.217  67.047  1.00                 C  
ATOM    167  C   LEU    58      29.563  11.014  66.174  1.00                 C  
ATOM    168  O   LEU    58      30.597  10.367  66.388  1.00                 O  
ATOM    169  CB  LEU    58      28.067  11.869  68.019  1.00                 C  
ATOM    170  CG  LEU    58      28.400  10.845  69.106  1.00                 C  
ATOM    171  CD1 LEU    58      27.403  10.935  70.252  1.00                 C  
ATOM    172  CD2 LEU    58      28.419   9.437  68.531  1.00                 C  
ATOM    173  N   ASP    59      28.724  10.727  65.182  1.00                 N  
ATOM    174  CA  ASP    59      28.972   9.618  64.264  1.00                 C  
ATOM    175  C   ASP    59      30.307   9.799  63.542  1.00                 C  
ATOM    176  O   ASP    59      31.021   8.837  63.297  1.00                 O  
ATOM    177  CB  ASP    59      27.833   9.498  63.249  1.00                 C  
ATOM    178  CG  ASP    59      26.554   8.972  63.869  1.00                 C  
ATOM    179  OD1 ASP    59      26.614   8.445  65.000  1.00                 O  
ATOM    180  OD2 ASP    59      25.490   9.086  63.224  1.00                 O  
ATOM    181  N   ASP    60      30.639  11.037  63.207  1.00                 N  
ATOM    182  CA  ASP    60      31.879  11.319  62.501  1.00                 C  
ATOM    183  C   ASP    60      33.061  11.634  63.428  1.00                 C  
ATOM    184  O   ASP    60      34.146  11.988  62.966  1.00                 O  
ATOM    185  CB  ASP    60      31.691  12.490  61.534  1.00                 C  
ATOM    186  CG  ASP    60      30.761  12.153  60.385  1.00                 C  
ATOM    187  OD1 ASP    60      30.667  10.960  60.027  1.00                 O  
ATOM    188  OD2 ASP    60      30.127  13.081  59.842  1.00                 O  
ATOM    189  N   GLY    85      32.840  11.489  64.728  1.00                 N  
ATOM    190  CA  GLY    85      33.869  11.720  65.735  1.00                 C  
ATOM    191  C   GLY    85      34.639  13.038  65.670  1.00                 C  
ATOM    192  O   GLY    85      35.868  13.027  65.586  1.00                 O  
ATOM    193  N   PRO    86      33.933  14.169  65.696  1.00                 N  
ATOM    194  CA  PRO    86      34.613  15.455  65.677  1.00                 C  
ATOM    195  C   PRO    86      34.770  16.107  64.316  1.00                 C  
ATOM    196  O   PRO    86      35.623  15.652  63.532  1.00                 O  
ATOM    197  CB  PRO    86      35.997  15.151  66.255  1.00                 C  
ATOM    198  CD  PRO    86      34.772  13.098  66.376  1.00                 C  
ATOM    199  CG  PRO    86      35.791  13.936  67.096  1.00                 C  
ATOM    200  N   SER    87      27.580  19.003  52.282  1.00                 N  
ATOM    201  CA  SER    87      26.276  18.457  51.794  1.00                 C  
ATOM    202  C   SER    87      25.154  18.893  52.730  1.00                 C  
ATOM    203  O   SER    87      25.306  18.827  53.950  1.00                 O  
ATOM    204  CB  SER    87      26.338  16.932  51.692  1.00                 C  
ATOM    205  OG  SER    87      25.085  16.395  51.305  1.00                 O  
ATOM    206  N   TRP    88      24.037  19.336  52.155  1.00                 N  
ATOM    207  CA  TRP    88      22.897  19.807  52.936  1.00                 C  
ATOM    208  C   TRP    88      22.495  18.797  54.006  1.00                 C  
ATOM    209  O   TRP    88      22.568  17.582  53.787  1.00                 O  
ATOM    210  CB  TRP    88      21.705  20.098  52.022  1.00                 C  
ATOM    211  CG  TRP    88      20.513  20.645  52.747  1.00                 C  
ATOM    212  CD1 TRP    88      20.523  21.496  53.814  1.00                 C  
ATOM    213  NE1 TRP    88      19.237  21.778  54.207  1.00                 N  
ATOM    214  CD2 TRP    88      19.135  20.379  52.456  1.00                 C  
ATOM    215  CE2 TRP    88      18.368  21.102  53.387  1.00                 C  
ATOM    216  CH2 TRP    88      16.356  20.301  52.445  1.00                 C  
ATOM    217  CZ2 TRP    88      16.974  21.070  53.391  1.00                 C  
ATOM    218  CE3 TRP    88      18.477  19.600  51.500  1.00                 C  
ATOM    219  CZ3 TRP    88      17.095  19.572  51.508  1.00                 C  
ATOM    220  N   MET    89      22.068  19.289  55.165  1.00                 N  
ATOM    221  CA  MET    89      21.663  18.377  56.238  1.00                 C  
ATOM    222  C   MET    89      20.480  17.484  55.826  1.00                 C  
ATOM    223  O   MET    89      20.381  16.343  56.274  1.00                 O  
ATOM    224  CB  MET    89      21.295  19.162  57.498  1.00                 C  
ATOM    225  SD  MET    89      23.748  18.655  58.682  1.00                 S  
ATOM    226  CE  MET    89      22.873  17.729  59.941  1.00                 C  
ATOM    227  CG  MET    89      22.478  19.832  58.180  1.00                 C  
ATOM    228  N   ALA    90      19.596  17.984  54.957  1.00                 N  
ATOM    229  CA  ALA    90      18.446  17.183  54.528  1.00                 C  
ATOM    230  C   ALA    90      18.836  16.068  53.553  1.00                 C  
ATOM    231  O   ALA    90      17.995  15.265  53.146  1.00                 O  
ATOM    232  CB  ALA    90      17.393  18.071  53.882  1.00                 C  
ATOM    233  N   TYR    91      20.121  16.019  53.201  1.00                 N  
ATOM    234  CA  TYR    91      20.657  14.982  52.324  1.00                 C  
ATOM    235  C   TYR    91      21.414  13.964  53.187  1.00                 C  
ATOM    236  O   TYR    91      21.344  12.756  52.951  1.00                 O  
ATOM    237  CB  TYR    91      21.563  15.599  51.257  1.00                 C  
ATOM    238  CG  TYR    91      22.141  14.592  50.287  1.00                 C  
ATOM    239  OH  TYR    91      23.715  11.823  47.614  1.00                 O  
ATOM    240  CZ  TYR    91      23.195  12.740  48.499  1.00                 C  
ATOM    241  CD1 TYR    91      21.370  14.078  49.253  1.00                 C  
ATOM    242  CE1 TYR    91      21.889  13.157  48.362  1.00                 C  
ATOM    243  CD2 TYR    91      23.455  14.160  50.410  1.00                 C  
ATOM    244  CE2 TYR    91      23.991  13.240  49.529  1.00                 C  
ATOM    245  N   HIS    92      22.125  14.459  54.199  1.00                 N  
ATOM    246  CA  HIS    92      22.885  13.604  55.121  1.00                 C  
ATOM    247  C   HIS    92      21.955  12.812  56.059  1.00                 C  
ATOM    248  O   HIS    92      22.257  11.686  56.437  1.00                 O  
ATOM    249  CB  HIS    92      23.862  14.443  55.947  1.00                 C  
ATOM    250  CG  HIS    92      25.005  14.994  55.154  1.00                 C  
ATOM    251  ND1 HIS    92      25.847  15.971  55.642  1.00                 N  
ATOM    252  CE1 HIS    92      26.770  16.259  54.707  1.00                 C  
ATOM    253  CD2 HIS    92      25.558  14.760  53.828  1.00                 C  
ATOM    254  NE2 HIS    92      26.603  15.536  53.617  1.00                 N  
ATOM    255  N   ASP    93      20.834  13.422  56.438  1.00                 N  
ATOM    256  CA  ASP    93      19.848  12.813  57.339  1.00                 C  
ATOM    257  C   ASP    93      18.467  12.992  56.697  1.00                 C  
ATOM    258  O   ASP    93      17.784  13.994  56.926  1.00                 O  
ATOM    259  CB  ASP    93      19.923  13.453  58.727  1.00                 C  
ATOM    260  CG  ASP    93      18.982  12.801  59.721  1.00                 C  
ATOM    261  OD1 ASP    93      17.989  12.183  59.282  1.00                 O  
ATOM    262  OD2 ASP    93      19.238  12.908  60.939  1.00                 O  
ATOM    263  N   CYS    94      18.042  12.016  55.874  1.00                 N  
ATOM    264  CA  CYS    94      16.740  12.074  55.186  1.00                 C  
ATOM    265  C   CYS    94      15.497  12.203  56.072  1.00                 C  
ATOM    266  O   CYS    94      15.397  11.574  57.131  1.00                 O  
ATOM    267  CB  CYS    94      16.539  10.833  54.313  1.00                 C  
ATOM    268  SG  CYS    94      17.688  10.705  52.923  1.00                 S  
ATOM    269  N   VAL    95      14.559  13.023  55.600  1.00                 N  
ATOM    270  CA  VAL    95      13.283  13.297  56.267  1.00                 C  
ATOM    271  C   VAL    95      12.291  12.244  55.727  1.00                 C  
ATOM    272  O   VAL    95      11.709  12.404  54.652  1.00                 O  
ATOM    273  CB  VAL    95      12.812  14.741  56.013  1.00                 C  
ATOM    274  CG1 VAL    95      11.478  14.994  56.698  1.00                 C  
ATOM    275  CG2 VAL    95      13.858  15.735  56.492  1.00                 C  
ATOM    276  N   TYR    96      12.123  11.176  56.502  1.00                 N  
ATOM    277  CA  TYR    96      11.286  10.021  56.177  1.00                 C  
ATOM    278  C   TYR    96      10.018  10.175  55.332  1.00                 C  
ATOM    279  O   TYR    96       9.941   9.659  54.213  1.00                 O  
ATOM    280  CB  TYR    96      10.812   9.326  57.455  1.00                 C  
ATOM    281  CG  TYR    96       9.924   8.128  57.208  1.00                 C  
ATOM    282  OH  TYR    96       7.496   4.822  56.523  1.00                 O  
ATOM    283  CZ  TYR    96       8.298   5.917  56.750  1.00                 C  
ATOM    284  CD1 TYR    96      10.467   6.905  56.834  1.00                 C  
ATOM    285  CE1 TYR    96       9.664   5.804  56.606  1.00                 C  
ATOM    286  CD2 TYR    96       8.545   8.223  57.348  1.00                 C  
ATOM    287  CE2 TYR    96       7.726   7.132  57.124  1.00                 C  
ATOM    288  N   GLU    97       9.020  10.856  55.880  1.00                 N  
ATOM    289  CA  GLU    97       7.742  11.017  55.204  1.00                 C  
ATOM    290  C   GLU    97       7.606  12.205  54.269  1.00                 C  
ATOM    291  O   GLU    97       6.537  12.387  53.674  1.00                 O  
ATOM    292  CB  GLU    97       6.606  11.121  56.224  1.00                 C  
ATOM    293  CD  GLU    97       7.533  12.411  58.187  1.00                 C  
ATOM    294  CG  GLU    97       6.588  12.426  57.002  1.00                 C  
ATOM    295  OE1 GLU    97       8.365  11.483  58.271  1.00                 O  
ATOM    296  OE2 GLU    97       7.442  13.326  59.032  1.00                 O  
ATOM    297  N   GLN    98       8.658  13.014  54.128  1.00                 N  
ATOM    298  CA  GLN    98       8.600  14.176  53.222  1.00                 C  
ATOM    299  C   GLN    98       8.496  13.709  51.762  1.00                 C  
ATOM    300  O   GLN    98       9.277  12.868  51.312  1.00                 O  
ATOM    301  CB  GLN    98       9.829  15.067  53.414  1.00                 C  
ATOM    302  CD  GLN    98      10.986  17.249  52.886  1.00                 C  
ATOM    303  CG  GLN    98       9.793  16.356  52.609  1.00                 C  
ATOM    304  OE1 GLN    98      11.695  17.065  53.875  1.00                 O  
ATOM    305  NE2 GLN    98      11.211  18.223  52.011  1.00                 N  
ATOM    306  N   GLN    99       7.534  14.269  51.034  1.00                 N  
ATOM    307  CA  GLN    99       7.298  13.889  49.645  1.00                 C  
ATOM    308  C   GLN    99       6.600  15.003  48.866  1.00                 C  
ATOM    309  O   GLN    99       5.659  15.627  49.363  1.00                 O  
ATOM    310  CB  GLN    99       6.465  12.607  49.574  1.00                 C  
ATOM    311  CD  GLN    99       5.454  10.795  48.135  1.00                 C  
ATOM    312  CG  GLN    99       6.243  12.089  48.163  1.00                 C  
ATOM    313  OE1 GLN    99       4.899  10.373  49.150  1.00                 O  
ATOM    314  NE2 GLN    99       5.401  10.160  46.970  1.00                 N  
ATOM    315  N   LYS   100       7.101  15.283  47.663  1.00                 N  
ATOM    316  CA  LYS   100       6.495  16.280  46.768  1.00                 C  
ATOM    317  C   LYS   100       6.635  15.676  45.374  1.00                 C  
ATOM    318  O   LYS   100       7.566  16.004  44.636  1.00                 O  
ATOM    319  CB  LYS   100       7.193  17.633  46.922  1.00                 C  
ATOM    320  CD  LYS   100       7.732  19.609  48.372  1.00                 C  
ATOM    321  CE  LYS   100       7.598  20.223  49.756  1.00                 C  
ATOM    322  CG  LYS   100       7.051  18.251  48.303  1.00                 C  
ATOM    323  NZ  LYS   100       8.250  21.559  49.836  1.00                 N  
ATOM    324  N   PRO   101       5.705  14.779  45.049  1.00                 N  
ATOM    325  CA  PRO   101       5.681  14.043  43.786  1.00                 C  
ATOM    326  C   PRO   101       7.058  13.431  43.533  1.00                 C  
ATOM    327  O   PRO   101       7.612  12.782  44.432  1.00                 O  
ATOM    328  CB  PRO   101       5.317  15.104  42.746  1.00                 C  
ATOM    329  CD  PRO   101       5.624  16.264  44.817  1.00                 C  
ATOM    330  CG  PRO   101       5.810  16.385  43.331  1.00                 C  
ATOM    331  N   LYS   102       7.629  13.638  42.345  1.00                 N  
ATOM    332  CA  LYS   102       8.928  13.038  42.027  1.00                 C  
ATOM    333  C   LYS   102      10.143  13.917  42.262  1.00                 C  
ATOM    334  O   LYS   102      11.263  13.482  42.010  1.00                 O  
ATOM    335  CB  LYS   102       8.966  12.587  40.566  1.00                 C  
ATOM    336  CD  LYS   102       8.102  11.052  38.778  1.00                 C  
ATOM    337  CE  LYS   102       7.143   9.918  38.453  1.00                 C  
ATOM    338  CG  LYS   102       7.994  11.466  40.236  1.00                 C  
ATOM    339  NZ  LYS   102       7.223   9.516  37.022  1.00                 N  
ATOM    340  N   GLU   103       9.932  15.142  42.734  1.00                 N  
ATOM    341  CA  GLU   103      11.038  16.059  43.005  1.00                 C  
ATOM    342  C   GLU   103      11.690  15.808  44.372  1.00                 C  
ATOM    343  O   GLU   103      12.906  15.900  44.510  1.00                 O  
ATOM    344  CB  GLU   103      10.561  17.511  42.932  1.00                 C  
ATOM    345  CD  GLU   103       9.665  19.395  41.507  1.00                 C  
ATOM    346  CG  GLU   103      10.178  17.969  41.534  1.00                 C  
ATOM    347  OE1 GLU   103       9.434  19.963  42.596  1.00                 O  
ATOM    348  OE2 GLU   103       9.494  19.945  40.399  1.00                 O  
ATOM    349  N   TRP   104      10.877  15.517  45.383  1.00                 N  
ATOM    350  CA  TRP   104      11.375  15.232  46.736  1.00                 C  
ATOM    351  C   TRP   104      10.759  13.904  47.199  1.00                 C  
ATOM    352  O   TRP   104       9.546  13.720  47.115  1.00                 O  
ATOM    353  CB  TRP   104      11.029  16.379  47.687  1.00                 C  
ATOM    354  CG  TRP   104      11.714  17.667  47.348  1.00                 C  
ATOM    355  CD1 TRP   104      11.256  18.645  46.513  1.00                 C  
ATOM    356  NE1 TRP   104      12.160  19.677  46.451  1.00                 N  
ATOM    357  CD2 TRP   104      12.984  18.118  47.837  1.00                 C  
ATOM    358  CE2 TRP   104      13.230  19.376  47.256  1.00                 C  
ATOM    359  CH2 TRP   104      15.302  19.557  48.375  1.00                 C  
ATOM    360  CZ2 TRP   104      14.388  20.105  47.519  1.00                 C  
ATOM    361  CE3 TRP   104      13.935  17.581  48.709  1.00                 C  
ATOM    362  CZ3 TRP   104      15.082  18.308  48.966  1.00                 C  
ATOM    363  N   CYS   105      11.594  12.987  47.677  1.00                 N  
ATOM    364  CA  CYS   105      11.118  11.681  48.136  1.00                 C  
ATOM    365  C   CYS   105      12.065  11.112  49.201  1.00                 C  
ATOM    366  O   CYS   105      13.093  10.515  48.874  1.00                 O  
ATOM    367  CB  CYS   105      10.992  10.712  46.958  1.00                 C  
ATOM    368  SG  CYS   105      10.351   9.080  47.399  1.00                 S  
ATOM    369  N   LEU   106      11.713  11.296  50.474  1.00                 N  
ATOM    370  CA  LEU   106      12.545  10.798  51.566  1.00                 C  
ATOM    371  C   LEU   106      12.733   9.286  51.645  1.00                 C  
ATOM    372  O   LEU   106      13.806   8.798  52.033  1.00                 O  
ATOM    373  CB  LEU   106      11.986  11.252  52.916  1.00                 C  
ATOM    374  CG  LEU   106      12.089  12.748  53.223  1.00                 C  
ATOM    375  CD1 LEU   106      11.339  13.086  54.503  1.00                 C  
ATOM    376  CD2 LEU   106      13.545  13.174  53.335  1.00                 C  
ATOM    377  N   ARG   107      11.690   8.537  51.293  1.00                 N  
ATOM    378  CA  ARG   107      11.751   7.075  51.311  1.00                 C  
ATOM    379  C   ARG   107      12.806   6.581  50.313  1.00                 C  
ATOM    380  O   ARG   107      13.615   5.705  50.635  1.00                 O  
ATOM    381  CB  ARG   107      10.380   6.477  50.988  1.00                 C  
ATOM    382  CD  ARG   107       8.939   4.437  50.747  1.00                 C  
ATOM    383  NE  ARG   107       7.930   4.905  51.694  1.00                 N  
ATOM    384  CG  ARG   107      10.325   4.962  51.085  1.00                 C  
ATOM    385  CZ  ARG   107       7.698   4.344  52.876  1.00                 C  
ATOM    386  NH1 ARG   107       6.759   4.839  53.672  1.00                 N  
ATOM    387  NH2 ARG   107       8.404   3.289  53.260  1.00                 N  
ATOM    388  N   GLU   108      12.789   7.155  49.106  1.00                 N  
ATOM    389  CA  GLU   108      13.731   6.772  48.060  1.00                 C  
ATOM    390  C   GLU   108      15.153   7.083  48.494  1.00                 C  
ATOM    391  O   GLU   108      16.057   6.286  48.267  1.00                 O  
ATOM    392  CB  GLU   108      13.400   7.491  46.751  1.00                 C  
ATOM    393  CD  GLU   108      14.150   5.669  45.171  1.00                 C  
ATOM    394  CG  GLU   108      14.307   7.118  45.590  1.00                 C  
ATOM    395  OE1 GLU   108      13.112   5.062  45.509  1.00                 O  
ATOM    396  OE2 GLU   108      15.065   5.141  44.504  1.00                 O  
ATOM    397  N   LEU   109      15.348   8.241  49.119  1.00                 N  
ATOM    398  CA  LEU   109      16.662   8.630  49.622  1.00                 C  
ATOM    399  C   LEU   109      17.180   7.588  50.612  1.00                 C  
ATOM    400  O   LEU   109      18.352   7.216  50.571  1.00                 O  
ATOM    401  CB  LEU   109      16.597  10.010  50.280  1.00                 C  
ATOM    402  CG  LEU   109      16.358  11.197  49.345  1.00                 C  
ATOM    403  CD1 LEU   109      16.135  12.473  50.142  1.00                 C  
ATOM    404  CD2 LEU   109      17.526  11.369  48.386  1.00                 C  
ATOM    405  N   GLU   110      16.309   7.134  51.515  1.00                 N  
ATOM    406  CA  GLU   110      16.703   6.162  52.533  1.00                 C  
ATOM    407  C   GLU   110      17.034   4.788  51.954  1.00                 C  
ATOM    408  O   GLU   110      17.932   4.104  52.439  1.00                 O  
ATOM    409  CB  GLU   110      15.600   6.008  53.582  1.00                 C  
ATOM    410  CD  GLU   110      17.110   5.546  55.553  1.00                 C  
ATOM    411  CG  GLU   110      15.948   5.054  54.713  1.00                 C  
ATOM    412  OE1 GLU   110      17.401   6.760  55.512  1.00                 O  
ATOM    413  OE2 GLU   110      17.731   4.717  56.251  1.00                 O  
ATOM    414  N   THR   111      16.322   4.384  50.908  1.00                 N  
ATOM    415  CA  THR   111      16.590   3.085  50.290  1.00                 C  
ATOM    416  C   THR   111      17.982   3.074  49.660  1.00                 C  
ATOM    417  O   THR   111      18.618   2.030  49.559  1.00                 O  
ATOM    418  CB  THR   111      15.533   2.737  49.226  1.00                 C  
ATOM    419  OG1 THR   111      15.534   3.740  48.202  1.00                 O  
ATOM    420  CG2 THR   111      14.147   2.681  49.850  1.00                 C  
ATOM    421  N   ARG   112      18.458   4.246  49.256  1.00                 N  
ATOM    422  CA  ARG   112      19.769   4.360  48.629  1.00                 C  
ATOM    423  C   ARG   112      20.879   4.768  49.594  1.00                 C  
ATOM    424  O   ARG   112      22.032   4.925  49.188  1.00                 O  
ATOM    425  CB  ARG   112      19.727   5.368  47.478  1.00                 C  
ATOM    426  CD  ARG   112      18.864   5.980  45.203  1.00                 C  
ATOM    427  NE  ARG   112      18.000   5.601  44.087  1.00                 N  
ATOM    428  CG  ARG   112      18.860   4.936  46.307  1.00                 C  
ATOM    429  CZ  ARG   112      18.392   4.856  43.059  1.00                 C  
ATOM    430  NH1 ARG   112      17.536   4.561  42.090  1.00                 N  
ATOM    431  NH2 ARG   112      19.638   4.407  43.002  1.00                 N  
ATOM    432  N   CYS   113      20.534   4.927  50.868  1.00                 N  
ATOM    433  CA  CYS   113      21.497   5.342  51.889  1.00                 C  
ATOM    434  C   CYS   113      22.250   4.180  52.532  1.00                 C  
ATOM    435  O   CYS   113      21.648   3.192  52.952  1.00                 O  
ATOM    436  CB  CYS   113      20.799   6.142  52.991  1.00                 C  
ATOM    437  SG  CYS   113      21.894   6.702  54.316  1.00                 S  
ATOM    438  N   LYS   114      23.570   4.314  52.609  1.00                 N  
ATOM    439  CA  LYS   114      24.413   3.289  53.209  1.00                 C  
ATOM    440  C   LYS   114      24.264   3.317  54.735  1.00                 C  
ATOM    441  O   LYS   114      24.091   4.386  55.326  1.00                 O  
ATOM    442  CB  LYS   114      25.874   3.492  52.804  1.00                 C  
ATOM    443  CD  LYS   114      27.620   3.448  51.001  1.00                 C  
ATOM    444  CE  LYS   114      27.890   3.232  49.521  1.00                 C  
ATOM    445  CG  LYS   114      26.146   3.269  51.325  1.00                 C  
ATOM    446  NZ  LYS   114      29.328   3.419  49.185  1.00                 N  
ATOM    447  N   SER   115      24.330   2.141  55.361  1.00                 N  
ATOM    448  CA  SER   115      24.206   2.030  56.809  1.00                 C  
ATOM    449  C   SER   115      25.516   2.417  57.488  1.00                 C  
ATOM    450  O   SER   115      26.580   2.294  56.891  1.00                 O  
ATOM    451  CB  SER   115      23.799   0.609  57.205  1.00                 C  
ATOM    452  OG  SER   115      24.824  -0.320  56.896  1.00                 O  
ATOM    453  N   ASN   116      25.457   2.904  58.745  1.00                 N  
ATOM    454  CA  ASN   116      24.256   3.122  59.570  1.00                 C  
ATOM    455  C   ASN   116      23.491   4.398  59.212  1.00                 C  
ATOM    456  O   ASN   116      24.074   5.487  59.167  1.00                 O  
ATOM    457  CB  ASN   116      24.624   3.154  61.055  1.00                 C  
ATOM    458  CG  ASN   116      25.113   1.812  61.563  1.00                 C  
ATOM    459  OD1 ASN   116      24.481   0.781  61.328  1.00                 O  
ATOM    460  ND2 ASN   116      26.242   1.820  62.262  1.00                 N  
ATOM    461  N   SER   117      22.186   4.260  58.975  1.00                 N  
ATOM    462  CA  SER   117      21.344   5.399  58.608  1.00                 C  
ATOM    463  C   SER   117      20.778   6.203  59.798  1.00                 C  
ATOM    464  O   SER   117      20.453   5.641  60.846  1.00                 O  
ATOM    465  CB  SER   117      20.166   4.939  57.747  1.00                 C  
ATOM    466  OG  SER   117      19.285   6.014  57.472  1.00                 O  
ATOM    467  N   HIS   118      20.668   7.518  59.618  1.00                 N  
ATOM    468  CA  HIS   118      20.056   8.398  60.622  1.00                 C  
ATOM    469  C   HIS   118      18.767   8.885  59.937  1.00                 C  
ATOM    470  O   HIS   118      18.810   9.490  58.864  1.00                 O  
ATOM    471  CB  HIS   118      21.019   9.522  61.008  1.00                 C  
ATOM    472  CG  HIS   118      20.487  10.437  62.067  1.00                 C  
ATOM    473  ND1 HIS   118      21.033  11.676  62.323  1.00                 N  
ATOM    474  CE1 HIS   118      20.346  12.259  63.321  1.00                 C  
ATOM    475  CD2 HIS   118      19.405  10.381  63.039  1.00                 C  
ATOM    476  NE2 HIS   118      19.368  11.488  63.756  1.00                 N  
ATOM    477  N   VAL   119      17.632   8.605  60.579  1.00                 N  
ATOM    478  CA  VAL   119      16.296   8.909  60.061  1.00                 C  
ATOM    479  C   VAL   119      15.537  10.021  60.800  1.00                 C  
ATOM    480  O   VAL   119      15.280   9.907  62.002  1.00                 O  
ATOM    481  CB  VAL   119      15.393   7.661  60.061  1.00                 C  
ATOM    482  CG1 VAL   119      14.002   8.010  59.554  1.00                 C  
ATOM    483  CG2 VAL   119      16.011   6.557  59.216  1.00                 C  
ATOM    484  N   VAL   120      15.154  11.080  60.086  1.00                 N  
ATOM    485  CA  VAL   120      14.395  12.177  60.703  1.00                 C  
ATOM    486  C   VAL   120      12.882  12.009  60.467  1.00                 C  
ATOM    487  O   VAL   120      12.468  11.587  59.380  1.00                 O  
ATOM    488  CB  VAL   120      14.854  13.548  60.174  1.00                 C  
ATOM    489  CG1 VAL   120      14.001  14.660  60.765  1.00                 C  
ATOM    490  CG2 VAL   120      16.325  13.776  60.489  1.00                 C  
ATOM    491  N   THR   121      12.067  12.339  61.475  1.00                 N  
ATOM    492  CA  THR   121      10.597  12.251  61.361  1.00                 C  
ATOM    493  C   THR   121       9.855  13.181  62.347  1.00                 C  
ATOM    494  O   THR   121      10.398  13.542  63.397  1.00                 O  
ATOM    495  CB  THR   121      10.098  10.812  61.587  1.00                 C  
ATOM    496  OG1 THR   121       8.685  10.751  61.358  1.00                 O  
ATOM    497  CG2 THR   121      10.379  10.369  63.015  1.00                 C  
ATOM    498  N   LYS   122       8.626  13.574  61.992  1.00                 N  
ATOM    499  CA  LYS   122       7.780  14.420  62.853  1.00                 C  
ATOM    500  C   LYS   122       6.490  13.648  63.235  1.00                 C  
ATOM    501  O   LYS   122       5.561  14.215  63.822  1.00                 O  
ATOM    502  CB  LYS   122       7.441  15.734  62.146  1.00                 C  
ATOM    503  CD  LYS   122       8.231  17.923  61.207  1.00                 C  
ATOM    504  CE  LYS   122       9.433  18.818  60.951  1.00                 C  
ATOM    505  CG  LYS   122       8.645  16.619  61.870  1.00                 C  
ATOM    506  NZ  LYS   122       9.046  20.089  60.279  1.00                 N  
ATOM    507  N   VAL   123       6.438  12.354  62.916  1.00                 N  
ATOM    508  CA  VAL   123       5.254  11.530  63.197  1.00                 C  
ATOM    509  C   VAL   123       5.022  11.075  64.651  1.00                 C  
ATOM    510  O   VAL   123       5.980  10.818  65.393  1.00                 O  
ATOM    511  CB  VAL   123       5.245  10.247  62.346  1.00                 C  
ATOM    512  CG1 VAL   123       5.202  10.590  60.865  1.00                 C  
ATOM    513  CG2 VAL   123       6.460   9.388  62.663  1.00                 C  
ATOM    514  N   LEU   124       3.736  11.009  65.083  1.00                 N  
ATOM    515  CA  LEU   124       3.395  10.552  66.444  1.00                 C  
ATOM    516  C   LEU   124       3.604   9.031  66.399  1.00                 C  
ATOM    517  O   LEU   124       3.598   8.440  65.313  1.00                 O  
ATOM    518  CB  LEU   124       1.966  10.964  66.805  1.00                 C  
ATOM    519  CG  LEU   124       1.790  12.375  67.369  1.00                 C  
ATOM    520  CD1 LEU   124       2.274  13.417  66.371  1.00                 C  
ATOM    521  CD2 LEU   124       0.336  12.630  67.735  1.00                 C  
ATOM    522  N   ARG   125       3.756   8.365  67.563  1.00                 N  
ATOM    523  CA  ARG   125       3.977   6.912  67.559  1.00                 C  
ATOM    524  C   ARG   125       3.044   6.012  66.728  1.00                 C  
ATOM    525  O   ARG   125       3.497   5.048  66.097  1.00                 O  
ATOM    526  CB  ARG   125       3.920   6.357  68.984  1.00                 C  
ATOM    527  CD  ARG   125       4.068   4.373  70.514  1.00                 C  
ATOM    528  NE  ARG   125       2.717   4.529  71.048  1.00                 N  
ATOM    529  CG  ARG   125       4.172   4.862  69.078  1.00                 C  
ATOM    530  CZ  ARG   125       2.410   4.454  72.339  1.00                 C  
ATOM    531  NH1 ARG   125       1.153   4.609  72.732  1.00                 N  
ATOM    532  NH2 ARG   125       3.361   4.224  73.233  1.00                 N  
ATOM    533  N   LEU   126       1.753   6.319  66.706  1.00                 N  
ATOM    534  CA  LEU   126       0.799   5.491  65.968  1.00                 C  
ATOM    535  C   LEU   126       0.918   5.526  64.439  1.00                 C  
ATOM    536  O   LEU   126       0.342   4.669  63.757  1.00                 O  
ATOM    537  CB  LEU   126      -0.637   5.882  66.323  1.00                 C  
ATOM    538  CG  LEU   126      -1.077   5.610  67.763  1.00                 C  
ATOM    539  CD1 LEU   126      -2.470   6.167  68.013  1.00                 C  
ATOM    540  CD2 LEU   126      -1.042   4.120  68.063  1.00                 C  
ATOM    541  N   THR   127       1.650   6.507  63.907  1.00                 N  
ATOM    542  CA  THR   127       1.824   6.620  62.455  1.00                 C  
ATOM    543  C   THR   127       3.214   6.203  61.970  1.00                 C  
ATOM    544  O   THR   127       3.438   6.060  60.771  1.00                 O  
ATOM    545  CB  THR   127       1.560   8.056  61.965  1.00                 C  
ATOM    546  OG1 THR   127       2.486   8.954  62.589  1.00                 O  
ATOM    547  CG2 THR   127       0.147   8.490  62.322  1.00                 C  
ATOM    548  N   THR   128       4.148   5.985  62.890  1.00                 N  
ATOM    549  CA  THR   128       5.508   5.575  62.503  1.00                 C  
ATOM    550  C   THR   128       5.518   4.153  61.911  1.00                 C  
ATOM    551  O   THR   128       4.788   3.272  62.373  1.00                 O  
ATOM    552  CB  THR   128       6.477   5.634  63.699  1.00                 C  
ATOM    553  OG1 THR   128       5.993   4.791  64.752  1.00                 O  
ATOM    554  CG2 THR   128       6.587   7.056  64.226  1.00                 C  
ATOM    555  N   PRO   129       6.316   3.918  60.853  1.00                 N  
ATOM    556  CA  PRO   129       6.372   2.574  60.256  1.00                 C  
ATOM    557  C   PRO   129       6.611   1.494  61.324  1.00                 C  
ATOM    558  O   PRO   129       7.563   1.570  62.100  1.00                 O  
ATOM    559  CB  PRO   129       7.541   2.654  59.273  1.00                 C  
ATOM    560  CD  PRO   129       7.422   4.763  60.399  1.00                 C  
ATOM    561  CG  PRO   129       8.377   3.783  59.777  1.00                 C  
ATOM    562  N   THR   130       5.749   0.484  61.359  1.00                 N  
ATOM    563  CA  THR   130       5.866  -0.570  62.369  1.00                 C  
ATOM    564  C   THR   130       7.202  -1.323  62.388  1.00                 C  
ATOM    565  O   THR   130       7.604  -1.868  63.416  1.00                 O  
ATOM    566  CB  THR   130       4.758  -1.628  62.211  1.00                 C  
ATOM    567  OG1 THR   130       4.839  -2.217  60.907  1.00                 O  
ATOM    568  CG2 THR   130       3.387  -0.992  62.374  1.00                 C  
ATOM    569  N   ILE   131       7.893  -1.346  61.254  1.00                 N  
ATOM    570  CA  ILE   131       9.171  -2.042  61.156  1.00                 C  
ATOM    571  C   ILE   131      10.206  -1.543  62.174  1.00                 C  
ATOM    572  O   ILE   131      11.063  -2.308  62.638  1.00                 O  
ATOM    573  CB  ILE   131       9.770  -1.925  59.742  1.00                 C  
ATOM    574  CD1 ILE   131      10.516  -4.362  59.666  1.00                 C  
ATOM    575  CG1 ILE   131      10.929  -2.910  59.571  1.00                 C  
ATOM    576  CG2 ILE   131      10.197  -0.493  59.461  1.00                 C  
ATOM    577  N   LYS   132      10.131  -0.257  62.509  1.00                 N  
ATOM    578  CA  LYS   132      11.059   0.343  63.465  1.00                 C  
ATOM    579  C   LYS   132      10.872  -0.274  64.859  1.00                 C  
ATOM    580  O   LYS   132      11.845  -0.525  65.568  1.00                 O  
ATOM    581  CB  LYS   132      10.863   1.859  63.523  1.00                 C  
ATOM    582  CD  LYS   132      11.090   4.090  62.396  1.00                 C  
ATOM    583  CE  LYS   132      11.547   4.823  61.145  1.00                 C  
ATOM    584  CG  LYS   132      11.332   2.594  62.278  1.00                 C  
ATOM    585  NZ  LYS   132      11.276   6.285  61.228  1.00                 N  
ATOM    586  N   PRO   133       9.625  -0.514  65.255  1.00                 N  
ATOM    587  CA  PRO   133       9.359  -1.122  66.556  1.00                 C  
ATOM    588  C   PRO   133       9.770  -2.595  66.499  1.00                 C  
ATOM    589  O   PRO   133      10.398  -3.114  67.426  1.00                 O  
ATOM    590  CB  PRO   133       7.852  -0.939  66.749  1.00                 C  
ATOM    591  CD  PRO   133       8.394   0.144  64.684  1.00                 C  
ATOM    592  CG  PRO   133       7.506   0.233  65.893  1.00                 C  
ATOM    593  N   LEU   134       9.578  -3.219  65.342  1.00                 N  
ATOM    594  CA  LEU   134       9.930  -4.621  65.178  1.00                 C  
ATOM    595  C   LEU   134      11.395  -4.832  65.531  1.00                 C  
ATOM    596  O   LEU   134      11.755  -5.698  66.333  1.00                 O  
ATOM    597  CB  LEU   134       9.646  -5.081  63.747  1.00                 C  
ATOM    598  CG  LEU   134      10.012  -6.529  63.415  1.00                 C  
ATOM    599  CD1 LEU   134       9.217  -7.496  64.279  1.00                 C  
ATOM    600  CD2 LEU   134       9.774  -6.819  61.941  1.00                 C  
ATOM    601  N   MET   135      12.264  -4.029  64.924  1.00                 N  
ATOM    602  CA  MET   135      13.694  -4.128  65.183  1.00                 C  
ATOM    603  C   MET   135      14.044  -3.665  66.585  1.00                 C  
ATOM    604  O   MET   135      14.890  -4.247  67.268  1.00                 O  
ATOM    605  CB  MET   135      14.482  -3.311  64.157  1.00                 C  
ATOM    606  SD  MET   135      15.587  -3.043  61.630  1.00                 S  
ATOM    607  CE  MET   135      14.715  -1.500  61.374  1.00                 C  
ATOM    608  CG  MET   135      14.459  -3.891  62.752  1.00                 C  
ATOM    609  N   GLU   136      13.391  -2.599  67.040  1.00                 N  
ATOM    610  CA  GLU   136      13.636  -2.089  68.381  1.00                 C  
ATOM    611  C   GLU   136      13.262  -3.174  69.385  1.00                 C  
ATOM    612  O   GLU   136      13.885  -3.321  70.441  1.00                 O  
ATOM    613  CB  GLU   136      12.839  -0.805  68.620  1.00                 C  
ATOM    614  CD  GLU   136      12.402  -0.677  71.104  1.00                 C  
ATOM    615  CG  GLU   136      13.168  -0.104  69.928  1.00                 C  
ATOM    616  OE1 GLU   136      11.326  -1.270  70.880  1.00                 O  
ATOM    617  OE2 GLU   136      12.878  -0.533  72.250  1.00                 O  
ATOM    618  N   LYS   137      12.232  -3.955  69.069  1.00                 N  
ATOM    619  CA  LYS   137      11.788  -5.014  69.964  1.00                 C  
ATOM    620  C   LYS   137      12.793  -6.145  70.139  1.00                 C  
ATOM    621  O   LYS   137      12.856  -6.790  71.189  1.00                 O  
ATOM    622  CB  LYS   137      10.468  -5.612  69.473  1.00                 C  
ATOM    623  CD  LYS   137       8.001  -5.337  69.106  1.00                 C  
ATOM    624  CE  LYS   137       6.805  -4.412  69.259  1.00                 C  
ATOM    625  CG  LYS   137       9.276  -4.679  69.606  1.00                 C  
ATOM    626  NZ  LYS   137       5.556  -5.024  68.727  1.00                 N  
ATOM    627  N   ARG   138      13.599  -6.408  69.117  1.00                 N  
ATOM    628  CA  ARG   138      14.579  -7.476  69.236  1.00                 C  
ATOM    629  C   ARG   138      15.913  -6.963  69.799  1.00                 C  
ATOM    630  O   ARG   138      16.859  -7.721  70.027  1.00                 O  
ATOM    631  CB  ARG   138      14.813  -8.143  67.879  1.00                 C  
ATOM    632  CD  ARG   138      13.910  -9.537  65.997  1.00                 C  
ATOM    633  NE  ARG   138      12.747 -10.229  65.446  1.00                 N  
ATOM    634  CG  ARG   138      13.602  -8.884  67.335  1.00                 C  
ATOM    635  CZ  ARG   138      12.753 -10.902  64.300  1.00                 C  
ATOM    636  NH1 ARG   138      11.648 -11.500  63.877  1.00                 N  
ATOM    637  NH2 ARG   138      13.864 -10.976  63.580  1.00                 N  
ATOM    638  N   ARG   139      15.990  -5.651  70.029  1.00                 N  
ATOM    639  CA  ARG   139      17.179  -5.050  70.620  1.00                 C  
ATOM    640  C   ARG   139      18.244  -4.426  69.732  1.00                 C  
ATOM    641  O   ARG   139      19.360  -4.148  70.178  1.00                 O  
ATOM    642  CB  ARG   139      17.928  -6.074  71.476  1.00                 C  
ATOM    643  CD  ARG   139      17.944  -7.576  73.486  1.00                 C  
ATOM    644  NE  ARG   139      17.173  -8.129  74.597  1.00                 N  
ATOM    645  CG  ARG   139      17.120  -6.618  72.642  1.00                 C  
ATOM    646  CZ  ARG   139      17.631  -9.051  75.438  1.00                 C  
ATOM    647  NH1 ARG   139      16.858  -9.494  76.420  1.00                 N  
ATOM    648  NH2 ARG   139      18.860  -9.527  75.295  1.00                 N  
ATOM    649  N   ASN   140      17.935  -4.188  68.463  1.00                 N  
ATOM    650  CA  ASN   140      18.926  -3.623  67.550  1.00                 C  
ATOM    651  C   ASN   140      18.632  -2.215  67.048  1.00                 C  
ATOM    652  O   ASN   140      19.316  -1.691  66.165  1.00                 O  
ATOM    653  CB  ASN   140      19.114  -4.532  66.334  1.00                 C  
ATOM    654  CG  ASN   140      19.773  -5.851  66.689  1.00                 C  
ATOM    655  OD1 ASN   140      20.978  -5.909  66.929  1.00                 O  
ATOM    656  ND2 ASN   140      18.980  -6.916  66.722  1.00                 N  
ATOM    657  N   LEU   141      17.607  -1.576  67.604  1.00                 N  
ATOM    658  CA  LEU   141      17.245  -0.222  67.189  1.00                 C  
ATOM    659  C   LEU   141      17.250   0.733  68.376  1.00                 C  
ATOM    660  O   LEU   141      17.312   0.330  69.540  1.00                 O  
ATOM    661  CB  LEU   141      15.871  -0.217  66.515  1.00                 C  
ATOM    662  CG  LEU   141      15.724  -1.094  65.270  1.00                 C  
ATOM    663  CD1 LEU   141      14.283  -1.101  64.785  1.00                 C  
ATOM    664  CD2 LEU   141      16.653  -0.617  64.164  1.00                 C  
ATOM    665  N   LYS   142      17.095   2.018  68.121  1.00                 N  
ATOM    666  CA  LYS   142      17.272   3.076  69.111  1.00                 C  
ATOM    667  C   LYS   142      16.594   4.335  68.551  1.00                 C  
ATOM    668  O   LYS   142      16.535   4.535  67.326  1.00                 O  
ATOM    669  CB  LYS   142      18.758   3.298  69.398  1.00                 C  
ATOM    670  CD  LYS   142      21.025   3.961  68.548  1.00                 C  
ATOM    671  CE  LYS   142      21.827   4.423  67.343  1.00                 C  
ATOM    672  CG  LYS   142      19.555   3.788  68.200  1.00                 C  
ATOM    673  NZ  LYS   142      23.265   4.620  67.675  1.00                 N  
ATOM    674  N   LEU   143      16.093   5.188  69.439  1.00                 N  
ATOM    675  CA  LEU   143      15.431   6.429  69.028  1.00                 C  
ATOM    676  C   LEU   143      15.679   7.554  70.025  1.00                 C  
ATOM    677  O   LEU   143      15.899   7.312  71.218  1.00                 O  
ATOM    678  CB  LEU   143      13.927   6.205  68.863  1.00                 C  
ATOM    679  CG  LEU   143      13.110   7.407  68.387  1.00                 C  
ATOM    680  CD1 LEU   143      11.878   6.951  67.621  1.00                 C  
ATOM    681  CD2 LEU   143      12.707   8.284  69.563  1.00                 C  
ATOM    682  N   ILE   144      15.658   8.785  69.524  1.00                 N  
ATOM    683  CA  ILE   144      15.841   9.983  70.349  1.00                 C  
ATOM    684  C   ILE   144      14.644  10.908  70.087  1.00                 C  
ATOM    685  O   ILE   144      14.369  11.250  68.931  1.00                 O  
ATOM    686  CB  ILE   144      17.181  10.678  70.045  1.00                 C  
ATOM    687  CD1 ILE   144      19.687  10.257  69.842  1.00                 C  
ATOM    688  CG1 ILE   144      18.348   9.723  70.303  1.00                 C  
ATOM    689  CG2 ILE   144      17.310  11.962  70.851  1.00                 C  
ATOM    690  N   GLN   145      13.920  11.282  71.144  1.00                 N  
ATOM    691  CA  GLN   145      12.780  12.193  71.028  1.00                 C  
ATOM    692  C   GLN   145      13.110  13.512  71.732  1.00                 C  
ATOM    693  O   GLN   145      13.553  13.506  72.881  1.00                 O  
ATOM    694  CB  GLN   145      11.522  11.555  71.620  1.00                 C  
ATOM    695  CD  GLN   145      10.359  10.616  73.656  1.00                 C  
ATOM    696  CG  GLN   145      11.611  11.274  73.111  1.00                 C  
ATOM    697  OE1 GLN   145       9.302  11.242  73.736  1.00                 O  
ATOM    698  NE2 GLN   145      10.475   9.348  74.034  1.00                 N  
ATOM    699  N   LEU   146      12.890  14.639  71.053  1.00                 N  
ATOM    700  CA  LEU   146      13.159  15.949  71.640  1.00                 C  
ATOM    701  C   LEU   146      11.905  16.826  71.658  1.00                 C  
ATOM    702  O   LEU   146      11.156  16.872  70.670  1.00                 O  
ATOM    703  CB  LEU   146      14.278  16.659  70.876  1.00                 C  
ATOM    704  CG  LEU   146      14.633  18.070  71.349  1.00                 C  
ATOM    705  CD1 LEU   146      15.228  18.034  72.748  1.00                 C  
ATOM    706  CD2 LEU   146      15.599  18.735  70.380  1.00                 C  
ATOM    707  N   PHE   147      11.670  17.512  72.783  1.00                 N  
ATOM    708  CA  PHE   147      10.523  18.417  72.911  1.00                 C  
ATOM    709  C   PHE   147      10.940  19.809  73.434  1.00                 C  
ATOM    710  O   PHE   147      12.068  19.994  73.887  1.00                 O  
ATOM    711  CB  PHE   147       9.467  17.815  73.840  1.00                 C  
ATOM    712  CG  PHE   147       8.909  16.507  73.356  1.00                 C  
ATOM    713  CZ  PHE   147       7.873  14.089  72.459  1.00                 C  
ATOM    714  CD1 PHE   147       9.464  15.307  73.768  1.00                 C  
ATOM    715  CE1 PHE   147       8.952  14.103  73.323  1.00                 C  
ATOM    716  CD2 PHE   147       7.831  16.475  72.491  1.00                 C  
ATOM    717  CE2 PHE   147       7.318  15.271  72.046  1.00                 C  
ATOM    718  N   ARG   148      10.024  20.774  73.354  1.00                 N  
ATOM    719  CA  ARG   148      10.260  22.166  73.744  1.00                 C  
ATOM    720  C   ARG   148       8.948  22.696  74.364  1.00                 C  
ATOM    721  O   ARG   148       7.871  22.201  74.031  1.00                 O  
ATOM    722  CB  ARG   148      10.702  22.993  72.535  1.00                 C  
ATOM    723  CD  ARG   148      11.512  25.191  71.633  1.00                 C  
ATOM    724  NE  ARG   148      12.829  24.705  71.231  1.00                 N  
ATOM    725  CG  ARG   148      10.980  24.454  72.851  1.00                 C  
ATOM    726  CZ  ARG   148      13.485  25.126  70.155  1.00                 C  
ATOM    727  NH1 ARG   148      14.679  24.627  69.868  1.00                 N  
ATOM    728  NH2 ARG   148      12.945  26.047  69.368  1.00                 N  
ATOM    729  N   ASN   149       9.003  23.682  75.257  1.00                 N  
ATOM    730  CA  ASN   149       7.753  24.141  75.869  1.00                 C  
ATOM    731  C   ASN   149       6.748  24.627  74.817  1.00                 C  
ATOM    732  O   ASN   149       7.111  25.313  73.859  1.00                 O  
ATOM    733  CB  ASN   149       8.030  25.248  76.888  1.00                 C  
ATOM    734  CG  ASN   149       8.746  24.738  78.123  1.00                 C  
ATOM    735  OD1 ASN   149       8.729  23.542  78.412  1.00                 O  
ATOM    736  ND2 ASN   149       9.380  25.647  78.855  1.00                 N  
ATOM    737  N   PRO   150       5.485  24.246  75.011  1.00                 N  
ATOM    738  CA  PRO   150       4.394  24.536  74.077  1.00                 C  
ATOM    739  C   PRO   150       4.200  25.963  73.594  1.00                 C  
ATOM    740  O   PRO   150       3.931  26.167  72.405  1.00                 O  
ATOM    741  CB  PRO   150       3.134  24.120  74.839  1.00                 C  
ATOM    742  CD  PRO   150       4.950  23.416  76.230  1.00                 C  
ATOM    743  CG  PRO   150       3.588  23.018  75.737  1.00                 C  
ATOM    744  N   PHE   151       4.318  26.944  74.487  1.00                 N  
ATOM    745  CA  PHE   151       4.134  28.340  74.091  1.00                 C  
ATOM    746  C   PHE   151       5.205  28.799  73.101  1.00                 C  
ATOM    747  O   PHE   151       4.907  29.521  72.134  1.00                 O  
ATOM    748  CB  PHE   151       4.145  29.251  75.320  1.00                 C  
ATOM    749  CG  PHE   151       3.947  30.705  74.998  1.00                 C  
ATOM    750  CZ  PHE   151       3.587  33.396  74.403  1.00                 C  
ATOM    751  CD1 PHE   151       2.685  31.203  74.727  1.00                 C  
ATOM    752  CE1 PHE   151       2.502  32.541  74.431  1.00                 C  
ATOM    753  CD2 PHE   151       5.023  31.575  74.966  1.00                 C  
ATOM    754  CE2 PHE   151       4.841  32.912  74.670  1.00                 C  
ATOM    755  N   ALA   152       6.446  28.371  73.335  1.00                 N  
ATOM    756  CA  ALA   152       7.550  28.754  72.464  1.00                 C  
ATOM    757  C   ALA   152       7.466  28.020  71.122  1.00                 C  
ATOM    758  O   ALA   152       7.880  28.547  70.086  1.00                 O  
ATOM    759  CB  ALA   152       8.882  28.467  73.139  1.00                 C  
ATOM    760  N   VAL   153       6.907  26.816  71.142  1.00                 N  
ATOM    761  CA  VAL   153       6.748  26.030  69.914  1.00                 C  
ATOM    762  C   VAL   153       5.723  26.728  69.008  1.00                 C  
ATOM    763  O   VAL   153       5.904  26.804  67.785  1.00                 O  
ATOM    764  CB  VAL   153       6.319  24.583  70.221  1.00                 C  
ATOM    765  CG1 VAL   153       5.989  23.841  68.936  1.00                 C  
ATOM    766  CG2 VAL   153       7.409  23.858  70.996  1.00                 C  
ATOM    767  N   ILE   154       4.649  27.240  69.606  1.00                 N  
ATOM    768  CA  ILE   154       3.594  27.925  68.850  1.00                 C  
ATOM    769  C   ILE   154       4.109  29.162  68.118  1.00                 C  
ATOM    770  O   ILE   154       3.697  29.432  66.993  1.00                 O  
ATOM    771  CB  ILE   154       2.420  28.331  69.760  1.00                 C  
ATOM    772  CD1 ILE   154       0.695  27.374  71.374  1.00                 C  
ATOM    773  CG1 ILE   154       1.678  27.090  70.259  1.00                 C  
ATOM    774  CG2 ILE   154       1.492  29.294  69.036  1.00                 C  
ATOM    775  N   ASN   155       4.998  29.915  68.761  1.00                 N  
ATOM    776  CA  ASN   155       5.589  31.112  68.159  1.00                 C  
ATOM    777  C   ASN   155       6.433  30.700  66.943  1.00                 C  
ATOM    778  O   ASN   155       6.294  31.264  65.856  1.00                 O  
ATOM    779  CB  ASN   155       6.420  31.877  69.191  1.00                 C  
ATOM    780  CG  ASN   155       5.561  32.595  70.214  1.00                 C  
ATOM    781  OD1 ASN   155       4.371  32.818  69.992  1.00                 O  
ATOM    782  ND2 ASN   155       6.164  32.961  71.339  1.00                 N  
ATOM    783  N   GLY   156       7.298  29.706  67.131  1.00                 N  
ATOM    784  CA  GLY   156       8.161  29.210  66.054  1.00                 C  
ATOM    785  C   GLY   156       7.364  28.631  64.870  1.00                 C  
ATOM    786  O   GLY   156       7.720  28.848  63.708  1.00                 O  
ATOM    787  N   ARG   157       6.283  27.911  65.169  1.00                 N  
ATOM    788  CA  ARG   157       5.433  27.298  64.143  1.00                 C  
ATOM    789  C   ARG   157       4.666  28.354  63.320  1.00                 C  
ATOM    790  O   ARG   157       4.484  28.200  62.107  1.00                 O  
ATOM    791  CB  ARG   157       4.440  26.325  64.781  1.00                 C  
ATOM    792  CD  ARG   157       4.316  24.765  62.819  1.00                 C  
ATOM    793  NE  ARG   157       3.448  24.059  61.880  1.00                 N  
ATOM    794  CG  ARG   157       3.525  25.630  63.786  1.00                 C  
ATOM    795  CZ  ARG   157       3.876  23.454  60.776  1.00                 C  
ATOM    796  NH1 ARG   157       3.013  22.836  59.982  1.00                 N  
ATOM    797  NH2 ARG   157       5.166  23.469  60.470  1.00                 N  
ATOM    798  N   LYS   158       4.224  29.422  63.979  1.00                 N  
ATOM    799  CA  LYS   158       3.509  30.505  63.305  1.00                 C  
ATOM    800  C   LYS   158       4.390  31.115  62.200  1.00                 C  
ATOM    801  O   LYS   158       3.933  31.318  61.071  1.00                 O  
ATOM    802  CB  LYS   158       3.089  31.578  64.312  1.00                 C  
ATOM    803  CD  LYS   158       1.442  32.309  66.059  1.00                 C  
ATOM    804  CE  LYS   158       2.472  32.860  67.033  1.00                 C  
ATOM    805  CG  LYS   158       1.999  31.133  65.274  1.00                 C  
ATOM    806  NZ  LYS   158       2.745  31.912  68.148  1.00                 N  
ATOM    807  N   GLU   159       5.651  31.399  62.521  1.00                 N  
ATOM    808  CA  GLU   159       6.546  31.981  61.539  1.00                 C  
ATOM    809  C   GLU   159       6.867  30.992  60.417  1.00                 C  
ATOM    810  O   GLU   159       7.075  31.384  59.258  1.00                 O  
ATOM    811  CB  GLU   159       7.841  32.449  62.206  1.00                 C  
ATOM    812  CD  GLU   159       8.965  34.062  63.792  1.00                 C  
ATOM    813  CG  GLU   159       7.666  33.640  63.134  1.00                 C  
ATOM    814  OE1 GLU   159       9.965  33.326  63.657  1.00                 O  
ATOM    815  OE2 GLU   159       8.982  35.128  64.443  1.00                 O  
ATOM    816  N   SER   160       6.888  29.709  60.750  1.00                 N  
ATOM    817  CA  SER   160       7.182  28.689  59.750  1.00                 C  
ATOM    818  C   SER   160       6.107  28.646  58.663  1.00                 C  
ATOM    819  O   SER   160       6.421  28.434  57.492  1.00                 O  
ATOM    820  CB  SER   160       7.312  27.314  60.409  1.00                 C  
ATOM    821  OG  SER   160       8.439  27.264  61.266  1.00                 O  
ATOM    822  N   SER   161       4.850  28.842  59.046  1.00                 N  
ATOM    823  CA  SER   161       3.764  28.837  58.070  1.00                 C  
ATOM    824  C   SER   161       3.902  30.030  57.128  1.00                 C  
ATOM    825  O   SER   161       3.565  29.930  55.954  1.00                 O  
ATOM    826  CB  SER   161       2.408  28.862  58.778  1.00                 C  
ATOM    827  OG  SER   161       2.218  30.081  59.474  1.00                 O  
ATOM    828  N   GLY   162       4.407  31.152  57.640  1.00                 N  
ATOM    829  CA  GLY   162       4.614  32.353  56.828  1.00                 C  
ATOM    830  C   GLY   162       5.747  32.091  55.824  1.00                 C  
ATOM    831  O   GLY   162       5.673  32.516  54.669  1.00                 O  
ATOM    832  N   TRP   163       6.782  31.381  56.280  1.00                 N  
ATOM    833  CA  TRP   163       7.948  31.024  55.464  1.00                 C  
ATOM    834  C   TRP   163       7.629  30.083  54.288  1.00                 C  
ATOM    835  O   TRP   163       8.108  30.288  53.165  1.00                 O  
ATOM    836  CB  TRP   163       9.027  30.369  56.329  1.00                 C  
ATOM    837  CG  TRP   163      10.261  29.995  55.567  1.00                 C  
ATOM    838  CD1 TRP   163      10.736  30.589  54.433  1.00                 C  
ATOM    839  NE1 TRP   163      11.893  29.971  54.023  1.00                 N  
ATOM    840  CD2 TRP   163      11.178  28.940  55.883  1.00                 C  
ATOM    841  CE2 TRP   163      12.184  28.955  54.899  1.00                 C  
ATOM    842  CH2 TRP   163      13.289  27.130  55.911  1.00                 C  
ATOM    843  CZ2 TRP   163      13.246  28.052  54.903  1.00                 C  
ATOM    844  CE3 TRP   163      11.247  27.986  56.902  1.00                 C  
ATOM    845  CZ3 TRP   163      12.302  27.093  56.902  1.00                 C  
ATOM    846  N   LEU   164       6.835  29.049  54.541  1.00                 N  
ATOM    847  CA  LEU   164       6.481  28.092  53.490  1.00                 C  
ATOM    848  C   LEU   164       5.490  28.724  52.489  1.00                 C  
ATOM    849  O   LEU   164       4.351  29.032  52.831  1.00                 O  
ATOM    850  CB  LEU   164       5.883  26.823  54.100  1.00                 C  
ATOM    851  CG  LEU   164       5.493  25.717  53.118  1.00                 C  
ATOM    852  CD1 LEU   164       6.722  25.171  52.407  1.00                 C  
ATOM    853  CD2 LEU   164       4.755  24.596  53.834  1.00                 C  
ATOM    854  N   PRO   165       5.939  28.903  51.247  1.00                 N  
ATOM    855  CA  PRO   165       5.122  29.534  50.216  1.00                 C  
ATOM    856  C   PRO   165       3.772  28.888  49.924  1.00                 C  
ATOM    857  O   PRO   165       2.791  29.606  49.720  1.00                 O  
ATOM    858  CB  PRO   165       5.992  29.463  48.960  1.00                 C  
ATOM    859  CD  PRO   165       7.360  28.612  50.729  1.00                 C  
ATOM    860  CG  PRO   165       7.392  29.440  49.475  1.00                 C  
ATOM    861  N   SER   166       3.701  27.555  49.916  1.00                 N  
ATOM    862  CA  SER   166       2.427  26.877  49.636  1.00                 C  
ATOM    863  C   SER   166       1.484  26.707  50.834  1.00                 C  
ATOM    864  O   SER   166       0.416  26.113  50.699  1.00                 O  
ATOM    865  CB  SER   166       2.678  25.487  49.047  1.00                 C  
ATOM    866  OG  SER   166       3.298  24.636  49.995  1.00                 O  
ATOM    867  N   ASN   167       1.869  27.236  51.995  1.00                 N  
ATOM    868  CA  ASN   167       1.036  27.144  53.200  1.00                 C  
ATOM    869  C   ASN   167       0.343  28.496  53.419  1.00                 C  
ATOM    870  O   ASN   167       1.003  29.533  53.469  1.00                 O  
ATOM    871  CB  ASN   167       1.882  26.731  54.406  1.00                 C  
ATOM    872  CG  ASN   167       1.049  26.504  55.652  1.00                 C  
ATOM    873  OD1 ASN   167       0.567  27.454  56.270  1.00                 O  
ATOM    874  ND2 ASN   167       0.876  25.241  56.025  1.00                 N  
ATOM    875  N   ASP   168      -1.000  28.505  53.541  1.00                 N  
ATOM    876  CA  ASP   168      -1.721  29.772  53.752  1.00                 C  
ATOM    877  C   ASP   168      -1.309  30.508  55.039  1.00                 C  
ATOM    878  O   ASP   168      -1.319  29.934  56.123  1.00                 O  
ATOM    879  CB  ASP   168      -3.231  29.530  53.787  1.00                 C  
ATOM    880  CG  ASP   168      -4.027  30.819  53.851  1.00                 C  
ATOM    881  OD1 ASP   168      -4.259  31.428  52.786  1.00                 O  
ATOM    882  OD2 ASP   168      -4.418  31.220  54.968  1.00                 O  
ATOM    883  N   PHE   169      -0.961  31.782  54.909  1.00                 N  
ATOM    884  CA  PHE   169      -0.552  32.586  56.051  1.00                 C  
ATOM    885  C   PHE   169      -1.694  32.817  57.052  1.00                 C  
ATOM    886  O   PHE   169      -2.788  33.231  56.666  1.00                 O  
ATOM    887  CB  PHE   169      -0.008  33.938  55.587  1.00                 C  
ATOM    888  CG  PHE   169       0.486  34.810  56.706  1.00                 C  
ATOM    889  CZ  PHE   169       1.394  36.426  58.777  1.00                 C  
ATOM    890  CD1 PHE   169       1.721  34.581  57.288  1.00                 C  
ATOM    891  CE1 PHE   169       2.175  35.383  58.318  1.00                 C  
ATOM    892  CD2 PHE   169      -0.284  35.858  57.178  1.00                 C  
ATOM    893  CE2 PHE   169       0.170  36.660  58.208  1.00                 C  
ATOM    894  N   VAL   170      -1.461  32.536  58.354  1.00                 N  
ATOM    895  CA  VAL   170      -2.532  32.760  59.337  1.00                 C  
ATOM    896  C   VAL   170      -2.917  34.240  59.357  1.00                 C  
ATOM    897  O   VAL   170      -2.065  35.109  59.190  1.00                 O  
ATOM    898  CB  VAL   170      -2.114  32.293  60.744  1.00                 C  
ATOM    899  CG1 VAL   170      -0.997  33.172  61.286  1.00                 C  
ATOM    900  CG2 VAL   170      -3.308  32.302  61.685  1.00                 C  
ATOM    901  N   LYS   171      -4.199  34.518  59.559  1.00                 N  
ATOM    902  CA  LYS   171      -4.696  35.893  59.590  1.00                 C  
ATOM    903  C   LYS   171      -4.106  36.689  60.754  1.00                 C  
ATOM    904  O   LYS   171      -4.056  37.920  60.717  1.00                 O  
ATOM    905  CB  LYS   171      -6.223  35.909  59.679  1.00                 C  
ATOM    906  CD  LYS   171      -8.435  35.462  58.580  1.00                 C  
ATOM    907  CE  LYS   171      -9.136  35.003  57.312  1.00                 C  
ATOM    908  CG  LYS   171      -6.924  35.427  58.419  1.00                 C  
ATOM    909  NZ  LYS   171     -10.617  34.995  57.467  1.00                 N  
ATOM    910  N   MET   172      -3.670  35.975  61.789  1.00                 N  
ATOM    911  CA  MET   172      -3.072  36.591  62.965  1.00                 C  
ATOM    912  C   MET   172      -2.516  35.507  63.888  1.00                 C  
ATOM    913  O   MET   172      -2.882  34.339  63.776  1.00                 O  
ATOM    914  CB  MET   172      -4.100  37.456  63.698  1.00                 C  
ATOM    915  SD  MET   172      -6.527  37.741  65.003  1.00                 S  
ATOM    916  CE  MET   172      -7.291  38.411  63.528  1.00                 C  
ATOM    917  CG  MET   172      -5.266  36.674  64.280  1.00                 C  
ATOM    918  N   GLY   173      -1.623  35.893  64.791  1.00                 N  
ATOM    919  CA  GLY   173      -1.041  34.939  65.729  1.00                 C  
ATOM    920  C   GLY   173      -2.108  34.271  66.600  1.00                 C  
ATOM    921  O   GLY   173      -2.064  33.061  66.817  1.00                 O  
ATOM    922  N   GLU   174      -3.369  34.595  66.336  1.00                 N  
ATOM    923  CA  GLU   174      -4.469  34.148  67.189  1.00                 C  
ATOM    924  C   GLU   174      -5.380  33.139  66.484  1.00                 C  
ATOM    925  O   GLU   174      -5.544  33.136  65.261  1.00                 O  
ATOM    926  CB  GLU   174      -5.302  35.342  67.660  1.00                 C  
ATOM    927  CD  GLU   174      -5.407  37.471  69.015  1.00                 C  
ATOM    928  CG  GLU   174      -4.544  36.315  68.549  1.00                 C  
ATOM    929  OE1 GLU   174      -6.512  37.649  68.460  1.00                 O  
ATOM    930  OE2 GLU   174      -4.978  38.200  69.934  1.00                 O  
ATOM    931  N   SER   175      -5.983  32.264  67.293  1.00                 N  
ATOM    932  CA  SER   175      -6.957  31.271  66.832  1.00                 C  
ATOM    933  C   SER   175      -6.372  30.198  65.935  1.00                 C  
ATOM    934  O   SER   175      -7.083  29.504  65.202  1.00                 O  
ATOM    935  CB  SER   175      -8.105  31.953  66.084  1.00                 C  
ATOM    936  OG  SER   175      -8.787  32.869  66.923  1.00                 O  
ATOM    937  N   LEU   176      -5.049  30.045  65.980  1.00                 N  
ATOM    938  CA  LEU   176      -4.385  28.978  65.246  1.00                 C  
ATOM    939  C   LEU   176      -4.774  27.643  65.863  1.00                 C  
ATOM    940  O   LEU   176      -4.976  27.514  67.074  1.00                 O  
ATOM    941  CB  LEU   176      -2.868  29.178  65.264  1.00                 C  
ATOM    942  CG  LEU   176      -2.041  28.167  64.468  1.00                 C  
ATOM    943  CD1 LEU   176      -2.325  28.293  62.979  1.00                 C  
ATOM    944  CD2 LEU   176      -0.556  28.353  64.742  1.00                 C  
ATOM    945  N   CYS   177      -4.881  26.626  65.019  1.00                 N  
ATOM    946  CA  CYS   177      -5.050  25.272  65.495  1.00                 C  
ATOM    947  C   CYS   177      -3.679  24.613  65.597  1.00                 C  
ATOM    948  O   CYS   177      -2.797  24.796  64.754  1.00                 O  
ATOM    949  CB  CYS   177      -5.976  24.488  64.563  1.00                 C  
ATOM    950  SG  CYS   177      -7.668  25.122  64.485  1.00                 S  
ATOM    951  N   ALA   178      -3.496  23.825  66.658  1.00                 N  
ATOM    952  CA  ALA   178      -2.205  23.204  66.968  1.00                 C  
ATOM    953  C   ALA   178      -2.363  21.920  67.755  1.00                 C  
ATOM    954  O   ALA   178      -3.026  21.869  68.795  1.00                 O  
ATOM    955  CB  ALA   178      -1.324  24.171  67.743  1.00                 C  
ATOM    956  N   LYS   179      -1.744  20.851  67.259  1.00                 N  
ATOM    957  CA  LYS   179      -1.623  19.596  67.998  1.00                 C  
ATOM    958  C   LYS   179      -0.226  19.553  68.584  1.00                 C  
ATOM    959  O   LYS   179       0.726  20.125  68.046  1.00                 O  
ATOM    960  CB  LYS   179      -1.900  18.404  67.079  1.00                 C  
ATOM    961  CD  LYS   179      -3.539  17.120  65.678  1.00                 C  
ATOM    962  CE  LYS   179      -4.960  17.069  65.139  1.00                 C  
ATOM    963  CG  LYS   179      -3.322  18.349  66.546  1.00                 C  
ATOM    964  NZ  LYS   179      -5.171  15.899  64.243  1.00                 N  
ATOM    965  N   TYR   180      -0.121  18.759  69.714  1.00                 N  
ATOM    966  CA  TYR   180       1.194  18.738  70.382  1.00                 C  
ATOM    967  C   TYR   180       1.047  17.929  71.691  1.00                 C  
ATOM    968  O   TYR   180       1.917  17.144  72.064  1.00                 O  
ATOM    969  CB  TYR   180       1.684  20.163  70.646  1.00                 C  
ATOM    970  CG  TYR   180       0.810  20.944  71.602  1.00                 C  
ATOM    971  OH  TYR   180      -1.584  23.085  74.243  1.00                 O  
ATOM    972  CZ  TYR   180      -0.793  22.377  73.367  1.00                 C  
ATOM    973  CD1 TYR   180       1.022  20.880  72.973  1.00                 C  
ATOM    974  CE1 TYR   180       0.228  21.590  73.854  1.00                 C  
ATOM    975  CD2 TYR   180      -0.223  21.743  71.129  1.00                 C  
ATOM    976  CE2 TYR   180      -1.027  22.460  71.995  1.00                 C  
ATOM    977  N   TYR   181      -0.083  18.111  72.371  1.00                 N  
ATOM    978  CA  TYR   181      -0.353  17.411  73.625  1.00                 C  
ATOM    979  C   TYR   181      -0.326  15.887  73.472  1.00                 C  
ATOM    980  O   TYR   181       0.356  15.195  74.250  1.00                 O  
ATOM    981  CB  TYR   181      -1.709  17.835  74.194  1.00                 C  
ATOM    982  CG  TYR   181      -2.090  17.116  75.468  1.00                 C  
ATOM    983  OH  TYR   181      -3.128  15.148  78.981  1.00                 O  
ATOM    984  CZ  TYR   181      -2.786  15.798  77.818  1.00                 C  
ATOM    985  CD1 TYR   181      -1.550  17.498  76.690  1.00                 C  
ATOM    986  CE1 TYR   181      -1.893  16.847  77.859  1.00                 C  
ATOM    987  CD2 TYR   181      -2.988  16.056  75.446  1.00                 C  
ATOM    988  CE2 TYR   181      -3.342  15.393  76.606  1.00                 C  
ATOM    989  N   GLU   182      -1.050  15.361  72.478  1.00                 N  
ATOM    990  CA  GLU   182      -1.083  13.911  72.213  1.00                 C  
ATOM    991  C   GLU   182       0.291  13.394  71.755  1.00                 C  
ATOM    992  O   GLU   182       0.681  12.282  72.079  1.00                 O  
ATOM    993  CB  GLU   182      -2.142  13.583  71.159  1.00                 C  
ATOM    994  CD  GLU   182      -4.591  13.505  70.545  1.00                 C  
ATOM    995  CG  GLU   182      -3.572  13.781  71.633  1.00                 C  
ATOM    996  OE1 GLU   182      -4.182  13.347  69.375  1.00                 O  
ATOM    997  OE2 GLU   182      -5.798  13.447  70.861  1.00                 O  
ATOM    998  N   ASP   183       1.006  14.207  70.980  1.00                 N  
ATOM    999  CA  ASP   183       2.334  13.856  70.454  1.00                 C  
ATOM   1000  C   ASP   183       3.327  13.613  71.610  1.00                 C  
ATOM   1001  O   ASP   183       3.987  12.568  71.667  1.00                 O  
ATOM   1002  CB  ASP   183       2.852  14.959  69.529  1.00                 C  
ATOM   1003  CG  ASP   183       4.179  14.604  68.886  1.00                 C  
ATOM   1004  OD1 ASP   183       4.226  13.613  68.128  1.00                 O  
ATOM   1005  OD2 ASP   183       5.172  15.318  69.141  1.00                 O  
ATOM   1006  N   TYR   184       3.415  14.577  72.529  1.00                 N  
ATOM   1007  CA  TYR   184       4.329  14.488  73.681  1.00                 C  
ATOM   1008  C   TYR   184       3.950  13.366  74.648  1.00                 C  
ATOM   1009  O   TYR   184       4.802  12.586  75.066  1.00                 O  
ATOM   1010  CB  TYR   184       4.366  15.816  74.439  1.00                 C  
ATOM   1011  CG  TYR   184       5.277  15.807  75.646  1.00                 C  
ATOM   1012  OH  TYR   184       7.794  15.784  78.956  1.00                 O  
ATOM   1013  CZ  TYR   184       6.960  15.792  77.862  1.00                 C  
ATOM   1014  CD1 TYR   184       6.653  15.925  75.500  1.00                 C  
ATOM   1015  CE1 TYR   184       7.493  15.918  76.597  1.00                 C  
ATOM   1016  CD2 TYR   184       4.757  15.681  76.928  1.00                 C  
ATOM   1017  CE2 TYR   184       5.582  15.672  78.037  1.00                 C  
ATOM   1018  N   ILE   185       2.669  13.265  74.987  1.00                 N  
ATOM   1019  CA  ILE   185       2.220  12.227  75.908  1.00                 C  
ATOM   1020  C   ILE   185       2.501  10.812  75.378  1.00                 C  
ATOM   1021  O   ILE   185       2.970   9.947  76.120  1.00                 O  
ATOM   1022  CB  ILE   185       0.718  12.360  76.219  1.00                 C  
ATOM   1023  CD1 ILE   185       1.147  13.778  78.293  1.00                 C  
ATOM   1024  CG1 ILE   185       0.440  13.670  76.960  1.00                 C  
ATOM   1025  CG2 ILE   185       0.227  11.151  77.001  1.00                 C  
ATOM   1026  N   GLY   186       2.228  10.567  74.096  1.00                 N  
ATOM   1027  CA  GLY   186       2.460   9.239  73.520  1.00                 C  
ATOM   1028  C   GLY   186       3.944   8.875  73.442  1.00                 C  
ATOM   1029  O   GLY   186       4.317   7.747  73.750  1.00                 O  
ATOM   1030  N   ALA   187       4.794   9.822  73.042  1.00                 N  
ATOM   1031  CA  ALA   187       6.229   9.541  72.963  1.00                 C  
ATOM   1032  C   ALA   187       6.854   9.405  74.374  1.00                 C  
ATOM   1033  O   ALA   187       7.829   8.672  74.556  1.00                 O  
ATOM   1034  CB  ALA   187       6.941  10.634  72.181  1.00                 C  
ATOM   1035  N   LEU   188       6.279  10.085  75.370  1.00                 N  
ATOM   1036  CA  LEU   188       6.778   9.997  76.753  1.00                 C  
ATOM   1037  C   LEU   188       6.551   8.566  77.230  1.00                 C  
ATOM   1038  O   LEU   188       7.408   7.968  77.890  1.00                 O  
ATOM   1039  CB  LEU   188       6.069  11.019  77.644  1.00                 C  
ATOM   1040  CG  LEU   188       6.516  11.068  79.107  1.00                 C  
ATOM   1041  CD1 LEU   188       7.998  11.394  79.206  1.00                 C  
ATOM   1042  CD2 LEU   188       5.697  12.086  79.885  1.00                 C  
ATOM   1043  N   ARG   189       5.402   7.998  76.878  1.00                 N  
ATOM   1044  CA  ARG   189       5.118   6.624  77.283  1.00                 C  
ATOM   1045  C   ARG   189       6.118   5.663  76.643  1.00                 C  
ATOM   1046  O   ARG   189       6.580   4.720  77.285  1.00                 O  
ATOM   1047  CB  ARG   189       3.687   6.238  76.903  1.00                 C  
ATOM   1048  CD  ARG   189       1.223   6.553  77.260  1.00                 C  
ATOM   1049  NE  ARG   189       0.181   7.200  78.054  1.00                 N  
ATOM   1050  CG  ARG   189       2.617   6.928  77.734  1.00                 C  
ATOM   1051  CZ  ARG   189      -1.112   7.181  77.749  1.00                 C  
ATOM   1052  NH1 ARG   189      -1.987   7.798  78.531  1.00                 N  
ATOM   1053  NH2 ARG   189      -1.527   6.546  76.661  1.00                 N  
ATOM   1054  N   LEU   190       6.459   5.915  75.377  1.00                 N  
ATOM   1055  CA  LEU   190       7.395   5.056  74.656  1.00                 C  
ATOM   1056  C   LEU   190       8.789   5.100  75.267  1.00                 C  
ATOM   1057  O   LEU   190       9.531   4.117  75.200  1.00                 O  
ATOM   1058  CB  LEU   190       7.465   5.459  73.182  1.00                 C  
ATOM   1059  CG  LEU   190       8.367   4.605  72.288  1.00                 C  
ATOM   1060  CD1 LEU   190       7.909   3.155  72.289  1.00                 C  
ATOM   1061  CD2 LEU   190       8.391   5.152  70.869  1.00                 C  
ATOM   1062  N   ARG   191       9.140   6.240  75.858  1.00                 N  
ATOM   1063  CA  ARG   191      10.463   6.415  76.459  1.00                 C  
ATOM   1064  C   ARG   191      10.713   5.571  77.711  1.00                 C  
ATOM   1065  O   ARG   191      11.758   5.696  78.350  1.00                 O  
ATOM   1066  CB  ARG   191      10.697   7.883  76.820  1.00                 C  
ATOM   1067  CD  ARG   191      10.317   8.243  79.275  1.00                 C  
ATOM   1068  NE  ARG   191       9.553   8.983  80.276  1.00                 N  
ATOM   1069  CG  ARG   191       9.747   8.422  77.877  1.00                 C  
ATOM   1070  CZ  ARG   191       9.849   9.009  81.572  1.00                 C  
ATOM   1071  NH1 ARG   191       9.096   9.710  82.409  1.00                 N  
ATOM   1072  NH2 ARG   191      10.895   8.334  82.027  1.00                 N  
ATOM   1073  N   GLU   192       9.750   4.720  78.059  1.00                 N  
ATOM   1074  CA  GLU   192       9.906   3.822  79.199  1.00                 C  
ATOM   1075  C   GLU   192      10.998   2.835  78.784  1.00                 C  
ATOM   1076  O   GLU   192      11.706   2.284  79.620  1.00                 O  
ATOM   1077  CB  GLU   192       8.576   3.144  79.533  1.00                 C  
ATOM   1078  CD  GLU   192       7.281   1.627  81.083  1.00                 C  
ATOM   1079  CG  GLU   192       8.622   2.262  80.770  1.00                 C  
ATOM   1080  OE1 GLU   192       6.284   1.990  80.425  1.00                 O  
ATOM   1081  OE2 GLU   192       7.228   0.766  81.987  1.00                 O  
ATOM   1082  N   GLU   193      12.279   3.159  78.873  1.00                 N  
ATOM   1083  CA  GLU   193      12.847   4.482  79.117  1.00                 C  
ATOM   1084  C   GLU   193      14.210   4.537  78.438  1.00                 C  
ATOM   1085  O   GLU   193      14.556   3.650  77.653  1.00                 O  
ATOM   1086  CB  GLU   193      12.948   4.753  80.619  1.00                 C  
ATOM   1087  CD  GLU   193      13.872   4.038  82.859  1.00                 C  
ATOM   1088  CG  GLU   193      13.856   3.788  81.364  1.00                 C  
ATOM   1089  OE1 GLU   193      13.244   5.023  83.303  1.00                 O  
ATOM   1090  OE2 GLU   193      14.511   3.250  83.587  1.00                 O  
ATOM   1091  N   TYR   194      15.015   5.554  78.706  1.00                 N  
ATOM   1092  CA  TYR   194      16.304   5.721  78.039  1.00                 C  
ATOM   1093  C   TYR   194      17.069   4.395  77.929  1.00                 C  
ATOM   1094  O   TYR   194      17.411   3.934  76.836  1.00                 O  
ATOM   1095  CB  TYR   194      17.161   6.749  78.780  1.00                 C  
ATOM   1096  CG  TYR   194      18.529   6.959  78.170  1.00                 C  
ATOM   1097  OH  TYR   194      22.285   7.551  76.487  1.00                 O  
ATOM   1098  CZ  TYR   194      21.043   7.354  77.044  1.00                 C  
ATOM   1099  CD1 TYR   194      18.778   8.043  77.338  1.00                 C  
ATOM   1100  CE1 TYR   194      20.025   8.243  76.776  1.00                 C  
ATOM   1101  CD2 TYR   194      19.567   6.073  78.429  1.00                 C  
ATOM   1102  CE2 TYR   194      20.820   6.258  77.877  1.00                 C  
ATOM   1103  N   PRO   195      17.346   3.763  79.076  1.00                 N  
ATOM   1104  CA  PRO   195      18.188   2.553  78.981  1.00                 C  
ATOM   1105  C   PRO   195      17.543   1.428  78.215  1.00                 C  
ATOM   1106  O   PRO   195      18.218   0.442  77.909  1.00                 O  
ATOM   1107  CB  PRO   195      18.416   2.145  80.438  1.00                 C  
ATOM   1108  CD  PRO   195      16.931   4.022  80.487  1.00                 C  
ATOM   1109  CG  PRO   195      17.255   2.725  81.174  1.00                 C  
ATOM   1110  N   ASP   196      16.271   1.473  77.863  1.00                 N  
ATOM   1111  CA  ASP   196      15.658   0.458  77.017  1.00                 C  
ATOM   1112  C   ASP   196      15.877   0.747  75.531  1.00                 C  
ATOM   1113  O   ASP   196      16.054  -0.177  74.733  1.00                 O  
ATOM   1114  CB  ASP   196      14.159   0.353  77.306  1.00                 C  
ATOM   1115  CG  ASP   196      13.869  -0.246  78.668  1.00                 C  
ATOM   1116  OD1 ASP   196      14.794  -0.833  79.268  1.00                 O  
ATOM   1117  OD2 ASP   196      12.716  -0.130  79.135  1.00                 O  
ATOM   1118  N   ARG   197      15.846   2.022  75.171  1.00                 N  
ATOM   1119  CA  ARG   197      16.383   2.341  73.851  1.00                 C  
ATOM   1120  C   ARG   197      15.764   3.586  73.194  1.00                 C  
ATOM   1121  O   ARG   197      16.089   3.921  72.052  1.00                 O  
ATOM   1122  CB  ARG   197      16.202   1.158  72.898  1.00                 C  
ATOM   1123  CD  ARG   197      17.008  -1.093  72.135  1.00                 C  
ATOM   1124  NE  ARG   197      15.664  -1.635  71.953  1.00                 N  
ATOM   1125  CG  ARG   197      17.057  -0.051  73.241  1.00                 C  
ATOM   1126  CZ  ARG   197      15.172  -2.660  72.641  1.00                 C  
ATOM   1127  NH1 ARG   197      13.938  -3.085  72.408  1.00                 N  
ATOM   1128  NH2 ARG   197      15.916  -3.258  73.562  1.00                 N  
ATOM   1129  N   VAL   198      14.886   4.271  73.928  1.00                 N  
ATOM   1130  CA  VAL   198      14.255   5.504  73.444  1.00                 C  
ATOM   1131  C   VAL   198      14.597   6.637  74.425  1.00                 C  
ATOM   1132  O   VAL   198      14.054   6.694  75.525  1.00                 O  
ATOM   1133  CB  VAL   198      12.732   5.336  73.291  1.00                 C  
ATOM   1134  CG1 VAL   198      12.100   6.629  72.798  1.00                 C  
ATOM   1135  CG2 VAL   198      12.415   4.189  72.343  1.00                 C  
ATOM   1136  N   LYS   199      15.507   7.524  74.030  1.00                 N  
ATOM   1137  CA  LYS   199      15.953   8.650  74.867  1.00                 C  
ATOM   1138  C   LYS   199      15.042   9.887  74.756  1.00                 C  
ATOM   1139  O   LYS   199      14.727  10.319  73.650  1.00                 O  
ATOM   1140  CB  LYS   199      17.384   9.053  74.505  1.00                 C  
ATOM   1141  CD  LYS   199      19.405  10.450  75.015  1.00                 C  
ATOM   1142  CE  LYS   199      19.977  11.561  75.882  1.00                 C  
ATOM   1143  CG  LYS   199      17.965  10.143  75.391  1.00                 C  
ATOM   1144  NZ  LYS   199      21.390  11.870  75.529  1.00                 N  
ATOM   1145  N   ILE   200      14.632  10.456  75.895  1.00                 N  
ATOM   1146  CA  ILE   200      13.745  11.635  75.928  1.00                 C  
ATOM   1147  C   ILE   200      14.536  12.861  76.417  1.00                 C  
ATOM   1148  O   ILE   200      15.127  12.828  77.490  1.00                 O  
ATOM   1149  CB  ILE   200      12.514  11.390  76.820  1.00                 C  
ATOM   1150  CD1 ILE   200      10.192  12.310  77.333  1.00                 C  
ATOM   1151  CG1 ILE   200      11.564  12.588  76.758  1.00                 C  
ATOM   1152  CG2 ILE   200      12.942  11.080  78.246  1.00                 C  
ATOM   1153  N   ILE   201      14.533  13.942  75.640  1.00                 N  
ATOM   1154  CA  ILE   201      15.284  15.143  75.997  1.00                 C  
ATOM   1155  C   ILE   201      14.521  16.443  75.748  1.00                 C  
ATOM   1156  O   ILE   201      13.482  16.443  75.082  1.00                 O  
ATOM   1157  CB  ILE   201      16.625  15.216  75.243  1.00                 C  
ATOM   1158  CD1 ILE   201      17.635  15.555  72.927  1.00                 C  
ATOM   1159  CG1 ILE   201      16.384  15.280  73.733  1.00                 C  
ATOM   1160  CG2 ILE   201      17.515  14.043  75.625  1.00                 C  
ATOM   1161  N   PHE   202      15.058  17.547  76.278  1.00                 N  
ATOM   1162  CA  PHE   202      14.443  18.876  76.181  1.00                 C  
ATOM   1163  C   PHE   202      15.333  19.985  75.602  1.00                 C  
ATOM   1164  O   PHE   202      16.524  20.084  75.919  1.00                 O  
ATOM   1165  CB  PHE   202      13.961  19.345  77.555  1.00                 C  
ATOM   1166  CG  PHE   202      12.889  18.477  78.150  1.00                 C  
ATOM   1167  CZ  PHE   202      10.900  16.874  79.247  1.00                 C  
ATOM   1168  CD1 PHE   202      13.218  17.391  78.943  1.00                 C  
ATOM   1169  CE1 PHE   202      12.231  16.592  79.490  1.00                 C  
ATOM   1170  CD2 PHE   202      11.552  18.746  77.917  1.00                 C  
ATOM   1171  CE2 PHE   202      10.565  17.947  78.464  1.00                 C  
ATOM   1172  N   TYR   203      14.718  20.846  74.790  1.00                 N  
ATOM   1173  CA  TYR   203      15.388  21.976  74.150  1.00                 C  
ATOM   1174  C   TYR   203      16.011  22.919  75.190  1.00                 C  
ATOM   1175  O   TYR   203      17.153  23.385  75.031  1.00                 O  
ATOM   1176  CB  TYR   203      14.408  22.749  73.265  1.00                 C  
ATOM   1177  CG  TYR   203      15.024  23.936  72.560  1.00                 C  
ATOM   1178  OH  TYR   203      16.727  27.189  70.609  1.00                 O  
ATOM   1179  CZ  TYR   203      16.163  26.114  71.256  1.00                 C  
ATOM   1180  CD1 TYR   203      15.805  23.761  71.424  1.00                 C  
ATOM   1181  CE1 TYR   203      16.372  24.840  70.773  1.00                 C  
ATOM   1182  CD2 TYR   203      14.824  25.227  73.032  1.00                 C  
ATOM   1183  CE2 TYR   203      15.384  26.317  72.394  1.00                 C  
ATOM   1184  N   ASP   204      15.257  23.190  76.257  1.00                 N  
ATOM   1185  CA  ASP   204      15.709  24.092  77.317  1.00                 C  
ATOM   1186  C   ASP   204      16.898  23.546  78.126  1.00                 C  
ATOM   1187  O   ASP   204      17.657  24.326  78.709  1.00                 O  
ATOM   1188  CB  ASP   204      14.562  24.404  78.280  1.00                 C  
ATOM   1189  CG  ASP   204      13.502  25.290  77.656  1.00                 C  
ATOM   1190  OD1 ASP   204      13.779  25.893  76.598  1.00                 O  
ATOM   1191  OD2 ASP   204      12.394  25.381  78.225  1.00                 O  
ATOM   1192  N   ASP   205      17.059  22.222  78.156  1.00                 N  
ATOM   1193  CA  ASP   205      18.181  21.603  78.862  1.00                 C  
ATOM   1194  C   ASP   205      19.437  21.780  77.996  1.00                 C  
ATOM   1195  O   ASP   205      20.535  21.956  78.516  1.00                 O  
ATOM   1196  CB  ASP   205      17.888  20.128  79.145  1.00                 C  
ATOM   1197  CG  ASP   205      16.802  19.939  80.185  1.00                 C  
ATOM   1198  OD1 ASP   205      16.473  20.919  80.885  1.00                 O  
ATOM   1199  OD2 ASP   205      16.280  18.810  80.301  1.00                 O  
ATOM   1200  N   LEU   206      19.270  21.724  76.669  1.00                 N  
ATOM   1201  CA  LEU   206      20.394  21.925  75.745  1.00                 C  
ATOM   1202  C   LEU   206      20.836  23.408  75.816  1.00                 C  
ATOM   1203  O   LEU   206      22.029  23.729  75.692  1.00                 O  
ATOM   1204  CB  LEU   206      19.995  21.530  74.322  1.00                 C  
ATOM   1205  CG  LEU   206      20.245  20.072  73.928  1.00                 C  
ATOM   1206  CD1 LEU   206      19.552  19.127  74.897  1.00                 C  
ATOM   1207  CD2 LEU   206      19.772  19.811  72.506  1.00                 C  
ATOM   1208  N   LYS   207      19.873  24.308  76.027  1.00                 N  
ATOM   1209  CA  LYS   207      20.174  25.730  76.131  1.00                 C  
ATOM   1210  C   LYS   207      20.905  26.061  77.441  1.00                 C  
ATOM   1211  O   LYS   207      21.896  26.802  77.430  1.00                 O  
ATOM   1212  CB  LYS   207      18.891  26.558  76.031  1.00                 C  
ATOM   1213  CD  LYS   207      17.819  28.820  75.848  1.00                 C  
ATOM   1214  CE  LYS   207      18.046  30.323  75.882  1.00                 C  
ATOM   1215  CG  LYS   207      19.118  28.061  76.065  1.00                 C  
ATOM   1216  NZ  LYS   207      16.782  31.080  75.671  1.00                 N  
ATOM   1217  N   SER   208      20.433  25.513  78.563  1.00                 N  
ATOM   1218  CA  SER   208      21.046  25.826  79.861  1.00                 C  
ATOM   1219  C   SER   208      22.209  24.963  80.344  1.00                 C  
ATOM   1220  O   SER   208      22.924  25.354  81.274  1.00                 O  
ATOM   1221  CB  SER   208      19.997  25.780  80.974  1.00                 C  
ATOM   1222  OG  SER   208      19.512  24.463  81.164  1.00                 O  
ATOM   1223  N   ASP   209      22.403  23.799  79.740  1.00                 N  
ATOM   1224  CA  ASP   209      23.494  22.918  80.156  1.00                 C  
ATOM   1225  C   ASP   209      23.922  22.011  79.010  1.00                 C  
ATOM   1226  O   ASP   209      23.787  20.787  79.086  1.00                 O  
ATOM   1227  CB  ASP   209      23.075  22.081  81.366  1.00                 C  
ATOM   1228  CG  ASP   209      24.238  21.333  81.988  1.00                 C  
ATOM   1229  OD1 ASP   209      25.389  21.793  81.836  1.00                 O  
ATOM   1230  OD2 ASP   209      23.998  20.288  82.628  1.00                 O  
ATOM   1231  N   LEU   210      24.454  22.628  77.960  1.00                 N  
ATOM   1232  CA  LEU   210      24.878  21.906  76.772  1.00                 C  
ATOM   1233  C   LEU   210      25.917  20.800  76.981  1.00                 C  
ATOM   1234  O   LEU   210      25.770  19.702  76.434  1.00                 O  
ATOM   1235  CB  LEU   210      25.451  22.873  75.733  1.00                 C  
ATOM   1236  CG  LEU   210      24.453  23.824  75.070  1.00                 C  
ATOM   1237  CD1 LEU   210      25.176  24.842  74.202  1.00                 C  
ATOM   1238  CD2 LEU   210      23.440  23.048  74.241  1.00                 C  
ATOM   1239  N   ILE   211      26.958  21.070  77.773  1.00                 N  
ATOM   1240  CA  ILE   211      27.993  20.059  78.018  1.00                 C  
ATOM   1241  C   ILE   211      27.411  18.776  78.607  1.00                 C  
ATOM   1242  O   ILE   211      27.788  17.679  78.198  1.00                 O  
ATOM   1243  CB  ILE   211      29.095  20.594  78.951  1.00                 C  
ATOM   1244  CD1 ILE   211      30.814  22.463  79.175  1.00                 C  
ATOM   1245  CG1 ILE   211      29.902  21.689  78.249  1.00                 C  
ATOM   1246  CG2 ILE   211      29.983  19.458  79.434  1.00                 C  
ATOM   1247  N   GLY   212      26.504  18.911  79.574  1.00                 N  
ATOM   1248  CA  GLY   212      25.881  17.742  80.176  1.00                 C  
ATOM   1249  C   GLY   212      25.066  16.952  79.140  1.00                 C  
ATOM   1250  O   GLY   212      25.142  15.718  79.075  1.00                 O  
ATOM   1251  N   ASN   213      24.292  17.666  78.325  1.00                 N  
ATOM   1252  CA  ASN   213      23.457  17.019  77.308  1.00                 C  
ATOM   1253  C   ASN   213      24.284  16.325  76.214  1.00                 C  
ATOM   1254  O   ASN   213      23.918  15.246  75.730  1.00                 O  
ATOM   1255  CB  ASN   213      22.506  18.034  76.671  1.00                 C  
ATOM   1256  CG  ASN   213      21.376  18.435  77.598  1.00                 C  
ATOM   1257  OD1 ASN   213      20.405  17.697  77.766  1.00                 O  
ATOM   1258  ND2 ASN   213      21.499  19.610  78.206  1.00                 N  
ATOM   1259  N   VAL   214      25.403  16.940  75.833  1.00                 N  
ATOM   1260  CA  VAL   214      26.269  16.358  74.799  1.00                 C  
ATOM   1261  C   VAL   214      26.923  15.070  75.301  1.00                 C  
ATOM   1262  O   VAL   214      27.011  14.088  74.566  1.00                 O  
ATOM   1263  CB  VAL   214      27.352  17.354  74.343  1.00                 C  
ATOM   1264  CG1 VAL   214      28.340  16.675  73.408  1.00                 C  
ATOM   1265  CG2 VAL   214      26.716  18.560  73.668  1.00                 C  
ATOM   1266  N   ARG   215      27.389  15.076  76.553  1.00                 N  
ATOM   1267  CA  ARG   215      28.010  13.885  77.126  1.00                 C  
ATOM   1268  C   ARG   215      26.976  12.749  77.190  1.00                 C  
ATOM   1269  O   ARG   215      27.295  11.591  76.936  1.00                 O  
ATOM   1270  CB  ARG   215      28.575  14.191  78.515  1.00                 C  
ATOM   1271  CD  ARG   215      29.793  13.380  80.554  1.00                 C  
ATOM   1272  NE  ARG   215      28.698  13.685  81.472  1.00                 N  
ATOM   1273  CG  ARG   215      29.288  13.017  79.167  1.00                 C  
ATOM   1274  CZ  ARG   215      27.958  12.767  82.084  1.00                 C  
ATOM   1275  NH1 ARG   215      26.983  13.138  82.902  1.00                 N  
ATOM   1276  NH2 ARG   215      28.194  11.479  81.876  1.00                 N  
ATOM   1277  N   LYS   216      25.735  13.095  77.527  1.00                 N  
ATOM   1278  CA  LYS   216      24.658  12.112  77.612  1.00                 C  
ATOM   1279  C   LYS   216      24.391  11.462  76.255  1.00                 C  
ATOM   1280  O   LYS   216      24.185  10.250  76.173  1.00                 O  
ATOM   1281  CB  LYS   216      23.378  12.763  78.140  1.00                 C  
ATOM   1282  CD  LYS   216      22.144  13.803  80.063  1.00                 C  
ATOM   1283  CE  LYS   216      22.208  14.197  81.529  1.00                 C  
ATOM   1284  CG  LYS   216      23.437  13.145  79.611  1.00                 C  
ATOM   1285  NZ  LYS   216      20.963  14.882  81.975  1.00                 N  
ATOM   1286  N   LEU   217      24.392  12.269  75.192  1.00                 N  
ATOM   1287  CA  LEU   217      24.154  11.766  73.832  1.00                 C  
ATOM   1288  C   LEU   217      25.297  10.869  73.342  1.00                 C  
ATOM   1289  O   LEU   217      25.057   9.846  72.711  1.00                 O  
ATOM   1290  CB  LEU   217      23.961  12.929  72.857  1.00                 C  
ATOM   1291  CG  LEU   217      22.686  13.757  73.033  1.00                 C  
ATOM   1292  CD1 LEU   217      22.706  14.974  72.121  1.00                 C  
ATOM   1293  CD2 LEU   217      21.453  12.910  72.758  1.00                 C  
ATOM   1294  N   TYR   218      26.538  11.260  73.627  1.00                 N  
ATOM   1295  CA  TYR   218      27.703  10.473  73.227  1.00                 C  
ATOM   1296  C   TYR   218      27.647   9.091  73.891  1.00                 C  
ATOM   1297  O   TYR   218      27.963   8.076  73.262  1.00                 O  
ATOM   1298  CB  TYR   218      28.996  11.203  73.598  1.00                 C  
ATOM   1299  CG  TYR   218      29.297  12.398  72.723  1.00                 C  
ATOM   1300  OH  TYR   218      30.112  15.693  70.321  1.00                 O  
ATOM   1301  CZ  TYR   218      29.843  14.602  71.115  1.00                 C  
ATOM   1302  CD1 TYR   218      28.442  13.493  72.694  1.00                 C  
ATOM   1303  CE1 TYR   218      28.709  14.590  71.898  1.00                 C  
ATOM   1304  CD2 TYR   218      30.435  12.429  71.927  1.00                 C  
ATOM   1305  CE2 TYR   218      30.719  13.517  71.124  1.00                 C  
ATOM   1306  N   GLU   219      27.232   9.053  75.157  1.00                 N  
ATOM   1307  CA  GLU   219      27.130   7.792  75.890  1.00                 C  
ATOM   1308  C   GLU   219      25.981   6.903  75.398  1.00                 C  
ATOM   1309  O   GLU   219      26.133   5.681  75.306  1.00                 O  
ATOM   1310  CB  GLU   219      26.952   8.055  77.387  1.00                 C  
ATOM   1311  CD  GLU   219      27.947   8.941  79.532  1.00                 C  
ATOM   1312  CG  GLU   219      28.180   8.638  78.065  1.00                 C  
ATOM   1313  OE1 GLU   219      26.781   8.879  79.973  1.00                 O  
ATOM   1314  OE2 GLU   219      28.931   9.242  80.240  1.00                 O  
ATOM   1315  N   TYR   220      24.836   7.503  75.081  1.00                 N  
ATOM   1316  CA  TYR   220      23.690   6.739  74.585  1.00                 C  
ATOM   1317  C   TYR   220      24.049   6.072  73.251  1.00                 C  
ATOM   1318  O   TYR   220      23.607   4.959  72.966  1.00                 O  
ATOM   1319  CB  TYR   220      22.469   7.647  74.427  1.00                 C  
ATOM   1320  CG  TYR   220      21.227   6.926  73.954  1.00                 C  
ATOM   1321  OH  TYR   220      17.809   4.938  72.667  1.00                 O  
ATOM   1322  CZ  TYR   220      18.940   5.596  73.091  1.00                 C  
ATOM   1323  CD1 TYR   220      20.467   6.166  74.833  1.00                 C  
ATOM   1324  CE1 TYR   220      19.330   5.504  74.410  1.00                 C  
ATOM   1325  CD2 TYR   220      20.818   7.008  72.629  1.00                 C  
ATOM   1326  CE2 TYR   220      19.685   6.353  72.187  1.00                 C  
ATOM   1327  N   VAL   221      24.869   6.746  72.446  1.00                 N  
ATOM   1328  CA  VAL   221      25.278   6.199  71.156  1.00                 C  
ATOM   1329  C   VAL   221      26.523   5.311  71.277  1.00                 C  
ATOM   1330  O   VAL   221      27.137   4.941  70.274  1.00                 O  
ATOM   1331  CB  VAL   221      25.548   7.315  70.130  1.00                 C  
ATOM   1332  CG1 VAL   221      24.296   8.152  69.912  1.00                 C  
ATOM   1333  CG2 VAL   221      26.705   8.190  70.586  1.00                 C  
ATOM   1334  N   GLY   222      26.884   4.980  72.517  1.00                 N  
ATOM   1335  CA  GLY   222      28.024   4.111  72.818  1.00                 C  
ATOM   1336  C   GLY   222      29.403   4.578  72.347  1.00                 C  
ATOM   1337  O   GLY   222      30.100   3.850  71.642  1.00                 O  
ATOM   1338  N   MET   223      29.799   5.781  72.744  1.00                 N  
ATOM   1339  CA  MET   223      31.102   6.319  72.377  1.00                 C  
ATOM   1340  C   MET   223      31.747   6.976  73.599  1.00                 C  
ATOM   1341  O   MET   223      31.091   7.168  74.621  1.00                 O  
ATOM   1342  CB  MET   223      30.964   7.319  71.228  1.00                 C  
ATOM   1343  SD  MET   223      31.518   5.530  69.186  1.00                 S  
ATOM   1344  CE  MET   223      32.792   6.618  68.553  1.00                 C  
ATOM   1345  CG  MET   223      30.400   6.722  69.949  1.00                 C  
ATOM   1346  N   THR   224      33.025   7.338  73.494  1.00                 N  
ATOM   1347  CA  THR   224      33.746   7.968  74.609  1.00                 C  
ATOM   1348  C   THR   224      33.653   9.495  74.607  1.00                 C  
ATOM   1349  O   THR   224      34.047  10.147  73.634  1.00                 O  
ATOM   1350  CB  THR   224      35.236   7.579  74.609  1.00                 C  
ATOM   1351  OG1 THR   224      35.363   6.161  74.766  1.00                 O  
ATOM   1352  CG2 THR   224      35.965   8.262  75.756  1.00                 C  
ATOM   1353  N   PHE   225      33.131  10.086  75.702  1.00                 N  
ATOM   1354  CA  PHE   225      32.998  11.542  75.807  1.00                 C  
ATOM   1355  C   PHE   225      34.282  12.262  76.235  1.00                 C  
ATOM   1356  O   PHE   225      34.330  12.888  77.296  1.00                 O  
ATOM   1357  CB  PHE   225      31.888  11.909  76.794  1.00                 C  
ATOM   1358  CG  PHE   225      31.556  13.374  76.816  1.00                 C  
ATOM   1359  CZ  PHE   225      30.946  16.085  76.863  1.00                 C  
ATOM   1360  CD1 PHE   225      30.843  13.953  75.781  1.00                 C  
ATOM   1361  CE1 PHE   225      30.538  15.300  75.801  1.00                 C  
ATOM   1362  CD2 PHE   225      31.957  14.173  77.872  1.00                 C  
ATOM   1363  CE2 PHE   225      31.653  15.520  77.893  1.00                 C  
ATOM   1364  N   SER   226      35.316  12.171  75.401  1.00                 N  
ATOM   1365  CA  SER   226      36.599  12.821  75.666  1.00                 C  
ATOM   1366  C   SER   226      36.442  14.335  75.687  1.00                 C  
ATOM   1367  O   SER   226      35.513  14.881  75.093  1.00                 O  
ATOM   1368  CB  SER   226      37.635  12.410  74.618  1.00                 C  
ATOM   1369  OG  SER   226      37.308  12.937  73.344  1.00                 O  
ATOM   1370  N   GLU   227      37.362  15.018  76.350  1.00                 N  
ATOM   1371  CA  GLU   227      37.293  16.470  76.428  1.00                 C  
ATOM   1372  C   GLU   227      37.442  17.138  75.062  1.00                 C  
ATOM   1373  O   GLU   227      36.787  18.141  74.791  1.00                 O  
ATOM   1374  CB  GLU   227      38.369  17.008  77.374  1.00                 C  
ATOM   1375  CD  GLU   227      39.221  17.214  79.743  1.00                 C  
ATOM   1376  CG  GLU   227      38.156  16.634  78.832  1.00                 C  
ATOM   1377  OE1 GLU   227      40.170  17.839  79.225  1.00                 O  
ATOM   1378  OE2 GLU   227      39.106  17.043  80.974  1.00                 O  
ATOM   1379  N   GLU   228      36.779  18.281  74.849  1.00                 N  
ATOM   1380  CA  GLU   228      36.989  18.922  73.591  1.00                 C  
ATOM   1381  C   GLU   228      35.761  19.030  72.709  1.00                 C  
ATOM   1382  O   GLU   228      35.828  19.386  71.529  1.00                 O  
ATOM   1383  CB  GLU   228      38.076  18.197  72.795  1.00                 C  
ATOM   1384  CD  GLU   228      40.009  19.683  73.451  1.00                 C  
ATOM   1385  CG  GLU   228      39.458  18.271  73.421  1.00                 C  
ATOM   1386  OE1 GLU   228      39.539  20.521  72.653  1.00                 O  
ATOM   1387  OE2 GLU   228      40.911  19.952  74.273  1.00                 O  
ATOM   1388  N   LEU   229      34.616  18.718  73.286  1.00                 N  
ATOM   1389  CA  LEU   229      33.345  18.926  72.601  1.00                 C  
ATOM   1390  C   LEU   229      32.860  20.287  72.866  1.00                 C  
ATOM   1391  O   LEU   229      32.886  20.785  73.994  1.00                 O  
ATOM   1392  CB  LEU   229      32.318  17.884  73.049  1.00                 C  
ATOM   1393  CG  LEU   229      32.670  16.421  72.768  1.00                 C  
ATOM   1394  CD1 LEU   229      31.612  15.493  73.345  1.00                 C  
ATOM   1395  CD2 LEU   229      32.825  16.183  71.274  1.00                 C  
ATOM   1396  N   VAL   230      32.399  20.939  71.825  1.00                 N  
ATOM   1397  CA  VAL   230      32.014  22.350  71.844  1.00                 C  
ATOM   1398  C   VAL   230      30.590  22.521  71.310  1.00                 C  
ATOM   1399  O   VAL   230      30.202  21.950  70.287  1.00                 O  
ATOM   1400  CB  VAL   230      32.994  23.214  71.029  1.00                 C  
ATOM   1401  CG1 VAL   230      32.553  24.669  71.033  1.00                 C  
ATOM   1402  CG2 VAL   230      34.406  23.080  71.578  1.00                 C  
ATOM   1403  N   ASN   231      29.798  23.320  72.010  1.00                 N  
ATOM   1404  CA  ASN   231      28.518  23.625  71.510  1.00                 C  
ATOM   1405  C   ASN   231      28.431  25.142  71.435  1.00                 C  
ATOM   1406  O   ASN   231      28.711  25.856  72.401  1.00                 O  
ATOM   1407  CB  ASN   231      27.435  23.006  72.396  1.00                 C  
ATOM   1408  CG  ASN   231      27.457  21.490  72.370  1.00                 C  
ATOM   1409  OD1 ASN   231      26.982  20.869  71.420  1.00                 O  
ATOM   1410  ND2 ASN   231      28.011  20.890  73.418  1.00                 N  
ATOM   1411  N   SER   232      28.034  25.663  70.264  1.00                 N  
ATOM   1412  CA  SER   232      27.962  27.087  70.063  1.00                 C  
ATOM   1413  C   SER   232      26.802  27.577  69.204  1.00                 C  
ATOM   1414  O   SER   232      26.420  26.933  68.223  1.00                 O  
ATOM   1415  CB  SER   232      29.255  27.605  69.430  1.00                 C  
ATOM   1416  OG  SER   232      29.181  28.999  69.186  1.00                 O  
ATOM   1417  N   LEU   233      26.219  28.712  69.541  1.00                 N  
ATOM   1418  CA  LEU   233      25.216  29.304  68.718  1.00                 C  
ATOM   1419  C   LEU   233      25.855  30.260  67.705  1.00                 C  
ATOM   1420  O   LEU   233      27.044  30.581  67.794  1.00                 O  
ATOM   1421  CB  LEU   233      24.186  30.042  69.576  1.00                 C  
ATOM   1422  CG  LEU   233      23.426  29.196  70.599  1.00                 C  
ATOM   1423  CD1 LEU   233      22.502  30.068  71.437  1.00                 C  
ATOM   1424  CD2 LEU   233      22.633  28.098  69.907  1.00                 C  
ATOM   1425  N   ASN   234      24.984  30.767  66.673  1.00                 N  
ATOM   1426  CA  ASN   234      25.727  31.671  65.791  1.00                 C  
ATOM   1427  C   ASN   234      26.419  30.928  64.649  1.00                 C  
ATOM   1428  O   ASN   234      26.378  31.371  63.508  1.00                 O  
ATOM   1429  CB  ASN   234      26.755  32.475  66.590  1.00                 C  
ATOM   1430  CG  ASN   234      26.111  33.394  67.609  1.00                 C  
ATOM   1431  OD1 ASN   234      25.096  34.032  67.330  1.00                 O  
ATOM   1432  ND2 ASN   234      26.700  33.464  68.797  1.00                 N  
ATOM   1433  N   VAL   235      27.054  29.804  64.958  1.00                 N  
ATOM   1434  CA  VAL   235      27.725  29.003  63.941  1.00                 C  
ATOM   1435  C   VAL   235      26.726  28.449  62.908  1.00                 C  
ATOM   1436  O   VAL   235      26.873  28.663  61.705  1.00                 O  
ATOM   1437  CB  VAL   235      28.515  27.840  64.569  1.00                 C  
ATOM   1438  CG1 VAL   235      29.034  26.904  63.488  1.00                 C  
ATOM   1439  CG2 VAL   235      29.661  28.370  65.416  1.00                 C  
ATOM   1440  N   VAL   236      25.717  27.727  63.391  1.00                 N  
ATOM   1441  CA  VAL   236      24.712  27.120  62.519  1.00                 C  
ATOM   1442  C   VAL   236      23.925  28.125  61.682  1.00                 C  
ATOM   1443  O   VAL   236      23.427  27.787  60.613  1.00                 O  
ATOM   1444  CB  VAL   236      23.706  26.274  63.321  1.00                 C  
ATOM   1445  CG1 VAL   236      22.807  27.168  64.160  1.00                 C  
ATOM   1446  CG2 VAL   236      22.877  25.405  62.387  1.00                 C  
ATOM   1447  N   LYS   237      23.811  29.357  62.160  1.00                 N  
ATOM   1448  CA  LYS   237      23.091  30.376  61.408  1.00                 C  
ATOM   1449  C   LYS   237      23.923  30.794  60.201  1.00                 C  
ATOM   1450  O   LYS   237      23.382  31.253  59.201  1.00                 O  
ATOM   1451  CB  LYS   237      22.776  31.578  62.301  1.00                 C  
ATOM   1452  CD  LYS   237      21.466  32.534  64.217  1.00                 C  
ATOM   1453  CE  LYS   237      20.409  32.261  65.274  1.00                 C  
ATOM   1454  CG  LYS   237      21.734  31.299  63.372  1.00                 C  
ATOM   1455  NZ  LYS   237      20.172  33.448  66.142  1.00                 N  
ATOM   1456  N   VAL   238      25.239  30.626  60.305  1.00                 N  
ATOM   1457  CA  VAL   238      26.157  30.985  59.225  1.00                 C  
ATOM   1458  C   VAL   238      26.583  29.801  58.357  1.00                 C  
ATOM   1459  O   VAL   238      27.247  29.980  57.342  1.00                 O  
ATOM   1460  CB  VAL   238      27.427  31.667  59.767  1.00                 C  
ATOM   1461  CG1 VAL   238      27.068  32.933  60.529  1.00                 C  
ATOM   1462  CG2 VAL   238      28.208  30.710  60.655  1.00                 C  
ATOM   1463  N   ASN   239      26.198  28.595  58.749  1.00                 N  
ATOM   1464  CA  ASN   239      26.572  27.403  58.001  1.00                 C  
ATOM   1465  C   ASN   239      25.503  27.116  56.945  1.00                 C  
ATOM   1466  O   ASN   239      24.375  26.768  57.279  1.00                 O  
ATOM   1467  CB  ASN   239      26.765  26.216  58.947  1.00                 C  
ATOM   1468  CG  ASN   239      27.220  24.963  58.224  1.00                 C  
ATOM   1469  OD1 ASN   239      26.847  24.729  57.074  1.00                 O  
ATOM   1470  ND2 ASN   239      28.029  24.153  58.897  1.00                 N  
ATOM   1471  N   PRO   240      25.846  27.258  55.653  1.00                 N  
ATOM   1472  CA  PRO   240      24.884  27.007  54.567  1.00                 C  
ATOM   1473  C   PRO   240      24.308  25.586  54.517  1.00                 C  
ATOM   1474  O   PRO   240      23.252  25.350  53.920  1.00                 O  
ATOM   1475  CB  PRO   240      25.684  27.284  53.293  1.00                 C  
ATOM   1476  CD  PRO   240      27.196  27.576  55.125  1.00                 C  
ATOM   1477  CG  PRO   240      27.108  27.106  53.700  1.00                 C  
ATOM   1478  N   GLY   241      25.009  24.644  55.141  1.00                 N  
ATOM   1479  CA  GLY   241      24.575  23.255  55.177  1.00                 C  
ATOM   1480  C   GLY   241      23.416  23.058  56.146  1.00                 C  
ATOM   1481  O   GLY   241      22.555  22.203  55.932  1.00                 O  
ATOM   1482  N   GLY   242      23.396  23.855  57.209  1.00                 N  
ATOM   1483  CA  GLY   242      22.349  23.738  58.223  1.00                 C  
ATOM   1484  C   GLY   242      21.296  24.850  58.277  1.00                 C  
ATOM   1485  O   GLY   242      20.240  24.649  58.882  1.00                 O  
ATOM   1486  N   LYS   243      21.551  26.005  57.654  1.00                 N  
ATOM   1487  CA  LYS   243      20.578  27.098  57.709  1.00                 C  
ATOM   1488  C   LYS   243      19.478  27.090  56.613  1.00                 C  
ATOM   1489  O   LYS   243      18.718  28.065  56.471  1.00                 O  
ATOM   1490  CB  LYS   243      21.288  28.451  57.632  1.00                 C  
ATOM   1491  CD  LYS   243      22.785  29.994  56.337  1.00                 C  
ATOM   1492  CE  LYS   243      21.934  31.251  56.417  1.00                 C  
ATOM   1493  CG  LYS   243      21.921  28.744  56.282  1.00                 C  
ATOM   1494  NZ  LYS   243      22.744  32.483  56.212  1.00                 N  
ATOM   1495  N   ASN   244      19.405  25.995  55.893  1.00                 N  
ATOM   1496  CA  ASN   244      18.363  25.723  54.868  1.00                 C  
ATOM   1497  C   ASN   244      18.343  26.748  53.691  1.00                 C  
ATOM   1498  O   ASN   244      17.280  26.979  53.078  1.00                 O  
ATOM   1499  CB  ASN   244      16.976  25.679  55.512  1.00                 C  
ATOM   1500  CG  ASN   244      16.826  24.534  56.494  1.00                 C  
ATOM   1501  OD1 ASN   244      17.099  23.380  56.164  1.00                 O  
ATOM   1502  ND2 ASN   244      16.391  24.850  57.709  1.00                 N  
ATOM   1503  N   ASP   245      19.531  27.328  53.381  1.00                 N  
ATOM   1504  CA  ASP   245      19.719  28.254  52.202  1.00                 C  
ATOM   1505  C   ASP   245      19.973  27.384  50.955  1.00                 C  
ATOM   1506  O   ASP   245      19.986  27.888  49.823  1.00                 O  
ATOM   1507  CB  ASP   245      20.872  29.226  52.462  1.00                 C  
ATOM   1508  CG  ASP   245      22.204  28.520  52.624  1.00                 C  
ATOM   1509  OD1 ASP   245      22.235  27.277  52.510  1.00                 O  
ATOM   1510  OD2 ASP   245      23.216  29.210  52.866  1.00                 O  
ATOM   1511  N   SER   246      20.175  26.080  51.175  1.00                 N  
ATOM   1512  CA  SER   246      20.398  25.119  50.085  1.00                 C  
ATOM   1513  C   SER   246      19.052  24.650  49.516  1.00                 C  
ATOM   1514  O   SER   246      19.001  23.821  48.594  1.00                 O  
ATOM   1515  CB  SER   246      21.220  23.928  50.581  1.00                 C  
ATOM   1516  OG  SER   246      20.497  23.172  51.537  1.00                 O  
ATOM   1517  N   TYR   247      17.969  25.175  50.085  1.00                 N  
ATOM   1518  CA  TYR   247      16.613  24.853  49.653  1.00                 C  
ATOM   1519  C   TYR   247      16.060  26.110  48.971  1.00                 C  
ATOM   1520  O   TYR   247      16.084  27.193  49.548  1.00                 O  
ATOM   1521  CB  TYR   247      15.761  24.412  50.845  1.00                 C  
ATOM   1522  CG  TYR   247      14.333  24.072  50.485  1.00                 C  
ATOM   1523  OH  TYR   247      10.409  23.124  49.488  1.00                 O  
ATOM   1524  CZ  TYR   247      11.707  23.440  49.819  1.00                 C  
ATOM   1525  CD1 TYR   247      14.025  22.878  49.847  1.00                 C  
ATOM   1526  CE1 TYR   247      12.722  22.559  49.514  1.00                 C  
ATOM   1527  CD2 TYR   247      13.297  24.948  50.784  1.00                 C  
ATOM   1528  CE2 TYR   247      11.988  24.646  50.459  1.00                 C  
ATOM   1529  N   LEU   248      15.576  25.982  47.719  1.00                 N  
ATOM   1530  CA  LEU   248      15.012  27.079  46.912  1.00                 C  
ATOM   1531  C   LEU   248      14.006  28.012  47.592  1.00                 C  
ATOM   1532  O   LEU   248      13.074  27.561  48.266  1.00                 O  
ATOM   1533  CB  LEU   248      14.319  26.526  45.665  1.00                 C  
ATOM   1534  CG  LEU   248      15.223  25.855  44.628  1.00                 C  
ATOM   1535  CD1 LEU   248      14.394  25.220  43.523  1.00                 C  
ATOM   1536  CD2 LEU   248      16.205  26.858  44.043  1.00                 C  
ATOM   1537  N   GLN   249      14.192  29.314  47.374  1.00                 N  
ATOM   1538  CA  GLN   249      13.321  30.339  47.940  1.00                 C  
ATOM   1539  C   GLN   249      11.885  30.203  47.438  1.00                 C  
ATOM   1540  O   GLN   249      10.949  30.706  48.068  1.00                 O  
ATOM   1541  CB  GLN   249      13.853  31.735  47.611  1.00                 C  
ATOM   1542  CD  GLN   249      15.049  32.128  49.801  1.00                 C  
ATOM   1543  CG  GLN   249      15.169  32.074  48.291  1.00                 C  
ATOM   1544  OE1 GLN   249      14.212  32.851  50.341  1.00                 O  
ATOM   1545  NE2 GLN   249      15.886  31.359  50.488  1.00                 N  
ATOM   1546  N   GLN   250      11.707  29.531  46.302  1.00                 N  
ATOM   1547  CA  GLN   250      10.367  29.326  45.742  1.00                 C  
ATOM   1548  C   GLN   250       9.555  28.398  46.647  1.00                 C  
ATOM   1549  O   GLN   250       8.326  28.415  46.622  1.00                 O  
ATOM   1550  CB  GLN   250      10.460  28.753  44.327  1.00                 C  
ATOM   1551  CD  GLN   250      11.136  29.106  41.919  1.00                 C  
ATOM   1552  CG  GLN   250      11.035  29.717  43.303  1.00                 C  
ATOM   1553  OE1 GLN   250      11.312  27.896  41.776  1.00                 O  
ATOM   1554  NE2 GLN   250      11.025  29.943  40.894  1.00                 N  
ATOM   1555  N   LEU   251      10.255  27.584  47.433  1.00                 N  
ATOM   1556  CA  LEU   251       9.618  26.641  48.348  1.00                 C  
ATOM   1557  C   LEU   251       9.599  27.184  49.772  1.00                 C  
ATOM   1558  O   LEU   251       8.573  27.122  50.455  1.00                 O  
ATOM   1559  CB  LEU   251      10.336  25.290  48.311  1.00                 C  
ATOM   1560  CG  LEU   251      10.267  24.522  46.990  1.00                 C  
ATOM   1561  CD1 LEU   251      11.125  23.268  47.051  1.00                 C  
ATOM   1562  CD2 LEU   251       8.828  24.162  46.652  1.00                 C  
ATOM   1563  N   ARG   252      10.742  27.704  50.211  1.00                 N  
ATOM   1564  CA  ARG   252      10.894  28.273  51.552  1.00                 C  
ATOM   1565  C   ARG   252      11.533  29.647  51.404  1.00                 C  
ATOM   1566  O   ARG   252      12.728  29.746  51.163  1.00                 O  
ATOM   1567  CB  ARG   252      11.732  27.347  52.435  1.00                 C  
ATOM   1568  CD  ARG   252      11.943  25.153  53.636  1.00                 C  
ATOM   1569  NE  ARG   252      11.365  23.831  53.864  1.00                 N  
ATOM   1570  CG  ARG   252      11.097  25.990  52.691  1.00                 C  
ATOM   1571  CZ  ARG   252      11.890  22.914  54.670  1.00                 C  
ATOM   1572  NH1 ARG   252      11.294  21.739  54.815  1.00                 N  
ATOM   1573  NH2 ARG   252      13.011  23.175  55.330  1.00                 N  
ATOM   1574  N   GLU   253      10.734  30.697  51.561  1.00                 N  
ATOM   1575  CA  GLU   253      11.205  32.073  51.428  1.00                 C  
ATOM   1576  C   GLU   253      11.692  32.703  52.740  1.00                 C  
ATOM   1577  O   GLU   253      10.898  33.245  53.517  1.00                 O  
ATOM   1578  CB  GLU   253      10.104  32.962  50.846  1.00                 C  
ATOM   1579  CD  GLU   253       9.418  35.249  50.023  1.00                 C  
ATOM   1580  CG  GLU   253      10.532  34.400  50.603  1.00                 C  
ATOM   1581  OE1 GLU   253       8.363  34.683  49.667  1.00                 O  
ATOM   1582  OE2 GLU   253       9.600  36.481  49.923  1.00                 O  
ATOM   1583  N   GLN   254      13.002  32.663  52.961  1.00                 N  
ATOM   1584  CA  GLN   254      13.584  33.199  54.185  1.00                 C  
ATOM   1585  C   GLN   254      13.666  34.720  54.211  1.00                 C  
ATOM   1586  O   GLN   254      14.159  35.312  55.171  1.00                 O  
ATOM   1587  CB  GLN   254      14.987  32.630  54.405  1.00                 C  
ATOM   1588  CD  GLN   254      16.424  30.599  54.843  1.00                 C  
ATOM   1589  CG  GLN   254      15.016  31.133  54.666  1.00                 C  
ATOM   1590  OE1 GLN   254      17.394  31.227  54.418  1.00                 O  
ATOM   1591  NE2 GLN   254      16.540  29.436  55.474  1.00                 N  
ATOM   1592  N   ASP   255      13.178  35.356  53.153  1.00                 N  
ATOM   1593  CA  ASP   255      13.161  36.808  53.111  1.00                 C  
ATOM   1594  C   ASP   255      11.972  37.199  53.985  1.00                 C  
ATOM   1595  O   ASP   255      11.946  38.276  54.579  1.00                 O  
ATOM   1596  CB  ASP   255      13.048  37.301  51.667  1.00                 C  
ATOM   1597  CG  ASP   255      14.297  37.018  50.856  1.00                 C  
ATOM   1598  OD1 ASP   255      15.340  36.698  51.463  1.00                 O  
ATOM   1599  OD2 ASP   255      14.232  37.115  49.612  1.00                 O  
ATOM   1600  N   ASN   256      10.988  36.303  54.047  1.00                 N  
ATOM   1601  CA  ASN   256       9.785  36.496  54.864  1.00                 C  
ATOM   1602  C   ASN   256      10.143  36.229  56.342  1.00                 C  
ATOM   1603  O   ASN   256       9.783  37.006  57.228  1.00                 O  
ATOM   1604  CB  ASN   256       8.655  35.587  54.376  1.00                 C  
ATOM   1605  CG  ASN   256       8.065  36.048  53.058  1.00                 C  
ATOM   1606  OD1 ASN   256       8.218  37.206  52.669  1.00                 O  
ATOM   1607  ND2 ASN   256       7.387  35.140  52.365  1.00                 N  
ATOM   1608  N   ARG   257      10.850  35.127  56.587  1.00                 N  
ATOM   1609  CA  ARG   257      11.299  34.759  57.932  1.00                 C  
ATOM   1610  C   ARG   257      12.402  33.713  57.790  1.00                 C  
ATOM   1611  O   ARG   257      12.222  32.715  57.100  1.00                 O  
ATOM   1612  CB  ARG   257      10.126  34.237  58.764  1.00                 C  
ATOM   1613  CD  ARG   257      10.666  35.198  61.019  1.00                 C  
ATOM   1614  NE  ARG   257       9.430  35.972  61.113  1.00                 N  
ATOM   1615  CG  ARG   257      10.481  33.925  60.209  1.00                 C  
ATOM   1616  CZ  ARG   257       9.359  37.210  61.590  1.00                 C  
ATOM   1617  NH1 ARG   257       8.191  37.837  61.637  1.00                 N  
ATOM   1618  NH2 ARG   257      10.455  37.819  62.020  1.00                 N  
ATOM   1619  N   SER   258      13.558  33.933  58.439  1.00                 N  
ATOM   1620  CA  SER   258      14.681  32.988  58.360  1.00                 C  
ATOM   1621  C   SER   258      14.486  31.727  59.200  1.00                 C  
ATOM   1622  O   SER   258      13.750  31.748  60.190  1.00                 O  
ATOM   1623  CB  SER   258      15.983  33.666  58.792  1.00                 C  
ATOM   1624  OG  SER   258      16.343  34.699  57.891  1.00                 O  
TER
