# Supplementary material for: Comparative Single-Cell Transcriptomics Reveals Novel Genes Involved in Bivalve Embryonic Shell Formation and Questions Ontogenetic Homology of Molluscan Shell Types
Source: Front Cell Dev Biol. 2022 Jun 9;10:883755. doi: 10.3389/fcell.2022.883755 (PMC9261976; doi:10.3389/fcell.2022.883755)
Supplement: Supplementary file 1 [file DataSheet1.ZIP › Supplementary_File1/s_f_2/909077c9a0af6aa5.final.pdb]

ATOM      1  N   VAL   744       9.826  38.912  81.717  1.00                 N  
ATOM      2  CA  VAL   744      11.195  38.753  82.161  1.00                 C  
ATOM      3  C   VAL   744      11.628  37.305  82.138  1.00                 C  
ATOM      4  O   VAL   744      10.913  36.416  82.626  1.00                 O  
ATOM      5  CB  VAL   744      11.399  39.325  83.576  1.00                 C  
ATOM      6  CG1 VAL   744      12.802  39.016  84.078  1.00                 C  
ATOM      7  CG2 VAL   744      11.145  40.825  83.586  1.00                 C  
ATOM      8  N   LYS   745      12.808  37.059  81.578  1.00                 N  
ATOM      9  CA  LYS   745      13.315  35.695  81.520  1.00                 C  
ATOM     10  C   LYS   745      14.749  35.638  82.036  1.00                 C  
ATOM     11  O   LYS   745      15.518  36.588  81.895  1.00                 O  
ATOM     12  CB  LYS   745      13.239  35.156  80.090  1.00                 C  
ATOM     13  CD  LYS   745      11.819  34.416  78.157  1.00                 C  
ATOM     14  CE  LYS   745      10.407  34.312  77.606  1.00                 C  
ATOM     15  CG  LYS   745      11.825  35.025  79.550  1.00                 C  
ATOM     16  NZ  LYS   745      10.384  33.700  76.249  1.00                 N  
ATOM     17  N   ILE   746      15.064  34.547  82.719  1.00                 N  
ATOM     18  CA  ILE   746      16.440  34.141  82.982  1.00                 C  
ATOM     19  C   ILE   746      16.628  32.750  82.383  1.00                 C  
ATOM     20  O   ILE   746      16.111  31.775  82.944  1.00                 O  
ATOM     21  CB  ILE   746      16.757  34.165  84.489  1.00                 C  
ATOM     22  CD1 ILE   746      16.636  35.638  86.566  1.00                 C  
ATOM     23  CG1 ILE   746      16.542  35.569  85.057  1.00                 C  
ATOM     24  CG2 ILE   746      18.169  33.661  84.744  1.00                 C  
ATOM     25  N   ALA   747      17.363  32.645  81.276  1.00                 N  
ATOM     26  CA  ALA   747      17.408  31.395  80.503  1.00                 C  
ATOM     27  C   ALA   747      15.979  30.940  80.172  1.00                 C  
ATOM     28  O   ALA   747      15.216  31.709  79.592  1.00                 O  
ATOM     29  CB  ALA   747      18.154  30.319  81.277  1.00                 C  
ATOM     30  N   ASP   748      15.591  29.743  80.606  1.00                 N  
ATOM     31  CA  ASP   748      14.266  29.211  80.283  1.00                 C  
ATOM     32  C   ASP   748      13.267  29.530  81.375  1.00                 C  
ATOM     33  O   ASP   748      12.134  29.043  81.355  1.00                 O  
ATOM     34  CB  ASP   748      14.335  27.699  80.061  1.00                 C  
ATOM     35  CG  ASP   748      14.731  26.944  81.315  1.00                 C  
ATOM     36  OD1 ASP   748      14.987  27.599  82.347  1.00                 O  
ATOM     37  OD2 ASP   748      14.785  25.697  81.265  1.00                 O  
ATOM     38  N   THR   749      13.684  30.350  82.329  1.00                 N  
ATOM     39  CA  THR   749      12.829  30.659  83.459  1.00                 C  
ATOM     40  C   THR   749      12.120  31.988  83.268  1.00                 C  
ATOM     41  O   THR   749      12.772  33.024  83.117  1.00                 O  
ATOM     42  CB  THR   749      13.625  30.693  84.777  1.00                 C  
ATOM     43  OG1 THR   749      14.207  29.406  85.020  1.00                 O  
ATOM     44  CG2 THR   749      12.713  31.043  85.942  1.00                 C  
ATOM     45  N   ALA   750      10.789  31.979  83.265  1.00                 N  
ATOM     46  CA  ALA   750      10.096  33.261  83.193  1.00                 C  
ATOM     47  C   ALA   750       9.971  33.759  84.618  1.00                 C  
ATOM     48  O   ALA   750       9.532  33.026  85.498  1.00                 O  
ATOM     49  CB  ALA   750       8.747  33.097  82.510  1.00                 C  
ATOM     50  N   LEU   751      10.354  35.006  84.844  1.00                 N  
ATOM     51  CA  LEU   751      10.320  35.559  86.175  1.00                 C  
ATOM     52  C   LEU   751       8.944  36.084  86.479  1.00                 C  
ATOM     53  O   LEU   751       8.542  37.097  85.931  1.00                 O  
ATOM     54  CB  LEU   751      11.365  36.666  86.322  1.00                 C  
ATOM     55  CG  LEU   751      11.450  37.341  87.693  1.00                 C  
ATOM     56  CD1 LEU   751      11.881  36.344  88.757  1.00                 C  
ATOM     57  CD2 LEU   751      12.410  38.520  87.653  1.00                 C  
ATOM     58  N   LEU   752       8.208  35.398  87.343  1.00                 N  
ATOM     59  CA  LEU   752       6.863  35.858  87.662  1.00                 C  
ATOM     60  C   LEU   752       6.860  37.254  88.273  1.00                 C  
ATOM     61  O   LEU   752       7.711  37.598  89.097  1.00                 O  
ATOM     62  CB  LEU   752       6.176  34.882  88.619  1.00                 C  
ATOM     63  CG  LEU   752       5.870  33.490  88.062  1.00                 C  
ATOM     64  CD1 LEU   752       5.330  32.580  89.155  1.00                 C  
ATOM     65  CD2 LEU   752       4.880  33.576  86.910  1.00                 C  
ATOM     66  N   THR   753       5.906  38.084  87.841  1.00                 N  
ATOM     67  CA  THR   753       5.786  39.367  88.538  1.00                 C  
ATOM     68  C   THR   753       5.297  39.164  89.971  1.00                 C  
ATOM     69  O   THR   753       4.625  38.174  90.239  1.00                 O  
ATOM     70  CB  THR   753       4.831  40.323  87.799  1.00                 C  
ATOM     71  OG1 THR   753       3.531  39.728  87.706  1.00                 O  
ATOM     72  CG2 THR   753       5.340  40.603  86.394  1.00                 C  
ATOM     73  N   ALA   754       5.657  40.072  90.876  1.00                 N  
ATOM     74  CA  ALA   754       5.292  39.948  92.292  1.00                 C  
ATOM     75  C   ALA   754       5.074  41.334  92.857  1.00                 C  
ATOM     76  O   ALA   754       5.649  42.293  92.368  1.00                 O  
ATOM     77  CB  ALA   754       6.374  39.199  93.055  1.00                 C  
ATOM     78  N   SER   755       4.237  41.443  93.875  1.00                 N  
ATOM     79  CA  SER   755       3.987  42.737  94.500  1.00                 C  
ATOM     80  C   SER   755       5.047  43.072  95.538  1.00                 C  
ATOM     81  O   SER   755       5.788  42.194  95.987  1.00                 O  
ATOM     82  CB  SER   755       2.601  42.760  95.148  1.00                 C  
ATOM     83  OG  SER   755       1.581  42.616  94.175  1.00                 O  
ATOM     84  N   VAL   756       5.111  44.348  95.917  1.00                 N  
ATOM     85  CA  VAL   756       6.148  44.850  96.823  1.00                 C  
ATOM     86  C   VAL   756       5.961  44.358  98.262  1.00                 C  
ATOM     87  O   VAL   756       6.906  44.376  99.045  1.00                 O  
ATOM     88  CB  VAL   756       6.200  46.389  96.824  1.00                 C  
ATOM     89  CG1 VAL   756       6.527  46.912  95.433  1.00                 C  
ATOM     90  CG2 VAL   756       4.882  46.966  97.318  1.00                 C  
ATOM     91  N   GLU   757       4.760  43.910  98.611  1.00                 N  
ATOM     92  CA  GLU   757       4.551  43.335  99.924  1.00                 C  
ATOM     93  C   GLU   757       4.733  41.826  99.890  1.00                 C  
ATOM     94  O   GLU   757       4.697  41.162 100.930  1.00                 O  
ATOM     95  CB  GLU   757       3.157  43.688 100.448  1.00                 C  
ATOM     96  CD  GLU   757       1.546  45.486 101.190  1.00                 C  
ATOM     97  CG  GLU   757       2.947  45.171 100.702  1.00                 C  
ATOM     98  OE1 GLU   757       0.711  44.558 101.236  1.00                 O  
ATOM     99  OE2 GLU   757       1.284  46.660 101.525  1.00                 O  
ATOM    100  N   PRO   758       4.916  41.268  98.698  1.00                 N  
ATOM    101  CA  PRO   758       5.130  39.837  98.601  1.00                 C  
ATOM    102  C   PRO   758       6.133  39.598  97.497  1.00                 C  
ATOM    103  O   PRO   758       5.805  38.977  96.498  1.00                 O  
ATOM    104  CB  PRO   758       3.743  39.276  98.280  1.00                 C  
ATOM    105  CD  PRO   758       3.550  41.659  98.152  1.00                 C  
ATOM    106  CG  PRO   758       3.057  40.377  97.542  1.00                 C  
ATOM    107  N   LYS   759       7.356  40.090  97.679  1.00                 N  
ATOM    108  CA  LYS   759       8.352  40.071  96.603  1.00                 C  
ATOM    109  C   LYS   759       8.857  38.683  96.287  1.00                 C  
ATOM    110  O   LYS   759       9.002  37.851  97.175  1.00                 O  
ATOM    111  CB  LYS   759       9.542  40.965  96.958  1.00                 C  
ATOM    112  CD  LYS   759      10.450  43.282  97.281  1.00                 C  
ATOM    113  CE  LYS   759      10.127  44.767  97.277  1.00                 C  
ATOM    114  CG  LYS   759       9.206  42.446  97.029  1.00                 C  
ATOM    115  NZ  LYS   759       9.249  45.148  98.417  1.00                 N  
ATOM    116  N   ILE   760       9.001  38.400  94.999  1.00                 N  
ATOM    117  CA  ILE   760       9.712  37.207  94.562  1.00                 C  
ATOM    118  C   ILE   760      10.997  37.639  93.876  1.00                 C  
ATOM    119  O   ILE   760      10.977  38.059  92.736  1.00                 O  
ATOM    120  CB  ILE   760       8.843  36.342  93.631  1.00                 C  
ATOM    121  CD1 ILE   760       6.552  35.240  93.436  1.00                 C  
ATOM    122  CG1 ILE   760       7.556  35.919  94.342  1.00                 C  
ATOM    123  CG2 ILE   760       9.632  35.143  93.127  1.00                 C  
ATOM    124  N   ALA   761      12.107  37.564  94.593  1.00                 N  
ATOM    125  CA  ALA   761      13.397  38.026  94.083  1.00                 C  
ATOM    126  C   ALA   761      14.143  36.809  93.560  1.00                 C  
ATOM    127  O   ALA   761      14.453  35.893  94.330  1.00                 O  
ATOM    128  CB  ALA   761      14.172  38.746  95.176  1.00                 C  
ATOM    129  N   ALA   762      14.435  36.813  92.259  1.00                 N  
ATOM    130  CA  ALA   762      15.060  35.676  91.587  1.00                 C  
ATOM    131  C   ALA   762      16.558  35.819  91.460  1.00                 C  
ATOM    132  O   ALA   762      17.072  36.786  90.885  1.00                 O  
ATOM    133  CB  ALA   762      14.458  35.481  90.204  1.00                 C  
ATOM    134  N   TYR   763      17.270  34.860  92.020  1.00                 N  
ATOM    135  CA  TYR   763      18.700  34.833  91.851  1.00                 C  
ATOM    136  C   TYR   763      19.028  34.743  90.357  1.00                 C  
ATOM    137  O   TYR   763      18.546  33.856  89.651  1.00                 O  
ATOM    138  CB  TYR   763      19.308  33.659  92.621  1.00                 C  
ATOM    139  CG  TYR   763      20.814  33.571  92.514  1.00                 C  
ATOM    140  OH  TYR   763      24.956  33.340  92.229  1.00                 O  
ATOM    141  CZ  TYR   763      23.585  33.415  92.322  1.00                 C  
ATOM    142  CD1 TYR   763      21.631  34.422  93.247  1.00                 C  
ATOM    143  CE1 TYR   763      23.008  34.348  93.155  1.00                 C  
ATOM    144  CD2 TYR   763      21.414  32.636  91.679  1.00                 C  
ATOM    145  CE2 TYR   763      22.789  32.548  91.574  1.00                 C  
ATOM    146  N   VAL   764      19.845  35.662  89.867  1.00                 N  
ATOM    147  CA  VAL   764      20.250  35.599  88.473  1.00                 C  
ATOM    148  C   VAL   764      21.362  34.562  88.318  1.00                 C  
ATOM    149  O   VAL   764      22.531  34.899  88.400  1.00                 O  
ATOM    150  CB  VAL   764      20.709  36.975  87.956  1.00                 C  
ATOM    151  CG1 VAL   764      21.151  36.878  86.504  1.00                 C  
ATOM    152  CG2 VAL   764      19.597  38.001  88.111  1.00                 C  
TER
