# Supplementary material for: Comparative Single-Cell Transcriptomics Reveals Novel Genes Involved in Bivalve Embryonic Shell Formation and Questions Ontogenetic Homology of Molluscan Shell Types
Source: Front Cell Dev Biol. 2022 Jun 9;10:883755. doi: 10.3389/fcell.2022.883755 (PMC9261976; doi:10.3389/fcell.2022.883755)
Supplement: Supplementary file 1 [file DataSheet1.ZIP › Supplementary_File1/s_f_2/90a0a5b7c06198e0.final.pdb]

SSBOND   1 CYS     61    CYS    121
SSBOND   2 CYS     68    CYS    114
SSBOND   3 CYS    101    CYS    112
ATOM      1  N   ARG    35      61.461  11.031  -1.323  1.00                 N  
ATOM      2  CA  ARG    35      62.301  10.524  -2.369  1.00                 C  
ATOM      3  C   ARG    35      63.175  11.683  -2.837  1.00                 C  
ATOM      4  O   ARG    35      63.046  12.806  -2.344  1.00                 O  
ATOM      5  CB  ARG    35      61.454   9.941  -3.502  1.00                 C  
ATOM      6  CD  ARG    35      59.843  10.332  -5.387  1.00                 C  
ATOM      7  NE  ARG    35      60.680   9.719  -6.415  1.00                 N  
ATOM      8  CG  ARG    35      60.672  10.980  -4.289  1.00                 C  
ATOM      9  CZ  ARG    35      60.229   8.882  -7.344  1.00                 C  
ATOM     10  NH1 ARG    35      61.065   8.373  -8.239  1.00                 N  
ATOM     11  NH2 ARG    35      58.944   8.555  -7.375  1.00                 N  
ATOM     12  N   LEU    36      63.957  11.427  -3.882  1.00                 N  
ATOM     13  CA  LEU    36      64.824  12.422  -4.514  1.00                 C  
ATOM     14  C   LEU    36      63.997  13.594  -5.121  1.00                 C  
ATOM     15  O   LEU    36      64.522  14.672  -5.341  1.00                 O  
ATOM     16  CB  LEU    36      65.682  11.772  -5.601  1.00                 C  
ATOM     17  CG  LEU    36      66.679  12.686  -6.315  1.00                 C  
ATOM     18  CD1 LEU    36      67.675  13.272  -5.326  1.00                 C  
ATOM     19  CD2 LEU    36      67.409  11.931  -7.416  1.00                 C  
ATOM     20  N   ASP    37      62.719  13.387  -5.407  1.00                 N  
ATOM     21  CA  ASP    37      61.930  14.475  -5.936  1.00                 C  
ATOM     22  C   ASP    37      61.720  15.535  -4.858  1.00                 C  
ATOM     23  O   ASP    37      61.970  16.736  -5.110  1.00                 O  
ATOM     24  CB  ASP    37      60.588  13.959  -6.458  1.00                 C  
ATOM     25  CG  ASP    37      60.730  13.152  -7.733  1.00                 C  
ATOM     26  OD1 ASP    37      61.808  13.217  -8.360  1.00                 O  
ATOM     27  OD2 ASP    37      59.763  12.455  -8.106  1.00                 O  
ATOM     28  N   GLU    38      61.330  15.089  -3.656  1.00                 N  
ATOM     29  CA  GLU    38      61.106  15.998  -2.528  1.00                 C  
ATOM     30  C   GLU    38      62.412  16.693  -2.065  1.00                 C  
ATOM     31  O   GLU    38      62.463  17.915  -1.821  1.00                 O  
ATOM     32  CB  GLU    38      60.484  15.246  -1.350  1.00                 C  
ATOM     33  CD  GLU    38      59.049  13.462  -2.416  1.00                 C  
ATOM     34  CG  GLU    38      59.072  14.745  -1.609  1.00                 C  
ATOM     35  OE1 GLU    38      59.700  13.418  -3.481  1.00                 O  
ATOM     36  OE2 GLU    38      58.379  12.501  -1.984  1.00                 O  
ATOM     37  N   PHE    39      63.486  15.923  -2.000  1.00                 N  
ATOM     38  CA  PHE    39      64.747  16.458  -1.561  1.00                 C  
ATOM     39  C   PHE    39      65.063  17.580  -2.553  1.00                 C  
ATOM     40  O   PHE    39      65.386  18.705  -2.147  1.00                 O  
ATOM     41  CB  PHE    39      65.812  15.360  -1.527  1.00                 C  
ATOM     42  CG  PHE    39      67.176  15.851  -1.132  1.00                 C  
ATOM     43  CZ  PHE    39      69.702  16.756  -0.406  1.00                 C  
ATOM     44  CD1 PHE    39      67.362  16.542   0.053  1.00                 C  
ATOM     45  CE1 PHE    39      68.617  16.993   0.416  1.00                 C  
ATOM     46  CD2 PHE    39      68.272  15.621  -1.944  1.00                 C  
ATOM     47  CE2 PHE    39      69.526  16.072  -1.581  1.00                 C  
ATOM     48  N   GLY    40      64.914  17.255  -3.844  1.00                 N  
ATOM     49  CA  GLY    40      65.227  18.196  -4.896  1.00                 C  
ATOM     50  C   GLY    40      64.476  19.494  -4.772  1.00                 C  
ATOM     51  O   GLY    40      65.058  20.543  -5.000  1.00                 O  
ATOM     52  N   GLU    41      63.174  19.420  -4.465  1.00                 N  
ATOM     53  CA  GLU    41      62.352  20.599  -4.300  1.00                 C  
ATOM     54  C   GLU    41      62.914  21.411  -3.164  1.00                 C  
ATOM     55  O   GLU    41      63.167  22.622  -3.300  1.00                 O  
ATOM     56  CB  GLU    41      60.896  20.205  -4.044  1.00                 C  
ATOM     57  CD  GLU    41      58.513  20.958  -3.674  1.00                 C  
ATOM     58  CG  GLU    41      59.951  21.386  -3.894  1.00                 C  
ATOM     59  OE1 GLU    41      58.260  19.737  -3.616  1.00                 O  
ATOM     60  OE2 GLU    41      57.640  21.844  -3.559  1.00                 O  
ATOM     61  N   MET    42      63.059  20.730  -2.032  1.00                 N  
ATOM     62  CA  MET    42      63.555  21.330  -0.827  1.00                 C  
ATOM     63  C   MET    42      64.837  22.131  -1.011  1.00                 C  
ATOM     64  O   MET    42      64.954  23.253  -0.524  1.00                 O  
ATOM     65  CB  MET    42      63.802  20.262   0.241  1.00                 C  
ATOM     66  SD  MET    42      62.870  18.338   2.003  1.00                 S  
ATOM     67  CE  MET    42      61.213  17.745   2.335  1.00                 C  
ATOM     68  CG  MET    42      62.534  19.621   0.781  1.00                 C  
ATOM     69  N   ILE    43      65.784  21.581  -1.755  1.00                 N  
ATOM     70  CA  ILE    43      67.036  22.279  -1.935  1.00                 C  
ATOM     71  C   ILE    43      66.891  23.631  -2.638  1.00                 C  
ATOM     72  O   ILE    43      67.526  24.617  -2.297  1.00                 O  
ATOM     73  CB  ILE    43      68.049  21.428  -2.723  1.00                 C  
ATOM     74  CD1 ILE    43      69.242  19.175  -2.691  1.00                 C  
ATOM     75  CG1 ILE    43      68.486  20.217  -1.896  1.00                 C  
ATOM     76  CG2 ILE    43      69.234  22.276  -3.157  1.00                 C  
ATOM     77  N   LEU    44      66.110  23.608  -3.693  1.00                 N  
ATOM     78  CA  LEU    44      65.832  24.759  -4.472  1.00                 C  
ATOM     79  C   LEU    44      65.071  25.788  -3.653  1.00                 C  
ATOM     80  O   LEU    44      65.333  26.989  -3.768  1.00                 O  
ATOM     81  CB  LEU    44      65.036  24.380  -5.723  1.00                 C  
ATOM     82  CG  LEU    44      64.678  25.526  -6.671  1.00                 C  
ATOM     83  CD1 LEU    44      65.934  26.201  -7.198  1.00                 C  
ATOM     84  CD2 LEU    44      63.824  25.022  -7.825  1.00                 C  
ATOM     85  N   LEU    45      64.083  25.340  -2.876  1.00                 N  
ATOM     86  CA  LEU    45      63.343  26.279  -2.031  1.00                 C  
ATOM     87  C   LEU    45      64.247  26.914  -0.980  1.00                 C  
ATOM     88  O   LEU    45      64.283  28.110  -0.877  1.00                 O  
ATOM     89  CB  LEU    45      62.167  25.575  -1.350  1.00                 C  
ATOM     90  CG  LEU    45      61.327  26.427  -0.397  1.00                 C  
ATOM     91  CD1 LEU    45      60.684  27.589  -1.139  1.00                 C  
ATOM     92  CD2 LEU    45      60.263  25.581   0.284  1.00                 C  
ATOM     93  N   LYS    46      65.071  26.122  -0.295  1.00                 N  
ATOM     94  CA  LYS    46      65.947  26.645   0.733  1.00                 C  
ATOM     95  C   LYS    46      67.157  27.455   0.286  1.00                 C  
ATOM     96  O   LYS    46      67.574  28.377   0.985  1.00                 O  
ATOM     97  CB  LYS    46      66.484  25.510   1.607  1.00                 C  
ATOM     98  CD  LYS    46      64.821  25.782   3.467  1.00                 C  
ATOM     99  CE  LYS    46      63.845  25.069   4.389  1.00                 C  
ATOM    100  CG  LYS    46      65.424  24.824   2.454  1.00                 C  
ATOM    101  NZ  LYS    46      63.237  25.998   5.380  1.00                 N  
ATOM    102  N   THR    47      67.704  27.175  -0.887  1.00                 N  
ATOM    103  CA  THR    47      68.943  27.840  -1.249  1.00                 C  
ATOM    104  C   THR    47      68.861  28.691  -2.483  1.00                 C  
ATOM    105  O   THR    47      69.811  29.393  -2.824  1.00                 O  
ATOM    106  CB  THR    47      70.085  26.829  -1.463  1.00                 C  
ATOM    107  OG1 THR    47      69.739  25.932  -2.526  1.00                 O  
ATOM    108  CG2 THR    47      70.321  26.017  -0.199  1.00                 C  
ATOM    109  N   SER    48      67.773  28.547  -3.209  1.00                 N  
ATOM    110  CA  SER    48      67.672  29.241  -4.462  1.00                 C  
ATOM    111  C   SER    48      68.670  28.828  -5.517  1.00                 C  
ATOM    112  O   SER    48      68.901  29.561  -6.455  1.00                 O  
ATOM    113  CB  SER    48      67.816  30.750  -4.252  1.00                 C  
ATOM    114  OG  SER    48      66.801  31.245  -3.397  1.00                 O  
ATOM    115  N   ARG    49      69.346  27.752  -5.146  1.00                 N  
ATOM    116  CA  ARG    49      70.346  27.159  -6.031  1.00                 C  
ATOM    117  C   ARG    49      69.718  26.088  -6.934  1.00                 C  
ATOM    118  O   ARG    49      68.620  25.581  -6.684  1.00                 O  
ATOM    119  CB  ARG    49      71.491  26.554  -5.216  1.00                 C  
ATOM    120  CD  ARG    49      73.043  28.522  -5.078  1.00                 C  
ATOM    121  NE  ARG    49      73.807  29.406  -4.201  1.00                 N  
ATOM    122  CG  ARG    49      72.186  27.543  -4.294  1.00                 C  
ATOM    123  CZ  ARG    49      74.572  30.405  -4.629  1.00                 C  
ATOM    124  NH1 ARG    49      75.230  31.156  -3.757  1.00                 N  
ATOM    125  NH2 ARG    49      74.677  30.650  -5.928  1.00                 N  
ATOM    126  N   ASN    50      70.430  25.739  -8.002  1.00                 N  
ATOM    127  CA  ASN    50      69.956  24.742  -8.948  1.00                 C  
ATOM    128  C   ASN    50      70.569  23.372  -8.731  1.00                 C  
ATOM    129  O   ASN    50      71.454  23.181  -7.893  1.00                 O  
ATOM    130  CB  ASN    50      70.221  25.197 -10.384  1.00                 C  
ATOM    131  CG  ASN    50      71.701  25.316 -10.694  1.00                 C  
ATOM    132  OD1 ASN    50      72.540  24.767  -9.980  1.00                 O  
ATOM    133  ND2 ASN    50      72.025  26.036 -11.762  1.00                 N  
ATOM    134  N   PRO    51      70.101  22.389  -9.493  1.00                 N  
ATOM    135  CA  PRO    51      70.584  21.019  -9.373  1.00                 C  
ATOM    136  C   PRO    51      72.105  20.875  -9.461  1.00                 C  
ATOM    137  O   PRO    51      72.736  20.224  -8.624  1.00                 O  
ATOM    138  CB  PRO    51      69.919  20.288 -10.541  1.00                 C  
ATOM    139  CD  PRO    51      68.938  22.472 -10.559  1.00                 C  
ATOM    140  CG  PRO    51      68.631  21.013 -10.750  1.00                 C  
ATOM    141  N   LEU    52      72.719  21.476 -10.472  1.00                 N  
ATOM    142  CA  LEU    52      74.161  21.395 -10.657  1.00                 C  
ATOM    143  C   LEU    52      74.939  21.757  -9.389  1.00                 C  
ATOM    144  O   LEU    52      75.922  21.107  -9.025  1.00                 O  
ATOM    145  CB  LEU    52      74.607  22.309 -11.800  1.00                 C  
ATOM    146  CG  LEU    52      74.177  21.891 -13.208  1.00                 C  
ATOM    147  CD1 LEU    52      74.527  22.972 -14.220  1.00                 C  
ATOM    148  CD2 LEU    52      74.826  20.572 -13.599  1.00                 C  
ATOM    149  N   ALA    53      74.507  22.801  -8.693  1.00                 N  
ATOM    150  CA  ALA    53      75.089  23.297  -7.459  1.00                 C  
ATOM    151  C   ALA    53      75.289  22.291  -6.338  1.00                 C  
ATOM    152  O   ALA    53      76.166  22.477  -5.494  1.00                 O  
ATOM    153  CB  ALA    53      74.245  24.429  -6.892  1.00                 C  
ATOM    154  N   PHE    54      74.551  21.192  -6.352  1.00                 N  
ATOM    155  CA  PHE    54      74.708  20.289  -5.260  1.00                 C  
ATOM    156  C   PHE    54      74.869  18.855  -5.597  1.00                 C  
ATOM    157  O   PHE    54      75.018  18.058  -4.692  1.00                 O  
ATOM    158  CB  PHE    54      73.517  20.392  -4.305  1.00                 C  
ATOM    159  CG  PHE    54      73.357  21.748  -3.679  1.00                 C  
ATOM    160  CZ  PHE    54      73.065  24.256  -2.518  1.00                 C  
ATOM    161  CD1 PHE    54      72.410  22.638  -4.156  1.00                 C  
ATOM    162  CE1 PHE    54      72.263  23.886  -3.581  1.00                 C  
ATOM    163  CD2 PHE    54      74.152  22.134  -2.615  1.00                 C  
ATOM    164  CE2 PHE    54      74.004  23.382  -2.040  1.00                 C  
ATOM    165  N   ASN    55      74.898  18.483  -6.870  1.00                 N  
ATOM    166  CA  ASN    55      74.992  17.058  -7.146  1.00                 C  
ATOM    167  C   ASN    55      76.394  16.529  -7.520  1.00                 C  
ATOM    168  O   ASN    55      76.618  15.305  -7.672  1.00                 O  
ATOM    169  CB  ASN    55      74.028  16.665  -8.267  1.00                 C  
ATOM    170  CG  ASN    55      72.574  16.777  -7.852  1.00                 C  
ATOM    171  OD1 ASN    55      72.205  16.398  -6.741  1.00                 O  
ATOM    172  ND2 ASN    55      71.744  17.300  -8.746  1.00                 N  
ATOM    173  N   GLY    56      77.337  17.458  -7.623  1.00                 N  
ATOM    174  CA  GLY    56      78.694  17.126  -7.993  1.00                 C  
ATOM    175  C   GLY    56      79.694  17.848  -7.097  1.00                 C  
ATOM    176  O   GLY    56      80.916  17.773  -7.303  1.00                 O  
ATOM    177  N   TYR    57      79.190  18.889  -6.429  1.00                 N  
ATOM    178  CA  TYR    57      79.941  19.711  -5.475  1.00                 C  
ATOM    179  C   TYR    57      79.250  19.443  -4.136  1.00                 C  
ATOM    180  O   TYR    57      78.052  19.149  -4.082  1.00                 O  
ATOM    181  CB  TYR    57      79.918  21.181  -5.900  1.00                 C  
ATOM    182  CG  TYR    57      80.667  22.101  -4.963  1.00                 C  
ATOM    183  OH  TYR    57      82.740  24.627  -2.390  1.00                 O  
ATOM    184  CZ  TYR    57      82.052  23.791  -3.241  1.00                 C  
ATOM    185  CD1 TYR    57      82.055  22.143  -4.965  1.00                 C  
ATOM    186  CE1 TYR    57      82.748  22.981  -4.112  1.00                 C  
ATOM    187  CD2 TYR    57      79.983  22.925  -4.078  1.00                 C  
ATOM    188  CE2 TYR    57      80.658  23.769  -3.218  1.00                 C  
ATOM    189  N   GLY    58      79.986  19.539  -3.033  1.00                 N  
ATOM    190  CA  GLY    58      79.401  19.289  -1.727  1.00                 C  
ATOM    191  C   GLY    58      80.278  19.774  -0.583  1.00                 C  
ATOM    192  O   GLY    58      81.487  19.985  -0.720  1.00                 O  
ATOM    193  N   ASN    59      79.650  19.955   0.578  1.00                 N  
ATOM    194  CA  ASN    59      80.346  20.340   1.803  1.00                 C  
ATOM    195  C   ASN    59      79.973  19.165   2.690  1.00                 C  
ATOM    196  O   ASN    59      79.551  18.110   2.210  1.00                 O  
ATOM    197  CB  ASN    59      79.884  21.722   2.270  1.00                 C  
ATOM    198  CG  ASN    59      80.374  22.836   1.366  1.00                 C  
ATOM    199  OD1 ASN    59      81.553  23.187   1.380  1.00                 O  
ATOM    200  ND2 ASN    59      79.466  23.396   0.575  1.00                 N  
ATOM    201  N   TRP    60      80.118  19.315   3.997  1.00                 N  
ATOM    202  CA  TRP    60      79.793  18.224   4.889  1.00                 C  
ATOM    203  C   TRP    60      78.314  17.849   4.912  1.00                 C  
ATOM    204  O   TRP    60      77.953  16.673   5.009  1.00                 O  
ATOM    205  CB  TRP    60      80.227  18.553   6.319  1.00                 C  
ATOM    206  CG  TRP    60      81.711  18.505   6.521  1.00                 C  
ATOM    207  CD1 TRP    60      82.539  19.561   6.773  1.00                 C  
ATOM    208  NE1 TRP    60      83.836  19.127   6.899  1.00                 N  
ATOM    209  CD2 TRP    60      82.544  17.340   6.487  1.00                 C  
ATOM    210  CE2 TRP    60      83.864  17.765   6.728  1.00                 C  
ATOM    211  CH2 TRP    60      84.674  15.554   6.556  1.00                 C  
ATOM    212  CZ2 TRP    60      84.939  16.879   6.764  1.00                 C  
ATOM    213  CE3 TRP    60      82.303  15.979   6.278  1.00                 C  
ATOM    214  CZ3 TRP    60      83.372  15.104   6.315  1.00                 C  
ATOM    215  N   CYS    61      77.414  18.769   4.850  1.00                 N  
ATOM    216  CA  CYS    61      75.952  18.610   4.855  1.00                 C  
ATOM    217  C   CYS    61      75.645  17.365   4.034  1.00                 C  
ATOM    218  O   CYS    61      74.821  16.538   4.435  1.00                 O  
ATOM    219  CB  CYS    61      75.275  19.862   4.293  1.00                 C  
ATOM    220  SG  CYS    61      75.415  21.324   5.347  1.00                 S  
ATOM    221  N   CYS    62      76.420  17.160   2.959  1.00                 N  
ATOM    222  CA  CYS    62      76.231  16.015   2.071  1.00                 C  
ATOM    223  C   CYS    62      76.596  14.730   2.748  1.00                 C  
ATOM    224  O   CYS    62      75.877  13.725   2.661  1.00                 O  
ATOM    225  CB  CYS    62      77.058  16.184   0.795  1.00                 C  
ATOM    226  SG  CYS    62      76.468  17.488  -0.310  1.00                 S  
ATOM    227  N   LYS    63      77.712  14.780   3.456  1.00                 N  
ATOM    228  CA  LYS    63      78.166  13.620   4.178  1.00                 C  
ATOM    229  C   LYS    63      77.166  13.225   5.281  1.00                 C  
ATOM    230  O   LYS    63      76.885  12.027   5.395  1.00                 O  
ATOM    231  CB  LYS    63      79.546  13.874   4.788  1.00                 C  
ATOM    232  CD  LYS    63      81.528  12.977   6.040  1.00                 C  
ATOM    233  CE  LYS    63      82.100  11.791   6.799  1.00                 C  
ATOM    234  CG  LYS    63      80.127  12.681   5.528  1.00                 C  
ATOM    235  NZ  LYS    63      83.472  12.068   7.308  1.00                 N  
ATOM    236  N   THR    64      76.616  14.167   6.074  1.00                 N  
ATOM    237  CA  THR    64      75.686  13.684   7.100  1.00                 C  
ATOM    238  C   THR    64      74.350  13.217   6.512  1.00                 C  
ATOM    239  O   THR    64      73.748  12.250   6.991  1.00                 O  
ATOM    240  CB  THR    64      75.403  14.765   8.160  1.00                 C  
ATOM    241  OG1 THR    64      74.831  15.918   7.529  1.00                 O  
ATOM    242  CG2 THR    64      76.691  15.180   8.854  1.00                 C  
ATOM    243  N   HIS    65      73.972  13.816   5.392  1.00                 N  
ATOM    244  CA  HIS    65      72.763  13.406   4.710  1.00                 C  
ATOM    245  C   HIS    65      72.933  11.936   4.207  1.00                 C  
ATOM    246  O   HIS    65      71.987  11.119   4.285  1.00                 O  
ATOM    247  CB  HIS    65      72.454  14.354   3.550  1.00                 C  
ATOM    248  CG  HIS    65      71.192  14.022   2.818  1.00                 C  
ATOM    249  ND1 HIS    65      70.849  14.611   1.619  1.00                 N  
ATOM    250  CE1 HIS    65      69.668  14.114   1.209  1.00                 C  
ATOM    251  CD2 HIS    65      70.064  13.129   3.044  1.00                 C  
ATOM    252  NE2 HIS    65      69.192  13.224   2.059  1.00                 N  
ATOM    253  N   ASP    66      74.140  11.573   3.772  1.00                 N  
ATOM    254  CA  ASP    66      74.350  10.195   3.316  1.00                 C  
ATOM    255  C   ASP    66      74.269   9.238   4.491  1.00                 C  
ATOM    256  O   ASP    66      73.580   8.202   4.404  1.00                 O  
ATOM    257  CB  ASP    66      75.700  10.065   2.607  1.00                 C  
ATOM    258  CG  ASP    66      75.876   8.719   1.931  1.00                 C  
ATOM    259  OD1 ASP    66      74.915   7.921   1.939  1.00                 O  
ATOM    260  OD2 ASP    66      76.974   8.464   1.394  1.00                 O  
ATOM    261  N   ASN    67      74.847   9.646   5.620  1.00                 N  
ATOM    262  CA  ASN    67      74.779   8.823   6.812  1.00                 C  
ATOM    263  C   ASN    67      73.307   8.660   7.157  1.00                 C  
ATOM    264  O   ASN    67      72.830   7.544   7.347  1.00                 O  
ATOM    265  CB  ASN    67      75.588   9.455   7.946  1.00                 C  
ATOM    266  CG  ASN    67      77.084   9.336   7.732  1.00                 C  
ATOM    267  OD1 ASN    67      77.544   8.515   6.938  1.00                 O  
ATOM    268  ND2 ASN    67      77.849  10.158   8.440  1.00                 N  
ATOM    269  N   CYS    68      72.565   9.761   7.110  1.00                 N  
ATOM    270  CA  CYS    68      71.172   9.710   7.444  1.00                 C  
ATOM    271  C   CYS    68      70.457   8.693   6.535  1.00                 C  
ATOM    272  O   CYS    68      69.659   7.909   7.003  1.00                 O  
ATOM    273  CB  CYS    68      70.539  11.097   7.313  1.00                 C  
ATOM    274  SG  CYS    68      68.810  11.180   7.836  1.00                 S  
ATOM    275  N   TRP    69      70.751   8.682   5.239  1.00                 N  
ATOM    276  CA  TRP    69      70.134   7.699   4.351  1.00                 C  
ATOM    277  C   TRP    69      70.610   6.246   4.573  1.00                 C  
ATOM    278  O   TRP    69      69.898   5.281   4.238  1.00                 O  
ATOM    279  CB  TRP    69      70.386   8.066   2.887  1.00                 C  
ATOM    280  CG  TRP    69      69.613   9.264   2.428  1.00                 C  
ATOM    281  CD1 TRP    69      70.107  10.511   2.175  1.00                 C  
ATOM    282  NE1 TRP    69      69.096  11.350   1.772  1.00                 N  
ATOM    283  CD2 TRP    69      68.206   9.329   2.165  1.00                 C  
ATOM    284  CE2 TRP    69      67.919  10.644   1.758  1.00                 C  
ATOM    285  CH2 TRP    69      65.629  10.131   1.499  1.00                 C  
ATOM    286  CZ2 TRP    69      66.630  11.057   1.422  1.00                 C  
ATOM    287  CE3 TRP    69      67.162   8.402   2.235  1.00                 C  
ATOM    288  CZ3 TRP    69      65.886   8.816   1.901  1.00                 C  
ATOM    289  N   VAL    70      71.847   6.086   5.022  1.00                 N  
ATOM    290  CA  VAL    70      72.401   4.751   5.290  1.00                 C  
ATOM    291  C   VAL    70      71.589   4.030   6.392  1.00                 C  
ATOM    292  O   VAL    70      71.154   2.881   6.219  1.00                 O  
ATOM    293  CB  VAL    70      73.885   4.827   5.696  1.00                 C  
ATOM    294  CG1 VAL    70      74.376   3.469   6.175  1.00                 C  
ATOM    295  CG2 VAL    70      74.730   5.323   4.533  1.00                 C  
ATOM    296  N   ASP    71      71.322   4.753   7.470  1.00                 N  
ATOM    297  CA  ASP    71      70.497   4.280   8.584  1.00                 C  
ATOM    298  C   ASP    71      69.099   3.798   8.150  1.00                 C  
ATOM    299  O   ASP    71      68.451   3.021   8.878  1.00                 O  
ATOM    300  CB  ASP    71      70.335   5.379   9.636  1.00                 C  
ATOM    301  CG  ASP    71      71.612   5.634  10.413  1.00                 C  
ATOM    302  OD1 ASP    71      72.532   4.794  10.336  1.00                 O  
ATOM    303  OD2 ASP    71      71.691   6.674  11.100  1.00                 O  
ATOM    304  N   LEU    72      68.608   4.353   7.032  1.00                 N  
ATOM    305  CA  LEU    72      67.262   4.096   6.542  1.00                 C  
ATOM    306  C   LEU    72      67.204   3.340   5.267  1.00                 C  
ATOM    307  O   LEU    72      66.282   3.510   4.448  1.00                 O  
ATOM    308  CB  LEU    72      66.500   5.410   6.354  1.00                 C  
ATOM    309  CG  LEU    72      66.265   6.243   7.615  1.00                 C  
ATOM    310  CD1 LEU    72      65.615   7.573   7.266  1.00                 C  
ATOM    311  CD2 LEU    72      65.406   5.480   8.611  1.00                 C  
ATOM    312  N   ASN    73      68.161   2.450   5.130  1.00                 N  
ATOM    313  CA  ASN    73      68.282   1.612   3.959  1.00                 C  
ATOM    314  C   ASN    73      67.017   0.801   3.620  1.00                 C  
ATOM    315  O   ASN    73      66.665   0.627   2.434  1.00                 O  
ATOM    316  CB  ASN    73      69.459   0.646   4.110  1.00                 C  
ATOM    317  CG  ASN    73      69.262  -0.339   5.245  1.00                 C  
ATOM    318  OD1 ASN    73      68.146  -0.529   5.729  1.00                 O  
ATOM    319  ND2 ASN    73      70.348  -0.971   5.674  1.00                 N  
ATOM    320  N   GLN    74      67.153  -0.187   2.743  1.00                 N  
ATOM    321  CA  GLN    74      66.009  -1.011   2.373  1.00                 C  
ATOM    322  C   GLN    74      65.729  -1.990   3.513  1.00                 C  
ATOM    323  O   GLN    74      66.577  -2.802   3.892  1.00                 O  
ATOM    324  CB  GLN    74      66.280  -1.744   1.058  1.00                 C  
ATOM    325  CD  GLN    74      65.377  -3.201  -0.797  1.00                 C  
ATOM    326  CG  GLN    74      65.105  -2.564   0.551  1.00                 C  
ATOM    327  OE1 GLN    74      66.511  -3.200  -1.278  1.00                 O  
ATOM    328  NE2 GLN    74      64.336  -3.749  -1.413  1.00                 N  
ATOM    329  N   LYS    75      64.530  -1.923   4.075  1.00                 N  
ATOM    330  CA  LYS    75      64.161  -2.801   5.178  1.00                 C  
ATOM    331  C   LYS    75      64.081  -4.277   4.796  1.00                 C  
ATOM    332  O   LYS    75      64.193  -5.170   5.640  1.00                 O  
ATOM    333  CB  LYS    75      62.815  -2.379   5.772  1.00                 C  
ATOM    334  CD  LYS    75      60.335  -2.127   5.481  1.00                 C  
ATOM    335  CE  LYS    75      59.146  -2.386   4.570  1.00                 C  
ATOM    336  CG  LYS    75      61.629  -2.615   4.851  1.00                 C  
ATOM    337  NZ  LYS    75      57.876  -1.878   5.159  1.00                 N  
ATOM    338  N   GLU    76      63.887  -4.555   3.512  1.00                 N  
ATOM    339  CA  GLU    76      63.787  -5.936   3.050  1.00                 C  
ATOM    340  C   GLU    76      65.130  -6.626   2.846  1.00                 C  
ATOM    341  O   GLU    76      65.341  -7.766   3.266  1.00                 O  
ATOM    342  CB  GLU    76      63.004  -6.006   1.737  1.00                 C  
ATOM    343  CD  GLU    76      60.797  -5.700   0.549  1.00                 C  
ATOM    344  CG  GLU    76      61.526  -5.682   1.878  1.00                 C  
ATOM    345  OE1 GLU    76      61.389  -5.262  -0.460  1.00                 O  
ATOM    346  OE2 GLU    76      59.633  -6.153   0.516  1.00                 O  
ATOM    347  N   CYS    77      66.064  -5.940   2.192  1.00                 N  
ATOM    348  CA  CYS    77      67.380  -6.510   1.907  1.00                 C  
ATOM    349  C   CYS    77      68.443  -6.226   2.961  1.00                 C  
ATOM    350  O   CYS    77      69.485  -6.884   3.022  1.00                 O  
ATOM    351  CB  CYS    77      67.902  -6.006   0.560  1.00                 C  
ATOM    352  SG  CYS    77      66.918  -6.526  -0.865  1.00                 S  
ATOM    353  N   LYS    78      68.195  -5.237   3.812  1.00                 N  
ATOM    354  CA  LYS    78      69.161  -4.889   4.840  1.00                 C  
ATOM    355  C   LYS    78      70.258  -3.972   4.322  1.00                 C  
ATOM    356  O   LYS    78      71.140  -3.532   5.064  1.00                 O  
ATOM    357  CB  LYS    78      69.793  -6.151   5.430  1.00                 C  
ATOM    358  CD  LYS    78      67.886  -6.601   6.998  1.00                 C  
ATOM    359  CE  LYS    78      66.944  -7.656   7.556  1.00                 C  
ATOM    360  CG  LYS    78      68.786  -7.179   5.919  1.00                 C  
ATOM    361  NZ  LYS    78      65.927  -7.066   8.469  1.00                 N  
ATOM    362  N   SER    79      70.217  -3.669   3.027  1.00                 N  
ATOM    363  CA  SER    79      71.222  -2.810   2.414  1.00                 C  
ATOM    364  C   SER    79      70.851  -1.335   2.537  1.00                 C  
ATOM    365  O   SER    79      69.678  -0.959   2.612  1.00                 O  
ATOM    366  CB  SER    79      71.413  -3.176   0.941  1.00                 C  
ATOM    367  OG  SER    79      70.236  -2.919   0.195  1.00                 O  
ATOM    368  N   LEU    80      71.869  -0.478   2.559  1.00                 N  
ATOM    369  CA  LEU    80      71.667   0.961   2.662  1.00                 C  
ATOM    370  C   LEU    80      71.410   1.573   1.294  1.00                 C  
ATOM    371  O   LEU    80      72.070   1.259   0.300  1.00                 O  
ATOM    372  CB  LEU    80      72.878   1.626   3.319  1.00                 C  
ATOM    373  CG  LEU    80      73.180   1.213   4.761  1.00                 C  
ATOM    374  CD1 LEU    80      74.465   1.863   5.248  1.00                 C  
ATOM    375  CD2 LEU    80      72.022   1.578   5.677  1.00                 C  
ATOM    376  N   LEU    81      70.430   2.468   1.237  1.00                 N  
ATOM    377  CA  LEU    81      70.081   3.159   0.004  1.00                 C  
ATOM    378  C   LEU    81      71.216   4.114  -0.368  1.00                 C  
ATOM    379  O   LEU    81      71.797   4.793   0.482  1.00                 O  
ATOM    380  CB  LEU    81      68.757   3.908   0.166  1.00                 C  
ATOM    381  CG  LEU    81      67.515   3.046   0.402  1.00                 C  
ATOM    382  CD1 LEU    81      66.298   3.918   0.672  1.00                 C  
ATOM    383  CD2 LEU    81      67.259   2.134  -0.788  1.00                 C  
ATOM    384  N   LYS    82      71.542   4.173  -1.652  1.00                 N  
ATOM    385  CA  LYS    82      72.604   5.053  -2.128  1.00                 C  
ATOM    386  C   LYS    82      72.277   6.508  -1.800  1.00                 C  
ATOM    387  O   LYS    82      71.151   6.977  -1.992  1.00                 O  
ATOM    388  CB  LYS    82      72.811   4.878  -3.634  1.00                 C  
ATOM    389  CD  LYS    82      73.599   3.435  -5.530  1.00                 C  
ATOM    390  CE  LYS    82      74.160   2.079  -5.926  1.00                 C  
ATOM    391  CG  LYS    82      73.379   3.524  -4.029  1.00                 C  
ATOM    392  NZ  LYS    82      74.372   1.974  -7.396  1.00                 N  
ATOM    393  N   TYR    83      73.261   7.247  -1.298  1.00                 N  
ATOM    394  CA  TYR    83      73.039   8.647  -0.959  1.00                 C  
ATOM    395  C   TYR    83      72.655   9.457  -2.190  1.00                 C  
ATOM    396  O   TYR    83      73.297   9.391  -3.242  1.00                 O  
ATOM    397  CB  TYR    83      74.287   9.245  -0.306  1.00                 C  
ATOM    398  CG  TYR    83      74.133  10.694   0.097  1.00                 C  
ATOM    399  OH  TYR    83      73.696  14.675   1.216  1.00                 O  
ATOM    400  CZ  TYR    83      73.842  13.358   0.845  1.00                 C  
ATOM    401  CD1 TYR    83      73.073  11.100   0.897  1.00                 C  
ATOM    402  CE1 TYR    83      72.924  12.423   1.271  1.00                 C  
ATOM    403  CD2 TYR    83      75.049  11.650  -0.322  1.00                 C  
ATOM    404  CE2 TYR    83      74.916  12.977   0.042  1.00                 C  
ATOM    405  N   ARG    84      71.588  10.238  -2.065  1.00                 N  
ATOM    406  CA  ARG    84      71.128  11.036  -3.186  1.00                 C  
ATOM    407  C   ARG    84      70.019  10.324  -3.940  1.00                 C  
ATOM    408  O   ARG    84      69.231  10.935  -4.667  1.00                 O  
ATOM    409  CB  ARG    84      72.289  11.353  -4.130  1.00                 C  
ATOM    410  CD  ARG    84      74.490  12.500  -4.504  1.00                 C  
ATOM    411  NE  ARG    84      75.565  13.291  -3.910  1.00                 N  
ATOM    412  CG  ARG    84      73.389  12.192  -3.502  1.00                 C  
ATOM    413  CZ  ARG    84      76.687  13.620  -4.542  1.00                 C  
ATOM    414  NH1 ARG    84      77.610  14.343  -3.922  1.00                 N  
ATOM    415  NH2 ARG    84      76.884  13.226  -5.793  1.00                 N  
ATOM    416  N   ILE    85      69.944   9.009  -3.774  1.00                 N  
ATOM    417  CA  ILE    85      68.907   8.221  -4.429  1.00                 C  
ATOM    418  C   ILE    85      67.779   7.995  -3.441  1.00                 C  
ATOM    419  O   ILE    85      67.995   7.614  -2.287  1.00                 O  
ATOM    420  CB  ILE    85      69.463   6.886  -4.959  1.00                 C  
ATOM    421  CD1 ILE    85      71.327   5.899  -6.390  1.00                 C  
ATOM    422  CG1 ILE    85      70.548   7.138  -6.007  1.00                 C  
ATOM    423  CG2 ILE    85      68.338   6.020  -5.504  1.00                 C  
ATOM    424  N   LEU    86      66.548   8.226  -3.879  1.00                 N  
ATOM    425  CA  LEU    86      65.413   7.992  -3.006  1.00                 C  
ATOM    426  C   LEU    86      64.140   7.864  -3.826  1.00                 C  
ATOM    427  O   LEU    86      63.665   8.829  -4.431  1.00                 O  
ATOM    428  CB  LEU    86      65.283   9.121  -1.982  1.00                 C  
ATOM    429  CG  LEU    86      64.111   9.018  -1.004  1.00                 C  
ATOM    430  CD1 LEU    86      64.266   7.800  -0.106  1.00                 C  
ATOM    431  CD2 LEU    86      63.996  10.282  -0.166  1.00                 C  
ATOM    432  N   THR    87      63.579   6.580  -3.851  1.00                 N  
ATOM    433  CA  THR    87      62.335   6.491  -4.576  1.00                 C  
ATOM    434  C   THR    87      61.077   6.659  -3.769  1.00                 C  
ATOM    435  O   THR    87      60.008   6.896  -4.327  1.00                 O  
ATOM    436  CB  THR    87      62.204   5.143  -5.309  1.00                 C  
ATOM    437  OG1 THR    87      62.216   4.074  -4.355  1.00                 O  
ATOM    438  CG2 THR    87      63.364   4.947  -6.274  1.00                 C  
ATOM    439  N   THR    88      61.193   6.546  -2.458  1.00                 N  
ATOM    440  CA  THR    88      60.004   6.576  -1.609  1.00                 C  
ATOM    441  C   THR    88      59.378   7.948  -1.453  1.00                 C  
ATOM    442  O   THR    88      59.910   8.796  -0.717  1.00                 O  
ATOM    443  CB  THR    88      60.305   6.041  -0.197  1.00                 C  
ATOM    444  OG1 THR    88      60.767   4.687  -0.283  1.00                 O  
ATOM    445  CG2 THR    88      59.052   6.073   0.664  1.00                 C  
ATOM    446  N   GLU    89      58.222   8.148  -2.084  1.00                 N  
ATOM    447  CA  GLU    89      57.580   9.472  -2.060  1.00                 C  
ATOM    448  C   GLU    89      57.033   9.873  -0.717  1.00                 C  
ATOM    449  O   GLU    89      56.572   9.001   0.034  1.00                 O  
ATOM    450  CB  GLU    89      56.441   9.534  -3.080  1.00                 C  
ATOM    451  CD  GLU    89      55.749   9.551  -5.509  1.00                 C  
ATOM    452  CG  GLU    89      56.899   9.445  -4.527  1.00                 C  
ATOM    453  OE1 GLU    89      54.582   9.535  -5.062  1.00                 O  
ATOM    454  OE2 GLU    89      56.013   9.650  -6.726  1.00                 O  
ATOM    455  N   TYR    90      57.072  11.174  -0.405  1.00                 N  
ATOM    456  CA  TYR    90      56.479  11.645   0.865  1.00                 C  
ATOM    457  C   TYR    90      55.889  13.071   0.787  1.00                 C  
ATOM    458  O   TYR    90      56.163  13.806  -0.150  1.00                 O  
ATOM    459  CB  TYR    90      57.518  11.607   1.988  1.00                 C  
ATOM    460  CG  TYR    90      58.673  12.562   1.786  1.00                 C  
ATOM    461  OH  TYR    90      61.842  15.197   1.240  1.00                 O  
ATOM    462  CZ  TYR    90      60.794  14.324   1.420  1.00                 C  
ATOM    463  CD1 TYR    90      58.647  13.836   2.337  1.00                 C  
ATOM    464  CE1 TYR    90      59.698  14.715   2.157  1.00                 C  
ATOM    465  CD2 TYR    90      59.786  12.184   1.046  1.00                 C  
ATOM    466  CE2 TYR    90      60.847  13.050   0.856  1.00                 C  
ATOM    467  N   GLU    91      55.107  13.457   1.784  1.00                 N  
ATOM    468  CA  GLU    91      54.511  14.803   1.818  1.00                 C  
ATOM    469  C   GLU    91      55.210  15.716   2.811  1.00                 C  
ATOM    470  O   GLU    91      55.641  15.281   3.880  1.00                 O  
ATOM    471  CB  GLU    91      53.022  14.721   2.161  1.00                 C  
ATOM    472  CD  GLU    91      50.713  13.958   1.481  1.00                 C  
ATOM    473  CG  GLU    91      52.184  14.000   1.118  1.00                 C  
ATOM    474  OE1 GLU    91      50.376  14.285   2.638  1.00                 O  
ATOM    475  OE2 GLU    91      49.896  13.597   0.608  1.00                 O  
ATOM    476  N   TRP    92      55.288  16.999   2.465  1.00                 N  
ATOM    477  CA  TRP    92      55.846  17.983   3.363  1.00                 C  
ATOM    478  C   TRP    92      55.185  19.285   3.042  1.00                 C  
ATOM    479  O   TRP    92      54.747  19.503   1.913  1.00                 O  
ATOM    480  CB  TRP    92      57.367  18.048   3.208  1.00                 C  
ATOM    481  CG  TRP    92      57.813  18.466   1.841  1.00                 C  
ATOM    482  CD1 TRP    92      58.041  17.652   0.769  1.00                 C  
ATOM    483  NE1 TRP    92      58.439  18.395  -0.316  1.00                 N  
ATOM    484  CD2 TRP    92      58.086  19.801   1.397  1.00                 C  
ATOM    485  CE2 TRP    92      58.474  19.719   0.047  1.00                 C  
ATOM    486  CH2 TRP    92      58.760  22.059  -0.078  1.00                 C  
ATOM    487  CZ2 TRP    92      58.814  20.845  -0.702  1.00                 C  
ATOM    488  CE3 TRP    92      58.040  21.056   2.010  1.00                 C  
ATOM    489  CZ3 TRP    92      58.378  22.169   1.264  1.00                 C  
ATOM    490  N   SER    93      55.197  20.181   4.013  1.00                 N  
ATOM    491  CA  SER    93      54.568  21.483   3.827  1.00                 C  
ATOM    492  C   SER    93      55.293  22.455   4.795  1.00                 C  
ATOM    493  O   SER    93      56.263  22.075   5.471  1.00                 O  
ATOM    494  CB  SER    93      53.064  21.395   4.095  1.00                 C  
ATOM    495  OG  SER    93      52.804  21.148   5.466  1.00                 O  
ATOM    496  N   VAL    94      54.805  23.684   4.873  1.00                 N  
ATOM    497  CA  VAL    94      55.419  24.679   5.737  1.00                 C  
ATOM    498  C   VAL    94      54.445  25.214   6.751  1.00                 C  
ATOM    499  O   VAL    94      53.242  25.042   6.615  1.00                 O  
ATOM    500  CB  VAL    94      56.005  25.848   4.924  1.00                 C  
ATOM    501  CG1 VAL    94      57.103  25.353   3.995  1.00                 C  
ATOM    502  CG2 VAL    94      54.910  26.549   4.134  1.00                 C  
ATOM    503  N   ARG    95      55.005  25.634   7.868  1.00                 N  
ATOM    504  CA  ARG    95      54.258  26.225   8.946  1.00                 C  
ATOM    505  C   ARG    95      55.062  27.473   9.274  1.00                 C  
ATOM    506  O   ARG    95      56.128  27.396   9.896  1.00                 O  
ATOM    507  CB  ARG    95      54.123  25.239  10.108  1.00                 C  
ATOM    508  CD  ARG    95      53.159  23.096  10.990  1.00                 C  
ATOM    509  NE  ARG    95      52.400  21.887  10.683  1.00                 N  
ATOM    510  CG  ARG    95      53.327  23.989   9.772  1.00                 C  
ATOM    511  CZ  ARG    95      52.067  20.965  11.581  1.00                 C  
ATOM    512  NH1 ARG    95      51.375  19.897  11.209  1.00                 N  
ATOM    513  NH2 ARG    95      52.429  21.113  12.848  1.00                 N  
ATOM    514  N   GLU    96      54.639  28.574   8.628  1.00                 N  
ATOM    515  CA  GLU    96      55.275  29.906   8.717  1.00                 C  
ATOM    516  C   GLU    96      56.706  29.890   8.115  1.00                 C  
ATOM    517  O   GLU    96      57.660  30.410   8.738  1.00                 O  
ATOM    518  CB  GLU    96      55.325  30.380  10.171  1.00                 C  
ATOM    519  CD  GLU    96      54.046  31.056  12.241  1.00                 C  
ATOM    520  CG  GLU    96      53.961  30.521  10.825  1.00                 C  
ATOM    521  OE1 GLU    96      55.176  31.259  12.732  1.00                 O  
ATOM    522  OE2 GLU    96      52.983  31.272  12.860  1.00                 O  
ATOM    523  N   GLY    97      56.880  29.267   6.940  1.00                 N  
ATOM    524  CA  GLY    97      58.223  29.154   6.359  1.00                 C  
ATOM    525  C   GLY    97      59.053  27.884   6.707  1.00                 C  
ATOM    526  O   GLY    97      59.977  27.505   5.941  1.00                 O  
ATOM    527  N   GLU    98      58.772  27.236   7.852  1.00                 N  
ATOM    528  CA  GLU    98      59.510  26.018   8.235  1.00                 C  
ATOM    529  C   GLU    98      58.999  24.712   7.586  1.00                 C  
ATOM    530  O   GLU    98      57.776  24.472   7.485  1.00                 O  
ATOM    531  CB  GLU    98      59.484  25.831   9.753  1.00                 C  
ATOM    532  CD  GLU    98      60.311  24.539  11.760  1.00                 C  
ATOM    533  CG  GLU    98      60.314  24.658  10.248  1.00                 C  
ATOM    534  OE1 GLU    98      59.625  25.349  12.418  1.00                 O  
ATOM    535  OE2 GLU    98      60.995  23.636  12.286  1.00                 O  
ATOM    536  N   ILE    99      59.938  23.855   7.191  1.00                 N  
ATOM    537  CA  ILE    99      59.558  22.583   6.630  1.00                 C  
ATOM    538  C   ILE    99      59.061  21.684   7.751  1.00                 C  
ATOM    539  O   ILE    99      59.668  21.604   8.813  1.00                 O  
ATOM    540  CB  ILE    99      60.727  21.929   5.870  1.00                 C  
ATOM    541  CD1 ILE    99      62.411  22.343   4.001  1.00                 C  
ATOM    542  CG1 ILE    99      61.127  22.786   4.667  1.00                 C  
ATOM    543  CG2 ILE    99      60.368  20.509   5.460  1.00                 C  
ATOM    544  N   ILE   100      57.910  21.067   7.536  1.00                 N  
ATOM    545  CA  ILE   100      57.387  20.136   8.495  1.00                 C  
ATOM    546  C   ILE   100      57.161  18.883   7.659  1.00                 C  
ATOM    547  O   ILE   100      56.546  18.938   6.581  1.00                 O  
ATOM    548  CB  ILE   100      56.118  20.681   9.177  1.00                 C  
ATOM    549  CD1 ILE   100      57.403  21.941  10.983  1.00                 C  
ATOM    550  CG1 ILE   100      56.408  22.026   9.846  1.00                 C  
ATOM    551  CG2 ILE   100      55.566  19.664  10.164  1.00                 C  
ATOM    552  N   CYS   101      57.761  17.777   8.079  1.00                 N  
ATOM    553  CA  CYS   101      57.541  16.509   7.390  1.00                 C  
ATOM    554  C   CYS   101      56.152  16.020   7.796  1.00                 C  
ATOM    555  O   CYS   101      55.832  15.854   9.004  1.00                 O  
ATOM    556  CB  CYS   101      58.639  15.506   7.750  1.00                 C  
ATOM    557  SG  CYS   101      60.298  15.992   7.219  1.00                 S  
ATOM    558  N   ASN   102      55.312  15.803   6.798  1.00                 N  
ATOM    559  CA  ASN   102      53.970  15.421   7.128  1.00                 C  
ATOM    560  C   ASN   102      53.471  14.045   6.784  1.00                 C  
ATOM    561  O   ASN   102      52.360  13.921   6.252  1.00                 O  
ATOM    562  CB  ASN   102      52.967  16.390   6.499  1.00                 C  
ATOM    563  CG  ASN   102      53.051  17.782   7.093  1.00                 C  
ATOM    564  OD1 ASN   102      52.579  18.023   8.204  1.00                 O  
ATOM    565  ND2 ASN   102      53.653  18.705   6.352  1.00                 N  
ATOM    566  N   ASP   103      54.235  13.008   7.070  1.00                 N  
ATOM    567  CA  ASP   103      53.718  11.674   6.777  1.00                 C  
ATOM    568  C   ASP   103      53.579  10.819   8.026  1.00                 C  
ATOM    569  O   ASP   103      54.258  11.077   9.030  1.00                 O  
ATOM    570  CB  ASP   103      54.621  10.959   5.770  1.00                 C  
ATOM    571  CG  ASP   103      54.617  11.624   4.408  1.00                 C  
ATOM    572  OD1 ASP   103      53.630  11.448   3.664  1.00                 O  
ATOM    573  OD2 ASP   103      55.601  12.322   4.085  1.00                 O  
ATOM    574  N   LYS   104      52.665   9.852   7.974  1.00                 N  
ATOM    575  CA  LYS   104      52.463   8.949   9.102  1.00                 C  
ATOM    576  C   LYS   104      53.434   7.756   9.082  1.00                 C  
ATOM    577  O   LYS   104      53.980   7.412  10.130  1.00                 O  
ATOM    578  CB  LYS   104      51.024   8.430   9.122  1.00                 C  
ATOM    579  CD  LYS   104      48.584   8.904   9.474  1.00                 C  
ATOM    580  CE  LYS   104      47.549   9.960   9.827  1.00                 C  
ATOM    581  CG  LYS   104      49.987   9.489   9.460  1.00                 C  
ATOM    582  NZ  LYS   104      46.166   9.409   9.807  1.00                 N  
ATOM    583  N   ASP   105      53.620   7.126   7.911  1.00                 N  
ATOM    584  CA  ASP   105      54.549   5.994   7.733  1.00                 C  
ATOM    585  C   ASP   105      55.915   6.332   8.348  1.00                 C  
ATOM    586  O   ASP   105      56.602   7.256   7.897  1.00                 O  
ATOM    587  CB  ASP   105      54.696   5.649   6.250  1.00                 C  
ATOM    588  CG  ASP   105      55.529   4.404   6.020  1.00                 C  
ATOM    589  OD1 ASP   105      54.989   3.290   6.179  1.00                 O  
ATOM    590  OD2 ASP   105      56.724   4.543   5.682  1.00                 O  
ATOM    591  N   PRO   106      56.345   5.559   9.358  1.00                 N  
ATOM    592  CA  PRO   106      57.632   5.855   9.989  1.00                 C  
ATOM    593  C   PRO   106      58.757   6.073   9.009  1.00                 C  
ATOM    594  O   PRO   106      59.528   7.020   9.167  1.00                 O  
ATOM    595  CB  PRO   106      57.912   4.624  10.853  1.00                 C  
ATOM    596  CD  PRO   106      55.696   4.290  10.014  1.00                 C  
ATOM    597  CG  PRO   106      56.561   4.117  11.231  1.00                 C  
ATOM    598  N   CYS   107      58.821   5.258   7.959  1.00                 N  
ATOM    599  CA  CYS   107      59.868   5.439   6.975  1.00                 C  
ATOM    600  C   CYS   107      59.740   6.770   6.265  1.00                 C  
ATOM    601  O   CYS   107      60.750   7.432   6.023  1.00                 O  
ATOM    602  CB  CYS   107      59.845   4.301   5.953  1.00                 C  
ATOM    603  SG  CYS   107      60.372   2.699   6.606  1.00                 S  
ATOM    604  N   ALA   108      58.523   7.176   5.897  1.00                 N  
ATOM    605  CA  ALA   108      58.408   8.422   5.146  1.00                 C  
ATOM    606  C   ALA   108      58.766   9.622   6.024  1.00                 C  
ATOM    607  O   ALA   108      59.360  10.597   5.550  1.00                 O  
ATOM    608  CB  ALA   108      57.001   8.577   4.589  1.00                 C  
ATOM    609  N   LYS   109      58.474   9.523   7.311  1.00                 N  
ATOM    610  CA  LYS   109      58.793  10.607   8.213  1.00                 C  
ATOM    611  C   LYS   109      60.330  10.783   8.317  1.00                 C  
ATOM    612  O   LYS   109      60.893  11.904   8.160  1.00                 O  
ATOM    613  CB  LYS   109      58.187  10.351   9.594  1.00                 C  
ATOM    614  CD  LYS   109      57.767  12.747  10.212  1.00                 C  
ATOM    615  CE  LYS   109      57.946  13.815  11.278  1.00                 C  
ATOM    616  CG  LYS   109      58.459  11.452  10.606  1.00                 C  
ATOM    617  NZ  LYS   109      57.328  15.109  10.877  1.00                 N  
ATOM    618  N   LYS   110      60.991   9.643   8.523  1.00                 N  
ATOM    619  CA  LYS   110      62.426   9.602   8.681  1.00                 C  
ATOM    620  C   LYS   110      63.235  10.081   7.468  1.00                 C  
ATOM    621  O   LYS   110      64.173  10.859   7.630  1.00                 O  
ATOM    622  CB  LYS   110      62.888   8.183   9.018  1.00                 C  
ATOM    623  CD  LYS   110      62.976   6.300  10.675  1.00                 C  
ATOM    624  CE  LYS   110      62.581   5.833  12.067  1.00                 C  
ATOM    625  CG  LYS   110      62.505   7.721  10.415  1.00                 C  
ATOM    626  NZ  LYS   110      62.999   4.426  12.320  1.00                 N  
ATOM    627  N   LEU   111      62.858   9.666   6.254  1.00                 N  
ATOM    628  CA  LEU   111      63.649  10.065   5.100  1.00                 C  
ATOM    629  C   LEU   111      63.492  11.531   4.884  1.00                 C  
ATOM    630  O   LEU   111      64.456  12.212   4.510  1.00                 O  
ATOM    631  CB  LEU   111      63.224   9.276   3.860  1.00                 C  
ATOM    632  CG  LEU   111      63.537   7.778   3.870  1.00                 C  
ATOM    633  CD1 LEU   111      62.929   7.094   2.655  1.00                 C  
ATOM    634  CD2 LEU   111      65.039   7.543   3.913  1.00                 C  
ATOM    635  N   CYS   112      62.301  12.014   5.223  1.00                 N  
ATOM    636  CA  CYS   112      61.981  13.422   5.076  1.00                 C  
ATOM    637  C   CYS   112      62.808  14.242   6.060  1.00                 C  
ATOM    638  O   CYS   112      63.308  15.335   5.738  1.00                 O  
ATOM    639  CB  CYS   112      60.485  13.657   5.294  1.00                 C  
ATOM    640  SG  CYS   112      59.943  15.354   4.984  1.00                 S  
ATOM    641  N   GLU   113      62.932  13.722   7.263  1.00                 N  
ATOM    642  CA  GLU   113      63.759  14.367   8.250  1.00                 C  
ATOM    643  C   GLU   113      65.201  14.513   7.740  1.00                 C  
ATOM    644  O   GLU   113      65.808  15.616   7.869  1.00                 O  
ATOM    645  CB  GLU   113      63.738  13.582   9.563  1.00                 C  
ATOM    646  CD  GLU   113      63.985  15.547  11.130  1.00                 C  
ATOM    647  CG  GLU   113      64.552  14.216  10.679  1.00                 C  
ATOM    648  OE1 GLU   113      62.793  15.807  10.859  1.00                 O  
ATOM    649  OE2 GLU   113      64.731  16.330  11.755  1.00                 O  
ATOM    650  N   CYS   114      65.732  13.453   7.110  1.00                 N  
ATOM    651  CA  CYS   114      67.066  13.519   6.515  1.00                 C  
ATOM    652  C   CYS   114      67.192  14.669   5.507  1.00                 C  
ATOM    653  O   CYS   114      68.154  15.475   5.561  1.00                 O  
ATOM    654  CB  CYS   114      67.413  12.196   5.829  1.00                 C  
ATOM    655  SG  CYS   114      67.673  10.812   6.962  1.00                 S  
ATOM    656  N   ASP   115      66.281  14.660   4.524  1.00                 N  
ATOM    657  CA  ASP   115      66.222  15.677   3.471  1.00                 C  
ATOM    658  C   ASP   115      66.115  17.118   3.968  1.00                 C  
ATOM    659  O   ASP   115      66.778  18.024   3.439  1.00                 O  
ATOM    660  CB  ASP   115      65.040  15.413   2.536  1.00                 C  
ATOM    661  CG  ASP   115      65.259  14.205   1.647  1.00                 C  
ATOM    662  OD1 ASP   115      66.414  13.740   1.551  1.00                 O  
ATOM    663  OD2 ASP   115      64.276  13.724   1.045  1.00                 O  
ATOM    664  N   ARG   116      65.232  17.293   4.955  1.00                 N  
ATOM    665  CA  ARG   116      64.932  18.560   5.598  1.00                 C  
ATOM    666  C   ARG   116      66.204  19.108   6.235  1.00                 C  
ATOM    667  O   ARG   116      66.657  20.222   5.893  1.00                 O  
ATOM    668  CB  ARG   116      63.824  18.384   6.638  1.00                 C  
ATOM    669  CD  ARG   116      62.373  19.411   8.410  1.00                 C  
ATOM    670  NE  ARG   116      62.888  18.563   9.482  1.00                 N  
ATOM    671  CG  ARG   116      63.419  19.671   7.338  1.00                 C  
ATOM    672  CZ  ARG   116      63.673  18.993  10.464  1.00                 C  
ATOM    673  NH1 ARG   116      64.093  18.148  11.396  1.00                 N  
ATOM    674  NH2 ARG   116      64.038  20.267  10.511  1.00                 N  
ATOM    675  N   ALA   117      66.818  18.295   7.104  1.00                 N  
ATOM    676  CA  ALA   117      68.061  18.689   7.780  1.00                 C  
ATOM    677  C   ALA   117      69.146  19.050   6.760  1.00                 C  
ATOM    678  O   ALA   117      69.888  19.976   6.991  1.00                 O  
ATOM    679  CB  ALA   117      68.546  17.572   8.692  1.00                 C  
ATOM    680  N   CYS   118      69.163  18.381   5.608  1.00                 N  
ATOM    681  CA  CYS   118      70.188  18.668   4.621  1.00                 C  
ATOM    682  C   CYS   118      69.990  20.021   3.947  1.00                 C  
ATOM    683  O   CYS   118      70.953  20.778   3.740  1.00                 O  
ATOM    684  CB  CYS   118      70.225  17.573   3.553  1.00                 C  
ATOM    685  SG  CYS   118      71.526  17.781   2.315  1.00                 S  
ATOM    686  N   ALA   119      68.753  20.271   3.547  1.00                 N  
ATOM    687  CA  ALA   119      68.394  21.505   2.856  1.00                 C  
ATOM    688  C   ALA   119      68.695  22.684   3.795  1.00                 C  
ATOM    689  O   ALA   119      69.279  23.701   3.374  1.00                 O  
ATOM    690  CB  ALA   119      66.931  21.474   2.442  1.00                 C  
ATOM    691  N   THR   120      68.280  22.561   5.058  1.00                 N  
ATOM    692  CA  THR   120      68.552  23.638   6.001  1.00                 C  
ATOM    693  C   THR   120      70.086  23.791   6.131  1.00                 C  
ATOM    694  O   THR   120      70.605  24.880   6.022  1.00                 O  
ATOM    695  CB  THR   120      67.908  23.364   7.372  1.00                 C  
ATOM    696  OG1 THR   120      66.484  23.292   7.229  1.00                 O  
ATOM    697  CG2 THR   120      68.242  24.479   8.351  1.00                 C  
ATOM    698  N   CYS   121      70.788  22.676   6.266  1.00                 N  
ATOM    699  CA  CYS   121      72.245  22.685   6.343  1.00                 C  
ATOM    700  C   CYS   121      72.851  23.446   5.137  1.00                 C  
ATOM    701  O   CYS   121      73.712  24.343   5.329  1.00                 O  
ATOM    702  CB  CYS   121      72.788  21.255   6.397  1.00                 C  
ATOM    703  SG  CYS   121      74.586  21.144   6.546  1.00                 S  
ATOM    704  N   PHE   122      72.394  23.131   3.922  1.00                 N  
ATOM    705  CA  PHE   122      72.920  23.836   2.744  1.00                 C  
ATOM    706  C   PHE   122      72.701  25.331   2.871  1.00                 C  
ATOM    707  O   PHE   122      73.621  26.137   2.615  1.00                 O  
ATOM    708  CB  PHE   122      72.262  23.310   1.467  1.00                 C  
ATOM    709  CG  PHE   122      72.757  21.957   1.043  1.00                 C  
ATOM    710  CZ  PHE   122      73.680  19.455   0.259  1.00                 C  
ATOM    711  CD1 PHE   122      71.877  20.997   0.574  1.00                 C  
ATOM    712  CE1 PHE   122      72.333  19.752   0.184  1.00                 C  
ATOM    713  CD2 PHE   122      74.103  21.644   1.112  1.00                 C  
ATOM    714  CE2 PHE   122      74.559  20.399   0.721  1.00                 C  
ATOM    715  N   GLY   123      71.476  25.703   3.239  1.00                 N  
ATOM    716  CA  GLY   123      71.157  27.104   3.334  1.00                 C  
ATOM    717  C   GLY   123      71.970  27.808   4.435  1.00                 C  
ATOM    718  O   GLY   123      72.513  28.889   4.192  1.00                 O  
ATOM    719  N   THR   124      72.096  27.186   5.603  1.00                 N  
ATOM    720  CA  THR   124      72.847  27.790   6.687  1.00                 C  
ATOM    721  C   THR   124      74.335  27.928   6.365  1.00                 C  
ATOM    722  O   THR   124      75.037  28.701   6.988  1.00                 O  
ATOM    723  CB  THR   124      72.701  26.986   7.992  1.00                 C  
ATOM    724  OG1 THR   124      73.184  25.651   7.791  1.00                 O  
ATOM    725  CG2 THR   124      71.241  26.916   8.414  1.00                 C  
ATOM    726  N   ASN   125      74.785  27.265   5.314  1.00                 N  
ATOM    727  CA  ASN   125      76.168  27.352   4.948  1.00                 C  
ATOM    728  C   ASN   125      76.461  27.976   3.599  1.00                 C  
ATOM    729  O   ASN   125      77.556  27.731   3.078  1.00                 O  
ATOM    730  CB  ASN   125      76.818  25.967   4.976  1.00                 C  
ATOM    731  CG  ASN   125      76.929  25.404   6.379  1.00                 C  
ATOM    732  OD1 ASN   125      77.781  25.826   7.162  1.00                 O  
ATOM    733  ND2 ASN   125      76.067  24.448   6.702  1.00                 N  
ATOM    734  N   GLU   126      75.499  28.718   3.022  1.00                 N  
ATOM    735  CA  GLU   126      75.715  29.421   1.745  1.00                 C  
ATOM    736  C   GLU   126      76.887  30.430   1.865  1.00                 C  
ATOM    737  O   GLU   126      77.580  30.732   0.899  1.00                 O  
ATOM    738  CB  GLU   126      74.438  30.141   1.307  1.00                 C  
ATOM    739  CD  GLU   126      73.664  28.391  -0.342  1.00                 C  
ATOM    740  CG  GLU   126      73.314  29.209   0.886  1.00                 C  
ATOM    741  OE1 GLU   126      74.108  28.986  -1.346  1.00                 O  
ATOM    742  OE2 GLU   126      73.494  27.154  -0.300  1.00                 O  
ATOM    743  N   HIS   127      77.102  30.979   3.046  1.00                 N  
ATOM    744  CA  HIS   127      78.184  31.922   3.186  1.00                 C  
ATOM    745  C   HIS   127      79.557  31.339   2.801  1.00                 C  
ATOM    746  O   HIS   127      80.457  32.100   2.394  1.00                 O  
ATOM    747  CB  HIS   127      78.255  32.447   4.621  1.00                 C  
ATOM    748  CG  HIS   127      79.298  33.501   4.828  1.00                 C  
ATOM    749  ND1 HIS   127      79.181  34.775   4.317  1.00                 N  
ATOM    750  CE1 HIS   127      80.266  35.489   4.666  1.00                 C  
ATOM    751  CD2 HIS   127      80.581  33.572   5.513  1.00                 C  
ATOM    752  NE2 HIS   127      81.110  34.773   5.384  1.00                 N  
ATOM    753  N   VAL   128      79.740  30.018   2.909  1.00                 N  
ATOM    754  CA  VAL   128      81.029  29.436   2.517  1.00                 C  
ATOM    755  C   VAL   128      80.978  28.549   1.291  1.00                 C  
ATOM    756  O   VAL   128      81.937  27.832   1.016  1.00                 O  
ATOM    757  CB  VAL   128      81.650  28.616   3.663  1.00                 C  
ATOM    758  CG1 VAL   128      81.931  29.506   4.864  1.00                 C  
ATOM    759  CG2 VAL   128      80.734  27.465   4.051  1.00                 C  
ATOM    760  N   TYR   129      79.869  28.604   0.535  1.00                 N  
ATOM    761  CA  TYR   129      79.739  27.797  -0.667  1.00                 C  
ATOM    762  C   TYR   129      80.887  28.185  -1.597  1.00                 C  
ATOM    763  O   TYR   129      81.128  29.371  -1.836  1.00                 O  
ATOM    764  CB  TYR   129      78.371  28.018  -1.315  1.00                 C  
ATOM    765  CG  TYR   129      78.145  27.196  -2.564  1.00                 C  
ATOM    766  OH  TYR   129      77.515  24.926  -5.990  1.00                 O  
ATOM    767  CZ  TYR   129      77.724  25.678  -4.858  1.00                 C  
ATOM    768  CD1 TYR   129      77.383  26.035  -2.524  1.00                 C  
ATOM    769  CE1 TYR   129      77.172  25.278  -3.660  1.00                 C  
ATOM    770  CD2 TYR   129      78.694  27.584  -3.780  1.00                 C  
ATOM    771  CE2 TYR   129      78.493  26.839  -4.926  1.00                 C  
ATOM    772  N   SER   130      81.599  27.196  -2.109  1.00                 N  
ATOM    773  CA  SER   130      82.741  27.454  -2.950  1.00                 C  
ATOM    774  C   SER   130      82.577  26.902  -4.383  1.00                 C  
ATOM    775  O   SER   130      82.636  25.689  -4.624  1.00                 O  
ATOM    776  CB  SER   130      84.008  26.860  -2.330  1.00                 C  
ATOM    777  OG  SER   130      85.127  27.049  -3.179  1.00                 O  
ATOM    778  N   PRO   131      82.474  27.816  -5.348  1.00                 N  
ATOM    779  CA  PRO   131      82.308  27.462  -6.745  1.00                 C  
ATOM    780  C   PRO   131      83.451  26.563  -7.262  1.00                 C  
ATOM    781  O   PRO   131      83.266  25.801  -8.220  1.00                 O  
ATOM    782  CB  PRO   131      82.300  28.809  -7.470  1.00                 C  
ATOM    783  CD  PRO   131      82.457  29.312  -5.135  1.00                 C  
ATOM    784  CG  PRO   131      81.866  29.789  -6.432  1.00                 C  
ATOM    785  N   ALA   132      84.618  26.624  -6.631  1.00                 N  
ATOM    786  CA  ALA   132      85.705  25.807  -7.095  1.00                 C  
ATOM    787  C   ALA   132      85.421  24.307  -6.915  1.00                 C  
ATOM    788  O   ALA   132      85.952  23.455  -7.661  1.00                 O  
ATOM    789  CB  ALA   132      86.991  26.173  -6.369  1.00                 C  
ATOM    790  N   ASN   133      84.499  24.001  -6.012  1.00                 N  
ATOM    791  CA  ASN   133      84.115  22.625  -5.731  1.00                 C  
ATOM    792  C   ASN   133      82.892  22.097  -6.473  1.00                 C  
ATOM    793  O   ASN   133      82.564  20.929  -6.348  1.00                 O  
ATOM    794  CB  ASN   133      83.868  22.433  -4.233  1.00                 C  
ATOM    795  CG  ASN   133      85.137  22.559  -3.413  1.00                 C  
ATOM    796  OD1 ASN   133      86.187  22.039  -3.791  1.00                 O  
ATOM    797  ND2 ASN   133      85.044  23.252  -2.284  1.00                 N  
ATOM    798  N   LYS   134      82.211  22.960  -7.209  1.00                 N  
ATOM    799  CA  LYS   134      80.958  22.629  -7.890  1.00                 C  
ATOM    800  C   LYS   134      80.899  21.254  -8.579  1.00                 C  
ATOM    801  O   LYS   134      79.909  20.511  -8.422  1.00                 O  
ATOM    802  CB  LYS   134      80.630  23.682  -8.951  1.00                 C  
ATOM    803  CD  LYS   134      79.032  24.548 -10.681  1.00                 C  
ATOM    804  CE  LYS   134      77.741  24.285 -11.440  1.00                 C  
ATOM    805  CG  LYS   134      79.323  23.436  -9.686  1.00                 C  
ATOM    806  NZ  LYS   134      77.443  25.367 -12.419  1.00                 N  
ATOM    807  N   HIS   135      81.908  20.976  -9.413  1.00                 N  
ATOM    808  CA  HIS   135      82.013  19.721 -10.124  1.00                 C  
ATOM    809  C   HIS   135      83.455  19.243  -9.918  1.00                 C  
ATOM    810  O   HIS   135      84.239  19.015 -10.831  1.00                 O  
ATOM    811  CB  HIS   135      81.654  19.909 -11.599  1.00                 C  
ATOM    812  CG  HIS   135      80.263  20.415 -11.823  1.00                 C  
ATOM    813  ND1 HIS   135      79.149  19.616 -11.684  1.00                 N  
ATOM    814  CE1 HIS   135      78.050  20.346 -11.948  1.00                 C  
ATOM    815  CD2 HIS   135      79.669  21.690 -12.197  1.00                 C  
ATOM    816  NE2 HIS   135      78.355  21.591 -12.256  1.00                 N  
TER
