# Supplementary material for: Comparative Single-Cell Transcriptomics Reveals Novel Genes Involved in Bivalve Embryonic Shell Formation and Questions Ontogenetic Homology of Molluscan Shell Types
Source: Front Cell Dev Biol. 2022 Jun 9;10:883755. doi: 10.3389/fcell.2022.883755 (PMC9261976; doi:10.3389/fcell.2022.883755)
Supplement: Supplementary file 1 [file DataSheet1.ZIP › Supplementary_File1/s_f_2/93c2aa7a02a51c7f.final.pdb]

ATOM      1  N   ASP  1195     -26.016  -3.923 -41.561  1.00                 N  
ATOM      2  CA  ASP  1195     -25.020  -3.904 -42.804  1.00                 C  
ATOM      3  C   ASP  1195     -24.956  -5.293 -43.391  1.00                 C  
ATOM      4  O   ASP  1195     -24.256  -5.617 -44.351  1.00                 O  
ATOM      5  CB  ASP  1195     -23.636  -3.415 -42.374  1.00                 C  
ATOM      6  CG  ASP  1195     -23.620  -1.938 -42.031  1.00                 C  
ATOM      7  OD1 ASP  1195     -24.581  -1.232 -42.402  1.00                 O  
ATOM      8  OD2 ASP  1195     -22.647  -1.487 -41.392  1.00                 O  
ATOM      9  N   HIS  1196     -25.702  -6.162 -42.720  1.00                 N  
ATOM     10  CA  HIS  1196     -25.752  -7.625 -43.057  1.00                 C  
ATOM     11  C   HIS  1196     -24.520  -8.055 -41.911  1.00                 C  
ATOM     12  O   HIS  1196     -24.545  -8.402 -40.732  1.00                 O  
ATOM     13  CB  HIS  1196     -25.473  -7.842 -44.546  1.00                 C  
ATOM     14  CG  HIS  1196     -26.511  -7.249 -45.447  1.00                 C  
ATOM     15  ND1 HIS  1196     -27.779  -7.774 -45.569  1.00                 N  
ATOM     16  CE1 HIS  1196     -28.478  -7.031 -46.446  1.00                 C  
ATOM     17  CD2 HIS  1196     -26.569  -6.116 -46.360  1.00                 C  
ATOM     18  NE2 HIS  1196     -27.758  -6.035 -46.924  1.00                 N  
ATOM     19  N   VAL  1197     -23.441  -8.085 -42.681  1.00                 N  
ATOM     20  CA  VAL  1197     -22.314  -8.578 -41.751  1.00                 C  
ATOM     21  C   VAL  1197     -21.643  -7.400 -41.133  1.00                 C  
ATOM     22  O   VAL  1197     -20.822  -7.546 -40.205  1.00                 O  
ATOM     23  CB  VAL  1197     -21.299  -9.453 -42.509  1.00                 C  
ATOM     24  CG1 VAL  1197     -20.426  -8.596 -43.413  1.00                 C  
ATOM     25  CG2 VAL  1197     -20.444 -10.245 -41.532  1.00                 C  
ATOM     26  N   THR  1198     -21.987  -6.236 -41.681  1.00                 N  
ATOM     27  CA  THR  1198     -21.366  -4.938 -41.216  1.00                 C  
ATOM     28  C   THR  1198     -20.339  -4.719 -42.364  1.00                 C  
ATOM     29  O   THR  1198     -20.491  -3.808 -43.169  1.00                 O  
ATOM     30  CB  THR  1198     -20.763  -5.074 -39.805  1.00                 C  
ATOM     31  OG1 THR  1198     -21.794  -5.423 -38.874  1.00                 O  
ATOM     32  CG2 THR  1198     -20.135  -3.761 -39.366  1.00                 C  
ATOM     33  N   ASP  1199     -19.269  -5.506 -42.341  1.00                 N  
ATOM     34  CA  ASP  1199     -18.254  -5.448 -43.335  1.00                 C  
ATOM     35  C   ASP  1199     -18.339  -5.955 -44.776  1.00                 C  
ATOM     36  O   ASP  1199     -17.352  -6.091 -45.493  1.00                 O  
ATOM     37  CB  ASP  1199     -16.990  -6.162 -42.852  1.00                 C  
ATOM     38  CG  ASP  1199     -16.295  -5.419 -41.728  1.00                 C  
ATOM     39  OD1 ASP  1199     -16.592  -4.221 -41.534  1.00                 O  
ATOM     40  OD2 ASP  1199     -15.452  -6.034 -41.041  1.00                 O  
ATOM     41  N   ASN  1200     -19.543  -6.405 -45.142  1.00                 N  
ATOM     42  CA  ASN  1200     -19.876  -7.194 -46.295  1.00                 C  
ATOM     43  C   ASN  1200     -20.281  -8.596 -45.919  1.00                 C  
ATOM     44  O   ASN  1200     -21.270  -9.135 -46.411  1.00                 O  
ATOM     45  CB  ASN  1200     -18.704  -7.228 -47.277  1.00                 C  
ATOM     46  CG  ASN  1200     -18.447  -5.882 -47.926  1.00                 C  
ATOM     47  OD1 ASN  1200     -19.361  -5.258 -48.465  1.00                 O  
ATOM     48  ND2 ASN  1200     -17.199  -5.431 -47.875  1.00                 N  
ATOM     49  N   GLU  1201     -19.477  -9.211 -45.064  1.00                 N  
ATOM     50  CA  GLU  1201     -19.790 -10.599 -44.611  1.00                 C  
ATOM     51  C   GLU  1201     -18.869 -11.491 -45.416  1.00                 C  
ATOM     52  O   GLU  1201     -18.031 -12.186 -44.850  1.00                 O  
ATOM     53  CB  GLU  1201     -21.273 -10.911 -44.824  1.00                 C  
ATOM     54  CD  GLU  1201     -23.183 -12.530 -44.494  1.00                 C  
ATOM     55  CG  GLU  1201     -21.697 -12.282 -44.325  1.00                 C  
ATOM     56  OE1 GLU  1201     -23.877 -11.637 -45.023  1.00                 O  
ATOM     57  OE2 GLU  1201     -23.653 -13.617 -44.096  1.00                 O  
ATOM     58  N   SER  1202     -18.985 -11.443 -46.743  1.00                 N  
ATOM     59  CA  SER  1202     -18.127 -12.282 -47.584  1.00                 C  
ATOM     60  C   SER  1202     -16.687 -11.771 -47.548  1.00                 C  
ATOM     61  O   SER  1202     -15.773 -12.579 -47.357  1.00                 O  
ATOM     62  CB  SER  1202     -18.650 -12.312 -49.022  1.00                 C  
ATOM     63  OG  SER  1202     -19.908 -12.959 -49.093  1.00                 O  
ATOM     64  N   ASP  1203     -16.478 -10.466 -47.653  1.00                 N  
ATOM     65  CA  ASP  1203     -15.199  -9.860 -47.590  1.00                 C  
ATOM     66  C   ASP  1203     -14.410  -9.960 -46.261  1.00                 C  
ATOM     67  O   ASP  1203     -13.201  -9.787 -46.202  1.00                 O  
ATOM     68  CB  ASP  1203     -15.296  -8.369 -47.918  1.00                 C  
ATOM     69  CG  ASP  1203     -15.582  -8.113 -49.385  1.00                 C  
ATOM     70  OD1 ASP  1203     -15.433  -9.054 -50.192  1.00                 O  
ATOM     71  OD2 ASP  1203     -15.956  -6.971 -49.727  1.00                 O  
ATOM     72  N   THR  1204     -15.163 -10.163 -45.186  1.00                 N  
ATOM     73  CA  THR  1204     -14.521 -10.204 -43.867  1.00                 C  
ATOM     74  C   THR  1204     -14.321 -11.569 -43.401  1.00                 C  
ATOM     75  O   THR  1204     -14.586 -11.861 -42.237  1.00                 O  
ATOM     76  CB  THR  1204     -15.341  -9.433 -42.816  1.00                 C  
ATOM     77  OG1 THR  1204     -15.459  -8.060 -43.210  1.00                 O  
ATOM     78  CG2 THR  1204     -14.657  -9.492 -41.459  1.00                 C  
ATOM     79  N   GLU  1205     -13.875 -12.450 -44.285  1.00                 N  
ATOM     80  CA  GLU  1205     -13.829 -13.941 -43.896  1.00                 C  
ATOM     81  C   GLU  1205     -12.844 -14.186 -42.780  1.00                 C  
ATOM     82  O   GLU  1205     -11.673 -13.840 -42.972  1.00                 O  
ATOM     83  CB  GLU  1205     -13.469 -14.800 -45.109  1.00                 C  
ATOM     84  CD  GLU  1205     -15.792 -15.562 -45.744  1.00                 C  
ATOM     85  CG  GLU  1205     -14.539 -14.832 -46.188  1.00                 C  
ATOM     86  OE1 GLU  1205     -15.695 -16.405 -44.828  1.00                 O  
ATOM     87  OE2 GLU  1205     -16.870 -15.291 -46.313  1.00                 O  
ATOM     88  N   THR  1206     -13.263 -14.748 -41.648  1.00                 N  
ATOM     89  CA  THR  1206     -12.320 -14.918 -40.549  1.00                 C  
ATOM     90  C   THR  1206     -11.475 -16.191 -40.690  1.00                 C  
ATOM     91  O   THR  1206     -11.911 -17.334 -40.859  1.00                 O  
ATOM     92  CB  THR  1206     -13.040 -14.955 -39.188  1.00                 C  
ATOM     93  OG1 THR  1206     -13.740 -13.722 -38.981  1.00                 O  
ATOM     94  CG2 THR  1206     -12.037 -15.141 -38.060  1.00                 C  
ATOM     95  N   ASP  1207     -10.177 -15.924 -40.807  1.00                 N  
ATOM     96  CA  ASP  1207      -9.196 -17.061 -40.848  1.00                 C  
ATOM     97  C   ASP  1207      -9.577 -18.087 -41.947  1.00                 C  
ATOM     98  O   ASP  1207      -9.825 -19.232 -41.638  1.00                 O  
ATOM     99  CB  ASP  1207      -9.121 -17.753 -39.486  1.00                 C  
ATOM    100  CG  ASP  1207      -7.929 -18.683 -39.370  1.00                 C  
ATOM    101  OD1 ASP  1207      -6.929 -18.459 -40.083  1.00                 O  
ATOM    102  OD2 ASP  1207      -7.995 -19.636 -38.565  1.00                 O  
ATOM    103  N   SER  1208      -9.645 -17.646 -43.197  1.00                 N  
ATOM    104  CA  SER  1208      -9.990 -18.474 -44.285  1.00                 C  
ATOM    105  C   SER  1208     -11.629 -18.669 -44.450  1.00                 C  
ATOM    106  O   SER  1208     -12.275 -18.357 -45.442  1.00                 O  
ATOM    107  CB  SER  1208      -9.333 -19.848 -44.142  1.00                 C  
ATOM    108  OG  SER  1208      -7.920 -19.741 -44.150  1.00                 O  
ATOM    109  N   ASP  1209     -12.059 -19.354 -43.406  1.00                 N  
ATOM    110  CA  ASP  1209     -13.498 -19.680 -43.462  1.00                 C  
ATOM    111  C   ASP  1209     -14.402 -19.375 -42.280  1.00                 C  
ATOM    112  O   ASP  1209     -15.472 -19.945 -42.094  1.00                 O  
ATOM    113  CB  ASP  1209     -13.699 -21.172 -43.736  1.00                 C  
ATOM    114  CG  ASP  1209     -13.153 -22.047 -42.625  1.00                 C  
ATOM    115  OD1 ASP  1209     -12.526 -21.501 -41.692  1.00                 O  
ATOM    116  OD2 ASP  1209     -13.352 -23.278 -42.686  1.00                 O  
ATOM    117  N   PHE  1210     -14.033 -18.310 -41.579  1.00                 N  
ATOM    118  CA  PHE  1210     -15.115 -17.862 -40.543  1.00                 C  
ATOM    119  C   PHE  1210     -14.553 -18.253 -39.201  1.00                 C  
ATOM    120  O   PHE  1210     -14.397 -17.397 -38.317  1.00                 O  
ATOM    121  CB  PHE  1210     -16.460 -18.523 -40.853  1.00                 C  
ATOM    122  CG  PHE  1210     -17.563 -18.121 -39.916  1.00                 C  
ATOM    123  CZ  PHE  1210     -19.604 -17.381 -38.180  1.00                 C  
ATOM    124  CD1 PHE  1210     -18.206 -16.904 -40.064  1.00                 C  
ATOM    125  CE1 PHE  1210     -19.222 -16.534 -39.203  1.00                 C  
ATOM    126  CD2 PHE  1210     -17.957 -18.958 -38.888  1.00                 C  
ATOM    127  CE2 PHE  1210     -18.972 -18.587 -38.027  1.00                 C  
ATOM    128  N   GLU  1211     -14.210 -19.525 -39.112  1.00                 N  
ATOM    129  CA  GLU  1211     -13.503 -19.966 -37.819  1.00                 C  
ATOM    130  C   GLU  1211     -14.536 -19.977 -36.611  1.00                 C  
ATOM    131  O   GLU  1211     -14.948 -19.088 -35.859  1.00                 O  
ATOM    132  CB  GLU  1211     -12.323 -19.042 -37.512  1.00                 C  
ATOM    133  CD  GLU  1211     -10.814 -20.766 -36.447  1.00                 C  
ATOM    134  CG  GLU  1211     -11.528 -19.439 -36.278  1.00                 C  
ATOM    135  OE1 GLU  1211     -10.195 -20.976 -37.511  1.00                 O  
ATOM    136  OE2 GLU  1211     -10.874 -21.596 -35.515  1.00                 O  
ATOM    137  N   GLU  1212     -15.011 -21.202 -36.594  1.00                 N  
ATOM    138  CA  GLU  1212     -15.982 -21.822 -35.617  1.00                 C  
ATOM    139  C   GLU  1212     -15.193 -22.057 -34.382  1.00                 C  
ATOM    140  O   GLU  1212     -15.005 -23.178 -33.951  1.00                 O  
ATOM    141  CB  GLU  1212     -16.585 -23.102 -36.200  1.00                 C  
ATOM    142  CD  GLU  1212     -16.645 -22.745 -38.700  1.00                 C  
ATOM    143  CG  GLU  1212     -17.456 -22.875 -37.425  1.00                 C  
ATOM    144  OE1 GLU  1212     -15.402 -22.842 -38.626  1.00                 O  
ATOM    145  OE2 GLU  1212     -17.253 -22.547 -39.773  1.00                 O  
ATOM    146  N   VAL  1213     -14.681 -21.009 -33.796  1.00                 N  
ATOM    147  CA  VAL  1213     -13.877 -21.170 -32.521  1.00                 C  
ATOM    148  C   VAL  1213     -12.709 -22.032 -32.112  1.00                 C  
ATOM    149  O   VAL  1213     -12.679 -22.426 -30.950  1.00                 O  
ATOM    150  CB  VAL  1213     -14.778 -21.545 -31.329  1.00                 C  
ATOM    151  CG1 VAL  1213     -13.943 -21.747 -30.074  1.00                 C  
ATOM    152  CG2 VAL  1213     -15.836 -20.476 -31.104  1.00                 C  
ATOM    153  N   CYS  1214     -11.821 -22.406 -33.031  1.00                 N  
ATOM    154  CA  CYS  1214     -10.761 -23.324 -32.823  1.00                 C  
ATOM    155  C   CYS  1214     -11.299 -24.744 -32.468  1.00                 C  
ATOM    156  O   CYS  1214     -10.929 -25.748 -33.070  1.00                 O  
ATOM    157  CB  CYS  1214      -9.831 -22.827 -31.714  1.00                 C  
ATOM    158  SG  CYS  1214      -8.958 -21.293 -32.104  1.00                 S  
ATOM    159  N   THR  1215     -12.143 -24.796 -31.446  1.00                 N  
ATOM    160  CA  THR  1215     -12.693 -26.087 -31.069  1.00                 C  
ATOM    161  C   THR  1215     -13.949 -26.101 -31.945  1.00                 C  
ATOM    162  O   THR  1215     -14.085 -25.179 -32.757  1.00                 O  
ATOM    163  CB  THR  1215     -12.947 -26.171 -29.552  1.00                 C  
ATOM    164  OG1 THR  1215     -13.960 -25.228 -29.182  1.00                 O  
ATOM    165  CG2 THR  1215     -11.676 -25.849 -28.781  1.00                 C  
ATOM    166  N   ALA  1216     -14.729 -27.163 -31.900  1.00                 N  
ATOM    167  CA  ALA  1216     -15.891 -27.352 -32.683  1.00                 C  
ATOM    168  C   ALA  1216     -17.039 -26.311 -32.552  1.00                 C  
ATOM    169  O   ALA  1216     -17.493 -25.912 -31.480  1.00                 O  
ATOM    170  CB  ALA  1216     -16.511 -28.710 -32.392  1.00                 C  
ATOM    171  N   VAL  1217     -17.514 -25.915 -33.734  1.00                 N  
ATOM    172  CA  VAL  1217     -18.584 -24.958 -33.888  1.00                 C  
ATOM    173  C   VAL  1217     -19.924 -25.689 -33.636  1.00                 C  
ATOM    174  O   VAL  1217     -20.777 -25.918 -34.496  1.00                 O  
ATOM    175  CB  VAL  1217     -18.556 -24.299 -35.280  1.00                 C  
ATOM    176  CG1 VAL  1217     -19.696 -23.302 -35.420  1.00                 C  
ATOM    177  CG2 VAL  1217     -17.217 -23.621 -35.521  1.00                 C  
ATOM    178  N   ILE  1218     -20.032 -26.096 -32.374  1.00                 N  
ATOM    179  CA  ILE  1218     -21.166 -26.804 -31.798  1.00                 C  
ATOM    180  C   ILE  1218     -21.513 -25.946 -30.564  1.00                 C  
ATOM    181  O   ILE  1218     -21.536 -26.390 -29.425  1.00                 O  
ATOM    182  CB  ILE  1218     -20.812 -28.267 -31.474  1.00                 C  
ATOM    183  CD1 ILE  1218     -19.337 -29.697 -29.964  1.00                 C  
ATOM    184  CG1 ILE  1218     -19.584 -28.330 -30.563  1.00                 C  
ATOM    185  CG2 ILE  1218     -20.610 -29.063 -32.754  1.00                 C  
ATOM    186  N   GLN  1219     -21.835 -24.687 -30.837  1.00                 N  
ATOM    187  CA  GLN  1219     -22.267 -23.858 -29.666  1.00                 C  
ATOM    188  C   GLN  1219     -21.081 -23.554 -28.695  1.00                 C  
ATOM    189  O   GLN  1219     -21.185 -23.395 -27.473  1.00                 O  
ATOM    190  CB  GLN  1219     -23.391 -24.558 -28.900  1.00                 C  
ATOM    191  CD  GLN  1219     -25.346 -23.498 -30.099  1.00                 C  
ATOM    192  CG  GLN  1219     -24.650 -24.791 -29.720  1.00                 C  
ATOM    193  OE1 GLN  1219     -25.782 -22.740 -29.233  1.00                 O  
ATOM    194  NE2 GLN  1219     -25.451 -23.243 -31.398  1.00                 N  
ATOM    195  N   ASN  1220     -19.933 -23.448 -29.354  1.00                 N  
ATOM    196  CA  ASN  1220     -18.707 -23.105 -28.570  1.00                 C  
ATOM    197  C   ASN  1220     -18.161 -24.490 -28.338  1.00                 C  
ATOM    198  O   ASN  1220     -17.254 -24.891 -29.058  1.00                 O  
ATOM    199  CB  ASN  1220     -19.076 -22.298 -27.324  1.00                 C  
ATOM    200  CG  ASN  1220     -17.869 -21.660 -26.664  1.00                 C  
ATOM    201  OD1 ASN  1220     -16.931 -21.237 -27.340  1.00                 O  
ATOM    202  ND2 ASN  1220     -17.890 -21.590 -25.338  1.00                 N  
ATOM    203  N   THR  1221     -18.732 -25.251 -27.422  1.00                 N  
ATOM    204  CA  THR  1221     -18.292 -26.580 -27.089  1.00                 C  
ATOM    205  C   THR  1221     -18.798 -27.211 -26.233  1.00                 C  
ATOM    206  O   THR  1221     -17.829 -26.896 -25.536  1.00                 O  
ATOM    207  CB  THR  1221     -16.801 -26.601 -26.703  1.00                 C  
ATOM    208  OG1 THR  1221     -16.377 -27.954 -26.495  1.00                 O  
ATOM    209  CG2 THR  1221     -16.573 -25.817 -25.419  1.00                 C  
ATOM    210  N   TYR  1222     -19.814 -27.951 -25.740  1.00                 N  
ATOM    211  CA  TYR  1222     -21.580 -28.478 -26.925  1.00                 C  
ATOM    212  C   TYR  1222     -22.432 -27.796 -25.871  1.00                 C  
ATOM    213  O   TYR  1222     -23.194 -28.360 -25.104  1.00                 O  
ATOM    214  CB  TYR  1222     -21.652 -29.992 -27.136  1.00                 C  
ATOM    215  CG  TYR  1222     -22.777 -30.431 -28.045  1.00                 C  
ATOM    216  OH  TYR  1222     -25.862 -31.634 -30.560  1.00                 O  
ATOM    217  CZ  TYR  1222     -24.842 -31.236 -29.727  1.00                 C  
ATOM    218  CD1 TYR  1222     -22.698 -30.237 -29.418  1.00                 C  
ATOM    219  CE1 TYR  1222     -23.722 -30.635 -30.257  1.00                 C  
ATOM    220  CD2 TYR  1222     -23.914 -31.039 -27.528  1.00                 C  
ATOM    221  CE2 TYR  1222     -24.947 -31.443 -28.352  1.00                 C  
ATOM    222  N   ALA  1223     -22.290 -26.477 -25.873  1.00                 N  
ATOM    223  CA  ALA  1223     -23.163 -25.709 -24.859  1.00                 C  
ATOM    224  C   ALA  1223     -22.596 -25.739 -23.480  1.00                 C  
ATOM    225  O   ALA  1223     -22.537 -24.729 -22.773  1.00                 O  
ATOM    226  CB  ALA  1223     -24.574 -26.277 -24.837  1.00                 C  
ATOM    227  N   ALA  1224     -22.150 -26.923 -23.072  1.00                 N  
ATOM    228  CA  ALA  1224     -21.622 -27.058 -21.658  1.00                 C  
ATOM    229  C   ALA  1224     -20.174 -26.583 -21.731  1.00                 C  
ATOM    230  O   ALA  1224     -19.372 -27.131 -22.471  1.00                 O  
ATOM    231  CB  ALA  1224     -21.762 -28.493 -21.174  1.00                 C  
ATOM    232  N   PRO  1225     -19.810 -25.663 -20.846  1.00                 N  
ATOM    233  CA  PRO  1225     -18.445 -25.142 -20.836  1.00                 C  
ATOM    234  C   PRO  1225     -17.501 -26.312 -20.551  1.00                 C  
ATOM    235  O   PRO  1225     -16.644 -26.591 -21.387  1.00                 O  
ATOM    236  CB  PRO  1225     -18.455 -24.098 -19.717  1.00                 C  
ATOM    237  CD  PRO  1225     -20.729 -24.818 -19.916  1.00                 C  
ATOM    238  CG  PRO  1225     -19.865 -23.612 -19.673  1.00                 C  
ATOM    239  N   PRO  1226     -17.655 -26.980 -19.398  1.00                 N  
ATOM    240  CA  PRO  1226     -16.923 -28.058 -18.934  1.00                 C  
ATOM    241  C   PRO  1226     -17.750 -28.236 -17.820  1.00                 C  
ATOM    242  O   PRO  1226     -17.557 -27.356 -16.977  1.00                 O  
ATOM    243  CB  PRO  1226     -15.522 -27.485 -18.711  1.00                 C  
ATOM    244  CD  PRO  1226     -16.816 -25.700 -19.641  1.00                 C  
ATOM    245  CG  PRO  1226     -15.445 -26.315 -19.633  1.00                 C  
ATOM    246  N   LEU  1227     -18.614 -29.235 -17.658  1.00                 N  
ATOM    247  CA  LEU  1227     -19.545 -29.579 -16.642  1.00                 C  
ATOM    248  C   LEU  1227     -19.898 -28.019 -16.166  1.00                 C  
ATOM    249  O   LEU  1227     -19.276 -27.359 -15.342  1.00                 O  
ATOM    250  CB  LEU  1227     -18.893 -30.499 -15.607  1.00                 C  
ATOM    251  CG  LEU  1227     -18.432 -31.867 -16.112  1.00                 C  
ATOM    252  CD1 LEU  1227     -17.691 -32.622 -15.019  1.00                 C  
ATOM    253  CD2 LEU  1227     -19.615 -32.684 -16.609  1.00                 C  
ATOM    254  N   GLY  1228     -20.777 -27.485 -17.009  1.00                 N  
ATOM    255  CA  GLY  1228     -21.529 -26.363 -17.049  1.00                 C  
ATOM    256  C   GLY  1228     -22.526 -26.331 -15.912  1.00                 C  
ATOM    257  O   GLY  1228     -23.480 -27.085 -16.115  1.00                 O  
ATOM    258  N   ASN  1229     -22.443 -25.516 -14.860  1.00                 N  
ATOM    259  CA  ASN  1229     -23.487 -25.673 -13.867  1.00                 C  
ATOM    260  C   ASN  1229     -24.918 -25.453 -14.111  1.00                 C  
ATOM    261  O   ASN  1229     -25.811 -25.920 -13.388  1.00                 O  
ATOM    262  CB  ASN  1229     -23.211 -24.782 -12.654  1.00                 C  
ATOM    263  CG  ASN  1229     -22.069 -25.298 -11.800  1.00                 C  
ATOM    264  OD1 ASN  1229     -21.706 -26.472 -11.876  1.00                 O  
ATOM    265  ND2 ASN  1229     -21.500 -24.421 -10.982  1.00                 N  
ATOM    266  N   THR  1230     -25.103 -24.662 -15.152  1.00                 N  
ATOM    267  CA  THR  1230     -26.544 -24.336 -15.685  1.00                 C  
ATOM    268  C   THR  1230     -27.246 -23.243 -14.816  1.00                 C  
ATOM    269  O   THR  1230     -28.124 -23.485 -13.989  1.00                 O  
ATOM    270  CB  THR  1230     -27.430 -25.595 -15.723  1.00                 C  
ATOM    271  OG1 THR  1230     -26.707 -26.673 -16.331  1.00                 O  
ATOM    272  CG2 THR  1230     -28.690 -25.336 -16.535  1.00                 C  
ATOM    273  N   SER  1231     -26.784 -22.016 -15.021  1.00                 N  
ATOM    274  CA  SER  1231     -27.373 -20.920 -14.242  1.00                 C  
ATOM    275  C   SER  1231     -27.108 -21.034 -12.765  1.00                 C  
ATOM    276  O   SER  1231     -27.970 -20.724 -11.940  1.00                 O  
ATOM    277  CB  SER  1231     -28.884 -20.851 -14.472  1.00                 C  
ATOM    278  OG  SER  1231     -29.182 -20.591 -15.833  1.00                 O  
ATOM    279  N   PRO  1232     -25.907 -21.490 -12.427  1.00                 N  
ATOM    280  CA  PRO  1232     -25.541 -21.674 -10.999  1.00                 C  
ATOM    281  C   PRO  1232     -24.868 -20.287 -10.889  1.00                 C  
ATOM    282  O   PRO  1232     -24.081 -19.888 -11.753  1.00                 O  
ATOM    283  CB  PRO  1232     -24.641 -22.911 -11.004  1.00                 C  
ATOM    284  CD  PRO  1232     -25.014 -22.315 -13.292  1.00                 C  
ATOM    285  CG  PRO  1232     -24.000 -22.901 -12.351  1.00                 C  
ATOM    286  N   THR  1233     -25.196 -19.573  -9.820  1.00                 N  
ATOM    287  CA  THR  1233     -24.699 -18.241  -9.603  1.00                 C  
ATOM    288  C   THR  1233     -23.329 -17.858  -9.958  1.00                 C  
ATOM    289  O   THR  1233     -22.437 -18.344  -9.262  1.00                 O  
ATOM    290  CB  THR  1233     -24.806 -17.833  -8.122  1.00                 C  
ATOM    291  OG1 THR  1233     -26.176 -17.888  -7.706  1.00                 O  
ATOM    292  CG2 THR  1233     -24.293 -16.415  -7.922  1.00                 C  
ATOM    293  N   LEU  1234     -23.068 -17.021 -10.966  1.00                 N  
ATOM    294  CA  LEU  1234     -21.570 -16.805 -11.143  1.00                 C  
ATOM    295  C   LEU  1234     -20.603 -16.172 -10.195  1.00                 C  
ATOM    296  O   LEU  1234     -20.299 -16.696  -9.130  1.00                 O  
ATOM    297  CB  LEU  1234     -21.293 -15.980 -12.401  1.00                 C  
ATOM    298  CG  LEU  1234     -19.823 -15.688 -12.710  1.00                 C  
ATOM    299  CD1 LEU  1234     -19.056 -16.979 -12.949  1.00                 C  
ATOM    300  CD2 LEU  1234     -19.699 -14.768 -13.915  1.00                 C  
ATOM    301  N   GLY  1235     -20.166 -14.967 -10.541  1.00                 N  
ATOM    302  CA  GLY  1235     -19.233 -14.267  -9.659  1.00                 C  
ATOM    303  C   GLY  1235     -20.006 -13.045  -9.251  1.00                 C  
ATOM    304  O   GLY  1235     -19.525 -11.950  -9.510  1.00                 O  
ATOM    305  N   GLN  1236     -21.207 -13.176  -8.702  1.00                 N  
ATOM    306  CA  GLN  1236     -22.034 -12.087  -8.332  1.00                 C  
ATOM    307  C   GLN  1236     -22.280 -11.191  -9.685  1.00                 C  
ATOM    308  O   GLN  1236     -21.863 -10.044  -9.735  1.00                 O  
ATOM    309  CB  GLN  1236     -21.382 -11.276  -7.210  1.00                 C  
ATOM    310  CD  GLN  1236     -20.004 -13.008  -5.992  1.00                 C  
ATOM    311  CG  GLN  1236     -21.180 -12.054  -5.920  1.00                 C  
ATOM    312  OE1 GLN  1236     -18.906 -12.625  -6.396  1.00                 O  
ATOM    313  NE2 GLN  1236     -20.232 -14.256  -5.602  1.00                 N  
ATOM    314  N   GLU  1237     -22.866 -11.808 -10.709  1.00                 N  
ATOM    315  CA  GLU  1237     -23.060 -11.319 -11.983  1.00                 C  
ATOM    316  C   GLU  1237     -24.039 -10.767 -12.779  1.00                 C  
ATOM    317  O   GLU  1237     -24.995 -11.542 -12.924  1.00                 O  
ATOM    318  CB  GLU  1237     -22.718 -12.386 -13.024  1.00                 C  
ATOM    319  CD  GLU  1237     -22.487 -12.992 -15.466  1.00                 C  
ATOM    320  CG  GLU  1237     -22.853 -11.915 -14.463  1.00                 C  
ATOM    321  OE1 GLU  1237     -23.049 -14.104 -15.375  1.00                 O  
ATOM    322  OE2 GLU  1237     -21.639 -12.725 -16.342  1.00                 O  
ATOM    323  N   GLU  1238     -24.052  -9.488 -13.201  1.00                 N  
ATOM    324  CA  GLU  1238     -25.361  -8.885 -13.981  1.00                 C  
ATOM    325  C   GLU  1238     -24.400  -8.305 -15.327  1.00                 C  
ATOM    326  O   GLU  1238     -23.267  -7.828 -15.381  1.00                 O  
ATOM    327  CB  GLU  1238     -26.091  -7.871 -13.098  1.00                 C  
ATOM    328  CD  GLU  1238     -28.088  -6.356 -12.790  1.00                 C  
ATOM    329  CG  GLU  1238     -27.357  -7.305 -13.719  1.00                 C  
ATOM    330  OE1 GLU  1238     -27.655  -6.211 -11.628  1.00                 O  
ATOM    331  OE2 GLU  1238     -29.095  -5.757 -13.224  1.00                 O  
ATOM    332  N   GLU  1239     -25.124  -8.559 -16.412  1.00                 N  
ATOM    333  CA  GLU  1239     -24.859  -8.194 -17.727  1.00                 C  
ATOM    334  C   GLU  1239     -25.531  -6.927 -18.066  1.00                 C  
ATOM    335  O   GLU  1239     -26.696  -6.682 -17.755  1.00                 O  
ATOM    336  CB  GLU  1239     -25.299  -9.299 -18.689  1.00                 C  
ATOM    337  CD  GLU  1239     -24.967 -11.659 -19.526  1.00                 C  
ATOM    338  CG  GLU  1239     -24.521 -10.597 -18.541  1.00                 C  
ATOM    339  OE1 GLU  1239     -26.012 -11.461 -20.181  1.00                 O  
ATOM    340  OE2 GLU  1239     -24.273 -12.691 -19.642  1.00                 O  
ATOM    341  N   LEU  1240     -24.782  -6.079 -18.758  1.00                 N  
ATOM    342  CA  LEU  1240     -25.355  -4.673 -19.082  1.00                 C  
ATOM    343  C   LEU  1240     -24.936  -4.349 -20.592  1.00                 C  
ATOM    344  O   LEU  1240     -23.900  -4.859 -21.013  1.00                 O  
ATOM    345  CB  LEU  1240     -24.823  -3.636 -18.091  1.00                 C  
ATOM    346  CG  LEU  1240     -25.196  -3.849 -16.622  1.00                 C  
ATOM    347  CD1 LEU  1240     -24.442  -2.875 -15.729  1.00                 C  
ATOM    348  CD2 LEU  1240     -26.696  -3.698 -16.421  1.00                 C  
ATOM    349  N   GLU  1241     -25.572  -3.375 -21.233  1.00                 N  
ATOM    350  CA  GLU  1241     -24.817  -3.049 -22.481  1.00                 C  
ATOM    351  C   GLU  1241     -24.784  -1.467 -22.554  1.00                 C  
ATOM    352  O   GLU  1241     -25.722  -0.691 -22.288  1.00                 O  
ATOM    353  CB  GLU  1241     -25.489  -3.691 -23.697  1.00                 C  
ATOM    354  CD  GLU  1241     -26.168  -5.811 -24.890  1.00                 C  
ATOM    355  CG  GLU  1241     -25.507  -5.211 -23.665  1.00                 C  
ATOM    356  OE1 GLU  1241     -26.756  -5.045 -25.683  1.00                 O  
ATOM    357  OE2 GLU  1241     -26.099  -7.046 -25.058  1.00                 O  
ATOM    358  N   VAL  1242     -23.558  -1.056 -22.875  1.00                 N  
ATOM    359  CA  VAL  1242     -23.110   0.292 -23.111  1.00                 C  
ATOM    360  C   VAL  1242     -22.696   0.490 -24.519  1.00                 C  
ATOM    361  O   VAL  1242     -21.984  -0.233 -25.214  1.00                 O  
ATOM    362  CB  VAL  1242     -21.948   0.672 -22.175  1.00                 C  
ATOM    363  CG1 VAL  1242     -21.468   2.086 -22.468  1.00                 C  
ATOM    364  CG2 VAL  1242     -22.371   0.541 -20.720  1.00                 C  
ATOM    365  N   PHE  1243     -23.390   1.509 -25.010  1.00                 N  
ATOM    366  CA  PHE  1243     -23.426   2.129 -26.425  1.00                 C  
ATOM    367  C   PHE  1243     -22.153   2.970 -26.598  1.00                 C  
ATOM    368  O   PHE  1243     -22.301   4.088 -26.106  1.00                 O  
ATOM    369  CB  PHE  1243     -24.693   2.966 -26.611  1.00                 C  
ATOM    370  CG  PHE  1243     -24.847   3.533 -27.993  1.00                 C  
ATOM    371  CZ  PHE  1243     -25.131   4.589 -30.549  1.00                 C  
ATOM    372  CD1 PHE  1243     -25.254   2.730 -29.045  1.00                 C  
ATOM    373  CE1 PHE  1243     -25.396   3.252 -30.317  1.00                 C  
ATOM    374  CD2 PHE  1243     -24.586   4.869 -28.242  1.00                 C  
ATOM    375  CE2 PHE  1243     -24.728   5.391 -29.514  1.00                 C  
ATOM    376  N   LEU  1244     -21.038   2.619 -27.245  1.00                 N  
ATOM    377  CA  LEU  1244     -20.201   4.077 -26.941  1.00                 C  
ATOM    378  C   LEU  1244     -19.602   4.377 -28.341  1.00                 C  
ATOM    379  O   LEU  1244     -18.984   3.596 -29.070  1.00                 O  
ATOM    380  CB  LEU  1244     -19.176   3.883 -25.822  1.00                 C  
ATOM    381  CG  LEU  1244     -19.734   3.492 -24.452  1.00                 C  
ATOM    382  CD1 LEU  1244     -18.606   3.175 -23.482  1.00                 C  
ATOM    383  CD2 LEU  1244     -20.616   4.599 -23.894  1.00                 C  
ATOM    384  N   GLU  1245     -19.841   5.640 -28.673  1.00                 N  
ATOM    385  CA  GLU  1245     -19.246   6.338 -29.844  1.00                 C  
ATOM    386  C   GLU  1245     -17.994   6.298 -30.650  1.00                 C  
ATOM    387  O   GLU  1245     -17.834   6.840 -31.755  1.00                 O  
ATOM    388  CB  GLU  1245     -19.158   7.843 -29.583  1.00                 C  
ATOM    389  CD  GLU  1245     -18.614  10.138 -30.486  1.00                 C  
ATOM    390  CG  GLU  1245     -18.620   8.646 -30.756  1.00                 C  
ATOM    391  OE1 GLU  1245     -19.005  10.542 -29.371  1.00                 O  
ATOM    392  OE2 GLU  1245     -18.217  10.903 -31.390  1.00                 O  
ATOM    393  N   LYS  1246     -17.014   5.646 -30.041  1.00                 N  
ATOM    394  CA  LYS  1246     -15.619   5.541 -30.651  1.00                 C  
ATOM    395  C   LYS  1246     -15.168   6.886 -31.349  1.00                 C  
ATOM    396  O   LYS  1246     -15.213   7.051 -32.565  1.00                 O  
ATOM    397  CB  LYS  1246     -15.562   4.397 -31.665  1.00                 C  
ATOM    398  CD  LYS  1246     -13.413   3.289 -30.992  1.00                 C  
ATOM    399  CE  LYS  1246     -11.946   3.099 -31.342  1.00                 C  
ATOM    400  CG  LYS  1246     -14.155   4.021 -32.098  1.00                 C  
ATOM    401  NZ  LYS  1246     -11.770   2.270 -32.566  1.00                 N  
ATOM    402  N   GLN  1247     -14.895   7.866 -30.497  1.00                 N  
ATOM    403  CA  GLN  1247     -14.382   9.132 -30.754  1.00                 C  
ATOM    404  C   GLN  1247     -13.143   9.171 -31.587  1.00                 C  
ATOM    405  O   GLN  1247     -12.873   8.224 -32.328  1.00                 O  
ATOM    406  CB  GLN  1247     -14.082   9.864 -29.445  1.00                 C  
ATOM    407  CD  GLN  1247     -14.978  10.901 -27.323  1.00                 C  
ATOM    408  CG  GLN  1247     -15.316  10.203 -28.626  1.00                 C  
ATOM    409  OE1 GLN  1247     -15.857  11.439 -26.650  1.00                 O  
ATOM    410  NE2 GLN  1247     -13.700  10.895 -26.964  1.00                 N  
ATOM    411  N   ASN  1248     -12.402  10.275 -31.559  1.00                 N  
ATOM    412  CA  ASN  1248     -11.226  10.440 -32.417  1.00                 C  
ATOM    413  C   ASN  1248     -10.151   9.549 -31.665  1.00                 C  
ATOM    414  O   ASN  1248      -9.406   8.708 -32.189  1.00                 O  
ATOM    415  CB  ASN  1248     -10.871  11.921 -32.560  1.00                 C  
ATOM    416  CG  ASN  1248     -11.853  12.674 -33.437  1.00                 C  
ATOM    417  OD1 ASN  1248     -12.582  12.073 -34.226  1.00                 O  
ATOM    418  ND2 ASN  1248     -11.875  13.994 -33.300  1.00                 N  
ATOM    419  N   GLY  1249     -10.122   9.833 -30.364  1.00                 N  
ATOM    420  CA  GLY  1249      -9.092   9.083 -29.581  1.00                 C  
ATOM    421  C   GLY  1249      -9.642   7.676 -29.139  1.00                 C  
ATOM    422  O   GLY  1249      -9.014   6.956 -28.366  1.00                 O  
ATOM    423  N   SER  1250     -10.775   7.295 -29.726  1.00                 N  
ATOM    424  CA  SER  1250     -11.187   5.921 -29.334  1.00                 C  
ATOM    425  C   SER  1250     -12.441   5.844 -28.434  1.00                 C  
ATOM    426  O   SER  1250     -13.212   6.833 -28.351  1.00                 O  
ATOM    427  CB  SER  1250     -10.045   5.205 -28.611  1.00                 C  
ATOM    428  OG  SER  1250      -9.774   5.811 -27.359  1.00                 O  
ATOM    429  N   PHE  1251     -12.658   4.651 -27.896  1.00                 N  
ATOM    430  CA  PHE  1251     -13.890   4.440 -27.109  1.00                 C  
ATOM    431  C   PHE  1251     -13.934   4.994 -25.755  1.00                 C  
ATOM    432  O   PHE  1251     -15.002   5.234 -25.171  1.00                 O  
ATOM    433  CB  PHE  1251     -14.192   2.946 -26.976  1.00                 C  
ATOM    434  CG  PHE  1251     -13.165   2.188 -26.183  1.00                 C  
ATOM    435  CZ  PHE  1251     -11.261   0.786 -24.722  1.00                 C  
ATOM    436  CD1 PHE  1251     -13.378   1.897 -24.847  1.00                 C  
ATOM    437  CE1 PHE  1251     -12.433   1.200 -24.118  1.00                 C  
ATOM    438  CD2 PHE  1251     -11.987   1.767 -26.773  1.00                 C  
ATOM    439  CE2 PHE  1251     -11.042   1.070 -26.044  1.00                 C  
ATOM    440  N   GLY  1252     -12.724   5.198 -25.265  1.00                 N  
ATOM    441  CA  GLY  1252     -12.612   5.926 -23.851  1.00                 C  
ATOM    442  C   GLY  1252     -12.125   5.129 -22.631  1.00                 C  
ATOM    443  O   GLY  1252     -11.669   5.703 -21.654  1.00                 O  
ATOM    444  N   LEU  1253     -12.327   3.813 -22.627  1.00                 N  
ATOM    445  CA  LEU  1253     -11.864   3.128 -21.383  1.00                 C  
ATOM    446  C   LEU  1253     -10.814   1.958 -21.975  1.00                 C  
ATOM    447  O   LEU  1253     -10.499   1.678 -23.135  1.00                 O  
ATOM    448  CB  LEU  1253     -13.056   2.572 -20.602  1.00                 C  
ATOM    449  CG  LEU  1253     -13.775   1.374 -21.224  1.00                 C  
ATOM    450  CD1 LEU  1253     -14.692   0.709 -20.208  1.00                 C  
ATOM    451  CD2 LEU  1253     -14.567   1.799 -22.452  1.00                 C  
ATOM    452  N   ASN  1254     -10.145   1.529 -20.895  1.00                 N  
ATOM    453  CA  ASN  1254      -9.111   0.571 -20.785  1.00                 C  
ATOM    454  C   ASN  1254      -9.539  -0.545 -20.063  1.00                 C  
ATOM    455  O   ASN  1254     -10.212  -0.384 -19.048  1.00                 O  
ATOM    456  CB  ASN  1254      -7.872   1.192 -20.137  1.00                 C  
ATOM    457  CG  ASN  1254      -7.237   2.263 -21.002  1.00                 C  
ATOM    458  OD1 ASN  1254      -7.066   2.081 -22.207  1.00                 O  
ATOM    459  ND2 ASN  1254      -6.886   3.387 -20.388  1.00                 N  
ATOM    460  N   VAL  1255      -9.275  -1.742 -20.554  1.00                 N  
ATOM    461  CA  VAL  1255      -9.864  -3.072 -20.000  1.00                 C  
ATOM    462  C   VAL  1255      -8.754  -4.027 -19.635  1.00                 C  
ATOM    463  O   VAL  1255      -7.861  -4.140 -20.465  1.00                 O  
ATOM    464  CB  VAL  1255     -10.820  -3.731 -21.012  1.00                 C  
ATOM    465  CG1 VAL  1255     -12.020  -2.834 -21.272  1.00                 C  
ATOM    466  CG2 VAL  1255     -10.090  -4.040 -22.310  1.00                 C  
ATOM    467  N   THR  1256      -8.809  -4.761 -18.532  1.00                 N  
ATOM    468  CA  THR  1256      -7.730  -5.786 -18.400  1.00                 C  
ATOM    469  C   THR  1256      -8.464  -7.001 -18.029  1.00                 C  
ATOM    470  O   THR  1256      -9.551  -6.875 -17.470  1.00                 O  
ATOM    471  CB  THR  1256      -6.674  -5.363 -17.362  1.00                 C  
ATOM    472  OG1 THR  1256      -7.288  -5.242 -16.073  1.00                 O  
ATOM    473  CG2 THR  1256      -6.064  -4.022 -17.739  1.00                 C  
ATOM    474  N   GLY  1257      -7.960  -8.189 -18.340  1.00                 N  
ATOM    475  CA  GLY  1257      -8.617  -9.455 -18.019  1.00                 C  
ATOM    476  C   GLY  1257      -8.907 -10.284 -19.191  1.00                 C  
ATOM    477  O   GLY  1257     -10.022 -10.785 -19.370  1.00                 O  
ATOM    478  N   GLY  1258      -7.912 -10.422 -20.059  1.00                 N  
ATOM    479  CA  GLY  1258      -8.235 -11.278 -21.299  1.00                 C  
ATOM    480  C   GLY  1258      -7.931 -12.917 -21.105  1.00                 C  
ATOM    481  O   GLY  1258      -8.064 -13.716 -20.181  1.00                 O  
ATOM    482  N   VAL  1259      -7.147 -13.123 -22.157  1.00                 N  
ATOM    483  CA  VAL  1259      -6.407 -14.425 -21.963  1.00                 C  
ATOM    484  C   VAL  1259      -5.040 -13.840 -21.358  1.00                 C  
ATOM    485  O   VAL  1259      -4.579 -14.856 -20.827  1.00                 O  
ATOM    486  CB  VAL  1259      -6.288 -15.209 -23.283  1.00                 C  
ATOM    487  CG1 VAL  1259      -5.279 -14.545 -24.208  1.00                 C  
ATOM    488  CG2 VAL  1259      -5.897 -16.653 -23.012  1.00                 C  
ATOM    489  N   ASN  1260      -4.795 -12.580 -20.945  1.00                 N  
ATOM    490  CA  ASN  1260      -3.957 -11.713 -20.409  1.00                 C  
ATOM    491  C   ASN  1260      -5.322 -11.294 -18.793  1.00                 C  
ATOM    492  O   ASN  1260      -6.444 -10.953 -19.128  1.00                 O  
ATOM    493  CB  ASN  1260      -3.601 -10.619 -21.417  1.00                 C  
ATOM    494  CG  ASN  1260      -2.829 -11.152 -22.608  1.00                 C  
ATOM    495  OD1 ASN  1260      -3.411 -11.479 -23.642  1.00                 O  
ATOM    496  ND2 ASN  1260      -1.511 -11.242 -22.465  1.00                 N  
ATOM    497  N   THR  1261      -4.868 -11.123 -17.562  1.00                 N  
ATOM    498  CA  THR  1261      -5.335 -10.174 -16.598  1.00                 C  
ATOM    499  C   THR  1261      -6.326 -11.088 -15.672  1.00                 C  
ATOM    500  O   THR  1261      -7.035 -12.042 -16.022  1.00                 O  
ATOM    501  CB  THR  1261      -6.029  -8.977 -17.274  1.00                 C  
ATOM    502  OG1 THR  1261      -5.106  -8.318 -18.150  1.00                 O  
ATOM    503  CG2 THR  1261      -6.507  -7.979 -16.231  1.00                 C  
ATOM    504  N   SER  1262      -6.310 -10.614 -14.379  1.00                 N  
ATOM    505  CA  SER  1262      -7.666 -10.860 -12.973  1.00                 C  
ATOM    506  C   SER  1262      -7.359 -12.270 -12.565  1.00                 C  
ATOM    507  O   SER  1262      -8.161 -12.967 -13.202  1.00                 O  
ATOM    508  CB  SER  1262      -9.069 -10.618 -13.533  1.00                 C  
ATOM    509  OG  SER  1262      -9.413 -11.605 -14.490  1.00                 O  
ATOM    510  N   VAL  1263      -6.850 -12.594 -11.368  1.00                 N  
ATOM    511  CA  VAL  1263      -6.696 -13.800 -10.394  1.00                 C  
ATOM    512  C   VAL  1263      -6.288 -14.984 -11.243  1.00                 C  
ATOM    513  O   VAL  1263      -5.903 -15.916 -10.555  1.00                 O  
ATOM    514  CB  VAL  1263      -7.995 -14.062  -9.610  1.00                 C  
ATOM    515  CG1 VAL  1263      -7.876 -15.339  -8.793  1.00                 C  
ATOM    516  CG2 VAL  1263      -8.322 -12.879  -8.711  1.00                 C  
ATOM    517  N   ARG  1264      -6.210 -15.006 -12.543  1.00                 N  
ATOM    518  CA  ARG  1264      -5.770 -16.088 -13.289  1.00                 C  
ATOM    519  C   ARG  1264      -6.971 -16.532 -14.104  1.00                 C  
ATOM    520  O   ARG  1264      -7.612 -17.528 -13.779  1.00                 O  
ATOM    521  CB  ARG  1264      -5.228 -17.186 -12.372  1.00                 C  
ATOM    522  CD  ARG  1264      -4.114 -19.424 -12.142  1.00                 C  
ATOM    523  NE  ARG  1264      -5.149 -19.979 -11.273  1.00                 N  
ATOM    524  CG  ARG  1264      -4.676 -18.395 -13.110  1.00                 C  
ATOM    525  CZ  ARG  1264      -5.964 -20.969 -11.621  1.00                 C  
ATOM    526  NH1 ARG  1264      -6.875 -21.410 -10.764  1.00                 N  
ATOM    527  NH2 ARG  1264      -5.868 -21.516 -12.825  1.00                 N  
ATOM    528  N   HIS  1265      -7.344 -15.740 -15.098  1.00                 N  
ATOM    529  CA  HIS  1265      -8.471 -16.315 -15.962  1.00                 C  
ATOM    530  C   HIS  1265      -8.626 -15.303 -17.105  1.00                 C  
ATOM    531  O   HIS  1265      -8.276 -14.124 -16.984  1.00                 O  
ATOM    532  CB  HIS  1265      -9.742 -16.501 -15.131  1.00                 C  
ATOM    533  CG  HIS  1265     -10.804 -17.299 -15.821  1.00                 C  
ATOM    534  ND1 HIS  1265     -11.644 -16.756 -16.769  1.00                 N  
ATOM    535  CE1 HIS  1265     -12.486 -17.710 -17.206  1.00                 C  
ATOM    536  CD2 HIS  1265     -11.267 -18.678 -15.768  1.00                 C  
ATOM    537  NE2 HIS  1265     -12.265 -18.866 -16.609  1.00                 N  
ATOM    538  N   GLY  1266      -9.183 -15.794 -18.210  1.00                 N  
ATOM    539  CA  GLY  1266      -9.423 -14.986 -19.399  1.00                 C  
ATOM    540  C   GLY  1266     -10.833 -14.486 -19.174  1.00                 C  
ATOM    541  O   GLY  1266     -11.802 -14.912 -19.799  1.00                 O  
ATOM    542  N   GLY  1267     -10.932 -13.545 -18.244  1.00                 N  
ATOM    543  CA  GLY  1267     -12.231 -12.945 -17.849  1.00                 C  
ATOM    544  C   GLY  1267     -11.618 -11.426 -17.902  1.00                 C  
ATOM    545  O   GLY  1267     -10.906 -10.834 -17.094  1.00                 O  
ATOM    546  N   ILE  1268     -12.000 -10.898 -19.056  1.00                 N  
ATOM    547  CA  ILE  1268     -11.984  -9.557 -19.553  1.00                 C  
ATOM    548  C   ILE  1268     -12.615  -8.782 -18.586  1.00                 C  
ATOM    549  O   ILE  1268     -13.584  -9.221 -17.972  1.00                 O  
ATOM    550  CB  ILE  1268     -12.666  -9.457 -20.930  1.00                 C  
ATOM    551  CD1 ILE  1268     -10.487  -9.913 -22.171  1.00                 C  
ATOM    552  CG1 ILE  1268     -11.928 -10.321 -21.955  1.00                 C  
ATOM    553  CG2 ILE  1268     -12.760  -8.006 -21.374  1.00                 C  
ATOM    554  N   TYR  1269     -12.048  -7.617 -18.287  1.00                 N  
ATOM    555  CA  TYR  1269     -12.811  -6.692 -17.207  1.00                 C  
ATOM    556  C   TYR  1269     -12.235  -5.164 -17.593  1.00                 C  
ATOM    557  O   TYR  1269     -11.182  -4.970 -18.194  1.00                 O  
ATOM    558  CB  TYR  1269     -12.495  -7.158 -15.784  1.00                 C  
ATOM    559  CG  TYR  1269     -11.033  -7.049 -15.414  1.00                 C  
ATOM    560  OH  TYR  1269      -7.014  -6.734 -14.395  1.00                 O  
ATOM    561  CZ  TYR  1269      -8.344  -6.840 -14.733  1.00                 C  
ATOM    562  CD1 TYR  1269     -10.460  -5.815 -15.137  1.00                 C  
ATOM    563  CE1 TYR  1269      -9.124  -5.706 -14.798  1.00                 C  
ATOM    564  CD2 TYR  1269     -10.232  -8.181 -15.343  1.00                 C  
ATOM    565  CE2 TYR  1269      -8.894  -8.092 -15.006  1.00                 C  
ATOM    566  N   VAL  1270     -12.938  -4.187 -17.034  1.00                 N  
ATOM    567  CA  VAL  1270     -12.255  -2.940 -17.234  1.00                 C  
ATOM    568  C   VAL  1270     -11.450  -2.274 -16.181  1.00                 C  
ATOM    569  O   VAL  1270     -12.052  -2.262 -15.118  1.00                 O  
ATOM    570  CB  VAL  1270     -13.227  -1.828 -17.672  1.00                 C  
ATOM    571  CG1 VAL  1270     -12.492  -0.504 -17.812  1.00                 C  
ATOM    572  CG2 VAL  1270     -13.912  -2.203 -18.977  1.00                 C  
ATOM    573  N   LYS  1271     -10.239  -1.793 -16.279  1.00                 N  
ATOM    574  CA  LYS  1271      -9.561  -1.224 -15.187  1.00                 C  
ATOM    575  C   LYS  1271      -9.466   0.274 -15.005  1.00                 C  
ATOM    576  O   LYS  1271      -8.896   0.728 -14.003  1.00                 O  
ATOM    577  CB  LYS  1271      -8.107  -1.698 -15.153  1.00                 C  
ATOM    578  CD  LYS  1271      -5.836  -1.710 -16.222  1.00                 C  
ATOM    579  CE  LYS  1271      -4.982  -1.174 -17.359  1.00                 C  
ATOM    580  CG  LYS  1271      -7.256  -1.174 -16.299  1.00                 C  
ATOM    581  NZ  LYS  1271      -3.594  -1.711 -17.313  1.00                 N  
ATOM    582  N   SER  1272     -10.103   1.002 -15.877  1.00                 N  
ATOM    583  CA  SER  1272     -10.135   2.472 -15.857  1.00                 C  
ATOM    584  C   SER  1272     -10.763   3.078 -17.004  1.00                 C  
ATOM    585  O   SER  1272     -10.372   2.647 -18.088  1.00                 O  
ATOM    586  CB  SER  1272      -8.718   3.037 -15.738  1.00                 C  
ATOM    587  OG  SER  1272      -8.733   4.454 -15.733  1.00                 O  
ATOM    588  N   VAL  1273     -11.590   4.109 -16.883  1.00                 N  
ATOM    589  CA  VAL  1273     -12.183   4.777 -18.081  1.00                 C  
ATOM    590  C   VAL  1273     -11.443   6.145 -18.006  1.00                 C  
ATOM    591  O   VAL  1273     -11.248   6.758 -16.976  1.00                 O  
ATOM    592  CB  VAL  1273     -13.719   4.838 -17.991  1.00                 C  
ATOM    593  CG1 VAL  1273     -14.308   3.436 -17.979  1.00                 C  
ATOM    594  CG2 VAL  1273     -14.150   5.611 -16.753  1.00                 C  
ATOM    595  N   VAL  1274     -11.009   6.558 -19.188  1.00                 N  
ATOM    596  CA  VAL  1274     -10.346   7.790 -19.499  1.00                 C  
ATOM    597  C   VAL  1274     -11.327   8.913 -19.649  1.00                 C  
ATOM    598  O   VAL  1274     -12.241   8.847 -20.478  1.00                 O  
ATOM    599  CB  VAL  1274      -9.499   7.667 -20.779  1.00                 C  
ATOM    600  CG1 VAL  1274      -8.867   9.006 -21.130  1.00                 C  
ATOM    601  CG2 VAL  1274      -8.430   6.598 -20.610  1.00                 C  
ATOM    602  N   ALA  1275     -11.189   9.921 -18.791  1.00                 N  
ATOM    603  CA  ALA  1275     -12.037  11.113 -18.752  1.00                 C  
ATOM    604  C   ALA  1275     -11.789  12.027 -20.020  1.00                 C  
ATOM    605  O   ALA  1275     -10.720  12.413 -20.370  1.00                 O  
ATOM    606  CB  ALA  1275     -11.783  11.903 -17.477  1.00                 C  
ATOM    607  N   ASN  1276     -12.946  12.280 -20.586  1.00                 N  
ATOM    608  CA  ASN  1276     -12.968  13.134 -21.835  1.00                 C  
ATOM    609  C   ASN  1276     -13.233  12.109 -23.018  1.00                 C  
ATOM    610  O   ASN  1276     -13.390  12.592 -24.157  1.00                 O  
ATOM    611  CB  ASN  1276     -11.662  13.919 -21.971  1.00                 C  
ATOM    612  CG  ASN  1276     -11.478  14.941 -20.866  1.00                 C  
ATOM    613  OD1 ASN  1276     -12.427  15.619 -20.472  1.00                 O  
ATOM    614  ND2 ASN  1276     -10.255  15.053 -20.363  1.00                 N  
ATOM    615  N   SER  1277     -13.256  10.797 -22.850  1.00                 N  
ATOM    616  CA  SER  1277     -13.461  10.052 -24.004  1.00                 C  
ATOM    617  C   SER  1277     -14.821   9.656 -24.106  1.00                 C  
ATOM    618  O   SER  1277     -15.598  10.028 -23.225  1.00                 O  
ATOM    619  CB  SER  1277     -12.546   8.826 -24.020  1.00                 C  
ATOM    620  OG  SER  1277     -11.182   9.208 -24.056  1.00                 O  
ATOM    621  N   ALA  1278     -15.215   8.946 -25.155  1.00                 N  
ATOM    622  CA  ALA  1278     -16.623   8.505 -25.435  1.00                 C  
ATOM    623  C   ALA  1278     -17.231   7.835 -24.159  1.00                 C  
ATOM    624  O   ALA  1278     -18.353   8.135 -23.761  1.00                 O  
ATOM    625  CB  ALA  1278     -16.654   7.547 -26.616  1.00                 C  
ATOM    626  N   ALA  1279     -16.454   6.958 -23.536  1.00                 N  
ATOM    627  CA  ALA  1279     -16.842   6.280 -22.361  1.00                 C  
ATOM    628  C   ALA  1279     -17.174   7.292 -21.169  1.00                 C  
ATOM    629  O   ALA  1279     -18.170   7.341 -20.464  1.00                 O  
ATOM    630  CB  ALA  1279     -15.753   5.312 -21.923  1.00                 C  
ATOM    631  N   HIS  1280     -16.100   8.055 -20.963  1.00                 N  
ATOM    632  CA  HIS  1280     -16.262   9.000 -19.771  1.00                 C  
ATOM    633  C   HIS  1280     -17.347   9.980 -20.035  1.00                 C  
ATOM    634  O   HIS  1280     -18.094  10.309 -19.123  1.00                 O  
ATOM    635  CB  HIS  1280     -14.946   9.723 -19.477  1.00                 C  
ATOM    636  CG  HIS  1280     -15.010  10.637 -18.294  1.00                 C  
ATOM    637  ND1 HIS  1280     -15.085  12.008 -18.416  1.00                 N  
ATOM    638  CE1 HIS  1280     -15.129  12.555 -17.188  1.00                 C  
ATOM    639  CD2 HIS  1280     -15.016  10.466 -16.848  1.00                 C  
ATOM    640  NE2 HIS  1280     -15.088  11.636 -16.243  1.00                 N  
ATOM    641  N   LYS  1281     -17.424  10.479 -21.264  1.00                 N  
ATOM    642  CA  LYS  1281     -18.454  11.431 -21.703  1.00                 C  
ATOM    643  C   LYS  1281     -19.897  10.788 -21.545  1.00                 C  
ATOM    644  O   LYS  1281     -20.794  11.359 -20.918  1.00                 O  
ATOM    645  CB  LYS  1281     -18.209  11.854 -23.153  1.00                 C  
ATOM    646  CD  LYS  1281     -18.877  13.289 -25.101  1.00                 C  
ATOM    647  CE  LYS  1281     -19.148  12.183 -26.109  1.00                 C  
ATOM    648  CG  LYS  1281     -19.227  12.847 -23.690  1.00                 C  
ATOM    649  NZ  LYS  1281     -18.939  12.645 -27.509  1.00                 N  
ATOM    650  N   ASP  1282     -20.065   9.602 -22.112  1.00                 N  
ATOM    651  CA  ASP  1282     -21.301   8.936 -22.032  1.00                 C  
ATOM    652  C   ASP  1282     -20.742   7.998 -20.852  1.00                 C  
ATOM    653  O   ASP  1282     -19.667   7.380 -20.920  1.00                 O  
ATOM    654  CB  ASP  1282     -21.668   8.323 -23.385  1.00                 C  
ATOM    655  CG  ASP  1282     -23.035   7.667 -23.376  1.00                 C  
ATOM    656  OD1 ASP  1282     -23.402   7.073 -22.340  1.00                 O  
ATOM    657  OD2 ASP  1282     -23.739   7.746 -24.405  1.00                 O  
ATOM    658  N   GLY  1283     -21.471   8.184 -19.774  1.00                 N  
ATOM    659  CA  GLY  1283     -21.305   7.634 -18.462  1.00                 C  
ATOM    660  C   GLY  1283     -21.817   6.250 -18.305  1.00                 C  
ATOM    661  O   GLY  1283     -21.572   5.631 -17.273  1.00                 O  
ATOM    662  N   THR  1284     -22.503   5.685 -19.291  1.00                 N  
ATOM    663  CA  THR  1284     -22.888   4.262 -19.211  1.00                 C  
ATOM    664  C   THR  1284     -22.061   2.956 -18.993  1.00                 C  
ATOM    665  O   THR  1284     -22.596   1.858 -19.166  1.00                 O  
ATOM    666  CB  THR  1284     -23.622   3.803 -20.485  1.00                 C  
ATOM    667  OG1 THR  1284     -22.766   3.977 -21.621  1.00                 O  
ATOM    668  CG2 THR  1284     -24.885   4.624 -20.697  1.00                 C  
ATOM    669  N   ILE  1285     -20.765   3.096 -18.733  1.00                 N  
ATOM    670  CA  ILE  1285     -19.937   1.972 -18.506  1.00                 C  
ATOM    671  C   ILE  1285     -19.142   2.376 -17.071  1.00                 C  
ATOM    672  O   ILE  1285     -18.883   3.520 -16.719  1.00                 O  
ATOM    673  CB  ILE  1285     -18.998   1.712 -19.699  1.00                 C  
ATOM    674  CD1 ILE  1285     -17.570  -0.109 -20.768  1.00                 C  
ATOM    675  CG1 ILE  1285     -18.253   0.389 -19.513  1.00                 C  
ATOM    676  CG2 ILE  1285     -18.042   2.880 -19.888  1.00                 C  
ATOM    677  N   LEU  1286     -18.817   1.310 -16.355  1.00                 N  
ATOM    678  CA  LEU  1286     -18.069   1.451 -15.234  1.00                 C  
ATOM    679  C   LEU  1286     -16.959   0.467 -15.372  1.00                 C  
ATOM    680  O   LEU  1286     -16.923  -0.473 -16.179  1.00                 O  
ATOM    681  CB  LEU  1286     -18.924   1.219 -13.987  1.00                 C  
ATOM    682  CG  LEU  1286     -20.109   2.168 -13.791  1.00                 C  
ATOM    683  CD1 LEU  1286     -20.971   1.718 -12.621  1.00                 C  
ATOM    684  CD2 LEU  1286     -19.625   3.594 -13.574  1.00                 C  
ATOM    685  N   LYS  1287     -15.908   0.840 -14.658  1.00                 N  
ATOM    686  CA  LYS  1287     -14.552   0.239 -14.443  1.00                 C  
ATOM    687  C   LYS  1287     -14.045  -1.163 -14.383  1.00                 C  
ATOM    688  O   LYS  1287     -13.449  -1.567 -15.384  1.00                 O  
ATOM    689  CB  LYS  1287     -13.963   0.709 -13.111  1.00                 C  
ATOM    690  CD  LYS  1287     -12.014   0.743 -11.531  1.00                 C  
ATOM    691  CE  LYS  1287     -10.626   0.196 -11.237  1.00                 C  
ATOM    692  CG  LYS  1287     -12.565   0.180 -12.830  1.00                 C  
ATOM    693  NZ  LYS  1287     -10.073   0.739  -9.966  1.00                 N  
ATOM    694  N   GLY  1288     -14.370  -1.939 -13.354  1.00                 N  
ATOM    695  CA  GLY  1288     -13.975  -3.353 -13.341  1.00                 C  
ATOM    696  C   GLY  1288     -15.048  -4.321 -13.947  1.00                 C  
ATOM    697  O   GLY  1288     -15.059  -5.515 -13.638  1.00                 O  
ATOM    698  N   ASP  1289     -15.894  -3.775 -14.825  1.00                 N  
ATOM    699  CA  ASP  1289     -16.862  -4.474 -15.547  1.00                 C  
ATOM    700  C   ASP  1289     -16.359  -5.411 -16.456  1.00                 C  
ATOM    701  O   ASP  1289     -15.655  -4.977 -17.375  1.00                 O  
ATOM    702  CB  ASP  1289     -17.760  -3.504 -16.318  1.00                 C  
ATOM    703  CG  ASP  1289     -18.671  -2.704 -15.407  1.00                 C  
ATOM    704  OD1 ASP  1289     -18.772  -3.054 -14.212  1.00                 O  
ATOM    705  OD2 ASP  1289     -19.283  -1.728 -15.888  1.00                 O  
ATOM    706  N   ARG  1290     -16.644  -6.702 -16.302  1.00                 N  
ATOM    707  CA  ARG  1290     -16.141  -7.849 -17.143  1.00                 C  
ATOM    708  C   ARG  1290     -16.742  -7.757 -18.545  1.00                 C  
ATOM    709  O   ARG  1290     -17.957  -7.916 -18.630  1.00                 O  
ATOM    710  CB  ARG  1290     -16.488  -9.187 -16.487  1.00                 C  
ATOM    711  CD  ARG  1290     -16.154 -10.783 -14.579  1.00                 C  
ATOM    712  NE  ARG  1290     -15.514 -11.015 -13.286  1.00                 N  
ATOM    713  CG  ARG  1290     -15.754  -9.446 -15.181  1.00                 C  
ATOM    714  CZ  ARG  1290     -15.704 -12.100 -12.542  1.00                 C  
ATOM    715  NH1 ARG  1290     -15.079 -12.224 -11.379  1.00                 N  
ATOM    716  NH2 ARG  1290     -16.518 -13.058 -12.963  1.00                 N  
ATOM    717  N   ILE  1291     -15.959  -7.613 -19.634  1.00                 N  
ATOM    718  CA  ILE  1291     -16.690  -7.446 -20.883  1.00                 C  
ATOM    719  C   ILE  1291     -17.338  -8.805 -21.494  1.00                 C  
ATOM    720  O   ILE  1291     -16.552  -9.750 -21.642  1.00                 O  
ATOM    721  CB  ILE  1291     -15.803  -6.823 -21.977  1.00                 C  
ATOM    722  CD1 ILE  1291     -14.293  -4.828 -22.465  1.00                 C  
ATOM    723  CG1 ILE  1291     -15.361  -5.416 -21.569  1.00                 C  
ATOM    724  CG2 ILE  1291     -16.527  -6.824 -23.315  1.00                 C  
ATOM    725  N   LEU  1292     -18.635  -8.888 -21.805  1.00                 N  
ATOM    726  CA  LEU  1292     -19.049  -9.999 -22.423  1.00                 C  
ATOM    727  C   LEU  1292     -19.449 -10.049 -23.869  1.00                 C  
ATOM    728  O   LEU  1292     -19.849 -11.123 -24.342  1.00                 O  
ATOM    729  CB  LEU  1292     -20.268 -10.586 -21.710  1.00                 C  
ATOM    730  CG  LEU  1292     -20.057 -11.031 -20.261  1.00                 C  
ATOM    731  CD1 LEU  1292     -21.368 -11.495 -19.645  1.00                 C  
ATOM    732  CD2 LEU  1292     -19.015 -12.136 -20.184  1.00                 C  
ATOM    733  N   GLU  1293     -19.187  -8.990 -24.579  1.00                 N  
ATOM    734  CA  GLU  1293     -19.517  -8.845 -26.017  1.00                 C  
ATOM    735  C   GLU  1293     -18.988  -7.535 -26.577  1.00                 C  
ATOM    736  O   GLU  1293     -19.130  -6.566 -25.800  1.00                 O  
ATOM    737  CB  GLU  1293     -21.030  -8.931 -26.231  1.00                 C  
ATOM    738  CD  GLU  1293     -22.951  -9.032 -27.867  1.00                 C  
ATOM    739  CG  GLU  1293     -21.454  -8.871 -27.689  1.00                 C  
ATOM    740  OE1 GLU  1293     -23.669  -8.012 -27.813  1.00                 O  
ATOM    741  OE2 GLU  1293     -23.407 -10.179 -28.060  1.00                 O  
ATOM    742  N   VAL  1294     -18.567  -7.416 -27.832  1.00                 N  
ATOM    743  CA  VAL  1294     -18.421  -6.062 -28.368  1.00                 C  
ATOM    744  C   VAL  1294     -18.347  -5.873 -29.523  1.00                 C  
ATOM    745  O   VAL  1294     -17.147  -6.139 -29.414  1.00                 O  
ATOM    746  CB  VAL  1294     -17.177  -5.359 -27.794  1.00                 C  
ATOM    747  CG1 VAL  1294     -17.032  -3.965 -28.386  1.00                 C  
ATOM    748  CG2 VAL  1294     -17.256  -5.292 -26.277  1.00                 C  
ATOM    749  N   ASP  1295     -18.909  -5.612 -30.722  1.00                 N  
ATOM    750  CA  ASP  1295     -21.047  -5.187 -30.974  1.00                 C  
ATOM    751  C   ASP  1295     -21.570  -6.571 -31.247  1.00                 C  
ATOM    752  O   ASP  1295     -22.697  -6.845 -30.844  1.00                 O  
ATOM    753  CB  ASP  1295     -21.262  -4.167 -32.094  1.00                 C  
ATOM    754  CG  ASP  1295     -22.687  -3.653 -32.148  1.00                 C  
ATOM    755  OD1 ASP  1295     -23.164  -3.115 -31.126  1.00                 O  
ATOM    756  OD2 ASP  1295     -23.328  -3.787 -33.212  1.00                 O  
ATOM    757  N   SER  1296     -20.759  -7.443 -31.838  1.00                 N  
ATOM    758  CA  SER  1296     -21.085  -8.781 -32.215  1.00                 C  
ATOM    759  C   SER  1296     -20.073  -9.778 -31.623  1.00                 C  
ATOM    760  O   SER  1296     -20.341 -10.976 -31.650  1.00                 O  
ATOM    761  CB  SER  1296     -21.129  -8.913 -33.739  1.00                 C  
ATOM    762  OG  SER  1296     -19.859  -8.650 -34.310  1.00                 O  
ATOM    763  N   VAL  1297     -18.932  -9.317 -31.125  1.00                 N  
ATOM    764  CA  VAL  1297     -17.915 -10.249 -30.710  1.00                 C  
ATOM    765  C   VAL  1297     -18.035 -10.602 -29.146  1.00                 C  
ATOM    766  O   VAL  1297     -18.519  -9.957 -28.216  1.00                 O  
ATOM    767  CB  VAL  1297     -16.502  -9.712 -31.008  1.00                 C  
ATOM    768  CG1 VAL  1297     -15.446 -10.669 -30.475  1.00                 C  
ATOM    769  CG2 VAL  1297     -16.321  -9.491 -32.501  1.00                 C  
ATOM    770  N   PRO  1298     -17.655 -11.870 -29.018  1.00                 N  
ATOM    771  CA  PRO  1298     -17.582 -12.694 -27.814  1.00                 C  
ATOM    772  C   PRO  1298     -16.218 -12.403 -27.203  1.00                 C  
ATOM    773  O   PRO  1298     -15.267 -12.495 -27.984  1.00                 O  
ATOM    774  CB  PRO  1298     -17.734 -14.125 -28.335  1.00                 C  
ATOM    775  CD  PRO  1298     -17.891 -12.691 -30.245  1.00                 C  
ATOM    776  CG  PRO  1298     -18.412 -13.972 -29.655  1.00                 C  
ATOM    777  N   MET  1299     -16.042 -12.150 -25.907  1.00                 N  
ATOM    778  CA  MET  1299     -14.662 -12.194 -25.431  1.00                 C  
ATOM    779  C   MET  1299     -14.452 -13.233 -24.395  1.00                 C  
ATOM    780  O   MET  1299     -13.532 -13.208 -23.577  1.00                 O  
ATOM    781  CB  MET  1299     -14.244 -10.832 -24.874  1.00                 C  
ATOM    782  SD  MET  1299     -15.390  -9.218 -26.812  1.00                 S  
ATOM    783  CE  MET  1299     -14.905  -7.541 -27.214  1.00                 C  
ATOM    784  CG  MET  1299     -13.922  -9.797 -25.940  1.00                 C  
ATOM    785  N   SER  1300     -15.263 -14.286 -24.453  1.00                 N  
ATOM    786  CA  SER  1300     -15.215 -15.388 -23.446  1.00                 C  
ATOM    787  C   SER  1300     -13.658 -15.941 -23.274  1.00                 C  
ATOM    788  O   SER  1300     -13.062 -16.204 -22.230  1.00                 O  
ATOM    789  CB  SER  1300     -16.148 -16.529 -23.855  1.00                 C  
ATOM    790  OG  SER  1300     -17.503 -16.116 -23.824  1.00                 O  
ATOM    791  N   GLY  1301     -13.178 -16.266 -24.478  1.00                 N  
ATOM    792  CA  GLY  1301     -11.809 -16.790 -24.382  1.00                 C  
ATOM    793  C   GLY  1301     -11.053 -16.041 -25.446  1.00                 C  
ATOM    794  O   GLY  1301     -10.764 -16.563 -26.533  1.00                 O  
ATOM    795  N   LEU  1302     -10.726 -14.788 -25.112  1.00                 N  
ATOM    796  CA  LEU  1302      -9.988 -13.901 -26.062  1.00                 C  
ATOM    797  C   LEU  1302      -9.057 -13.198 -25.043  1.00                 C  
ATOM    798  O   LEU  1302      -9.246 -13.107 -23.823  1.00                 O  
ATOM    799  CB  LEU  1302     -10.964 -13.004 -26.826  1.00                 C  
ATOM    800  CG  LEU  1302     -11.968 -13.715 -27.735  1.00                 C  
ATOM    801  CD1 LEU  1302     -13.002 -12.734 -28.265  1.00                 C  
ATOM    802  CD2 LEU  1302     -11.255 -14.406 -28.887  1.00                 C  
ATOM    803  N   THR  1303      -7.917 -12.847 -25.621  1.00                 N  
ATOM    804  CA  THR  1303      -6.756 -12.143 -25.073  1.00                 C  
ATOM    805  C   THR  1303      -7.172 -10.787 -24.588  1.00                 C  
ATOM    806  O   THR  1303      -8.244 -10.327 -25.021  1.00                 O  
ATOM    807  CB  THR  1303      -5.631 -12.012 -26.116  1.00                 C  
ATOM    808  OG1 THR  1303      -6.107 -11.271 -27.247  1.00                 O  
ATOM    809  CG2 THR  1303      -5.182 -13.386 -26.590  1.00                 C  
ATOM    810  N   HIS  1304      -6.371 -10.137 -23.769  1.00                 N  
ATOM    811  CA  HIS  1304      -6.701  -8.759 -23.333  1.00                 C  
ATOM    812  C   HIS  1304      -6.663  -7.841 -24.580  1.00                 C  
ATOM    813  O   HIS  1304      -7.557  -7.004 -24.774  1.00                 O  
ATOM    814  CB  HIS  1304      -5.723  -8.290 -22.254  1.00                 C  
ATOM    815  CG  HIS  1304      -4.317  -8.131 -22.740  1.00                 C  
ATOM    816  ND1 HIS  1304      -3.479  -9.203 -22.961  1.00                 N  
ATOM    817  CE1 HIS  1304      -2.289  -8.747 -23.392  1.00                 C  
ATOM    818  CD2 HIS  1304      -3.462  -7.007 -23.097  1.00                 C  
ATOM    819  NE2 HIS  1304      -2.272  -7.431 -23.476  1.00                 N  
ATOM    820  N   ARG  1305      -5.648  -8.023 -25.423  1.00                 N  
ATOM    821  CA  ARG  1305      -5.541  -7.277 -26.628  1.00                 C  
ATOM    822  C   ARG  1305      -6.717  -7.512 -27.588  1.00                 C  
ATOM    823  O   ARG  1305      -7.229  -6.557 -28.162  1.00                 O  
ATOM    824  CB  ARG  1305      -4.234  -7.610 -27.350  1.00                 C  
ATOM    825  CD  ARG  1305      -2.648  -7.113 -29.231  1.00                 C  
ATOM    826  NE  ARG  1305      -2.443  -6.407 -30.494  1.00                 N  
ATOM    827  CG  ARG  1305      -4.013  -6.820 -28.629  1.00                 C  
ATOM    828  CZ  ARG  1305      -1.336  -6.490 -31.224  1.00                 C  
ATOM    829  NH1 ARG  1305      -1.239  -5.812 -32.360  1.00                 N  
ATOM    830  NH2 ARG  1305      -0.329  -7.250 -30.818  1.00                 N  
ATOM    831  N   GLU  1306      -7.194  -8.749 -27.711  1.00                 N  
ATOM    832  CA  GLU  1306      -8.336  -9.044 -28.497  1.00                 C  
ATOM    833  C   GLU  1306      -9.562  -8.219 -27.997  1.00                 C  
ATOM    834  O   GLU  1306     -10.293  -7.570 -28.758  1.00                 O  
ATOM    835  CB  GLU  1306      -8.643 -10.542 -28.455  1.00                 C  
ATOM    836  CD  GLU  1306      -9.617 -10.771 -30.774  1.00                 C  
ATOM    837  CG  GLU  1306      -9.847 -10.953 -29.287  1.00                 C  
ATOM    838  OE1 GLU  1306      -8.441 -10.671 -31.186  1.00                 O  
ATOM    839  OE2 GLU  1306     -10.611 -10.728 -31.529  1.00                 O  
ATOM    840  N   ALA  1307      -9.744  -8.263 -26.679  1.00                 N  
ATOM    841  CA  ALA  1307     -10.864  -7.518 -26.105  1.00                 C  
ATOM    842  C   ALA  1307     -10.705  -6.028 -26.356  1.00                 C  
ATOM    843  O   ALA  1307     -11.632  -5.321 -26.775  1.00                 O  
ATOM    844  CB  ALA  1307     -10.975  -7.793 -24.613  1.00                 C  
ATOM    845  N   VAL  1308      -9.477  -5.558 -26.141  1.00                 N  
ATOM    846  CA  VAL  1308      -9.199  -4.114 -26.381  1.00                 C  
ATOM    847  C   VAL  1308      -9.368  -3.792 -27.821  1.00                 C  
ATOM    848  O   VAL  1308      -9.981  -2.763 -28.139  1.00                 O  
ATOM    849  CB  VAL  1308      -7.785  -3.725 -25.909  1.00                 C  
ATOM    850  CG1 VAL  1308      -7.446  -2.311 -26.353  1.00                 C  
ATOM    851  CG2 VAL  1308      -7.674  -3.855 -24.398  1.00                 C  
ATOM    852  N   GLN  1309      -8.932  -4.681 -28.712  1.00                 N  
ATOM    853  CA  GLN  1309      -9.119  -4.520 -30.157  1.00                 C  
ATOM    854  C   GLN  1309     -10.605  -4.519 -30.496  1.00                 C  
ATOM    855  O   GLN  1309     -11.021  -3.785 -31.390  1.00                 O  
ATOM    856  CB  GLN  1309      -8.393  -5.631 -30.918  1.00                 C  
ATOM    857  CD  GLN  1309      -7.691  -4.233 -32.901  1.00                 C  
ATOM    858  CG  GLN  1309      -8.427  -5.472 -32.430  1.00                 C  
ATOM    859  OE1 GLN  1309      -6.547  -3.994 -32.515  1.00                 O  
ATOM    860  NE2 GLN  1309      -8.348  -3.440 -33.740  1.00                 N  
ATOM    861  N   ALA  1310     -11.406  -5.290 -29.763  1.00                 N  
ATOM    862  CA  ALA  1310     -12.829  -5.315 -29.926  1.00                 C  
ATOM    863  C   ALA  1310     -13.439  -3.954 -29.779  1.00                 C  
ATOM    864  O   ALA  1310     -14.243  -3.517 -30.615  1.00                 O  
ATOM    865  CB  ALA  1310     -13.461  -6.267 -28.923  1.00                 C  
ATOM    866  N   LEU  1311     -13.006  -3.234 -28.745  1.00                 N  
ATOM    867  CA  LEU  1311     -13.515  -1.852 -28.521  1.00                 C  
ATOM    868  C   LEU  1311     -13.103  -1.019 -29.797  1.00                 C  
ATOM    869  O   LEU  1311     -13.902  -0.275 -30.383  1.00                 O  
ATOM    870  CB  LEU  1311     -12.940  -1.272 -27.227  1.00                 C  
ATOM    871  CG  LEU  1311     -13.442  -1.896 -25.923  1.00                 C  
ATOM    872  CD1 LEU  1311     -12.647  -1.373 -24.736  1.00                 C  
ATOM    873  CD2 LEU  1311     -14.925  -1.617 -25.730  1.00                 C  
ATOM    874  N   GLN  1312     -11.839  -1.176 -30.186  1.00                 N  
ATOM    875  CA  GLN  1312     -11.366  -0.479 -31.338  1.00                 C  
ATOM    876  C   GLN  1312     -12.163  -0.909 -32.638  1.00                 C  
ATOM    877  O   GLN  1312     -12.582  -0.098 -33.457  1.00                 O  
ATOM    878  CB  GLN  1312      -9.869  -0.726 -31.537  1.00                 C  
ATOM    879  CD  GLN  1312      -7.523  -0.422 -30.653  1.00                 C  
ATOM    880  CG  GLN  1312      -8.987  -0.061 -30.493  1.00                 C  
ATOM    881  OE1 GLN  1312      -7.189  -1.503 -31.136  1.00                 O  
ATOM    882  NE2 GLN  1312      -6.643   0.486 -30.246  1.00                 N  
ATOM    883  N   ASP  1313     -12.358  -2.218 -32.777  1.00                 N  
ATOM    884  CA  ASP  1313     -13.092  -2.674 -33.916  1.00                 C  
ATOM    885  C   ASP  1313     -14.572  -2.569 -33.874  1.00                 C  
ATOM    886  O   ASP  1313     -15.285  -3.051 -34.764  1.00                 O  
ATOM    887  CB  ASP  1313     -12.772  -4.142 -34.207  1.00                 C  
ATOM    888  CG  ASP  1313     -11.350  -4.343 -34.691  1.00                 C  
ATOM    889  OD1 ASP  1313     -10.775  -3.391 -35.258  1.00                 O  
ATOM    890  OD2 ASP  1313     -10.810  -5.454 -34.503  1.00                 O  
ATOM    891  N   ALA  1314     -15.047  -1.898 -32.840  1.00                 N  
ATOM    892  CA  ALA  1314     -16.554  -1.724 -32.671  1.00                 C  
ATOM    893  C   ALA  1314     -17.208  -0.943 -33.815  1.00                 C  
ATOM    894  O   ALA  1314     -18.339  -1.267 -34.145  1.00                 O  
ATOM    895  CB  ALA  1314     -16.863  -1.023 -31.357  1.00                 C  
ATOM    896  N   PRO  1315     -16.439  -0.137 -34.581  1.00                 N  
ATOM    897  CA  PRO  1315     -16.794   0.867 -35.440  1.00                 C  
ATOM    898  C   PRO  1315     -16.812   2.258 -34.799  1.00                 C  
ATOM    899  O   PRO  1315     -15.776   2.884 -34.682  1.00                 O  
ATOM    900  CB  PRO  1315     -18.200   0.479 -35.902  1.00                 C  
ATOM    901  CD  PRO  1315     -17.590  -1.089 -34.200  1.00                 C  
ATOM    902  CG  PRO  1315     -18.752  -0.332 -34.778  1.00                 C  
ATOM    903  N   PRO  1316     -17.947   2.740 -34.372  1.00                 N  
ATOM    904  CA  PRO  1316     -18.047   4.010 -33.709  1.00                 C  
ATOM    905  C   PRO  1316     -19.576   3.743 -33.276  1.00                 C  
ATOM    906  O   PRO  1316     -20.444   3.185 -33.948  1.00                 O  
ATOM    907  CB  PRO  1316     -17.772   5.029 -34.817  1.00                 C  
ATOM    908  CD  PRO  1316     -17.497   2.876 -35.826  1.00                 C  
ATOM    909  CG  PRO  1316     -16.960   4.280 -35.820  1.00                 C  
ATOM    910  N   ILE  1317     -19.747   4.085 -32.003  1.00                 N  
ATOM    911  CA  ILE  1317     -21.113   3.833 -31.472  1.00                 C  
ATOM    912  C   ILE  1317     -21.668   2.391 -31.118  1.00                 C  
ATOM    913  O   ILE  1317     -22.879   2.138 -31.109  1.00                 O  
ATOM    914  CB  ILE  1317     -22.197   4.385 -32.417  1.00                 C  
ATOM    915  CD1 ILE  1317     -23.307   3.985 -34.677  1.00                 C  
ATOM    916  CG1 ILE  1317     -22.134   3.676 -33.771  1.00                 C  
ATOM    917  CG2 ILE  1317     -22.061   5.893 -32.560  1.00                 C  
ATOM    918  N   CYS  1318     -20.730   1.475 -30.825  1.00                 N  
ATOM    919  CA  CYS  1318     -20.904   0.260 -30.194  1.00                 C  
ATOM    920  C   CYS  1318     -21.624   0.175 -28.844  1.00                 C  
ATOM    921  O   CYS  1318     -21.851   1.132 -28.103  1.00                 O  
ATOM    922  CB  CYS  1318     -19.554  -0.419 -29.957  1.00                 C  
ATOM    923  SG  CYS  1318     -18.525   0.381 -28.704  1.00                 S  
ATOM    924  N   ARG  1319     -22.127  -1.039 -28.641  1.00                 N  
ATOM    925  CA  ARG  1319     -23.046  -1.436 -27.555  1.00                 C  
ATOM    926  C   ARG  1319     -22.184  -2.647 -26.930  1.00                 C  
ATOM    927  O   ARG  1319     -22.391  -3.831 -27.200  1.00                 O  
ATOM    928  CB  ARG  1319     -24.419  -1.803 -28.122  1.00                 C  
ATOM    929  CD  ARG  1319     -26.561  -1.034 -29.180  1.00                 C  
ATOM    930  NE  ARG  1319     -26.580  -1.971 -30.301  1.00                 N  
ATOM    931  CG  ARG  1319     -25.145  -0.645 -28.787  1.00                 C  
ATOM    932  CZ  ARG  1319     -27.647  -2.671 -30.672  1.00                 C  
ATOM    933  NH1 ARG  1319     -27.571  -3.500 -31.704  1.00                 N  
ATOM    934  NH2 ARG  1319     -28.788  -2.541 -30.009  1.00                 N  
ATOM    935  N   LEU  1320     -21.257  -2.268 -26.057  1.00                 N  
ATOM    936  CA  LEU  1320     -20.509  -3.143 -25.298  1.00                 C  
ATOM    937  C   LEU  1320     -21.371  -3.613 -23.918  1.00                 C  
ATOM    938  O   LEU  1320     -22.124  -2.965 -23.199  1.00                 O  
ATOM    939  CB  LEU  1320     -19.175  -2.505 -24.904  1.00                 C  
ATOM    940  CG  LEU  1320     -18.147  -3.433 -24.253  1.00                 C  
ATOM    941  CD1 LEU  1320     -16.757  -2.818 -24.310  1.00                 C  
ATOM    942  CD2 LEU  1320     -18.532  -3.736 -22.814  1.00                 C  
ATOM    943  N   ARG  1321     -21.203  -4.924 -23.803  1.00                 N  
ATOM    944  CA  ARG  1321     -21.598  -5.858 -22.869  1.00                 C  
ATOM    945  C   ARG  1321     -20.562  -6.086 -21.820  1.00                 C  
ATOM    946  O   ARG  1321     -19.375  -6.236 -22.111  1.00                 O  
ATOM    947  CB  ARG  1321     -21.933  -7.187 -23.549  1.00                 C  
ATOM    948  CD  ARG  1321     -22.852  -9.514 -23.348  1.00                 C  
ATOM    949  NE  ARG  1321     -24.088  -9.296 -24.095  1.00                 N  
ATOM    950  CG  ARG  1321     -22.414  -8.268 -22.595  1.00                 C  
ATOM    951  CZ  ARG  1321     -24.612 -10.174 -24.944  1.00                 C  
ATOM    952  NH1 ARG  1321     -25.740  -9.890 -25.580  1.00                 N  
ATOM    953  NH2 ARG  1321     -24.007 -11.335 -25.156  1.00                 N  
ATOM    954  N   VAL  1322     -20.997  -6.092 -20.567  1.00                 N  
ATOM    955  CA  VAL  1322     -20.093  -6.248 -19.397  1.00                 C  
ATOM    956  C   VAL  1322     -20.760  -6.973 -18.306  1.00                 C  
ATOM    957  O   VAL  1322     -21.983  -6.940 -18.180  1.00                 O  
ATOM    958  CB  VAL  1322     -19.591  -4.885 -18.886  1.00                 C  
ATOM    959  CG1 VAL  1322     -18.777  -4.180 -19.961  1.00                 C  
ATOM    960  CG2 VAL  1322     -20.760  -4.018 -18.444  1.00                 C  
ATOM    961  N   SER  1323     -19.955  -7.601 -17.457  1.00                 N  
ATOM    962  CA  SER  1323     -20.472  -8.308 -16.299  1.00                 C  
ATOM    963  C   SER  1323     -20.488  -7.649 -14.999  1.00                 C  
ATOM    964  O   SER  1323     -19.350  -7.410 -14.588  1.00                 O  
ATOM    965  CB  SER  1323     -19.704  -9.613 -16.081  1.00                 C  
ATOM    966  OG  SER  1323     -20.139 -10.271 -14.904  1.00                 O  
ATOM    967  N   ARG  1324     -21.587  -7.258 -14.366  1.00                 N  
ATOM    968  CA  ARG  1324     -20.961  -6.656 -13.035  1.00                 C  
ATOM    969  C   ARG  1324     -21.559  -7.320 -11.845  1.00                 C  
ATOM    970  O   ARG  1324     -22.457  -8.163 -11.957  1.00                 O  
ATOM    971  CB  ARG  1324     -21.180  -5.143 -12.976  1.00                 C  
ATOM    972  CD  ARG  1324     -22.784  -3.220 -12.803  1.00                 C  
ATOM    973  NE  ARG  1324     -24.166  -2.808 -12.571  1.00                 N  
ATOM    974  CG  ARG  1324     -22.635  -4.733 -12.812  1.00                 C  
ATOM    975  CZ  ARG  1324     -24.576  -1.544 -12.556  1.00                 C  
ATOM    976  NH1 ARG  1324     -25.854  -1.264 -12.337  1.00                 N  
ATOM    977  NH2 ARG  1324     -23.708  -0.563 -12.760  1.00                 N  
ATOM    978  N   LEU  1325     -20.931  -7.090 -10.696  1.00                 N  
ATOM    979  CA  LEU  1325     -21.352  -7.852  -9.534  1.00                 C  
ATOM    980  C   LEU  1325     -20.576  -8.760  -8.826  1.00                 C  
ATOM    981  O   LEU  1325     -20.073  -9.699  -9.436  1.00                 O  
ATOM    982  CB  LEU  1325     -22.585  -8.695  -9.864  1.00                 C  
ATOM    983  CG  LEU  1325     -23.851  -7.924 -10.247  1.00                 C  
ATOM    984  CD1 LEU  1325     -24.953  -8.880 -10.676  1.00                 C  
ATOM    985  CD2 LEU  1325     -24.323  -7.057  -9.090  1.00                 C  
ATOM    986  N   LEU  1326     -20.339  -8.511  -7.545  1.00                 N  
ATOM    987  CA  LEU  1326     -19.409  -9.398  -6.693  1.00                 C  
ATOM    988  C   LEU  1326     -20.500  -9.459  -5.502  1.00                 C  
ATOM    989  O   LEU  1326     -21.600  -8.887  -5.415  1.00                 O  
ATOM    990  CB  LEU  1326     -18.069  -8.699  -6.458  1.00                 C  
ATOM    991  CG  LEU  1326     -17.256  -8.353  -7.708  1.00                 C  
ATOM    992  CD1 LEU  1326     -16.038  -7.519  -7.343  1.00                 C  
ATOM    993  CD2 LEU  1326     -16.832  -9.617  -8.440  1.00                 C  
ATOM    994  N   LYS  1327     -20.147 -10.396  -4.634  1.00                 N  
ATOM    995  CA  LYS  1327     -20.822 -10.730  -3.395  1.00                 C  
ATOM    996  C   LYS  1327     -21.487  -9.573  -2.705  1.00                 C  
ATOM    997  O   LYS  1327     -20.876  -8.506  -2.513  1.00                 O  
ATOM    998  CB  LYS  1327     -19.844 -11.370  -2.408  1.00                 C  
ATOM    999  CD  LYS  1327     -19.475 -12.521  -0.208  1.00                 C  
ATOM   1000  CE  LYS  1327     -20.116 -12.982   1.091  1.00                 C  
ATOM   1001  CG  LYS  1327     -20.485 -11.829  -1.108  1.00                 C  
ATOM   1002  NZ  LYS  1327     -19.133 -13.641   1.993  1.00                 N  
ATOM   1003  N   GLY  1328     -22.741  -9.750  -2.305  1.00                 N  
ATOM   1004  CA  GLY  1328     -23.460  -8.647  -1.542  1.00                 C  
ATOM   1005  C   GLY  1328     -24.656  -8.176  -2.527  1.00                 C  
ATOM   1006  O   GLY  1328     -25.310  -7.118  -2.340  1.00                 O  
ATOM   1007  N   THR  1329     -25.017  -9.056  -3.420  1.00                 N  
ATOM   1008  CA  THR  1329     -26.116  -9.114  -4.219  1.00                 C  
ATOM   1009  C   THR  1329     -27.527  -9.387  -3.501  1.00                 C  
ATOM   1010  O   THR  1329     -28.410  -9.943  -4.188  1.00                 O  
ATOM   1011  CB  THR  1329     -25.971 -10.201  -5.300  1.00                 C  
ATOM   1012  OG1 THR  1329     -25.794 -11.479  -4.676  1.00                 O  
ATOM   1013  CG2 THR  1329     -24.764  -9.919  -6.181  1.00                 C  
ATOM   1014  N   PRO  1330     -27.636  -9.000  -2.279  1.00                 N  
ATOM   1015  CA  PRO  1330     -28.765  -8.323  -1.612  1.00                 C  
ATOM   1016  C   PRO  1330     -30.144  -8.615  -2.296  1.00                 C  
ATOM   1017  O   PRO  1330     -30.248  -9.289  -3.323  1.00                 O  
ATOM   1018  CB  PRO  1330     -28.416  -6.837  -1.711  1.00                 C  
ATOM   1019  CD  PRO  1330     -26.764  -8.006  -2.988  1.00                 C  
ATOM   1020  CG  PRO  1330     -27.562  -6.734  -2.930  1.00                 C  
ATOM   1021  N   LYS  1331     -31.172  -7.971  -1.754  1.00                 N  
ATOM   1022  CA  LYS  1331     -32.450  -8.107  -2.512  1.00                 C  
ATOM   1023  C   LYS  1331     -32.766  -7.056  -3.507  1.00                 C  
ATOM   1024  O   LYS  1331     -33.379  -6.047  -3.153  1.00                 O  
ATOM   1025  CB  LYS  1331     -33.639  -8.172  -1.551  1.00                 C  
ATOM   1026  CD  LYS  1331     -36.104  -8.506  -1.218  1.00                 C  
ATOM   1027  CE  LYS  1331     -37.439  -8.759  -1.899  1.00                 C  
ATOM   1028  CG  LYS  1331     -34.975  -8.414  -2.233  1.00                 C  
ATOM   1029  NZ  LYS  1331     -38.553  -8.860  -0.917  1.00                 N  
ATOM   1030  N   GLY  1332     -32.357  -7.238  -4.757  1.00                 N  
ATOM   1031  CA  GLY  1332     -32.601  -6.111  -5.743  1.00                 C  
ATOM   1032  C   GLY  1332     -33.934  -6.210  -6.315  1.00                 C  
ATOM   1033  O   GLY  1332     -34.357  -7.315  -6.630  1.00                 O  
ATOM   1034  N   TYR  1363     -34.655  -5.112  -6.461  1.00                 N  
ATOM   1035  CA  TYR  1363     -36.053  -5.418  -7.175  1.00                 C  
ATOM   1036  C   TYR  1363     -36.342  -4.029  -7.861  1.00                 C  
ATOM   1037  O   TYR  1363     -36.016  -2.944  -7.377  1.00                 O  
ATOM   1038  CB  TYR  1363     -37.092  -5.872  -6.147  1.00                 C  
ATOM   1039  CG  TYR  1363     -38.438  -6.210  -6.746  1.00                 C  
ATOM   1040  OH  TYR  1363     -42.136  -7.155  -8.396  1.00                 O  
ATOM   1041  CZ  TYR  1363     -40.913  -6.841  -7.849  1.00                 C  
ATOM   1042  CD1 TYR  1363     -38.648  -7.426  -7.383  1.00                 C  
ATOM   1043  CE1 TYR  1363     -39.876  -7.744  -7.933  1.00                 C  
ATOM   1044  CD2 TYR  1363     -39.496  -5.312  -6.670  1.00                 C  
ATOM   1045  CE2 TYR  1363     -40.730  -5.613  -7.214  1.00                 C  
ATOM   1046  N   SER  1364     -36.927  -4.137  -9.049  1.00                 N  
ATOM   1047  CA  SER  1364     -37.300  -3.007  -9.836  1.00                 C  
ATOM   1048  C   SER  1364     -38.923  -2.795  -9.690  1.00                 C  
ATOM   1049  O   SER  1364     -39.835  -3.612  -9.566  1.00                 O  
ATOM   1050  CB  SER  1364     -36.886  -3.210 -11.295  1.00                 C  
ATOM   1051  OG  SER  1364     -37.341  -2.142 -12.107  1.00                 O  
ATOM   1052  N   VAL  1365     -39.118  -1.483  -9.607  1.00                 N  
ATOM   1053  CA  VAL  1365     -40.344  -0.760  -9.482  1.00                 C  
ATOM   1054  C   VAL  1365     -40.641  -0.201 -10.957  1.00                 C  
ATOM   1055  O   VAL  1365     -39.877   0.483 -11.632  1.00                 O  
ATOM   1056  CB  VAL  1365     -40.238   0.352  -8.422  1.00                 C  
ATOM   1057  CG1 VAL  1365     -41.541   1.131  -8.335  1.00                 C  
ATOM   1058  CG2 VAL  1365     -39.874  -0.237  -7.067  1.00                 C  
ATOM   1059  N   ASP  1366     -41.833  -0.598 -11.384  1.00                 N  
ATOM   1060  CA  ASP  1366     -42.450  -0.286 -12.610  1.00                 C  
ATOM   1061  C   ASP  1366     -43.352   0.795 -12.436  1.00                 C  
ATOM   1062  O   ASP  1366     -44.204   0.693 -11.562  1.00                 O  
ATOM   1063  CB  ASP  1366     -43.175  -1.511 -13.172  1.00                 C  
ATOM   1064  CG  ASP  1366     -43.769  -1.257 -14.543  1.00                 C  
ATOM   1065  OD1 ASP  1366     -44.716  -0.449 -14.640  1.00                 O  
ATOM   1066  OD2 ASP  1366     -43.289  -1.867 -15.521  1.00                 O  
ATOM   1067  N   LEU  1367     -43.253   1.868 -13.200  1.00                 N  
ATOM   1068  CA  LEU  1367     -44.554   2.871 -12.827  1.00                 C  
ATOM   1069  C   LEU  1367     -44.182   3.664 -14.349  1.00                 C  
ATOM   1070  O   LEU  1367     -43.209   3.748 -15.098  1.00                 O  
ATOM   1071  CB  LEU  1367     -44.332   3.556 -11.477  1.00                 C  
ATOM   1072  CG  LEU  1367     -43.094   4.447 -11.364  1.00                 C  
ATOM   1073  CD1 LEU  1367     -43.369   5.826 -11.945  1.00                 C  
ATOM   1074  CD2 LEU  1367     -42.645   4.564  -9.916  1.00                 C  
ATOM   1075  N   THR  1368     -45.415   3.975 -14.738  1.00                 N  
ATOM   1076  CA  THR  1368     -45.994   4.652 -15.858  1.00                 C  
ATOM   1077  C   THR  1368     -45.951   6.189 -15.382  1.00                 C  
ATOM   1078  O   THR  1368     -46.020   6.683 -14.261  1.00                 O  
ATOM   1079  CB  THR  1368     -47.409   4.127 -16.165  1.00                 C  
ATOM   1080  OG1 THR  1368     -48.253   4.322 -15.024  1.00                 O  
ATOM   1081  CG2 THR  1368     -47.366   2.641 -16.490  1.00                 C  
ATOM   1082  N   LYS  1369     -45.504   6.893 -16.440  1.00                 N  
ATOM   1083  CA  LYS  1369     -45.226   8.303 -16.582  1.00                 C  
ATOM   1084  C   LYS  1369     -46.054   9.282 -15.793  1.00                 C  
ATOM   1085  O   LYS  1369     -45.541  10.250 -15.199  1.00                 O  
ATOM   1086  CB  LYS  1369     -45.352   8.729 -18.046  1.00                 C  
ATOM   1087  CD  LYS  1369     -45.100  10.529 -19.777  1.00                 C  
ATOM   1088  CE  LYS  1369     -44.803  11.999 -20.025  1.00                 C  
ATOM   1089  CG  LYS  1369     -45.029  10.193 -18.296  1.00                 C  
ATOM   1090  NZ  LYS  1369     -44.869  12.343 -21.472  1.00                 N  
ATOM   1091  N   GLY  1370     -47.357   8.941 -15.877  1.00                 N  
ATOM   1092  CA  GLY  1370     -48.421   9.845 -15.213  1.00                 C  
ATOM   1093  C   GLY  1370     -48.582  11.046 -16.189  1.00                 C  
ATOM   1094  O   GLY  1370     -47.593  11.517 -16.779  1.00                 O  
ATOM   1095  N   ILE  1371     -49.801  11.536 -16.293  1.00                 N  
ATOM   1096  CA  ILE  1371     -50.013  12.703 -17.149  1.00                 C  
ATOM   1097  C   ILE  1371     -49.237  13.880 -16.517  1.00                 C  
ATOM   1098  O   ILE  1371     -48.579  14.628 -17.236  1.00                 O  
ATOM   1099  CB  ILE  1371     -51.511  13.020 -17.310  1.00                 C  
ATOM   1100  CD1 ILE  1371     -53.720  12.003 -18.075  1.00                 C  
ATOM   1101  CG1 ILE  1371     -52.210  11.910 -18.097  1.00                 C  
ATOM   1102  CG2 ILE  1371     -51.701  14.382 -17.960  1.00                 C  
ATOM   1103  N   TYR  1372     -49.291  14.011 -15.198  1.00                 N  
ATOM   1104  CA  TYR  1372     -48.638  15.013 -14.463  1.00                 C  
ATOM   1105  C   TYR  1372     -47.123  15.021 -14.647  1.00                 C  
ATOM   1106  O   TYR  1372     -46.562  16.062 -14.961  1.00                 O  
ATOM   1107  CB  TYR  1372     -48.949  14.872 -12.972  1.00                 C  
ATOM   1108  CG  TYR  1372     -48.240  15.884 -12.100  1.00                 C  
ATOM   1109  OH  TYR  1372     -46.303  18.679  -9.707  1.00                 O  
ATOM   1110  CZ  TYR  1372     -46.943  17.753 -10.498  1.00                 C  
ATOM   1111  CD1 TYR  1372     -48.714  17.186 -11.992  1.00                 C  
ATOM   1112  CE1 TYR  1372     -48.073  18.117 -11.198  1.00                 C  
ATOM   1113  CD2 TYR  1372     -47.100  15.535 -11.388  1.00                 C  
ATOM   1114  CE2 TYR  1372     -46.446  16.454 -10.589  1.00                 C  
ATOM   1115  N   GLY  1373     -46.510  13.864 -14.393  1.00                 N  
ATOM   1116  CA  GLY  1373     -45.161  13.479 -14.500  1.00                 C  
ATOM   1117  C   GLY  1373     -44.905  12.169 -14.071  1.00                 C  
ATOM   1118  O   GLY  1373     -45.595  11.306 -14.599  1.00                 O  
ATOM   1119  N   LEU  1374     -44.021  11.885 -13.121  1.00                 N  
ATOM   1120  CA  LEU  1374     -43.634  10.541 -12.634  1.00                 C  
ATOM   1121  C   LEU  1374     -44.487  10.054 -11.432  1.00                 C  
ATOM   1122  O   LEU  1374     -44.314   8.945 -10.917  1.00                 O  
ATOM   1123  CB  LEU  1374     -42.157  10.521 -12.234  1.00                 C  
ATOM   1124  CG  LEU  1374     -41.148  10.794 -13.351  1.00                 C  
ATOM   1125  CD1 LEU  1374     -39.733  10.844 -12.797  1.00                 C  
ATOM   1126  CD2 LEU  1374     -41.253   9.738 -14.440  1.00                 C  
ATOM   1127  N   GLY  1375     -45.222  11.005 -10.858  1.00                 N  
ATOM   1128  CA  GLY  1375     -45.998  10.921  -9.682  1.00                 C  
ATOM   1129  C   GLY  1375     -45.332  11.411  -8.368  1.00                 C  
ATOM   1130  O   GLY  1375     -45.930  12.266  -7.725  1.00                 O  
ATOM   1131  N   PHE  1376     -44.181  10.888  -7.961  1.00                 N  
ATOM   1132  CA  PHE  1376     -43.461  11.272  -6.874  1.00                 C  
ATOM   1133  C   PHE  1376     -41.951  11.490  -7.167  1.00                 C  
ATOM   1134  O   PHE  1376     -41.272  11.191  -8.156  1.00                 O  
ATOM   1135  CB  PHE  1376     -43.597  10.242  -5.750  1.00                 C  
ATOM   1136  CG  PHE  1376     -43.013   8.900  -6.085  1.00                 C  
ATOM   1137  CZ  PHE  1376     -41.939   6.412  -6.705  1.00                 C  
ATOM   1138  CD1 PHE  1376     -41.642   8.718  -6.138  1.00                 C  
ATOM   1139  CE1 PHE  1376     -41.105   7.483  -6.446  1.00                 C  
ATOM   1140  CD2 PHE  1376     -43.834   7.818  -6.347  1.00                 C  
ATOM   1141  CE2 PHE  1376     -43.297   6.582  -6.655  1.00                 C  
ATOM   1142  N   SER  1377     -41.509  12.303  -6.199  1.00                 N  
ATOM   1143  CA  SER  1377     -40.272  12.960  -5.684  1.00                 C  
ATOM   1144  C   SER  1377     -39.141  12.215  -5.019  1.00                 C  
ATOM   1145  O   SER  1377     -39.301  11.465  -4.049  1.00                 O  
ATOM   1146  CB  SER  1377     -40.625  14.035  -4.654  1.00                 C  
ATOM   1147  OG  SER  1377     -41.368  15.086  -5.248  1.00                 O  
ATOM   1148  N   THR  1378     -37.942  12.454  -5.564  1.00                 N  
ATOM   1149  CA  THR  1378     -36.650  11.958  -5.126  1.00                 C  
ATOM   1150  C   THR  1378     -35.788  12.531  -3.944  1.00                 C  
ATOM   1151  O   THR  1378     -35.856  13.756  -3.871  1.00                 O  
ATOM   1152  CB  THR  1378     -35.618  11.984  -6.269  1.00                 C  
ATOM   1153  OG1 THR  1378     -35.408  13.336  -6.696  1.00                 O  
ATOM   1154  CG2 THR  1378     -36.116  11.171  -7.454  1.00                 C  
ATOM   1155  N   VAL  1379     -34.850  11.824  -3.325  1.00                 N  
ATOM   1156  CA  VAL  1379     -33.949  12.810  -2.600  1.00                 C  
ATOM   1157  C   VAL  1379     -32.601  12.644  -3.118  1.00                 C  
ATOM   1158  O   VAL  1379     -32.403  11.606  -3.755  1.00                 O  
ATOM   1159  CB  VAL  1379     -33.999  12.604  -1.075  1.00                 C  
ATOM   1160  CG1 VAL  1379     -35.413  12.815  -0.555  1.00                 C  
ATOM   1161  CG2 VAL  1379     -33.494  11.217  -0.707  1.00                 C  
ATOM   1162  N   GLY  1380     -31.625  13.511  -2.824  1.00                 N  
ATOM   1163  CA  GLY  1380     -30.253  13.200  -3.346  1.00                 C  
ATOM   1164  C   GLY  1380     -29.352  12.953  -2.158  1.00                 C  
ATOM   1165  O   GLY  1380     -29.567  13.789  -1.202  1.00                 O  
ATOM   1166  N   GLY  1381     -28.368  12.076  -2.176  1.00                 N  
ATOM   1167  CA  GLY  1381     -27.450  11.997  -1.091  1.00                 C  
ATOM   1168  C   GLY  1381     -26.083  12.562  -1.363  1.00                 C  
ATOM   1169  O   GLY  1381     -25.188  12.524  -0.513  1.00                 O  
ATOM   1170  N   GLN  1382     -25.926  13.137  -2.553  1.00                 N  
ATOM   1171  CA  GLN  1382     -24.655  13.763  -2.963  1.00                 C  
ATOM   1172  C   GLN  1382     -24.918  15.235  -3.140  1.00                 C  
ATOM   1173  O   GLN  1382     -25.793  15.608  -3.926  1.00                 O  
ATOM   1174  CB  GLN  1382     -24.127  13.114  -4.244  1.00                 C  
ATOM   1175  CD  GLN  1382     -22.598  11.379  -3.228  1.00                 C  
ATOM   1176  CG  GLN  1382     -23.809  11.634  -4.104  1.00                 C  
ATOM   1177  OE1 GLN  1382     -22.162  12.257  -2.485  1.00                 O  
ATOM   1178  NE2 GLN  1382     -22.052  10.171  -3.313  1.00                 N  
ATOM   1179  N   PRO  1383     -24.195  16.068  -2.390  1.00                 N  
ATOM   1180  CA  PRO  1383     -24.316  17.510  -2.423  1.00                 C  
ATOM   1181  C   PRO  1383     -25.469  17.868  -1.510  1.00                 C  
ATOM   1182  O   PRO  1383     -25.221  18.346  -0.384  1.00                 O  
ATOM   1183  CB  PRO  1383     -24.586  17.825  -3.896  1.00                 C  
ATOM   1184  CD  PRO  1383     -24.616  15.440  -3.697  1.00                 C  
ATOM   1185  CG  PRO  1383     -25.243  16.595  -4.426  1.00                 C  
ATOM   1186  N   ASP  1384     -26.703  17.662  -1.918  1.00                 N  
ATOM   1187  CA  ASP  1384     -27.877  17.930  -1.165  1.00                 C  
ATOM   1188  C   ASP  1384     -27.554  16.989   0.056  1.00                 C  
ATOM   1189  O   ASP  1384     -26.884  17.452   0.992  1.00                 O  
ATOM   1190  CB  ASP  1384     -29.126  17.600  -1.985  1.00                 C  
ATOM   1191  CG  ASP  1384     -29.347  18.572  -3.127  1.00                 C  
ATOM   1192  OD1 ASP  1384     -28.709  19.646  -3.125  1.00                 O  
ATOM   1193  OD2 ASP  1384     -30.157  18.260  -4.025  1.00                 O  
ATOM   1194  N   SER  1385     -28.043  15.764   0.042  1.00                 N  
ATOM   1195  CA  SER  1385     -27.809  14.937   1.174  1.00                 C  
ATOM   1196  C   SER  1385     -28.978  14.663   2.131  1.00                 C  
ATOM   1197  O   SER  1385     -28.929  14.407   3.348  1.00                 O  
ATOM   1198  CB  SER  1385     -26.683  15.513   2.035  1.00                 C  
ATOM   1199  OG  SER  1385     -26.271  14.585   3.024  1.00                 O  
ATOM   1200  N   PRO  1386     -30.136  14.723   1.481  1.00                 N  
ATOM   1201  CA  PRO  1386     -31.435  14.298   2.112  1.00                 C  
ATOM   1202  C   PRO  1386     -31.612  13.118   2.950  1.00                 C  
ATOM   1203  O   PRO  1386     -32.589  12.935   3.681  1.00                 O  
ATOM   1204  CB  PRO  1386     -32.372  14.084   0.922  1.00                 C  
ATOM   1205  CD  PRO  1386     -30.336  14.932  -0.007  1.00                 C  
ATOM   1206  CG  PRO  1386     -31.832  14.977  -0.144  1.00                 C  
ATOM   1207  N   ALA  1387     -30.570  12.293   2.896  1.00                 N  
ATOM   1208  CA  ALA  1387     -30.603  10.947   3.705  1.00                 C  
ATOM   1209  C   ALA  1387     -29.353  11.200   4.651  1.00                 C  
ATOM   1210  O   ALA  1387     -28.323  11.684   4.170  1.00                 O  
ATOM   1211  CB  ALA  1387     -30.506   9.758   2.761  1.00                 C  
ATOM   1212  N   LEU  1388     -29.475  10.876   5.936  1.00                 N  
ATOM   1213  CA  LEU  1388     -28.369  11.126   6.776  1.00                 C  
ATOM   1214  C   LEU  1388     -26.886  10.527   6.279  1.00                 C  
ATOM   1215  O   LEU  1388     -25.750  10.984   6.309  1.00                 O  
ATOM   1216  CB  LEU  1388     -28.624  10.569   8.178  1.00                 C  
ATOM   1217  CG  LEU  1388     -29.692  11.284   9.007  1.00                 C  
ATOM   1218  CD1 LEU  1388     -29.977  10.521  10.292  1.00                 C  
ATOM   1219  CD2 LEU  1388     -29.263  12.709   9.323  1.00                 C  
ATOM   1220  N   PRO  1389     -27.149   9.244   6.058  1.00                 N  
ATOM   1221  CA  PRO  1389     -25.732   8.615   5.685  1.00                 C  
ATOM   1222  C   PRO  1389     -25.975   7.839   4.422  1.00                 C  
ATOM   1223  O   PRO  1389     -25.899   6.621   4.421  1.00                 O  
ATOM   1224  CB  PRO  1389     -25.383   7.746   6.895  1.00                 C  
ATOM   1225  CD  PRO  1389     -27.655   8.432   7.203  1.00                 C  
ATOM   1226  CG  PRO  1389     -26.703   7.290   7.421  1.00                 C  
ATOM   1227  N   ASP  1390     -26.420   8.523   3.380  1.00                 N  
ATOM   1228  CA  ASP  1390     -26.590   7.788   2.075  1.00                 C  
ATOM   1229  C   ASP  1390     -26.127   8.651   1.064  1.00                 C  
ATOM   1230  O   ASP  1390     -26.641   9.824   1.201  1.00                 O  
ATOM   1231  CB  ASP  1390     -28.052   7.383   1.874  1.00                 C  
ATOM   1232  CG  ASP  1390     -28.510   6.341   2.875  1.00                 C  
ATOM   1233  OD1 ASP  1390     -28.031   5.190   2.796  1.00                 O  
ATOM   1234  OD2 ASP  1390     -29.349   6.674   3.738  1.00                 O  
ATOM   1235  N   ARG  1391     -25.385   8.275   0.041  1.00                 N  
ATOM   1236  CA  ARG  1391     -25.025   9.210  -1.083  1.00                 C  
ATOM   1237  C   ARG  1391     -25.757   8.961  -2.311  1.00                 C  
ATOM   1238  O   ARG  1391     -25.628   9.801  -3.214  1.00                 O  
ATOM   1239  CB  ARG  1391     -23.527   9.134  -1.384  1.00                 C  
ATOM   1240  CD  ARG  1391     -21.169   9.533  -0.623  1.00                 C  
ATOM   1241  NE  ARG  1391     -20.301   9.969   0.468  1.00                 N  
ATOM   1242  CG  ARG  1391     -22.640   9.632  -0.255  1.00                 C  
ATOM   1243  CZ  ARG  1391     -19.936  11.230   0.674  1.00                 C  
ATOM   1244  NH1 ARG  1391     -19.143  11.533   1.693  1.00                 N  
ATOM   1245  NH2 ARG  1391     -20.364  12.185  -0.140  1.00                 N  
ATOM   1246  N   VAL  1392     -26.677   7.996  -2.368  1.00                 N  
ATOM   1247  CA  VAL  1392     -27.601   7.558  -3.337  1.00                 C  
ATOM   1248  C   VAL  1392     -29.136   8.011  -3.000  1.00                 C  
ATOM   1249  O   VAL  1392     -29.603   8.459  -1.949  1.00                 O  
ATOM   1250  CB  VAL  1392     -27.560   6.028  -3.505  1.00                 C  
ATOM   1251  CG1 VAL  1392     -26.184   5.580  -3.973  1.00                 C  
ATOM   1252  CG2 VAL  1392     -27.934   5.339  -2.201  1.00                 C  
ATOM   1253  N   VAL  1393     -29.813   7.983  -4.143  1.00                 N  
ATOM   1254  CA  VAL  1393     -31.196   8.282  -4.335  1.00                 C  
ATOM   1255  C   VAL  1393     -32.215   7.620  -3.523  1.00                 C  
ATOM   1256  O   VAL  1393     -32.151   6.401  -3.276  1.00                 O  
ATOM   1257  CB  VAL  1393     -31.633   8.021  -5.788  1.00                 C  
ATOM   1258  CG1 VAL  1393     -33.137   8.197  -5.932  1.00                 C  
ATOM   1259  CG2 VAL  1393     -30.892   8.945  -6.742  1.00                 C  
ATOM   1260  N   ARG  1394     -33.144   8.413  -2.968  1.00                 N  
ATOM   1261  CA  ARG  1394     -34.116   7.901  -1.934  1.00                 C  
ATOM   1262  C   ARG  1394     -35.225   8.722  -2.248  1.00                 C  
ATOM   1263  O   ARG  1394     -35.087   9.885  -2.650  1.00                 O  
ATOM   1264  CB  ARG  1394     -33.534   8.058  -0.528  1.00                 C  
ATOM   1265  CD  ARG  1394     -33.740   7.607   1.933  1.00                 C  
ATOM   1266  NE  ARG  1394     -34.591   7.108   3.010  1.00                 N  
ATOM   1267  CG  ARG  1394     -34.409   7.481   0.574  1.00                 C  
ATOM   1268  CZ  ARG  1394     -34.268   7.152   4.299  1.00                 C  
ATOM   1269  NH1 ARG  1394     -35.106   6.674   5.209  1.00                 N  
ATOM   1270  NH2 ARG  1394     -33.109   7.673   4.674  1.00                 N  
ATOM   1271  N   ILE  1395     -36.407   8.131  -2.153  1.00                 N  
ATOM   1272  CA  ILE  1395     -37.803   8.673  -2.427  1.00                 C  
ATOM   1273  C   ILE  1395     -38.369   9.591  -1.244  1.00                 C  
ATOM   1274  O   ILE  1395     -38.607   8.961  -0.205  1.00                 O  
ATOM   1275  CB  ILE  1395     -38.808   7.536  -2.691  1.00                 C  
ATOM   1276  CD1 ILE  1395     -38.172   7.421  -5.157  1.00                 C  
ATOM   1277  CG1 ILE  1395     -38.334   6.665  -3.856  1.00                 C  
ATOM   1278  CG2 ILE  1395     -40.199   8.101  -2.935  1.00                 C  
ATOM   1279  N   LYS  1396     -38.559  10.909  -1.350  1.00                 N  
ATOM   1280  CA  LYS  1396     -39.174  11.515  -0.310  1.00                 C  
ATOM   1281  C   LYS  1396     -40.517  12.191  -0.473  1.00                 C  
ATOM   1282  O   LYS  1396     -40.855  13.142   0.253  1.00                 O  
ATOM   1283  CB  LYS  1396     -38.275  12.600   0.286  1.00                 C  
ATOM   1284  CD  LYS  1396     -37.188  11.175   2.043  1.00                 C  
ATOM   1285  CE  LYS  1396     -35.872  10.669   2.611  1.00                 C  
ATOM   1286  CG  LYS  1396     -36.960  12.080   0.843  1.00                 C  
ATOM   1287  NZ  LYS  1396     -36.082   9.748   3.762  1.00                 N  
ATOM   1288  N   ARG  1397     -41.338  11.651  -1.377  1.00                 N  
ATOM   1289  CA  ARG  1397     -42.660  12.181  -1.673  1.00                 C  
ATOM   1290  C   ARG  1397     -43.243  11.278  -2.688  1.00                 C  
ATOM   1291  O   ARG  1397     -42.575  10.713  -3.549  1.00                 O  
ATOM   1292  CB  ARG  1397     -42.561  13.630  -2.156  1.00                 C  
ATOM   1293  CD  ARG  1397     -43.731  15.756  -2.795  1.00                 C  
ATOM   1294  NE  ARG  1397     -43.239  16.630  -1.733  1.00                 N  
ATOM   1295  CG  ARG  1397     -43.904  14.322  -2.319  1.00                 C  
ATOM   1296  CZ  ARG  1397     -41.993  17.086  -1.659  1.00                 C  
ATOM   1297  NH1 ARG  1397     -41.635  17.876  -0.656  1.00                 N  
ATOM   1298  NH2 ARG  1397     -41.108  16.752  -2.588  1.00                 N  
ATOM   1299  N   VAL  1398     -44.548  11.099  -2.542  1.00                 N  
ATOM   1300  CA  VAL  1398     -45.366  10.171  -3.432  1.00                 C  
ATOM   1301  C   VAL  1398     -46.700  10.820  -3.726  1.00                 C  
ATOM   1302  O   VAL  1398     -47.398  11.062  -2.738  1.00                 O  
ATOM   1303  CB  VAL  1398     -45.558   8.789  -2.781  1.00                 C  
ATOM   1304  CG1 VAL  1398     -46.395   7.889  -3.677  1.00                 C  
ATOM   1305  CG2 VAL  1398     -44.211   8.147  -2.485  1.00                 C  
ATOM   1306  N   PHE  1399     -47.136  10.991  -4.972  1.00                 N  
ATOM   1307  CA  PHE  1399     -48.428  11.600  -5.174  1.00                 C  
ATOM   1308  C   PHE  1399     -49.410  10.558  -4.570  1.00                 C  
ATOM   1309  O   PHE  1399     -49.084   9.365  -4.522  1.00                 O  
ATOM   1310  CB  PHE  1399     -48.657  11.891  -6.659  1.00                 C  
ATOM   1311  CG  PHE  1399     -49.962  12.575  -6.948  1.00                 C  
ATOM   1312  CZ  PHE  1399     -52.381  13.836  -7.485  1.00                 C  
ATOM   1313  CD1 PHE  1399     -50.104  13.938  -6.752  1.00                 C  
ATOM   1314  CE1 PHE  1399     -51.306  14.567  -7.018  1.00                 C  
ATOM   1315  CD2 PHE  1399     -51.048  11.856  -7.415  1.00                 C  
ATOM   1316  CE2 PHE  1399     -52.250  12.486  -7.681  1.00                 C  
ATOM   1317  N   PRO  1400     -50.621  10.959  -4.200  1.00                 N  
ATOM   1318  CA  PRO  1400     -51.542  10.057  -3.633  1.00                 C  
ATOM   1319  C   PRO  1400     -52.155   9.407  -4.799  1.00                 C  
ATOM   1320  O   PRO  1400     -52.716  10.159  -5.604  1.00                 O  
ATOM   1321  CB  PRO  1400     -52.490  10.951  -2.832  1.00                 C  
ATOM   1322  CD  PRO  1400     -50.850  12.408  -3.788  1.00                 C  
ATOM   1323  CG  PRO  1400     -51.703  12.191  -2.570  1.00                 C  
ATOM   1324  N   ILE  1401     -51.920   8.108  -5.007  1.00                 N  
ATOM   1325  CA  ILE  1401     -52.395   7.289  -6.093  1.00                 C  
ATOM   1326  C   ILE  1401     -51.948   7.645  -7.426  1.00                 C  
ATOM   1327  O   ILE  1401     -51.810   6.741  -8.240  1.00                 O  
ATOM   1328  CB  ILE  1401     -53.934   7.252  -6.141  1.00                 C  
ATOM   1329  CD1 ILE  1401     -55.983   6.678  -4.737  1.00                 C  
ATOM   1330  CG1 ILE  1401     -54.488   6.524  -4.914  1.00                 C  
ATOM   1331  CG2 ILE  1401     -54.411   6.619  -7.439  1.00                 C  
ATOM   1332  N   GLY  1402     -51.620   8.912  -7.688  1.00                 N  
ATOM   1333  CA  GLY  1402     -50.859   9.447  -8.817  1.00                 C  
ATOM   1334  C   GLY  1402     -49.633   8.887  -9.458  1.00                 C  
ATOM   1335  O   GLY  1402     -48.553   9.314  -9.039  1.00                 O  
ATOM   1336  N   PRO  1403     -49.731   7.971 -10.415  1.00                 N  
ATOM   1337  CA  PRO  1403     -48.608   7.286 -10.983  1.00                 C  
ATOM   1338  C   PRO  1403     -47.283   7.371 -10.110  1.00                 C  
ATOM   1339  O   PRO  1403     -46.877   8.408  -9.584  1.00                 O  
ATOM   1340  CB  PRO  1403     -48.396   7.977 -12.331  1.00                 C  
ATOM   1341  CD  PRO  1403     -50.099   9.217 -11.194  1.00                 C  
ATOM   1342  CG  PRO  1403     -48.934   9.355 -12.134  1.00                 C  
ATOM   1343  N   ALA  1404     -46.690   6.191  -9.946  1.00                 N  
ATOM   1344  CA  ALA  1404     -45.529   6.198  -9.040  1.00                 C  
ATOM   1345  C   ALA  1404     -46.086   5.389  -7.806  1.00                 C  
ATOM   1346  O   ALA  1404     -45.647   4.292  -7.473  1.00                 O  
ATOM   1347  CB  ALA  1404     -45.103   7.626  -8.735  1.00                 C  
ATOM   1348  N   GLY  1405     -47.041   6.018  -7.121  1.00                 N  
ATOM   1349  CA  GLY  1405     -47.523   5.336  -5.922  1.00                 C  
ATOM   1350  C   GLY  1405     -48.342   3.999  -6.397  1.00                 C  
ATOM   1351  O   GLY  1405     -48.170   2.824  -6.060  1.00                 O  
ATOM   1352  N   GLU  1406     -49.303   4.370  -7.230  1.00                 N  
ATOM   1353  CA  GLU  1406     -50.184   3.224  -7.626  1.00                 C  
ATOM   1354  C   GLU  1406     -49.322   2.151  -8.508  1.00                 C  
ATOM   1355  O   GLU  1406     -49.132   0.945  -8.324  1.00                 O  
ATOM   1356  CB  GLU  1406     -51.397   3.727  -8.411  1.00                 C  
ATOM   1357  CD  GLU  1406     -53.047   1.977  -7.640  1.00                 C  
ATOM   1358  CG  GLU  1406     -52.366   2.632  -8.826  1.00                 C  
ATOM   1359  OE1 GLU  1406     -53.066   2.590  -6.552  1.00                 O  
ATOM   1360  OE2 GLU  1406     -53.561   0.849  -7.798  1.00                 O  
ATOM   1361  N   SER  1407     -48.827   2.802  -9.551  1.00                 N  
ATOM   1362  CA  SER  1407     -48.105   1.856 -10.499  1.00                 C  
ATOM   1363  C   SER  1407     -46.798   1.285  -9.842  1.00                 C  
ATOM   1364  O   SER  1407     -46.485   0.098  -9.710  1.00                 O  
ATOM   1365  CB  SER  1407     -47.766   2.567 -11.811  1.00                 C  
ATOM   1366  OG  SER  1407     -48.942   2.912 -12.522  1.00                 O  
ATOM   1367  N   GLY  1408     -46.040   2.278  -9.399  1.00                 N  
ATOM   1368  CA  GLY  1408     -44.694   1.844  -8.824  1.00                 C  
ATOM   1369  C   GLY  1408     -44.801   1.308  -7.442  1.00                 C  
ATOM   1370  O   GLY  1408     -43.914   0.546  -7.071  1.00                 O  
ATOM   1371  N   LYS  1409     -45.848   1.625  -6.684  1.00                 N  
ATOM   1372  CA  LYS  1409     -45.988   0.983  -5.356  1.00                 C  
ATOM   1373  C   LYS  1409     -44.864   1.495  -4.388  1.00                 C  
ATOM   1374  O   LYS  1409     -44.763   1.032  -3.251  1.00                 O  
ATOM   1375  CB  LYS  1409     -45.932  -0.540  -5.489  1.00                 C  
ATOM   1376  CD  LYS  1409     -46.911  -2.636  -6.464  1.00                 C  
ATOM   1377  CE  LYS  1409     -45.625  -3.157  -7.083  1.00                 C  
ATOM   1378  CG  LYS  1409     -46.947  -1.116  -6.463  1.00                 C  
ATOM   1379  NZ  LYS  1409     -45.617  -4.643  -7.178  1.00                 N  
ATOM   1380  N   ILE  1410     -44.038   2.422  -4.861  1.00                 N  
ATOM   1381  CA  ILE  1410     -42.977   2.886  -4.031  1.00                 C  
ATOM   1382  C   ILE  1410     -43.216   4.038  -3.187  1.00                 C  
ATOM   1383  O   ILE  1410     -43.814   5.029  -3.602  1.00                 O  
ATOM   1384  CB  ILE  1410     -41.723   3.228  -4.857  1.00                 C  
ATOM   1385  CD1 ILE  1410     -40.919   0.809  -4.805  1.00                 C  
ATOM   1386  CG1 ILE  1410     -41.264   2.009  -5.660  1.00                 C  
ATOM   1387  CG2 ILE  1410     -40.620   3.760  -3.954  1.00                 C  
ATOM   1388  N   ARG  1411     -42.832   3.895  -1.923  1.00                 N  
ATOM   1389  CA  ARG  1411     -43.073   4.836  -0.770  1.00                 C  
ATOM   1390  C   ARG  1411     -41.836   5.522  -0.196  1.00                 C  
ATOM   1391  O   ARG  1411     -40.730   5.042  -0.343  1.00                 O  
ATOM   1392  CB  ARG  1411     -43.766   4.106   0.382  1.00                 C  
ATOM   1393  CD  ARG  1411     -46.145   4.478  -0.328  1.00                 C  
ATOM   1394  NE  ARG  1411     -47.444   3.863  -0.586  1.00                 N  
ATOM   1395  CG  ARG  1411     -45.079   3.444  -0.004  1.00                 C  
ATOM   1396  CZ  ARG  1411     -48.518   4.529  -1.000  1.00                 C  
ATOM   1397  NH1 ARG  1411     -49.658   3.886  -1.209  1.00                 N  
ATOM   1398  NH2 ARG  1411     -48.448   5.838  -1.202  1.00                 N  
ATOM   1399  N   SER  1412     -42.008   6.643   0.451  1.00                 N  
ATOM   1400  CA  SER  1412     -40.830   7.333   1.012  1.00                 C  
ATOM   1401  C   SER  1412     -39.403   7.016   1.389  1.00                 C  
ATOM   1402  O   SER  1412     -38.559   7.885   1.537  1.00                 O  
ATOM   1403  CB  SER  1412     -41.166   7.945   2.373  1.00                 C  
ATOM   1404  OG  SER  1412     -42.139   8.968   2.247  1.00                 O  
ATOM   1405  N   GLY  1413     -39.151   5.734   1.612  1.00                 N  
ATOM   1406  CA  GLY  1413     -37.739   5.372   2.033  1.00                 C  
ATOM   1407  C   GLY  1413     -36.885   4.664   0.937  1.00                 C  
ATOM   1408  O   GLY  1413     -35.660   4.641   1.001  1.00                 O  
ATOM   1409  N   ASP  1414     -37.556   4.006   0.008  1.00                 N  
ATOM   1410  CA  ASP  1414     -36.889   3.276  -1.022  1.00                 C  
ATOM   1411  C   ASP  1414     -35.769   3.788  -1.828  1.00                 C  
ATOM   1412  O   ASP  1414     -35.927   4.723  -2.615  1.00                 O  
ATOM   1413  CB  ASP  1414     -37.885   2.832  -2.095  1.00                 C  
ATOM   1414  CG  ASP  1414     -38.831   1.755  -1.603  1.00                 C  
ATOM   1415  OD1 ASP  1414     -38.573   1.188  -0.520  1.00                 O  
ATOM   1416  OD2 ASP  1414     -39.830   1.478  -2.299  1.00                 O  
ATOM   1417  N   VAL  1415     -34.582   3.182  -1.663  1.00                 N  
ATOM   1418  CA  VAL  1415     -33.379   3.594  -2.446  1.00                 C  
ATOM   1419  C   VAL  1415     -33.275   3.320  -3.898  1.00                 C  
ATOM   1420  O   VAL  1415     -33.355   2.146  -4.265  1.00                 O  
ATOM   1421  CB  VAL  1415     -32.090   2.987  -1.862  1.00                 C  
ATOM   1422  CG1 VAL  1415     -30.893   3.341  -2.730  1.00                 C  
ATOM   1423  CG2 VAL  1415     -31.877   3.464  -0.433  1.00                 C  
ATOM   1424  N   ILE  1416     -33.145   4.338  -4.740  1.00                 N  
ATOM   1425  CA  ILE  1416     -33.057   4.020  -6.210  1.00                 C  
ATOM   1426  C   ILE  1416     -31.635   3.895  -6.668  1.00                 C  
ATOM   1427  O   ILE  1416     -30.896   4.763  -6.208  1.00                 O  
ATOM   1428  CB  ILE  1416     -33.779   5.081  -7.061  1.00                 C  
ATOM   1429  CD1 ILE  1416     -36.021   3.899  -6.791  1.00                 C  
ATOM   1430  CG1 ILE  1416     -35.247   5.190  -6.644  1.00                 C  
ATOM   1431  CG2 ILE  1416     -33.632   4.766  -8.542  1.00                 C  
ATOM   1432  N   LEU  1417     -31.244   2.995  -7.554  1.00                 N  
ATOM   1433  CA  LEU  1417     -30.000   3.125  -8.283  1.00                 C  
ATOM   1434  C   LEU  1417     -30.292   3.664  -9.769  1.00                 C  
ATOM   1435  O   LEU  1417     -29.607   4.521 -10.433  1.00                 O  
ATOM   1436  CB  LEU  1417     -29.262   1.785  -8.327  1.00                 C  
ATOM   1437  CG  LEU  1417     -28.770   1.238  -6.986  1.00                 C  
ATOM   1438  CD1 LEU  1417     -28.174  -0.151  -7.158  1.00                 C  
ATOM   1439  CD2 LEU  1417     -27.749   2.178  -6.364  1.00                 C  
ATOM   1440  N   ALA  1418     -31.298   2.985 -10.300  1.00                 N  
ATOM   1441  CA  ALA  1418     -31.506   3.492 -11.755  1.00                 C  
ATOM   1442  C   ALA  1418     -32.989   3.558 -12.084  1.00                 C  
ATOM   1443  O   ALA  1418     -33.856   3.018 -11.390  1.00                 O  
ATOM   1444  CB  ALA  1418     -30.780   2.589 -12.740  1.00                 C  
ATOM   1445  N   VAL  1419     -33.256   4.437 -13.062  1.00                 N  
ATOM   1446  CA  VAL  1419     -34.551   4.760 -13.649  1.00                 C  
ATOM   1447  C   VAL  1419     -34.652   3.925 -14.889  1.00                 C  
ATOM   1448  O   VAL  1419     -33.704   3.224 -15.185  1.00                 O  
ATOM   1449  CB  VAL  1419     -34.681   6.268 -13.934  1.00                 C  
ATOM   1450  CG1 VAL  1419     -34.565   7.066 -12.645  1.00                 C  
ATOM   1451  CG2 VAL  1419     -33.628   6.713 -14.937  1.00                 C  
ATOM   1452  N   ASN  1420     -35.711   4.008 -15.660  1.00                 N  
ATOM   1453  CA  ASN  1420     -35.735   3.188 -16.902  1.00                 C  
ATOM   1454  C   ASN  1420     -34.322   2.515 -17.460  1.00                 C  
ATOM   1455  O   ASN  1420     -34.022   1.342 -17.757  1.00                 O  
ATOM   1456  CB  ASN  1420     -36.306   3.998 -18.068  1.00                 C  
ATOM   1457  CG  ASN  1420     -36.476   3.168 -19.325  1.00                 C  
ATOM   1458  OD1 ASN  1420     -37.248   2.209 -19.348  1.00                 O  
ATOM   1459  ND2 ASN  1420     -35.754   3.536 -20.378  1.00                 N  
ATOM   1460  N   GLY  1421     -33.580   3.544 -17.878  1.00                 N  
ATOM   1461  CA  GLY  1421     -32.259   3.057 -18.434  1.00                 C  
ATOM   1462  C   GLY  1421     -31.423   4.297 -18.232  1.00                 C  
ATOM   1463  O   GLY  1421     -30.895   4.843 -19.187  1.00                 O  
ATOM   1464  N   HIS  1422     -31.388   4.809 -17.012  1.00                 N  
ATOM   1465  CA  HIS  1422     -30.517   5.984 -16.747  1.00                 C  
ATOM   1466  C   HIS  1422     -29.956   5.666 -15.297  1.00                 C  
ATOM   1467  O   HIS  1422     -30.656   5.169 -14.412  1.00                 O  
ATOM   1468  CB  HIS  1422     -31.321   7.281 -16.851  1.00                 C  
ATOM   1469  CG  HIS  1422     -31.907   7.522 -18.207  1.00                 C  
ATOM   1470  ND1 HIS  1422     -31.207   8.138 -19.222  1.00                 N  
ATOM   1471  CE1 HIS  1422     -31.990   8.212 -20.313  1.00                 C  
ATOM   1472  CD2 HIS  1422     -33.186   7.253 -18.849  1.00                 C  
ATOM   1473  NE2 HIS  1422     -33.179   7.683 -20.096  1.00                 N  
ATOM   1474  N   SER  1423     -28.688   5.995 -15.091  1.00                 N  
ATOM   1475  CA  SER  1423     -28.055   5.763 -13.860  1.00                 C  
ATOM   1476  C   SER  1423     -27.548   7.122 -13.053  1.00                 C  
ATOM   1477  O   SER  1423     -26.408   7.504 -12.786  1.00                 O  
ATOM   1478  CB  SER  1423     -26.841   4.851 -14.045  1.00                 C  
ATOM   1479  OG  SER  1423     -27.231   3.570 -14.508  1.00                 O  
ATOM   1480  N   VAL  1424     -28.629   7.595 -12.406  1.00                 N  
ATOM   1481  CA  VAL  1424     -28.634   8.540 -11.331  1.00                 C  
ATOM   1482  C   VAL  1424     -28.116   8.098 -10.019  1.00                 C  
ATOM   1483  O   VAL  1424     -28.713   8.201  -8.938  1.00                 O  
ATOM   1484  CB  VAL  1424     -30.050   9.084 -11.064  1.00                 C  
ATOM   1485  CG1 VAL  1424     -30.578   9.817 -12.288  1.00                 C  
ATOM   1486  CG2 VAL  1424     -30.988   7.954 -10.668  1.00                 C  
ATOM   1487  N   THR  1425     -26.903   7.558 -10.139  1.00                 N  
ATOM   1488  CA  THR  1425     -26.229   6.981  -8.838  1.00                 C  
ATOM   1489  C   THR  1425     -24.937   7.807  -8.645  1.00                 C  
ATOM   1490  O   THR  1425     -24.264   8.281  -9.563  1.00                 O  
ATOM   1491  CB  THR  1425     -25.949   5.472  -8.969  1.00                 C  
ATOM   1492  OG1 THR  1425     -27.180   4.772  -9.184  1.00                 O  
ATOM   1493  CG2 THR  1425     -25.301   4.939  -7.701  1.00                 C  
ATOM   1494  N   GLY  1426     -24.561   7.872  -7.371  1.00                 N  
ATOM   1495  CA  GLY  1426     -23.294   8.571  -7.026  1.00                 C  
ATOM   1496  C   GLY  1426     -23.433  10.063  -7.290  1.00                 C  
ATOM   1497  O   GLY  1426     -22.470  10.823  -7.100  1.00                 O  
ATOM   1498  N   LYS  1427     -24.632  10.469  -7.699  1.00                 N  
ATOM   1499  CA  LYS  1427     -24.856  11.885  -8.037  1.00                 C  
ATOM   1500  C   LYS  1427     -25.716  12.743  -7.121  1.00                 C  
ATOM   1501  O   LYS  1427     -26.306  12.159  -6.214  1.00                 O  
ATOM   1502  CB  LYS  1427     -25.486  12.011  -9.426  1.00                 C  
ATOM   1503  CD  LYS  1427     -23.337  12.116 -10.719  1.00                 C  
ATOM   1504  CE  LYS  1427     -22.562  11.567 -11.905  1.00                 C  
ATOM   1505  CG  LYS  1427     -24.661  11.389 -10.540  1.00                 C  
ATOM   1506  NZ  LYS  1427     -21.211  12.182 -12.018  1.00                 N  
ATOM   1507  N   SER  1428     -25.928  14.034  -7.388  1.00                 N  
ATOM   1508  CA  SER  1428     -26.832  14.709  -6.436  1.00                 C  
ATOM   1509  C   SER  1428     -28.278  14.626  -6.936  1.00                 C  
ATOM   1510  O   SER  1428     -28.613  14.020  -7.954  1.00                 O  
ATOM   1511  CB  SER  1428     -26.412  16.167  -6.240  1.00                 C  
ATOM   1512  OG  SER  1428     -26.639  16.926  -7.414  1.00                 O  
ATOM   1513  N   LEU  1429     -29.152  15.138  -6.074  1.00                 N  
ATOM   1514  CA  LEU  1429     -30.600  15.157  -6.234  1.00                 C  
ATOM   1515  C   LEU  1429     -31.023  15.797  -7.545  1.00                 C  
ATOM   1516  O   LEU  1429     -32.016  15.376  -8.136  1.00                 O  
ATOM   1517  CB  LEU  1429     -31.258  15.897  -5.068  1.00                 C  
ATOM   1518  CG  LEU  1429     -32.784  15.819  -4.990  1.00                 C  
ATOM   1519  CD1 LEU  1429     -33.271  16.189  -3.597  1.00                 C  
ATOM   1520  CD2 LEU  1429     -33.423  16.724  -6.032  1.00                 C  
ATOM   1521  N   THR  1430     -30.259  16.772  -8.018  1.00                 N  
ATOM   1522  CA  THR  1430     -30.548  17.478  -9.242  1.00                 C  
ATOM   1523  C   THR  1430     -30.357  16.587 -10.493  1.00                 C  
ATOM   1524  O   THR  1430     -31.141  16.470 -11.423  1.00                 O  
ATOM   1525  CB  THR  1430     -29.669  18.734  -9.391  1.00                 C  
ATOM   1526  OG1 THR  1430     -29.931  19.635  -8.308  1.00                 O  
ATOM   1527  CG2 THR  1430     -29.973  19.445 -10.700  1.00                 C  
ATOM   1528  N   GLU  1431     -29.170  15.980 -10.464  1.00                 N  
ATOM   1529  CA  GLU  1431     -28.839  15.097 -11.662  1.00                 C  
ATOM   1530  C   GLU  1431     -29.826  13.910 -11.721  1.00                 C  
ATOM   1531  O   GLU  1431     -30.259  13.566 -12.816  1.00                 O  
ATOM   1532  CB  GLU  1431     -27.394  14.601 -11.579  1.00                 C  
ATOM   1533  CD  GLU  1431     -24.935  15.172 -11.639  1.00                 C  
ATOM   1534  CG  GLU  1431     -26.352  15.684 -11.805  1.00                 C  
ATOM   1535  OE1 GLU  1431     -24.553  14.838 -10.498  1.00                 O  
ATOM   1536  OE2 GLU  1431     -24.205  15.105 -12.651  1.00                 O  
ATOM   1537  N   THR  1432     -30.231  13.337 -10.589  1.00                 N  
ATOM   1538  CA  THR  1432     -31.197  12.339 -10.535  1.00                 C  
ATOM   1539  C   THR  1432     -32.556  12.773 -11.053  1.00                 C  
ATOM   1540  O   THR  1432     -33.167  11.983 -11.765  1.00                 O  
ATOM   1541  CB  THR  1432     -31.384  11.812  -9.100  1.00                 C  
ATOM   1542  OG1 THR  1432     -30.159  11.232  -8.637  1.00                 O  
ATOM   1543  CG2 THR  1432     -32.471  10.748  -9.061  1.00                 C  
ATOM   1544  N   MET  1433     -33.002  14.007 -10.823  1.00                 N  
ATOM   1545  CA  MET  1433     -34.172  14.551 -11.373  1.00                 C  
ATOM   1546  C   MET  1433     -34.131  14.487 -12.885  1.00                 C  
ATOM   1547  O   MET  1433     -35.102  14.044 -13.515  1.00                 O  
ATOM   1548  CB  MET  1433     -34.362  15.996 -10.907  1.00                 C  
ATOM   1549  SD  MET  1433     -35.735  18.401 -10.977  1.00                 S  
ATOM   1550  CE  MET  1433     -34.429  19.134 -11.958  1.00                 C  
ATOM   1551  CG  MET  1433     -35.602  16.671 -11.468  1.00                 C  
ATOM   1552  N   SER  1434     -32.999  14.869 -13.474  1.00                 N  
ATOM   1553  CA  SER  1434     -32.827  14.807 -14.919  1.00                 C  
ATOM   1554  C   SER  1434     -32.914  13.355 -15.386  1.00                 C  
ATOM   1555  O   SER  1434     -33.461  13.064 -16.448  1.00                 O  
ATOM   1556  CB  SER  1434     -31.491  15.431 -15.327  1.00                 C  
ATOM   1557  OG  SER  1434     -31.474  16.822 -15.057  1.00                 O  
ATOM   1558  N   MET  1435     -32.392  12.443 -14.567  1.00                 N  
ATOM   1559  CA  MET  1435     -32.447  11.026 -14.897  1.00                 C  
ATOM   1560  C   MET  1435     -33.876  10.549 -15.083  1.00                 C  
ATOM   1561  O   MET  1435     -34.195   9.850 -16.041  1.00                 O  
ATOM   1562  CB  MET  1435     -31.761  10.196 -13.810  1.00                 C  
ATOM   1563  SD  MET  1435     -29.394   9.874 -15.213  1.00                 S  
ATOM   1564  CE  MET  1435     -27.802  10.662 -14.980  1.00                 C  
ATOM   1565  CG  MET  1435     -30.259  10.407 -13.723  1.00                 C  
ATOM   1566  N   LEU  1436     -34.751  10.984 -14.185  1.00                 N  
ATOM   1567  CA  LEU  1436     -36.163  10.618 -14.215  1.00                 C  
ATOM   1568  C   LEU  1436     -36.818  11.200 -15.386  1.00                 C  
ATOM   1569  O   LEU  1436     -37.548  10.456 -16.050  1.00                 O  
ATOM   1570  CB  LEU  1436     -36.862  11.072 -12.932  1.00                 C  
ATOM   1571  CG  LEU  1436     -36.463  10.342 -11.648  1.00                 C  
ATOM   1572  CD1 LEU  1436     -37.086  11.012 -10.433  1.00                 C  
ATOM   1573  CD2 LEU  1436     -36.871   8.878 -11.713  1.00                 C  
ATOM   1574  N   ARG  1437     -36.610  12.479 -15.699  1.00                 N  
ATOM   1575  CA  ARG  1437     -37.152  13.160 -16.861  1.00                 C  
ATOM   1576  C   ARG  1437     -36.757  12.549 -18.144  1.00                 C  
ATOM   1577  O   ARG  1437     -37.577  12.534 -19.061  1.00                 O  
ATOM   1578  CB  ARG  1437     -36.727  14.630 -16.867  1.00                 C  
ATOM   1579  CD  ARG  1437     -36.890  16.907 -15.824  1.00                 C  
ATOM   1580  NE  ARG  1437     -37.540  17.738 -14.813  1.00                 N  
ATOM   1581  CG  ARG  1437     -37.395  15.473 -15.794  1.00                 C  
ATOM   1582  CZ  ARG  1437     -37.178  18.984 -14.525  1.00                 C  
ATOM   1583  NH1 ARG  1437     -37.827  19.663 -13.589  1.00                 N  
ATOM   1584  NH2 ARG  1437     -36.168  19.547 -15.173  1.00                 N  
ATOM   1585  N   GLY  1438     -35.578  11.935 -18.220  1.00                 N  
ATOM   1586  CA  GLY  1438     -35.119  11.170 -19.379  1.00                 C  
ATOM   1587  C   GLY  1438     -35.667   9.749 -19.604  1.00                 C  
ATOM   1588  O   GLY  1438     -35.187   9.068 -20.509  1.00                 O  
ATOM   1589  N   ALA  1439     -36.768   9.505 -18.933  1.00                 N  
ATOM   1590  CA  ALA  1439     -37.607   8.332 -18.904  1.00                 C  
ATOM   1591  C   ALA  1439     -39.091   8.683 -19.555  1.00                 C  
ATOM   1592  O   ALA  1439     -39.703   9.719 -19.300  1.00                 O  
ATOM   1593  CB  ALA  1439     -37.750   7.818 -17.480  1.00                 C  
ATOM   1594  N   GLY  1440     -39.498   7.817 -20.473  1.00                 N  
ATOM   1595  CA  GLY  1440     -40.674   7.777 -21.095  1.00                 C  
ATOM   1596  C   GLY  1440     -42.044   7.299 -20.614  1.00                 C  
ATOM   1597  O   GLY  1440     -42.470   7.803 -19.545  1.00                 O  
ATOM   1598  N   LYS  1441     -42.734   6.499 -21.416  1.00                 N  
ATOM   1599  CA  LYS  1441     -44.081   6.081 -21.071  1.00                 C  
ATOM   1600  C   LYS  1441     -44.213   5.178 -19.826  1.00                 C  
ATOM   1601  O   LYS  1441     -45.103   5.313 -18.988  1.00                 O  
ATOM   1602  CB  LYS  1441     -44.729   5.340 -22.243  1.00                 C  
ATOM   1603  CD  LYS  1441     -45.691   5.428 -24.559  1.00                 C  
ATOM   1604  CE  LYS  1441     -46.029   6.317 -25.745  1.00                 C  
ATOM   1605  CG  LYS  1441     -45.064   6.229 -23.430  1.00                 C  
ATOM   1606  NZ  LYS  1441     -46.605   5.539 -26.876  1.00                 N  
ATOM   1607  N   SER  1442     -43.264   4.247 -19.734  1.00                 N  
ATOM   1608  CA  SER  1442     -43.316   3.268 -18.633  1.00                 C  
ATOM   1609  C   SER  1442     -41.949   3.160 -18.145  1.00                 C  
ATOM   1610  O   SER  1442     -40.999   2.591 -18.668  1.00                 O  
ATOM   1611  CB  SER  1442     -43.883   1.936 -19.127  1.00                 C  
ATOM   1612  OG  SER  1442     -43.930   0.982 -18.080  1.00                 O  
ATOM   1613  N   VAL  1443     -41.826   3.872 -17.028  1.00                 N  
ATOM   1614  CA  VAL  1443     -40.662   4.096 -16.044  1.00                 C  
ATOM   1615  C   VAL  1443     -40.404   2.959 -15.104  1.00                 C  
ATOM   1616  O   VAL  1443     -41.279   2.717 -14.278  1.00                 O  
ATOM   1617  CB  VAL  1443     -40.876   5.363 -15.196  1.00                 C  
ATOM   1618  CG1 VAL  1443     -39.743   5.532 -14.195  1.00                 C  
ATOM   1619  CG2 VAL  1443     -40.989   6.589 -16.089  1.00                 C  
ATOM   1620  N   GLN  1444     -39.276   2.268 -15.195  1.00                 N  
ATOM   1621  CA  GLN  1444     -39.032   1.204 -14.199  1.00                 C  
ATOM   1622  C   GLN  1444     -37.877   1.522 -13.363  1.00                 C  
ATOM   1623  O   GLN  1444     -36.821   1.711 -13.972  1.00                 O  
ATOM   1624  CB  GLN  1444     -38.823  -0.143 -14.894  1.00                 C  
ATOM   1625  CD  GLN  1444     -39.795  -1.979 -16.331  1.00                 C  
ATOM   1626  CG  GLN  1444     -40.037  -0.640 -15.662  1.00                 C  
ATOM   1627  OE1 GLN  1444     -38.712  -2.235 -16.856  1.00                 O  
ATOM   1628  NE2 GLN  1444     -40.807  -2.838 -16.313  1.00                 N  
ATOM   1629  N   LEU  1445     -37.991   1.649 -12.047  1.00                 N  
ATOM   1630  CA  LEU  1445     -36.669   2.025 -11.342  1.00                 C  
ATOM   1631  C   LEU  1445     -36.141   0.642 -10.590  1.00                 C  
ATOM   1632  O   LEU  1445     -36.814  -0.344 -10.280  1.00                 O  
ATOM   1633  CB  LEU  1445     -36.893   3.181 -10.366  1.00                 C  
ATOM   1634  CG  LEU  1445     -37.077   4.567 -10.987  1.00                 C  
ATOM   1635  CD1 LEU  1445     -38.423   4.668 -11.688  1.00                 C  
ATOM   1636  CD2 LEU  1445     -36.949   5.652  -9.929  1.00                 C  
ATOM   1637  N   LEU  1446     -34.833   0.696 -10.380  1.00                 N  
ATOM   1638  CA  LEU  1446     -34.101  -0.314  -9.807  1.00                 C  
ATOM   1639  C   LEU  1446     -34.051   0.131  -8.278  1.00                 C  
ATOM   1640  O   LEU  1446     -33.700   1.280  -7.990  1.00                 O  
ATOM   1641  CB  LEU  1446     -32.734  -0.434 -10.483  1.00                 C  
ATOM   1642  CG  LEU  1446     -31.790  -1.498  -9.918  1.00                 C  
ATOM   1643  CD1 LEU  1446     -32.353  -2.892 -10.146  1.00                 C  
ATOM   1644  CD2 LEU  1446     -30.408  -1.377 -10.542  1.00                 C  
ATOM   1645  N   MET  1447     -34.390  -0.775  -7.369  1.00                 N  
ATOM   1646  CA  MET  1447     -34.268  -0.510  -6.016  1.00                 C  
ATOM   1647  C   MET  1447     -34.133  -1.960  -5.320  1.00                 C  
ATOM   1648  O   MET  1447     -34.640  -3.075  -5.548  1.00                 O  
ATOM   1649  CB  MET  1447     -35.471   0.293  -5.517  1.00                 C  
ATOM   1650  SD  MET  1447     -35.874  -0.597  -2.924  1.00                 S  
ATOM   1651  CE  MET  1447     -35.784   0.262  -1.355  1.00                 C  
ATOM   1652  CG  MET  1447     -35.375   0.712  -4.059  1.00                 C  
ATOM   1653  N   CYS  1448     -33.113  -1.772  -4.485  1.00                 N  
ATOM   1654  CA  CYS  1448     -32.384  -2.647  -3.498  1.00                 C  
ATOM   1655  C   CYS  1448     -32.806  -2.316  -2.015  1.00                 C  
ATOM   1656  O   CYS  1448     -32.845  -1.232  -1.435  1.00                 O  
ATOM   1657  CB  CYS  1448     -30.871  -2.489  -3.657  1.00                 C  
ATOM   1658  SG  CYS  1448     -29.890  -3.502  -2.526  1.00                 S  
ATOM   1659  N   HIS  1449     -33.352  -3.420  -1.522  1.00                 N  
ATOM   1660  CA  HIS  1449     -33.928  -3.712  -0.188  1.00                 C  
ATOM   1661  C   HIS  1449     -33.056  -4.349   0.848  1.00                 C  
ATOM   1662  O   HIS  1449     -33.033  -5.562   1.058  1.00                 O  
ATOM   1663  CB  HIS  1449     -35.152  -4.621  -0.320  1.00                 C  
ATOM   1664  CG  HIS  1449     -35.926  -4.780   0.951  1.00                 C  
ATOM   1665  ND1 HIS  1449     -36.820  -3.833   1.402  1.00                 N  
ATOM   1666  CE1 HIS  1449     -37.356  -4.254   2.562  1.00                 C  
ATOM   1667  CD2 HIS  1449     -36.015  -5.793   1.993  1.00                 C  
ATOM   1668  NE2 HIS  1449     -36.877  -5.429   2.922  1.00                 N  
ATOM   1669  N   PRO  1450     -32.254  -3.492   1.504  1.00                 N  
ATOM   1670  CA  PRO  1450     -31.348  -3.866   2.603  1.00                 C  
ATOM   1671  C   PRO  1450     -31.674  -5.271   3.056  1.00                 C  
ATOM   1672  O   PRO  1450     -32.041  -6.121   2.223  1.00                 O  
ATOM   1673  CB  PRO  1450     -31.631  -2.824   3.687  1.00                 C  
ATOM   1674  CD  PRO  1450     -32.981  -2.199   1.812  1.00                 C  
ATOM   1675  CG  PRO  1450     -32.160  -1.644   2.942  1.00                 C  
ATOM   1676  N   ASP  1451     -31.579  -5.547   4.357  1.00                 N  
ATOM   1677  CA  ASP  1451     -31.945  -6.878   4.847  1.00                 C  
ATOM   1678  C   ASP  1451     -33.401  -6.875   5.318  1.00                 C  
ATOM   1679  O   ASP  1451     -33.877  -5.792   5.708  1.00                 O  
ATOM   1680  CB  ASP  1451     -31.009  -7.308   5.978  1.00                 C  
ATOM   1681  CG  ASP  1451     -29.596  -7.572   5.497  1.00                 C  
ATOM   1682  OD1 ASP  1451     -29.388  -8.580   4.788  1.00                 O  
ATOM   1683  OD2 ASP  1451     -28.697  -6.772   5.829  1.00                 O  
ATOM   1684  N   PRO  1452     -34.087  -8.016   5.316  1.00                 N  
ATOM   1685  CA  PRO  1452     -35.459  -7.959   5.819  1.00                 C  
ATOM   1686  C   PRO  1452     -35.302  -7.801   7.433  1.00                 C  
ATOM   1687  O   PRO  1452     -34.380  -8.268   8.116  1.00                 O  
ATOM   1688  CB  PRO  1452     -36.071  -9.290   5.377  1.00                 C  
ATOM   1689  CD  PRO  1452     -33.816  -9.277   4.575  1.00                 C  
ATOM   1690  CG  PRO  1452     -35.207  -9.741   4.247  1.00                 C  
ATOM   1691  N   GLU  1453     -36.254  -6.996   7.920  1.00                 N  
ATOM   1692  CA  GLU  1453     -36.398  -6.697   9.279  1.00                 C  
ATOM   1693  C   GLU  1453     -36.487  -7.578  10.542  1.00                 C  
ATOM   1694  O   GLU  1453     -37.309  -8.488  10.656  1.00                 O  
ATOM   1695  CB  GLU  1453     -37.668  -5.877   9.516  1.00                 C  
ATOM   1696  CD  GLU  1453     -36.862  -4.499  11.473  1.00                 C  
ATOM   1697  CG  GLU  1453     -37.894  -5.488  10.967  1.00                 C  
ATOM   1698  OE1 GLU  1453     -36.146  -3.908  10.637  1.00                 O  
ATOM   1699  OE2 GLU  1453     -36.768  -4.315  12.704  1.00                 O  
ATOM   1700  N   GLN  1454     -35.577  -7.321  11.485  1.00                 N  
ATOM   1701  CA  GLN  1454     -35.527  -8.107  12.700  1.00                 C  
ATOM   1702  C   GLN  1454     -34.742  -9.477  12.487  1.00                 C  
ATOM   1703  O   GLN  1454     -33.604  -9.912  12.767  1.00                 O  
ATOM   1704  CB  GLN  1454     -36.940  -8.396  13.210  1.00                 C  
ATOM   1705  CD  GLN  1454     -37.082  -6.470  14.837  1.00                 C  
ATOM   1706  CG  GLN  1454     -37.710  -7.159  13.641  1.00                 C  
ATOM   1707  OE1 GLN  1454     -36.868  -7.088  15.880  1.00                 O  
ATOM   1708  NE2 GLN  1454     -36.784  -5.184  14.689  1.00                 N  
ATOM   1709  N   LEU  1455     -35.728 -10.276  12.105  1.00                 N  
ATOM   1710  CA  LEU  1455     -35.154 -11.676  11.450  1.00                 C  
ATOM   1711  C   LEU  1455     -36.724 -12.303  11.019  1.00                 C  
ATOM   1712  O   LEU  1455     -37.778 -11.763  10.795  1.00                 O  
ATOM   1713  CB  LEU  1455     -34.329 -12.450  12.480  1.00                 C  
ATOM   1714  CG  LEU  1455     -35.108 -13.088  13.632  1.00                 C  
ATOM   1715  CD1 LEU  1455     -34.245 -14.100  14.369  1.00                 C  
ATOM   1716  CD2 LEU  1455     -35.614 -12.024  14.593  1.00                 C  
ATOM   1717  N   PRO  1456     -36.505 -13.605  10.871  1.00                 N  
ATOM   1718  CA  PRO  1456     -37.597 -14.416  10.472  1.00                 C  
ATOM   1719  C   PRO  1456     -37.399 -14.922   9.051  1.00                 C  
ATOM   1720  O   PRO  1456     -37.803 -16.010   8.644  1.00                 O  
ATOM   1721  CB  PRO  1456     -38.807 -13.486  10.578  1.00                 C  
ATOM   1722  CD  PRO  1456     -36.877 -12.133  10.994  1.00                 C  
ATOM   1723  CG  PRO  1456     -38.246 -12.118  10.375  1.00                 C  
ATOM   1724  N   PRO  1457     -36.684 -14.111   8.292  1.00                 N  
ATOM   1725  CA  PRO  1457     -36.406 -14.439   6.864  1.00                 C  
ATOM   1726  C   PRO  1457     -34.996 -15.436   7.021  1.00                 C  
ATOM   1727  O   PRO  1457     -34.313 -15.787   7.988  1.00                 O  
ATOM   1728  CB  PRO  1457     -36.180 -13.075   6.208  1.00                 C  
ATOM   1729  CD  PRO  1457     -36.217 -12.663   8.566  1.00                 C  
ATOM   1730  CG  PRO  1457     -35.561 -12.243   7.280  1.00                 C  
ATOM   1731  N   LEU  1458     -34.959 -16.011   5.825  1.00                 N  
ATOM   1732  CA  LEU  1458     -33.904 -16.915   5.432  1.00                 C  
ATOM   1733  C   LEU  1458     -33.422 -16.156   4.230  1.00                 C  
ATOM   1734  O   LEU  1458     -33.271 -16.737   3.138  1.00                 O  
ATOM   1735  CB  LEU  1458     -34.464 -18.317   5.184  1.00                 C  
ATOM   1736  CG  LEU  1458     -35.110 -19.011   6.385  1.00                 C  
ATOM   1737  CD1 LEU  1458     -35.754 -20.324   5.964  1.00                 C  
ATOM   1738  CD2 LEU  1458     -34.084 -19.252   7.482  1.00                 C  
ATOM   1739  N   ASN  1459     -33.262 -14.848   4.411  1.00                 N  
ATOM   1740  CA  ASN  1459     -32.751 -13.939   3.370  1.00                 C  
ATOM   1741  C   ASN  1459     -32.361 -12.630   4.115  1.00                 C  
ATOM   1742  O   ASN  1459     -32.917 -12.306   5.160  1.00                 O  
ATOM   1743  CB  ASN  1459     -33.801 -13.732   2.277  1.00                 C  
ATOM   1744  CG  ASN  1459     -33.200 -13.228   0.979  1.00                 C  
ATOM   1745  OD1 ASN  1459     -32.214 -12.491   0.986  1.00                 O  
ATOM   1746  ND2 ASN  1459     -33.794 -13.625  -0.140  1.00                 N  
ATOM   1747  N   VAL  1460     -31.540 -11.832   3.445  1.00                 N  
ATOM   1748  CA  VAL  1460     -31.218 -10.507   3.928  1.00                 C  
ATOM   1749  C   VAL  1460     -31.338 -10.023   5.373  1.00                 C  
ATOM   1750  O   VAL  1460     -32.434  -9.968   5.932  1.00                 O  
ATOM   1751  CB  VAL  1460     -32.023  -9.424   3.186  1.00                 C  
ATOM   1752  CG1 VAL  1460     -31.689  -9.436   1.702  1.00                 C  
ATOM   1753  CG2 VAL  1460     -33.515  -9.629   3.401  1.00                 C  
ATOM   1754  N   GLN  1461     -30.209  -9.673   5.976  1.00                 N  
ATOM   1755  CA  GLN  1461     -30.218  -9.198   7.353  1.00                 C  
ATOM   1756  C   GLN  1461     -31.106  -7.866   7.436  1.00                 C  
ATOM   1757  O   GLN  1461     -31.345  -7.071   6.548  1.00                 O  
ATOM   1758  CB  GLN  1461     -28.790  -8.945   7.842  1.00                 C  
ATOM   1759  CD  GLN  1461     -26.553  -9.918   8.497  1.00                 C  
ATOM   1760  CG  GLN  1461     -27.951 -10.204   7.986  1.00                 C  
ATOM   1761  OE1 GLN  1461     -25.917  -8.948   8.083  1.00                 O  
ATOM   1762  NE2 GLN  1461     -26.070 -10.763   9.401  1.00                 N  
ATOM   1763  N   GLU  1462     -31.711  -7.799   8.596  1.00                 N  
ATOM   1764  CA  GLU  1462     -32.542  -6.643   8.938  1.00                 C  
ATOM   1765  C   GLU  1462     -32.623  -5.190   8.409  1.00                 C  
ATOM   1766  O   GLU  1462     -33.053  -4.288   9.127  1.00                 O  
ATOM   1767  CB  GLU  1462     -32.391  -6.294  10.420  1.00                 C  
ATOM   1768  CD  GLU  1462     -32.875  -3.824  10.625  1.00                 C  
ATOM   1769  CG  GLU  1462     -33.361  -5.231  10.910  1.00                 C  
ATOM   1770  OE1 GLU  1462     -31.644  -3.617  10.581  1.00                 O  
ATOM   1771  OE2 GLU  1462     -33.726  -2.927  10.445  1.00                 O  
ATOM   1772  N   SER  1463     -32.285  -4.994   7.140  1.00                 N  
ATOM   1773  CA  SER  1463     -32.292  -3.653   6.606  1.00                 C  
ATOM   1774  C   SER  1463     -33.840  -3.395   6.241  1.00                 C  
ATOM   1775  O   SER  1463     -34.139  -3.232   5.057  1.00                 O  
ATOM   1776  CB  SER  1463     -31.346  -3.548   5.408  1.00                 C  
ATOM   1777  OG  SER  1463     -30.000  -3.751   5.802  1.00                 O  
ATOM   1778  N   GLU  1464     -34.747  -3.431   7.206  1.00                 N  
ATOM   1779  CA  GLU  1464     -36.055  -3.179   6.842  1.00                 C  
ATOM   1780  C   GLU  1464     -36.574  -2.046   7.373  1.00                 C  
ATOM   1781  O   GLU  1464     -36.155  -1.754   8.490  1.00                 O  
ATOM   1782  CB  GLU  1464     -36.956  -4.351   7.236  1.00                 C  
ATOM   1783  CD  GLU  1464     -39.256  -5.393   7.168  1.00                 C  
ATOM   1784  CG  GLU  1464     -38.406  -4.191   6.808  1.00                 C  
ATOM   1785  OE1 GLU  1464     -38.685  -6.485   7.371  1.00                 O  
ATOM   1786  OE2 GLU  1464     -40.493  -5.244   7.246  1.00                 O  
ATOM   1787  N   GLU  1465     -37.476  -1.308   6.730  1.00                 N  
ATOM   1788  CA  GLU  1465     -38.097  -0.004   7.282  1.00                 C  
ATOM   1789  C   GLU  1465     -39.552  -0.372   7.826  1.00                 C  
ATOM   1790  O   GLU  1465     -40.471   0.436   7.791  1.00                 O  
ATOM   1791  CB  GLU  1465     -38.140   1.071   6.194  1.00                 C  
ATOM   1792  CD  GLU  1465     -36.853   2.595   4.645  1.00                 C  
ATOM   1793  CG  GLU  1465     -36.771   1.518   5.709  1.00                 C  
ATOM   1794  OE1 GLU  1465     -37.977   2.898   4.191  1.00                 O  
ATOM   1795  OE2 GLU  1465     -35.794   3.136   4.264  1.00                 O  
ATOM   1796  N   SER  1466     -39.622  -1.530   8.475  1.00                 N  
ATOM   1797  CA  SER  1466     -40.596  -1.991   9.343  1.00                 C  
ATOM   1798  C   SER  1466     -41.354  -0.747  10.046  1.00                 C  
ATOM   1799  O   SER  1466     -42.547  -0.494   9.890  1.00                 O  
ATOM   1800  CB  SER  1466     -39.980  -2.911  10.399  1.00                 C  
ATOM   1801  OG  SER  1466     -40.967  -3.387  11.298  1.00                 O  
ATOM   1802  N   LEU  1467     -40.563  -0.036  10.853  1.00                 N  
ATOM   1803  CA  LEU  1467     -41.219   1.030  11.563  1.00                 C  
ATOM   1804  C   LEU  1467     -41.674   2.028  10.357  1.00                 C  
ATOM   1805  O   LEU  1467     -42.683   1.966   9.641  1.00                 O  
ATOM   1806  CB  LEU  1467     -40.268   1.658  12.584  1.00                 C  
ATOM   1807  CG  LEU  1467     -40.834   2.809  13.419  1.00                 C  
ATOM   1808  CD1 LEU  1467     -42.022   2.341  14.245  1.00                 C  
ATOM   1809  CD2 LEU  1467     -39.760   3.397  14.321  1.00                 C  
ATOM   1810  N   VAL  1468     -40.709   2.913  10.188  1.00                 N  
ATOM   1811  CA  VAL  1468     -40.876   4.073   9.314  1.00                 C  
ATOM   1812  C   VAL  1468     -42.045   4.084   8.211  1.00                 C  
ATOM   1813  O   VAL  1468     -42.156   3.395   7.215  1.00                 O  
ATOM   1814  CB  VAL  1468     -39.589   4.374   8.523  1.00                 C  
ATOM   1815  CG1 VAL  1468     -39.814   5.529   7.560  1.00                 C  
ATOM   1816  CG2 VAL  1468     -38.441   4.682   9.472  1.00                 C  
ATOM   1817  N   VAL  1469     -42.999   4.904   8.638  1.00                 N  
ATOM   1818  CA  VAL  1469     -44.111   5.081   7.595  1.00                 C  
ATOM   1819  C   VAL  1469     -44.478   3.759   7.161  1.00                 C  
ATOM   1820  O   VAL  1469     -43.579   2.942   6.874  1.00                 O  
ATOM   1821  CB  VAL  1469     -43.652   5.973   6.427  1.00                 C  
ATOM   1822  CG1 VAL  1469     -44.745   6.075   5.373  1.00                 C  
ATOM   1823  CG2 VAL  1469     -43.263   7.354   6.931  1.00                 C  
ATOM   1824  N   THR  1470     -45.775   3.468   7.077  1.00                 N  
ATOM   1825  CA  THR  1470     -46.309   2.144   6.600  1.00                 C  
ATOM   1826  C   THR  1470     -46.177   2.040   5.034  1.00                 C  
ATOM   1827  O   THR  1470     -47.096   2.457   4.338  1.00                 O  
ATOM   1828  CB  THR  1470     -47.778   1.944   7.018  1.00                 C  
ATOM   1829  OG1 THR  1470     -47.881   1.982   8.447  1.00                 O  
ATOM   1830  CG2 THR  1470     -48.292   0.599   6.529  1.00                 C  
ATOM   1831  N   PRO  1471     -45.078   1.495   4.531  1.00                 N  
ATOM   1832  CA  PRO  1471     -44.973   1.483   3.105  1.00                 C  
ATOM   1833  C   PRO  1471     -45.393   0.128   2.729  1.00                 C  
ATOM   1834  O   PRO  1471     -45.184  -0.803   3.514  1.00                 O  
ATOM   1835  CB  PRO  1471     -43.497   1.784   2.840  1.00                 C  
ATOM   1836  CD  PRO  1471     -43.683   1.400   5.195  1.00                 C  
ATOM   1837  CG  PRO  1471     -42.780   1.199   4.011  1.00                 C  
ATOM   1838  N   SER  1472     -45.946  -0.039   1.538  1.00                 N  
ATOM   1839  CA  SER  1472     -46.102  -1.587   1.172  1.00                 C  
ATOM   1840  C   SER  1472     -46.046  -1.215  -0.459  1.00                 C  
ATOM   1841  O   SER  1472     -45.974  -0.074  -0.898  1.00                 O  
ATOM   1842  CB  SER  1472     -47.383  -2.156   1.786  1.00                 C  
ATOM   1843  OG  SER  1472     -48.533  -1.579   1.193  1.00                 O  
ATOM   1844  N   SER  1473     -45.914  -2.346  -1.158  1.00                 N  
ATOM   1845  CA  SER  1473     -46.196  -2.590  -2.492  1.00                 C  
ATOM   1846  C   SER  1473     -46.094  -3.967  -3.048  1.00                 C  
ATOM   1847  O   SER  1473     -46.230  -4.242  -4.245  1.00                 O  
ATOM   1848  CB  SER  1473     -45.301  -1.738  -3.394  1.00                 C  
ATOM   1849  OG  SER  1473     -43.933  -2.059  -3.206  1.00                 O  
ATOM   1850  N   ASN  1474     -45.881  -4.897  -2.129  1.00                 N  
ATOM   1851  CA  ASN  1474     -45.800  -6.369  -2.544  1.00                 C  
ATOM   1852  C   ASN  1474     -46.208  -7.261  -3.785  1.00                 C  
ATOM   1853  O   ASN  1474     -45.847  -8.442  -3.840  1.00                 O  
ATOM   1854  CB  ASN  1474     -46.498  -7.256  -1.511  1.00                 C  
ATOM   1855  CG  ASN  1474     -45.745  -7.324  -0.197  1.00                 C  
ATOM   1856  OD1 ASN  1474     -44.544  -7.060  -0.145  1.00                 O  
ATOM   1857  ND2 ASN  1474     -46.450  -7.680   0.870  1.00                 N  
ATOM   1858  N   ARG  1475     -47.111  -6.772  -4.624  1.00                 N  
ATOM   1859  CA  ARG  1475     -47.623  -7.864  -5.525  1.00                 C  
ATOM   1860  C   ARG  1475     -47.089  -8.981  -6.457  1.00                 C  
ATOM   1861  O   ARG  1475     -47.701 -10.030  -6.762  1.00                 O  
ATOM   1862  CB  ARG  1475     -48.538  -7.283  -6.604  1.00                 C  
ATOM   1863  CD  ARG  1475     -48.821  -5.724  -8.551  1.00                 C  
ATOM   1864  NE  ARG  1475     -48.167  -4.796  -9.471  1.00                 N  
ATOM   1865  CG  ARG  1475     -47.836  -6.351  -7.578  1.00                 C  
ATOM   1866  CZ  ARG  1475     -48.803  -4.101 -10.408  1.00                 C  
ATOM   1867  NH1 ARG  1475     -48.125  -3.280 -11.199  1.00                 N  
ATOM   1868  NH2 ARG  1475     -50.115  -4.227 -10.551  1.00                 N  
ATOM   1869  N   SER  1476     -45.861  -8.737  -6.905  1.00                 N  
ATOM   1870  CA  SER  1476     -45.323  -9.738  -7.898  1.00                 C  
ATOM   1871  C   SER  1476     -44.626 -10.910  -7.253  1.00                 C  
ATOM   1872  O   SER  1476     -44.175 -10.828  -6.103  1.00                 O  
ATOM   1873  CB  SER  1476     -44.353  -9.061  -8.869  1.00                 C  
ATOM   1874  OG  SER  1476     -43.180  -8.631  -8.201  1.00                 O  
ATOM   1875  N   VAL  1477     -44.435 -11.954  -8.047  1.00                 N  
ATOM   1876  CA  VAL  1477     -43.764 -13.191  -7.596  1.00                 C  
ATOM   1877  C   VAL  1477     -42.468 -13.250  -6.751  1.00                 C  
ATOM   1878  O   VAL  1477     -42.320 -14.286  -6.096  1.00                 O  
ATOM   1879  CB  VAL  1477     -43.397 -14.099  -8.784  1.00                 C  
ATOM   1880  CG1 VAL  1477     -44.648 -14.517  -9.542  1.00                 C  
ATOM   1881  CG2 VAL  1477     -42.419 -13.394  -9.711  1.00                 C  
ATOM   1882  N   GLU  1807     -41.655 -12.193  -6.636  1.00                 N  
ATOM   1883  CA  GLU  1807     -40.582 -12.317  -5.711  1.00                 C  
ATOM   1884  C   GLU  1807     -39.463 -13.124  -6.081  1.00                 C  
ATOM   1885  O   GLU  1807     -39.119 -13.995  -5.291  1.00                 O  
ATOM   1886  CB  GLU  1807     -41.086 -12.873  -4.377  1.00                 C  
ATOM   1887  CD  GLU  1807     -41.678 -10.682  -3.269  1.00                 C  
ATOM   1888  CG  GLU  1807     -42.178 -12.037  -3.729  1.00                 C  
ATOM   1889  OE1 GLU  1807     -40.448 -10.522  -3.118  1.00                 O  
ATOM   1890  OE2 GLU  1807     -42.516  -9.780  -3.059  1.00                 O  
ATOM   1891  N   VAL  1808     -38.888 -12.951  -7.264  1.00                 N  
ATOM   1892  CA  VAL  1808     -37.801 -14.130  -7.562  1.00                 C  
ATOM   1893  C   VAL  1808     -36.503 -13.348  -7.613  1.00                 C  
ATOM   1894  O   VAL  1808     -36.410 -12.498  -8.503  1.00                 O  
ATOM   1895  CB  VAL  1808     -38.142 -14.899  -8.852  1.00                 C  
ATOM   1896  CG1 VAL  1808     -37.100 -15.974  -9.122  1.00                 C  
ATOM   1897  CG2 VAL  1808     -39.531 -15.510  -8.757  1.00                 C  
ATOM   1898  N   GLU  1809     -35.512 -13.615  -6.773  1.00                 N  
ATOM   1899  CA  GLU  1809     -34.265 -12.888  -6.936  1.00                 C  
ATOM   1900  C   GLU  1809     -33.196 -13.780  -6.282  1.00                 C  
ATOM   1901  O   GLU  1809     -32.455 -13.264  -5.440  1.00                 O  
ATOM   1902  CB  GLU  1809     -34.367 -11.500  -6.300  1.00                 C  
ATOM   1903  CD  GLU  1809     -35.013 -10.216  -8.377  1.00                 C  
ATOM   1904  CG  GLU  1809     -35.391 -10.590  -6.957  1.00                 C  
ATOM   1905  OE1 GLU  1809     -33.811 -10.290  -8.710  1.00                 O  
ATOM   1906  OE2 GLU  1809     -35.917  -9.848  -9.156  1.00                 O  
ATOM   1907  N   ASP  1810     -33.181 -15.074  -6.585  1.00                 N  
ATOM   1908  CA  ASP  1810     -32.172 -15.913  -5.985  1.00                 C  
ATOM   1909  C   ASP  1810     -30.947 -15.901  -6.831  1.00                 C  
ATOM   1910  O   ASP  1810     -31.064 -15.465  -7.976  1.00                 O  
ATOM   1911  CB  ASP  1810     -32.698 -17.338  -5.805  1.00                 C  
ATOM   1912  CG  ASP  1810     -33.782 -17.430  -4.750  1.00                 C  
ATOM   1913  OD1 ASP  1810     -33.879 -16.506  -3.915  1.00                 O  
ATOM   1914  OD2 ASP  1810     -34.536 -18.427  -4.757  1.00                 O  
ATOM   1915  N   GLY  1811     -29.794 -16.370  -6.365  1.00                 N  
ATOM   1916  CA  GLY  1811     -28.619 -16.426  -7.232  1.00                 C  
ATOM   1917  C   GLY  1811     -28.761 -17.353  -8.267  1.00                 C  
ATOM   1918  O   GLY  1811     -28.280 -16.899  -9.312  1.00                 O  
ATOM   1919  N   ASP  1812     -29.556 -18.415  -8.234  1.00                 N  
ATOM   1920  CA  ASP  1812     -29.928 -19.471  -9.091  1.00                 C  
ATOM   1921  C   ASP  1812     -31.548 -19.538  -9.364  1.00                 C  
ATOM   1922  O   ASP  1812     -32.284 -20.178  -8.604  1.00                 O  
ATOM   1923  CB  ASP  1812     -29.462 -20.813  -8.522  1.00                 C  
ATOM   1924  CG  ASP  1812     -27.953 -20.958  -8.533  1.00                 C  
ATOM   1925  OD1 ASP  1812     -27.379 -21.106  -9.632  1.00                 O  
ATOM   1926  OD2 ASP  1812     -27.345 -20.923  -7.442  1.00                 O  
ATOM   1927  N   GLU  1813     -31.985 -18.963 -10.479  1.00                 N  
ATOM   1928  CA  GLU  1813     -33.285 -19.033 -10.817  1.00                 C  
ATOM   1929  C   GLU  1813     -33.812 -20.346 -10.915  1.00                 C  
ATOM   1930  O   GLU  1813     -34.907 -20.472 -10.355  1.00                 O  
ATOM   1931  CB  GLU  1813     -33.530 -18.328 -12.152  1.00                 C  
ATOM   1932  CD  GLU  1813     -33.586 -16.157 -13.442  1.00                 C  
ATOM   1933  CG  GLU  1813     -33.381 -16.816 -12.093  1.00                 C  
ATOM   1934  OE1 GLU  1813     -33.461 -16.856 -14.470  1.00                 O  
ATOM   1935  OE2 GLU  1813     -33.871 -14.941 -13.472  1.00                 O  
ATOM   1936  N   ASP  1814     -33.082 -21.375 -11.326  1.00                 N  
ATOM   1937  CA  ASP  1814     -33.340 -22.770 -11.502  1.00                 C  
ATOM   1938  C   ASP  1814     -32.658 -23.352 -10.227  1.00                 C  
ATOM   1939  O   ASP  1814     -31.983 -22.614  -9.435  1.00                 O  
ATOM   1940  CB  ASP  1814     -32.767 -23.257 -12.835  1.00                 C  
ATOM   1941  CG  ASP  1814     -33.503 -22.682 -14.029  1.00                 C  
ATOM   1942  OD1 ASP  1814     -34.751 -22.729 -14.037  1.00                 O  
ATOM   1943  OD2 ASP  1814     -32.831 -22.185 -14.958  1.00                 O  
ATOM   1944  N   ARG  1815     -32.680 -24.679 -10.043  1.00                 N  
ATOM   1945  CA  ARG  1815     -31.903 -25.060  -8.831  1.00                 C  
ATOM   1946  C   ARG  1815     -30.534 -25.291  -9.257  1.00                 C  
ATOM   1947  O   ARG  1815     -29.926 -26.320  -8.966  1.00                 O  
ATOM   1948  CB  ARG  1815     -32.518 -26.293  -8.166  1.00                 C  
ATOM   1949  CD  ARG  1815     -33.909 -24.970  -6.549  1.00                 C  
ATOM   1950  NE  ARG  1815     -32.972 -25.257  -5.465  1.00                 N  
ATOM   1951  CG  ARG  1815     -33.912 -26.065  -7.604  1.00                 C  
ATOM   1952  CZ  ARG  1815     -33.247 -26.038  -4.427  1.00                 C  
ATOM   1953  NH1 ARG  1815     -32.332 -26.241  -3.489  1.00                 N  
ATOM   1954  NH2 ARG  1815     -34.437 -26.616  -4.328  1.00                 N  
ATOM   1955  N   ASN  1816     -29.964 -24.265  -9.871  1.00                 N  
ATOM   1956  CA  ASN  1816     -28.557 -24.214 -10.420  1.00                 C  
ATOM   1957  C   ASN  1816     -27.663 -23.895  -9.093  1.00                 C  
ATOM   1958  O   ASN  1816     -27.799 -22.927  -8.349  1.00                 O  
ATOM   1959  CB  ASN  1816     -28.454 -23.171 -11.535  1.00                 C  
ATOM   1960  CG  ASN  1816     -29.264 -23.547 -12.761  1.00                 C  
ATOM   1961  OD1 ASN  1816     -29.175 -24.672 -13.254  1.00                 O  
ATOM   1962  ND2 ASN  1816     -30.057 -22.605 -13.256  1.00                 N  
ATOM   1963  N   ALA  1817     -26.774 -24.857  -8.872  1.00                 N  
ATOM   1964  CA  ALA  1817     -25.796 -24.948  -7.914  1.00                 C  
ATOM   1965  C   ALA  1817     -24.362 -24.474  -8.425  1.00                 C  
ATOM   1966  O   ALA  1817     -23.755 -25.009  -9.353  1.00                 O  
ATOM   1967  CB  ALA  1817     -25.688 -26.376  -7.400  1.00                 C  
ATOM   1968  N   VAL  1818     -23.871 -23.470  -7.709  1.00                 N  
ATOM   1969  CA  VAL  1818     -22.624 -22.856  -7.959  1.00                 C  
ATOM   1970  C   VAL  1818     -22.440 -22.402  -6.467  1.00                 C  
ATOM   1971  O   VAL  1818     -22.558 -21.183  -6.273  1.00                 O  
ATOM   1972  CB  VAL  1818     -22.735 -21.778  -9.053  1.00                 C  
ATOM   1973  CG1 VAL  1818     -21.382 -21.127  -9.298  1.00                 C  
ATOM   1974  CG2 VAL  1818     -23.283 -22.377 -10.339  1.00                 C  
ATOM   1975  N   MET  1819     -22.281 -23.288  -5.485  1.00                 N  
ATOM   1976  CA  MET  1819     -22.188 -22.774  -4.185  1.00                 C  
ATOM   1977  C   MET  1819     -20.827 -22.025  -3.975  1.00                 C  
ATOM   1978  O   MET  1819     -20.603 -20.877  -3.478  1.00                 O  
ATOM   1979  CB  MET  1819     -22.339 -23.894  -3.154  1.00                 C  
ATOM   1980  SD  MET  1819     -23.831 -25.911  -1.979  1.00                 S  
ATOM   1981  CE  MET  1819     -23.622 -25.117  -0.387  1.00                 C  
ATOM   1982  CG  MET  1819     -23.735 -24.490  -3.084  1.00                 C  
ATOM   1983  N   LYS  1820     -19.840 -22.866  -4.295  1.00                 N  
ATOM   1984  CA  LYS  1820     -18.414 -22.364  -4.004  1.00                 C  
ATOM   1985  C   LYS  1820     -17.850 -21.911  -5.335  1.00                 C  
ATOM   1986  O   LYS  1820     -18.373 -22.176  -6.440  1.00                 O  
ATOM   1987  CB  LYS  1820     -17.580 -23.469  -3.353  1.00                 C  
ATOM   1988  CD  LYS  1820     -17.187 -24.971  -1.381  1.00                 C  
ATOM   1989  CE  LYS  1820     -17.674 -25.385  -0.002  1.00                 C  
ATOM   1990  CG  LYS  1820     -18.078 -23.897  -1.982  1.00                 C  
ATOM   1991  NZ  LYS  1820     -16.840 -26.473   0.578  1.00                 N  
ATOM   1992  N   ASN  1821     -16.846 -21.056  -5.228  1.00                 N  
ATOM   1993  CA  ASN  1821     -16.211 -20.438  -6.428  1.00                 C  
ATOM   1994  C   ASN  1821     -15.097 -21.392  -6.747  1.00                 C  
ATOM   1995  O   ASN  1821     -14.434 -21.281  -7.780  1.00                 O  
ATOM   1996  CB  ASN  1821     -15.766 -19.006  -6.122  1.00                 C  
ATOM   1997  CG  ASN  1821     -16.936 -18.062  -5.927  1.00                 C  
ATOM   1998  OD1 ASN  1821     -18.025 -18.290  -6.454  1.00                 O  
ATOM   1999  ND2 ASN  1821     -16.715 -16.996  -5.166  1.00                 N  
ATOM   2000  N   ASP  1822     -14.861 -22.320  -5.822  1.00                 N  
ATOM   2001  CA  ASP  1822     -13.781 -23.328  -5.999  1.00                 C  
ATOM   2002  C   ASP  1822     -12.387 -22.556  -5.979  1.00                 C  
ATOM   2003  O   ASP  1822     -11.559 -22.504  -6.878  1.00                 O  
ATOM   2004  CB  ASP  1822     -13.983 -24.106  -7.301  1.00                 C  
ATOM   2005  CG  ASP  1822     -13.167 -25.383  -7.348  1.00                 C  
ATOM   2006  OD1 ASP  1822     -12.841 -25.920  -6.269  1.00                 O  
ATOM   2007  OD2 ASP  1822     -12.853 -25.846  -8.465  1.00                 O  
ATOM   2008  N   ASP  1823     -12.241 -21.889  -4.831  1.00                 N  
ATOM   2009  CA  ASP  1823     -11.305 -20.935  -4.393  1.00                 C  
ATOM   2010  C   ASP  1823     -10.350 -21.822  -3.638  1.00                 C  
ATOM   2011  O   ASP  1823     -10.238 -21.683  -2.421  1.00                 O  
ATOM   2012  CB  ASP  1823     -11.995 -19.849  -3.565  1.00                 C  
ATOM   2013  CG  ASP  1823     -11.069 -18.695  -3.231  1.00                 C  
ATOM   2014  OD1 ASP  1823     -10.029 -18.553  -3.908  1.00                 O  
ATOM   2015  OD2 ASP  1823     -11.384 -17.933  -2.293  1.00                 O  
ATOM   2016  N   GLY  1824      -9.710 -22.762  -4.316  1.00                 N  
ATOM   2017  CA  GLY  1824      -8.725 -23.626  -3.657  1.00                 C  
ATOM   2018  C   GLY  1824      -9.721 -24.953  -3.593  1.00                 C  
ATOM   2019  O   GLY  1824      -9.939 -25.861  -4.389  1.00                 O  
ATOM   2020  N   CYS  1825     -10.187 -24.936  -2.353  1.00                 N  
ATOM   2021  CA  CYS  1825     -11.292 -25.992  -2.125  1.00                 C  
ATOM   2022  C   CYS  1825     -11.528 -25.409  -0.727  1.00                 C  
ATOM   2023  O   CYS  1825     -10.615 -24.832  -0.131  1.00                 O  
ATOM   2024  CB  CYS  1825     -10.727 -27.404  -2.294  1.00                 C  
ATOM   2025  SG  CYS  1825      -9.432 -27.837  -1.109  1.00                 S  
ATOM   2026  N   GLY  1826     -12.689 -25.619  -0.135  1.00                 N  
ATOM   2027  CA  GLY  1826     -13.342 -24.601   0.782  1.00                 C  
ATOM   2028  C   GLY  1826     -14.055 -24.490   2.066  1.00                 C  
ATOM   2029  O   GLY  1826     -14.863 -23.542   1.982  1.00                 O  
ATOM   2030  N   ARG  1827     -13.801 -24.851   3.294  1.00                 N  
ATOM   2031  CA  ARG  1827     -14.459 -24.462   4.449  1.00                 C  
ATOM   2032  C   ARG  1827     -13.782 -23.285   5.046  1.00                 C  
ATOM   2033  O   ARG  1827     -12.577 -23.495   5.035  1.00                 O  
ATOM   2034  CB  ARG  1827     -14.515 -25.618   5.449  1.00                 C  
ATOM   2035  CD  ARG  1827     -16.704 -26.665   4.807  1.00                 C  
ATOM   2036  NE  ARG  1827     -17.392 -27.889   4.402  1.00                 N  
ATOM   2037  CG  ARG  1827     -15.201 -26.866   4.918  1.00                 C  
ATOM   2038  CZ  ARG  1827     -18.705 -27.982   4.219  1.00                 C  
ATOM   2039  NH1 ARG  1827     -19.242 -29.137   3.851  1.00                 N  
ATOM   2040  NH2 ARG  1827     -19.477 -26.920   4.405  1.00                 N  
ATOM   2041  N   LYS  1828     -14.343 -22.294   5.726  1.00                 N  
ATOM   2042  CA  LYS  1828     -13.369 -21.716   6.913  1.00                 C  
ATOM   2043  C   LYS  1828     -14.474 -20.750   7.341  1.00                 C  
ATOM   2044  O   LYS  1828     -15.034 -20.093   6.462  1.00                 O  
ATOM   2045  CB  LYS  1828     -12.063 -21.182   6.322  1.00                 C  
ATOM   2046  CD  LYS  1828     -10.477 -21.735   8.187  1.00                 C  
ATOM   2047  CE  LYS  1828      -9.485 -21.181   9.196  1.00                 C  
ATOM   2048  CG  LYS  1828     -11.096 -20.624   7.354  1.00                 C  
ATOM   2049  NZ  LYS  1828      -8.918 -22.250  10.063  1.00                 N  
ATOM   2050  N   GLU  1829     -14.704 -20.555   8.641  1.00                 N  
ATOM   2051  CA  GLU  1829     -15.641 -19.643   9.202  1.00                 C  
ATOM   2052  C   GLU  1829     -17.087 -19.922   9.556  1.00                 C  
ATOM   2053  O   GLU  1829     -17.795 -19.020  10.020  1.00                 O  
ATOM   2054  CB  GLU  1829     -15.793 -18.412   8.306  1.00                 C  
ATOM   2055  CD  GLU  1829     -14.704 -16.390   7.254  1.00                 C  
ATOM   2056  CG  GLU  1829     -14.504 -17.634   8.097  1.00                 C  
ATOM   2057  OE1 GLU  1829     -15.871 -16.038   6.983  1.00                 O  
ATOM   2058  OE2 GLU  1829     -13.694 -15.769   6.863  1.00                 O  
ATOM   2059  N   SER  1830     -17.566 -21.130   9.240  1.00                 N  
ATOM   2060  CA  SER  1830     -18.983 -21.461   9.607  1.00                 C  
ATOM   2061  C   SER  1830     -18.796 -22.823  10.173  1.00                 C  
ATOM   2062  O   SER  1830     -18.318 -23.697   9.442  1.00                 O  
ATOM   2063  CB  SER  1830     -19.890 -21.372   8.378  1.00                 C  
ATOM   2064  OG  SER  1830     -21.221 -21.736   8.699  1.00                 O  
ATOM   2065  N   SER  1831     -19.127 -23.119  11.443  1.00                 N  
ATOM   2066  CA  SER  1831     -19.267 -24.678  11.662  1.00                 C  
ATOM   2067  C   SER  1831     -19.393 -24.666  13.198  1.00                 C  
ATOM   2068  O   SER  1831     -18.715 -23.867  13.852  1.00                 O  
ATOM   2069  CB  SER  1831     -18.059 -25.412  11.076  1.00                 C  
ATOM   2070  OG  SER  1831     -18.169 -26.811  11.271  1.00                 O  
ATOM   2071  N   SER  1832     -20.129 -25.629  13.748  1.00                 N  
ATOM   2072  CA  SER  1832     -20.228 -25.759  15.196  1.00                 C  
ATOM   2073  C   SER  1832     -18.765 -26.014  15.756  1.00                 C  
ATOM   2074  O   SER  1832     -18.387 -25.387  16.744  1.00                 O  
ATOM   2075  CB  SER  1832     -21.188 -26.891  15.568  1.00                 C  
ATOM   2076  OG  SER  1832     -21.276 -27.043  16.974  1.00                 O  
ATOM   2077  N   GLN  1833     -17.996 -26.908  15.130  1.00                 N  
ATOM   2078  CA  GLN  1833     -16.720 -27.173  15.556  1.00                 C  
ATOM   2079  C   GLN  1833     -15.477 -26.440  15.243  1.00                 C  
ATOM   2080  O   GLN  1833     -14.464 -26.744  15.893  1.00                 O  
ATOM   2081  CB  GLN  1833     -16.305 -28.591  15.157  1.00                 C  
ATOM   2082  CD  GLN  1833     -17.114 -29.679  17.288  1.00                 C  
ATOM   2083  CG  GLN  1833     -17.162 -29.685  15.773  1.00                 C  
ATOM   2084  OE1 GLN  1833     -16.038 -29.733  17.884  1.00                 O  
ATOM   2085  NE2 GLN  1833     -18.282 -29.614  17.916  1.00                 N  
ATOM   2086  N   SER  1834     -15.560 -25.330  14.509  1.00                 N  
ATOM   2087  CA  SER  1834     -14.369 -24.567  14.112  1.00                 C  
ATOM   2088  C   SER  1834     -14.799 -23.509  13.369  1.00                 C  
ATOM   2089  O   SER  1834     -14.103 -22.499  13.290  1.00                 O  
ATOM   2090  CB  SER  1834     -13.395 -25.458  13.339  1.00                 C  
ATOM   2091  OG  SER  1834     -12.237 -24.736  12.955  1.00                 O  
ATOM   2092  N   GLU  1835     -16.023 -23.588  12.847  1.00                 N  
ATOM   2093  CA  GLU  1835     -16.452 -22.402  11.835  1.00                 C  
ATOM   2094  C   GLU  1835     -15.854 -23.184  10.561  1.00                 C  
ATOM   2095  O   GLU  1835     -15.488 -22.599   9.545  1.00                 O  
ATOM   2096  CB  GLU  1835     -15.819 -21.077  12.264  1.00                 C  
ATOM   2097  CD  GLU  1835     -17.629 -20.324  13.857  1.00                 C  
ATOM   2098  CG  GLU  1835     -16.160 -20.657  13.684  1.00                 C  
ATOM   2099  OE1 GLU  1835     -18.320 -20.138  12.833  1.00                 O  
ATOM   2100  OE2 GLU  1835     -18.089 -20.250  15.015  1.00                 O  
ATOM   2101  N   VAL  1836     -15.823 -24.511  10.645  1.00                 N  
ATOM   2102  CA  VAL  1836     -15.377 -25.408   9.833  1.00                 C  
ATOM   2103  C   VAL  1836     -15.903 -25.326   8.382  1.00                 C  
ATOM   2104  O   VAL  1836     -15.221 -25.507   7.378  1.00                 O  
ATOM   2105  CB  VAL  1836     -15.677 -26.830  10.343  1.00                 C  
ATOM   2106  CG1 VAL  1836     -15.339 -27.860   9.276  1.00                 C  
ATOM   2107  CG2 VAL  1836     -14.905 -27.111  11.623  1.00                 C  
ATOM   2108  N   THR  1837     -17.203 -25.039   8.325  1.00                 N  
ATOM   2109  CA  THR  1837     -17.767 -24.965   6.971  1.00                 C  
ATOM   2110  C   THR  1837     -17.690 -23.665   6.188  1.00                 C  
ATOM   2111  O   THR  1837     -18.175 -23.558   5.053  1.00                 O  
ATOM   2112  CB  THR  1837     -19.264 -25.328   6.962  1.00                 C  
ATOM   2113  OG1 THR  1837     -19.989 -24.397   7.774  1.00                 O  
ATOM   2114  CG2 THR  1837     -19.475 -26.727   7.520  1.00                 C  
ATOM   2115  N   PRO  1838     -17.103 -22.656   6.831  1.00                 N  
ATOM   2116  CA  PRO  1838     -16.994 -21.353   6.164  1.00                 C  
ATOM   2117  C   PRO  1838     -15.725 -21.362   5.320  1.00                 C  
ATOM   2118  O   PRO  1838     -14.784 -22.061   5.736  1.00                 O  
ATOM   2119  CB  PRO  1838     -16.933 -20.350   7.318  1.00                 C  
ATOM   2120  CD  PRO  1838     -17.137 -22.520   8.307  1.00                 C  
ATOM   2121  CG  PRO  1838     -17.526 -21.079   8.477  1.00                 C  
ATOM   2122  N   LEU  1839     -15.676 -20.603   4.219  1.00                 N  
ATOM   2123  CA  LEU  1839     -14.430 -20.717   3.458  1.00                 C  
ATOM   2124  C   LEU  1839     -13.218 -19.979   3.987  1.00                 C  
ATOM   2125  O   LEU  1839     -13.342 -18.891   4.521  1.00                 O  
ATOM   2126  CB  LEU  1839     -14.636 -20.241   2.018  1.00                 C  
ATOM   2127  CG  LEU  1839     -13.424 -20.344   1.091  1.00                 C  
ATOM   2128  CD1 LEU  1839     -13.043 -21.799   0.862  1.00                 C  
ATOM   2129  CD2 LEU  1839     -13.703 -19.656  -0.237  1.00                 C  
ATOM   2130  N   LEU  1840     -12.055 -20.604   3.927  1.00                 N  
ATOM   2131  CA  LEU  1840     -10.855 -19.970   4.458  1.00                 C  
ATOM   2132  C   LEU  1840     -10.462 -18.927   3.546  1.00                 C  
ATOM   2133  O   LEU  1840     -10.373 -19.246   2.350  1.00                 O  
ATOM   2134  CB  LEU  1840      -9.743 -21.003   4.650  1.00                 C  
ATOM   2135  CG  LEU  1840      -8.527 -20.549   5.460  1.00                 C  
ATOM   2136  CD1 LEU  1840      -7.684 -21.743   5.880  1.00                 C  
ATOM   2137  CD2 LEU  1840      -7.688 -19.563   4.661  1.00                 C  
ATOM   2138  N   PRO  1841     -10.316 -17.683   3.993  1.00                 N  
ATOM   2139  CA  PRO  1841     -10.020 -16.533   3.064  1.00                 C  
ATOM   2140  C   PRO  1841      -8.912 -16.647   2.195  1.00                 C  
ATOM   2141  O   PRO  1841      -7.860 -16.950   2.765  1.00                 O  
ATOM   2142  CB  PRO  1841      -9.776 -15.351   4.004  1.00                 C  
ATOM   2143  CD  PRO  1841     -10.473 -17.141   5.433  1.00                 C  
ATOM   2144  CG  PRO  1841     -10.595 -15.659   5.212  1.00                 C  
ATOM   2145  N   GLY  1842      -9.004 -16.407   0.891  1.00                 N  
ATOM   2146  CA  GLY  1842      -7.780 -16.544  -0.012  1.00                 C  
ATOM   2147  C   GLY  1842      -7.147 -15.211  -0.544  1.00                 C  
ATOM   2148  O   GLY  1842      -6.556 -15.167  -1.619  1.00                 O  
ATOM   2149  N   GLU  1843      -7.290 -14.153   0.247  1.00                 N  
ATOM   2150  CA  GLU  1843      -6.788 -12.872  -0.101  1.00                 C  
ATOM   2151  C   GLU  1843      -5.601 -12.763   0.670  1.00                 C  
ATOM   2152  O   GLU  1843      -5.511 -13.420   1.702  1.00                 O  
ATOM   2153  CB  GLU  1843      -7.828 -11.790   0.197  1.00                 C  
ATOM   2154  CD  GLU  1843     -10.092 -10.801  -0.329  1.00                 C  
ATOM   2155  CG  GLU  1843      -9.095 -11.901  -0.636  1.00                 C  
ATOM   2156  OE1 GLU  1843      -9.900 -10.090   0.680  1.00                 O  
ATOM   2157  OE2 GLU  1843     -11.065 -10.650  -1.097  1.00                 O  
ATOM   2158  N   PHE  1844      -4.596 -11.985   0.243  1.00                 N  
ATOM   2159  CA  PHE  1844      -3.301 -11.802   0.980  1.00                 C  
ATOM   2160  C   PHE  1844      -3.389 -10.869   2.205  1.00                 C  
ATOM   2161  O   PHE  1844      -3.892  -9.750   2.140  1.00                 O  
ATOM   2162  CB  PHE  1844      -2.222 -11.259   0.041  1.00                 C  
ATOM   2163  CG  PHE  1844      -1.757 -12.251  -0.986  1.00                 C  
ATOM   2164  CZ  PHE  1844      -0.891 -14.090  -2.882  1.00                 C  
ATOM   2165  CD1 PHE  1844      -2.328 -12.284  -2.246  1.00                 C  
ATOM   2166  CE1 PHE  1844      -1.900 -13.197  -3.191  1.00                 C  
ATOM   2167  CD2 PHE  1844      -0.748 -13.151  -0.692  1.00                 C  
ATOM   2168  CE2 PHE  1844      -0.320 -14.064  -1.637  1.00                 C  
ATOM   2169  N   GLU  1845      -2.891 -11.381   3.327  1.00                 N  
ATOM   2170  CA  GLU  1845      -2.846 -10.833   4.628  1.00                 C  
ATOM   2171  C   GLU  1845      -1.474 -10.434   5.155  1.00                 C  
ATOM   2172  O   GLU  1845      -0.450 -10.995   4.767  1.00                 O  
ATOM   2173  CB  GLU  1845      -3.448 -11.808   5.641  1.00                 C  
ATOM   2174  CD  GLU  1845      -5.835 -10.983   5.607  1.00                 C  
ATOM   2175  CG  GLU  1845      -4.904 -12.157   5.378  1.00                 C  
ATOM   2176  OE1 GLU  1845      -5.721 -10.332   6.667  1.00                 O  
ATOM   2177  OE2 GLU  1845      -6.679 -10.713   4.726  1.00                 O  
ATOM   2178  N   VAL  1846      -1.487  -9.518   6.115  1.00                 N  
ATOM   2179  CA  VAL  1846      -0.246  -9.037   6.738  1.00                 C  
ATOM   2180  C   VAL  1846      -0.126  -9.689   8.160  1.00                 C  
ATOM   2181  O   VAL  1846      -1.055  -9.475   8.933  1.00                 O  
ATOM   2182  CB  VAL  1846      -0.216  -7.500   6.822  1.00                 C  
ATOM   2183  CG1 VAL  1846       1.059  -7.028   7.505  1.00                 C  
ATOM   2184  CG2 VAL  1846      -0.338  -6.888   5.434  1.00                 C  
ATOM   2185  N   ILE  1847       0.928 -10.430   8.475  1.00                 N  
ATOM   2186  CA  ILE  1847       0.995 -10.840   9.845  1.00                 C  
ATOM   2187  C   ILE  1847       2.295 -10.369  10.361  1.00                 C  
ATOM   2188  O   ILE  1847       3.324 -10.420   9.695  1.00                 O  
ATOM   2189  CB  ILE  1847       0.826 -12.364   9.987  1.00                 C  
ATOM   2190  CD1 ILE  1847      -0.476 -13.173   7.950  1.00                 C  
ATOM   2191  CG1 ILE  1847      -0.523 -12.806   9.417  1.00                 C  
ATOM   2192  CG2 ILE  1847       0.994 -12.786  11.439  1.00                 C  
ATOM   2193  N   LEU  1848       2.229  -9.802  11.558  1.00                 N  
ATOM   2194  CA  LEU  1848       3.382  -9.210  12.313  1.00                 C  
ATOM   2195  C   LEU  1848       3.767 -10.184  13.457  1.00                 C  
ATOM   2196  O   LEU  1848       2.897 -10.415  14.291  1.00                 O  
ATOM   2197  CB  LEU  1848       3.015  -7.826  12.852  1.00                 C  
ATOM   2198  CG  LEU  1848       2.618  -6.777  11.812  1.00                 C  
ATOM   2199  CD1 LEU  1848       2.189  -5.484  12.489  1.00                 C  
ATOM   2200  CD2 LEU  1848       3.766  -6.513  10.849  1.00                 C  
ATOM   2201  N   THR  1849       4.977 -10.726  13.498  1.00                 N  
ATOM   2202  CA  THR  1849       5.275 -11.513  14.673  1.00                 C  
ATOM   2203  C   THR  1849       6.575 -10.791  15.355  1.00                 C  
ATOM   2204  O   THR  1849       7.466 -10.283  14.690  1.00                 O  
ATOM   2205  CB  THR  1849       5.539 -12.987  14.313  1.00                 C  
ATOM   2206  OG1 THR  1849       5.765 -13.741  15.510  1.00                 O  
ATOM   2207  CG2 THR  1849       6.767 -13.106  13.424  1.00                 C  
ATOM   2208  N   LYS  1850       6.573 -10.708  16.659  1.00                 N  
ATOM   2209  CA  LYS  1850       7.485 -10.107  17.428  1.00                 C  
ATOM   2210  C   LYS  1850       8.856 -10.902  17.502  1.00                 C  
ATOM   2211  O   LYS  1850       9.932 -10.409  17.191  1.00                 O  
ATOM   2212  CB  LYS  1850       6.945  -9.911  18.846  1.00                 C  
ATOM   2213  CD  LYS  1850       7.279  -8.971  21.149  1.00                 C  
ATOM   2214  CE  LYS  1850       8.247  -8.277  22.093  1.00                 C  
ATOM   2215  CG  LYS  1850       7.906  -9.197  19.783  1.00                 C  
ATOM   2216  NZ  LYS  1850       7.647  -8.049  23.436  1.00                 N  
ATOM   2217  N   PRO  1851       8.743 -12.128  18.006  1.00                 N  
ATOM   2218  CA  PRO  1851       9.879 -12.920  18.325  1.00                 C  
ATOM   2219  C   PRO  1851      11.187 -12.350  18.219  1.00                 C  
ATOM   2220  O   PRO  1851      11.813 -12.230  17.171  1.00                 O  
ATOM   2221  CB  PRO  1851       9.800 -14.092  17.344  1.00                 C  
ATOM   2222  CD  PRO  1851       8.066 -12.566  16.718  1.00                 C  
ATOM   2223  CG  PRO  1851       9.064 -13.545  16.167  1.00                 C  
ATOM   2224  N   GLU  1852      11.671 -11.957  19.391  1.00                 N  
ATOM   2225  CA  GLU  1852      12.985 -11.231  19.722  1.00                 C  
ATOM   2226  C   GLU  1852      13.931 -12.318  19.889  1.00                 C  
ATOM   2227  O   GLU  1852      13.666 -12.965  20.907  1.00                 O  
ATOM   2228  CB  GLU  1852      12.814 -10.352  20.963  1.00                 C  
ATOM   2229  CD  GLU  1852      13.840  -8.681  22.555  1.00                 C  
ATOM   2230  CG  GLU  1852      14.051  -9.548  21.329  1.00                 C  
ATOM   2231  OE1 GLU  1852      12.687  -8.590  23.027  1.00                 O  
ATOM   2232  OE2 GLU  1852      14.827  -8.093  23.044  1.00                 O  
ATOM   2233  N   GLY  1853      14.961 -12.584  19.118  1.00                 N  
ATOM   2234  CA  GLY  1853      15.911 -13.592  19.163  1.00                 C  
ATOM   2235  C   GLY  1853      15.486 -15.048  18.823  1.00                 C  
ATOM   2236  O   GLY  1853      16.152 -15.760  18.071  1.00                 O  
ATOM   2237  N   CYS  1854      14.373 -15.467  19.425  1.00                 N  
ATOM   2238  CA  CYS  1854      13.909 -16.821  19.172  1.00                 C  
ATOM   2239  C   CYS  1854      13.194 -17.118  17.795  1.00                 C  
ATOM   2240  O   CYS  1854      12.746 -16.264  17.022  1.00                 O  
ATOM   2241  CB  CYS  1854      12.934 -17.266  20.264  1.00                 C  
ATOM   2242  SG  CYS  1854      13.667 -17.398  21.911  1.00                 S  
ATOM   2243  N   GLY  1855      13.265 -18.409  17.480  1.00                 N  
ATOM   2244  CA  GLY  1855      12.693 -18.990  16.299  1.00                 C  
ATOM   2245  C   GLY  1855      11.138 -18.867  16.118  1.00                 C  
ATOM   2246  O   GLY  1855      10.301 -19.151  16.974  1.00                 O  
ATOM   2247  N   LEU  1856      10.811 -18.434  14.899  1.00                 N  
ATOM   2248  CA  LEU  1856       9.455 -18.236  14.463  1.00                 C  
ATOM   2249  C   LEU  1856       8.416 -19.419  14.689  1.00                 C  
ATOM   2250  O   LEU  1856       7.205 -19.226  14.568  1.00                 O  
ATOM   2251  CB  LEU  1856       9.415 -17.911  12.968  1.00                 C  
ATOM   2252  CG  LEU  1856      10.013 -16.567  12.550  1.00                 C  
ATOM   2253  CD1 LEU  1856      10.052 -16.444  11.035  1.00                 C  
ATOM   2254  CD2 LEU  1856       9.223 -15.416  13.154  1.00                 C  
ATOM   2255  N   GLY  1857       8.922 -20.607  15.008  1.00                 N  
ATOM   2256  CA  GLY  1857       8.156 -21.734  15.178  1.00                 C  
ATOM   2257  C   GLY  1857       7.304 -22.264  14.025  1.00                 C  
ATOM   2258  O   GLY  1857       6.110 -22.474  14.202  1.00                 O  
ATOM   2259  N   PHE  1858       7.850 -22.425  12.838  1.00                 N  
ATOM   2260  CA  PHE  1858       7.150 -22.997  11.740  1.00                 C  
ATOM   2261  C   PHE  1858       8.092 -23.809  10.783  1.00                 C  
ATOM   2262  O   PHE  1858       9.258 -23.421  10.760  1.00                 O  
ATOM   2263  CB  PHE  1858       6.430 -21.910  10.939  1.00                 C  
ATOM   2264  CG  PHE  1858       7.357 -20.928  10.282  1.00                 C  
ATOM   2265  CZ  PHE  1858       9.070 -19.105   9.070  1.00                 C  
ATOM   2266  CD1 PHE  1858       8.138 -21.305   9.203  1.00                 C  
ATOM   2267  CE1 PHE  1858       8.991 -20.401   8.599  1.00                 C  
ATOM   2268  CD2 PHE  1858       7.447 -19.626  10.741  1.00                 C  
ATOM   2269  CE2 PHE  1858       8.300 -18.722  10.137  1.00                 C  
ATOM   2270  N   THR  1859       7.608 -24.690   9.915  1.00                 N  
ATOM   2271  CA  THR  1859       8.662 -25.048   8.923  1.00                 C  
ATOM   2272  C   THR  1859       8.305 -24.621   7.652  1.00                 C  
ATOM   2273  O   THR  1859       7.200 -24.079   7.559  1.00                 O  
ATOM   2274  CB  THR  1859       8.926 -26.565   8.903  1.00                 C  
ATOM   2275  OG1 THR  1859       7.761 -27.250   8.427  1.00                 O  
ATOM   2276  CG2 THR  1859       9.249 -27.068  10.302  1.00                 C  
ATOM   2277  N   ILE  1860       9.094 -24.836   6.601  1.00                 N  
ATOM   2278  CA  ILE  1860       8.650 -24.349   5.188  1.00                 C  
ATOM   2279  C   ILE  1860       9.019 -25.481   4.235  1.00                 C  
ATOM   2280  O   ILE  1860       9.898 -26.298   4.494  1.00                 O  
ATOM   2281  CB  ILE  1860       9.316 -23.011   4.817  1.00                 C  
ATOM   2282  CD1 ILE  1860      11.560 -21.953   4.231  1.00                 C  
ATOM   2283  CG1 ILE  1860      10.837 -23.166   4.775  1.00                 C  
ATOM   2284  CG2 ILE  1860       8.884 -21.916   5.781  1.00                 C  
ATOM   2285  N   ALA  1861       8.302 -25.510   3.121  1.00                 N  
ATOM   2286  CA  ALA  1861       8.544 -26.484   2.048  1.00                 C  
ATOM   2287  C   ALA  1861       8.991 -26.550   0.629  1.00                 C  
ATOM   2288  O   ALA  1861       9.743 -27.493   0.347  1.00                 O  
ATOM   2289  CB  ALA  1861       7.283 -27.286   1.765  1.00                 C  
ATOM   2290  N   GLY  1862       8.664 -25.596  -0.224  1.00                 N  
ATOM   2291  CA  GLY  1862       9.064 -25.443  -1.568  1.00                 C  
ATOM   2292  C   GLY  1862       9.896 -24.504  -2.056  1.00                 C  
ATOM   2293  O   GLY  1862       9.098 -23.568  -2.106  1.00                 O  
ATOM   2294  N   GLY  1863      11.149 -24.372  -2.468  1.00                 N  
ATOM   2295  CA  GLY  1863      11.562 -23.136  -3.262  1.00                 C  
ATOM   2296  C   GLY  1863      12.160 -23.812  -4.423  1.00                 C  
ATOM   2297  O   GLY  1863      13.387 -23.768  -4.515  1.00                 O  
ATOM   2298  N   ALA  1864      11.404 -24.543  -5.241  1.00                 N  
ATOM   2299  CA  ALA  1864      12.422 -25.290  -6.271  1.00                 C  
ATOM   2300  C   ALA  1864      11.912 -24.719  -7.448  1.00                 C  
ATOM   2301  O   ALA  1864      10.685 -24.816  -7.536  1.00                 O  
ATOM   2302  CB  ALA  1864      12.313 -26.800  -6.122  1.00                 C  
ATOM   2303  N   ASN  1865      12.649 -24.097  -8.340  1.00                 N  
ATOM   2304  CA  ASN  1865      12.255 -23.445  -9.588  1.00                 C  
ATOM   2305  C   ASN  1865      10.989 -22.575  -9.419  1.00                 C  
ATOM   2306  O   ASN  1865       9.999 -22.887 -10.045  1.00                 O  
ATOM   2307  CB  ASN  1865      12.033 -24.484 -10.689  1.00                 C  
ATOM   2308  CG  ASN  1865      11.952 -23.863 -12.069  1.00                 C  
ATOM   2309  OD1 ASN  1865      12.585 -22.842 -12.339  1.00                 O  
ATOM   2310  ND2 ASN  1865      11.170 -24.478 -12.949  1.00                 N  
ATOM   2311  N   SER  1867      11.019 -21.546  -8.582  1.00                 N  
ATOM   2312  CA  SER  1867       9.940 -20.716  -8.307  1.00                 C  
ATOM   2313  C   SER  1867       8.599 -21.224  -7.731  1.00                 C  
ATOM   2314  O   SER  1867       7.638 -20.417  -7.641  1.00                 O  
ATOM   2315  CB  SER  1867       9.512 -19.959  -9.566  1.00                 C  
ATOM   2316  OG  SER  1867      10.568 -19.153 -10.060  1.00                 O  
ATOM   2317  N   GLY  1868       8.469 -22.481  -7.408  1.00                 N  
ATOM   2318  CA  GLY  1868       7.234 -23.048  -7.009  1.00                 C  
ATOM   2319  C   GLY  1868       6.673 -22.472  -5.677  1.00                 C  
ATOM   2320  O   GLY  1868       5.655 -22.933  -5.165  1.00                 O  
ATOM   2321  N   GLY  1869       7.339 -21.441  -5.162  1.00                 N  
ATOM   2322  CA  GLY  1869       6.798 -20.841  -3.938  1.00                 C  
ATOM   2323  C   GLY  1869       6.736 -21.502  -2.579  1.00                 C  
ATOM   2324  O   GLY  1869       6.214 -22.601  -2.370  1.00                 O  
ATOM   2325  N   CYS  1870       7.357 -20.800  -1.638  1.00                 N  
ATOM   2326  CA  CYS  1870       7.527 -21.131  -0.212  1.00                 C  
ATOM   2327  C   CYS  1870       6.222 -21.215   0.577  1.00                 C  
ATOM   2328  O   CYS  1870       5.459 -20.255   0.659  1.00                 O  
ATOM   2329  CB  CYS  1870       8.435 -20.107   0.471  1.00                 C  
ATOM   2330  SG  CYS  1870       8.723 -20.418   2.229  1.00                 S  
ATOM   2331  N   TYR  1871       5.986 -22.386   1.159  1.00                 N  
ATOM   2332  CA  TYR  1871       4.792 -22.720   1.907  1.00                 C  
ATOM   2333  C   TYR  1871       4.906 -22.818   3.440  1.00                 C  
ATOM   2334  O   TYR  1871       6.037 -23.107   3.862  1.00                 O  
ATOM   2335  CB  TYR  1871       4.219 -24.057   1.432  1.00                 C  
ATOM   2336  CG  TYR  1871       3.707 -24.033   0.010  1.00                 C  
ATOM   2337  OH  TYR  1871       2.312 -23.978  -3.907  1.00                 O  
ATOM   2338  CZ  TYR  1871       2.772 -23.995  -2.611  1.00                 C  
ATOM   2339  CD1 TYR  1871       4.346 -24.758  -0.988  1.00                 C  
ATOM   2340  CE1 TYR  1871       3.885 -24.742  -2.291  1.00                 C  
ATOM   2341  CD2 TYR  1871       2.587 -23.286  -0.331  1.00                 C  
ATOM   2342  CE2 TYR  1871       2.112 -23.258  -1.628  1.00                 C  
ATOM   2343  N   VAL  1872       3.860 -22.767   4.259  1.00                 N  
ATOM   2344  CA  VAL  1872       4.165 -23.210   5.629  1.00                 C  
ATOM   2345  C   VAL  1872       3.582 -24.747   5.671  1.00                 C  
ATOM   2346  O   VAL  1872       2.490 -25.018   5.193  1.00                 O  
ATOM   2347  CB  VAL  1872       3.535 -22.275   6.678  1.00                 C  
ATOM   2348  CG1 VAL  1872       3.796 -22.797   8.082  1.00                 C  
ATOM   2349  CG2 VAL  1872       4.075 -20.861   6.523  1.00                 C  
ATOM   2350  N   LYS  1873       4.347 -25.639   6.295  1.00                 N  
ATOM   2351  CA  LYS  1873       4.028 -26.952   6.355  1.00                 C  
ATOM   2352  C   LYS  1873       3.672 -27.280   8.026  1.00                 C  
ATOM   2353  O   LYS  1873       3.103 -28.331   8.286  1.00                 O  
ATOM   2354  CB  LYS  1873       5.175 -27.807   5.813  1.00                 C  
ATOM   2355  CD  LYS  1873       6.013 -30.074   5.136  1.00                 C  
ATOM   2356  CE  LYS  1873       5.719 -31.566   5.114  1.00                 C  
ATOM   2357  CG  LYS  1873       4.876 -29.297   5.780  1.00                 C  
ATOM   2358  NZ  LYS  1873       6.827 -32.340   4.490  1.00                 N  
ATOM   2359  N   ALA  1874       4.170 -26.472   8.966  1.00                 N  
ATOM   2360  CA  ALA  1874       3.967 -27.036  10.361  1.00                 C  
ATOM   2361  C   ALA  1874       4.256 -26.059  11.772  1.00                 C  
ATOM   2362  O   ALA  1874       5.377 -25.663  11.994  1.00                 O  
ATOM   2363  CB  ALA  1874       4.832 -28.271  10.565  1.00                 C  
ATOM   2364  N   VAL  1875       3.219 -25.702  12.571  1.00                 N  
ATOM   2365  CA  VAL  1875       3.222 -25.117  13.929  1.00                 C  
ATOM   2366  C   VAL  1875       2.547 -25.089  15.343  1.00                 C  
ATOM   2367  O   VAL  1875       1.339 -25.033  15.384  1.00                 O  
ATOM   2368  CB  VAL  1875       3.088 -23.584  13.883  1.00                 C  
ATOM   2369  CG1 VAL  1875       1.792 -23.183  13.196  1.00                 C  
ATOM   2370  CG2 VAL  1875       3.153 -23.001  15.287  1.00                 C  
ATOM   2371  N   LEU  1876       3.277 -25.226  16.478  1.00                 N  
ATOM   2372  CA  LEU  1876       2.595 -25.211  18.046  1.00                 C  
ATOM   2373  C   LEU  1876       2.931 -23.826  18.804  1.00                 C  
ATOM   2374  O   LEU  1876       2.873 -22.707  18.348  1.00                 O  
ATOM   2375  CB  LEU  1876       3.105 -26.399  18.864  1.00                 C  
ATOM   2376  CG  LEU  1876       2.787 -27.790  18.310  1.00                 C  
ATOM   2377  CD1 LEU  1876       3.452 -28.869  19.151  1.00                 C  
ATOM   2378  CD2 LEU  1876       1.284 -28.015  18.253  1.00                 C  
ATOM   2379  N   ALA  1877       3.004 -24.054  20.094  1.00                 N  
ATOM   2380  CA  ALA  1877       3.196 -22.883  21.289  1.00                 C  
ATOM   2381  C   ALA  1877       4.507 -22.299  20.860  1.00                 C  
ATOM   2382  O   ALA  1877       5.463 -22.306  21.647  1.00                 O  
ATOM   2383  CB  ALA  1877       3.172 -23.524  22.668  1.00                 C  
ATOM   2384  N   ASN  1878       4.537 -21.690  19.681  1.00                 N  
ATOM   2385  CA  ASN  1878       5.733 -21.020  19.191  1.00                 C  
ATOM   2386  C   ASN  1878       5.169 -19.766  18.524  1.00                 C  
ATOM   2387  O   ASN  1878       4.023 -19.766  18.084  1.00                 O  
ATOM   2388  CB  ASN  1878       6.524 -21.945  18.264  1.00                 C  
ATOM   2389  CG  ASN  1878       7.070 -23.163  18.984  1.00                 C  
ATOM   2390  OD1 ASN  1878       8.104 -23.092  19.647  1.00                 O  
ATOM   2391  ND2 ASN  1878       6.374 -24.287  18.854  1.00                 N  
ATOM   2392  N   PRO  1879       5.949 -18.692  18.508  1.00                 N  
ATOM   2393  CA  PRO  1879       5.533 -17.421  17.988  1.00                 C  
ATOM   2394  C   PRO  1879       4.511 -17.407  16.849  1.00                 C  
ATOM   2395  O   PRO  1879       3.532 -16.674  16.961  1.00                 O  
ATOM   2396  CB  PRO  1879       6.829 -16.787  17.480  1.00                 C  
ATOM   2397  CD  PRO  1879       7.516 -18.803  18.571  1.00                 C  
ATOM   2398  CG  PRO  1879       7.894 -17.365  18.351  1.00                 C  
ATOM   2399  N   ALA  1880       4.691 -18.174  15.788  1.00                 N  
ATOM   2400  CA  ALA  1880       3.753 -18.320  14.753  1.00                 C  
ATOM   2401  C   ALA  1880       2.337 -18.783  15.309  1.00                 C  
ATOM   2402  O   ALA  1880       1.292 -18.237  14.971  1.00                 O  
ATOM   2403  CB  ALA  1880       4.255 -19.317  13.720  1.00                 C  
ATOM   2404  N   LEU  1881       2.355 -19.804  16.164  1.00                 N  
ATOM   2405  CA  LEU  1881       1.131 -20.258  16.706  1.00                 C  
ATOM   2406  C   LEU  1881       0.443 -19.220  17.561  1.00                 C  
ATOM   2407  O   LEU  1881      -0.774 -19.044  17.580  1.00                 O  
ATOM   2408  CB  LEU  1881       1.350 -21.524  17.537  1.00                 C  
ATOM   2409  CG  LEU  1881       0.103 -22.140  18.174  1.00                 C  
ATOM   2410  CD1 LEU  1881      -0.903 -22.543  17.107  1.00                 C  
ATOM   2411  CD2 LEU  1881       0.474 -23.341  19.031  1.00                 C  
ATOM   2412  N   SER  1882       1.291 -18.486  18.280  1.00                 N  
ATOM   2413  CA  SER  1882       0.687 -17.426  19.202  1.00                 C  
ATOM   2414  C   SER  1882      -0.021 -16.335  18.390  1.00                 C  
ATOM   2415  O   SER  1882      -1.027 -15.736  18.806  1.00                 O  
ATOM   2416  CB  SER  1882       1.770 -16.807  20.088  1.00                 C  
ATOM   2417  OG  SER  1882       2.705 -16.076  19.315  1.00                 O  
ATOM   2418  N   ASP  1883       0.531 -16.105  17.199  1.00                 N  
ATOM   2419  CA  ASP  1883       0.001 -15.029  16.332  1.00                 C  
ATOM   2420  C   ASP  1883      -1.578 -15.043  16.065  1.00                 C  
ATOM   2421  O   ASP  1883      -2.297 -14.102  15.742  1.00                 O  
ATOM   2422  CB  ASP  1883       0.690 -15.053  14.966  1.00                 C  
ATOM   2423  CG  ASP  1883       2.130 -14.582  15.032  1.00                 C  
ATOM   2424  OD1 ASP  1883       2.515 -13.989  16.062  1.00                 O  
ATOM   2425  OD2 ASP  1883       2.873 -14.807  14.054  1.00                 O  
ATOM   2426  N   GLY  1884      -1.954 -16.311  15.976  1.00                 N  
ATOM   2427  CA  GLY  1884      -3.140 -16.981  15.458  1.00                 C  
ATOM   2428  C   GLY  1884      -3.367 -16.889  14.002  1.00                 C  
ATOM   2429  O   GLY  1884      -4.081 -17.708  13.430  1.00                 O  
ATOM   2430  N   ARG  1885      -2.740 -15.909  13.363  1.00                 N  
ATOM   2431  CA  ARG  1885      -2.789 -15.709  11.892  1.00                 C  
ATOM   2432  C   ARG  1885      -2.451 -16.900  10.813  1.00                 C  
ATOM   2433  O   ARG  1885      -3.256 -17.219   9.929  1.00                 O  
ATOM   2434  CB  ARG  1885      -1.848 -14.577  11.474  1.00                 C  
ATOM   2435  CD  ARG  1885      -3.488 -12.736  11.001  1.00                 C  
ATOM   2436  NE  ARG  1885      -4.768 -13.256  11.477  1.00                 N  
ATOM   2437  CG  ARG  1885      -2.329 -13.191  11.873  1.00                 C  
ATOM   2438  CZ  ARG  1885      -5.893 -13.232  10.770  1.00                 C  
ATOM   2439  NH1 ARG  1885      -7.010 -13.728  11.285  1.00                 N  
ATOM   2440  NH2 ARG  1885      -5.898 -12.713   9.550  1.00                 N  
ATOM   2441  N   ILE  1886      -1.204 -17.369  10.857  1.00                 N  
ATOM   2442  CA  ILE  1886      -0.825 -18.336   9.965  1.00                 C  
ATOM   2443  C   ILE  1886      -1.105 -19.791  10.153  1.00                 C  
ATOM   2444  O   ILE  1886      -1.186 -20.283  11.271  1.00                 O  
ATOM   2445  CB  ILE  1886       0.696 -18.316   9.723  1.00                 C  
ATOM   2446  CD1 ILE  1886       2.615 -16.781   9.046  1.00                 C  
ATOM   2447  CG1 ILE  1886       1.117 -16.990   9.088  1.00                 C  
ATOM   2448  CG2 ILE  1886       1.116 -19.508   8.878  1.00                 C  
ATOM   2449  N   LYS  1887      -1.301 -20.503   9.035  1.00                 N  
ATOM   2450  CA  LYS  1887      -1.776 -21.866   8.910  1.00                 C  
ATOM   2451  C   LYS  1887      -1.054 -22.697   7.965  1.00                 C  
ATOM   2452  O   LYS  1887      -0.312 -22.088   7.195  1.00                 O  
ATOM   2453  CB  LYS  1887      -3.252 -21.884   8.509  1.00                 C  
ATOM   2454  CD  LYS  1887      -4.323 -22.124  10.766  1.00                 C  
ATOM   2455  CE  LYS  1887      -5.286 -21.511  11.770  1.00                 C  
ATOM   2456  CG  LYS  1887      -4.181 -21.250   9.531  1.00                 C  
ATOM   2457  NZ  LYS  1887      -5.346 -22.296  13.033  1.00                 N  
ATOM   2458  N   ALA  1888      -1.132 -24.027   7.979  1.00                 N  
ATOM   2459  CA  ALA  1888      -0.402 -24.859   7.009  1.00                 C  
ATOM   2460  C   ALA  1888      -1.202 -24.651   5.548  1.00                 C  
ATOM   2461  O   ALA  1888      -2.373 -24.734   5.360  1.00                 O  
ATOM   2462  CB  ALA  1888      -0.371 -26.308   7.471  1.00                 C  
ATOM   2463  N   GLY  1889      -0.269 -24.441   4.649  1.00                 N  
ATOM   2464  CA  GLY  1889      -0.803 -24.204   3.288  1.00                 C  
ATOM   2465  C   GLY  1889      -0.239 -22.891   2.992  1.00                 C  
ATOM   2466  O   GLY  1889       0.796 -22.861   2.327  1.00                 O  
ATOM   2467  N   ASP  1890      -0.818 -21.814   3.524  1.00                 N  
ATOM   2468  CA  ASP  1890      -0.120 -20.471   3.483  1.00                 C  
ATOM   2469  C   ASP  1890       1.199 -19.898   2.953  1.00                 C  
ATOM   2470  O   ASP  1890       2.172 -19.605   3.649  1.00                 O  
ATOM   2471  CB  ASP  1890       0.064 -19.920   4.898  1.00                 C  
ATOM   2472  CG  ASP  1890      -1.247 -19.509   5.539  1.00                 C  
ATOM   2473  OD1 ASP  1890      -2.252 -19.384   4.808  1.00                 O  
ATOM   2474  OD2 ASP  1890      -1.269 -19.311   6.772  1.00                 O  
ATOM   2475  N   LYS  1891       1.224 -19.807   1.611  1.00                 N  
ATOM   2476  CA  LYS  1891       2.341 -19.212   0.877  1.00                 C  
ATOM   2477  C   LYS  1891       2.759 -17.788   1.374  1.00                 C  
ATOM   2478  O   LYS  1891       2.046 -16.796   1.524  1.00                 O  
ATOM   2479  CB  LYS  1891       2.014 -19.121  -0.615  1.00                 C  
ATOM   2480  CD  LYS  1891       2.787 -18.594  -2.944  1.00                 C  
ATOM   2481  CE  LYS  1891       3.932 -18.075  -3.799  1.00                 C  
ATOM   2482  CG  LYS  1891       3.153 -18.589  -1.469  1.00                 C  
ATOM   2483  NZ  LYS  1891       3.580 -18.057  -5.246  1.00                 N  
ATOM   2484  N   ILE  1892       4.052 -17.779   1.715  1.00                 N  
ATOM   2485  CA  ILE  1892       4.866 -16.693   2.192  1.00                 C  
ATOM   2486  C   ILE  1892       5.383 -15.689   1.128  1.00                 C  
ATOM   2487  O   ILE  1892       6.561 -15.681   0.776  1.00                 O  
ATOM   2488  CB  ILE  1892       6.103 -17.206   2.952  1.00                 C  
ATOM   2489  CD1 ILE  1892       6.823 -18.769   4.833  1.00                 C  
ATOM   2490  CG1 ILE  1892       5.677 -18.051   4.155  1.00                 C  
ATOM   2491  CG2 ILE  1892       6.996 -16.045   3.363  1.00                 C  
ATOM   2492  N   ILE  1893       4.505 -14.780   0.685  1.00                 N  
ATOM   2493  CA  ILE  1893       4.779 -13.871  -0.353  1.00                 C  
ATOM   2494  C   ILE  1893       5.965 -12.976  -0.129  1.00                 C  
ATOM   2495  O   ILE  1893       6.658 -12.787  -1.126  1.00                 O  
ATOM   2496  CB  ILE  1893       3.567 -12.967  -0.646  1.00                 C  
ATOM   2497  CD1 ILE  1893       2.691 -14.521  -2.466  1.00                 C  
ATOM   2498  CG1 ILE  1893       2.395 -13.798  -1.170  1.00                 C  
ATOM   2499  CG2 ILE  1893       3.952 -11.857  -1.612  1.00                 C  
ATOM   2500  N   MET  1894       6.257 -12.469   1.061  1.00                 N  
ATOM   2501  CA  MET  1894       7.258 -11.630   1.468  1.00                 C  
ATOM   2502  C   MET  1894       7.357 -11.379   2.897  1.00                 C  
ATOM   2503  O   MET  1894       6.401 -11.497   3.668  1.00                 O  
ATOM   2504  CB  MET  1894       7.128 -10.269   0.782  1.00                 C  
ATOM   2505  SD  MET  1894       5.587  -8.081   0.066  1.00                 S  
ATOM   2506  CE  MET  1894       5.145  -8.859  -1.485  1.00                 C  
ATOM   2507  CG  MET  1894       5.844  -9.527   1.112  1.00                 C  
ATOM   2508  N   VAL  1895       8.631 -11.256   3.298  1.00                 N  
ATOM   2509  CA  VAL  1895       9.181 -11.080   4.706  1.00                 C  
ATOM   2510  C   VAL  1895       9.892  -9.732   4.764  1.00                 C  
ATOM   2511  O   VAL  1895      10.889  -9.555   4.061  1.00                 O  
ATOM   2512  CB  VAL  1895      10.124 -12.235   5.092  1.00                 C  
ATOM   2513  CG1 VAL  1895      10.681 -12.022   6.491  1.00                 C  
ATOM   2514  CG2 VAL  1895       9.398 -13.568   5.000  1.00                 C  
ATOM   2515  N   ALA  1896       9.422  -8.807   5.597  1.00                 N  
ATOM   2516  CA  ALA  1896       9.999  -7.518   5.757  1.00                 C  
ATOM   2517  C   ALA  1896      10.208  -6.861   4.391  1.00                 C  
ATOM   2518  O   ALA  1896      11.267  -6.303   4.109  1.00                 O  
ATOM   2519  CB  ALA  1896      11.316  -7.617   6.512  1.00                 C  
ATOM   2520  N   GLY  1897       9.179  -6.955   3.548  1.00                 N  
ATOM   2521  CA  GLY  1897       9.230  -6.334   2.229  1.00                 C  
ATOM   2522  C   GLY  1897       9.916  -7.045   1.165  1.00                 C  
ATOM   2523  O   GLY  1897       9.373  -7.026   0.064  1.00                 O  
ATOM   2524  N   VAL  1898      10.944  -7.835   1.446  1.00                 N  
ATOM   2525  CA  VAL  1898      11.520  -8.920   0.642  1.00                 C  
ATOM   2526  C   VAL  1898      10.602  -9.892  -0.019  1.00                 C  
ATOM   2527  O   VAL  1898       9.968 -10.675   0.697  1.00                 O  
ATOM   2528  CB  VAL  1898      12.495  -9.779   1.469  1.00                 C  
ATOM   2529  CG1 VAL  1898      13.014 -10.943   0.639  1.00                 C  
ATOM   2530  CG2 VAL  1898      13.649  -8.930   1.981  1.00                 C  
ATOM   2531  N   ASP  1899      10.507  -9.877  -1.347  1.00                 N  
ATOM   2532  CA  ASP  1899       9.602 -10.753  -2.080  1.00                 C  
ATOM   2533  C   ASP  1899      10.377 -12.173  -2.062  1.00                 C  
ATOM   2534  O   ASP  1899      11.600 -12.348  -2.062  1.00                 O  
ATOM   2535  CB  ASP  1899       9.336 -10.198  -3.481  1.00                 C  
ATOM   2536  CG  ASP  1899       8.499  -8.935  -3.458  1.00                 C  
ATOM   2537  OD1 ASP  1899       7.845  -8.674  -2.426  1.00                 O  
ATOM   2538  OD2 ASP  1899       8.495  -8.205  -4.472  1.00                 O  
ATOM   2539  N   MET  1900       9.477 -13.140  -1.905  1.00                 N  
ATOM   2540  CA  MET  1900       9.828 -14.523  -1.649  1.00                 C  
ATOM   2541  C   MET  1900       9.100 -15.411  -2.604  1.00                 C  
ATOM   2542  O   MET  1900       9.525 -16.563  -2.706  1.00                 O  
ATOM   2543  CB  MET  1900       9.505 -14.899  -0.201  1.00                 C  
ATOM   2544  SD  MET  1900       9.901 -14.602   2.525  1.00                 S  
ATOM   2545  CE  MET  1900      10.570 -16.261   2.612  1.00                 C  
ATOM   2546  CG  MET  1900      10.330 -14.150   0.833  1.00                 C  
ATOM   2547  N   ARG  1901       8.071 -14.948  -3.309  1.00                 N  
ATOM   2548  CA  ARG  1901       7.391 -15.649  -4.339  1.00                 C  
ATOM   2549  C   ARG  1901       8.256 -16.625  -5.283  1.00                 C  
ATOM   2550  O   ARG  1901       7.826 -17.583  -5.923  1.00                 O  
ATOM   2551  CB  ARG  1901       6.677 -14.670  -5.272  1.00                 C  
ATOM   2552  CD  ARG  1901       5.241 -14.308  -7.299  1.00                 C  
ATOM   2553  NE  ARG  1901       6.238 -13.508  -8.006  1.00                 N  
ATOM   2554  CG  ARG  1901       5.882 -15.338  -6.383  1.00                 C  
ATOM   2555  CZ  ARG  1901       6.896 -13.918  -9.085  1.00                 C  
ATOM   2556  NH1 ARG  1901       7.786 -13.121  -9.661  1.00                 N  
ATOM   2557  NH2 ARG  1901       6.665 -15.124  -9.584  1.00                 N  
ATOM   2558  N   SER  1902       9.461 -16.102  -5.490  1.00                 N  
ATOM   2559  CA  SER  1902      10.303 -16.913  -6.427  1.00                 C  
ATOM   2560  C   SER  1902      11.585 -17.041  -5.778  1.00                 C  
ATOM   2561  O   SER  1902      12.609 -16.550  -6.244  1.00                 O  
ATOM   2562  CB  SER  1902      10.389 -16.233  -7.795  1.00                 C  
ATOM   2563  OG  SER  1902      11.084 -17.045  -8.725  1.00                 O  
ATOM   2564  N   LEU  1903      11.536 -17.648  -4.602  1.00                 N  
ATOM   2565  CA  LEU  1903      12.812 -17.595  -3.661  1.00                 C  
ATOM   2566  C   LEU  1903      13.104 -19.036  -3.573  1.00                 C  
ATOM   2567  O   LEU  1903      12.216 -19.896  -3.644  1.00                 O  
ATOM   2568  CB  LEU  1903      12.477 -16.895  -2.343  1.00                 C  
ATOM   2569  CG  LEU  1903      13.607 -16.806  -1.316  1.00                 C  
ATOM   2570  CD1 LEU  1903      14.733 -15.921  -1.830  1.00                 C  
ATOM   2571  CD2 LEU  1903      13.087 -16.280   0.013  1.00                 C  
ATOM   2572  N   ASN  1904      14.387 -19.338  -3.436  1.00                 N  
ATOM   2573  CA  ASN  1904      14.963 -20.703  -3.311  1.00                 C  
ATOM   2574  C   ASN  1904      14.938 -21.055  -1.847  1.00                 C  
ATOM   2575  O   ASN  1904      15.160 -20.209  -0.981  1.00                 O  
ATOM   2576  CB  ASN  1904      16.370 -20.748  -3.911  1.00                 C  
ATOM   2577  CG  ASN  1904      16.370 -20.543  -5.413  1.00                 C  
ATOM   2578  OD1 ASN  1904      15.600 -21.176  -6.135  1.00                 O  
ATOM   2579  ND2 ASN  1904      17.236 -19.655  -5.887  1.00                 N  
ATOM   2580  N   HIS  1905      14.590 -22.309  -1.563  1.00                 N  
ATOM   2581  CA  HIS  1905      14.412 -22.851  -0.227  1.00                 C  
ATOM   2582  C   HIS  1905      15.408 -22.284   0.832  1.00                 C  
ATOM   2583  O   HIS  1905      15.016 -21.722   1.859  1.00                 O  
ATOM   2584  CB  HIS  1905      14.543 -24.375  -0.245  1.00                 C  
ATOM   2585  CG  HIS  1905      14.365 -25.013   1.097  1.00                 C  
ATOM   2586  ND1 HIS  1905      13.138 -25.118   1.714  1.00                 N  
ATOM   2587  CE1 HIS  1905      13.295 -25.733   2.900  1.00                 C  
ATOM   2588  CD2 HIS  1905      15.244 -25.642   2.073  1.00                 C  
ATOM   2589  NE2 HIS  1905      14.556 -26.050   3.122  1.00                 N  
ATOM   2590  N   PHE  1906      16.692 -22.408   0.530  1.00                 N  
ATOM   2591  CA  PHE  1906      17.704 -21.921   1.428  1.00                 C  
ATOM   2592  C   PHE  1906      17.631 -20.463   1.689  1.00                 C  
ATOM   2593  O   PHE  1906      17.653 -20.018   2.842  1.00                 O  
ATOM   2594  CB  PHE  1906      19.099 -22.248   0.891  1.00                 C  
ATOM   2595  CG  PHE  1906      20.216 -21.721   1.746  1.00                 C  
ATOM   2596  CZ  PHE  1906      22.284 -20.741   3.323  1.00                 C  
ATOM   2597  CD1 PHE  1906      20.595 -22.383   2.901  1.00                 C  
ATOM   2598  CE1 PHE  1906      21.623 -21.898   3.687  1.00                 C  
ATOM   2599  CD2 PHE  1906      20.888 -20.563   1.395  1.00                 C  
ATOM   2600  CE2 PHE  1906      21.916 -20.079   2.181  1.00                 C  
ATOM   2601  N   GLU  1907      17.562 -19.681   0.611  1.00                 N  
ATOM   2602  CA  GLU  1907      17.504 -18.188   0.743  1.00                 C  
ATOM   2603  C   GLU  1907      16.242 -17.767   1.540  1.00                 C  
ATOM   2604  O   GLU  1907      16.338 -16.889   2.392  1.00                 O  
ATOM   2605  CB  GLU  1907      17.512 -17.527  -0.637  1.00                 C  
ATOM   2606  CD  GLU  1907      18.787 -17.038  -2.762  1.00                 C  
ATOM   2607  CG  GLU  1907      18.840 -17.635  -1.369  1.00                 C  
ATOM   2608  OE1 GLU  1907      17.675 -16.713  -3.227  1.00                 O  
ATOM   2609  OE2 GLU  1907      19.859 -16.895  -3.387  1.00                 O  
ATOM   2610  N   ALA  1908      15.099 -18.412   1.316  1.00                 N  
ATOM   2611  CA  ALA  1908      13.935 -18.158   2.051  1.00                 C  
ATOM   2612  C   ALA  1908      14.172 -18.419   3.574  1.00                 C  
ATOM   2613  O   ALA  1908      13.790 -17.620   4.422  1.00                 O  
ATOM   2614  CB  ALA  1908      12.788 -19.017   1.541  1.00                 C  
ATOM   2615  N   VAL  1909      14.821 -19.536   3.897  1.00                 N  
ATOM   2616  CA  VAL  1909      15.090 -19.829   5.262  1.00                 C  
ATOM   2617  C   VAL  1909      16.044 -18.721   5.862  1.00                 C  
ATOM   2618  O   VAL  1909      15.843 -18.241   6.972  1.00                 O  
ATOM   2619  CB  VAL  1909      15.712 -21.228   5.427  1.00                 C  
ATOM   2620  CG1 VAL  1909      16.184 -21.436   6.858  1.00                 C  
ATOM   2621  CG2 VAL  1909      14.714 -22.305   5.030  1.00                 C  
ATOM   2622  N   SER  1910      17.063 -18.331   5.098  1.00                 N  
ATOM   2623  CA  SER  1910      17.933 -17.323   5.550  1.00                 C  
ATOM   2624  C   SER  1910      17.223 -15.959   5.747  1.00                 C  
ATOM   2625  O   SER  1910      17.451 -15.272   6.737  1.00                 O  
ATOM   2626  CB  SER  1910      19.099 -17.145   4.576  1.00                 C  
ATOM   2627  OG  SER  1910      19.923 -18.298   4.550  1.00                 O  
ATOM   2628  N   VAL  1911      16.325 -15.602   4.831  1.00                 N  
ATOM   2629  CA  VAL  1911      15.575 -14.398   4.976  1.00                 C  
ATOM   2630  C   VAL  1911      14.742 -14.384   6.288  1.00                 C  
ATOM   2631  O   VAL  1911      14.717 -13.412   7.037  1.00                 O  
ATOM   2632  CB  VAL  1911      14.637 -14.170   3.776  1.00                 C  
ATOM   2633  CG1 VAL  1911      13.700 -13.003   4.048  1.00                 C  
ATOM   2634  CG2 VAL  1911      15.442 -13.928   2.509  1.00                 C  
ATOM   2635  N   LEU  1912      14.090 -15.511   6.545  1.00                 N  
ATOM   2636  CA  LEU  1912      13.270 -15.659   7.721  1.00                 C  
ATOM   2637  C   LEU  1912      14.100 -15.556   8.994  1.00                 C  
ATOM   2638  O   LEU  1912      13.798 -14.803   9.926  1.00                 O  
ATOM   2639  CB  LEU  1912      12.526 -16.995   7.691  1.00                 C  
ATOM   2640  CG  LEU  1912      11.418 -17.131   6.643  1.00                 C  
ATOM   2641  CD1 LEU  1912      10.906 -18.562   6.586  1.00                 C  
ATOM   2642  CD2 LEU  1912      10.277 -16.171   6.941  1.00                 C  
ATOM   2643  N   ARG  1913      15.143 -16.385   9.042  1.00                 N  
ATOM   2644  CA  ARG  1913      16.002 -16.406  10.254  1.00                 C  
ATOM   2645  C   ARG  1913      16.551 -14.961  10.548  1.00                 C  
ATOM   2646  O   ARG  1913      16.585 -14.454  11.663  1.00                 O  
ATOM   2647  CB  ARG  1913      17.154 -17.397  10.077  1.00                 C  
ATOM   2648  CD  ARG  1913      19.264 -18.402  10.992  1.00                 C  
ATOM   2649  NE  ARG  1913      20.130 -17.855   9.950  1.00                 N  
ATOM   2650  CG  ARG  1913      18.078 -17.496  11.280  1.00                 C  
ATOM   2651  CZ  ARG  1913      21.043 -18.561   9.291  1.00                 C  
ATOM   2652  NH1 ARG  1913      21.785 -17.979   8.359  1.00                 N  
ATOM   2653  NH2 ARG  1913      21.212 -19.847   9.566  1.00                 N  
ATOM   2654  N   GLU  1914      17.101 -14.407   9.473  1.00                 N  
ATOM   2655  CA  GLU  1914      17.710 -13.072   9.620  1.00                 C  
ATOM   2656  C   GLU  1914      16.847 -11.767   9.502  1.00                 C  
ATOM   2657  O   GLU  1914      17.374 -10.643   9.505  1.00                 O  
ATOM   2658  CB  GLU  1914      18.833 -12.880   8.598  1.00                 C  
ATOM   2659  CD  GLU  1914      20.717 -13.672  10.082  1.00                 C  
ATOM   2660  CG  GLU  1914      19.993 -13.848   8.762  1.00                 C  
ATOM   2661  OE1 GLU  1914      21.003 -12.514  10.453  1.00                 O  
ATOM   2662  OE2 GLU  1914      20.998 -14.691  10.746  1.00                 O  
ATOM   2663  N   THR  1915      15.540 -11.952   9.431  1.00                 N  
ATOM   2664  CA  THR  1915      14.597 -10.906   9.382  1.00                 C  
ATOM   2665  C   THR  1915      14.710  -9.999  10.693  1.00                 C  
ATOM   2666  O   THR  1915      14.482  -8.800  10.568  1.00                 O  
ATOM   2667  CB  THR  1915      13.162 -11.446   9.241  1.00                 C  
ATOM   2668  OG1 THR  1915      13.044 -12.185   8.019  1.00                 O  
ATOM   2669  CG2 THR  1915      12.162 -10.301   9.215  1.00                 C  
ATOM   2670  N   GLU  1916      15.147 -10.543  11.823  1.00                 N  
ATOM   2671  CA  GLU  1916      15.188  -9.405  12.818  1.00                 C  
ATOM   2672  C   GLU  1916      14.118  -9.688  13.798  1.00                 C  
ATOM   2673  O   GLU  1916      13.458 -10.713  13.644  1.00                 O  
ATOM   2674  CB  GLU  1916      15.003  -8.064  12.106  1.00                 C  
ATOM   2675  CD  GLU  1916      13.996  -6.482  13.798  1.00                 C  
ATOM   2676  CG  GLU  1916      15.228  -6.852  12.996  1.00                 C  
ATOM   2677  OE1 GLU  1916      12.873  -6.727  13.310  1.00                 O  
ATOM   2678  OE2 GLU  1916      14.154  -5.947  14.916  1.00                 O  
ATOM   2679  N   ALA  1917      14.001  -8.943  14.884  1.00                 N  
ATOM   2680  CA  ALA  1917      13.120  -9.207  15.996  1.00                 C  
ATOM   2681  C   ALA  1917      11.615  -8.864  15.710  1.00                 C  
ATOM   2682  O   ALA  1917      10.787  -8.888  16.633  1.00                 O  
ATOM   2683  CB  ALA  1917      13.570  -8.431  17.225  1.00                 C  
ATOM   2684  N   ASP  1918      11.326  -8.397  14.497  1.00                 N  
ATOM   2685  CA  ASP  1918       9.928  -7.976  14.343  1.00                 C  
ATOM   2686  C   ASP  1918       9.808  -8.226  12.889  1.00                 C  
ATOM   2687  O   ASP  1918      10.196  -7.480  11.998  1.00                 O  
ATOM   2688  CB  ASP  1918       9.748  -6.532  14.815  1.00                 C  
ATOM   2689  CG  ASP  1918       8.303  -6.078  14.765  1.00                 C  
ATOM   2690  OD1 ASP  1918       7.456  -6.845  14.260  1.00                 O  
ATOM   2691  OD2 ASP  1918       8.016  -4.955  15.231  1.00                 O  
ATOM   2692  N   VAL  1919       9.281  -9.421  12.639  1.00                 N  
ATOM   2693  CA  VAL  1919       8.934 -10.069  11.331  1.00                 C  
ATOM   2694  C   VAL  1919       7.632  -9.683  10.665  1.00                 C  
ATOM   2695  O   VAL  1919       6.611 -10.114  11.222  1.00                 O  
ATOM   2696  CB  VAL  1919       8.901 -11.604  11.453  1.00                 C  
ATOM   2697  CG1 VAL  1919       8.493 -12.234  10.130  1.00                 C  
ATOM   2698  CG2 VAL  1919      10.255 -12.131  11.903  1.00                 C  
ATOM   2699  N   THR  1920       7.598  -8.998   9.526  1.00                 N  
ATOM   2700  CA  THR  1920       6.282  -8.759   8.944  1.00                 C  
ATOM   2701  C   THR  1920       6.296  -9.879   7.923  1.00                 C  
ATOM   2702  O   THR  1920       7.306 -10.283   7.314  1.00                 O  
ATOM   2703  CB  THR  1920       6.164  -7.330   8.383  1.00                 C  
ATOM   2704  OG1 THR  1920       7.132  -7.140   7.343  1.00                 O  
ATOM   2705  CG2 THR  1920       6.419  -6.305   9.478  1.00                 C  
ATOM   2706  N   ILE  1921       5.096 -10.357   7.662  1.00                 N  
ATOM   2707  CA  ILE  1921       4.963 -11.545   6.672  1.00                 C  
ATOM   2708  C   ILE  1921       3.488 -11.315   6.077  1.00                 C  
ATOM   2709  O   ILE  1921       2.623 -10.538   6.470  1.00                 O  
ATOM   2710  CB  ILE  1921       5.170 -12.896   7.381  1.00                 C  
ATOM   2711  CD1 ILE  1921       5.821 -15.319   6.927  1.00                 C  
ATOM   2712  CG1 ILE  1921       5.286 -14.025   6.354  1.00                 C  
ATOM   2713  CG2 ILE  1921       4.051 -13.151   8.379  1.00                 C  
ATOM   2714  N   ARG  1922       3.404 -11.986   4.937  1.00                 N  
ATOM   2715  CA  ARG  1922       2.307 -11.611   3.692  1.00                 C  
ATOM   2716  C   ARG  1922       1.924 -13.777   3.545  1.00                 C  
ATOM   2717  O   ARG  1922       2.892 -14.523   3.318  1.00                 O  
ATOM   2718  CB  ARG  1922       3.011 -10.846   2.569  1.00                 C  
ATOM   2719  CD  ARG  1922       1.273  -9.180   1.862  1.00                 C  
ATOM   2720  NE  ARG  1922       0.444  -8.680   0.768  1.00                 N  
ATOM   2721  CG  ARG  1922       2.087 -10.396   1.450  1.00                 C  
ATOM   2722  CZ  ARG  1922      -0.276  -7.565   0.826  1.00                 C  
ATOM   2723  NH1 ARG  1922      -1.000  -7.188  -0.219  1.00                 N  
ATOM   2724  NH2 ARG  1922      -0.271  -6.829   1.929  1.00                 N  
ATOM   2725  N   LEU  1923       0.671 -14.232   3.601  1.00                 N  
ATOM   2726  CA  LEU  1923       0.267 -15.277   3.139  1.00                 C  
ATOM   2727  C   LEU  1923      -0.508 -16.584   2.707  1.00                 C  
ATOM   2728  O   LEU  1923      -0.814 -17.113   3.751  1.00                 O  
ATOM   2729  CB  LEU  1923       1.240 -16.415   3.456  1.00                 C  
ATOM   2730  CG  LEU  1923       2.634 -16.306   2.836  1.00                 C  
ATOM   2731  CD1 LEU  1923       3.535 -17.423   3.340  1.00                 C  
ATOM   2732  CD2 LEU  1923       2.552 -16.339   1.317  1.00                 C  
ATOM   2733  N   PHE  1924      -1.185 -16.856   1.563  1.00                 N  
ATOM   2734  CA  PHE  1924      -2.463 -18.345   1.651  1.00                 C  
ATOM   2735  C   PHE  1924      -2.246 -19.252   0.601  1.00                 C  
ATOM   2736  O   PHE  1924      -2.209 -18.617  -0.455  1.00                 O  
ATOM   2737  CB  PHE  1924      -3.900 -17.821   1.609  1.00                 C  
ATOM   2738  CG  PHE  1924      -4.253 -16.927   2.764  1.00                 C  
ATOM   2739  CZ  PHE  1924      -4.909 -15.279   4.903  1.00                 C  
ATOM   2740  CD1 PHE  1924      -4.023 -15.564   2.698  1.00                 C  
ATOM   2741  CE1 PHE  1924      -4.348 -14.742   3.760  1.00                 C  
ATOM   2742  CD2 PHE  1924      -4.815 -17.450   3.915  1.00                 C  
ATOM   2743  CE2 PHE  1924      -5.140 -16.627   4.977  1.00                 C  
ATOM   2744  N   ARG  1925      -2.419 -20.574   0.658  1.00                 N  
ATOM   2745  CA  ARG  1925      -2.874 -21.401  -1.156  1.00                 C  
ATOM   2746  C   ARG  1925      -3.266 -22.801   0.162  1.00                 C  
ATOM   2747  O   ARG  1925      -3.527 -22.713   1.355  1.00                 O  
ATOM   2748  CB  ARG  1925      -1.654 -21.373  -2.079  1.00                 C  
ATOM   2749  CD  ARG  1925      -0.015 -20.021  -3.416  1.00                 C  
ATOM   2750  NE  ARG  1925      -0.382 -20.571  -4.719  1.00                 N  
ATOM   2751  CG  ARG  1925      -1.199 -19.974  -2.463  1.00                 C  
ATOM   2752  CZ  ARG  1925       0.489 -20.858  -5.680  1.00                 C  
ATOM   2753  NH1 ARG  1925       0.063 -21.355  -6.834  1.00                 N  
ATOM   2754  NH2 ARG  1925       1.783 -20.647  -5.487  1.00                 N  
ATOM   2755  N   PRO  1926      -3.676 -23.760  -0.674  1.00                 N  
ATOM   2756  CA  PRO  1926      -4.080 -25.058  -0.416  1.00                 C  
ATOM   2757  C   PRO  1926      -3.675 -25.994  -1.621  1.00                 C  
ATOM   2758  O   PRO  1926      -2.792 -26.863  -1.575  1.00                 O  
ATOM   2759  CB  PRO  1926      -5.598 -24.949  -0.258  1.00                 C  
ATOM   2760  CD  PRO  1926      -4.834 -22.790  -0.954  1.00                 C  
ATOM   2761  CG  PRO  1926      -5.974 -23.761  -1.078  1.00                 C  
ATOM   2762  N   ASP  1927      -4.381 -25.743  -2.740  1.00                 N  
ATOM   2763  CA  ASP  1927      -4.162 -26.637  -3.876  1.00                 C  
ATOM   2764  C   ASP  1927      -2.659 -26.840  -4.176  1.00                 C  
ATOM   2765  O   ASP  1927      -2.119 -27.942  -4.351  1.00                 O  
ATOM   2766  CB  ASP  1927      -4.865 -26.099  -5.124  1.00                 C  
ATOM   2767  CG  ASP  1927      -6.373 -26.223  -5.042  1.00                 C  
ATOM   2768  OD1 ASP  1927      -6.862 -26.956  -4.157  1.00                 O  
ATOM   2769  OD2 ASP  1927      -7.067 -25.587  -5.864  1.00                 O  
ATOM   2770  N   VAL  1928      -1.986 -25.691  -4.208  1.00                 N  
ATOM   2771  CA  VAL  1928      -0.516 -25.777  -4.512  1.00                 C  
ATOM   2772  C   VAL  1928       0.221 -26.505  -3.411  1.00                 C  
ATOM   2773  O   VAL  1928       1.082 -27.336  -3.687  1.00                 O  
ATOM   2774  CB  VAL  1928       0.100 -24.381  -4.720  1.00                 C  
ATOM   2775  CG1 VAL  1928      -0.572 -23.671  -5.886  1.00                 C  
ATOM   2776  CG2 VAL  1928      -0.015 -23.553  -3.449  1.00                 C  
ATOM   2777  N   ALA  1929      -0.166 -26.252  -2.168  1.00                 N  
ATOM   2778  CA  ALA  1929       0.406 -26.882  -0.995  1.00                 C  
ATOM   2779  C   ALA  1929       0.123 -28.385  -0.911  1.00                 C  
ATOM   2780  O   ALA  1929       0.926 -29.180  -0.425  1.00                 O  
ATOM   2781  CB  ALA  1929      -0.109 -26.213   0.270  1.00                 C  
ATOM   2782  N   MET  1930      -1.068 -28.757  -1.379  1.00                 N  
ATOM   2783  CA  MET  1930      -1.471 -30.175  -1.273  1.00                 C  
ATOM   2784  C   MET  1930      -0.581 -31.103  -2.084  1.00                 C  
ATOM   2785  O   MET  1930      -0.358 -32.273  -1.729  1.00                 O  
ATOM   2786  CB  MET  1930      -2.923 -30.354  -1.720  1.00                 C  
ATOM   2787  SD  MET  1930      -3.851 -30.422   0.889  1.00                 S  
ATOM   2788  CE  MET  1930      -4.364 -32.112   0.592  1.00                 C  
ATOM   2789  CG  MET  1930      -3.944 -29.739  -0.777  1.00                 C  
ATOM   2790  N   GLY  1931      -0.023 -30.541  -3.155  1.00                 N  
ATOM   2791  CA  GLY  1931       0.872 -31.300  -4.046  1.00                 C  
ATOM   2792  C   GLY  1931       2.182 -31.741  -3.382  1.00                 C  
ATOM   2793  O   GLY  1931       2.879 -32.606  -3.917  1.00                 O  
ATOM   2794  N   ASP  1932       2.537 -31.171  -2.234  1.00                 N  
ATOM   2795  CA  ASP  1932       3.722 -31.545  -1.544  1.00                 C  
ATOM   2796  C   ASP  1932       3.479 -32.665  -0.499  1.00                 C  
ATOM   2797  O   ASP  1932       4.256 -33.566  -0.293  1.00                 O  
ATOM   2798  CB  ASP  1932       4.341 -30.332  -0.847  1.00                 C  
ATOM   2799  CG  ASP  1932       4.874 -29.306  -1.827  1.00                 C  
ATOM   2800  OD1 ASP  1932       5.022 -29.644  -3.020  1.00                 O  
ATOM   2801  OD2 ASP  1932       5.144 -28.163  -1.402  1.00                 O  
ATOM   2802  N   PRO  1933       2.370 -32.627   0.237  1.00                 N  
ATOM   2803  CA  PRO  1933       2.065 -33.591   1.195  1.00                 C  
ATOM   2804  C   PRO  1933       1.488 -34.815   0.528  1.00                 C  
ATOM   2805  O   PRO  1933       1.013 -34.809  -0.608  1.00                 O  
ATOM   2806  CB  PRO  1933       1.047 -32.900   2.105  1.00                 C  
ATOM   2807  CD  PRO  1933       1.641 -31.323   0.405  1.00                 C  
ATOM   2808  CG  PRO  1933       1.248 -31.443   1.850  1.00                 C  
ATOM   2809  N   GLY  1934       1.756 -35.928   1.199  1.00                 N  
ATOM   2810  CA  GLY  1934       1.169 -37.248   0.688  1.00                 C  
ATOM   2811  C   GLY  1934       2.638 -37.865   0.026  1.00                 C  
ATOM   2812  O   GLY  1934       2.817 -39.097   0.014  1.00                 O  
TER
