# Supplementary material for: Comparative Single-Cell Transcriptomics Reveals Novel Genes Involved in Bivalve Embryonic Shell Formation and Questions Ontogenetic Homology of Molluscan Shell Types
Source: Front Cell Dev Biol. 2022 Jun 9;10:883755. doi: 10.3389/fcell.2022.883755 (PMC9261976; doi:10.3389/fcell.2022.883755)
Supplement: Supplementary file 1 [file DataSheet1.ZIP › Supplementary_File1/s_f_2/a13ee60ad2ae32ac.final.pdb]

ATOM      1  N   ARG    81      71.994 -21.313   9.494  1.00                 N  
ATOM      2  CA  ARG    81      71.685 -20.899  10.863  1.00                 C  
ATOM      3  C   ARG    81      70.215 -20.541  10.996  1.00                 C  
ATOM      4  O   ARG    81      69.557 -20.933  11.968  1.00                 O  
ATOM      5  CB  ARG    81      72.560 -19.713  11.275  1.00                 C  
ATOM      6  CD  ARG    81      74.765 -18.936  12.187  1.00                 C  
ATOM      7  NE  ARG    81      74.796 -17.724  11.372  1.00                 N  
ATOM      8  CG  ARG    81      74.021 -20.068  11.496  1.00                 C  
ATOM      9  CZ  ARG    81      75.729 -17.457  10.464  1.00                 C  
ATOM     10  NH1 ARG    81      75.675 -16.329   9.770  1.00                 N  
ATOM     11  NH2 ARG    81      76.713 -18.320  10.252  1.00                 N  
ATOM     12  N   ALA    82      69.672 -19.816  10.014  1.00                 N  
ATOM     13  CA  ALA    82      68.280 -19.383  10.080  1.00                 C  
ATOM     14  C   ALA    82      67.328 -20.563   9.941  1.00                 C  
ATOM     15  O   ALA    82      66.303 -20.624  10.630  1.00                 O  
ATOM     16  CB  ALA    82      67.994 -18.352   8.999  1.00                 C  
ATOM     17  N   THR    83      67.691 -21.690  10.542  1.00                 N  
ATOM     18  CA  THR    83      66.872 -22.895  10.471  1.00                 C  
ATOM     19  C   THR    83      66.329 -23.341  11.834  1.00                 C  
ATOM     20  O   THR    83      67.058 -23.384  12.829  1.00                 O  
ATOM     21  CB  THR    83      67.652 -24.072   9.857  1.00                 C  
ATOM     22  OG1 THR    83      68.062 -23.735   8.526  1.00                 O  
ATOM     23  CG2 THR    83      66.779 -25.316   9.796  1.00                 C  
ATOM     24  N   GLN    84      65.039 -23.681  11.906  1.00                 N  
ATOM     25  CA  GLN    84      64.481 -24.180  13.159  1.00                 C  
ATOM     26  C   GLN    84      63.979 -25.600  12.900  1.00                 C  
ATOM     27  O   GLN    84      63.310 -25.882  11.902  1.00                 O  
ATOM     28  CB  GLN    84      63.366 -23.257  13.654  1.00                 C  
ATOM     29  CD  GLN    84      62.705 -20.973  14.508  1.00                 C  
ATOM     30  CG  GLN    84      63.833 -21.854  14.008  1.00                 C  
ATOM     31  OE1 GLN    84      61.538 -21.366  14.478  1.00                 O  
ATOM     32  NE2 GLN    84      63.050 -19.777  14.970  1.00                 N  
ATOM     33  N   ILE    85      64.303 -26.516  13.809  1.00                 N  
ATOM     34  CA  ILE    85      63.942 -27.934  13.647  1.00                 C  
ATOM     35  C   ILE    85      62.589 -28.406  14.159  1.00                 C  
ATOM     36  O   ILE    85      62.343 -29.605  14.314  1.00                 O  
ATOM     37  CB  ILE    85      64.979 -28.860  14.310  1.00                 C  
ATOM     38  CD1 ILE    85      65.830 -29.647  16.580  1.00                 C  
ATOM     39  CG1 ILE    85      65.021 -28.619  15.820  1.00                 C  
ATOM     40  CG2 ILE    85      66.346 -28.674  13.668  1.00                 C  
ATOM     41  N   TRP    86      61.689 -27.476  14.430  1.00                 N  
ATOM     42  CA  TRP    86      60.389 -27.858  14.998  1.00                 C  
ATOM     43  C   TRP    86      59.660 -28.916  14.184  1.00                 C  
ATOM     44  O   TRP    86      59.005 -29.826  14.700  1.00                 O  
ATOM     45  CB  TRP    86      59.484 -26.632  15.137  1.00                 C  
ATOM     46  CG  TRP    86      59.048 -26.057  13.824  1.00                 C  
ATOM     47  CD1 TRP    86      59.686 -25.090  13.101  1.00                 C  
ATOM     48  NE1 TRP    86      58.986 -24.820  11.950  1.00                 N  
ATOM     49  CD2 TRP    86      57.878 -26.412  13.077  1.00                 C  
ATOM     50  CE2 TRP    86      57.871 -25.621  11.914  1.00                 C  
ATOM     51  CH2 TRP    86      55.857 -26.609  11.178  1.00                 C  
ATOM     52  CZ2 TRP    86      56.863 -25.711  10.955  1.00                 C  
ATOM     53  CE3 TRP    86      56.836 -27.322  13.279  1.00                 C  
ATOM     54  CZ3 TRP    86      55.839 -27.408  12.326  1.00                 C  
ATOM     55  N   ASN    87      59.787 -28.776  12.884  1.00                 N  
ATOM     56  CA  ASN    87      59.137 -29.682  11.995  1.00                 C  
ATOM     57  C   ASN    87      59.748 -31.100  12.048  1.00                 C  
ATOM     58  O   ASN    87      59.032 -32.104  12.104  1.00                 O  
ATOM     59  CB  ASN    87      59.180 -29.149  10.561  1.00                 C  
ATOM     60  CG  ASN    87      58.383 -30.007   9.597  1.00                 C  
ATOM     61  OD1 ASN    87      57.167 -30.142   9.731  1.00                 O  
ATOM     62  ND2 ASN    87      59.069 -30.589   8.620  1.00                 N  
ATOM     63  N   GLU    88      61.085 -31.201  12.030  1.00                 N  
ATOM     64  CA  GLU    88      61.760 -32.509  12.076  1.00                 C  
ATOM     65  C   GLU    88      61.429 -33.331  13.340  1.00                 C  
ATOM     66  O   GLU    88      61.823 -34.491  13.486  1.00                 O  
ATOM     67  CB  GLU    88      63.277 -32.332  11.988  1.00                 C  
ATOM     68  CD  GLU    88      65.269 -31.629  10.603  1.00                 C  
ATOM     69  CG  GLU    88      63.766 -31.826  10.641  1.00                 C  
ATOM     70  OE1 GLU    88      65.920 -31.819  11.652  1.00                 O  
ATOM     71  OE2 GLU    88      65.796 -31.285   9.525  1.00                 O  
ATOM     72  N   VAL    89      60.620 -32.786  14.245  1.00                 N  
ATOM     73  CA  VAL    89      60.297 -33.295  15.573  1.00                 C  
ATOM     74  C   VAL    89      58.805 -33.185  15.837  1.00                 C  
ATOM     75  O   VAL    89      58.190 -34.126  16.353  1.00                 O  
ATOM     76  CB  VAL    89      61.084 -32.553  16.669  1.00                 C  
ATOM     77  CG1 VAL    89      60.640 -33.013  18.049  1.00                 C  
ATOM     78  CG2 VAL    89      62.579 -32.767  16.488  1.00                 C  
ATOM     79  N   ILE    90      58.201 -32.042  15.491  1.00                 N  
ATOM     80  CA  ILE    90      56.770 -31.869  15.721  1.00                 C  
ATOM     81  C   ILE    90      55.979 -32.978  15.043  1.00                 C  
ATOM     82  O   ILE    90      55.123 -33.618  15.665  1.00                 O  
ATOM     83  CB  ILE    90      56.281 -30.494  15.229  1.00                 C  
ATOM     84  CD1 ILE    90      56.688 -27.993  15.512  1.00                 C  
ATOM     85  CG1 ILE    90      56.870 -29.378  16.094  1.00                 C  
ATOM     86  CG2 ILE    90      54.761 -30.447  15.201  1.00                 C  
ATOM     87  N   GLY    91      56.279 -33.247  13.771  1.00                 N  
ATOM     88  CA  GLY    91      55.558 -34.288  13.050  1.00                 C  
ATOM     89  C   GLY    91      55.764 -35.647  13.698  1.00                 C  
ATOM     90  O   GLY    91      54.816 -36.427  13.845  1.00                 O  
ATOM     91  N   HIS    92      57.005 -35.959  14.077  1.00                 N  
ATOM     92  CA  HIS    92      57.278 -37.245  14.694  1.00                 C  
ATOM     93  C   HIS    92      56.559 -37.388  16.031  1.00                 C  
ATOM     94  O   HIS    92      56.013 -38.452  16.342  1.00                 O  
ATOM     95  CB  HIS    92      58.783 -37.436  14.890  1.00                 C  
ATOM     96  CG  HIS    92      59.152 -38.760  15.484  1.00                 C  
ATOM     97  ND1 HIS    92      59.056 -39.943  14.784  1.00                 N  
ATOM     98  CE1 HIS    92      59.454 -40.955  15.576  1.00                 C  
ATOM     99  CD2 HIS    92      59.652 -39.217  16.773  1.00                 C  
ATOM    100  NE2 HIS    92      59.813 -40.526  16.770  1.00                 N  
ATOM    101  N   LEU    93      56.532 -36.320  16.831  1.00                 N  
ATOM    102  CA  LEU    93      55.884 -36.416  18.133  1.00                 C  
ATOM    103  C   LEU    93      54.375 -36.555  17.989  1.00                 C  
ATOM    104  O   LEU    93      53.726 -37.167  18.845  1.00                 O  
ATOM    105  CB  LEU    93      56.218 -35.193  18.989  1.00                 C  
ATOM    106  CG  LEU    93      57.672 -35.061  19.445  1.00                 C  
ATOM    107  CD1 LEU    93      57.896 -33.733  20.153  1.00                 C  
ATOM    108  CD2 LEU    93      58.057 -36.217  20.355  1.00                 C  
ATOM    109  N   LYS    94      53.803 -36.011  16.918  1.00                 N  
ATOM    110  CA  LYS    94      52.396 -36.263  16.622  1.00                 C  
ATOM    111  C   LYS    94      52.169 -37.729  16.289  1.00                 C  
ATOM    112  O   LYS    94      51.252 -38.365  16.818  1.00                 O  
ATOM    113  CB  LYS    94      51.925 -35.378  15.466  1.00                 C  
ATOM    114  CD  LYS    94      50.037 -34.583  14.016  1.00                 C  
ATOM    115  CE  LYS    94      48.571 -34.761  13.655  1.00                 C  
ATOM    116  CG  LYS    94      50.456 -35.547  15.114  1.00                 C  
ATOM    117  NZ  LYS    94      48.146 -33.823  12.580  1.00                 N  
ATOM    118  N   ASP    95      53.005 -38.283  15.408  1.00                 N  
ATOM    119  CA  ASP    95      52.857 -39.684  15.037  1.00                 C  
ATOM    120  C   ASP    95      52.892 -40.586  16.264  1.00                 C  
ATOM    121  O   ASP    95      52.145 -41.568  16.344  1.00                 O  
ATOM    122  CB  ASP    95      53.953 -40.096  14.052  1.00                 C  
ATOM    123  CG  ASP    95      53.755 -39.495  12.675  1.00                 C  
ATOM    124  OD1 ASP    95      52.645 -38.992  12.400  1.00                 O  
ATOM    125  OD2 ASP    95      54.710 -39.526  11.870  1.00                 O  
ATOM    126  N   ASN    96      53.745 -40.265  17.233  1.00                 N  
ATOM    127  CA  ASN    96      53.939 -41.098  18.413  1.00                 C  
ATOM    128  C   ASN    96      53.031 -40.705  19.568  1.00                 C  
ATOM    129  O   ASN    96      53.155 -41.265  20.662  1.00                 O  
ATOM    130  CB  ASN    96      55.399 -41.053  18.867  1.00                 C  
ATOM    131  CG  ASN    96      56.331 -41.765  17.906  1.00                 C  
ATOM    132  OD1 ASN    96      56.008 -42.838  17.395  1.00                 O  
ATOM    133  ND2 ASN    96      57.491 -41.170  17.657  1.00                 N  
ATOM    134  N   VAL    97      52.117 -39.763  19.349  1.00                 N  
ATOM    135  CA  VAL    97      51.142 -39.344  20.354  1.00                 C  
ATOM    136  C   VAL    97      51.796 -38.741  21.588  1.00                 C  
ATOM    137  O   VAL    97      51.167 -38.660  22.651  1.00                 O  
ATOM    138  CB  VAL    97      50.240 -40.515  20.788  1.00                 C  
ATOM    139  CG1 VAL    97      49.312 -40.083  21.913  1.00                 C  
ATOM    140  CG2 VAL    97      49.442 -41.039  19.605  1.00                 C  
ATOM    141  N   GLU    98      53.053 -38.308  21.474  1.00                 N  
ATOM    142  CA  GLU    98      53.641 -37.530  22.555  1.00                 C  
ATOM    143  C   GLU    98      52.958 -36.173  22.618  1.00                 C  
ATOM    144  O   GLU    98      52.789 -35.596  23.698  1.00                 O  
ATOM    145  CB  GLU    98      55.150 -37.381  22.349  1.00                 C  
ATOM    146  CD  GLU    98      55.824 -39.262  23.894  1.00                 C  
ATOM    147  CG  GLU    98      55.928 -38.678  22.499  1.00                 C  
ATOM    148  OE1 GLU    98      56.028 -38.509  24.870  1.00                 O  
ATOM    149  OE2 GLU    98      55.538 -40.472  24.011  1.00                 O  
ATOM    150  N   LEU    99      52.533 -35.661  21.465  1.00                 N  
ATOM    151  CA  LEU    99      51.664 -34.499  21.371  1.00                 C  
ATOM    152  C   LEU    99      50.237 -35.002  21.219  1.00                 C  
ATOM    153  O   LEU    99      49.964 -35.885  20.396  1.00                 O  
ATOM    154  CB  LEU    99      52.084 -33.609  20.199  1.00                 C  
ATOM    155  CG  LEU    99      51.376 -32.257  20.087  1.00                 C  
ATOM    156  CD1 LEU    99      52.179 -31.300  19.220  1.00                 C  
ATOM    157  CD2 LEU    99      49.973 -32.430  19.525  1.00                 C  
ATOM    158  N   LYS   100      49.333 -34.459  22.024  1.00                 N  
ATOM    159  CA  LYS   100      47.919 -34.790  21.926  1.00                 C  
ATOM    160  C   LYS   100      47.121 -33.758  22.710  1.00                 C  
ATOM    161  O   LYS   100      47.674 -33.011  23.521  1.00                 O  
ATOM    162  CB  LYS   100      47.663 -36.206  22.446  1.00                 C  
ATOM    163  CD  LYS   100      47.772 -37.835  24.353  1.00                 C  
ATOM    164  CE  LYS   100      48.161 -38.037  25.808  1.00                 C  
ATOM    165  CG  LYS   100      47.984 -36.393  23.920  1.00                 C  
ATOM    166  NZ  LYS   100      47.912 -39.434  26.260  1.00                 N  
ATOM    167  N   LYS   101      45.813 -33.726  22.459  1.00                 N  
ATOM    168  CA  LYS   101      44.919 -32.917  23.279  1.00                 C  
ATOM    169  C   LYS   101      44.929 -33.437  24.710  1.00                 C  
ATOM    170  O   LYS   101      44.649 -34.616  24.956  1.00                 O  
ATOM    171  CB  LYS   101      43.502 -32.933  22.702  1.00                 C  
ATOM    172  CD  LYS   101      41.155 -32.047  22.776  1.00                 C  
ATOM    173  CE  LYS   101      40.176 -31.146  23.511  1.00                 C  
ATOM    174  CG  LYS   101      42.521 -32.038  23.442  1.00                 C  
ATOM    175  NZ  LYS   101      38.827 -31.160  22.880  1.00                 N  
ATOM    176  N   ARG   102      45.254 -32.561  25.653  1.00                 N  
ATOM    177  CA  ARG   102      45.376 -32.931  27.052  1.00                 C  
ATOM    178  C   ARG   102      44.368 -32.154  27.883  1.00                 C  
ATOM    179  O   ARG   102      44.120 -30.969  27.641  1.00                 O  
ATOM    180  CB  ARG   102      46.800 -32.677  27.551  1.00                 C  
ATOM    181  CD  ARG   102      49.239 -33.256  27.443  1.00                 C  
ATOM    182  NE  ARG   102      50.272 -34.047  26.778  1.00                 N  
ATOM    183  CG  ARG   102      47.851 -33.565  26.906  1.00                 C  
ATOM    184  CZ  ARG   102      50.684 -35.240  27.194  1.00                 C  
ATOM    185  NH1 ARG   102      51.629 -35.886  26.525  1.00                 N  
ATOM    186  NH2 ARG   102      50.151 -35.784  28.280  1.00                 N  
ATOM    187  N   ARG   103      43.802 -32.841  28.867  1.00                 N  
ATOM    188  CA  ARG   103      42.838 -32.263  29.785  1.00                 C  
ATOM    189  C   ARG   103      43.537 -31.918  31.092  1.00                 C  
ATOM    190  O   ARG   103      44.383 -32.675  31.579  1.00                 O  
ATOM    191  CB  ARG   103      41.676 -33.230  30.020  1.00                 C  
ATOM    192  CD  ARG   103      39.441 -33.667  31.077  1.00                 C  
ATOM    193  NE  ARG   103      38.653 -33.730  29.848  1.00                 N  
ATOM    194  CG  ARG   103      40.605 -32.696  30.958  1.00                 C  
ATOM    195  CZ  ARG   103      37.674 -34.603  29.633  1.00                 C  
ATOM    196  NH1 ARG   103      37.012 -34.586  28.484  1.00                 N  
ATOM    197  NH2 ARG   103      37.361 -35.491  30.566  1.00                 N  
ATOM    198  N   TYR   104      43.220 -30.747  31.633  1.00                 N  
ATOM    199  CA  TYR   104      43.796 -30.337  32.909  1.00                 C  
ATOM    200  C   TYR   104      42.747 -29.512  33.637  1.00                 C  
ATOM    201  O   TYR   104      42.523 -28.348  33.289  1.00                 O  
ATOM    202  CB  TYR   104      45.090 -29.553  32.685  1.00                 C  
ATOM    203  CG  TYR   104      45.787 -29.142  33.963  1.00                 C  
ATOM    204  OH  TYR   104      47.707 -28.029  37.480  1.00                 O  
ATOM    205  CZ  TYR   104      47.071 -28.396  36.316  1.00                 C  
ATOM    206  CD1 TYR   104      46.484 -30.072  34.723  1.00                 C  
ATOM    207  CE1 TYR   104      47.124 -29.706  35.892  1.00                 C  
ATOM    208  CD2 TYR   104      45.744 -27.826  34.405  1.00                 C  
ATOM    209  CE2 TYR   104      46.378 -27.442  35.572  1.00                 C  
ATOM    210  N   MET   105      42.125 -30.110  34.651  1.00                 N  
ATOM    211  CA  MET   105      41.115 -29.439  35.458  1.00                 C  
ATOM    212  C   MET   105      39.979 -28.898  34.588  1.00                 C  
ATOM    213  O   MET   105      39.690 -27.700  34.552  1.00                 O  
ATOM    214  CB  MET   105      41.743 -28.301  36.265  1.00                 C  
ATOM    215  SD  MET   105      42.034 -29.815  38.568  1.00                 S  
ATOM    216  CE  MET   105      41.075 -28.619  39.494  1.00                 C  
ATOM    217  CG  MET   105      42.760 -28.760  37.298  1.00                 C  
ATOM    218  N   LEU   106      39.331 -29.822  33.884  1.00                 N  
ATOM    219  CA  LEU   106      38.126 -29.545  33.109  1.00                 C  
ATOM    220  C   LEU   106      38.340 -28.510  32.008  1.00                 C  
ATOM    221  O   LEU   106      37.370 -27.968  31.468  1.00                 O  
ATOM    222  CB  LEU   106      36.998 -29.067  34.025  1.00                 C  
ATOM    223  CG  LEU   106      36.596 -30.015  35.157  1.00                 C  
ATOM    224  CD1 LEU   106      35.515 -29.388  36.025  1.00                 C  
ATOM    225  CD2 LEU   106      36.120 -31.347  34.599  1.00                 C  
ATOM    226  N   LYS   107      39.591 -28.220  31.663  1.00                 N  
ATOM    227  CA  LYS   107      39.928 -27.333  30.556  1.00                 C  
ATOM    228  C   LYS   107      40.837 -28.120  29.624  1.00                 C  
ATOM    229  O   LYS   107      41.868 -28.650  30.057  1.00                 O  
ATOM    230  CB  LYS   107      40.591 -26.056  31.076  1.00                 C  
ATOM    231  CD  LYS   107      40.395 -23.927  32.391  1.00                 C  
ATOM    232  CE  LYS   107      39.508 -23.091  33.298  1.00                 C  
ATOM    233  CG  LYS   107      39.688 -25.197  31.945  1.00                 C  
ATOM    234  NZ  LYS   107      40.200 -21.860  33.770  1.00                 N  
ATOM    235  N   ASN   108      40.446 -28.210  28.358  1.00                 N  
ATOM    236  CA  ASN   108      41.150 -29.030  27.382  1.00                 C  
ATOM    237  C   ASN   108      42.175 -28.158  26.672  1.00                 C  
ATOM    238  O   ASN   108      41.823 -27.119  26.100  1.00                 O  
ATOM    239  CB  ASN   108      40.161 -29.667  26.404  1.00                 C  
ATOM    240  CG  ASN   108      39.237 -30.664  27.076  1.00                 C  
ATOM    241  OD1 ASN   108      39.687 -31.543  27.812  1.00                 O  
ATOM    242  ND2 ASN   108      37.940 -30.530  26.826  1.00                 N  
ATOM    243  N   TYR   109      43.435 -28.592  26.704  1.00                 N  
ATOM    244  CA  TYR   109      44.532 -27.877  26.064  1.00                 C  
ATOM    245  C   TYR   109      44.995 -28.645  24.837  1.00                 C  
ATOM    246  O   TYR   109      45.645 -29.696  24.972  1.00                 O  
ATOM    247  CB  TYR   109      45.686 -27.674  27.048  1.00                 C  
ATOM    248  CG  TYR   109      45.343 -26.780  28.218  1.00                 C  
ATOM    249  OH  TYR   109      44.387 -24.316  31.428  1.00                 O  
ATOM    250  CZ  TYR   109      44.705 -25.132  30.367  1.00                 C  
ATOM    251  CD1 TYR   109      44.140 -26.088  28.256  1.00                 C  
ATOM    252  CE1 TYR   109      43.818 -25.268  29.321  1.00                 C  
ATOM    253  CD2 TYR   109      46.225 -26.630  29.281  1.00                 C  
ATOM    254  CE2 TYR   109      45.921 -25.815  30.354  1.00                 C  
ATOM    255  N   GLU   110      44.712 -28.170  23.632  1.00                 N  
ATOM    256  CA  GLU   110      44.979 -29.005  22.457  1.00                 C  
ATOM    257  C   GLU   110      46.442 -29.045  22.039  1.00                 C  
ATOM    258  O   GLU   110      47.188 -28.069  22.166  1.00                 O  
ATOM    259  CB  GLU   110      44.149 -28.531  21.263  1.00                 C  
ATOM    260  CD  GLU   110      41.861 -28.246  20.230  1.00                 C  
ATOM    261  CG  GLU   110      42.649 -28.697  21.444  1.00                 C  
ATOM    262  OE1 GLU   110      42.467 -27.641  19.320  1.00                 O  
ATOM    263  OE2 GLU   110      40.639 -28.498  20.187  1.00                 O  
ATOM    264  N   GLY   111      46.844 -30.205  21.523  1.00                 N  
ATOM    265  CA  GLY   111      48.130 -30.369  20.843  1.00                 C  
ATOM    266  C   GLY   111      49.315 -30.017  21.739  1.00                 C  
ATOM    267  O   GLY   111      50.218 -29.272  21.355  1.00                 O  
ATOM    268  N   CYS   112      49.320 -30.574  22.940  1.00                 N  
ATOM    269  CA  CYS   112      50.388 -30.309  23.889  1.00                 C  
ATOM    270  C   CYS   112      51.216 -31.560  24.146  1.00                 C  
ATOM    271  O   CYS   112      50.722 -32.685  24.028  1.00                 O  
ATOM    272  CB  CYS   112      49.816 -29.778  25.205  1.00                 C  
ATOM    273  SG  CYS   112      48.908 -28.222  25.051  1.00                 S  
ATOM    274  N   PHE   113      52.485 -31.347  24.497  1.00                 N  
ATOM    275  CA  PHE   113      53.340 -32.375  25.068  1.00                 C  
ATOM    276  C   PHE   113      53.734 -31.932  26.472  1.00                 C  
ATOM    277  O   PHE   113      53.545 -30.776  26.865  1.00                 O  
ATOM    278  CB  PHE   113      54.565 -32.606  24.181  1.00                 C  
ATOM    279  CG  PHE   113      55.465 -31.409  24.067  1.00                 C  
ATOM    280  CZ  PHE   113      57.127 -29.192  23.850  1.00                 C  
ATOM    281  CD1 PHE   113      56.511 -31.224  24.955  1.00                 C  
ATOM    282  CE1 PHE   113      57.339 -30.122  24.849  1.00                 C  
ATOM    283  CD2 PHE   113      55.267 -30.469  23.072  1.00                 C  
ATOM    284  CE2 PHE   113      56.095 -29.367  22.966  1.00                 C  
ATOM    285  N   THR   114      54.241 -32.883  27.245  1.00                 N  
ATOM    286  CA  THR   114      54.691 -32.633  28.608  1.00                 C  
ATOM    287  C   THR   114      56.209 -32.572  28.578  1.00                 C  
ATOM    288  O   THR   114      56.864 -33.509  28.105  1.00                 O  
ATOM    289  CB  THR   114      54.190 -33.721  29.576  1.00                 C  
ATOM    290  OG1 THR   114      52.757 -33.721  29.599  1.00                 O  
ATOM    291  CG2 THR   114      54.699 -33.455  30.985  1.00                 C  
ATOM    292  N   GLY   115      56.769 -31.476  29.094  1.00                 N  
ATOM    293  CA  GLY   115      58.207 -31.245  29.005  1.00                 C  
ATOM    294  C   GLY   115      58.989 -32.455  29.504  1.00                 C  
ATOM    295  O   GLY   115      59.827 -33.014  28.786  1.00                 O  
ATOM    296  N   THR   116      58.726 -32.882  30.741  1.00                 N  
ATOM    297  CA  THR   116      59.444 -34.023  31.299  1.00                 C  
ATOM    298  C   THR   116      59.335 -35.246  30.402  1.00                 C  
ATOM    299  O   THR   116      60.315 -35.980  30.211  1.00                 O  
ATOM    300  CB  THR   116      58.928 -34.382  32.705  1.00                 C  
ATOM    301  OG1 THR   116      59.141 -33.276  33.591  1.00                 O  
ATOM    302  CG2 THR   116      59.669 -35.592  33.252  1.00                 C  
ATOM    303  N   ASP   117      58.139 -35.501  29.867  1.00                 N  
ATOM    304  CA  ASP   117      57.956 -36.657  29.000  1.00                 C  
ATOM    305  C   ASP   117      58.752 -36.535  27.709  1.00                 C  
ATOM    306  O   ASP   117      59.266 -37.543  27.212  1.00                 O  
ATOM    307  CB  ASP   117      56.474 -36.851  28.672  1.00                 C  
ATOM    308  CG  ASP   117      55.674 -37.342  29.862  1.00                 C  
ATOM    309  OD1 ASP   117      56.292 -37.790  30.850  1.00                 O  
ATOM    310  OD2 ASP   117      54.427 -37.279  29.806  1.00                 O  
ATOM    311  N   ALA   118      58.880 -35.328  27.152  1.00                 N  
ATOM    312  CA  ALA   118      59.685 -35.177  25.946  1.00                 C  
ATOM    313  C   ALA   118      61.157 -35.429  26.251  1.00                 C  
ATOM    314  O   ALA   118      61.872 -36.031  25.440  1.00                 O  
ATOM    315  CB  ALA   118      59.495 -33.790  25.352  1.00                 C  
ATOM    316  N   VAL   119      61.623 -34.994  27.424  1.00                 N  
ATOM    317  CA  VAL   119      62.981 -35.330  27.850  1.00                 C  
ATOM    318  C   VAL   119      63.147 -36.841  27.927  1.00                 C  
ATOM    319  O   VAL   119      64.140 -37.403  27.444  1.00                 O  
ATOM    320  CB  VAL   119      63.323 -34.685  29.206  1.00                 C  
ATOM    321  CG1 VAL   119      64.647 -35.218  29.730  1.00                 C  
ATOM    322  CG2 VAL   119      63.367 -33.170  29.079  1.00                 C  
ATOM    323  N   ASP   120      62.180 -37.531  28.545  1.00                 N  
ATOM    324  CA  ASP   120      62.197 -38.990  28.538  1.00                 C  
ATOM    325  C   ASP   120      62.348 -39.521  27.115  1.00                 C  
ATOM    326  O   ASP   120      63.225 -40.346  26.828  1.00                 O  
ATOM    327  CB  ASP   120      60.923 -39.544  29.179  1.00                 C  
ATOM    328  CG  ASP   120      60.889 -39.337  30.680  1.00                 C  
ATOM    329  OD1 ASP   120      61.947 -39.015  31.260  1.00                 O  
ATOM    330  OD2 ASP   120      59.804 -39.498  31.278  1.00                 O  
ATOM    331  N   VAL   121      61.476 -39.055  26.217  1.00                 N  
ATOM    332  CA  VAL   121      61.442 -39.552  24.845  1.00                 C  
ATOM    333  C   VAL   121      62.761 -39.290  24.131  1.00                 C  
ATOM    334  O   VAL   121      63.308 -40.176  23.467  1.00                 O  
ATOM    335  CB  VAL   121      60.285 -38.924  24.046  1.00                 C  
ATOM    336  CG1 VAL   121      60.398 -39.286  22.573  1.00                 C  
ATOM    337  CG2 VAL   121      58.945 -39.372  24.607  1.00                 C  
ATOM    338  N   VAL   122      63.294 -38.077  24.263  1.00                 N  
ATOM    339  CA  VAL   122      64.564 -37.759  23.619  1.00                 C  
ATOM    340  C   VAL   122      65.662 -38.717  24.059  1.00                 C  
ATOM    341  O   VAL   122      66.474 -39.156  23.236  1.00                 O  
ATOM    342  CB  VAL   122      64.995 -36.309  23.907  1.00                 C  
ATOM    343  CG1 VAL   122      66.411 -36.065  23.408  1.00                 C  
ATOM    344  CG2 VAL   122      64.025 -35.328  23.267  1.00                 C  
ATOM    345  N   LEU   123      65.733 -39.017  25.361  1.00                 N  
ATOM    346  CA  LEU   123      66.728 -39.972  25.850  1.00                 C  
ATOM    347  C   LEU   123      66.413 -41.377  25.357  1.00                 C  
ATOM    348  O   LEU   123      67.304 -42.096  24.891  1.00                 O  
ATOM    349  CB  LEU   123      66.789 -39.947  27.379  1.00                 C  
ATOM    350  CG  LEU   123      67.818 -40.872  28.031  1.00                 C  
ATOM    351  CD1 LEU   123      69.223 -40.533  27.558  1.00                 C  
ATOM    352  CD2 LEU   123      67.734 -40.785  29.548  1.00                 C  
ATOM    353  N   HIS   124      65.145 -41.789  25.416  1.00                 N  
ATOM    354  CA  HIS   124      64.785 -43.127  24.956  1.00                 C  
ATOM    355  C   HIS   124      65.180 -43.338  23.496  1.00                 C  
ATOM    356  O   HIS   124      65.579 -44.440  23.102  1.00                 O  
ATOM    357  CB  HIS   124      63.284 -43.368  25.131  1.00                 C  
ATOM    358  CG  HIS   124      62.840 -44.738  24.720  1.00                 C  
ATOM    359  ND1 HIS   124      63.144 -45.868  25.448  1.00                 N  
ATOM    360  CE1 HIS   124      62.612 -46.940  24.834  1.00                 C  
ATOM    361  CD2 HIS   124      62.072 -45.292  23.616  1.00                 C  
ATOM    362  NE2 HIS   124      61.968 -46.602  23.734  1.00                 N  
ATOM    363  N   TYR   125      65.074 -42.292  22.678  1.00                 N  
ATOM    364  CA  TYR   125      65.365 -42.381  21.253  1.00                 C  
ATOM    365  C   TYR   125      66.755 -41.867  20.906  1.00                 C  
ATOM    366  O   TYR   125      67.039 -41.595  19.734  1.00                 O  
ATOM    367  CB  TYR   125      64.324 -41.605  20.444  1.00                 C  
ATOM    368  CG  TYR   125      62.925 -42.172  20.542  1.00                 C  
ATOM    369  OH  TYR   125      59.075 -43.718  20.823  1.00                 O  
ATOM    370  CZ  TYR   125      60.350 -43.207  20.729  1.00                 C  
ATOM    371  CD1 TYR   125      61.968 -41.568  21.348  1.00                 C  
ATOM    372  CE1 TYR   125      60.688 -42.079  21.444  1.00                 C  
ATOM    373  CD2 TYR   125      62.567 -43.309  19.829  1.00                 C  
ATOM    374  CE2 TYR   125      61.291 -43.833  19.913  1.00                 C  
ATOM    375  N   LEU   126      67.627 -41.746  21.905  1.00                 N  
ATOM    376  CA  LEU   126      69.045 -41.459  21.705  1.00                 C  
ATOM    377  C   LEU   126      69.268 -40.153  20.949  1.00                 C  
ATOM    378  O   LEU   126      70.274 -39.993  20.253  1.00                 O  
ATOM    379  CB  LEU   126      69.723 -42.606  20.953  1.00                 C  
ATOM    380  CG  LEU   126      69.669 -43.981  21.622  1.00                 C  
ATOM    381  CD1 LEU   126      70.311 -45.036  20.735  1.00                 C  
ATOM    382  CD2 LEU   126      70.351 -43.945  22.981  1.00                 C  
ATOM    383  N   LEU   127      68.183 -39.575  20.447  1.00                 N  
ATOM    384  CA  LEU   127      68.251 -38.288  19.751  1.00                 C  
ATOM    385  C   LEU   127      68.776 -37.140  20.611  1.00                 C  
ATOM    386  O   LEU   127      69.335 -36.164  20.103  1.00                 O  
ATOM    387  CB  LEU   127      66.874 -37.897  19.211  1.00                 C  
ATOM    388  CG  LEU   127      66.326 -38.753  18.067  1.00                 C  
ATOM    389  CD1 LEU   127      64.892 -38.364  17.743  1.00                 C  
ATOM    390  CD2 LEU   127      67.203 -38.621  16.831  1.00                 C  
ATOM    391  N   LYS   128      68.610 -37.229  21.936  1.00                 N  
ATOM    392  CA  LYS   128      69.054 -36.174  22.851  1.00                 C  
ATOM    393  C   LYS   128      70.507 -36.312  23.340  1.00                 C  
ATOM    394  O   LYS   128      71.053 -35.434  24.013  1.00                 O  
ATOM    395  CB  LYS   128      68.144 -36.112  24.080  1.00                 C  
ATOM    396  CD  LYS   128      66.529 -34.443  23.130  1.00                 C  
ATOM    397  CE  LYS   128      65.064 -34.106  22.902  1.00                 C  
ATOM    398  CG  LYS   128      66.688 -35.817  23.760  1.00                 C  
ATOM    399  NZ  LYS   128      64.895 -32.790  22.227  1.00                 N  
ATOM    400  N   ASP   129      71.145 -37.433  22.997  1.00                 N  
ATOM    401  CA  ASP   129      72.555 -37.728  23.341  1.00                 C  
ATOM    402  C   ASP   129      73.437 -36.923  22.378  1.00                 C  
ATOM    403  O   ASP   129      74.012 -37.441  21.417  1.00                 O  
ATOM    404  CB  ASP   129      72.826 -39.231  23.250  1.00                 C  
ATOM    405  CG  ASP   129      74.207 -39.606  23.750  1.00                 C  
ATOM    406  OD1 ASP   129      74.829 -38.780  24.451  1.00                 O  
ATOM    407  OD2 ASP   129      74.667 -40.725  23.441  1.00                 O  
ATOM    408  N   GLN   130      73.537 -35.630  22.656  1.00                 N  
ATOM    409  CA  GLN   130      74.110 -34.619  21.751  1.00                 C  
ATOM    410  C   GLN   130      75.526 -35.004  21.265  1.00                 C  
ATOM    411  O   GLN   130      75.900 -34.778  20.111  1.00                 O  
ATOM    412  CB  GLN   130      74.161 -33.253  22.437  1.00                 C  
ATOM    413  CD  GLN   130      74.690 -30.790  22.255  1.00                 C  
ATOM    414  CG  GLN   130      74.696 -32.135  21.557  1.00                 C  
ATOM    415  OE1 GLN   130      75.254 -30.640  23.339  1.00                 O  
ATOM    416  NE2 GLN   130      74.051 -29.805  21.635  1.00                 N  
ATOM    417  N   ASP   131      76.325 -35.592  22.160  1.00                 N  
ATOM    418  CA  ASP   131      77.714 -35.963  21.807  1.00                 C  
ATOM    419  C   ASP   131      77.872 -37.384  21.304  1.00                 C  
ATOM    420  O   ASP   131      78.975 -37.872  21.047  1.00                 O  
ATOM    421  CB  ASP   131      78.641 -35.772  23.009  1.00                 C  
ATOM    422  CG  ASP   131      78.810 -34.314  23.389  1.00                 C  
ATOM    423  OD1 ASP   131      78.665 -33.448  22.501  1.00                 O  
ATOM    424  OD2 ASP   131      79.088 -34.038  24.575  1.00                 O  
ATOM    425  N   THR   132      76.736 -38.072  21.157  1.00                 N  
ATOM    426  CA  THR   132      76.690 -39.402  20.537  1.00                 C  
ATOM    427  C   THR   132      77.567 -40.452  21.235  1.00                 C  
ATOM    428  O   THR   132      78.128 -41.345  20.594  1.00                 O  
ATOM    429  CB  THR   132      77.112 -39.350  19.057  1.00                 C  
ATOM    430  OG1 THR   132      78.514 -39.067  18.967  1.00                 O  
ATOM    431  CG2 THR   132      76.348 -38.258  18.323  1.00                 C  
ATOM    432  N   PHE   133      77.702 -40.362  22.565  1.00                 N  
ATOM    433  CA  PHE   133      78.542 -41.283  23.323  1.00                 C  
ATOM    434  C   PHE   133      77.790 -42.423  24.012  1.00                 C  
ATOM    435  O   PHE   133      78.376 -43.342  24.591  1.00                 O  
ATOM    436  CB  PHE   133      79.337 -40.528  24.390  1.00                 C  
ATOM    437  CG  PHE   133      80.347 -39.569  23.829  1.00                 C  
ATOM    438  CZ  PHE   133      82.221 -37.800  22.788  1.00                 C  
ATOM    439  CD1 PHE   133      80.109 -38.206  23.839  1.00                 C  
ATOM    440  CE1 PHE   133      81.039 -37.324  23.322  1.00                 C  
ATOM    441  CD2 PHE   133      81.536 -40.030  23.290  1.00                 C  
ATOM    442  CE2 PHE   133      82.465 -39.148  22.774  1.00                 C  
ATOM    443  N   SER   134      76.457 -42.359  23.947  1.00                 N  
ATOM    444  CA  SER   134      75.643 -43.468  24.426  1.00                 C  
ATOM    445  C   SER   134      75.335 -43.359  25.905  1.00                 C  
ATOM    446  O   SER   134      74.787 -44.271  26.530  1.00                 O  
ATOM    447  CB  SER   134      76.338 -44.802  24.148  1.00                 C  
ATOM    448  OG  SER   134      76.549 -44.988  22.759  1.00                 O  
ATOM    449  N   ASN   135      75.689 -42.224  26.485  1.00                 N  
ATOM    450  CA  ASN   135      75.295 -41.825  27.836  1.00                 C  
ATOM    451  C   ASN   135      74.630 -40.436  27.741  1.00                 C  
ATOM    452  O   ASN   135      75.219 -39.482  27.225  1.00                 O  
ATOM    453  CB  ASN   135      76.506 -41.830  28.771  1.00                 C  
ATOM    454  CG  ASN   135      76.137 -41.505  30.205  1.00                 C  
ATOM    455  OD1 ASN   135      75.120 -40.861  30.463  1.00                 O  
ATOM    456  ND2 ASN   135      76.963 -41.951  31.143  1.00                 N  
ATOM    457  N   LEU   136      73.400 -40.300  28.236  1.00                 N  
ATOM    458  CA  LEU   136      72.689 -39.037  28.043  1.00                 C  
ATOM    459  C   LEU   136      72.011 -38.512  29.308  1.00                 C  
ATOM    460  O   LEU   136      71.468 -39.268  30.118  1.00                 O  
ATOM    461  CB  LEU   136      71.633 -39.179  26.945  1.00                 C  
ATOM    462  CG  LEU   136      70.771 -37.945  26.670  1.00                 C  
ATOM    463  CD1 LEU   136      71.616 -36.816  26.099  1.00                 C  
ATOM    464  CD2 LEU   136      69.632 -38.285  25.721  1.00                 C  
ATOM    465  N   SER   137      72.039 -37.193  29.486  1.00                 N  
ATOM    466  CA  SER   137      71.304 -36.555  30.590  1.00                 C  
ATOM    467  C   SER   137      70.180 -35.634  30.113  1.00                 C  
ATOM    468  O   SER   137      70.210 -35.120  28.991  1.00                 O  
ATOM    469  CB  SER   137      72.259 -35.754  31.477  1.00                 C  
ATOM    470  OG  SER   137      72.836 -34.675  30.763  1.00                 O  
ATOM    471  N   ARG   138      69.166 -35.406  30.951  1.00                 N  
ATOM    472  CA  ARG   138      68.140 -34.398  30.610  1.00                 C  
ATOM    473  C   ARG   138      68.757 -33.020  30.458  1.00                 C  
ATOM    474  O   ARG   138      68.190 -32.114  29.841  1.00                 O  
ATOM    475  CB  ARG   138      67.043 -34.368  31.676  1.00                 C  
ATOM    476  CD  ARG   138      66.420 -34.004  34.080  1.00                 C  
ATOM    477  NE  ARG   138      66.832 -33.466  35.375  1.00                 N  
ATOM    478  CG  ARG   138      67.506 -33.848  33.028  1.00                 C  
ATOM    479  CZ  ARG   138      67.568 -34.130  36.260  1.00                 C  
ATOM    480  NH1 ARG   138      67.894 -33.560  37.412  1.00                 N  
ATOM    481  NH2 ARG   138      67.976 -35.362  35.991  1.00                 N  
ATOM    482  N   GLU   139      69.960 -32.844  31.038  1.00                 N  
ATOM    483  CA  GLU   139      70.675 -31.587  30.903  1.00                 C  
ATOM    484  C   GLU   139      70.945 -31.338  29.443  1.00                 C  
ATOM    485  O   GLU   139      70.687 -30.244  28.933  1.00                 O  
ATOM    486  CB  GLU   139      71.973 -31.620  31.712  1.00                 C  
ATOM    487  CD  GLU   139      74.034 -30.386  32.494  1.00                 C  
ATOM    488  CG  GLU   139      72.771 -30.327  31.657  1.00                 C  
ATOM    489  OE1 GLU   139      74.296 -31.446  33.100  1.00                 O  
ATOM    490  OE2 GLU   139      74.761 -29.371  32.545  1.00                 O  
ATOM    491  N   LYS   140      71.501 -32.390  28.683  1.00                 N  
ATOM    492  CA  LYS   140      71.698 -32.002  27.291  1.00                 C  
ATOM    493  C   LYS   140      70.384 -31.995  26.517  1.00                 C  
ATOM    494  O   LYS   140      70.217 -31.187  25.598  1.00                 O  
ATOM    495  CB  LYS   140      72.696 -32.941  26.609  1.00                 C  
ATOM    496  CD  LYS   140      74.710 -31.493  26.991  1.00                 C  
ATOM    497  CE  LYS   140      76.150 -31.453  27.474  1.00                 C  
ATOM    498  CG  LYS   140      74.102 -32.873  27.181  1.00                 C  
ATOM    499  NZ  LYS   140      76.754 -30.101  27.309  1.00                 N  
ATOM    500  N   ALA   141      69.444 -32.875  26.873  1.00                 N  
ATOM    501  CA  ALA   141      68.117 -32.832  26.264  1.00                 C  
ATOM    502  C   ALA   141      67.421 -31.511  26.559  1.00                 C  
ATOM    503  O   ALA   141      66.743 -30.946  25.694  1.00                 O  
ATOM    504  CB  ALA   141      67.268 -33.993  26.759  1.00                 C  
ATOM    505  N   VAL   142      67.567 -31.008  27.787  1.00                 N  
ATOM    506  CA  VAL   142      67.010 -29.707  28.131  1.00                 C  
ATOM    507  C   VAL   142      67.648 -28.625  27.272  1.00                 C  
ATOM    508  O   VAL   142      66.966 -27.732  26.754  1.00                 O  
ATOM    509  CB  VAL   142      67.201 -29.388  29.625  1.00                 C  
ATOM    510  CG1 VAL   142      66.807 -27.949  29.918  1.00                 C  
ATOM    511  CG2 VAL   142      66.394 -30.351  30.483  1.00                 C  
ATOM    512  N   LYS   143      68.966 -28.710  27.083  1.00                 N  
ATOM    513  CA  LYS   143      69.675 -27.712  26.295  1.00                 C  
ATOM    514  C   LYS   143      69.144 -27.681  24.865  1.00                 C  
ATOM    515  O   LYS   143      68.984 -26.606  24.276  1.00                 O  
ATOM    516  CB  LYS   143      71.178 -27.996  26.299  1.00                 C  
ATOM    517  CD  LYS   143      73.341 -28.055  27.572  1.00                 C  
ATOM    518  CE  LYS   143      74.015 -27.809  28.911  1.00                 C  
ATOM    519  CG  LYS   143      71.856 -27.735  27.634  1.00                 C  
ATOM    520  NZ  LYS   143      75.462 -28.159  28.877  1.00                 N  
ATOM    521  N   LEU   144      68.848 -28.854  24.298  1.00                 N  
ATOM    522  CA  LEU   144      68.338 -28.923  22.932  1.00                 C  
ATOM    523  C   LEU   144      66.945 -28.314  22.838  1.00                 C  
ATOM    524  O   LEU   144      66.648 -27.573  21.897  1.00                 O  
ATOM    525  CB  LEU   144      68.314 -30.372  22.442  1.00                 C  
ATOM    526  CG  LEU   144      69.674 -31.037  22.223  1.00                 C  
ATOM    527  CD1 LEU   144      69.506 -32.515  21.908  1.00                 C  
ATOM    528  CD2 LEU   144      70.439 -30.342  21.108  1.00                 C  
ATOM    529  N   CYS   145      66.070 -28.624  23.795  1.00                 N  
ATOM    530  CA  CYS   145      64.730 -28.049  23.770  1.00                 C  
ATOM    531  C   CYS   145      64.770 -26.550  24.041  1.00                 C  
ATOM    532  O   CYS   145      63.916 -25.807  23.544  1.00                 O  
ATOM    533  CB  CYS   145      63.830 -28.744  24.794  1.00                 C  
ATOM    534  SG  CYS   145      63.421 -30.458  24.388  1.00                 S  
ATOM    535  N   GLN   146      65.735 -26.085  24.836  1.00                 N  
ATOM    536  CA  GLN   146      65.885 -24.648  25.021  1.00                 C  
ATOM    537  C   GLN   146      66.201 -23.960  23.702  1.00                 C  
ATOM    538  O   GLN   146      65.716 -22.854  23.434  1.00                 O  
ATOM    539  CB  GLN   146      66.981 -24.351  26.047  1.00                 C  
ATOM    540  CD  GLN   146      65.909 -22.307  27.073  1.00                 C  
ATOM    541  CG  GLN   146      67.133 -22.877  26.383  1.00                 C  
ATOM    542  OE1 GLN   146      65.458 -22.832  28.091  1.00                 O  
ATOM    543  NE2 GLN   146      65.367 -21.229  26.519  1.00                 N  
ATOM    544  N   SER   147      67.013 -24.604  22.866  1.00                 N  
ATOM    545  CA  SER   147      67.343 -24.040  21.564  1.00                 C  
ATOM    546  C   SER   147      66.082 -23.836  20.737  1.00                 C  
ATOM    547  O   SER   147      65.930 -22.822  20.047  1.00                 O  
ATOM    548  CB  SER   147      68.328 -24.946  20.822  1.00                 C  
ATOM    549  OG  SER   147      69.580 -24.989  21.484  1.00                 O  
ATOM    550  N   LEU   148      65.175 -24.809  20.784  1.00                 N  
ATOM    551  CA  LEU   148      63.910 -24.693  20.076  1.00                 C  
ATOM    552  C   LEU   148      63.060 -23.581  20.669  1.00                 C  
ATOM    553  O   LEU   148      62.472 -22.777  19.935  1.00                 O  
ATOM    554  CB  LEU   148      63.150 -26.020  20.117  1.00                 C  
ATOM    555  CG  LEU   148      63.762 -27.177  19.325  1.00                 C  
ATOM    556  CD1 LEU   148      63.008 -28.470  19.591  1.00                 C  
ATOM    557  CD2 LEU   148      63.769 -26.865  17.836  1.00                 C  
ATOM    558  N   MET   149      62.996 -23.511  21.999  1.00                 N  
ATOM    559  CA  MET   149      62.217 -22.466  22.647  1.00                 C  
ATOM    560  C   MET   149      62.767 -21.086  22.305  1.00                 C  
ATOM    561  O   MET   149      62.001 -20.144  22.073  1.00                 O  
ATOM    562  CB  MET   149      62.205 -22.669  24.163  1.00                 C  
ATOM    563  SD  MET   149      61.554 -24.178  26.394  1.00                 S  
ATOM    564  CE  MET   149      60.640 -22.782  27.045  1.00                 C  
ATOM    565  CG  MET   149      61.411 -23.882  24.621  1.00                 C  
ATOM    566  N   ASP   150      64.094 -20.952  22.259  1.00                 N  
ATOM    567  CA  ASP   150      64.714 -19.657  21.995  1.00                 C  
ATOM    568  C   ASP   150      64.374 -19.141  20.604  1.00                 C  
ATOM    569  O   ASP   150      64.356 -17.927  20.379  1.00                 O  
ATOM    570  CB  ASP   150      66.233 -19.748  22.155  1.00                 C  
ATOM    571  CG  ASP   150      66.659 -19.885  23.603  1.00                 C  
ATOM    572  OD1 ASP   150      65.820 -19.641  24.495  1.00                 O  
ATOM    573  OD2 ASP   150      67.832 -20.238  23.846  1.00                 O  
ATOM    574  N   LYS   151      64.127 -20.039  19.655  1.00                 N  
ATOM    575  CA  LYS   151      63.732 -19.650  18.308  1.00                 C  
ATOM    576  C   LYS   151      62.219 -19.613  18.123  1.00                 C  
ATOM    577  O   LYS   151      61.750 -19.465  16.990  1.00                 O  
ATOM    578  CB  LYS   151      64.341 -20.601  17.275  1.00                 C  
ATOM    579  CD  LYS   151      66.392 -21.491  16.136  1.00                 C  
ATOM    580  CE  LYS   151      67.908 -21.421  16.046  1.00                 C  
ATOM    581  CG  LYS   151      65.858 -20.541  17.196  1.00                 C  
ATOM    582  NZ  LYS   151      68.447 -22.355  15.019  1.00                 N  
ATOM    583  N   LYS   152      61.450 -19.751  19.200  1.00                 N  
ATOM    584  CA  LYS   152      60.005 -19.664  19.122  1.00                 C  
ATOM    585  C   LYS   152      59.316 -20.885  18.563  1.00                 C  
ATOM    586  O   LYS   152      58.123 -20.811  18.252  1.00                 O  
ATOM    587  CB  LYS   152      59.586 -18.461  18.275  1.00                 C  
ATOM    588  CD  LYS   152      59.527 -15.969  17.980  1.00                 C  
ATOM    589  CE  LYS   152      58.028 -15.729  18.057  1.00                 C  
ATOM    590  CG  LYS   152      59.950 -17.116  18.883  1.00                 C  
ATOM    591  NZ  LYS   152      57.634 -14.460  17.386  1.00                 N  
ATOM    592  N   VAL   153      60.030 -22.002  18.408  1.00                 N  
ATOM    593  CA  VAL   153      59.449 -23.203  17.814  1.00                 C  
ATOM    594  C   VAL   153      58.500 -23.889  18.786  1.00                 C  
ATOM    595  O   VAL   153      57.472 -24.452  18.387  1.00                 O  
ATOM    596  CB  VAL   153      60.539 -24.193  17.362  1.00                 C  
ATOM    597  CG1 VAL   153      59.913 -25.504  16.912  1.00                 C  
ATOM    598  CG2 VAL   153      61.378 -23.589  16.247  1.00                 C  
ATOM    599  N   PHE   154      58.827 -23.862  20.074  1.00                 N  
ATOM    600  CA  PHE   154      57.954 -24.387  21.108  1.00                 C  
ATOM    601  C   PHE   154      57.810 -23.314  22.182  1.00                 C  
ATOM    602  O   PHE   154      58.651 -22.426  22.317  1.00                 O  
ATOM    603  CB  PHE   154      58.519 -25.690  21.676  1.00                 C  
ATOM    604  CG  PHE   154      58.661 -26.784  20.656  1.00                 C  
ATOM    605  CZ  PHE   154      58.917 -28.811  18.771  1.00                 C  
ATOM    606  CD1 PHE   154      59.850 -26.961  19.970  1.00                 C  
ATOM    607  CE1 PHE   154      59.980 -27.967  19.032  1.00                 C  
ATOM    608  CD2 PHE   154      57.606 -27.637  20.384  1.00                 C  
ATOM    609  CE2 PHE   154      57.737 -28.644  19.446  1.00                 C  
ATOM    610  N   GLN   155      56.739 -23.417  22.961  1.00                 N  
ATOM    611  CA  GLN   155      56.543 -22.506  24.081  1.00                 C  
ATOM    612  C   GLN   155      55.740 -23.183  25.177  1.00                 C  
ATOM    613  O   GLN   155      54.961 -24.104  24.917  1.00                 O  
ATOM    614  CB  GLN   155      55.843 -21.228  23.616  1.00                 C  
ATOM    615  CD  GLN   155      53.804 -20.172  22.563  1.00                 C  
ATOM    616  CG  GLN   155      54.441 -21.450  23.072  1.00                 C  
ATOM    617  OE1 GLN   155      54.497 -19.254  22.123  1.00                 O  
ATOM    618  NE2 GLN   155      52.479 -20.109  22.622  1.00                 N  
ATOM    619  N   PRO   156      55.950 -22.720  26.412  1.00                 N  
ATOM    620  CA  PRO   156      55.133 -23.161  27.531  1.00                 C  
ATOM    621  C   PRO   156      53.696 -22.704  27.308  1.00                 C  
ATOM    622  O   PRO   156      53.444 -21.575  26.872  1.00                 O  
ATOM    623  CB  PRO   156      55.776 -22.490  28.746  1.00                 C  
ATOM    624  CD  PRO   156      57.160 -21.907  26.882  1.00                 C  
ATOM    625  CG  PRO   156      57.195 -22.265  28.341  1.00                 C  
ATOM    626  N   VAL   157      52.762 -23.620  27.519  1.00                 N  
ATOM    627  CA  VAL   157      51.340 -23.325  27.403  1.00                 C  
ATOM    628  C   VAL   157      50.819 -22.979  28.795  1.00                 C  
ATOM    629  O   VAL   157      50.681 -23.864  29.642  1.00                 O  
ATOM    630  CB  VAL   157      50.567 -24.506  26.787  1.00                 C  
ATOM    631  CG1 VAL   157      49.071 -24.232  26.807  1.00                 C  
ATOM    632  CG2 VAL   157      51.044 -24.772  25.367  1.00                 C  
ATOM    633  N   GLY   158      50.917 -23.936  29.714  1.00                 N  
ATOM    634  CA  GLY   158      50.471 -23.728  31.085  1.00                 C  
ATOM    635  C   GLY   158      51.491 -22.852  31.803  1.00                 C  
ATOM    636  O   GLY   158      52.693 -23.133  31.823  1.00                 O  
ATOM    637  N   VAL   159      51.012 -21.769  32.405  1.00                 N  
ATOM    638  CA  VAL   159      51.879 -20.841  33.120  1.00                 C  
ATOM    639  C   VAL   159      51.305 -20.516  34.494  1.00                 C  
ATOM    640  O   VAL   159      50.178 -20.034  34.633  1.00                 O  
ATOM    641  CB  VAL   159      52.098 -19.543  32.321  1.00                 C  
ATOM    642  CG1 VAL   159      52.990 -18.585  33.094  1.00                 C  
ATOM    643  CG2 VAL   159      52.697 -19.852  30.957  1.00                 C  
ATOM    644  N   LYS   160      52.090 -20.783  35.532  1.00                 N  
ATOM    645  CA  LYS   160      51.662 -20.523  36.900  1.00                 C  
ATOM    646  C   LYS   160      50.349 -21.247  37.176  1.00                 C  
ATOM    647  O   LYS   160      49.434 -20.731  37.823  1.00                 O  
ATOM    648  CB  LYS   160      51.514 -19.019  37.138  1.00                 C  
ATOM    649  CD  LYS   160      52.598 -16.760  37.272  1.00                 C  
ATOM    650  CE  LYS   160      53.877 -15.966  37.055  1.00                 C  
ATOM    651  CG  LYS   160      52.798 -18.230  36.945  1.00                 C  
ATOM    652  NZ  LYS   160      53.680 -14.514  37.315  1.00                 N  
ATOM    653  N   ASN   161      50.258 -22.476  36.670  1.00                 N  
ATOM    654  CA  ASN   161      49.073 -23.297  36.860  1.00                 C  
ATOM    655  C   ASN   161      47.827 -22.819  36.141  1.00                 C  
ATOM    656  O   ASN   161      46.715 -23.295  36.388  1.00                 O  
ATOM    657  CB  ASN   161      48.745 -23.428  38.349  1.00                 C  
ATOM    658  CG  ASN   161      49.829 -24.154  39.122  1.00                 C  
ATOM    659  OD1 ASN   161      50.243 -25.251  38.749  1.00                 O  
ATOM    660  ND2 ASN   161      50.293 -23.540  40.205  1.00                 N  
ATOM    661  N   GLN   162      47.988 -21.863  35.232  1.00                 N  
ATOM    662  CA  GLN   162      46.848 -21.318  34.508  1.00                 C  
ATOM    663  C   GLN   162      46.936 -21.480  32.994  1.00                 C  
ATOM    664  O   GLN   162      47.979 -21.802  32.418  1.00                 O  
ATOM    665  CB  GLN   162      46.672 -19.832  34.826  1.00                 C  
ATOM    666  CD  GLN   162      46.218 -18.059  36.567  1.00                 C  
ATOM    667  CG  GLN   162      46.383 -19.540  36.290  1.00                 C  
ATOM    668  OE1 GLN   162      46.015 -17.265  35.649  1.00                 O  
ATOM    669  NE2 GLN   162      46.304 -17.683  37.838  1.00                 N  
ATOM    670  N   ASN   163      45.801 -21.245  32.347  1.00                 N  
ATOM    671  CA  ASN   163      45.676 -21.279  30.897  1.00                 C  
ATOM    672  C   ASN   163      44.827 -20.056  30.582  1.00                 C  
ATOM    673  O   ASN   163      43.730 -19.872  31.116  1.00                 O  
ATOM    674  CB  ASN   163      45.071 -22.609  30.442  1.00                 C  
ATOM    675  CG  ASN   163      45.021 -22.740  28.933  1.00                 C  
ATOM    676  OD1 ASN   163      44.290 -22.014  28.260  1.00                 O  
ATOM    677  ND2 ASN   163      45.802 -23.671  28.396  1.00                 N  
ATOM    678  N   HIS   164      45.248 -19.249  29.752  1.00                 N  
ATOM    679  CA  HIS   164      44.617 -18.001  29.345  1.00                 C  
ATOM    680  C   HIS   164      43.140 -18.061  29.717  1.00                 C  
ATOM    681  O   HIS   164      42.383 -18.856  29.155  1.00                 O  
ATOM    682  CB  HIS   164      44.807 -17.769  27.845  1.00                 C  
ATOM    683  CG  HIS   164      46.231 -17.536  27.445  1.00                 C  
ATOM    684  ND1 HIS   164      46.914 -16.381  27.760  1.00                 N  
ATOM    685  CE1 HIS   164      48.164 -16.464  27.271  1.00                 C  
ATOM    686  CD2 HIS   164      47.241 -18.290  26.716  1.00                 C  
ATOM    687  NE2 HIS   164      48.367 -17.606  26.643  1.00                 N  
ATOM    688  N   ARG   165      42.728 -17.224  30.666  1.00                 N  
ATOM    689  CA  ARG   165      41.325 -17.173  31.048  1.00                 C  
ATOM    690  C   ARG   165      40.468 -16.780  29.854  1.00                 C  
ATOM    691  O   ARG   165      40.735 -15.772  29.194  1.00                 O  
ATOM    692  CB  ARG   165      41.119 -16.191  32.203  1.00                 C  
ATOM    693  CD  ARG   165      39.660 -15.413  34.091  1.00                 C  
ATOM    694  NE  ARG   165      39.842 -13.986  33.839  1.00                 N  
ATOM    695  CG  ARG   165      39.727 -16.230  32.811  1.00                 C  
ATOM    696  CZ  ARG   165      39.962 -13.068  34.793  1.00                 C  
ATOM    697  NH1 ARG   165      40.124 -11.793  34.470  1.00                 N  
ATOM    698  NH2 ARG   165      39.921 -13.429  36.069  1.00                 N  
ATOM    699  N   HIS   166      39.423 -17.572  29.583  1.00                 N  
ATOM    700  CA  HIS   166      38.531 -17.263  28.469  1.00                 C  
ATOM    701  C   HIS   166      37.562 -16.135  28.793  1.00                 C  
ATOM    702  O   HIS   166      37.128 -15.417  27.886  1.00                 O  
ATOM    703  CB  HIS   166      37.740 -18.506  28.055  1.00                 C  
ATOM    704  CG  HIS   166      38.580 -19.576  27.430  1.00                 C  
ATOM    705  ND1 HIS   166      39.185 -19.425  26.201  1.00                 N  
ATOM    706  CE1 HIS   166      39.867 -20.547  25.908  1.00                 C  
ATOM    707  CD2 HIS   166      38.999 -20.919  27.805  1.00                 C  
ATOM    708  NE2 HIS   166      39.759 -21.447  26.866  1.00                 N  
ATOM    709  N   GLN   167      37.211 -15.960  30.065  1.00                 N  
ATOM    710  CA  GLN   167      36.227 -14.963  30.455  1.00                 C  
ATOM    711  C   GLN   167      36.945 -13.663  30.807  1.00                 C  
ATOM    712  O   GLN   167      37.830 -13.643  31.671  1.00                 O  
ATOM    713  CB  GLN   167      35.390 -15.468  31.632  1.00                 C  
ATOM    714  CD  GLN   167      33.244 -14.249  31.094  1.00                 C  
ATOM    715  CG  GLN   167      34.340 -14.481  32.116  1.00                 C  
ATOM    716  OE1 GLN   167      32.586 -15.190  30.652  1.00                 O  
ATOM    717  NE2 GLN   167      33.046 -12.992  30.716  1.00                 N  
ATOM    718  N   PHE   168      36.573 -12.591  30.111  1.00                 N  
ATOM    719  CA  PHE   168      37.092 -11.260  30.386  1.00                 C  
ATOM    720  C   PHE   168      36.432 -10.720  31.646  1.00                 C  
ATOM    721  O   PHE   168      35.201 -10.672  31.739  1.00                 O  
ATOM    722  CB  PHE   168      36.848 -10.333  29.193  1.00                 C  
ATOM    723  CG  PHE   168      37.689 -10.657  27.992  1.00                 C  
ATOM    724  CZ  PHE   168      39.251 -11.253  25.771  1.00                 C  
ATOM    725  CD1 PHE   168      37.204 -11.480  26.991  1.00                 C  
ATOM    726  CE1 PHE   168      37.977 -11.778  25.885  1.00                 C  
ATOM    727  CD2 PHE   168      38.966 -10.140  27.863  1.00                 C  
ATOM    728  CE2 PHE   168      39.740 -10.438  26.757  1.00                 C  
ATOM    729  N   GLU   169      37.247 -10.303  32.612  1.00                 N  
ATOM    730  CA  GLU   169      36.736  -9.832  33.890  1.00                 C  
ATOM    731  C   GLU   169      37.332  -8.472  34.233  1.00                 C  
ATOM    732  O   GLU   169      38.392  -8.082  33.736  1.00                 O  
ATOM    733  CB  GLU   169      37.043 -10.844  34.996  1.00                 C  
ATOM    734  CD  GLU   169      36.680 -13.163  35.930  1.00                 C  
ATOM    735  CG  GLU   169      36.331 -12.177  34.832  1.00                 C  
ATOM    736  OE1 GLU   169      37.526 -12.825  36.784  1.00                 O  
ATOM    737  OE2 GLU   169      36.107 -14.272  35.936  1.00                 O  
ATOM    738  N   ASP   170      38.665  -8.382  34.202  1.00                 N  
ATOM    739  CA  ASP   170      39.400  -7.161  34.596  1.00                 C  
ATOM    740  C   ASP   170      40.510  -6.900  33.507  1.00                 C  
ATOM    741  O   ASP   170      41.667  -7.300  33.665  1.00                 O  
ATOM    742  CB  ASP   170      39.998  -7.324  35.995  1.00                 C  
ATOM    743  CG  ASP   170      40.658  -6.055  36.497  1.00                 C  
ATOM    744  OD1 ASP   170      40.660  -5.051  35.753  1.00                 O  
ATOM    745  OD2 ASP   170      41.173  -6.063  37.635  1.00                 O  
ATOM    746  N   SER   171      40.154  -6.234  32.412  1.00                 N  
ATOM    747  CA  SER   171      41.039  -6.122  31.282  1.00                 C  
ATOM    748  C   SER   171      42.277  -5.304  31.600  1.00                 C  
ATOM    749  O   SER   171      43.291  -5.399  30.903  1.00                 O  
ATOM    750  CB  SER   171      40.310  -5.500  30.090  1.00                 C  
ATOM    751  OG  SER   171      39.991  -4.142  30.339  1.00                 O  
ATOM    752  N   ASN   172      42.248  -4.477  32.653  1.00                 N  
ATOM    753  CA  ASN   172      43.421  -3.664  32.964  1.00                 C  
ATOM    754  C   ASN   172      44.169  -4.163  34.167  1.00                 C  
ATOM    755  O   ASN   172      45.063  -3.496  34.695  1.00                 O  
ATOM    756  CB  ASN   172      43.020  -2.203  33.174  1.00                 C  
ATOM    757  CG  ASN   172      42.544  -1.540  31.896  1.00                 C  
ATOM    758  OD1 ASN   172      43.346  -1.204  31.024  1.00                 O  
ATOM    759  ND2 ASN   172      41.235  -1.350  31.781  1.00                 N  
ATOM    760  N   GLY   173      43.818  -5.367  34.639  1.00                 N  
ATOM    761  CA  GLY   173      44.476  -5.972  35.807  1.00                 C  
ATOM    762  C   GLY   173      45.021  -7.357  35.611  1.00                 C  
ATOM    763  O   GLY   173      45.776  -7.880  36.435  1.00                 O  
ATOM    764  N   LYS   174      44.646  -7.993  34.498  1.00                 N  
ATOM    765  CA  LYS   174      45.070  -9.326  34.190  1.00                 C  
ATOM    766  C   LYS   174      45.695  -9.272  32.826  1.00                 C  
ATOM    767  O   LYS   174      45.230  -9.890  31.865  1.00                 O  
ATOM    768  CB  LYS   174      43.886 -10.293  34.253  1.00                 C  
ATOM    769  CD  LYS   174      45.082 -12.331  35.101  1.00                 C  
ATOM    770  CE  LYS   174      45.387 -13.799  34.853  1.00                 C  
ATOM    771  CG  LYS   174      44.252 -11.741  33.972  1.00                 C  
ATOM    772  NZ  LYS   174      46.276 -14.366  35.905  1.00                 N  
ATOM    773  N   ILE   175      46.797  -8.600  32.757  1.00                 N  
ATOM    774  CA  ILE   175      47.295  -8.121  31.478  1.00                 C  
ATOM    775  C   ILE   175      46.558  -8.809  30.335  1.00                 C  
ATOM    776  O   ILE   175      46.343 -10.023  30.356  1.00                 O  
ATOM    777  CB  ILE   175      48.813  -8.341  31.345  1.00                 C  
ATOM    778  CD1 ILE   175      51.034  -7.874  32.506  1.00                 C  
ATOM    779  CG1 ILE   175      49.564  -7.532  32.405  1.00                 C  
ATOM    780  CG2 ILE   175      49.280  -8.003  29.938  1.00                 C  
ATOM    781  N   TYR   176      46.164  -8.021  29.336  1.00                 N  
ATOM    782  CA  TYR   176      45.586  -8.529  28.098  1.00                 C  
ATOM    783  C   TYR   176      46.366  -7.924  26.939  1.00                 C  
ATOM    784  O   TYR   176      46.998  -6.876  27.083  1.00                 O  
ATOM    785  CB  TYR   176      44.096  -8.188  28.022  1.00                 C  
ATOM    786  CG  TYR   176      43.269  -8.807  29.126  1.00                 C  
ATOM    787  OH  TYR   176      40.997 -10.498  32.170  1.00                 O  
ATOM    788  CZ  TYR   176      41.748  -9.940  31.162  1.00                 C  
ATOM    789  CD1 TYR   176      43.054  -8.130  30.320  1.00                 C  
ATOM    790  CE1 TYR   176      42.300  -8.688  31.334  1.00                 C  
ATOM    791  CD2 TYR   176      42.706 -10.067  28.971  1.00                 C  
ATOM    792  CE2 TYR   176      41.949 -10.641  29.974  1.00                 C  
ATOM    793  N   HIS   177      46.317  -8.581  25.782  1.00                 N  
ATOM    794  CA  HIS   177      47.066  -8.113  24.625  1.00                 C  
ATOM    795  C   HIS   177      46.261  -8.423  23.372  1.00                 C  
ATOM    796  O   HIS   177      45.626  -9.477  23.277  1.00                 O  
ATOM    797  CB  HIS   177      48.448  -8.769  24.580  1.00                 C  
ATOM    798  CG  HIS   177      48.405 -10.257  24.422  1.00                 C  
ATOM    799  ND1 HIS   177      48.402 -10.875  23.191  1.00                 N  
ATOM    800  CE1 HIS   177      48.360 -12.207  23.370  1.00                 C  
ATOM    801  CD2 HIS   177      48.360 -11.396  25.328  1.00                 C  
ATOM    802  NE2 HIS   177      48.335 -12.527  24.649  1.00                 N  
ATOM    803  N   PHE   178      46.275  -7.499  22.420  1.00                 N  
ATOM    804  CA  PHE   178      45.712  -7.793  21.113  1.00                 C  
ATOM    805  C   PHE   178      46.586  -8.802  20.381  1.00                 C  
ATOM    806  O   PHE   178      47.814  -8.688  20.364  1.00                 O  
ATOM    807  CB  PHE   178      45.566  -6.510  20.291  1.00                 C  
ATOM    808  CG  PHE   178      44.461  -5.610  20.764  1.00                 C  
ATOM    809  CZ  PHE   178      42.411  -3.948  21.636  1.00                 C  
ATOM    810  CD1 PHE   178      44.746  -4.433  21.434  1.00                 C  
ATOM    811  CE1 PHE   178      43.729  -3.605  21.869  1.00                 C  
ATOM    812  CD2 PHE   178      43.136  -5.940  20.539  1.00                 C  
ATOM    813  CE2 PHE   178      42.119  -5.111  20.974  1.00                 C  
ATOM    814  N   VAL   179      45.946  -9.796  19.762  1.00                 N  
ATOM    815  CA  VAL   179      46.699 -10.844  19.077  1.00                 C  
ATOM    816  C   VAL   179      47.639 -10.260  18.030  1.00                 C  
ATOM    817  O   VAL   179      48.761 -10.747  17.854  1.00                 O  
ATOM    818  CB  VAL   179      45.762 -11.871  18.414  1.00                 C  
ATOM    819  CG1 VAL   179      46.555 -12.826  17.535  1.00                 C  
ATOM    820  CG2 VAL   179      44.980 -12.637  19.470  1.00                 C  
ATOM    821  N   GLY   180      47.209  -9.207  17.332  1.00                 N  
ATOM    822  CA  GLY   180      48.088  -8.590  16.347  1.00                 C  
ATOM    823  C   GLY   180      49.336  -8.011  16.998  1.00                 C  
ATOM    824  O   GLY   180      50.357  -7.849  16.323  1.00                 O  
ATOM    825  N   GLU   181      49.286  -7.721  18.298  1.00                 N  
ATOM    826  CA  GLU   181      50.458  -7.251  19.025  1.00                 C  
ATOM    827  C   GLU   181      51.309  -8.386  19.586  1.00                 C  
ATOM    828  O   GLU   181      52.366  -8.114  20.169  1.00                 O  
ATOM    829  CB  GLU   181      50.042  -6.327  20.171  1.00                 C  
ATOM    830  CD  GLU   181      50.234  -4.159  18.888  1.00                 C  
ATOM    831  CG  GLU   181      49.339  -5.056  19.720  1.00                 C  
ATOM    832  OE1 GLU   181      51.452  -4.115  19.163  1.00                 O  
ATOM    833  OE2 GLU   181      49.718  -3.500  17.961  1.00                 O  
ATOM    834  N   HIS   182      50.879  -9.640  19.443  1.00                 N  
ATOM    835  CA  HIS   182      51.699 -10.763  19.871  1.00                 C  
ATOM    836  C   HIS   182      53.022 -10.777  19.101  1.00                 C  
ATOM    837  O   HIS   182      53.084 -10.310  17.955  1.00                 O  
ATOM    838  CB  HIS   182      50.948 -12.081  19.672  1.00                 C  
ATOM    839  CG  HIS   182      51.639 -13.266  20.272  1.00                 C  
ATOM    840  ND1 HIS   182      52.696 -13.902  19.657  1.00                 N  
ATOM    841  CE1 HIS   182      53.103 -14.924  20.431  1.00                 C  
ATOM    842  CD2 HIS   182      51.490 -14.047  21.491  1.00                 C  
ATOM    843  NE2 HIS   182      52.384 -15.017  21.533  1.00                 N  
ATOM    844  N   SER   183      54.054 -11.297  19.718  1.00                 N  
ATOM    845  CA  SER   183      55.340 -11.397  19.031  1.00                 C  
ATOM    846  C   SER   183      55.245 -12.305  17.823  1.00                 C  
ATOM    847  O   SER   183      54.557 -13.331  17.833  1.00                 O  
ATOM    848  CB  SER   183      56.420 -11.907  19.987  1.00                 C  
ATOM    849  OG  SER   183      57.655 -12.083  19.315  1.00                 O  
ATOM    850  N   ASN   184      55.953 -11.926  16.762  1.00                 N  
ATOM    851  CA  ASN   184      55.984 -12.694  15.527  1.00                 C  
ATOM    852  C   ASN   184      57.405 -13.156  15.232  1.00                 C  
ATOM    853  O   ASN   184      58.376 -12.713  15.852  1.00                 O  
ATOM    854  CB  ASN   184      55.420 -11.869  14.369  1.00                 C  
ATOM    855  CG  ASN   184      53.945 -11.562  14.536  1.00                 C  
ATOM    856  OD1 ASN   184      53.133 -12.464  14.741  1.00                 O  
ATOM    857  ND2 ASN   184      53.594 -10.284  14.448  1.00                 N  
ATOM    858  N   LYS   185      57.513 -14.055  14.259  1.00                 N  
ATOM    859  CA  LYS   185      58.783 -14.667  13.873  1.00                 C  
ATOM    860  C   LYS   185      58.917 -14.632  12.361  1.00                 C  
ATOM    861  O   LYS   185      58.910 -15.678  11.692  1.00                 O  
ATOM    862  CB  LYS   185      58.869 -16.101  14.400  1.00                 C  
ATOM    863  CD  LYS   185      57.996 -18.454  14.349  1.00                 C  
ATOM    864  CE  LYS   185      56.993 -19.406  13.719  1.00                 C  
ATOM    865  CG  LYS   185      57.834 -17.043  13.807  1.00                 C  
ATOM    866  NZ  LYS   185      57.098 -20.778  14.288  1.00                 N  
ATOM    867  N   GLU   186      60.139 -14.814  11.886  1.00                 N  
ATOM    868  CA  GLU   186      60.398 -14.843  10.454  1.00                 C  
ATOM    869  C   GLU   186      61.171 -16.098  10.082  1.00                 C  
ATOM    870  O   GLU   186      62.185 -16.437  10.698  1.00                 O  
ATOM    871  CB  GLU   186      61.167 -13.593  10.023  1.00                 C  
ATOM    872  CD  GLU   186      62.146 -12.234   8.132  1.00                 C  
ATOM    873  CG  GLU   186      61.438 -13.514   8.530  1.00                 C  
ATOM    874  OE1 GLU   186      62.343 -11.367   9.010  1.00                 O  
ATOM    875  OE2 GLU   186      62.503 -12.097   6.943  1.00                 O  
ATOM    876  N   ASN   187      60.703 -16.814   9.061  1.00                 N  
ATOM    877  CA  ASN   187      61.365 -18.026   8.558  1.00                 C  
ATOM    878  C   ASN   187      61.503 -17.812   7.062  1.00                 C  
ATOM    879  O   ASN   187      60.699 -17.113   6.440  1.00                 O  
ATOM    880  CB  ASN   187      60.558 -19.271   8.931  1.00                 C  
ATOM    881  CG  ASN   187      60.496 -19.498  10.429  1.00                 C  
ATOM    882  OD1 ASN   187      61.436 -20.019  11.027  1.00                 O  
ATOM    883  ND2 ASN   187      59.383 -19.105  11.039  1.00                 N  
ATOM    884  N   ALA   188      62.519 -18.405   6.446  1.00                 N  
ATOM    885  CA  ALA   188      62.621 -18.287   4.997  1.00                 C  
ATOM    886  C   ALA   188      62.607 -19.675   4.378  1.00                 C  
ATOM    887  O   ALA   188      62.686 -20.701   5.058  1.00                 O  
ATOM    888  CB  ALA   188      63.883 -17.529   4.614  1.00                 C  
ATOM    889  N   ALA   189      62.505 -19.708   3.060  1.00                 N  
ATOM    890  CA  ALA   189      62.441 -20.965   2.348  1.00                 C  
ATOM    891  C   ALA   189      63.288 -20.913   1.106  1.00                 C  
ATOM    892  O   ALA   189      63.201 -20.007   0.273  1.00                 O  
ATOM    893  CB  ALA   189      61.000 -21.301   1.994  1.00                 C  
ATOM    894  N   PRO   190      64.135 -21.923   0.983  1.00                 N  
ATOM    895  CA  PRO   190      65.042 -22.072  -0.141  1.00                 C  
ATOM    896  C   PRO   190      64.632 -23.341  -0.885  1.00                 C  
ATOM    897  O   PRO   190      63.740 -24.078  -0.458  1.00                 O  
ATOM    898  CB  PRO   190      66.423 -22.174   0.509  1.00                 C  
ATOM    899  CD  PRO   190      64.836 -22.248   2.299  1.00                 C  
ATOM    900  CG  PRO   190      66.163 -22.788   1.844  1.00                 C  
ATOM    901  N   THR   191      65.278 -23.615  -2.013  1.00                 N  
ATOM    902  CA  THR   191      64.956 -24.801  -2.804  1.00                 C  
ATOM    903  C   THR   191      65.387 -26.104  -2.135  1.00                 C  
ATOM    904  O   THR   191      65.644 -27.119  -2.789  1.00                 O  
ATOM    905  CB  THR   191      65.601 -24.740  -4.201  1.00                 C  
ATOM    906  OG1 THR   191      67.026 -24.653  -4.069  1.00                 O  
ATOM    907  CG2 THR   191      65.108 -23.519  -4.963  1.00                 C  
ATOM    908  N   HIS   192      65.414 -26.069  -0.711  1.00                 N  
ATOM    909  CA  HIS   192      65.921 -27.271  -0.069  1.00                 C  
ATOM    910  C   HIS   192      64.898 -28.390  -0.162  1.00                 C  
ATOM    911  O   HIS   192      65.256 -29.541  -0.425  1.00                 O  
ATOM    912  CB  HIS   192      66.276 -26.989   1.392  1.00                 C  
ATOM    913  CG  HIS   192      67.476 -26.111   1.564  1.00                 C  
ATOM    914  ND1 HIS   192      67.902 -25.665   2.796  1.00                 N  
ATOM    915  CE1 HIS   192      68.997 -24.902   2.631  1.00                 C  
ATOM    916  CD2 HIS   192      68.459 -25.510   0.674  1.00                 C  
ATOM    917  NE2 HIS   192      69.336 -24.804   1.360  1.00                 N  
ATOM    918  N   SER   193      63.616 -28.068   0.020  1.00                 N  
ATOM    919  CA  SER   193      62.567 -29.069  -0.138  1.00                 C  
ATOM    920  C   SER   193      62.557 -29.623  -1.557  1.00                 C  
ATOM    921  O   SER   193      62.481 -30.843  -1.762  1.00                 O  
ATOM    922  CB  SER   193      61.201 -28.473   0.207  1.00                 C  
ATOM    923  OG  SER   193      60.169 -29.429   0.036  1.00                 O  
ATOM    924  N   ASP   194      62.630 -28.736  -2.554  1.00                 N  
ATOM    925  CA  ASP   194      62.667 -29.183  -3.944  1.00                 C  
ATOM    926  C   ASP   194      63.895 -30.041  -4.208  1.00                 C  
ATOM    927  O   ASP   194      63.804 -31.076  -4.882  1.00                 O  
ATOM    928  CB  ASP   194      62.648 -27.983  -4.893  1.00                 C  
ATOM    929  CG  ASP   194      61.299 -27.293  -4.933  1.00                 C  
ATOM    930  OD1 ASP   194      60.313 -27.888  -4.452  1.00                 O  
ATOM    931  OD2 ASP   194      61.229 -26.156  -5.446  1.00                 O  
ATOM    932  N   SER   195      65.056 -29.623  -3.695  1.00                 N  
ATOM    933  CA  SER   195      66.275 -30.397  -3.907  1.00                 C  
ATOM    934  C   SER   195      66.151 -31.799  -3.317  1.00                 C  
ATOM    935  O   SER   195      66.559 -32.781  -3.948  1.00                 O  
ATOM    936  CB  SER   195      67.479 -29.678  -3.297  1.00                 C  
ATOM    937  OG  SER   195      67.745 -28.462  -3.974  1.00                 O  
ATOM    938  N   GLU   196      65.569 -31.916  -2.119  1.00                 N  
ATOM    939  CA  GLU   196      65.408 -33.228  -1.496  1.00                 C  
ATOM    940  C   GLU   196      64.503 -34.122  -2.335  1.00                 C  
ATOM    941  O   GLU   196      64.786 -35.313  -2.508  1.00                 O  
ATOM    942  CB  GLU   196      64.843 -33.084  -0.082  1.00                 C  
ATOM    943  CD  GLU   196      65.198 -32.282   2.287  1.00                 C  
ATOM    944  CG  GLU   196      65.817 -32.481   0.918  1.00                 C  
ATOM    945  OE1 GLU   196      63.964 -32.435   2.409  1.00                 O  
ATOM    946  OE2 GLU   196      65.946 -31.973   3.238  1.00                 O  
ATOM    947  N   ASP   197      63.425 -33.560  -2.885  1.00                 N  
ATOM    948  CA  ASP   197      62.556 -34.339  -3.764  1.00                 C  
ATOM    949  C   ASP   197      63.305 -34.781  -5.013  1.00                 C  
ATOM    950  O   ASP   197      63.151 -35.922  -5.469  1.00                 O  
ATOM    951  CB  ASP   197      61.317 -33.528  -4.149  1.00                 C  
ATOM    952  CG  ASP   197      60.349 -33.360  -2.995  1.00                 C  
ATOM    953  OD1 ASP   197      60.490 -34.087  -1.990  1.00                 O  
ATOM    954  OD2 ASP   197      59.448 -32.500  -3.096  1.00                 O  
ATOM    955  N   ASP   198      64.133 -33.902  -5.576  1.00                 N  
ATOM    956  CA  ASP   198      64.857 -34.266  -6.786  1.00                 C  
ATOM    957  C   ASP   198      65.960 -35.275  -6.505  1.00                 C  
ATOM    958  O   ASP   198      66.488 -35.873  -7.449  1.00                 O  
ATOM    959  CB  ASP   198      65.454 -33.022  -7.448  1.00                 C  
ATOM    960  CG  ASP   198      64.397 -32.125  -8.061  1.00                 C  
ATOM    961  OD1 ASP   198      63.256 -32.596  -8.253  1.00                 O  
ATOM    962  OD2 ASP   198      64.709 -30.951  -8.350  1.00                 O  
ATOM    963  N   LEU   199      66.329 -35.463  -5.238  1.00                 N  
ATOM    964  CA  LEU   199      67.289 -36.481  -4.843  1.00                 C  
ATOM    965  C   LEU   199      66.625 -37.779  -4.389  1.00                 C  
ATOM    966  O   LEU   199      67.328 -38.705  -3.970  1.00                 O  
ATOM    967  CB  LEU   199      68.191 -35.961  -3.722  1.00                 C  
ATOM    968  CG  LEU   199      69.058 -34.746  -4.058  1.00                 C  
ATOM    969  CD1 LEU   199      69.837 -34.286  -2.835  1.00                 C  
ATOM    970  CD2 LEU   199      70.008 -35.063  -5.202  1.00                 C  
ATOM    971  N   ASP   200      65.290 -37.877  -4.469  1.00                 N  
ATOM    972  CA  ASP   200      64.621 -39.128  -4.152  1.00                 C  
ATOM    973  C   ASP   200      64.853 -40.137  -5.276  1.00                 C  
ATOM    974  O   ASP   200      65.033 -39.755  -6.435  1.00                 O  
ATOM    975  CB  ASP   200      63.125 -38.895  -3.931  1.00                 C  
ATOM    976  CG  ASP   200      62.836 -38.145  -2.645  1.00                 C  
ATOM    977  OD1 ASP   200      63.757 -38.020  -1.811  1.00                 O  
ATOM    978  OD2 ASP   200      61.688 -37.684  -2.472  1.00                 O  
ATOM    979  N   SER   201      64.861 -41.433  -4.958  1.00                 N  
ATOM    980  CA  SER   201      65.234 -42.423  -5.991  1.00                 C  
ATOM    981  C   SER   201      64.381 -42.393  -7.254  1.00                 C  
ATOM    982  O   SER   201      64.913 -42.581  -8.355  1.00                 O  
ATOM    983  CB  SER   201      65.177 -43.841  -5.419  1.00                 C  
ATOM    984  OG  SER   201      66.163 -44.028  -4.419  1.00                 O  
ATOM    985  N   ARG   202      63.072 -42.186  -7.132  1.00                 N  
ATOM    986  CA  ARG   202      62.185 -42.232  -8.291  1.00                 C  
ATOM    987  C   ARG   202      62.282 -40.998  -9.184  1.00                 C  
ATOM    988  O   ARG   202      61.818 -41.050 -10.327  1.00                 O  
ATOM    989  CB  ARG   202      60.731 -42.404  -7.847  1.00                 C  
ATOM    990  CD  ARG   202      59.020 -43.783  -6.636  1.00                 C  
ATOM    991  NE  ARG   202      58.802 -42.812  -5.566  1.00                 N  
ATOM    992  CG  ARG   202      60.442 -43.733  -7.170  1.00                 C  
ATOM    993  CZ  ARG   202      57.611 -42.518  -5.055  1.00                 C  
ATOM    994  NH1 ARG   202      57.510 -41.621  -4.084  1.00                 N  
ATOM    995  NH2 ARG   202      56.525 -43.122  -5.515  1.00                 N  
ATOM    996  N   ALA   203      62.833 -39.887  -8.696  1.00                 N  
ATOM    997  CA  ALA   203      62.862 -38.662  -9.486  1.00                 C  
ATOM    998  C   ALA   203      64.028 -38.696 -10.466  1.00                 C  
ATOM    999  O   ALA   203      65.138 -39.103 -10.115  1.00                 O  
ATOM   1000  CB  ALA   203      62.961 -37.447  -8.577  1.00                 C  
ATOM   1001  N   ASP   204      63.777 -38.236 -11.699  1.00                 N  
ATOM   1002  CA  ASP   204      64.762 -38.337 -12.774  1.00                 C  
ATOM   1003  C   ASP   204      65.043 -37.000 -13.447  1.00                 C  
ATOM   1004  O   ASP   204      65.614 -36.975 -14.543  1.00                 O  
ATOM   1005  CB  ASP   204      64.301 -39.343 -13.831  1.00                 C  
ATOM   1006  CG  ASP   204      63.028 -38.910 -14.531  1.00                 C  
ATOM   1007  OD1 ASP   204      62.476 -37.853 -14.160  1.00                 O  
ATOM   1008  OD2 ASP   204      62.582 -39.627 -15.451  1.00                 O  
ATOM   1009  N   LEU   205      64.665 -35.894 -12.816  1.00                 N  
ATOM   1010  CA  LEU   205      64.817 -34.592 -13.451  1.00                 C  
ATOM   1011  C   LEU   205      66.286 -34.206 -13.572  1.00                 C  
ATOM   1012  O   LEU   205      66.698 -33.612 -14.576  1.00                 O  
ATOM   1013  CB  LEU   205      64.057 -33.521 -12.666  1.00                 C  
ATOM   1014  CG  LEU   205      62.530 -33.621 -12.687  1.00                 C  
ATOM   1015  CD1 LEU   205      61.912 -32.610 -11.734  1.00                 C  
ATOM   1016  CD2 LEU   205      61.997 -33.414 -14.096  1.00                 C  
ATOM   1017  N   CYS   206      67.094 -34.554 -12.576  1.00                 N  
ATOM   1018  CA  CYS   206      68.486 -34.123 -12.529  1.00                 C  
ATOM   1019  C   CYS   206      69.351 -35.074 -13.351  1.00                 C  
ATOM   1020  O   CYS   206      69.420 -36.274 -13.058  1.00                 O  
ATOM   1021  CB  CYS   206      68.978 -34.057 -11.082  1.00                 C  
ATOM   1022  SG  CYS   206      70.692 -33.512 -10.900  1.00                 S  
ATOM   1023  N   GLU   207      69.991 -34.549 -14.392  1.00                 N  
ATOM   1024  CA  GLU   207      70.840 -35.358 -15.257  1.00                 C  
ATOM   1025  C   GLU   207      71.985 -34.506 -15.769  1.00                 C  
ATOM   1026  O   GLU   207      71.850 -33.280 -15.856  1.00                 O  
ATOM   1027  CB  GLU   207      70.026 -35.940 -16.414  1.00                 C  
ATOM   1028  CD  GLU   207      69.959 -37.484 -18.412  1.00                 C  
ATOM   1029  CG  GLU   207      70.814 -36.871 -17.321  1.00                 C  
ATOM   1030  OE1 GLU   207      68.745 -37.190 -18.451  1.00                 O  
ATOM   1031  OE2 GLU   207      70.501 -38.259 -19.228  1.00                 O  
ATOM   1032  N   ASN   208      73.123 -35.115 -16.120  1.00                 N  
ATOM   1033  CA  ASN   208      74.125 -34.379 -16.905  1.00                 C  
ATOM   1034  C   ASN   208      73.571 -34.095 -18.294  1.00                 C  
ATOM   1035  O   ASN   208      73.076 -34.994 -18.974  1.00                 O  
ATOM   1036  CB  ASN   208      75.436 -35.165 -16.973  1.00                 C  
ATOM   1037  CG  ASN   208      76.552 -34.381 -17.634  1.00                 C  
ATOM   1038  OD1 ASN   208      76.577 -34.229 -18.856  1.00                 O  
ATOM   1039  ND2 ASN   208      77.480 -33.880 -16.827  1.00                 N  
ATOM   1040  N   MET   209      73.618 -32.827 -18.695  1.00                 N  
ATOM   1041  CA  MET   209      73.135 -32.398 -20.000  1.00                 C  
ATOM   1042  C   MET   209      74.108 -31.370 -20.557  1.00                 C  
ATOM   1043  O   MET   209      74.947 -30.829 -19.832  1.00                 O  
ATOM   1044  CB  MET   209      71.720 -31.828 -19.887  1.00                 C  
ATOM   1045  SD  MET   209      69.013 -32.147 -19.389  1.00                 S  
ATOM   1046  CE  MET   209      68.072 -33.567 -18.837  1.00                 C  
ATOM   1047  CG  MET   209      70.673 -32.846 -19.464  1.00                 C  
ATOM   1048  N   GLU   210      73.971 -31.091 -21.856  1.00                 N  
ATOM   1049  CA  GLU   210      74.898 -30.264 -22.610  1.00                 C  
ATOM   1050  C   GLU   210      74.109 -29.093 -23.175  1.00                 C  
ATOM   1051  O   GLU   210      72.928 -29.239 -23.521  1.00                 O  
ATOM   1052  CB  GLU   210      75.575 -31.084 -23.710  1.00                 C  
ATOM   1053  CD  GLU   210      77.108 -33.000 -24.310  1.00                 C  
ATOM   1054  CG  GLU   210      76.447 -32.216 -23.193  1.00                 C  
ATOM   1055  OE1 GLU   210      76.806 -32.722 -25.490  1.00                 O  
ATOM   1056  OE2 GLU   210      77.928 -33.891 -24.006  1.00                 O  
ATOM   1057  N   GLU   211      74.742 -27.920 -23.199  1.00                 N  
ATOM   1058  CA  GLU   211      74.139 -26.721 -23.759  1.00                 C  
ATOM   1059  C   GLU   211      75.238 -25.906 -24.420  1.00                 C  
ATOM   1060  O   GLU   211      76.267 -25.610 -23.802  1.00                 O  
ATOM   1061  CB  GLU   211      73.420 -25.923 -22.669  1.00                 C  
ATOM   1062  CD  GLU   211      71.950 -23.955 -22.083  1.00                 C  
ATOM   1063  CG  GLU   211      72.712 -24.678 -23.176  1.00                 C  
ATOM   1064  OE1 GLU   211      71.949 -24.447 -20.935  1.00                 O  
ATOM   1065  OE2 GLU   211      71.353 -22.898 -22.374  1.00                 O  
ATOM   1066  N   GLU   212      74.993 -25.534 -25.672  1.00                 N  
ATOM   1067  CA  GLU   212      75.978 -24.846 -26.497  1.00                 C  
ATOM   1068  C   GLU   212      77.319 -25.576 -26.475  1.00                 C  
ATOM   1069  O   GLU   212      78.388 -24.963 -26.442  1.00                 O  
ATOM   1070  CB  GLU   212      76.158 -23.402 -26.025  1.00                 C  
ATOM   1071  CD  GLU   212      75.130 -21.117 -25.706  1.00                 C  
ATOM   1072  CG  GLU   212      74.896 -22.559 -26.113  1.00                 C  
ATOM   1073  OE1 GLU   212      76.268 -20.788 -25.309  1.00                 O  
ATOM   1074  OE2 GLU   212      74.174 -20.316 -25.783  1.00                 O  
ATOM   1075  N   ASP   213      77.262 -26.905 -26.491  1.00                 N  
ATOM   1076  CA  ASP   213      78.460 -27.712 -26.601  1.00                 C  
ATOM   1077  C   ASP   213      79.284 -27.837 -25.342  1.00                 C  
ATOM   1078  O   ASP   213      80.426 -28.307 -25.415  1.00                 O  
ATOM   1079  CB  ASP   213      79.375 -27.166 -27.699  1.00                 C  
ATOM   1080  CG  ASP   213      78.748 -27.251 -29.076  1.00                 C  
ATOM   1081  OD1 ASP   213      78.059 -28.255 -29.354  1.00                 O  
ATOM   1082  OD2 ASP   213      78.945 -26.314 -29.878  1.00                 O  
ATOM   1083  N   ASN   214      78.743 -27.451 -24.191  1.00                 N  
ATOM   1084  CA  ASN   214      79.426 -27.572 -22.909  1.00                 C  
ATOM   1085  C   ASN   214      78.679 -28.596 -22.072  1.00                 C  
ATOM   1086  O   ASN   214      77.449 -28.539 -21.959  1.00                 O  
ATOM   1087  CB  ASN   214      79.513 -26.210 -22.217  1.00                 C  
ATOM   1088  CG  ASN   214      80.393 -25.230 -22.968  1.00                 C  
ATOM   1089  OD1 ASN   214      81.489 -25.577 -23.409  1.00                 O  
ATOM   1090  ND2 ASN   214      79.915 -24.000 -23.117  1.00                 N  
ATOM   1091  N   SER   215      79.420 -29.525 -21.479  1.00                 N  
ATOM   1092  CA  SER   215      78.831 -30.515 -20.590  1.00                 C  
ATOM   1093  C   SER   215      78.624 -29.927 -19.198  1.00                 C  
ATOM   1094  O   SER   215      79.521 -29.283 -18.645  1.00                 O  
ATOM   1095  CB  SER   215      79.714 -31.762 -20.516  1.00                 C  
ATOM   1096  OG  SER   215      79.204 -32.694 -19.579  1.00                 O  
ATOM   1097  N   LEU   216      77.436 -30.140 -18.636  1.00                 N  
ATOM   1098  CA  LEU   216      77.125 -29.686 -17.287  1.00                 C  
ATOM   1099  C   LEU   216      76.558 -30.842 -16.478  1.00                 C  
ATOM   1100  O   LEU   216      75.837 -31.693 -17.012  1.00                 O  
ATOM   1101  CB  LEU   216      76.141 -28.515 -17.329  1.00                 C  
ATOM   1102  CG  LEU   216      76.619 -27.254 -18.051  1.00                 C  
ATOM   1103  CD1 LEU   216      75.487 -26.246 -18.179  1.00                 C  
ATOM   1104  CD2 LEU   216      77.801 -26.633 -17.323  1.00                 C  
ATOM   1105  N   VAL   217      76.871 -30.860 -15.187  1.00                 N  
ATOM   1106  CA  VAL   217      76.396 -31.902 -14.293  1.00                 C  
ATOM   1107  C   VAL   217      75.166 -31.435 -13.531  1.00                 C  
ATOM   1108  O   VAL   217      74.987 -30.242 -13.277  1.00                 O  
ATOM   1109  CB  VAL   217      77.493 -32.342 -13.305  1.00                 C  
ATOM   1110  CG1 VAL   217      78.678 -32.931 -14.054  1.00                 C  
ATOM   1111  CG2 VAL   217      77.933 -31.169 -12.442  1.00                 C  
ATOM   1112  N   HIS   218      74.326 -32.395 -13.147  1.00                 N  
ATOM   1113  CA  HIS   218      73.249 -32.137 -12.198  1.00                 C  
ATOM   1114  C   HIS   218      72.360 -30.993 -12.682  1.00                 C  
ATOM   1115  O   HIS   218      71.999 -30.090 -11.924  1.00                 O  
ATOM   1116  CB  HIS   218      73.819 -31.815 -10.815  1.00                 C  
ATOM   1117  CG  HIS   218      74.639 -32.921 -10.227  1.00                 C  
ATOM   1118  ND1 HIS   218      74.087 -34.106  -9.791  1.00                 N  
ATOM   1119  CE1 HIS   218      75.066 -34.897  -9.317  1.00                 C  
ATOM   1120  CD2 HIS   218      76.052 -33.130  -9.946  1.00                 C  
ATOM   1121  NE2 HIS   218      76.247 -34.318  -9.407  1.00                 N  
ATOM   1122  N   SER   219      71.986 -31.043 -13.955  1.00                 N  
ATOM   1123  CA  SER   219      71.121 -30.019 -14.522  1.00                 C  
ATOM   1124  C   SER   219      69.663 -30.462 -14.496  1.00                 C  
ATOM   1125  O   SER   219      69.344 -31.648 -14.375  1.00                 O  
ATOM   1126  CB  SER   219      71.547 -29.690 -15.954  1.00                 C  
ATOM   1127  OG  SER   219      71.362 -30.805 -16.810  1.00                 O  
ATOM   1128  N   LEU   220      68.776 -29.477 -14.625  1.00                 N  
ATOM   1129  CA  LEU   220      67.368 -29.709 -14.908  1.00                 C  
ATOM   1130  C   LEU   220      66.934 -28.724 -15.987  1.00                 C  
ATOM   1131  O   LEU   220      67.458 -27.610 -16.078  1.00                 O  
ATOM   1132  CB  LEU   220      66.533 -29.557 -13.635  1.00                 C  
ATOM   1133  CG  LEU   220      66.788 -30.585 -12.531  1.00                 C  
ATOM   1134  CD1 LEU   220      67.947 -30.149 -11.647  1.00                 C  
ATOM   1135  CD2 LEU   220      65.536 -30.798 -11.694  1.00                 C  
ATOM   1136  N   PRO   221      66.001 -29.157 -16.831  1.00                 N  
ATOM   1137  CA  PRO   221      65.452 -28.287 -17.862  1.00                 C  
ATOM   1138  C   PRO   221      64.293 -27.476 -17.303  1.00                 C  
ATOM   1139  O   PRO   221      63.456 -28.000 -16.560  1.00                 O  
ATOM   1140  CB  PRO   221      64.997 -29.253 -18.958  1.00                 C  
ATOM   1141  CD  PRO   221      65.956 -30.596 -17.224  1.00                 C  
ATOM   1142  CG  PRO   221      65.789 -30.494 -18.714  1.00                 C  
ATOM   1143  N   GLU   222      64.236 -26.195 -17.684  1.00                 N  
ATOM   1144  CA  GLU   222      63.175 -25.326 -17.183  1.00                 C  
ATOM   1145  C   GLU   222      61.798 -25.917 -17.472  1.00                 C  
ATOM   1146  O   GLU   222      60.959 -26.035 -16.572  1.00                 O  
ATOM   1147  CB  GLU   222      63.288 -23.931 -17.801  1.00                 C  
ATOM   1148  CD  GLU   222      62.380 -22.604 -15.853  1.00                 C  
ATOM   1149  CG  GLU   222      62.229 -22.952 -17.321  1.00                 C  
ATOM   1150  OE1 GLU   222      63.477 -22.826 -15.300  1.00                 O  
ATOM   1151  OE2 GLU   222      61.400 -22.111 -15.256  1.00                 O  
ATOM   1152  N   HIS   223      61.557 -26.332 -18.719  1.00                 N  
ATOM   1153  CA  HIS   223      60.232 -26.823 -19.085  1.00                 C  
ATOM   1154  C   HIS   223      59.876 -28.071 -18.289  1.00                 C  
ATOM   1155  O   HIS   223      58.759 -28.197 -17.774  1.00                 O  
ATOM   1156  CB  HIS   223      60.165 -27.116 -20.585  1.00                 C  
ATOM   1157  CG  HIS   223      58.833 -27.624 -21.042  1.00                 C  
ATOM   1158  ND1 HIS   223      57.723 -26.813 -21.147  1.00                 N  
ATOM   1159  CE1 HIS   223      56.683 -27.548 -21.580  1.00                 C  
ATOM   1160  CD2 HIS   223      58.302 -28.911 -21.468  1.00                 C  
ATOM   1161  NE2 HIS   223      57.023 -28.807 -21.774  1.00                 N  
ATOM   1162  N   SER   224      60.815 -29.012 -18.187  1.00                 N  
ATOM   1163  CA  SER   224      60.552 -30.230 -17.431  1.00                 C  
ATOM   1164  C   SER   224      60.353 -29.914 -15.955  1.00                 C  
ATOM   1165  O   SER   224      59.513 -30.527 -15.286  1.00                 O  
ATOM   1166  CB  SER   224      61.696 -31.230 -17.611  1.00                 C  
ATOM   1167  OG  SER   224      62.901 -30.732 -17.054  1.00                 O  
ATOM   1168  N   ARG   225      61.130 -28.962 -15.432  1.00                 N  
ATOM   1169  CA  ARG   225      61.019 -28.565 -14.033  1.00                 C  
ATOM   1170  C   ARG   225      59.658 -27.931 -13.755  1.00                 C  
ATOM   1171  O   ARG   225      59.028 -28.226 -12.732  1.00                 O  
ATOM   1172  CB  ARG   225      62.141 -27.594 -13.661  1.00                 C  
ATOM   1173  CD  ARG   225      63.252 -26.179 -11.911  1.00                 C  
ATOM   1174  NE  ARG   225      63.083 -24.929 -12.649  1.00                 N  
ATOM   1175  CG  ARG   225      62.134 -27.167 -12.202  1.00                 C  
ATOM   1176  CZ  ARG   225      62.255 -23.954 -12.288  1.00                 C  
ATOM   1177  NH1 ARG   225      62.168 -22.853 -13.021  1.00                 N  
ATOM   1178  NH2 ARG   225      61.516 -24.083 -11.194  1.00                 N  
ATOM   1179  N   ILE   226      59.181 -27.066 -14.658  1.00                 N  
ATOM   1180  CA  ILE   226      57.851 -26.482 -14.496  1.00                 C  
ATOM   1181  C   ILE   226      56.766 -27.550 -14.571  1.00                 C  
ATOM   1182  O   ILE   226      55.831 -27.546 -13.763  1.00                 O  
ATOM   1183  CB  ILE   226      57.582 -25.391 -15.549  1.00                 C  
ATOM   1184  CD1 ILE   226      58.486 -23.179 -16.438  1.00                 C  
ATOM   1185  CG1 ILE   226      58.478 -24.176 -15.299  1.00                 C  
ATOM   1186  CG2 ILE   226      56.108 -25.015 -15.562  1.00                 C  
ATOM   1187  N   SER   227      56.869 -28.473 -15.531  1.00                 N  
ATOM   1188  CA  SER   227      55.899 -29.563 -15.598  1.00                 C  
ATOM   1189  C   SER   227      55.812 -30.265 -14.251  1.00                 C  
ATOM   1190  O   SER   227      54.721 -30.474 -13.708  1.00                 O  
ATOM   1191  CB  SER   227      56.281 -30.553 -16.700  1.00                 C  
ATOM   1192  OG  SER   227      56.187 -29.953 -17.980  1.00                 O  
ATOM   1193  N   GLY   228      56.969 -30.624 -13.694  1.00                 N  
ATOM   1194  CA  GLY   228      57.014 -31.381 -12.450  1.00                 C  
ATOM   1195  C   GLY   228      56.519 -30.549 -11.271  1.00                 C  
ATOM   1196  O   GLY   228      55.824 -31.069 -10.390  1.00                 O  
ATOM   1197  N   ASP   229      56.847 -29.255 -11.241  1.00                 N  
ATOM   1198  CA  ASP   229      56.408 -28.417 -10.128  1.00                 C  
ATOM   1199  C   ASP   229      54.888 -28.367 -10.043  1.00                 C  
ATOM   1200  O   ASP   229      54.319 -28.383  -8.946  1.00                 O  
ATOM   1201  CB  ASP   229      56.972 -27.002 -10.268  1.00                 C  
ATOM   1202  CG  ASP   229      58.463 -26.940  -9.999  1.00                 C  
ATOM   1203  OD1 ASP   229      59.008 -27.917  -9.443  1.00                 O  
ATOM   1204  OD2 ASP   229      59.087 -25.914 -10.344  1.00                 O  
ATOM   1205  N   SER   230      54.209 -28.307 -11.189  1.00                 N  
ATOM   1206  CA  SER   230      52.750 -28.323 -11.187  1.00                 C  
ATOM   1207  C   SER   230      52.246 -29.720 -10.850  1.00                 C  
ATOM   1208  O   SER   230      51.366 -29.895  -9.998  1.00                 O  
ATOM   1209  CB  SER   230      52.207 -27.864 -12.542  1.00                 C  
ATOM   1210  OG  SER   230      52.521 -26.504 -12.783  1.00                 O  
ATOM   1211  N   GLU   231      52.787 -30.736 -11.524  1.00                 N  
ATOM   1212  CA  GLU   231      52.346 -32.101 -11.264  1.00                 C  
ATOM   1213  C   GLU   231      52.531 -32.466  -9.794  1.00                 C  
ATOM   1214  O   GLU   231      51.708 -33.185  -9.216  1.00                 O  
ATOM   1215  CB  GLU   231      53.107 -33.088 -12.151  1.00                 C  
ATOM   1216  CD  GLU   231      53.566 -33.948 -14.481  1.00                 C  
ATOM   1217  CG  GLU   231      52.738 -33.011 -13.624  1.00                 C  
ATOM   1218  OE1 GLU   231      54.551 -34.515 -13.962  1.00                 O  
ATOM   1219  OE2 GLU   231      53.230 -34.115 -15.673  1.00                 O  
ATOM   1220  N   GLY   232      53.613 -31.985  -9.173  1.00                 N  
ATOM   1221  CA  GLY   232      53.921 -32.307  -7.786  1.00                 C  
ATOM   1222  C   GLY   232      53.131 -31.475  -6.787  1.00                 C  
ATOM   1223  O   GLY   232      53.108 -31.820  -5.600  1.00                 O  
ATOM   1224  N   ASP   233      52.463 -30.417  -7.227  1.00                 N  
ATOM   1225  CA  ASP   233      51.733 -29.579  -6.306  1.00                 C  
ATOM   1226  C   ASP   233      52.575 -28.573  -5.560  1.00                 C  
ATOM   1227  O   ASP   233      52.086 -27.980  -4.592  1.00                 O  
ATOM   1228  CB  ASP   233      50.992 -30.434  -5.275  1.00                 C  
ATOM   1229  CG  ASP   233      49.924 -31.307  -5.903  1.00                 C  
ATOM   1230  OD1 ASP   233      49.251 -30.838  -6.845  1.00                 O  
ATOM   1231  OD2 ASP   233      49.759 -32.460  -5.452  1.00                 O  
ATOM   1232  N   THR   234      53.830 -28.367  -5.970  1.00                 N  
ATOM   1233  CA  THR   234      54.629 -27.282  -5.416  1.00                 C  
ATOM   1234  C   THR   234      54.153 -25.932  -5.931  1.00                 C  
ATOM   1235  O   THR   234      54.495 -24.898  -5.348  1.00                 O  
ATOM   1236  CB  THR   234      56.123 -27.456  -5.745  1.00                 C  
ATOM   1237  OG1 THR   234      56.304 -27.468  -7.167  1.00                 O  
ATOM   1238  CG2 THR   234      56.644 -28.768  -5.179  1.00                 C  
ATOM   1239  N   LEU   235      53.371 -25.926  -7.008  1.00                 N  
ATOM   1240  CA  LEU   235      52.683 -24.739  -7.488  1.00                 C  
ATOM   1241  C   LEU   235      51.324 -25.176  -8.015  1.00                 C  
ATOM   1242  O   LEU   235      51.177 -26.275  -8.554  1.00                 O  
ATOM   1243  CB  LEU   235      53.514 -24.036  -8.563  1.00                 C  
ATOM   1244  CG  LEU   235      54.871 -23.486  -8.119  1.00                 C  
ATOM   1245  CD1 LEU   235      55.674 -23.005  -9.318  1.00                 C  
ATOM   1246  CD2 LEU   235      54.692 -22.358  -7.115  1.00                 C  
ATOM   1247  N   ASN   236      50.328 -24.303  -7.854  1.00                 N  
ATOM   1248  CA  ASN   236      48.986 -24.606  -8.341  1.00                 C  
ATOM   1249  C   ASN   236      48.935 -24.527  -9.861  1.00                 C  
ATOM   1250  O   ASN   236      48.279 -25.348 -10.514  1.00                 O  
ATOM   1251  CB  ASN   236      47.961 -23.660  -7.711  1.00                 C  
ATOM   1252  CG  ASN   236      47.696 -23.976  -6.253  1.00                 C  
ATOM   1253  OD1 ASN   236      47.957 -25.087  -5.791  1.00                 O  
ATOM   1254  ND2 ASN   236      47.174 -22.998  -5.522  1.00                 N  
ATOM   1255  N   SER   237      49.641 -23.560 -10.439  1.00                 N  
ATOM   1256  CA  SER   237      49.573 -23.268 -11.859  1.00                 C  
ATOM   1257  C   SER   237      50.984 -23.114 -12.410  1.00                 C  
ATOM   1258  O   SER   237      51.952 -22.937 -11.666  1.00                 O  
ATOM   1259  CB  SER   237      48.746 -22.005 -12.107  1.00                 C  
ATOM   1260  OG  SER   237      49.368 -20.867 -11.537  1.00                 O  
ATOM   1261  N   ARG   238      51.092 -23.188 -13.738  1.00                 N  
ATOM   1262  CA  ARG   238      52.407 -23.114 -14.362  1.00                 C  
ATOM   1263  C   ARG   238      53.049 -21.750 -14.142  1.00                 C  
ATOM   1264  O   ARG   238      54.264 -21.658 -13.929  1.00                 O  
ATOM   1265  CB  ARG   238      52.307 -23.408 -15.860  1.00                 C  
ATOM   1266  CD  ARG   238      51.839 -25.065 -17.686  1.00                 C  
ATOM   1267  NE  ARG   238      51.544 -26.457 -18.020  1.00                 N  
ATOM   1268  CG  ARG   238      51.979 -24.856 -16.187  1.00                 C  
ATOM   1269  CZ  ARG   238      51.249 -26.886 -19.243  1.00                 C  
ATOM   1270  NH1 ARG   238      50.995 -28.170 -19.451  1.00                 N  
ATOM   1271  NH2 ARG   238      51.208 -26.029 -20.254  1.00                 N  
ATOM   1272  N   VAL   239      52.255 -20.676 -14.199  1.00                 N  
ATOM   1273  CA  VAL   239      52.823 -19.351 -13.984  1.00                 C  
ATOM   1274  C   VAL   239      53.263 -19.163 -12.537  1.00                 C  
ATOM   1275  O   VAL   239      54.262 -18.483 -12.282  1.00                 O  
ATOM   1276  CB  VAL   239      51.828 -18.241 -14.370  1.00                 C  
ATOM   1277  CG1 VAL   239      52.369 -16.877 -13.969  1.00                 C  
ATOM   1278  CG2 VAL   239      51.535 -18.284 -15.862  1.00                 C  
ATOM   1279  N   ASN   240      52.549 -19.766 -11.580  1.00                 N  
ATOM   1280  CA  ASN   240      53.005 -19.730 -10.193  1.00                 C  
ATOM   1281  C   ASN   240      54.328 -20.472 -10.042  1.00                 C  
ATOM   1282  O   ASN   240      55.249 -19.983  -9.377  1.00                 O  
ATOM   1283  CB  ASN   240      51.941 -20.318  -9.264  1.00                 C  
ATOM   1284  CG  ASN   240      50.708 -19.442  -9.161  1.00                 C  
ATOM   1285  OD1 ASN   240      50.777 -18.231  -9.372  1.00                 O  
ATOM   1286  ND2 ASN   240      49.575 -20.052  -8.835  1.00                 N  
TER
