# Supplementary material for: Comparative Single-Cell Transcriptomics Reveals Novel Genes Involved in Bivalve Embryonic Shell Formation and Questions Ontogenetic Homology of Molluscan Shell Types
Source: Front Cell Dev Biol. 2022 Jun 9;10:883755. doi: 10.3389/fcell.2022.883755 (PMC9261976; doi:10.3389/fcell.2022.883755)
Supplement: Supplementary file 1 [file DataSheet1.ZIP › Supplementary_File1/s_f_2/a842a2ee5725b860.final.pdb]

ATOM      1  N   PRO  1075      -8.985 -12.008  -8.050  1.00                 N  
ATOM      2  CA  PRO  1075      -9.507 -11.405  -6.835  1.00                 C  
ATOM      3  C   PRO  1075     -10.481 -10.271  -7.160  1.00                 C  
ATOM      4  O   PRO  1075     -11.002 -10.195  -8.272  1.00                 O  
ATOM      5  CB  PRO  1075      -8.261 -10.887  -6.114  1.00                 C  
ATOM      6  CD  PRO  1075      -7.483 -11.971  -8.101  1.00                 C  
ATOM      7  CG  PRO  1075      -7.144 -11.711  -6.660  1.00                 C  
ATOM      8  N   LYS  1076     -10.698  -9.419  -6.170  1.00                 N  
ATOM      9  CA  LYS  1076     -11.601  -8.292  -6.336  1.00                 C  
ATOM     10  C   LYS  1076     -10.976  -7.215  -7.225  1.00                 C  
ATOM     11  O   LYS  1076     -11.680  -6.532  -7.967  1.00                 O  
ATOM     12  CB  LYS  1076     -11.975  -7.700  -4.976  1.00                 C  
ATOM     13  CD  LYS  1076     -13.206  -7.945  -2.802  1.00                 C  
ATOM     14  CE  LYS  1076     -14.120  -8.831  -1.971  1.00                 C  
ATOM     15  CG  LYS  1076     -12.871  -8.595  -4.135  1.00                 C  
ATOM     16  NZ  LYS  1076     -14.417  -8.229  -0.641  1.00                 N  
ATOM     17  N   ILE  1077      -9.660  -7.097  -7.120  1.00                 N  
ATOM     18  CA  ILE  1077      -8.932  -6.115  -7.905  1.00                 C  
ATOM     19  C   ILE  1077      -9.535  -4.723  -7.704  1.00                 C  
ATOM     20  O   ILE  1077     -10.618  -4.433  -8.210  1.00                 O  
ATOM     21  CB  ILE  1077      -8.922  -6.483  -9.400  1.00                 C  
ATOM     22  CD1 ILE  1077      -6.889  -7.996  -9.128  1.00                 C  
ATOM     23  CG1 ILE  1077      -8.320  -7.874  -9.604  1.00                 C  
ATOM     24  CG2 ILE  1077      -8.185  -5.423 -10.205  1.00                 C  
ATOM     25  N   PHE  1078      -8.806  -3.899  -6.966  1.00                 N  
ATOM     26  CA  PHE  1078      -9.256  -2.544  -6.692  1.00                 C  
ATOM     27  C   PHE  1078      -8.416  -1.522  -7.461  1.00                 C  
ATOM     28  O   PHE  1078      -7.188  -1.573  -7.431  1.00                 O  
ATOM     29  CB  PHE  1078      -9.197  -2.253  -5.191  1.00                 C  
ATOM     30  CG  PHE  1078     -10.156  -3.072  -4.376  1.00                 C  
ATOM     31  CZ  PHE  1078     -11.936  -4.584  -2.869  1.00                 C  
ATOM     32  CD1 PHE  1078      -9.807  -4.337  -3.935  1.00                 C  
ATOM     33  CE1 PHE  1078     -10.690  -5.091  -3.186  1.00                 C  
ATOM     34  CD2 PHE  1078     -11.407  -2.579  -4.051  1.00                 C  
ATOM     35  CE2 PHE  1078     -12.290  -3.333  -3.301  1.00                 C  
ATOM     36  N   THR  1079      -9.113  -0.618  -8.134  1.00                 N  
ATOM     37  CA  THR  1079      -8.447   0.414  -8.910  1.00                 C  
ATOM     38  C   THR  1079      -7.863   1.484  -7.985  1.00                 C  
ATOM     39  O   THR  1079      -8.353   1.685  -6.875  1.00                 O  
ATOM     40  CB  THR  1079      -9.407   1.068  -9.921  1.00                 C  
ATOM     41  OG1 THR  1079     -10.511   1.658  -9.224  1.00                 O  
ATOM     42  CG2 THR  1079      -9.945   0.029 -10.893  1.00                 C  
ATOM     43  N   ASN  1080      -6.824   2.142  -8.477  1.00                 N  
ATOM     44  CA  ASN  1080      -6.167   3.186  -7.708  1.00                 C  
ATOM     45  C   ASN  1080      -7.208   4.213  -7.258  1.00                 C  
ATOM     46  O   ASN  1080      -7.062   4.829  -6.203  1.00                 O  
ATOM     47  CB  ASN  1080      -5.052   3.836  -8.530  1.00                 C  
ATOM     48  CG  ASN  1080      -3.840   2.938  -8.681  1.00                 C  
ATOM     49  OD1 ASN  1080      -3.654   1.996  -7.911  1.00                 O  
ATOM     50  ND2 ASN  1080      -3.011   3.229  -9.677  1.00                 N  
ATOM     51  N   GLU  1081      -8.235   4.366  -8.081  1.00                 N  
ATOM     52  CA  GLU  1081      -9.300   5.308  -7.781  1.00                 C  
ATOM     53  C   GLU  1081     -10.124   4.816  -6.589  1.00                 C  
ATOM     54  O   GLU  1081     -10.404   5.580  -5.666  1.00                 O  
ATOM     55  CB  GLU  1081     -10.196   5.512  -9.005  1.00                 C  
ATOM     56  CD  GLU  1081     -12.135   6.748 -10.049  1.00                 C  
ATOM     57  CG  GLU  1081     -11.308   6.527  -8.798  1.00                 C  
ATOM     58  OE1 GLU  1081     -11.842   6.101 -11.076  1.00                 O  
ATOM     59  OE2 GLU  1081     -13.076   7.568 -10.002  1.00                 O  
ATOM     60  N   GLU  1082     -10.489   3.544  -6.648  1.00                 N  
ATOM     61  CA  GLU  1082     -11.275   2.941  -5.585  1.00                 C  
ATOM     62  C   GLU  1082     -10.406   2.711  -4.347  1.00                 C  
ATOM     63  O   GLU  1082     -10.849   2.938  -3.222  1.00                 O  
ATOM     64  CB  GLU  1082     -11.894   1.624  -6.058  1.00                 C  
ATOM     65  CD  GLU  1082     -13.529   0.464  -7.594  1.00                 C  
ATOM     66  CG  GLU  1082     -12.982   1.791  -7.106  1.00                 C  
ATOM     67  OE1 GLU  1082     -12.736  -0.491  -7.734  1.00                 O  
ATOM     68  OE2 GLU  1082     -14.751   0.378  -7.836  1.00                 O  
ATOM     69  N   ILE  1083      -9.184   2.263  -4.596  1.00                 N  
ATOM     70  CA  ILE  1083      -8.249   2.000  -3.516  1.00                 C  
ATOM     71  C   ILE  1083      -7.971   3.300  -2.759  1.00                 C  
ATOM     72  O   ILE  1083      -7.684   3.278  -1.563  1.00                 O  
ATOM     73  CB  ILE  1083      -6.940   1.381  -4.041  1.00                 C  
ATOM     74  CD1 ILE  1083      -4.978  -0.085  -3.335  1.00                 C  
ATOM     75  CG1 ILE  1083      -6.132   0.784  -2.887  1.00                 C  
ATOM     76  CG2 ILE  1083      -6.138   2.413  -4.819  1.00                 C  
ATOM     77  N   SER  1084      -8.067   4.403  -3.487  1.00                 N  
ATOM     78  CA  SER  1084      -7.830   5.711  -2.899  1.00                 C  
ATOM     79  C   SER  1084      -9.053   6.152  -2.093  1.00                 C  
ATOM     80  O   SER  1084      -9.093   7.269  -1.580  1.00                 O  
ATOM     81  CB  SER  1084      -7.502   6.736  -3.987  1.00                 C  
ATOM     82  OG  SER  1084      -8.617   6.957  -4.832  1.00                 O  
ATOM     83  N   LYS  1085     -10.021   5.251  -2.005  1.00                 N  
ATOM     84  CA  LYS  1085     -11.242   5.533  -1.270  1.00                 C  
ATOM     85  C   LYS  1085     -11.186   4.889   0.117  1.00                 C  
ATOM     86  O   LYS  1085     -12.199   4.814   0.811  1.00                 O  
ATOM     87  CB  LYS  1085     -12.462   5.032  -2.046  1.00                 C  
ATOM     88  CD  LYS  1085     -13.943   5.230  -4.063  1.00                 C  
ATOM     89  CE  LYS  1085     -14.189   5.963  -5.371  1.00                 C  
ATOM     90  CG  LYS  1085     -12.696   5.750  -3.365  1.00                 C  
ATOM     91  NZ  LYS  1085     -15.405   5.461  -6.068  1.00                 N  
ATOM     92  N   TYR  1086      -9.993   4.442   0.480  1.00                 N  
ATOM     93  CA  TYR  1086      -9.793   3.807   1.771  1.00                 C  
ATOM     94  C   TYR  1086      -8.501   4.297   2.428  1.00                 C  
ATOM     95  O   TYR  1086      -7.762   3.509   3.017  1.00                 O  
ATOM     96  CB  TYR  1086      -9.764   2.285   1.621  1.00                 C  
ATOM     97  CG  TYR  1086     -11.038   1.700   1.055  1.00                 C  
ATOM     98  OH  TYR  1086     -14.536   0.093  -0.517  1.00                 O  
ATOM     99  CZ  TYR  1086     -13.379   0.625   0.004  1.00                 C  
ATOM    100  CD1 TYR  1086     -11.161   1.445  -0.305  1.00                 C  
ATOM    101  CE1 TYR  1086     -12.322   0.911  -0.832  1.00                 C  
ATOM    102  CD2 TYR  1086     -12.114   1.406   1.882  1.00                 C  
ATOM    103  CE2 TYR  1086     -13.283   0.871   1.373  1.00                 C  
ATOM    104  N   ASP  1087      -8.268   5.596   2.306  1.00                 N  
ATOM    105  CA  ASP  1087      -7.078   6.200   2.880  1.00                 C  
ATOM    106  C   ASP  1087      -7.337   6.529   4.352  1.00                 C  
ATOM    107  O   ASP  1087      -6.500   7.142   5.012  1.00                 O  
ATOM    108  CB  ASP  1087      -6.683   7.454   2.098  1.00                 C  
ATOM    109  CG  ASP  1087      -7.714   8.560   2.212  1.00                 C  
ATOM    110  OD1 ASP  1087      -8.747   8.343   2.880  1.00                 O  
ATOM    111  OD2 ASP  1087      -7.489   9.644   1.632  1.00                 O  
ATOM    112  N   ALA  1088      -8.501   6.105   4.823  1.00                 N  
ATOM    113  CA  ALA  1088      -8.881   6.346   6.205  1.00                 C  
ATOM    114  C   ALA  1088      -9.484   7.743   6.371  1.00                 C  
ATOM    115  O   ALA  1088      -8.757   8.733   6.431  1.00                 O  
ATOM    116  CB  ALA  1088      -7.679   6.180   7.122  1.00                 C  
ATOM    117  N   SER  1089     -10.806   7.777   6.443  1.00                 N  
ATOM    118  CA  SER  1089     -11.515   9.035   6.601  1.00                 C  
ATOM    119  C   SER  1089     -13.027   8.799   6.605  1.00                 C  
ATOM    120  O   SER  1089     -13.764   9.487   7.310  1.00                 O  
ATOM    121  CB  SER  1089     -11.129  10.011   5.488  1.00                 C  
ATOM    122  OG  SER  1089     -11.543   9.530   4.221  1.00                 O  
ATOM    123  N   ASN  1090     -13.443   7.825   5.810  1.00                 N  
ATOM    124  CA  ASN  1090     -14.854   7.490   5.713  1.00                 C  
ATOM    125  C   ASN  1090     -15.339   6.948   7.059  1.00                 C  
ATOM    126  O   ASN  1090     -14.614   7.002   8.051  1.00                 O  
ATOM    127  CB  ASN  1090     -15.090   6.486   4.583  1.00                 C  
ATOM    128  CG  ASN  1090     -16.535   6.450   4.128  1.00                 C  
ATOM    129  OD1 ASN  1090     -17.316   5.609   4.574  1.00                 O  
ATOM    130  ND2 ASN  1090     -16.896   7.364   3.236  1.00                 N  
ATOM    131  N   PRO  1091     -16.561   6.437   7.049  1.00                 N  
ATOM    132  CA  PRO  1091     -17.152   5.886   8.257  1.00                 C  
ATOM    133  C   PRO  1091     -17.088   4.357   8.229  1.00                 C  
ATOM    134  O   PRO  1091     -16.722   3.729   9.221  1.00                 O  
ATOM    135  CB  PRO  1091     -18.594   6.397   8.230  1.00                 C  
ATOM    136  CD  PRO  1091     -17.519   7.402   6.342  1.00                 C  
ATOM    137  CG  PRO  1091     -18.531   7.652   7.425  1.00                 C  
ATOM    138  N   GLU  1092     -17.450   3.803   7.081  1.00                 N  
ATOM    139  CA  GLU  1092     -17.438   2.360   6.911  1.00                 C  
ATOM    140  C   GLU  1092     -16.229   1.942   6.071  1.00                 C  
ATOM    141  O   GLU  1092     -15.512   1.010   6.431  1.00                 O  
ATOM    142  CB  GLU  1092     -18.739   1.886   6.259  1.00                 C  
ATOM    143  CD  GLU  1092     -21.244   1.618   6.440  1.00                 C  
ATOM    144  CG  GLU  1092     -19.969   2.053   7.136  1.00                 C  
ATOM    145  OE1 GLU  1092     -21.193   1.352   5.221  1.00                 O  
ATOM    146  OE2 GLU  1092     -22.293   1.545   7.114  1.00                 O  
ATOM    147  N   LEU  1093     -16.041   2.652   4.969  1.00                 N  
ATOM    148  CA  LEU  1093     -14.931   2.366   4.075  1.00                 C  
ATOM    149  C   LEU  1093     -13.701   1.986   4.902  1.00                 C  
ATOM    150  O   LEU  1093     -13.259   2.756   5.754  1.00                 O  
ATOM    151  CB  LEU  1093     -14.640   3.572   3.179  1.00                 C  
ATOM    152  CG  LEU  1093     -15.752   3.981   2.211  1.00                 C  
ATOM    153  CD1 LEU  1093     -15.381   5.260   1.476  1.00                 C  
ATOM    154  CD2 LEU  1093     -16.038   2.864   1.218  1.00                 C  
ATOM    155  N   PRO  1094     -13.169   0.768   4.615  1.00                 N  
ATOM    156  CA  PRO  1094     -11.998   0.277   5.322  1.00                 C  
ATOM    157  C   PRO  1094     -10.730   0.984   4.840  1.00                 C  
ATOM    158  O   PRO  1094     -10.802   2.044   4.221  1.00                 O  
ATOM    159  CB  PRO  1094     -11.968  -1.217   4.995  1.00                 C  
ATOM    160  CD  PRO  1094     -13.912  -0.332   3.916  1.00                 C  
ATOM    161  CG  PRO  1094     -13.374  -1.546   4.619  1.00                 C  
ATOM    162  N   ILE  1095      -9.596   0.367   5.142  1.00                 N  
ATOM    163  CA  ILE  1095      -8.314   0.924   4.747  1.00                 C  
ATOM    164  C   ILE  1095      -7.547  -0.109   3.919  1.00                 C  
ATOM    165  O   ILE  1095      -7.242  -1.197   4.406  1.00                 O  
ATOM    166  CB  ILE  1095      -7.490   1.367   5.970  1.00                 C  
ATOM    167  CD1 ILE  1095      -9.111   1.771   7.895  1.00                 C  
ATOM    168  CG1 ILE  1095      -8.272   2.388   6.799  1.00                 C  
ATOM    169  CG2 ILE  1095      -6.137   1.907   5.534  1.00                 C  
ATOM    170  N   TYR  1096      -7.258   0.267   2.683  1.00                 N  
ATOM    171  CA  TYR  1096      -6.532  -0.613   1.782  1.00                 C  
ATOM    172  C   TYR  1096      -5.271   0.068   1.247  1.00                 C  
ATOM    173  O   TYR  1096      -5.322   1.213   0.801  1.00                 O  
ATOM    174  CB  TYR  1096      -7.428  -1.048   0.621  1.00                 C  
ATOM    175  CG  TYR  1096      -8.609  -1.894   1.042  1.00                 C  
ATOM    176  OH  TYR  1096     -11.865  -4.212   2.188  1.00                 O  
ATOM    177  CZ  TYR  1096     -10.787  -3.445   1.810  1.00                 C  
ATOM    178  CD1 TYR  1096      -9.840  -1.760   0.413  1.00                 C  
ATOM    179  CE1 TYR  1096     -10.924  -2.528   0.791  1.00                 C  
ATOM    180  CD2 TYR  1096      -8.489  -2.823   2.067  1.00                 C  
ATOM    181  CE2 TYR  1096      -9.562  -3.600   2.459  1.00                 C  
ATOM    182  N   LEU  1097      -4.170  -0.666   1.308  1.00                 N  
ATOM    183  CA  LEU  1097      -2.898  -0.147   0.835  1.00                 C  
ATOM    184  C   LEU  1097      -2.465  -0.926  -0.409  1.00                 C  
ATOM    185  O   LEU  1097      -2.791  -2.103  -0.553  1.00                 O  
ATOM    186  CB  LEU  1097      -1.840  -0.237   1.936  1.00                 C  
ATOM    187  CG  LEU  1097      -2.151   0.503   3.238  1.00                 C  
ATOM    188  CD1 LEU  1097      -1.063   0.255   4.271  1.00                 C  
ATOM    189  CD2 LEU  1097      -2.309   1.995   2.984  1.00                 C  
ATOM    190  N   ALA  1098      -1.737  -0.237  -1.276  1.00                 N  
ATOM    191  CA  ALA  1098      -1.256  -0.850  -2.502  1.00                 C  
ATOM    192  C   ALA  1098       0.252  -1.082  -2.394  1.00                 C  
ATOM    193  O   ALA  1098       0.990  -0.201  -1.955  1.00                 O  
ATOM    194  CB  ALA  1098      -1.591   0.026  -3.700  1.00                 C  
ATOM    195  N   ILE  1099       0.665  -2.274  -2.801  1.00                 N  
ATOM    196  CA  ILE  1099       2.072  -2.633  -2.755  1.00                 C  
ATOM    197  C   ILE  1099       2.424  -3.458  -3.995  1.00                 C  
ATOM    198  O   ILE  1099       1.991  -4.601  -4.128  1.00                 O  
ATOM    199  CB  ILE  1099       2.416  -3.405  -1.467  1.00                 C  
ATOM    200  CD1 ILE  1099       0.637  -2.874   0.280  1.00                 C  
ATOM    201  CG1 ILE  1099       2.030  -2.584  -0.235  1.00                 C  
ATOM    202  CG2 ILE  1099       3.887  -3.790  -1.454  1.00                 C  
ATOM    203  N   LYS  1100       3.207  -2.845  -4.871  1.00                 N  
ATOM    204  CA  LYS  1100       3.622  -3.507  -6.096  1.00                 C  
ATOM    205  C   LYS  1100       2.395  -3.762  -6.974  1.00                 C  
ATOM    206  O   LYS  1100       2.455  -4.548  -7.918  1.00                 O  
ATOM    207  CB  LYS  1100       4.351  -4.814  -5.778  1.00                 C  
ATOM    208  CD  LYS  1100       6.345  -5.961  -4.773  1.00                 C  
ATOM    209  CE  LYS  1100       6.989  -6.540  -6.022  1.00                 C  
ATOM    210  CG  LYS  1100       5.680  -4.625  -5.063  1.00                 C  
ATOM    211  NZ  LYS  1100       7.883  -7.688  -5.704  1.00                 N  
ATOM    212  N   GLY  1101       1.310  -3.082  -6.631  1.00                 N  
ATOM    213  CA  GLY  1101       0.071  -3.225  -7.377  1.00                 C  
ATOM    214  C   GLY  1101      -0.883  -4.193  -6.675  1.00                 C  
ATOM    215  O   GLY  1101      -1.829  -4.689  -7.284  1.00                 O  
ATOM    216  N   VAL  1102      -0.600  -4.434  -5.403  1.00                 N  
ATOM    217  CA  VAL  1102      -1.421  -5.334  -4.611  1.00                 C  
ATOM    218  C   VAL  1102      -2.088  -4.573  -3.463  1.00                 C  
ATOM    219  O   VAL  1102      -1.415  -3.898  -2.687  1.00                 O  
ATOM    220  CB  VAL  1102      -0.597  -6.512  -4.060  1.00                 C  
ATOM    221  CG1 VAL  1102      -1.465  -7.411  -3.193  1.00                 C  
ATOM    222  CG2 VAL  1102       0.026  -7.305  -5.199  1.00                 C  
ATOM    223  N   VAL  1103      -3.405  -4.708  -3.393  1.00                 N  
ATOM    224  CA  VAL  1103      -4.170  -4.041  -2.353  1.00                 C  
ATOM    225  C   VAL  1103      -4.117  -4.876  -1.072  1.00                 C  
ATOM    226  O   VAL  1103      -4.508  -6.042  -1.070  1.00                 O  
ATOM    227  CB  VAL  1103      -5.627  -3.802  -2.789  1.00                 C  
ATOM    228  CG1 VAL  1103      -6.426  -3.173  -1.658  1.00                 C  
ATOM    229  CG2 VAL  1103      -5.675  -2.926  -4.031  1.00                 C  
ATOM    230  N   PHE  1104      -3.629  -4.246  -0.014  1.00                 N  
ATOM    231  CA  PHE  1104      -3.519  -4.915   1.271  1.00                 C  
ATOM    232  C   PHE  1104      -4.433  -4.263   2.310  1.00                 C  
ATOM    233  O   PHE  1104      -4.826  -3.107   2.158  1.00                 O  
ATOM    234  CB  PHE  1104      -2.070  -4.899   1.761  1.00                 C  
ATOM    235  CG  PHE  1104      -1.121  -5.651   0.872  1.00                 C  
ATOM    236  CZ  PHE  1104       0.634  -7.048  -0.769  1.00                 C  
ATOM    237  CD1 PHE  1104      -0.419  -4.997  -0.126  1.00                 C  
ATOM    238  CE1 PHE  1104       0.454  -5.689  -0.944  1.00                 C  
ATOM    239  CD2 PHE  1104      -0.930  -7.012   1.034  1.00                 C  
ATOM    240  CE2 PHE  1104      -0.056  -7.703   0.216  1.00                 C  
ATOM    241  N   ASP  1105      -4.747  -5.032   3.342  1.00                 N  
ATOM    242  CA  ASP  1105      -5.608  -4.543   4.405  1.00                 C  
ATOM    243  C   ASP  1105      -4.757  -4.209   5.632  1.00                 C  
ATOM    244  O   ASP  1105      -4.011  -5.054   6.124  1.00                 O  
ATOM    245  CB  ASP  1105      -6.680  -5.580   4.746  1.00                 C  
ATOM    246  CG  ASP  1105      -7.660  -5.083   5.790  1.00                 C  
ATOM    247  OD1 ASP  1105      -7.397  -4.022   6.394  1.00                 O  
ATOM    248  OD2 ASP  1105      -8.691  -5.755   6.006  1.00                 O  
ATOM    249  N   VAL  1106      -4.896  -2.973   6.090  1.00                 N  
ATOM    250  CA  VAL  1106      -4.149  -2.517   7.250  1.00                 C  
ATOM    251  C   VAL  1106      -5.117  -1.914   8.270  1.00                 C  
ATOM    252  O   VAL  1106      -4.692  -1.363   9.284  1.00                 O  
ATOM    253  CB  VAL  1106      -3.064  -1.497   6.857  1.00                 C  
ATOM    254  CG1 VAL  1106      -2.034  -2.141   5.943  1.00                 C  
ATOM    255  CG2 VAL  1106      -3.691  -0.283   6.189  1.00                 C  
ATOM    256  N   THR  1107      -6.401  -2.039   7.965  1.00                 N  
ATOM    257  CA  THR  1107      -7.433  -1.513   8.843  1.00                 C  
ATOM    258  C   THR  1107      -7.210  -1.996  10.277  1.00                 C  
ATOM    259  O   THR  1107      -7.654  -1.354  11.228  1.00                 O  
ATOM    260  CB  THR  1107      -8.840  -1.922   8.369  1.00                 C  
ATOM    261  OG1 THR  1107      -9.081  -1.387   7.061  1.00                 O  
ATOM    262  CG2 THR  1107      -9.900  -1.383   9.317  1.00                 C  
ATOM    263  N   SER  1108      -6.523  -3.123  10.388  1.00                 N  
ATOM    264  CA  SER  1108      -6.236  -3.700  11.690  1.00                 C  
ATOM    265  C   SER  1108      -5.500  -2.688  12.571  1.00                 C  
ATOM    266  O   SER  1108      -5.313  -2.919  13.765  1.00                 O  
ATOM    267  CB  SER  1108      -5.410  -4.979  11.539  1.00                 C  
ATOM    268  OG  SER  1108      -4.117  -4.694  11.033  1.00                 O  
ATOM    269  N   GLY  1109      -5.102  -1.588  11.948  1.00                 N  
ATOM    270  CA  GLY  1109      -4.391  -0.541  12.661  1.00                 C  
ATOM    271  C   GLY  1109      -4.606   0.819  11.993  1.00                 C  
ATOM    272  O   GLY  1109      -3.652   1.564  11.772  1.00                 O  
ATOM    273  N   LYS  1110      -5.865   1.102  11.691  1.00                 N  
ATOM    274  CA  LYS  1110      -6.217   2.359  11.054  1.00                 C  
ATOM    275  C   LYS  1110      -5.588   3.516  11.834  1.00                 C  
ATOM    276  O   LYS  1110      -5.387   4.600  11.289  1.00                 O  
ATOM    277  CB  LYS  1110      -7.737   2.512  10.975  1.00                 C  
ATOM    278  CD  LYS  1110      -9.926   2.761  12.178  1.00                 C  
ATOM    279  CE  LYS  1110     -10.603   2.944  13.526  1.00                 C  
ATOM    280  CG  LYS  1110      -8.415   2.678  12.325  1.00                 C  
ATOM    281  NZ  LYS  1110     -12.086   2.989  13.401  1.00                 N  
ATOM    282  N   GLU  1111      -5.296   3.245  13.097  1.00                 N  
ATOM    283  CA  GLU  1111      -4.694   4.249  13.958  1.00                 C  
ATOM    284  C   GLU  1111      -3.382   4.744  13.347  1.00                 C  
ATOM    285  O   GLU  1111      -2.886   5.809  13.711  1.00                 O  
ATOM    286  CB  GLU  1111      -4.457   3.681  15.359  1.00                 C  
ATOM    287  CD  GLU  1111      -6.277   1.971  15.736  1.00                 C  
ATOM    288  CG  GLU  1111      -5.731   3.334  16.112  1.00                 C  
ATOM    289  OE1 GLU  1111      -5.735   1.353  14.795  1.00                 O  
ATOM    290  OE2 GLU  1111      -7.246   1.520  16.382  1.00                 O  
ATOM    291  N   PHE  1112      -2.856   3.947  12.428  1.00                 N  
ATOM    292  CA  PHE  1112      -1.611   4.290  11.763  1.00                 C  
ATOM    293  C   PHE  1112      -1.859   4.696  10.309  1.00                 C  
ATOM    294  O   PHE  1112      -1.296   5.679   9.831  1.00                 O  
ATOM    295  CB  PHE  1112      -0.631   3.117  11.822  1.00                 C  
ATOM    296  CG  PHE  1112      -0.199   2.757  13.215  1.00                 C  
ATOM    297  CZ  PHE  1112       0.606   2.098  15.792  1.00                 C  
ATOM    298  CD1 PHE  1112      -0.842   1.753  13.917  1.00                 C  
ATOM    299  CE1 PHE  1112      -0.444   1.423  15.199  1.00                 C  
ATOM    300  CD2 PHE  1112       0.850   3.424  13.823  1.00                 C  
ATOM    301  CE2 PHE  1112       1.248   3.093  15.105  1.00                 C  
ATOM    302  N   TYR  1113      -2.703   3.918   9.647  1.00                 N  
ATOM    303  CA  TYR  1113      -3.033   4.184   8.257  1.00                 C  
ATOM    304  C   TYR  1113      -4.275   5.071   8.149  1.00                 C  
ATOM    305  O   TYR  1113      -4.347   5.943   7.284  1.00                 O  
ATOM    306  CB  TYR  1113      -3.253   2.874   7.498  1.00                 C  
ATOM    307  CG  TYR  1113      -2.001   2.042   7.336  1.00                 C  
ATOM    308  OH  TYR  1113       1.444  -0.245   6.905  1.00                 O  
ATOM    309  CZ  TYR  1113       0.304   0.512   7.046  1.00                 C  
ATOM    310  CD1 TYR  1113      -1.266   1.640   8.443  1.00                 C  
ATOM    311  CE1 TYR  1113      -0.120   0.880   8.304  1.00                 C  
ATOM    312  CD2 TYR  1113      -1.559   1.662   6.075  1.00                 C  
ATOM    313  CE2 TYR  1113      -0.416   0.902   5.917  1.00                 C  
ATOM    314  N   SER  1114      -5.223   4.818   9.039  1.00                 N  
ATOM    315  CA  SER  1114      -6.459   5.582   9.055  1.00                 C  
ATOM    316  C   SER  1114      -6.184   7.074   8.857  1.00                 C  
ATOM    317  O   SER  1114      -5.034   7.509   8.912  1.00                 O  
ATOM    318  CB  SER  1114      -7.212   5.355  10.367  1.00                 C  
ATOM    319  OG  SER  1114      -8.391   6.140  10.421  1.00                 O  
ATOM    320  N   LYS  1115      -7.257   7.817   8.630  1.00                 N  
ATOM    321  CA  LYS  1115      -7.146   9.250   8.423  1.00                 C  
ATOM    322  C   LYS  1115      -6.038   9.822   9.311  1.00                 C  
ATOM    323  O   LYS  1115      -6.057   9.640  10.527  1.00                 O  
ATOM    324  CB  LYS  1115      -8.481   9.938   8.713  1.00                 C  
ATOM    325  CD  LYS  1115      -9.853  12.040   8.684  1.00                 C  
ATOM    326  CE  LYS  1115      -9.853  13.534   8.407  1.00                 C  
ATOM    327  CG  LYS  1115      -8.479  11.435   8.446  1.00                 C  
ATOM    328  NZ  LYS  1115     -11.188  14.145   8.657  1.00                 N  
ATOM    329  N   ASP  1116      -5.100  10.502   8.668  1.00                 N  
ATOM    330  CA  ASP  1116      -3.987  11.102   9.384  1.00                 C  
ATOM    331  C   ASP  1116      -3.386  10.116  10.388  1.00                 C  
ATOM    332  O   ASP  1116      -3.772  10.102  11.556  1.00                 O  
ATOM    333  CB  ASP  1116      -4.436  12.377  10.101  1.00                 C  
ATOM    334  CG  ASP  1116      -3.269  13.232  10.555  1.00                 C  
ATOM    335  OD1 ASP  1116      -2.187  13.135   9.939  1.00                 O  
ATOM    336  OD2 ASP  1116      -3.437  13.999  11.526  1.00                 O  
ATOM    337  N   SER  1117      -2.452   9.315   9.897  1.00                 N  
ATOM    338  CA  SER  1117      -1.794   8.329  10.737  1.00                 C  
ATOM    339  C   SER  1117      -0.386   8.023  10.223  1.00                 C  
ATOM    340  O   SER  1117       0.071   8.629   9.255  1.00                 O  
ATOM    341  CB  SER  1117      -2.622   7.044  10.803  1.00                 C  
ATOM    342  OG  SER  1117      -3.897   7.287  11.371  1.00                 O  
ATOM    343  N   GLU  1118       0.263   7.083  10.895  1.00                 N  
ATOM    344  CA  GLU  1118       1.611   6.690  10.518  1.00                 C  
ATOM    345  C   GLU  1118       1.703   6.598   8.994  1.00                 C  
ATOM    346  O   GLU  1118       2.615   7.161   8.389  1.00                 O  
ATOM    347  CB  GLU  1118       1.984   5.358  11.173  1.00                 C  
ATOM    348  CD  GLU  1118       4.455   5.792  11.463  1.00                 C  
ATOM    349  CG  GLU  1118       3.396   4.888  10.863  1.00                 C  
ATOM    350  OE1 GLU  1118       4.133   6.534  12.414  1.00                 O  
ATOM    351  OE2 GLU  1118       5.607   5.757  10.982  1.00                 O  
ATOM    352  N   TYR  1119       0.747   5.886   8.416  1.00                 N  
ATOM    353  CA  TYR  1119       0.710   5.713   6.974  1.00                 C  
ATOM    354  C   TYR  1119      -0.378   6.586   6.346  1.00                 C  
ATOM    355  O   TYR  1119      -1.289   6.077   5.694  1.00                 O  
ATOM    356  CB  TYR  1119       0.479   4.243   6.616  1.00                 C  
ATOM    357  CG  TYR  1119       1.580   3.319   7.083  1.00                 C  
ATOM    358  OH  TYR  1119       4.604   0.777   8.383  1.00                 O  
ATOM    359  CZ  TYR  1119       3.604   1.618   7.951  1.00                 C  
ATOM    360  CD1 TYR  1119       1.706   2.984   8.425  1.00                 C  
ATOM    361  CE1 TYR  1119       2.710   2.139   8.861  1.00                 C  
ATOM    362  CD2 TYR  1119       2.491   2.784   6.180  1.00                 C  
ATOM    363  CE2 TYR  1119       3.501   1.938   6.598  1.00                 C  
ATOM    364  N   ASN  1120      -0.248   7.887   6.563  1.00                 N  
ATOM    365  CA  ASN  1120      -1.209   8.835   6.027  1.00                 C  
ATOM    366  C   ASN  1120      -0.990   9.008   4.522  1.00                 C  
ATOM    367  O   ASN  1120      -1.939   9.246   3.777  1.00                 O  
ATOM    368  CB  ASN  1120      -1.106  10.174   6.760  1.00                 C  
ATOM    369  CG  ASN  1120      -2.231  11.124   6.398  1.00                 C  
ATOM    370  OD1 ASN  1120      -3.404  10.829   6.628  1.00                 O  
ATOM    371  ND2 ASN  1120      -1.876  12.270   5.828  1.00                 N  
ATOM    372  N   VAL  1121       0.266   8.880   4.121  1.00                 N  
ATOM    373  CA  VAL  1121       0.622   9.019   2.719  1.00                 C  
ATOM    374  C   VAL  1121       0.400   7.707   1.965  1.00                 C  
ATOM    375  O   VAL  1121       0.229   7.708   0.747  1.00                 O  
ATOM    376  CB  VAL  1121       2.082   9.478   2.550  1.00                 C  
ATOM    377  CG1 VAL  1121       2.300  10.823   3.228  1.00                 C  
ATOM    378  CG2 VAL  1121       3.037   8.435   3.111  1.00                 C  
ATOM    379  N   LEU  1122       0.411   6.618   2.720  1.00                 N  
ATOM    380  CA  LEU  1122       0.213   5.302   2.138  1.00                 C  
ATOM    381  C   LEU  1122      -1.276   4.981   2.002  1.00                 C  
ATOM    382  O   LEU  1122      -1.683   4.290   1.069  1.00                 O  
ATOM    383  CB  LEU  1122       0.907   4.232   2.983  1.00                 C  
ATOM    384  CG  LEU  1122       0.819   2.796   2.465  1.00                 C  
ATOM    385  CD1 LEU  1122       1.444   2.683   1.083  1.00                 C  
ATOM    386  CD2 LEU  1122       1.493   1.833   3.430  1.00                 C  
ATOM    387  N   ALA  1123      -2.049   5.498   2.946  1.00                 N  
ATOM    388  CA  ALA  1123      -3.485   5.275   2.943  1.00                 C  
ATOM    389  C   ALA  1123      -4.056   5.675   1.581  1.00                 C  
ATOM    390  O   ALA  1123      -3.875   6.808   1.137  1.00                 O  
ATOM    391  CB  ALA  1123      -4.146   6.060   4.066  1.00                 C  
ATOM    392  N   GLY  1124      -4.734   4.724   0.956  1.00                 N  
ATOM    393  CA  GLY  1124      -5.333   4.963  -0.346  1.00                 C  
ATOM    394  C   GLY  1124      -4.266   5.319  -1.383  1.00                 C  
ATOM    395  O   GLY  1124      -4.534   6.063  -2.325  1.00                 O  
ATOM    396  N   LYS  1125      -3.078   4.770  -1.175  1.00                 N  
ATOM    397  CA  LYS  1125      -1.970   5.019  -2.080  1.00                 C  
ATOM    398  C   LYS  1125      -0.948   3.888  -1.953  1.00                 C  
ATOM    399  O   LYS  1125      -0.806   3.292  -0.886  1.00                 O  
ATOM    400  CB  LYS  1125      -1.328   6.375  -1.781  1.00                 C  
ATOM    401  CD  LYS  1125      -1.575   8.868  -1.622  1.00                 C  
ATOM    402  CE  LYS  1125      -0.438   9.208  -2.572  1.00                 C  
ATOM    403  CG  LYS  1125      -2.249   7.562  -2.013  1.00                 C  
ATOM    404  NZ  LYS  1125       0.159  10.538  -2.270  1.00                 N  
ATOM    405  N   ASP  1126      -0.262   3.626  -3.056  1.00                 N  
ATOM    406  CA  ASP  1126       0.742   2.576  -3.081  1.00                 C  
ATOM    407  C   ASP  1126       2.084   3.149  -2.621  1.00                 C  
ATOM    408  O   ASP  1126       2.689   3.961  -3.321  1.00                 O  
ATOM    409  CB  ASP  1126       0.853   1.974  -4.483  1.00                 C  
ATOM    410  CG  ASP  1126       1.837   0.823  -4.547  1.00                 C  
ATOM    411  OD1 ASP  1126       2.857   0.873  -3.828  1.00                 O  
ATOM    412  OD2 ASP  1126       1.588  -0.130  -5.315  1.00                 O  
ATOM    413  N   ALA  1127       2.511   2.705  -1.448  1.00                 N  
ATOM    414  CA  ALA  1127       3.770   3.164  -0.887  1.00                 C  
ATOM    415  C   ALA  1127       4.847   2.105  -1.129  1.00                 C  
ATOM    416  O   ALA  1127       5.526   1.680  -0.195  1.00                 O  
ATOM    417  CB  ALA  1127       3.614   3.457   0.597  1.00                 C  
ATOM    418  N   SER  1128       4.971   1.709  -2.387  1.00                 N  
ATOM    419  CA  SER  1128       5.954   0.707  -2.763  1.00                 C  
ATOM    420  C   SER  1128       7.358   1.314  -2.728  1.00                 C  
ATOM    421  O   SER  1128       8.254   0.777  -2.078  1.00                 O  
ATOM    422  CB  SER  1128       5.642   0.145  -4.151  1.00                 C  
ATOM    423  OG  SER  1128       5.762   1.147  -5.146  1.00                 O  
ATOM    424  N   ARG  1129       7.507   2.424  -3.437  1.00                 N  
ATOM    425  CA  ARG  1129       8.787   3.108  -3.495  1.00                 C  
ATOM    426  C   ARG  1129       9.128   3.714  -2.132  1.00                 C  
ATOM    427  O   ARG  1129      10.259   3.599  -1.663  1.00                 O  
ATOM    428  CB  ARG  1129       8.766   4.193  -4.574  1.00                 C  
ATOM    429  CD  ARG  1129       8.625   4.784  -7.009  1.00                 C  
ATOM    430  NE  ARG  1129       9.859   5.565  -7.040  1.00                 N  
ATOM    431  CG  ARG  1129       8.691   3.655  -5.993  1.00                 C  
ATOM    432  CZ  ARG  1129       9.990   6.731  -7.664  1.00                 C  
ATOM    433  NH1 ARG  1129      11.151   7.370  -7.639  1.00                 N  
ATOM    434  NH2 ARG  1129       8.959   7.255  -8.313  1.00                 N  
ATOM    435  N   ALA  1130       8.128   4.346  -1.534  1.00                 N  
ATOM    436  CA  ALA  1130       8.308   4.970  -0.234  1.00                 C  
ATOM    437  C   ALA  1130       8.726   3.906   0.783  1.00                 C  
ATOM    438  O   ALA  1130       9.535   4.174   1.670  1.00                 O  
ATOM    439  CB  ALA  1130       7.029   5.670   0.200  1.00                 C  
ATOM    440  N   HIS  1131       8.155   2.722   0.622  1.00                 N  
ATOM    441  CA  HIS  1131       8.458   1.617   1.516  1.00                 C  
ATOM    442  C   HIS  1131       9.885   1.131   1.253  1.00                 C  
ATOM    443  O   HIS  1131      10.635   0.861   2.190  1.00                 O  
ATOM    444  CB  HIS  1131       7.448   0.483   1.328  1.00                 C  
ATOM    445  CG  HIS  1131       6.073   0.811   1.823  1.00                 C  
ATOM    446  ND1 HIS  1131       5.154   1.503   1.064  1.00                 N  
ATOM    447  CE1 HIS  1131       4.019   1.644   1.772  1.00                 C  
ATOM    448  CD2 HIS  1131       5.327   0.573   3.050  1.00                 C  
ATOM    449  NE2 HIS  1131       4.116   1.088   2.965  1.00                 N  
ATOM    450  N   ALA  1132      10.216   1.033  -0.026  1.00                 N  
ATOM    451  CA  ALA  1132      11.540   0.584  -0.424  1.00                 C  
ATOM    452  C   ALA  1132      12.628   1.428   0.242  1.00                 C  
ATOM    453  O   ALA  1132      13.280   0.977   1.183  1.00                 O  
ATOM    454  CB  ALA  1132      11.686   0.638  -1.937  1.00                 C  
ATOM    455  N   LEU  1133      12.791   2.639  -0.271  1.00                 N  
ATOM    456  CA  LEU  1133      13.789   3.550   0.262  1.00                 C  
ATOM    457  C   LEU  1133      13.439   3.891   1.712  1.00                 C  
ATOM    458  O   LEU  1133      14.306   4.300   2.484  1.00                 O  
ATOM    459  CB  LEU  1133      13.873   4.814  -0.595  1.00                 C  
ATOM    460  CG  LEU  1133      14.924   5.846  -0.181  1.00                 C  
ATOM    461  CD1 LEU  1133      16.319   5.243  -0.233  1.00                 C  
ATOM    462  CD2 LEU  1133      14.847   7.078  -1.070  1.00                 C  
ATOM    463  N   TRP  1134      12.168   3.710   2.039  1.00                 N  
ATOM    464  CA  TRP  1134      11.693   3.993   3.382  1.00                 C  
ATOM    465  C   TRP  1134      11.717   5.496   3.667  1.00                 C  
ATOM    466  O   TRP  1134      12.249   5.930   4.688  1.00                 O  
ATOM    467  CB  TRP  1134      12.537   3.247   4.417  1.00                 C  
ATOM    468  CG  TRP  1134      11.921   3.213   5.782  1.00                 C  
ATOM    469  CD1 TRP  1134      12.260   3.986   6.854  1.00                 C  
ATOM    470  NE1 TRP  1134      11.474   3.670   7.936  1.00                 N  
ATOM    471  CD2 TRP  1134      10.855   2.361   6.222  1.00                 C  
ATOM    472  CE2 TRP  1134      10.603   2.674   7.570  1.00                 C  
ATOM    473  CH2 TRP  1134       8.886   1.057   7.688  1.00                 C  
ATOM    474  CZ2 TRP  1134       9.618   2.026   8.315  1.00                 C  
ATOM    475  CE3 TRP  1134      10.091   1.365   5.606  1.00                 C  
ATOM    476  CZ3 TRP  1134       9.116   0.726   6.349  1.00                 C  
ATOM    477  N   SER  1135      11.135   6.250   2.746  1.00                 N  
ATOM    478  CA  SER  1135      11.083   7.696   2.885  1.00                 C  
ATOM    479  C   SER  1135       9.675   8.132   3.294  1.00                 C  
ATOM    480  O   SER  1135       9.507   9.153   3.959  1.00                 O  
ATOM    481  CB  SER  1135      11.501   8.375   1.579  1.00                 C  
ATOM    482  OG  SER  1135      10.579   8.095   0.541  1.00                 O  
ATOM    483  N   LEU  1136       8.700   7.336   2.880  1.00                 N  
ATOM    484  CA  LEU  1136       7.312   7.627   3.196  1.00                 C  
ATOM    485  C   LEU  1136       6.887   8.908   2.474  1.00                 C  
ATOM    486  O   LEU  1136       5.900   9.539   2.851  1.00                 O  
ATOM    487  CB  LEU  1136       7.123   7.760   4.708  1.00                 C  
ATOM    488  CG  LEU  1136       7.534   6.551   5.552  1.00                 C  
ATOM    489  CD1 LEU  1136       7.354   6.843   7.033  1.00                 C  
ATOM    490  CD2 LEU  1136       6.733   5.321   5.154  1.00                 C  
ATOM    491  N   GLU  1137       7.653   9.254   1.450  1.00                 N  
ATOM    492  CA  GLU  1137       7.368  10.447   0.672  1.00                 C  
ATOM    493  C   GLU  1137       6.024  10.279  -0.039  1.00                 C  
ATOM    494  O   GLU  1137       5.657   9.170  -0.426  1.00                 O  
ATOM    495  CB  GLU  1137       8.491  10.713  -0.332  1.00                 C  
ATOM    496  CD  GLU  1137       9.798  12.419   0.995  1.00                 C  
ATOM    497  CG  GLU  1137       9.824  11.069   0.306  1.00                 C  
ATOM    498  OE1 GLU  1137       8.919  13.241   0.658  1.00                 O  
ATOM    499  OE2 GLU  1137      10.656  12.656   1.871  1.00                 O  
ATOM    500  N   GLU  1138       5.326  11.395  -0.191  1.00                 N  
ATOM    501  CA  GLU  1138       4.031  11.384  -0.849  1.00                 C  
ATOM    502  C   GLU  1138       4.197  11.097  -2.342  1.00                 C  
ATOM    503  O   GLU  1138       3.260  10.643  -2.998  1.00                 O  
ATOM    504  CB  GLU  1138       3.310  12.717  -0.636  1.00                 C  
ATOM    505  CD  GLU  1138       2.179  14.300   0.975  1.00                 C  
ATOM    506  CG  GLU  1138       2.887  12.971   0.802  1.00                 C  
ATOM    507  OE1 GLU  1138       2.068  15.048  -0.020  1.00                 O  
ATOM    508  OE2 GLU  1138       1.735  14.594   2.104  1.00                 O  
ATOM    509  N   LYS  1139       5.395  11.373  -2.836  1.00                 N  
ATOM    510  CA  LYS  1139       5.695  11.150  -4.240  1.00                 C  
ATOM    511  C   LYS  1139       6.267   9.745  -4.444  1.00                 C  
ATOM    512  O   LYS  1139       6.194   9.195  -5.541  1.00                 O  
ATOM    513  CB  LYS  1139       6.674  12.208  -4.753  1.00                 C  
ATOM    514  CD  LYS  1139       7.125  14.612  -5.315  1.00                 C  
ATOM    515  CE  LYS  1139       6.553  16.019  -5.358  1.00                 C  
ATOM    516  CG  LYS  1139       6.103  13.616  -4.792  1.00                 C  
ATOM    517  NZ  LYS  1139       7.552  17.011  -5.844  1.00                 N  
ATOM    518  N   HIS  1140       6.823   9.206  -3.369  1.00                 N  
ATOM    519  CA  HIS  1140       7.407   7.876  -3.416  1.00                 C  
ATOM    520  C   HIS  1140       6.288   6.833  -3.429  1.00                 C  
ATOM    521  O   HIS  1140       6.543   5.647  -3.634  1.00                 O  
ATOM    522  CB  HIS  1140       8.346   7.661  -2.227  1.00                 C  
ATOM    523  CG  HIS  1140       9.577   8.510  -2.268  1.00                 C  
ATOM    524  ND1 HIS  1140       9.614   9.793  -1.766  1.00                 N  
ATOM    525  CE1 HIS  1140      10.847  10.299  -1.945  1.00                 C  
ATOM    526  CD2 HIS  1140      10.939   8.343  -2.756  1.00                 C  
ATOM    527  NE2 HIS  1140      11.647   9.434  -2.539  1.00                 N  
ATOM    528  N   MET  1141       5.073   7.312  -3.209  1.00                 N  
ATOM    529  CA  MET  1141       3.914   6.436  -3.193  1.00                 C  
ATOM    530  C   MET  1141       3.429   6.213  -4.627  1.00                 C  
ATOM    531  O   MET  1141       2.581   6.954  -5.121  1.00                 O  
ATOM    532  CB  MET  1141       2.804   7.031  -2.324  1.00                 C  
ATOM    533  SD  MET  1141       3.383   5.551  -0.054  1.00                 S  
ATOM    534  CE  MET  1141       3.934   6.056   1.574  1.00                 C  
ATOM    535  CG  MET  1141       3.167   7.153  -0.853  1.00                 C  
ATOM    536  N   THR  1142       3.987   5.189  -5.254  1.00                 N  
ATOM    537  CA  THR  1142       3.622   4.859  -6.621  1.00                 C  
ATOM    538  C   THR  1142       2.912   3.504  -6.661  1.00                 C  
ATOM    539  O   THR  1142       3.391   2.531  -6.081  1.00                 O  
ATOM    540  CB  THR  1142       4.854   4.835  -7.544  1.00                 C  
ATOM    541  OG1 THR  1142       5.468   6.130  -7.561  1.00                 O  
ATOM    542  CG2 THR  1142       4.449   4.471  -8.964  1.00                 C  
ATOM    543  N   HIS  1143       1.752   3.484  -7.370  1.00                 N  
ATOM    544  CA  HIS  1143       0.971   2.265  -7.493  1.00                 C  
ATOM    545  C   HIS  1143       1.627   1.291  -8.474  1.00                 C  
ATOM    546  O   HIS  1143       1.022   0.291  -8.859  1.00                 O  
ATOM    547  CB  HIS  1143      -0.456   2.586  -7.943  1.00                 C  
ATOM    548  CG  HIS  1143      -1.258   3.332  -6.923  1.00                 C  
ATOM    549  ND1 HIS  1143      -1.669   2.763  -5.737  1.00                 N  
ATOM    550  CE1 HIS  1143      -2.365   3.673  -5.033  1.00                 C  
ATOM    551  CD2 HIS  1143      -1.803   4.677  -6.812  1.00                 C  
ATOM    552  NE2 HIS  1143      -2.450   4.823  -5.672  1.00                 N  
ATOM    553  N   ASP  1144       2.855   1.616  -8.849  1.00                 N  
ATOM    554  CA  ASP  1144       3.600   0.782  -9.777  1.00                 C  
ATOM    555  C   ASP  1144       5.101   0.909  -9.507  1.00                 C  
ATOM    556  O   ASP  1144       5.585   1.990  -9.174  1.00                 O  
ATOM    557  CB  ASP  1144       3.277   1.168 -11.222  1.00                 C  
ATOM    558  CG  ASP  1144       3.818   0.169 -12.226  1.00                 C  
ATOM    559  OD1 ASP  1144       5.040   0.188 -12.484  1.00                 O  
ATOM    560  OD2 ASP  1144       3.020  -0.633 -12.756  1.00                 O  
ATOM    561  N   LEU  1145       5.794  -0.209  -9.660  1.00                 N  
ATOM    562  CA  LEU  1145       7.230  -0.236  -9.437  1.00                 C  
ATOM    563  C   LEU  1145       7.951   0.096 -10.744  1.00                 C  
ATOM    564  O   LEU  1145       9.011  -0.458 -11.031  1.00                 O  
ATOM    565  CB  LEU  1145       7.664  -1.602  -8.902  1.00                 C  
ATOM    566  CG  LEU  1145       7.081  -2.016  -7.549  1.00                 C  
ATOM    567  CD1 LEU  1145       7.511  -3.430  -7.189  1.00                 C  
ATOM    568  CD2 LEU  1145       7.504  -1.041  -6.461  1.00                 C  
ATOM    569  N   SER  1146       7.348   0.999 -11.503  1.00                 N  
ATOM    570  CA  SER  1146       7.919   1.412 -12.774  1.00                 C  
ATOM    571  C   SER  1146       9.129   2.320 -12.542  1.00                 C  
ATOM    572  O   SER  1146       9.188   3.428 -13.071  1.00                 O  
ATOM    573  CB  SER  1146       6.868   2.126 -13.627  1.00                 C  
ATOM    574  OG  SER  1146       6.436   3.324 -13.006  1.00                 O  
ATOM    575  N   GLY  1147      10.063   1.816 -11.749  1.00                 N  
ATOM    576  CA  GLY  1147      11.268   2.567 -11.441  1.00                 C  
ATOM    577  C   GLY  1147      11.937   2.033 -10.172  1.00                 C  
ATOM    578  O   GLY  1147      13.147   2.172  -9.999  1.00                 O  
ATOM    579  N   PHE  1148      11.121   1.434  -9.318  1.00                 N  
ATOM    580  CA  PHE  1148      11.619   0.879  -8.071  1.00                 C  
ATOM    581  C   PHE  1148      12.951   0.172  -8.328  1.00                 C  
ATOM    582  O   PHE  1148      12.988  -0.874  -8.973  1.00                 O  
ATOM    583  CB  PHE  1148      10.594  -0.083  -7.466  1.00                 C  
ATOM    584  CG  PHE  1148      10.315  -1.287  -8.319  1.00                 C  
ATOM    585  CZ  PHE  1148       9.793  -3.512  -9.901  1.00                 C  
ATOM    586  CD1 PHE  1148      11.046  -2.451  -8.158  1.00                 C  
ATOM    587  CE1 PHE  1148      10.789  -3.559  -8.944  1.00                 C  
ATOM    588  CD2 PHE  1148       9.322  -1.255  -9.282  1.00                 C  
ATOM    589  CE2 PHE  1148       9.065  -2.363 -10.067  1.00                 C  
ATOM    590  N   THR  1149      14.012   0.773  -7.810  1.00                 N  
ATOM    591  CA  THR  1149      15.343   0.214  -7.976  1.00                 C  
ATOM    592  C   THR  1149      15.546  -0.970  -7.028  1.00                 C  
ATOM    593  O   THR  1149      14.600  -1.427  -6.388  1.00                 O  
ATOM    594  CB  THR  1149      16.434   1.272  -7.729  1.00                 C  
ATOM    595  OG1 THR  1149      16.381   1.709  -6.365  1.00                 O  
ATOM    596  CG2 THR  1149      16.223   2.476  -8.634  1.00                 C  
ATOM    597  N   ASP  1150      16.786  -1.434  -6.968  1.00                 N  
ATOM    598  CA  ASP  1150      17.125  -2.556  -6.110  1.00                 C  
ATOM    599  C   ASP  1150      17.037  -2.144  -4.639  1.00                 C  
ATOM    600  O   ASP  1150      16.542  -2.903  -3.807  1.00                 O  
ATOM    601  CB  ASP  1150      18.525  -3.078  -6.438  1.00                 C  
ATOM    602  CG  ASP  1150      18.581  -3.797  -7.771  1.00                 C  
ATOM    603  OD1 ASP  1150      17.506  -4.133  -8.311  1.00                 O  
ATOM    604  OD2 ASP  1150      19.700  -4.026  -8.277  1.00                 O  
ATOM    605  N   LYS  1151      17.524  -0.943  -4.363  1.00                 N  
ATOM    606  CA  LYS  1151      17.507  -0.421  -3.007  1.00                 C  
ATOM    607  C   LYS  1151      16.084  -0.506  -2.452  1.00                 C  
ATOM    608  O   LYS  1151      15.868  -1.042  -1.366  1.00                 O  
ATOM    609  CB  LYS  1151      18.023   1.019  -2.981  1.00                 C  
ATOM    610  CD  LYS  1151      19.956   2.603  -3.211  1.00                 C  
ATOM    611  CE  LYS  1151      21.445   2.734  -3.489  1.00                 C  
ATOM    612  CG  LYS  1151      19.516   1.148  -3.234  1.00                 C  
ATOM    613  NZ  LYS  1151      21.883   4.157  -3.510  1.00                 N  
ATOM    614  N   GLN  1152      15.149   0.033  -3.221  1.00                 N  
ATOM    615  CA  GLN  1152      13.753   0.025  -2.819  1.00                 C  
ATOM    616  C   GLN  1152      13.157  -1.373  -2.997  1.00                 C  
ATOM    617  O   GLN  1152      12.398  -1.841  -2.149  1.00                 O  
ATOM    618  CB  GLN  1152      12.957   1.054  -3.625  1.00                 C  
ATOM    619  CD  GLN  1152      12.553   3.486  -4.172  1.00                 C  
ATOM    620  CG  GLN  1152      13.301   2.498  -3.300  1.00                 C  
ATOM    621  OE1 GLN  1152      12.155   3.163  -5.291  1.00                 O  
ATOM    622  NE2 GLN  1152      12.359   4.696  -3.661  1.00                 N  
ATOM    623  N   LEU  1153      13.522  -2.001  -4.105  1.00                 N  
ATOM    624  CA  LEU  1153      13.033  -3.336  -4.405  1.00                 C  
ATOM    625  C   LEU  1153      13.372  -4.271  -3.243  1.00                 C  
ATOM    626  O   LEU  1153      12.510  -5.001  -2.756  1.00                 O  
ATOM    627  CB  LEU  1153      13.637  -3.846  -5.715  1.00                 C  
ATOM    628  CG  LEU  1153      13.071  -5.161  -6.256  1.00                 C  
ATOM    629  CD1 LEU  1153      13.386  -5.314  -7.736  1.00                 C  
ATOM    630  CD2 LEU  1153      13.619  -6.344  -5.473  1.00                 C  
ATOM    631  N   GLU  1154      14.631  -4.220  -2.831  1.00                 N  
ATOM    632  CA  GLU  1154      15.094  -5.053  -1.735  1.00                 C  
ATOM    633  C   GLU  1154      14.158  -4.881  -0.537  1.00                 C  
ATOM    634  O   GLU  1154      13.693  -5.863   0.039  1.00                 O  
ATOM    635  CB  GLU  1154      16.534  -4.696  -1.362  1.00                 C  
ATOM    636  CD  GLU  1154      18.557  -5.196   0.065  1.00                 C  
ATOM    637  CG  GLU  1154      17.119  -5.554  -0.252  1.00                 C  
ATOM    638  OE1 GLU  1154      19.091  -4.263  -0.571  1.00                 O  
ATOM    639  OE2 GLU  1154      19.151  -5.848   0.950  1.00                 O  
ATOM    640  N   GLU  1155      13.910  -3.624  -0.197  1.00                 N  
ATOM    641  CA  GLU  1155      13.037  -3.310   0.922  1.00                 C  
ATOM    642  C   GLU  1155      11.570  -3.436   0.506  1.00                 C  
ATOM    643  O   GLU  1155      10.770  -4.042   1.217  1.00                 O  
ATOM    644  CB  GLU  1155      13.325  -1.902   1.448  1.00                 C  
ATOM    645  CD  GLU  1155      12.786  -2.345   3.875  1.00                 C  
ATOM    646  CG  GLU  1155      12.484  -1.505   2.650  1.00                 C  
ATOM    647  OE1 GLU  1155      13.870  -2.964   3.919  1.00                 O  
ATOM    648  OE2 GLU  1155      11.938  -2.385   4.791  1.00                 O  
ATOM    649  N   LEU  1156      11.262  -2.854  -0.644  1.00                 N  
ATOM    650  CA  LEU  1156       9.906  -2.894  -1.163  1.00                 C  
ATOM    651  C   LEU  1156       9.469  -4.351  -1.326  1.00                 C  
ATOM    652  O   LEU  1156       8.453  -4.765  -0.769  1.00                 O  
ATOM    653  CB  LEU  1156       9.819  -2.142  -2.493  1.00                 C  
ATOM    654  CG  LEU  1156       8.413  -1.921  -3.056  1.00                 C  
ATOM    655  CD1 LEU  1156       8.419  -0.810  -4.095  1.00                 C  
ATOM    656  CD2 LEU  1156       7.867  -3.206  -3.658  1.00                 C  
ATOM    657  N   ASP  1157       9.789  -4.930  -2.478  1.00                 N  
ATOM    658  CA  ASP  1157       9.450  -6.313  -2.765  1.00                 C  
ATOM    659  C   ASP  1157       9.974  -7.184  -1.652  1.00                 C  
ATOM    660  O   ASP  1157       9.367  -8.187  -1.265  1.00                 O  
ATOM    661  CB  ASP  1157      10.024  -6.736  -4.119  1.00                 C  
ATOM    662  CG  ASP  1157       9.582  -8.126  -4.531  1.00                 C  
ATOM    663  OD1 ASP  1157       8.364  -8.329  -4.721  1.00                 O  
ATOM    664  OD2 ASP  1157      10.452  -9.012  -4.663  1.00                 O  
ATOM    665  N   ASP  1158      11.120  -6.810  -1.117  1.00                 N  
ATOM    666  CA  ASP  1158      11.731  -7.585  -0.051  1.00                 C  
ATOM    667  C   ASP  1158      11.012  -7.533   1.305  1.00                 C  
ATOM    668  O   ASP  1158      10.493  -8.538   1.798  1.00                 O  
ATOM    669  CB  ASP  1158      13.177  -7.138   0.175  1.00                 C  
ATOM    670  CG  ASP  1158      13.903  -8.006   1.184  1.00                 C  
ATOM    671  OD1 ASP  1158      14.064  -9.216   0.920  1.00                 O  
ATOM    672  OD2 ASP  1158      14.312  -7.475   2.239  1.00                 O  
ATOM    673  N   ALA  1159      10.972  -6.357   1.923  1.00                 N  
ATOM    674  CA  ALA  1159      10.360  -6.185   3.231  1.00                 C  
ATOM    675  C   ALA  1159       8.897  -5.757   3.202  1.00                 C  
ATOM    676  O   ALA  1159       8.042  -6.345   3.869  1.00                 O  
ATOM    677  CB  ALA  1159      11.135  -5.163   4.049  1.00                 C  
ATOM    678  N   TYR  1160       8.582  -4.721   2.429  1.00                 N  
ATOM    679  CA  TYR  1160       7.207  -4.214   2.346  1.00                 C  
ATOM    680  C   TYR  1160       6.138  -5.232   1.942  1.00                 C  
ATOM    681  O   TYR  1160       5.066  -5.317   2.547  1.00                 O  
ATOM    682  CB  TYR  1160       7.124  -3.049   1.358  1.00                 C  
ATOM    683  CG  TYR  1160       5.727  -2.501   1.173  1.00                 C  
ATOM    684  OH  TYR  1160       1.881  -0.999   0.679  1.00                 O  
ATOM    685  CZ  TYR  1160       3.155  -1.495   0.841  1.00                 C  
ATOM    686  CD1 TYR  1160       4.751  -2.699   2.141  1.00                 C  
ATOM    687  CE1 TYR  1160       3.472  -2.202   1.981  1.00                 C  
ATOM    688  CD2 TYR  1160       5.389  -1.786   0.031  1.00                 C  
ATOM    689  CE2 TYR  1160       4.115  -1.281  -0.147  1.00                 C  
ATOM    690  N   THR  1161       6.418  -6.019   0.910  1.00                 N  
ATOM    691  CA  THR  1161       5.471  -7.037   0.457  1.00                 C  
ATOM    692  C   THR  1161       5.320  -8.146   1.474  1.00                 C  
ATOM    693  O   THR  1161       4.302  -8.267   2.160  1.00                 O  
ATOM    694  CB  THR  1161       5.897  -7.644  -0.893  1.00                 C  
ATOM    695  OG1 THR  1161       5.929  -6.618  -1.892  1.00                 O  
ATOM    696  CG2 THR  1161       4.912  -8.718  -1.329  1.00                 C  
ATOM    697  N   LYS  1162       6.325  -8.935   1.628  1.00                 N  
ATOM    698  CA  LYS  1162       6.245 -10.093   2.502  1.00                 C  
ATOM    699  C   LYS  1162       5.821  -9.669   3.910  1.00                 C  
ATOM    700  O   LYS  1162       5.077 -10.384   4.580  1.00                 O  
ATOM    701  CB  LYS  1162       7.587 -10.826   2.545  1.00                 C  
ATOM    702  CD  LYS  1162       9.290 -12.241   1.363  1.00                 C  
ATOM    703  CE  LYS  1162       9.649 -12.956   0.070  1.00                 C  
ATOM    704  CG  LYS  1162       7.939 -11.553   1.257  1.00                 C  
ATOM    705  NZ  LYS  1162      10.990 -13.598   0.144  1.00                 N  
ATOM    706  N   THR  1163       6.312  -8.508   4.317  1.00                 N  
ATOM    707  CA  THR  1163       5.994  -7.981   5.633  1.00                 C  
ATOM    708  C   THR  1163       4.503  -7.644   5.695  1.00                 C  
ATOM    709  O   THR  1163       3.822  -7.998   6.657  1.00                 O  
ATOM    710  CB  THR  1163       6.839  -6.737   5.962  1.00                 C  
ATOM    711  OG1 THR  1163       8.229  -7.088   5.969  1.00                 O  
ATOM    712  CG2 THR  1163       6.470  -6.188   7.332  1.00                 C  
ATOM    713  N   TYR  1164       4.039  -6.962   4.658  1.00                 N  
ATOM    714  CA  TYR  1164       2.641  -6.573   4.583  1.00                 C  
ATOM    715  C   TYR  1164       1.770  -7.745   4.125  1.00                 C  
ATOM    716  O   TYR  1164       0.644  -7.906   4.595  1.00                 O  
ATOM    717  CB  TYR  1164       2.466  -5.384   3.636  1.00                 C  
ATOM    718  CG  TYR  1164       3.041  -4.090   4.164  1.00                 C  
ATOM    719  OH  TYR  1164       4.635  -0.539   5.628  1.00                 O  
ATOM    720  CZ  TYR  1164       4.106  -1.713   5.142  1.00                 C  
ATOM    721  CD1 TYR  1164       4.024  -4.097   5.147  1.00                 C  
ATOM    722  CE1 TYR  1164       4.555  -2.919   5.635  1.00                 C  
ATOM    723  CD2 TYR  1164       2.601  -2.865   3.679  1.00                 C  
ATOM    724  CE2 TYR  1164       3.121  -1.677   4.156  1.00                 C  
ATOM    725  N   LEU  1165       2.323  -8.532   3.215  1.00                 N  
ATOM    726  CA  LEU  1165       1.611  -9.684   2.689  1.00                 C  
ATOM    727  C   LEU  1165       1.482 -10.765   3.764  1.00                 C  
ATOM    728  O   LEU  1165       0.451 -11.429   3.861  1.00                 O  
ATOM    729  CB  LEU  1165       2.326 -10.238   1.455  1.00                 C  
ATOM    730  CG  LEU  1165       1.665 -11.435   0.769  1.00                 C  
ATOM    731  CD1 LEU  1165       0.260 -11.082   0.306  1.00                 C  
ATOM    732  CD2 LEU  1165       2.504 -11.913  -0.406  1.00                 C  
ATOM    733  N   PRO  1166       2.543 -10.907   4.545  1.00                 N  
ATOM    734  CA  PRO  1166       2.561 -11.896   5.609  1.00                 C  
ATOM    735  C   PRO  1166       2.061 -11.254   6.905  1.00                 C  
ATOM    736  O   PRO  1166       2.494 -11.627   7.994  1.00                 O  
ATOM    737  CB  PRO  1166       4.029 -12.317   5.699  1.00                 C  
ATOM    738  CD  PRO  1166       3.898 -10.755   3.890  1.00                 C  
ATOM    739  CG  PRO  1166       4.590 -12.007   4.351  1.00                 C  
ATOM    740  N   LYS  1167       1.155 -10.300   6.744  1.00                 N  
ATOM    741  CA  LYS  1167       0.591  -9.603   7.887  1.00                 C  
ATOM    742  C   LYS  1167      -0.800  -9.079   7.524  1.00                 C  
ATOM    743  O   LYS  1167      -1.789  -9.447   8.154  1.00                 O  
ATOM    744  CB  LYS  1167       1.511  -8.462   8.326  1.00                 C  
ATOM    745  CD  LYS  1167       2.023  -6.648   9.983  1.00                 C  
ATOM    746  CE  LYS  1167       1.528  -5.883  11.200  1.00                 C  
ATOM    747  CG  LYS  1167       1.023  -7.709   9.553  1.00                 C  
ATOM    748  NZ  LYS  1167       2.497  -4.839  11.632  1.00                 N  
ATOM    749  N   TYR  1168      -0.830  -8.228   6.509  1.00                 N  
ATOM    750  CA  TYR  1168      -2.083  -7.649   6.054  1.00                 C  
ATOM    751  C   TYR  1168      -2.764  -8.555   5.026  1.00                 C  
ATOM    752  O   TYR  1168      -2.104  -9.111   4.150  1.00                 O  
ATOM    753  CB  TYR  1168      -1.846  -6.260   5.458  1.00                 C  
ATOM    754  CG  TYR  1168      -1.428  -5.221   6.473  1.00                 C  
ATOM    755  OH  TYR  1168      -0.263  -2.361   9.258  1.00                 O  
ATOM    756  CZ  TYR  1168      -0.650  -3.307   8.337  1.00                 C  
ATOM    757  CD1 TYR  1168      -0.157  -4.661   6.435  1.00                 C  
ATOM    758  CE1 TYR  1168       0.234  -3.710   7.359  1.00                 C  
ATOM    759  CD2 TYR  1168      -2.305  -4.803   7.465  1.00                 C  
ATOM    760  CE2 TYR  1168      -1.932  -3.853   8.397  1.00                 C  
ATOM    761  N   PRO  1169      -4.110  -8.679   5.171  1.00                 N  
ATOM    762  CA  PRO  1169      -4.888  -9.507   4.265  1.00                 C  
ATOM    763  C   PRO  1169      -5.062  -8.822   2.908  1.00                 C  
ATOM    764  O   PRO  1169      -5.281  -7.613   2.843  1.00                 O  
ATOM    765  CB  PRO  1169      -6.228  -9.682   4.982  1.00                 C  
ATOM    766  CD  PRO  1169      -4.858  -8.342   6.416  1.00                 C  
ATOM    767  CG  PRO  1169      -5.924  -9.402   6.416  1.00                 C  
ATOM    768  N   VAL  1170      -4.959  -9.624   1.859  1.00                 N  
ATOM    769  CA  VAL  1170      -5.102  -9.110   0.507  1.00                 C  
ATOM    770  C   VAL  1170      -6.558  -9.260   0.061  1.00                 C  
ATOM    771  O   VAL  1170      -7.027 -10.372  -0.176  1.00                 O  
ATOM    772  CB  VAL  1170      -4.154  -9.827  -0.472  1.00                 C  
ATOM    773  CG1 VAL  1170      -4.348  -9.298  -1.885  1.00                 C  
ATOM    774  CG2 VAL  1170      -2.708  -9.660  -0.032  1.00                 C  
ATOM    775  N   VAL  1171      -7.232  -8.124  -0.040  1.00                 N  
ATOM    776  CA  VAL  1171      -8.625  -8.115  -0.453  1.00                 C  
ATOM    777  C   VAL  1171      -8.699  -8.004  -1.978  1.00                 C  
ATOM    778  O   VAL  1171      -9.766  -8.181  -2.565  1.00                 O  
ATOM    779  CB  VAL  1171      -9.405  -6.968   0.217  1.00                 C  
ATOM    780  CG1 VAL  1171      -9.344  -7.096   1.731  1.00                 C  
ATOM    781  CG2 VAL  1171      -8.859  -5.621  -0.230  1.00                 C  
ATOM    782  N   GLY  1172      -7.553  -7.713  -2.574  1.00                 N  
ATOM    783  CA  GLY  1172      -7.475  -7.576  -4.019  1.00                 C  
ATOM    784  C   GLY  1172      -6.111  -7.030  -4.445  1.00                 C  
ATOM    785  O   GLY  1172      -5.269  -6.725  -3.602  1.00                 O  
TER
