# Supplementary material for: Comparative Single-Cell Transcriptomics Reveals Novel Genes Involved in Bivalve Embryonic Shell Formation and Questions Ontogenetic Homology of Molluscan Shell Types
Source: Front Cell Dev Biol. 2022 Jun 9;10:883755. doi: 10.3389/fcell.2022.883755 (PMC9261976; doi:10.3389/fcell.2022.883755)
Supplement: Supplementary file 1 [file DataSheet1.ZIP › Supplementary_File1/s_f_2/a8a9c405f17ced69.final.pdb]

ATOM      1  N   CYS     6     -15.051  26.7481428.948  1.00                 N  
ATOM      2  CA  CYS     6     -14.021  27.2081429.845  1.00                 C  
ATOM      3  C   CYS     6     -14.162  26.6791431.289  1.00                 C  
ATOM      4  O   CYS     6     -15.252  26.2481431.695  1.00                 O  
ATOM      5  CB  CYS     6     -13.993  28.7371429.889  1.00                 C  
ATOM      6  SG  CYS     6     -15.414  29.4871430.718  1.00                 S  
ATOM      7  N   VAL     7     -13.046  26.6201432.026  1.00                 N  
ATOM      8  CA  VAL     7     -12.707  26.0531433.249  1.00                 C  
ATOM      9  C   VAL     7     -12.073  26.7801434.402  1.00                 C  
ATOM     10  O   VAL     7     -11.590  27.8881434.184  1.00                 O  
ATOM     11  CB  VAL     7     -11.744  24.8641433.072  1.00                 C  
ATOM     12  CG1 VAL     7     -12.396  23.7701432.240  1.00                 C  
ATOM     13  CG2 VAL     7     -10.443  25.3231432.432  1.00                 C  
ATOM     14  N   SER     8     -12.134  26.2201435.617  1.00                 N  
ATOM     15  CA  SER     8     -11.587  26.7351436.858  1.00                 C  
ATOM     16  C   SER     8     -11.173  25.6211437.846  1.00                 C  
ATOM     17  O   SER     8     -11.642  24.4761437.743  1.00                 O  
ATOM     18  CB  SER     8     -12.594  27.6611437.544  1.00                 C  
ATOM     19  OG  SER     8     -13.741  26.9441437.965  1.00                 O  
ATOM     20  N   ILE     9     -10.229  25.9321438.742  1.00                 N  
ATOM     21  CA  ILE     9      -9.442  25.1921439.646  1.00                 C  
ATOM     22  C   ILE     9      -9.424  25.4751441.079  1.00                 C  
ATOM     23  O   ILE     9      -9.993  26.4801441.524  1.00                 O  
ATOM     24  CB  ILE     9      -7.952  25.2271439.257  1.00                 C  
ATOM     25  CD1 ILE     9      -5.920  26.7631439.149  1.00                 C  
ATOM     26  CG1 ILE     9      -7.421  26.6611439.310  1.00                 C  
ATOM     27  CG2 ILE     9      -7.743  24.5961437.890  1.00                 C  
ATOM     28  N   ILE    10      -8.800  24.5901441.848  1.00                 N  
ATOM     29  CA  ILE    10      -8.698  24.6091443.355  1.00                 C  
ATOM     30  C   ILE    10      -8.111  25.9791443.886  1.00                 C  
ATOM     31  O   ILE    10      -7.961  26.9571443.171  1.00                 O  
ATOM     32  CB  ILE    10      -7.836  23.4441443.877  1.00                 C  
ATOM     33  CD1 ILE    10      -5.440  22.5801443.974  1.00                 C  
ATOM     34  CG1 ILE    10      -6.408  23.5561443.341  1.00                 C  
ATOM     35  CG2 ILE    10      -8.473  22.1101443.521  1.00                 C  
ATOM     36  N   TYR    11      -7.762  26.0061445.159  1.00                 N  
ATOM     37  CA  TYR    11      -6.828  27.1021445.551  1.00                 C  
ATOM     38  C   TYR    11      -6.433  26.8311447.036  1.00                 C  
ATOM     39  O   TYR    11      -6.577  25.7161447.538  1.00                 O  
ATOM     40  CB  TYR    11      -7.492  28.4671445.358  1.00                 C  
ATOM     41  CG  TYR    11      -8.719  28.6771446.217  1.00                 C  
ATOM     42  OH  TYR    11     -12.083  29.2651448.590  1.00                 O  
ATOM     43  CZ  TYR    11     -10.971  29.0701447.803  1.00                 C  
ATOM     44  CD1 TYR    11      -8.623  29.3071447.452  1.00                 C  
ATOM     45  CE1 TYR    11      -9.739  29.5041448.243  1.00                 C  
ATOM     46  CD2 TYR    11      -9.969  28.2471445.790  1.00                 C  
ATOM     47  CE2 TYR    11     -11.095  28.4351446.568  1.00                 C  
ATOM     48  N   LEU    12      -5.692  27.7891447.595  1.00                 N  
ATOM     49  CA  LEU    12      -5.167  27.7881448.908  1.00                 C  
ATOM     50  C   LEU    12      -5.986  27.5661450.054  1.00                 C  
ATOM     51  O   LEU    12      -7.142  27.9571450.111  1.00                 O  
ATOM     52  CB  LEU    12      -4.471  29.1171449.208  1.00                 C  
ATOM     53  CG  LEU    12      -3.206  29.4171448.401  1.00                 C  
ATOM     54  CD1 LEU    12      -2.706  30.8241448.688  1.00                 C  
ATOM     55  CD2 LEU    12      -2.119  28.3971448.708  1.00                 C  
ATOM     56  N   GLN    13      -5.442  26.8121451.027  1.00                 N  
ATOM     57  CA  GLN    13      -5.852  26.3041452.343  1.00                 C  
ATOM     58  C   GLN    13      -6.237  27.2821453.339  1.00                 C  
ATOM     59  O   GLN    13      -5.528  28.2581453.529  1.00                 O  
ATOM     60  CB  GLN    13      -4.736  25.4601452.963  1.00                 C  
ATOM     61  CD  GLN    13      -6.162  23.8761454.319  1.00                 C  
ATOM     62  CG  GLN    13      -5.063  24.9191454.346  1.00                 C  
ATOM     63  OE1 GLN    13      -6.085  22.8991453.574  1.00                 O  
ATOM     64  NE2 GLN    13      -7.190  24.0801455.134  1.00                 N  
ATOM     65  N   GLY    14      -7.378  27.0881454.027  1.00                 N  
ATOM     66  CA  GLY    14      -8.023  27.9141455.020  1.00                 C  
ATOM     67  C   GLY    14      -7.315  27.8901456.398  1.00                 C  
ATOM     68  O   GLY    14      -6.747  26.9101456.855  1.00                 O  
ATOM     69  N   GLN    15      -7.305  29.0771457.032  1.00                 N  
ATOM     70  CA  GLN    15      -6.796  29.4461458.285  1.00                 C  
ATOM     71  C   GLN    15      -7.331  29.0051459.490  1.00                 C  
ATOM     72  O   GLN    15      -8.542  28.8861459.602  1.00                 O  
ATOM     73  CB  GLN    15      -6.803  30.9681458.439  1.00                 C  
ATOM     74  CD  GLN    15      -6.087  32.9791459.789  1.00                 C  
ATOM     75  CG  GLN    15      -6.143  31.4661459.715  1.00                 C  
ATOM     76  OE1 GLN    15      -6.268  33.6671458.785  1.00                 O  
ATOM     77  NE2 GLN    15      -5.835  33.5021460.984  1.00                 N  
ATOM     78  N   ASP    16      -6.486  28.6181460.463  1.00                 N  
ATOM     79  CA  ASP    16      -6.581  28.0371461.834  1.00                 C  
ATOM     80  C   ASP    16      -7.905  28.7901462.578  1.00                 C  
ATOM     81  O   ASP    16      -8.779  29.3471461.934  1.00                 O  
ATOM     82  CB  ASP    16      -5.274  28.2531462.599  1.00                 C  
ATOM     83  CG  ASP    16      -4.133  27.4201462.050  1.00                 C  
ATOM     84  OD1 ASP    16      -4.403  26.4851461.267  1.00                 O  
ATOM     85  OD2 ASP    16      -2.968  27.7011462.403  1.00                 O  
ATOM     86  N   THR    17      -8.023  28.6211463.882  1.00                 N  
ATOM     87  CA  THR    17      -9.131  28.8951464.606  1.00                 C  
ATOM     88  C   THR    17      -8.793  29.4481466.108  1.00                 C  
ATOM     89  O   THR    17      -7.714  29.9981466.302  1.00                 O  
ATOM     90  CB  THR    17     -10.039  27.6581464.738  1.00                 C  
ATOM     91  OG1 THR    17     -11.292  28.0411465.319  1.00                 O  
ATOM     92  CG2 THR    17      -9.388  26.6131465.632  1.00                 C  
ATOM     93  N   GLN    18      -9.694  29.4971467.084  1.00                 N  
ATOM     94  CA  GLN    18      -9.807  30.2611468.219  1.00                 C  
ATOM     95  C   GLN    18     -10.414  29.7671469.686  1.00                 C  
ATOM     96  O   GLN    18     -11.552  29.3741469.805  1.00                 O  
ATOM     97  CB  GLN    18     -10.655  31.5051467.946  1.00                 C  
ATOM     98  CD  GLN    18      -9.579  33.0321469.645  1.00                 C  
ATOM     99  CG  GLN    18     -10.866  32.3921469.161  1.00                 C  
ATOM    100  OE1 GLN    18      -8.911  33.7461468.898  1.00                 O  
ATOM    101  NE2 GLN    18      -9.229  32.7771470.901  1.00                 N  
ATOM    102  N   THR    19      -9.563  29.7671470.742  1.00                 N  
ATOM    103  CA  THR    19      -9.794  29.7871472.130  1.00                 C  
ATOM    104  C   THR    19      -9.962  30.5131473.415  1.00                 C  
ATOM    105  O   THR    19      -9.700  31.7031473.275  1.00                 O  
ATOM    106  CB  THR    19      -8.745  28.9541472.889  1.00                 C  
ATOM    107  OG1 THR    19      -7.451  29.5501472.730  1.00                 O  
ATOM    108  CG2 THR    19      -8.696  27.5341472.344  1.00                 C  
ATOM    109  N   SER    20     -10.108  30.0561474.655  1.00                 N  
ATOM    110  CA  SER    20     -10.120  30.9691475.866  1.00                 C  
ATOM    111  C   SER    20      -9.275  30.3991477.015  1.00                 C  
ATOM    112  O   SER    20      -8.457  29.4961476.839  1.00                 O  
ATOM    113  CB  SER    20     -11.554  31.2041476.345  1.00                 C  
ATOM    114  OG  SER    20     -12.121  30.0131476.863  1.00                 O  
ATOM    115  N   PRO    21      -9.386  31.0651478.166  1.00                 N  
ATOM    116  CA  PRO    21      -8.678  30.8341479.468  1.00                 C  
ATOM    117  C   PRO    21      -9.002  29.2641479.867  1.00                 C  
ATOM    118  O   PRO    21      -9.911  28.5501479.438  1.00                 O  
ATOM    119  CB  PRO    21      -9.305  31.8581480.417  1.00                 C  
ATOM    120  CD  PRO    21     -10.334  32.1891478.281  1.00                 C  
ATOM    121  CG  PRO    21      -9.867  32.9061479.517  1.00                 C  
ATOM    122  N   ARG    22      -8.036  28.8131480.663  1.00                 N  
ATOM    123  CA  ARG    22      -7.545  27.6291481.252  1.00                 C  
ATOM    124  C   ARG    22      -8.165  27.2511482.657  1.00                 C  
ATOM    125  O   ARG    22      -8.663  28.1281483.360  1.00                 O  
ATOM    126  CB  ARG    22      -6.027  27.7061481.425  1.00                 C  
ATOM    127  CD  ARG    22      -3.757  27.8271480.361  1.00                 C  
ATOM    128  NE  ARG    22      -3.002  27.9221479.114  1.00                 N  
ATOM    129  CG  ARG    22      -5.256  27.7831480.117  1.00                 C  
ATOM    130  CZ  ARG    22      -1.675  27.9691479.045  1.00                 C  
ATOM    131  NH1 ARG    22      -1.075  28.0551477.866  1.00                 N  
ATOM    132  NH2 ARG    22      -0.952  27.9291480.156  1.00                 N  
ATOM    133  N   PHE    23      -8.016  25.9961483.091  1.00                 N  
ATOM    134  CA  PHE    23      -8.607  25.7531484.415  1.00                 C  
ATOM    135  C   PHE    23      -7.447  26.0141485.460  1.00                 C  
ATOM    136  O   PHE    23      -6.391  26.5601485.131  1.00                 O  
ATOM    137  CB  PHE    23      -9.173  24.3341484.497  1.00                 C  
ATOM    138  CG  PHE    23     -10.359  24.1021483.605  1.00                 C  
ATOM    139  CZ  PHE    23     -12.557  23.6741481.958  1.00                 C  
ATOM    140  CD1 PHE    23     -10.186  23.7211482.285  1.00                 C  
ATOM    141  CE1 PHE    23     -11.277  23.5081481.464  1.00                 C  
ATOM    142  CD2 PHE    23     -11.646  24.2641484.084  1.00                 C  
ATOM    143  CE2 PHE    23     -12.737  24.0511483.263  1.00                 C  
ATOM    144  N   SER    24      -7.774  25.7781486.728  1.00                 N  
ATOM    145  CA  SER    24      -7.310  26.0901488.021  1.00                 C  
ATOM    146  C   SER    24      -6.996  24.8951488.940  1.00                 C  
ATOM    147  O   SER    24      -7.522  23.7851488.761  1.00                 O  
ATOM    148  CB  SER    24      -8.322  26.9721488.755  1.00                 C  
ATOM    149  OG  SER    24      -8.483  28.2181488.099  1.00                 O  
ATOM    150  N   GLY    25      -6.038  25.0981489.852  1.00                 N  
ATOM    151  CA  GLY    25      -5.093  24.1501490.563  1.00                 C  
ATOM    152  C   GLY    25      -5.576  24.3431492.320  1.00                 C  
ATOM    153  O   GLY    25      -6.761  24.4351492.617  1.00                 O  
ATOM    154  N   PRO    26      -4.720  24.0211493.285  1.00                 N  
ATOM    155  CA  PRO    26      -4.714  23.4641494.481  1.00                 C  
ATOM    156  C   PRO    26      -4.427  23.8781495.869  1.00                 C  
ATOM    157  O   PRO    26      -3.952  24.9031495.596  1.00                 O  
ATOM    158  CB  PRO    26      -3.690  22.3341494.358  1.00                 C  
ATOM    159  CD  PRO    26      -3.513  23.6191492.346  1.00                 C  
ATOM    160  CG  PRO    26      -2.714  22.8231493.340  1.00                 C  
ATOM    161  N   PRO    27      -4.619  23.6941497.162  1.00                 N  
ATOM    162  CA  PRO    27      -4.442  24.6831498.371  1.00                 C  
ATOM    163  C   PRO    27      -3.878  25.0201499.700  1.00                 C  
ATOM    164  O   PRO    27      -3.166  25.9911499.367  1.00                 O  
ATOM    165  CB  PRO    27      -5.868  24.9051498.880  1.00                 C  
ATOM    166  CD  PRO    27      -6.007  23.1211497.290  1.00                 C  
ATOM    167  CG  PRO    27      -6.572  23.6221498.589  1.00                 C  
ATOM    168  N   ARG    28      -3.188  25.1181500.693  1.00                 N  
ATOM    169  CA  ARG    28      -2.791  25.0441502.154  1.00                 C  
ATOM    170  C   ARG    28      -3.130  25.7471503.611  1.00                 C  
ATOM    171  O   ARG    28      -3.766  26.7851503.468  1.00                 O  
ATOM    172  CB  ARG    28      -1.287  25.2731502.313  1.00                 C  
ATOM    173  CD  ARG    28       1.054  24.4581501.919  1.00                 C  
ATOM    174  NE  ARG    28       1.898  23.4221501.328  1.00                 N  
ATOM    175  CG  ARG    28      -0.425  24.1751501.711  1.00                 C  
ATOM    176  CZ  ARG    28       3.226  23.4301501.364  1.00                 C  
ATOM    177  NH1 ARG    28       3.911  22.4451500.799  1.00                 N  
ATOM    178  NH2 ARG    28       3.868  24.4231501.966  1.00                 N  
ATOM    179  N   GLY    29      -2.612  25.5011504.810  1.00                 N  
ATOM    180  CA  GLY    29      -2.616  26.7251505.907  1.00                 C  
ATOM    181  C   GLY    29      -1.739  26.8511507.149  1.00                 C  
ATOM    182  O   GLY    29      -0.770  26.1001507.105  1.00                 O  
ATOM    183  N   HIS    30      -1.928  27.5491508.264  1.00                 N  
ATOM    184  CA  HIS    30      -0.993  27.6311509.502  1.00                 C  
ATOM    185  C   HIS    30      -1.618  27.5271510.846  1.00                 C  
ATOM    186  O   HIS    30      -2.739  27.0591510.977  1.00                 O  
ATOM    187  CB  HIS    30      -0.203  28.9411509.491  1.00                 C  
ATOM    188  CG  HIS    30      -1.062  30.1651509.573  1.00                 C  
ATOM    189  ND1 HIS    30      -1.609  30.6121510.756  1.00                 N  
ATOM    190  CE1 HIS    30      -2.326  31.7241510.514  1.00                 C  
ATOM    191  CD2 HIS    30      -1.552  31.1551508.625  1.00                 C  
ATOM    192  NE2 HIS    30      -2.296  32.0561509.238  1.00                 N  
ATOM    193  N   GLU    31      -0.770  27.6731511.867  1.00                 N  
ATOM    194  CA  GLU    31      -1.007  27.4731513.431  1.00                 C  
ATOM    195  C   GLU    31      -1.090  28.8221514.240  1.00                 C  
ATOM    196  O   GLU    31      -0.109  29.5601514.137  1.00                 O  
ATOM    197  CB  GLU    31       0.102  26.6101514.035  1.00                 C  
ATOM    198  CD  GLU    31       1.019  25.4271516.070  1.00                 C  
ATOM    199  CG  GLU    31      -0.070  26.3261515.518  1.00                 C  
ATOM    200  OE1 GLU    31       1.977  25.1291515.326  1.00                 O  
ATOM    201  OE2 GLU    31       0.915  25.0211517.247  1.00                 O  
ATOM    202  N   PRO    32      -2.100  29.0821515.062  1.00                 N  
ATOM    203  CA  PRO    32      -1.876  30.3211515.869  1.00                 C  
ATOM    204  C   PRO    32      -1.017  29.9271517.184  1.00                 C  
ATOM    205  O   PRO    32      -0.119  29.0871517.126  1.00                 O  
ATOM    206  CB  PRO    32      -3.288  30.8011516.210  1.00                 C  
ATOM    207  CD  PRO    32      -3.549  28.6441515.205  1.00                 C  
ATOM    208  CG  PRO    32      -4.104  29.5531516.266  1.00                 C  
ATOM    209  N   ALA    33      -1.288  30.6641518.251  1.00                 N  
ATOM    210  CA  ALA    33      -0.628  30.5131519.468  1.00                 C  
ATOM    211  C   ALA    33      -1.302  30.3251520.648  1.00                 C  
ATOM    212  O   ALA    33      -2.346  30.9721520.648  1.00                 O  
ATOM    213  CB  ALA    33       0.260  31.7171519.743  1.00                 C  
ATOM    214  N   SER    34      -0.838  29.6631521.706  1.00                 N  
ATOM    215  CA  SER    34      -1.479  29.4091523.009  1.00                 C  
ATOM    216  C   SER    34      -2.844  29.9581523.216  1.00                 C  
ATOM    217  O   SER    34      -2.956  31.1721523.388  1.00                 O  
ATOM    218  CB  SER    34      -0.612  29.9501524.147  1.00                 C  
ATOM    219  OG  SER    34      -1.235  29.7471525.404  1.00                 O  
ATOM    220  N   SER    35      -3.872  29.1141523.269  1.00                 N  
ATOM    221  CA  SER    35      -5.243  29.7331523.427  1.00                 C  
ATOM    222  C   SER    35      -5.888  29.4391524.776  1.00                 C  
ATOM    223  O   SER    35      -5.879  28.2921525.225  1.00                 O  
ATOM    224  CB  SER    35      -6.179  29.2521522.317  1.00                 C  
ATOM    225  OG  SER    35      -7.493  29.7461522.508  1.00                 O  
ATOM    226  N   ASP    36      -6.428  30.4681525.424  1.00                 N  
ATOM    227  CA  ASP    36      -7.069  30.2871526.713  1.00                 C  
ATOM    228  C   ASP    36      -6.306  29.5031527.798  1.00                 C  
ATOM    229  O   ASP    36      -5.606  28.5391527.478  1.00                 O  
ATOM    230  CB  ASP    36      -8.418  29.5841526.547  1.00                 C  
ATOM    231  CG  ASP    36      -9.445  30.4531525.847  1.00                 C  
ATOM    232  OD1 ASP    36      -9.205  31.6721525.722  1.00                 O  
ATOM    233  OD2 ASP    36     -10.489  29.9141525.424  1.00                 O  
ATOM    234  N   ALA    37      -6.428  29.9221529.055  1.00                 N  
ATOM    235  CA  ALA    37      -5.805  29.1791530.122  1.00                 C  
ATOM    236  C   ALA    37      -6.715  28.9451531.279  1.00                 C  
ATOM    237  O   ALA    37      -7.896  29.2691531.196  1.00                 O  
ATOM    238  CB  ALA    37      -4.556  29.8971530.609  1.00                 C  
ATOM    239  N   GLN    38      -6.201  28.3151532.326  1.00                 N  
ATOM    240  CA  GLN    38      -6.948  27.8031533.474  1.00                 C  
ATOM    241  C   GLN    38      -7.619  28.9471534.263  1.00                 C  
ATOM    242  O   GLN    38      -7.261  30.1211534.144  1.00                 O  
ATOM    243  CB  GLN    38      -6.028  27.0011534.397  1.00                 C  
ATOM    244  CD  GLN    38      -4.115  27.0181536.046  1.00                 C  
ATOM    245  CG  GLN    38      -4.999  27.8441535.132  1.00                 C  
ATOM    246  OE1 GLN    38      -3.077  26.5071535.625  1.00                 O  
ATOM    247  NE2 GLN    38      -4.524  26.8851537.302  1.00                 N  
ATOM    248  N   ARG    39      -8.624  28.5731535.065  1.00                 N  
ATOM    249  CA  ARG    39      -9.405  29.4791535.839  1.00                 C  
ATOM    250  C   ARG    39      -8.883  30.1981537.041  1.00                 C  
ATOM    251  O   ARG    39      -8.003  31.0631536.966  1.00                 O  
ATOM    252  CB  ARG    39     -10.662  28.7861536.368  1.00                 C  
ATOM    253  CD  ARG    39     -12.880  27.7171535.881  1.00                 C  
ATOM    254  NE  ARG    39     -13.868  27.3771534.860  1.00                 N  
ATOM    255  CG  ARG    39     -11.678  28.4381535.292  1.00                 C  
ATOM    256  CZ  ARG    39     -14.958  26.6501535.087  1.00                 C  
ATOM    257  NH1 ARG    39     -15.801  26.3921534.097  1.00                 N  
ATOM    258  NH2 ARG    39     -15.202  26.1841536.304  1.00                 N  
ATOM    259  N   GLY    40      -9.360  29.7671538.208  1.00                 N  
ATOM    260  CA  GLY    40      -8.836  30.4001539.482  1.00                 C  
ATOM    261  C   GLY    40      -8.528  29.0641540.295  1.00                 C  
ATOM    262  O   GLY    40      -8.920  27.9521539.937  1.00                 O  
ATOM    263  N   ARG    41      -7.711  29.2441541.341  1.00                 N  
ATOM    264  CA  ARG    41      -7.255  28.2581542.193  1.00                 C  
ATOM    265  C   ARG    41      -7.787  28.7181543.774  1.00                 C  
ATOM    266  O   ARG    41      -8.099  29.7521544.397  1.00                 O  
ATOM    267  CB  ARG    41      -5.734  28.1241542.093  1.00                 C  
ATOM    268  CD  ARG    41      -3.726  27.5361540.707  1.00                 C  
ATOM    269  NE  ARG    41      -3.232  27.1151539.398  1.00                 N  
ATOM    270  CG  ARG    41      -5.240  27.6611540.732  1.00                 C  
ATOM    271  CZ  ARG    41      -1.952  26.9001539.116  1.00                 C  
ATOM    272  NH1 ARG    41      -1.596  26.5191537.897  1.00                 N  
ATOM    273  NH2 ARG    41      -1.029  27.0691540.054  1.00                 N  
ATOM    274  N   PHE    42      -8.084  27.4891544.194  1.00                 N  
ATOM    275  CA  PHE    42      -8.602  26.7831545.427  1.00                 C  
ATOM    276  C   PHE    42      -7.463  26.7021546.385  1.00                 C  
ATOM    277  O   PHE    42      -6.313  26.8601545.961  1.00                 O  
ATOM    278  CB  PHE    42      -9.156  25.4041545.062  1.00                 C  
ATOM    279  CG  PHE    42     -10.442  25.4541544.286  1.00                 C  
ATOM    280  CZ  PHE    42     -12.824  25.5471542.857  1.00                 C  
ATOM    281  CD1 PHE    42     -10.445  25.2801542.913  1.00                 C  
ATOM    282  CE1 PHE    42     -11.628  25.3261542.200  1.00                 C  
ATOM    283  CD2 PHE    42     -11.647  25.6741544.929  1.00                 C  
ATOM    284  CE2 PHE    42     -12.829  25.7201544.216  1.00                 C  
ATOM    285  N   ARG    43      -7.687  26.8051547.692  1.00                 N  
ATOM    286  CA  ARG    43      -6.721  26.9041548.729  1.00                 C  
ATOM    287  C   ARG    43      -5.588  26.0371549.136  1.00                 C  
ATOM    288  O   ARG    43      -5.443  24.9191548.616  1.00                 O  
ATOM    289  CB  ARG    43      -7.407  26.9931550.094  1.00                 C  
ATOM    290  CD  ARG    43      -8.774  25.8761551.877  1.00                 C  
ATOM    291  NE  ARG    43      -9.412  24.6401552.325  1.00                 N  
ATOM    292  CG  ARG    43      -8.094  25.7091550.528  1.00                 C  
ATOM    293  CZ  ARG    43      -8.794  23.6881553.017  1.00                 C  
ATOM    294  NH1 ARG    43      -9.456  22.5981553.381  1.00                 N  
ATOM    295  NH2 ARG    43      -7.517  23.8291553.343  1.00                 N  
ATOM    296  N   PRO    44      -4.679  26.5691549.962  1.00                 N  
ATOM    297  CA  PRO    44      -3.334  26.2181550.323  1.00                 C  
ATOM    298  C   PRO    44      -3.297  25.6581551.590  1.00                 C  
ATOM    299  O   PRO    44      -3.354  24.5311551.115  1.00                 O  
ATOM    300  CB  PRO    44      -2.578  27.5471550.270  1.00                 C  
ATOM    301  CD  PRO    44      -4.890  28.0741549.946  1.00                 C  
ATOM    302  CG  PRO    44      -3.615  28.5791550.561  1.00                 C  
ATOM    303  N   ARG    45      -2.573  25.9681552.673  1.00                 N  
ATOM    304  CA  ARG    45      -1.351  25.1481553.393  1.00                 C  
ATOM    305  C   ARG    45      -1.481  26.0511554.741  1.00                 C  
ATOM    306  O   ARG    45      -1.204  27.2511554.706  1.00                 O  
ATOM    307  CB  ARG    45      -0.079  25.2321552.547  1.00                 C  
ATOM    308  CD  ARG    45       2.283  24.4751552.161  1.00                 C  
ATOM    309  NE  ARG    45       3.414  23.7081552.677  1.00                 N  
ATOM    310  CG  ARG    45       1.083  24.4151553.091  1.00                 C  
ATOM    311  CZ  ARG    45       4.603  23.6421552.088  1.00                 C  
ATOM    312  NH1 ARG    45       5.574  22.9191552.630  1.00                 N  
ATOM    313  NH2 ARG    45       4.820  24.2981550.956  1.00                 N  
ATOM    314  N   PHE    46      -1.857  25.4351555.856  1.00                 N  
ATOM    315  CA  PHE    46      -1.840  26.2451557.020  1.00                 C  
ATOM    316  C   PHE    46      -0.445  26.3671557.704  1.00                 C  
ATOM    317  O   PHE    46       0.580  26.1801557.070  1.00                 O  
ATOM    318  CB  PHE    46      -2.835  25.7161558.055  1.00                 C  
ATOM    319  CG  PHE    46      -4.271  25.8441557.636  1.00                 C  
ATOM    320  CZ  PHE    46      -6.930  26.0861556.862  1.00                 C  
ATOM    321  CD1 PHE    46      -4.879  24.8531556.885  1.00                 C  
ATOM    322  CE1 PHE    46      -6.201  24.9701556.499  1.00                 C  
ATOM    323  CD2 PHE    46      -5.015  26.9551557.991  1.00                 C  
ATOM    324  CE2 PHE    46      -6.337  27.0731557.605  1.00                 C  
ATOM    325  N   GLY    47      -0.406  26.6741558.987  1.00                 N  
ATOM    326  CA  GLY    47       0.907  26.7361559.660  1.00                 C  
ATOM    327  C   GLY    47       0.535  26.4471561.276  1.00                 C  
ATOM    328  O   GLY    47      -0.488  25.8751561.657  1.00                 O  
ATOM    329  N   PHE    48       1.606  26.6341562.093  1.00                 N  
ATOM    330  CA  PHE    48       1.766  26.5071563.449  1.00                 C  
ATOM    331  C   PHE    48       1.108  26.8491564.822  1.00                 C  
ATOM    332  O   PHE    48       0.307  27.7731564.740  1.00                 O  
ATOM    333  CB  PHE    48       3.092  27.1291563.893  1.00                 C  
ATOM    334  CG  PHE    48       3.190  28.6031563.625  1.00                 C  
ATOM    335  CZ  PHE    48       3.374  31.3311563.123  1.00                 C  
ATOM    336  CD1 PHE    48       2.698  29.5211564.536  1.00                 C  
ATOM    337  CE1 PHE    48       2.788  30.8781564.290  1.00                 C  
ATOM    338  CD2 PHE    48       3.773  29.0731562.461  1.00                 C  
ATOM    339  CE2 PHE    48       3.863  30.4301562.215  1.00                 C  
ATOM    340  N   ARG    49       1.480  26.4621566.038  1.00                 N  
ATOM    341  CA  ARG    49       0.954  27.2441567.201  1.00                 C  
ATOM    342  C   ARG    49       1.664  27.6361568.510  1.00                 C  
ATOM    343  O   ARG    49       2.744  27.0601568.581  1.00                 O  
ATOM    344  CB  ARG    49      -0.296  26.5751567.775  1.00                 C  
ATOM    345  CD  ARG    49      -2.049  27.8801566.540  1.00                 C  
ATOM    346  NE  ARG    49      -3.238  27.8161565.694  1.00                 N  
ATOM    347  CG  ARG    49      -1.463  26.5021566.804  1.00                 C  
ATOM    348  CZ  ARG    49      -3.212  27.8511564.365  1.00                 C  
ATOM    349  NH1 ARG    49      -4.344  27.7871563.678  1.00                 N  
ATOM    350  NH2 ARG    49      -2.053  27.9481563.727  1.00                 N  
ATOM    351  N   PRO    50       1.180  28.1781569.623  1.00                 N  
ATOM    352  CA  PRO    50       1.989  27.9531570.912  1.00                 C  
ATOM    353  C   PRO    50       1.638  28.2361572.103  1.00                 C  
ATOM    354  O   PRO    50       0.517  28.4721571.905  1.00                 O  
ATOM    355  CB  PRO    50       3.262  28.7751570.698  1.00                 C  
ATOM    356  CD  PRO    50       1.823  29.2641568.849  1.00                 C  
ATOM    357  CG  PRO    50       2.850  29.8661569.767  1.00                 C  
ATOM    358  N   PRO    51       1.969  28.2011573.381  1.00                 N  
ATOM    359  CA  PRO    51       1.219  28.0031574.716  1.00                 C  
ATOM    360  C   PRO    51       0.954  29.5111575.480  1.00                 C  
ATOM    361  O   PRO    51       1.138  30.6701575.039  1.00                 O  
ATOM    362  CB  PRO    51       2.150  27.1061575.534  1.00                 C  
ATOM    363  CD  PRO    51       3.393  27.7481573.592  1.00                 C  
ATOM    364  CG  PRO    51       3.520  27.4611575.062  1.00                 C  
ATOM    365  N   PHE    52       0.697  29.2051576.798  1.00                 N  
ATOM    366  CA  PHE    52       0.651  30.2231577.803  1.00                 C  
ATOM    367  C   PHE    52       1.327  29.3951578.937  1.00                 C  
ATOM    368  O   PHE    52       1.250  28.1551579.168  1.00                 O  
ATOM    369  CB  PHE    52      -0.790  30.6831578.035  1.00                 C  
ATOM    370  CG  PHE    52      -1.441  31.2741576.817  1.00                 C  
ATOM    371  CZ  PHE    52      -2.643  32.3741574.565  1.00                 C  
ATOM    372  CD1 PHE    52      -2.115  30.4691575.915  1.00                 C  
ATOM    373  CE1 PHE    52      -2.714  31.0131574.794  1.00                 C  
ATOM    374  CD2 PHE    52      -1.379  32.6341576.573  1.00                 C  
ATOM    375  CE2 PHE    52      -1.978  33.1781575.452  1.00                 C  
ATOM    376  N   PHE    53       2.092  30.1981579.655  1.00                 N  
ATOM    377  CA  PHE    53       2.954  29.9971580.832  1.00                 C  
ATOM    378  C   PHE    53       2.589  28.8891581.756  1.00                 C  
ATOM    379  O   PHE    53       3.422  28.0061581.915  1.00                 O  
ATOM    380  CB  PHE    53       3.017  31.2731581.674  1.00                 C  
ATOM    381  CG  PHE    53       3.866  31.1441582.906  1.00                 C  
ATOM    382  CZ  PHE    53       5.432  30.9061585.190  1.00                 C  
ATOM    383  CD1 PHE    53       5.246  31.2231582.825  1.00                 C  
ATOM    384  CE1 PHE    53       6.027  31.1041583.959  1.00                 C  
ATOM    385  CD2 PHE    53       3.286  30.9451584.146  1.00                 C  
ATOM    386  CE2 PHE    53       4.068  30.8271585.280  1.00                 C  
ATOM    387  N   GLU    54       1.407  28.9261582.391  1.00                 N  
ATOM    388  CA  GLU    54       0.977  27.9081583.318  1.00                 C  
ATOM    389  C   GLU    54       0.009  28.2971584.367  1.00                 C  
ATOM    390  O   GLU    54       0.089  29.4161584.860  1.00                 O  
ATOM    391  CB  GLU    54       2.180  27.3011584.043  1.00                 C  
ATOM    392  CD  GLU    54       1.331  26.4641586.270  1.00                 C  
ATOM    393  CG  GLU    54       1.844  26.0871584.894  1.00                 C  
ATOM    394  OE1 GLU    54       1.742  27.5251586.787  1.00                 O  
ATOM    395  OE2 GLU    54       0.520  25.6991586.832  1.00                 O  
ATOM    396  N   GLY    55      -0.871  27.3871584.768  1.00                 N  
ATOM    397  CA  GLY    55      -1.864  27.6331585.828  1.00                 C  
ATOM    398  C   GLY    55      -1.688  28.2891587.258  1.00                 C  
ATOM    399  O   GLY    55      -2.599  28.2131588.076  1.00                 O  
ATOM    400  N   GLY    56      -0.589  28.9911587.486  1.00                 N  
ATOM    401  CA  GLY    56      -0.631  29.6771588.786  1.00                 C  
ATOM    402  C   GLY    56      -0.512  29.1081590.143  1.00                 C  
ATOM    403  O   GLY    56      -1.452  28.4231590.559  1.00                 O  
ATOM    404  N   LEU    57       0.634  29.2521590.809  1.00                 N  
ATOM    405  CA  LEU    57       0.844  28.6831592.144  1.00                 C  
ATOM    406  C   LEU    57      -0.210  29.2711593.089  1.00                 C  
ATOM    407  O   LEU    57      -0.443  30.4881593.137  1.00                 O  
ATOM    408  CB  LEU    57       2.264  28.9751592.633  1.00                 C  
ATOM    409  CG  LEU    57       2.655  28.3661593.982  1.00                 C  
ATOM    410  CD1 LEU    57       2.696  26.8481593.894  1.00                 C  
ATOM    411  CD2 LEU    57       3.999  28.9061594.446  1.00                 C  
ATOM    412  N   GLY    58      -0.854  28.3721593.808  1.00                 N  
ATOM    413  CA  GLY    58      -1.857  28.6711594.816  1.00                 C  
ATOM    414  C   GLY    58      -1.610  29.4271596.139  1.00                 C  
ATOM    415  O   GLY    58      -0.505  29.6201596.653  1.00                 O  
ATOM    416  N   GLY    59      -1.646  30.7621596.083  1.00                 N  
ATOM    417  CA  GLY    59      -1.471  31.6501597.246  1.00                 C  
ATOM    418  C   GLY    59      -2.253  31.2501598.504  1.00                 C  
ATOM    419  O   GLY    59      -1.717  31.2541599.616  1.00                 O  
ATOM    420  N   PRO    60      -3.528  30.8991598.357  1.00                 N  
ATOM    421  CA  PRO    60      -4.305  30.3481599.484  1.00                 C  
ATOM    422  C   PRO    60      -3.689  29.1541600.259  1.00                 C  
ATOM    423  O   PRO    60      -4.175  28.7961601.336  1.00                 O  
ATOM    424  CB  PRO    60      -5.616  29.8921598.841  1.00                 C  
ATOM    425  CD  PRO    60      -4.357  30.9301597.090  1.00                 C  
ATOM    426  CG  PRO    60      -5.750  30.7421597.622  1.00                 C  
ATOM    427  N   PHE    61      -2.628  28.5131599.754  1.00                 N  
ATOM    428  CA  PHE    61      -1.829  27.5831600.576  1.00                 C  
ATOM    429  C   PHE    61      -1.442  28.1861601.917  1.00                 C  
ATOM    430  O   PHE    61      -1.329  27.4891602.929  1.00                 O  
ATOM    431  CB  PHE    61      -0.566  27.1551599.826  1.00                 C  
ATOM    432  CG  PHE    61       0.300  26.1981600.594  1.00                 C  
ATOM    433  CZ  PHE    61       1.906  24.4311602.017  1.00                 C  
ATOM    434  CD1 PHE    61      -0.026  24.8551600.669  1.00                 C  
ATOM    435  CE1 PHE    61       0.770  23.9731601.376  1.00                 C  
ATOM    436  CD2 PHE    61       1.440  26.6391601.242  1.00                 C  
ATOM    437  CE2 PHE    61       2.236  25.7581601.949  1.00                 C  
ATOM    438  N   GLY    62      -1.231  29.5001601.950  1.00                 N  
ATOM    439  CA  GLY    62      -0.837  30.1911603.176  1.00                 C  
ATOM    440  C   GLY    62      -1.934  30.2891604.264  1.00                 C  
ATOM    441  O   GLY    62      -1.682  30.6271605.423  1.00                 O  
ATOM    442  N   GLY    63      -3.168  29.9861603.866  1.00                 N  
ATOM    443  CA  GLY    63      -4.302  29.9451604.778  1.00                 C  
ATOM    444  C   GLY    63      -4.317  28.6671605.594  1.00                 C  
ATOM    445  O   GLY    63      -5.049  28.5421606.579  1.00                 O  
ATOM    446  N   GLY    64      -3.506  27.6831605.201  1.00                 N  
ATOM    447  CA  GLY    64      -3.426  26.4331605.960  1.00                 C  
ATOM    448  C   GLY    64      -2.623  26.6501607.241  1.00                 C  
ATOM    449  O   GLY    64      -1.390  26.6041607.266  1.00                 O  
ATOM    450  N   PRO    65      -3.418  26.8501608.389  1.00                 N  
ATOM    451  CA  PRO    65      -2.700  27.2391609.568  1.00                 C  
ATOM    452  C   PRO    65      -2.069  26.1161610.316  1.00                 C  
ATOM    453  O   PRO    65      -2.283  24.9791609.948  1.00                 O  
ATOM    454  CB  PRO    65      -3.760  27.9151610.441  1.00                 C  
ATOM    455  CD  PRO    65      -4.961  26.9071608.632  1.00                 C  
ATOM    456  CG  PRO    65      -5.029  27.2061610.104  1.00                 C  
ATOM    457  N   GLY    66      -1.288  26.3811611.351  1.00                 N  
ATOM    458  CA  GLY    66      -0.602  25.3571612.116  1.00                 C  
ATOM    459  C   GLY    66      -1.150  24.6711613.441  1.00                 C  
ATOM    460  O   GLY    66      -1.983  23.7791613.609  1.00                 O  
ATOM    461  N   GLY    67      -0.543  25.2791614.457  1.00                 N  
ATOM    462  CA  GLY    67      -1.126  24.8311615.843  1.00                 C  
ATOM    463  C   GLY    67      -0.914  26.1121616.830  1.00                 C  
ATOM    464  O   GLY    67      -0.070  26.9911616.626  1.00                 O  
ATOM    465  N   PRO    68      -1.672  26.0601617.924  1.00                 N  
ATOM    466  CA  PRO    68      -1.532  27.0811618.878  1.00                 C  
ATOM    467  C   PRO    68      -0.367  26.8351619.913  1.00                 C  
ATOM    468  O   PRO    68      -0.197  27.5751620.885  1.00                 O  
ATOM    469  CB  PRO    68      -2.883  27.1041619.596  1.00                 C  
ATOM    470  CD  PRO    68      -2.862  25.0721618.332  1.00                 C  
ATOM    471  CG  PRO    68      -3.311  25.6761619.633  1.00                 C  
ATOM    472  N   PHE    69       0.477  25.8571619.607  1.00                 N  
ATOM    473  CA  PHE    69       1.791  25.9241620.313  1.00                 C  
ATOM    474  C   PHE    69       1.546  25.3811621.688  1.00                 C  
ATOM    475  O   PHE    69       0.470  25.6331622.240  1.00                 O  
ATOM    476  CB  PHE    69       2.319  27.3601620.327  1.00                 C  
ATOM    477  CG  PHE    69       2.645  27.8991618.963  1.00                 C  
ATOM    478  CZ  PHE    69       3.254  28.8941616.440  1.00                 C  
ATOM    479  CD1 PHE    69       1.708  28.6251618.248  1.00                 C  
ATOM    480  CE1 PHE    69       2.008  29.1211616.994  1.00                 C  
ATOM    481  CD2 PHE    69       3.888  27.6801618.396  1.00                 C  
ATOM    482  CE2 PHE    69       4.187  28.1761617.141  1.00                 C  
ATOM    483  N   ALA    70       2.306  24.4051622.177  1.00                 N  
ATOM    484  CA  ALA    70       2.007  23.7301623.409  1.00                 C  
ATOM    485  C   ALA    70       1.687  24.0341624.803  1.00                 C  
ATOM    486  O   ALA    70       1.660  25.2301625.110  1.00                 O  
ATOM    487  CB  ALA    70       3.138  22.7851623.784  1.00                 C  
ATOM    488  N   ARG    71       1.286  23.0851625.628  1.00                 N  
ATOM    489  CA  ARG    71       1.107  23.3071627.078  1.00                 C  
ATOM    490  C   ARG    71       2.631  23.5061627.417  1.00                 C  
ATOM    491  O   ARG    71       3.376  22.5851627.064  1.00                 O  
ATOM    492  CB  ARG    71       0.393  22.1151627.718  1.00                 C  
ATOM    493  CD  ARG    71      -0.740  21.1351629.732  1.00                 C  
ATOM    494  NE  ARG    71      -1.078  21.3101631.143  1.00                 N  
ATOM    495  CG  ARG    71       0.059  22.3091629.189  1.00                 C  
ATOM    496  CZ  ARG    71      -1.789  20.4411631.854  1.00                 C  
ATOM    497  NH1 ARG    71      -2.047  20.6831633.132  1.00                 N  
ATOM    498  NH2 ARG    71      -2.240  19.3311631.286  1.00                 N  
ATOM    499  N   GLY    72       3.083  24.5661628.062  1.00                 N  
ATOM    500  CA  GLY    72       4.126  25.1611628.519  1.00                 C  
ATOM    501  C   GLY    72       5.085  24.5221629.619  1.00                 C  
ATOM    502  O   GLY    72       4.861  23.4511630.198  1.00                 O  
ATOM    503  N   PRO    73       6.195  25.2301629.799  1.00                 N  
ATOM    504  CA  PRO    73       7.358  24.8581630.613  1.00                 C  
ATOM    505  C   PRO    73       7.028  25.4571632.174  1.00                 C  
ATOM    506  O   PRO    73       6.508  26.5611632.348  1.00                 O  
ATOM    507  CB  PRO    73       8.532  25.5511629.919  1.00                 C  
ATOM    508  CD  PRO    73       6.535  26.3641628.882  1.00                 C  
ATOM    509  CG  PRO    73       7.930  26.7571629.280  1.00                 C  
ATOM    510  N   GLY    74       7.307  24.5661633.125  1.00                 N  
ATOM    511  CA  GLY    74       7.493  24.5941634.598  1.00                 C  
ATOM    512  C   GLY    74       6.458  25.3461635.939  1.00                 C  
ATOM    513  O   GLY    74       5.667  26.2201635.602  1.00                 O  
ATOM    514  N   GLY    75       6.562  25.0761637.237  1.00                 N  
ATOM    515  CA  GLY    75       5.986  26.1271638.162  1.00                 C  
ATOM    516  C   GLY    75       6.132  26.3391639.947  1.00                 C  
ATOM    517  O   GLY    75       7.108  25.6901640.309  1.00                 O  
ATOM    518  N   LEU    76       5.431  26.9711640.883  1.00                 N  
ATOM    519  CA  LEU    76       5.688  27.0591642.431  1.00                 C  
ATOM    520  C   LEU    76       4.952  26.6111644.100  1.00                 C  
ATOM    521  O   LEU    76       3.805  26.2491643.862  1.00                 O  
ATOM    522  CB  LEU    76       5.872  28.5161642.862  1.00                 C  
ATOM    523  CG  LEU    76       7.024  29.2771642.202  1.00                 C  
ATOM    524  CD1 LEU    76       7.010  30.7391642.621  1.00                 C  
ATOM    525  CD2 LEU    76       8.359  28.6391642.551  1.00                 C  
ATOM    526  N   PHE    77       5.286  26.8081645.371  1.00                 N  
ATOM    527  CA  PHE    77       4.030  26.9091646.602  1.00                 C  
ATOM    528  C   PHE    77       3.894  27.5541648.321  1.00                 C  
ATOM    529  O   PHE    77       4.975  28.0931648.532  1.00                 O  
ATOM    530  CB  PHE    77       3.488  25.5161646.930  1.00                 C  
ATOM    531  CG  PHE    77       4.515  24.5881647.513  1.00                 C  
ATOM    532  CZ  PHE    77       6.418  22.8691648.585  1.00                 C  
ATOM    533  CD1 PHE    77       4.677  24.4851648.884  1.00                 C  
ATOM    534  CE1 PHE    77       5.622  23.6311649.420  1.00                 C  
ATOM    535  CD2 PHE    77       5.319  23.8191646.691  1.00                 C  
ATOM    536  CE2 PHE    77       6.264  22.9651647.227  1.00                 C  
ATOM    537  N   GLY    78       3.053  27.4381649.344  1.00                 N  
ATOM    538  CA  GLY    78       3.369  27.8731651.039  1.00                 C  
ATOM    539  C   GLY    78       2.740  27.8481652.677  1.00                 C  
ATOM    540  O   GLY    78       1.741  28.5281652.728  1.00                 O  
ATOM    541  N   GLU    79       3.069  27.0151653.696  1.00                 N  
ATOM    542  CA  GLU    79       2.501  27.2181655.425  1.00                 C  
ATOM    543  C   GLU    79       2.928  27.4771657.030  1.00                 C  
ATOM    544  O   GLU    79       4.145  27.6221657.053  1.00                 O  
ATOM    545  CB  GLU    79       1.693  25.9971655.870  1.00                 C  
ATOM    546  CD  GLU    79      -0.373  24.5771655.567  1.00                 C  
ATOM    547  CG  GLU    79       0.411  25.7811655.084  1.00                 C  
ATOM    548  OE1 GLU    79       0.134  23.8541656.451  1.00                 O  
ATOM    549  OE2 GLU    79      -1.494  24.3561655.063  1.00                 O  
ATOM    550  N   GLY    80       2.298  27.3611658.195  1.00                 N  
ATOM    551  CA  GLY    80       3.040  27.3211659.805  1.00                 C  
ATOM    552  C   GLY    80       2.665  26.3501661.025  1.00                 C  
ATOM    553  O   GLY    80       2.515  25.1751660.712  1.00                 O  
ATOM    554  N   PRO    81       2.686  26.6461662.321  1.00                 N  
ATOM    555  CA  PRO    81       2.839  25.8861663.764  1.00                 C  
ATOM    556  C   PRO    81       2.228  25.3411664.787  1.00                 C  
ATOM    557  O   PRO    81       2.114  24.1721664.364  1.00                 O  
ATOM    558  CB  PRO    81       3.605  26.8881664.631  1.00                 C  
ATOM    559  CD  PRO    81       2.930  28.1041662.683  1.00                 C  
ATOM    560  CG  PRO    81       3.127  28.2231664.168  1.00                 C  
ATOM    561  N   GLY    82       1.514  24.8791665.653  1.00                 N  
ATOM    562  CA  GLY    82       0.683  24.7941667.018  1.00                 C  
ATOM    563  C   GLY    82       0.836  23.6141668.126  1.00                 C  
ATOM    564  O   GLY    82       0.206  22.6391667.787  1.00                 O  
ATOM    565  N   GLY    83       1.449  23.6631669.336  1.00                 N  
ATOM    566  CA  GLY    83       1.110  22.9491670.481  1.00                 C  
ATOM    567  C   GLY    83       0.383  23.1201671.786  1.00                 C  
ATOM    568  O   GLY    83      -0.786  23.4751671.683  1.00                 O  
ATOM    569  N   LEU    84       0.796  22.6921672.975  1.00                 N  
ATOM    570  CA  LEU    84       0.251  22.1651674.198  1.00                 C  
ATOM    571  C   LEU    84       0.396  23.1471675.351  1.00                 C  
ATOM    572  O   LEU    84       1.010  24.2171675.260  1.00                 O  
ATOM    573  CB  LEU    84       0.928  20.8411674.560  1.00                 C  
ATOM    574  CG  LEU    84       0.828  19.7231673.521  1.00                 C  
ATOM    575  CD1 LEU    84       1.629  18.5071673.961  1.00                 C  
ATOM    576  CD2 LEU    84      -0.624  19.3401673.280  1.00                 C  
ATOM    577  N   GLY    85      -0.225  22.7541676.458  1.00                 N  
ATOM    578  CA  GLY    85      -0.290  23.5541677.732  1.00                 C  
ATOM    579  C   GLY    85       1.086  23.1801678.664  1.00                 C  
ATOM    580  O   GLY    85       1.797  22.1731678.675  1.00                 O  
ATOM    581  N   PRO    86       1.367  24.2491679.396  1.00                 N  
ATOM    582  CA  PRO    86       2.434  24.4061680.259  1.00                 C  
ATOM    583  C   PRO    86       1.876  23.9431681.597  1.00                 C  
ATOM    584  O   PRO    86       0.757  24.3421681.960  1.00                 O  
ATOM    585  CB  PRO    86       2.755  25.9001680.183  1.00                 C  
ATOM    586  CD  PRO    86       0.705  25.5681678.993  1.00                 C  
ATOM    587  CG  PRO    86       1.450  26.5461679.858  1.00                 C  
ATOM    588  N   GLN    87       2.626  23.1061682.308  1.00                 N  
ATOM    589  CA  GLN    87       2.104  22.5821683.580  1.00                 C  
ATOM    590  C   GLN    87       1.673  23.6081684.636  1.00                 C  
ATOM    591  O   GLN    87       1.803  24.8131684.444  1.00                 O  
ATOM    592  CB  GLN    87       3.135  21.6701684.247  1.00                 C  
ATOM    593  CD  GLN    87       5.358  21.4651685.429  1.00                 C  
ATOM    594  CG  GLN    87       4.366  22.3981684.762  1.00                 C  
ATOM    595  OE1 GLN    87       6.169  20.8241684.760  1.00                 O  
ATOM    596  NE2 GLN    87       5.296  21.3861686.754  1.00                 N  
ATOM    597  N   PHE    88       1.148  23.1021685.748  1.00                 N  
ATOM    598  CA  PHE    88       0.657  23.9771686.806  1.00                 C  
ATOM    599  C   PHE    88       1.816  24.2201687.816  1.00                 C  
ATOM    600  O   PHE    88       2.736  23.4461688.036  1.00                 O  
ATOM    601  CB  PHE    88      -0.565  23.3591687.489  1.00                 C  
ATOM    602  CG  PHE    88      -1.786  23.3091686.617  1.00                 C  
ATOM    603  CZ  PHE    88      -4.049  23.2241685.004  1.00                 C  
ATOM    604  CD1 PHE    88      -2.149  22.1381685.974  1.00                 C  
ATOM    605  CE1 PHE    88      -3.273  22.0931685.172  1.00                 C  
ATOM    606  CD2 PHE    88      -2.573  24.4331686.438  1.00                 C  
ATOM    607  CE2 PHE    88      -3.697  24.3881685.636  1.00                 C  
ATOM    608  N   GLY    89       1.760  25.4371688.388  1.00                 N  
ATOM    609  CA  GLY    89       2.532  26.0631689.370  1.00                 C  
ATOM    610  C   GLY    89       2.939  25.2701690.553  1.00                 C  
ATOM    611  O   GLY    89       2.400  24.1861690.758  1.00                 O  
ATOM    612  N   GLU    90       3.902  25.7601691.328  1.00                 N  
ATOM    613  CA  GLU    90       4.426  25.0421692.502  1.00                 C  
ATOM    614  C   GLU    90       3.632  24.3271693.590  1.00                 C  
ATOM    615  O   GLU    90       2.907  23.3451693.390  1.00                 O  
ATOM    616  CB  GLU    90       5.296  25.9691693.353  1.00                 C  
ATOM    617  CD  GLU    90       6.927  24.2291694.184  1.00                 C  
ATOM    618  CG  GLU    90       5.920  25.2961694.564  1.00                 C  
ATOM    619  OE1 GLU    90       7.423  24.2621693.038  1.00                 O  
ATOM    620  OE2 GLU    90       7.220  23.3591695.031  1.00                 O  
ATOM    621  N   GLY    91       3.710  24.9251694.777  1.00                 N  
ATOM    622  CA  GLY    91       2.864  24.3211695.891  1.00                 C  
ATOM    623  C   GLY    91       2.248  25.8131696.624  1.00                 C  
ATOM    624  O   GLY    91       2.757  26.9341696.646  1.00                 O  
ATOM    625  N   GLY    92       1.042  25.5621697.120  1.00                 N  
ATOM    626  CA  GLY    92       0.438  26.4951697.845  1.00                 C  
ATOM    627  C   GLY    92       0.752  26.6271699.272  1.00                 C  
ATOM    628  O   GLY    92       1.575  25.8591699.760  1.00                 O  
ATOM    629  N   VAL    93       0.196  27.6251699.954  1.00                 N  
ATOM    630  CA  VAL    93       0.460  27.9171701.369  1.00                 C  
ATOM    631  C   VAL    93      -0.274  26.8971702.330  1.00                 C  
ATOM    632  O   VAL    93      -1.163  26.1391701.934  1.00                 O  
ATOM    633  CB  VAL    93       0.043  29.3531701.736  1.00                 C  
ATOM    634  CG1 VAL    93       0.824  30.3631700.910  1.00                 C  
ATOM    635  CG2 VAL    93      -1.454  29.5401701.538  1.00                 C  
ATOM    636  N   GLY    94       0.198  26.8711703.583  1.00                 N  
ATOM    637  CA  GLY    94      -0.291  26.0351704.583  1.00                 C  
ATOM    638  C   GLY    94      -0.882  26.7981705.619  1.00                 C  
ATOM    639  O   GLY    94      -0.514  27.9301705.899  1.00                 O  
ATOM    640  N   GLY    95      -1.965  26.2421706.192  1.00                 N  
ATOM    641  CA  GLY    95      -2.935  26.5561707.262  1.00                 C  
ATOM    642  C   GLY    95      -2.269  27.3041708.477  1.00                 C  
ATOM    643  O   GLY    95      -1.055  27.2531708.646  1.00                 O  
ATOM    644  N   VAL    96      -3.091  27.9441709.304  1.00                 N  
ATOM    645  CA  VAL    96      -2.397  28.5801710.432  1.00                 C  
ATOM    646  C   VAL    96      -2.143  27.6521711.681  1.00                 C  
ATOM    647  O   VAL    96      -2.406  26.4411711.644  1.00                 O  
ATOM    648  CB  VAL    96      -3.155  29.8241710.932  1.00                 C  
ATOM    649  CG1 VAL    96      -3.256  30.8651709.827  1.00                 C  
ATOM    650  CG2 VAL    96      -4.537  29.4391711.435  1.00                 C  
ATOM    651  N   PHE    97      -1.605  28.2511712.728  1.00                 N  
ATOM    652  CA  PHE    97      -1.336  27.4741713.909  1.00                 C  
ATOM    653  C   PHE    97      -2.907  27.4941714.460  1.00                 C  
ATOM    654  O   PHE    97      -3.544  28.5521714.517  1.00                 O  
ATOM    655  CB  PHE    97      -0.265  28.1531714.765  1.00                 C  
ATOM    656  CG  PHE    97       1.108  28.1191714.157  1.00                 C  
ATOM    657  CZ  PHE    97       3.650  28.0491713.035  1.00                 C  
ATOM    658  CD1 PHE    97       1.567  29.1741713.388  1.00                 C  
ATOM    659  CE1 PHE    97       2.830  29.1431712.828  1.00                 C  
ATOM    660  CD2 PHE    97       1.941  27.0321714.354  1.00                 C  
ATOM    661  CE2 PHE    97       3.205  27.0001713.795  1.00                 C  
ATOM    662  N   GLY    98      -3.407  26.3431714.802  1.00                 N  
ATOM    663  CA  GLY    98      -4.386  25.6861715.304  1.00                 C  
ATOM    664  C   GLY    98      -4.676  25.7611716.770  1.00                 C  
ATOM    665  O   GLY    98      -3.967  26.4211717.525  1.00                 O  
ATOM    666  N   GLN    99      -5.842  25.2431717.128  1.00                 N  
ATOM    667  CA  GLN    99      -6.585  25.3181718.381  1.00                 C  
ATOM    668  C   GLN    99      -5.968  25.8091719.716  1.00                 C  
ATOM    669  O   GLN    99      -5.455  26.9221719.841  1.00                 O  
ATOM    670  CB  GLN    99      -7.156  23.9471718.748  1.00                 C  
ATOM    671  CD  GLN    99      -9.288  24.7601719.832  1.00                 C  
ATOM    672  CG  GLN    99      -8.018  23.9491720.000  1.00                 C  
ATOM    673  OE1 GLN    99     -10.058  24.5391718.897  1.00                 O  
ATOM    674  NE2 GLN    99      -9.509  25.7041720.739  1.00                 N  
ATOM    675  N   ALA   100      -5.944  24.8901720.673  1.00                 N  
ATOM    676  CA  ALA   100      -5.251  25.1241721.934  1.00                 C  
ATOM    677  C   ALA   100      -5.184  23.7841722.697  1.00                 C  
ATOM    678  O   ALA   100      -5.873  22.8181722.360  1.00                 O  
ATOM    679  CB  ALA   100      -5.965  26.1981722.740  1.00                 C  
ATOM    680  N   GLY   101      -4.317  23.7331723.708  1.00                 N  
ATOM    681  CA  GLY   101      -4.194  22.5041724.476  1.00                 C  
ATOM    682  C   GLY   101      -5.376  22.5191725.768  1.00                 C  
ATOM    683  O   GLY   101      -5.968  23.4781726.279  1.00                 O  
ATOM    684  N   VAL   102      -5.622  21.2451726.078  1.00                 N  
ATOM    685  CA  VAL   102      -6.615  20.4771726.590  1.00                 C  
ATOM    686  C   VAL   102      -5.818  19.2971727.213  1.00                 C  
ATOM    687  O   VAL   102      -4.625  18.9981727.032  1.00                 O  
ATOM    688  CB  VAL   102      -7.628  20.0671725.505  1.00                 C  
ATOM    689  CG1 VAL   102      -6.960  19.1921724.455  1.00                 C  
ATOM    690  CG2 VAL   102      -8.814  19.3471726.128  1.00                 C  
ATOM    691  N   LEU   103      -6.488  18.8331728.258  1.00                 N  
ATOM    692  CA  LEU   103      -6.138  17.6601729.096  1.00                 C  
ATOM    693  C   LEU   103      -5.434  16.3081728.743  1.00                 C  
ATOM    694  O   LEU   103      -5.974  15.2741728.337  1.00                 O  
ATOM    695  CB  LEU   103      -7.388  17.0911729.770  1.00                 C  
ATOM    696  CG  LEU   103      -7.176  15.8771730.677  1.00                 C  
ATOM    697  CD1 LEU   103      -6.291  16.2381731.860  1.00                 C  
ATOM    698  CD2 LEU   103      -8.509  15.3291731.162  1.00                 C  
ATOM    699  N   GLY   104      -4.125  16.3761728.963  1.00                 N  
ATOM    700  CA  GLY   104      -3.186  15.2931728.733  1.00                 C  
ATOM    701  C   GLY   104      -3.575  13.8591729.316  1.00                 C  
ATOM    702  O   GLY   104      -3.620  12.7281728.787  1.00                 O  
ATOM    703  N   GLY   105      -3.705  14.0331730.623  1.00                 N  
ATOM    704  CA  GLY   105      -4.345  12.7751731.358  1.00                 C  
ATOM    705  C   GLY   105      -4.493  13.3511732.859  1.00                 C  
ATOM    706  O   GLY   105      -4.201  14.5411733.183  1.00                 O  
ATOM    707  N   ALA   106      -4.791  12.4121733.754  1.00                 N  
ATOM    708  CA  ALA   106      -5.029  12.6741735.141  1.00                 C  
ATOM    709  C   ALA   106      -3.687  12.6671736.175  1.00                 C  
ATOM    710  O   ALA   106      -2.689  11.9881735.888  1.00                 O  
ATOM    711  CB  ALA   106      -6.022  11.6711735.707  1.00                 C  
ATOM    712  N   ASP   107      -3.774  13.3731737.309  1.00                 N  
ATOM    713  CA  ASP   107      -2.774  13.4821738.244  1.00                 C  
ATOM    714  C   ASP   107      -2.980  13.2661739.915  1.00                 C  
ATOM    715  O   ASP   107      -3.960  12.6181740.267  1.00                 O  
ATOM    716  CB  ASP   107      -2.122  14.8641738.173  1.00                 C  
ATOM    717  CG  ASP   107      -3.093  15.9841738.491  1.00                 C  
ATOM    718  OD1 ASP   107      -4.146  15.7011739.101  1.00                 O  
ATOM    719  OD2 ASP   107      -2.802  17.1441738.132  1.00                 O  
ATOM    720  N   ALA   108      -2.151  13.6941740.862  1.00                 N  
ATOM    721  CA  ALA   108      -2.184  13.3921742.232  1.00                 C  
ATOM    722  C   ALA   108      -1.599  14.1251743.673  1.00                 C  
ATOM    723  O   ALA   108      -0.398  14.2511743.750  1.00                 O  
ATOM    724  CB  ALA   108      -1.558  12.0301742.490  1.00                 C  
ATOM    725  N   GLN   109      -2.419  14.6731744.604  1.00                 N  
ATOM    726  CA  GLN   109      -2.091  15.0431746.011  1.00                 C  
ATOM    727  C   GLN   109      -2.223  14.8071747.635  1.00                 C  
ATOM    728  O   GLN   109      -2.868  13.7811747.812  1.00                 O  
ATOM    729  CB  GLN   109      -2.492  16.4931746.291  1.00                 C  
ATOM    730  CD  GLN   109      -0.307  17.5771745.636  1.00                 C  
ATOM    731  CG  GLN   109      -1.803  17.5111745.398  1.00                 C  
ATOM    732  OE1 GLN   109       0.143  17.8031746.760  1.00                 O  
ATOM    733  NE2 GLN   109       0.469  17.3801744.577  1.00                 N  
ATOM    734  N   PHE   110      -1.945  15.5531748.699  1.00                 N  
ATOM    735  CA  PHE   110      -2.263  15.1601750.213  1.00                 C  
ATOM    736  C   PHE   110      -3.245  15.9011751.461  1.00                 C  
ATOM    737  O   PHE   110      -3.926  16.8391751.063  1.00                 O  
ATOM    738  CB  PHE   110      -0.969  15.0501751.021  1.00                 C  
ATOM    739  CG  PHE   110      -0.049  13.9601750.548  1.00                 C  
ATOM    740  CZ  PHE   110       1.649  11.9401749.675  1.00                 C  
ATOM    741  CD1 PHE   110       0.948  14.2291749.627  1.00                 C  
ATOM    742  CE1 PHE   110       1.794  13.2261749.191  1.00                 C  
ATOM    743  CD2 PHE   110      -0.182  12.6681751.023  1.00                 C  
ATOM    744  CE2 PHE   110       0.664  11.6661750.587  1.00                 C  
ATOM    745  N   ALA   111      -3.235  15.6561752.767  1.00                 N  
ATOM    746  CA  ALA   111      -3.672  16.8991753.784  1.00                 C  
ATOM    747  C   ALA   111      -3.634  16.9081755.405  1.00                 C  
ATOM    748  O   ALA   111      -2.669  16.2461755.770  1.00                 O  
ATOM    749  CB  ALA   111      -5.115  17.3091753.531  1.00                 C  
ATOM    750  N   ASP   112      -4.352  17.5211756.341  1.00                 N  
ATOM    751  CA  ASP   112      -4.244  17.7351757.887  1.00                 C  
ATOM    752  C   ASP   112      -4.866  17.1661759.253  1.00                 C  
ATOM    753  O   ASP   112      -5.757  16.3601759.008  1.00                 O  
ATOM    754  CB  ASP   112      -4.557  19.1881758.250  1.00                 C  
ATOM    755  CG  ASP   112      -5.996  19.5641757.959  1.00                 C  
ATOM    756  OD1 ASP   112      -6.826  18.6471757.783  1.00                 O  
ATOM    757  OD2 ASP   112      -6.295  20.7761757.906  1.00                 O  
ATOM    758  N   PRO   113      -4.715  17.5541760.515  1.00                 N  
ATOM    759  CA  PRO   113      -5.733  17.1311761.694  1.00                 C  
ATOM    760  C   PRO   113      -6.083  17.2061762.893  1.00                 C  
ATOM    761  O   PRO   113      -5.249  18.0041763.030  1.00                 O  
ATOM    762  CB  PRO   113      -5.607  15.6081761.763  1.00                 C  
ATOM    763  CD  PRO   113      -3.944  16.3541760.211  1.00                 C  
ATOM    764  CG  PRO   113      -4.228  15.3241761.269  1.00                 C  
ATOM    765  N   VAL   114      -6.868  17.0541763.945  1.00                 N  
ATOM    766  CA  VAL   114      -7.206  18.1051765.334  1.00                 C  
ATOM    767  C   VAL   114      -6.859  17.1531766.587  1.00                 C  
ATOM    768  O   VAL   114      -6.589  15.9601766.568  1.00                 O  
ATOM    769  CB  VAL   114      -8.657  18.6211765.312  1.00                 C  
ATOM    770  CG1 VAL   114      -8.911  19.4401764.056  1.00                 C  
ATOM    771  CG2 VAL   114      -9.636  17.4611765.403  1.00                 C  
ATOM    772  N   THR   115      -6.965  17.8291767.710  1.00                 N  
ATOM    773  CA  THR   115      -6.941  17.2431769.149  1.00                 C  
ATOM    774  C   THR   115      -8.292  16.5961769.409  1.00                 C  
ATOM    775  O   THR   115      -9.368  17.0621769.043  1.00                 O  
ATOM    776  CB  THR   115      -6.633  18.3301770.196  1.00                 C  
ATOM    777  OG1 THR   115      -5.343  18.8961769.936  1.00                 O  
ATOM    778  CG2 THR   115      -6.630  17.7351771.596  1.00                 C  
ATOM    779  N   GLY   116      -8.206  15.4621770.080  1.00                 N  
ATOM    780  CA  GLY   116      -9.252  14.4401770.363  1.00                 C  
ATOM    781  C   GLY   116      -9.415  14.0131771.764  1.00                 C  
ATOM    782  O   GLY   116      -8.453  13.4691772.310  1.00                 O  
ATOM    783  N   ARG   117     -10.555  14.2751772.398  1.00                 N  
ATOM    784  CA  ARG   117     -10.787  13.9351773.813  1.00                 C  
ATOM    785  C   ARG   117      -9.755  14.3731774.883  1.00                 C  
ATOM    786  O   ARG   117      -8.547  14.4321774.592  1.00                 O  
ATOM    787  CB  ARG   117     -10.931  12.4211773.984  1.00                 C  
ATOM    788  CD  ARG   117     -12.243  10.3321773.522  1.00                 C  
ATOM    789  NE  ARG   117     -12.485   9.9951774.923  1.00                 N  
ATOM    790  CG  ARG   117     -12.158  11.8341773.304  1.00                 C  
ATOM    791  CZ  ARG   117     -12.446   8.7601775.412  1.00                 C  
ATOM    792  NH1 ARG   117     -12.680   8.5491776.700  1.00                 N  
ATOM    793  NH2 ARG   117     -12.173   7.7391774.611  1.00                 N  
ATOM    794  N   PRO   118     -10.196  14.6351776.108  1.00                 N  
ATOM    795  CA  PRO   118      -9.064  14.9151777.059  1.00                 C  
ATOM    796  C   PRO   118      -9.161  14.0781778.282  1.00                 C  
ATOM    797  O   PRO   118     -10.204  13.4851778.608  1.00                 O  
ATOM    798  CB  PRO   118      -9.216  16.4021777.388  1.00                 C  
ATOM    799  CD  PRO   118     -11.143  15.7951776.104  1.00                 C  
ATOM    800  CG  PRO   118     -10.675  16.6711777.232  1.00                 C  
ATOM    801  N   MET   119      -8.020  13.9501778.990  1.00                 N  
ATOM    802  CA  MET   119      -7.794  13.2071780.207  1.00                 C  
ATOM    803  C   MET   119      -8.845  13.1111781.310  1.00                 C  
ATOM    804  O   MET   119      -9.334  14.0961781.868  1.00                 O  
ATOM    805  CB  MET   119      -6.552  13.7301780.931  1.00                 C  
ATOM    806  SD  MET   119      -4.701  13.5761782.988  1.00                 S  
ATOM    807  CE  MET   119      -5.368  15.0481783.760  1.00                 C  
ATOM    808  CG  MET   119      -6.169  12.9281782.165  1.00                 C  
ATOM    809  N   GLN   120      -9.251  11.8691781.539  1.00                 N  
ATOM    810  CA  GLN   120     -10.207  11.4481782.558  1.00                 C  
ATOM    811  C   GLN   120     -10.358  11.9461783.985  1.00                 C  
ATOM    812  O   GLN   120     -10.540  13.1331784.277  1.00                 O  
ATOM    813  CB  GLN   120     -10.090   9.9441782.814  1.00                 C  
ATOM    814  CD  GLN   120     -11.003   7.9001783.984  1.00                 C  
ATOM    815  CG  GLN   120     -11.108   9.4021783.803  1.00                 C  
ATOM    816  OE1 GLN   120     -11.473   7.1301783.146  1.00                 O  
ATOM    817  NE2 GLN   120     -10.384   7.4791785.081  1.00                 N  
ATOM    818  N   VAL   121     -10.150  11.0091784.908  1.00                 N  
ATOM    819  CA  VAL   121     -10.132  11.4631786.357  1.00                 C  
ATOM    820  C   VAL   121      -8.937  10.7881787.151  1.00                 C  
ATOM    821  O   VAL   121      -8.772   9.5781786.986  1.00                 O  
ATOM    822  CB  VAL   121     -11.466  11.1551787.062  1.00                 C  
ATOM    823  CG1 VAL   121     -11.410  11.5851788.520  1.00                 C  
ATOM    824  CG2 VAL   121     -12.619  11.8411786.344  1.00                 C  
ATOM    825  N   ILE   122      -8.187  11.5071787.978  1.00                 N  
ATOM    826  CA  ILE   122      -7.256  10.7051788.721  1.00                 C  
ATOM    827  C   ILE   122      -7.840  10.3351790.081  1.00                 C  
ATOM    828  O   ILE   122      -9.047  10.5131790.327  1.00                 O  
ATOM    829  CB  ILE   122      -5.907  11.4261788.899  1.00                 C  
ATOM    830  CD1 ILE   122      -4.794  13.3771790.103  1.00                 C  
ATOM    831  CG1 ILE   122      -6.093  12.7181789.695  1.00                 C  
ATOM    832  CG2 ILE   122      -5.257  11.6811787.547  1.00                 C  
ATOM    833  N   PRO   123      -7.024   9.7551790.953  1.00                 N  
ATOM    834  CA  PRO   123      -7.462   9.2871792.241  1.00                 C  
ATOM    835  C   PRO   123      -7.346  10.3551793.348  1.00                 C  
ATOM    836  O   PRO   123      -7.084  11.5271793.086  1.00                 O  
ATOM    837  CB  PRO   123      -6.540   8.1021792.537  1.00                 C  
ATOM    838  CD  PRO   123      -5.609   9.1771790.612  1.00                 C  
ATOM    839  CG  PRO   123      -5.248   8.4611791.883  1.00                 C  
ATOM    840  N   THR   124      -7.441   9.8861794.586  1.00                 N  
ATOM    841  CA  THR   124      -7.440  10.7391795.752  1.00                 C  
ATOM    842  C   THR   124      -6.098  10.6301796.646  1.00                 C  
ATOM    843  O   THR   124      -5.192   9.8461796.378  1.00                 O  
ATOM    844  CB  THR   124      -8.641  10.4421796.669  1.00                 C  
ATOM    845  OG1 THR   124      -8.517   9.1211797.211  1.00                 O  
ATOM    846  CG2 THR   124      -9.942  10.5271795.887  1.00                 C  
ATOM    847  N   GLY   125      -6.058  11.4491797.691  1.00                 N  
ATOM    848  CA  GLY   125      -4.913  11.3251798.529  1.00                 C  
ATOM    849  C   GLY   125      -5.517  10.8721799.917  1.00                 C  
ATOM    850  O   GLY   125      -6.681  10.9201800.285  1.00                 O  
ATOM    851  N   VAL   126      -4.582  10.1881800.604  1.00                 N  
ATOM    852  CA  VAL   126      -4.472   9.6761801.925  1.00                 C  
ATOM    853  C   VAL   126      -5.333  10.2301802.969  1.00                 C  
ATOM    854  O   VAL   126      -5.988  11.2551802.705  1.00                 O  
ATOM    855  CB  VAL   126      -3.036   9.8121802.465  1.00                 C  
ATOM    856  CG1 VAL   126      -2.067   9.0101801.610  1.00                 C  
ATOM    857  CG2 VAL   126      -2.622  11.2741802.516  1.00                 C  
ATOM    858  N   ALA   127      -5.486   9.5751804.114  1.00                 N  
ATOM    859  CA  ALA   127      -6.371   9.9261805.207  1.00                 C  
ATOM    860  C   ALA   127      -5.669  10.8011806.286  1.00                 C  
ATOM    861  O   ALA   127      -4.503  11.1761806.202  1.00                 O  
ATOM    862  CB  ALA   127      -6.930   8.6711805.861  1.00                 C  
ATOM    863  N   THR   128      -6.467  11.1101807.298  1.00                 N  
ATOM    864  CA  THR   128      -6.146  12.0781808.330  1.00                 C  
ATOM    865  C   THR   128      -5.071  11.7541809.402  1.00                 C  
ATOM    866  O   THR   128      -5.313  10.7351810.053  1.00                 O  
ATOM    867  CB  THR   128      -7.391  12.4621809.151  1.00                 C  
ATOM    868  OG1 THR   128      -8.378  13.0371808.286  1.00                 O  
ATOM    869  CG2 THR   128      -7.030  13.4801810.221  1.00                 C  
ATOM    870  N   ALA   129      -4.061  12.5701809.693  1.00                 N  
ATOM    871  CA  ALA   129      -3.200  12.0881810.731  1.00                 C  
ATOM    872  C   ALA   129      -3.530  12.3831812.091  1.00                 C  
ATOM    873  O   ALA   129      -3.450  13.6011812.269  1.00                 O  
ATOM    874  CB  ALA   129      -1.783  12.6011810.525  1.00                 C  
ATOM    875  N   VAL   130      -3.866  11.5331812.993  1.00                 N  
ATOM    876  CA  VAL   130      -4.319  11.5401814.321  1.00                 C  
ATOM    877  C   VAL   130      -5.330  12.5981814.729  1.00                 C  
ATOM    878  O   VAL   130      -5.356  13.7161814.210  1.00                 O  
ATOM    879  CB  VAL   130      -3.151  11.6741815.315  1.00                 C  
ATOM    880  CG1 VAL   130      -3.672  11.7611816.741  1.00                 C  
ATOM    881  CG2 VAL   130      -2.188  10.5061815.166  1.00                 C  
ATOM    882  N   ARG   131      -6.240  12.1921815.624  1.00                 N  
ATOM    883  CA  ARG   131      -7.370  12.9121816.124  1.00                 C  
ATOM    884  C   ARG   131      -6.933  13.4821817.437  1.00                 C  
ATOM    885  O   ARG   131      -5.903  13.0911818.019  1.00                 O  
ATOM    886  CB  ARG   131      -8.583  11.9871816.247  1.00                 C  
ATOM    887  CD  ARG   131     -10.296  10.5451815.114  1.00                 C  
ATOM    888  NE  ARG   131      -9.983   9.3311815.865  1.00                 N  
ATOM    889  CG  ARG   131      -9.073  11.4271814.922  1.00                 C  
ATOM    890  CZ  ARG   131     -10.889   8.4441816.261  1.00                 C  
ATOM    891  NH1 ARG   131     -10.512   7.3691816.940  1.00                 N  
ATOM    892  NH2 ARG   131     -12.170   8.6321815.977  1.00                 N  
ATOM    893  N   GLN   132      -7.662  14.5131817.900  1.00                 N  
ATOM    894  CA  GLN   132      -7.455  15.2341819.130  1.00                 C  
ATOM    895  C   GLN   132      -7.490  14.1411820.522  1.00                 C  
ATOM    896  O   GLN   132      -8.247  13.2041820.767  1.00                 O  
ATOM    897  CB  GLN   132      -8.512  16.3281819.294  1.00                 C  
ATOM    898  CD  GLN   132      -7.145  17.9861820.623  1.00                 C  
ATOM    899  CG  GLN   132      -8.389  17.1211820.585  1.00                 C  
ATOM    900  OE1 GLN   132      -6.897  18.7721819.709  1.00                 O  
ATOM    901  NE2 GLN   132      -6.358  17.8431821.683  1.00                 N  
ATOM    902  N   ALA   133      -6.401  14.3741821.266  1.00                 N  
ATOM    903  CA  ALA   133      -6.274  13.8451822.464  1.00                 C  
ATOM    904  C   ALA   133      -7.104  14.0281823.715  1.00                 C  
ATOM    905  O   ALA   133      -7.720  15.0811823.916  1.00                 O  
ATOM    906  CB  ALA   133      -4.904  14.1641823.042  1.00                 C  
ATOM    907  N   ARG   134      -7.242  12.9531824.488  1.00                 N  
ATOM    908  CA  ARG   134      -8.033  12.9731825.717  1.00                 C  
ATOM    909  C   ARG   134      -7.443  13.8871826.752  1.00                 C  
ATOM    910  O   ARG   134      -6.272  14.2431826.833  1.00                 O  
ATOM    911  CB  ARG   134      -8.163  11.5621826.294  1.00                 C  
ATOM    912  CD  ARG   134      -9.115   9.2481826.092  1.00                 C  
ATOM    913  NE  ARG   134      -9.949   8.3411825.308  1.00                 N  
ATOM    914  CG  ARG   134      -9.026  10.6281825.461  1.00                 C  
ATOM    915  CZ  ARG   134     -10.242   7.0951825.669  1.00                 C  
ATOM    916  NH1 ARG   134     -11.009   6.3431824.892  1.00                 N  
ATOM    917  NH2 ARG   134      -9.767   6.6061826.806  1.00                 N  
ATOM    918  N   THR   135      -8.411  14.4571827.496  1.00                 N  
ATOM    919  CA  THR   135      -8.286  15.4571828.582  1.00                 C  
ATOM    920  C   THR   135      -7.256  15.2671829.667  1.00                 C  
ATOM    921  O   THR   135      -6.846  16.1751830.377  1.00                 O  
ATOM    922  CB  THR   135      -9.613  15.6321829.343  1.00                 C  
ATOM    923  OG1 THR   135     -10.012  14.3781829.910  1.00                 O  
ATOM    924  CG2 THR   135     -10.708  16.1111828.402  1.00                 C  
ATOM    925  N   GLY   136      -6.860  14.0091829.807  1.00                 N  
ATOM    926  CA  GLY   136      -5.896  13.5521830.841  1.00                 C  
ATOM    927  C   GLY   136      -6.405  12.2941831.374  1.00                 C  
ATOM    928  O   GLY   136      -6.579  11.2361830.750  1.00                 O  
ATOM    929  N   GLY   137      -6.818  12.4401832.787  1.00                 N  
ATOM    930  CA  GLY   137      -7.484  11.3351833.488  1.00                 C  
ATOM    931  C   GLY   137      -8.335  11.6831834.646  1.00                 C  
ATOM    932  O   GLY   137      -8.323  12.8231835.098  1.00                 O  
ATOM    933  N   PRO   138      -9.077  10.7071835.155  1.00                 N  
ATOM    934  CA  PRO   138      -9.973  10.8611836.320  1.00                 C  
ATOM    935  C   PRO   138      -9.270  11.3791837.476  1.00                 C  
ATOM    936  O   PRO   138      -8.518  10.5831838.029  1.00                 O  
ATOM    937  CB  PRO   138     -10.493   9.4451836.577  1.00                 C  
ATOM    938  CD  PRO   138      -9.132   9.2861834.615  1.00                 C  
ATOM    939  CG  PRO   138     -10.387   8.7631835.254  1.00                 C  
ATOM    940  N   PHE   139      -9.466  12.6111837.914  1.00                 N  
ATOM    941  CA  PHE   139      -8.682  13.1871839.034  1.00                 C  
ATOM    942  C   PHE   139      -7.846  12.7441840.258  1.00                 C  
ATOM    943  O   PHE   139      -6.968  13.4781840.711  1.00                 O  
ATOM    944  CB  PHE   139      -9.554  14.1241839.872  1.00                 C  
ATOM    945  CG  PHE   139     -10.673  13.4271840.593  1.00                 C  
ATOM    946  CZ  PHE   139     -12.747  12.1391841.922  1.00                 C  
ATOM    947  CD1 PHE   139     -10.479  12.9011841.858  1.00                 C  
ATOM    948  CE1 PHE   139     -11.508  12.2601842.521  1.00                 C  
ATOM    949  CD2 PHE   139     -11.919  13.2981840.006  1.00                 C  
ATOM    950  CE2 PHE   139     -12.948  12.6571840.669  1.00                 C  
ATOM    951  N   GLY   140      -8.089  11.5461840.764  1.00                 N  
ATOM    952  CA  GLY   140      -7.366  11.0241841.868  1.00                 C  
ATOM    953  C   GLY   140      -8.096  11.2291843.381  1.00                 C  
ATOM    954  O   GLY   140      -8.703  12.1761843.892  1.00                 O  
ATOM    955  N   GLU   141      -8.094   9.9971843.907  1.00                 N  
ATOM    956  CA  GLU   141      -8.255   9.3711845.173  1.00                 C  
ATOM    957  C   GLU   141      -7.856   9.7191846.547  1.00                 C  
ATOM    958  O   GLU   141      -6.894  10.4771846.704  1.00                 O  
ATOM    959  CB  GLU   141      -7.645   7.9681845.159  1.00                 C  
ATOM    960  CD  GLU   141      -7.278   5.7861846.377  1.00                 C  
ATOM    961  CG  GLU   141      -7.851   7.1881846.447  1.00                 C  
ATOM    962  OE1 GLU   141      -6.677   5.4411845.338  1.00                 O  
ATOM    963  OE2 GLU   141      -7.430   5.0331847.362  1.00                 O  
ATOM    964  N   GLY   142      -8.637   9.3401847.572  1.00                 N  
ATOM    965  CA  GLY   142      -8.288   9.6831848.961  1.00                 C  
ATOM    966  C   GLY   142      -6.903   9.2541849.545  1.00                 C  
ATOM    967  O   GLY   142      -6.492   8.0921849.503  1.00                 O  
ATOM    968  N   GLY   143      -6.194  10.2581850.046  1.00                 N  
ATOM    969  CA  GLY   143      -4.925  10.0801850.686  1.00                 C  
ATOM    970  C   GLY   143      -4.962   9.4041852.114  1.00                 C  
ATOM    971  O   GLY   143      -6.044   9.0101852.586  1.00                 O  
ATOM    972  N   PHE   144      -3.804   9.1711852.721  1.00                 N  
ATOM    973  CA  PHE   144      -3.873   8.6391854.042  1.00                 C  
ATOM    974  C   PHE   144      -3.452   9.3891855.238  1.00                 C  
ATOM    975  O   PHE   144      -3.236  10.5971855.152  1.00                 O  
ATOM    976  CB  PHE   144      -3.067   7.3421854.140  1.00                 C  
ATOM    977  CG  PHE   144      -3.603   6.2291853.286  1.00                 C  
ATOM    978  CZ  PHE   144      -4.599   4.1671851.711  1.00                 C  
ATOM    979  CD1 PHE   144      -3.213   6.1021851.964  1.00                 C  
ATOM    980  CE1 PHE   144      -3.706   5.0781851.178  1.00                 C  
ATOM    981  CD2 PHE   144      -4.497   5.3091853.804  1.00                 C  
ATOM    982  CE2 PHE   144      -4.990   4.2851853.019  1.00                 C  
ATOM    983  N   GLN   145      -3.610   8.7721856.402  1.00                 N  
ATOM    984  CA  GLN   145      -3.310   9.3311857.736  1.00                 C  
ATOM    985  C   GLN   145      -1.830   9.5011857.850  1.00                 C  
ATOM    986  O   GLN   145      -1.100   8.5191857.716  1.00                 O  
ATOM    987  CB  GLN   145      -3.859   8.4191858.835  1.00                 C  
ATOM    988  CD  GLN   145      -4.316  10.1881860.578  1.00                 C  
ATOM    989  CG  GLN   145      -3.576   8.9081860.246  1.00                 C  
ATOM    990  OE1 GLN   145      -5.538  10.2621860.448  1.00                 O  
ATOM    991  NE2 GLN   145      -3.576  11.2031861.010  1.00                 N  
ATOM    992  N   ASP   146      -1.372  10.7201858.123  1.00                 N  
ATOM    993  CA  ASP   146       0.080  10.9821858.208  1.00                 C  
ATOM    994  C   ASP   146       0.783  11.2231859.441  1.00                 C  
ATOM    995  O   ASP   146       0.308  12.1761860.060  1.00                 O  
ATOM    996  CB  ASP   146       0.455  12.1991857.360  1.00                 C  
ATOM    997  CG  ASP   146       1.950  12.4521857.333  1.00                 C  
ATOM    998  OD1 ASP   146       2.675  11.8081858.121  1.00                 O  
ATOM    999  OD2 ASP   146       2.396  13.2931856.525  1.00                 O  
ATOM   1000  N   GLY   147       1.797  10.4931859.899  1.00                 N  
ATOM   1001  CA  GLY   147       2.411  10.5941861.184  1.00                 C  
ATOM   1002  C   GLY   147       1.552  11.2231862.445  1.00                 C  
ATOM   1003  O   GLY   147       0.666  12.0751862.344  1.00                 O  
ATOM   1004  N   GLN   148       1.863  10.6341863.607  1.00                 N  
ATOM   1005  CA  GLN   148       1.294  10.9281864.801  1.00                 C  
ATOM   1006  C   GLN   148       2.517  11.5211865.791  1.00                 C  
ATOM   1007  O   GLN   148       3.730  11.3421865.693  1.00                 O  
ATOM   1008  CB  GLN   148       0.617   9.6891865.391  1.00                 C  
ATOM   1009  CD  GLN   148      -1.703   9.9851864.438  1.00                 C  
ATOM   1010  CG  GLN   148      -0.474   9.1001864.512  1.00                 C  
ATOM   1011  OE1 GLN   148      -2.161  10.5151865.450  1.00                 O  
ATOM   1012  NE2 GLN   148      -2.242  10.1471863.234  1.00                 N  
ATOM   1013  N   PRO   149       1.993  12.4901866.530  1.00                 N  
ATOM   1014  CA  PRO   149       2.203  13.3931867.547  1.00                 C  
ATOM   1015  C   PRO   149       2.408  13.0161868.886  1.00                 C  
ATOM   1016  O   PRO   149       1.999  11.9021869.207  1.00                 O  
ATOM   1017  CB  PRO   149       0.939  14.2541867.544  1.00                 C  
ATOM   1018  CD  PRO   149       0.578  12.5071865.949  1.00                 C  
ATOM   1019  CG  PRO   149      -0.115  13.3701866.966  1.00                 C  
ATOM   1020  N   GLY   150       3.126  13.7731869.715  1.00                 N  
ATOM   1021  CA  GLY   150       3.550  13.5321871.098  1.00                 C  
ATOM   1022  C   GLY   150       2.283  13.4201872.095  1.00                 C  
ATOM   1023  O   GLY   150       1.139  13.3991871.664  1.00                 O  
ATOM   1024  N   PHE   151       2.546  13.2511873.384  1.00                 N  
ATOM   1025  CA  PHE   151       1.430  13.1551874.230  1.00                 C  
ATOM   1026  C   PHE   151       0.492  14.2921874.458  1.00                 C  
ATOM   1027  O   PHE   151       0.572  15.2851873.742  1.00                 O  
ATOM   1028  CB  PHE   151       1.861  12.7571875.643  1.00                 C  
ATOM   1029  CG  PHE   151       2.365  11.3461875.748  1.00                 C  
ATOM   1030  CZ  PHE   151       3.291   8.7321875.943  1.00                 C  
ATOM   1031  CD1 PHE   151       3.722  11.0751875.706  1.00                 C  
ATOM   1032  CE1 PHE   151       4.185   9.7761875.802  1.00                 C  
ATOM   1033  CD2 PHE   151       1.483  10.2891875.889  1.00                 C  
ATOM   1034  CE2 PHE   151       1.946   8.9911875.985  1.00                 C  
ATOM   1035  N   GLY   152      -0.494  14.1021875.330  1.00                 N  
ATOM   1036  CA  GLY   152      -1.547  15.0471875.645  1.00                 C  
ATOM   1037  C   GLY   152      -1.128  16.3961876.350  1.00                 C  
ATOM   1038  O   GLY   152      -0.006  16.5271876.809  1.00                 O  
ATOM   1039  N   GLN   153      -2.049  17.3521876.432  1.00                 N  
ATOM   1040  CA  GLN   153      -1.688  18.5811877.034  1.00                 C  
ATOM   1041  C   GLN   153      -1.659  18.8781878.470  1.00                 C  
ATOM   1042  O   GLN   153      -1.606  20.0131878.883  1.00                 O  
ATOM   1043  CB  GLN   153      -2.576  19.7141876.514  1.00                 C  
ATOM   1044  CD  GLN   153      -1.056  20.3421874.597  1.00                 C  
ATOM   1045  CG  GLN   153      -2.460  19.9561875.018  1.00                 C  
ATOM   1046  OE1 GLN   153      -0.471  21.2811875.138  1.00                 O  
ATOM   1047  NE2 GLN   153      -0.509  19.6171873.628  1.00                 N  
ATOM   1048  N   GLY   154      -1.813  17.8581879.278  1.00                 N  
ATOM   1049  CA  GLY   154      -1.798  18.0821880.800  1.00                 C  
ATOM   1050  C   GLY   154      -3.249  18.3731881.571  1.00                 C  
ATOM   1051  O   GLY   154      -4.029  19.3151881.394  1.00                 O  
ATOM   1052  N   GLY   155      -3.495  17.3761882.431  1.00                 N  
ATOM   1053  CA  GLY   155      -4.412  17.3061883.448  1.00                 C  
ATOM   1054  C   GLY   155      -4.726  17.8901884.735  1.00                 C  
ATOM   1055  O   GLY   155      -3.754  18.4571885.231  1.00                 O  
ATOM   1056  N   GLY   156      -5.883  17.7661885.391  1.00                 N  
ATOM   1057  CA  GLY   156      -5.998  18.3961886.725  1.00                 C  
ATOM   1058  C   GLY   156      -5.605  17.6431887.940  1.00                 C  
ATOM   1059  O   GLY   156      -5.771  16.4371887.849  1.00                 O  
ATOM   1060  N   GLN   157      -5.252  18.2631889.069  1.00                 N  
ATOM   1061  CA  GLN   157      -4.964  17.4931890.269  1.00                 C  
ATOM   1062  C   GLN   157      -6.212  17.2771891.090  1.00                 C  
ATOM   1063  O   GLN   157      -6.704  18.1671891.779  1.00                 O  
ATOM   1064  CB  GLN   157      -3.896  18.1931891.112  1.00                 C  
ATOM   1065  CD  GLN   157      -2.859  16.1171892.109  1.00                 C  
ATOM   1066  CG  GLN   157      -3.525  17.4511892.385  1.00                 C  
ATOM   1067  OE1 GLN   157      -1.845  16.0511891.414  1.00                 O  
ATOM   1068  NE2 GLN   157      -3.429  15.0491892.654  1.00                 N  
ATOM   1069  N   GLY   158      -6.771  16.0841890.937  1.00                 N  
ATOM   1070  CA  GLY   158      -8.006  15.6881891.659  1.00                 C  
ATOM   1071  C   GLY   158      -8.394  15.4461893.117  1.00                 C  
ATOM   1072  O   GLY   158      -9.434  14.8481893.390  1.00                 O  
ATOM   1073  N   GLU   159      -7.468  15.7261894.028  1.00                 N  
ATOM   1074  CA  GLU   159      -7.846  15.4921895.454  1.00                 C  
ATOM   1075  C   GLU   159      -6.490  15.7521895.963  1.00                 C  
ATOM   1076  O   GLU   159      -5.453  15.1301895.729  1.00                 O  
ATOM   1077  CB  GLU   159      -8.436  14.0911895.629  1.00                 C  
ATOM   1078  CD  GLU   159     -10.056  14.6491897.485  1.00                 C  
ATOM   1079  CG  GLU   159      -8.893  13.7831897.046  1.00                 C  
ATOM   1080  OE1 GLU   159     -11.139  14.5451896.871  1.00                 O  
ATOM   1081  OE2 GLU   159      -9.886  15.4321898.443  1.00                 O  
ATOM   1082  N   PHE   160      -6.520  16.8821896.658  1.00                 N  
ATOM   1083  CA  PHE   160      -5.342  17.6861897.320  1.00                 C  
ATOM   1084  C   PHE   160      -4.717  16.8261898.610  1.00                 C  
ATOM   1085  O   PHE   160      -3.492  16.8101898.569  1.00                 O  
ATOM   1086  CB  PHE   160      -5.823  19.0661897.773  1.00                 C  
ATOM   1087  CG  PHE   160      -4.741  19.9201898.368  1.00                 C  
ATOM   1088  CZ  PHE   160      -2.740  21.5001899.476  1.00                 C  
ATOM   1089  CD1 PHE   160      -3.780  20.5071897.563  1.00                 C  
ATOM   1090  CE1 PHE   160      -2.784  21.2931898.111  1.00                 C  
ATOM   1091  CD2 PHE   160      -4.682  20.1371899.733  1.00                 C  
ATOM   1092  CE2 PHE   160      -3.686  20.9231900.281  1.00                 C  
ATOM   1093  N   GLY   161      -5.403  16.1801899.557  1.00                 N  
ATOM   1094  CA  GLY   161      -5.091  15.5241900.590  1.00                 C  
ATOM   1095  C   GLY   161      -5.450  15.8291902.222  1.00                 C  
ATOM   1096  O   GLY   161      -6.358  16.6401902.361  1.00                 O  
ATOM   1097  N   GLY   162      -5.056  15.1541903.297  1.00                 N  
ATOM   1098  CA  GLY   162      -5.503  14.8801904.591  1.00                 C  
ATOM   1099  C   GLY   162      -5.191  15.6001906.121  1.00                 C  
ATOM   1100  O   GLY   162      -4.340  16.4781906.031  1.00                 O  
ATOM   1101  N   GLY   163      -5.598  15.2591907.340  1.00                 N  
ATOM   1102  CA  GLY   163      -4.854  15.7981908.598  1.00                 C  
ATOM   1103  C   GLY   163      -4.537  15.3051910.144  1.00                 C  
ATOM   1104  O   GLY   163      -5.451  14.5061910.316  1.00                 O  
ATOM   1105  N   GLN   164      -3.881  15.7331911.218  1.00                 N  
ATOM   1106  CA  GLN   164      -4.258  15.2181912.746  1.00                 C  
ATOM   1107  C   GLN   164      -4.480  16.0481914.209  1.00                 C  
ATOM   1108  O   GLN   164      -4.607  17.2591914.064  1.00                 O  
ATOM   1109  CB  GLN   164      -3.227  14.2001913.238  1.00                 C  
ATOM   1110  CD  GLN   164      -2.154  11.9331912.942  1.00                 C  
ATOM   1111  CG  GLN   164      -3.177  12.9221912.418  1.00                 C  
ATOM   1112  OE1 GLN   164      -1.035  12.3101913.292  1.00                 O  
ATOM   1113  NE2 GLN   164      -2.534  10.6621912.996  1.00                 N  
ATOM   1114  N   GLY   165      -4.380  15.5831915.450  1.00                 N  
ATOM   1115  CA  GLY   165      -4.107  16.6081916.704  1.00                 C  
ATOM   1116  C   GLY   165      -3.679  16.5061918.086  1.00                 C  
ATOM   1117  O   GLY   165      -3.993  15.3491918.342  1.00                 O  
ATOM   1118  N   GLN   166      -3.407  17.3121919.108  1.00                 N  
ATOM   1119  CA  GLN   166      -3.104  16.8431920.686  1.00                 C  
ATOM   1120  C   GLN   166      -4.258  17.6971921.709  1.00                 C  
ATOM   1121  O   GLN   166      -5.454  17.7961921.458  1.00                 O  
ATOM   1122  CB  GLN   166      -1.654  17.1501921.067  1.00                 C  
ATOM   1123  CD  GLN   166       0.800  16.7071920.665  1.00                 C  
ATOM   1124  CG  GLN   166      -0.624  16.3831920.255  1.00                 C  
ATOM   1125  OE1 GLN   166       1.144  17.8681920.884  1.00                 O  
ATOM   1126  NE2 GLN   166       1.632  15.6781920.770  1.00                 N  
ATOM   1127  N   ARG   167      -3.855  18.0161922.935  1.00                 N  
ATOM   1128  CA  ARG   167      -4.501  18.2551924.169  1.00                 C  
ATOM   1129  C   ARG   167      -4.288  19.6021924.729  1.00                 C  
ATOM   1130  O   ARG   167      -3.877  20.5081924.019  1.00                 O  
ATOM   1131  CB  ARG   167      -4.054  17.2311925.215  1.00                 C  
ATOM   1132  CD  ARG   167      -5.708  15.4271924.659  1.00                 C  
ATOM   1133  NE  ARG   167      -5.900  14.0571924.187  1.00                 N  
ATOM   1134  CG  ARG   167      -4.236  15.7851924.784  1.00                 C  
ATOM   1135  CZ  ARG   167      -5.857  12.9851924.971  1.00                 C  
ATOM   1136  NH1 ARG   167      -6.043  11.7781924.453  1.00                 N  
ATOM   1137  NH2 ARG   167      -5.628  13.1211926.270  1.00                 N  
ATOM   1138  N   PHE   168      -4.962  19.8181925.861  1.00                 N  
ATOM   1139  CA  PHE   168      -5.322  21.1391926.688  1.00                 C  
ATOM   1140  C   PHE   168      -4.192  21.1431927.717  1.00                 C  
ATOM   1141  O   PHE   168      -3.380  20.2051927.820  1.00                 O  
ATOM   1142  CB  PHE   168      -6.736  21.0421927.264  1.00                 C  
ATOM   1143  CG  PHE   168      -7.816  21.0271926.219  1.00                 C  
ATOM   1144  CZ  PHE   168      -9.815  21.0061924.288  1.00                 C  
ATOM   1145  CD1 PHE   168      -8.210  19.8401925.628  1.00                 C  
ATOM   1146  CE1 PHE   168      -9.203  19.8261924.667  1.00                 C  
ATOM   1147  CD2 PHE   168      -8.438  22.2001925.829  1.00                 C  
ATOM   1148  CE2 PHE   168      -9.431  22.1861924.869  1.00                 C  
ATOM   1149  N   GLY   169      -4.112  22.2271928.480  1.00                 N  
ATOM   1150  CA  GLY   169      -3.029  22.4411929.477  1.00                 C  
ATOM   1151  C   GLY   169      -3.452  22.1661930.976  1.00                 C  
ATOM   1152  O   GLY   169      -4.639  22.1681931.316  1.00                 O  
ATOM   1153  N   GLN   170      -2.457  22.0171931.866  1.00                 N  
ATOM   1154  CA  GLN   170      -2.917  21.8141933.236  1.00                 C  
ATOM   1155  C   GLN   170      -3.940  22.8941933.724  1.00                 C  
ATOM   1156  O   GLN   170      -4.224  23.8571933.010  1.00                 O  
ATOM   1157  CB  GLN   170      -1.731  21.7921934.202  1.00                 C  
ATOM   1158  CD  GLN   170       0.091  23.2941933.305  1.00                 C  
ATOM   1159  CG  GLN   170      -1.011  23.1251934.331  1.00                 C  
ATOM   1160  OE1 GLN   170      -0.074  22.9401932.138  1.00                 O  
ATOM   1161  NE2 GLN   170       1.223  23.8381933.738  1.00                 N  
ATOM   1162  N   GLY   171      -4.399  22.7611934.955  1.00                 N  
ATOM   1163  CA  GLY   171      -5.264  23.8751935.406  1.00                 C  
ATOM   1164  C   GLY   171      -4.897  24.5041936.808  1.00                 C  
ATOM   1165  O   GLY   171      -3.916  24.1441937.453  1.00                 O  
ATOM   1166  N   GLY   172      -5.730  25.4491937.227  1.00                 N  
ATOM   1167  CA  GLY   172      -5.520  26.0171938.535  1.00                 C  
ATOM   1168  C   GLY   172      -5.932  24.9811939.561  1.00                 C  
ATOM   1169  O   GLY   172      -6.298  23.8611939.204  1.00                 O  
ATOM   1170  N   GLU   173      -5.873  25.3401940.831  1.00                 N  
ATOM   1171  CA  GLU   173      -5.997  24.5661942.015  1.00                 C  
ATOM   1172  C   GLU   173      -7.350  24.6791942.802  1.00                 C  
ATOM   1173  O   GLU   173      -8.173  25.5391942.497  1.00                 O  
ATOM   1174  CB  GLU   173      -4.881  24.9141943.002  1.00                 C  
ATOM   1175  CD  GLU   173      -2.407  24.9261943.510  1.00                 C  
ATOM   1176  CG  GLU   173      -3.484  24.5821942.501  1.00                 C  
ATOM   1177  OE1 GLU   173      -2.741  25.5201944.557  1.00                 O  
ATOM   1178  OE2 GLU   173      -1.228  24.6031943.254  1.00                 O  
ATOM   1179  N   GLY   174      -7.531  23.8341943.810  1.00                 N  
ATOM   1180  CA  GLY   174      -8.748  23.9941944.573  1.00                 C  
ATOM   1181  C   GLY   174      -8.299  24.5331945.857  1.00                 C  
ATOM   1182  O   GLY   174      -7.111  24.8081946.043  1.00                 O  
ATOM   1183  N   ASN   175      -9.251  24.7991946.749  1.00                 N  
ATOM   1184  CA  ASN   175      -9.271  25.5801947.987  1.00                 C  
ATOM   1185  C   ASN   175      -9.843  24.7221949.208  1.00                 C  
ATOM   1186  O   ASN   175     -10.839  24.0021949.136  1.00                 O  
ATOM   1187  CB  ASN   175     -10.090  26.8591947.801  1.00                 C  
ATOM   1188  CG  ASN   175      -9.472  27.8051946.790  1.00                 C  
ATOM   1189  OD1 ASN   175      -8.562  28.5671947.115  1.00                 O  
ATOM   1190  ND2 ASN   175      -9.967  27.7581945.559  1.00                 N  
ATOM   1191  N   PHE   176      -9.194  24.9931950.341  1.00                 N  
ATOM   1192  CA  PHE   176      -9.450  24.3081951.563  1.00                 C  
ATOM   1193  C   PHE   176     -10.940  24.1721952.253  1.00                 C  
ATOM   1194  O   PHE   176     -11.965  24.8441952.097  1.00                 O  
ATOM   1195  CB  PHE   176      -8.608  24.8991952.695  1.00                 C  
ATOM   1196  CG  PHE   176      -7.146  24.5681952.600  1.00                 C  
ATOM   1197  CZ  PHE   176      -4.442  23.9491952.424  1.00                 C  
ATOM   1198  CD1 PHE   176      -6.207  25.5661952.408  1.00                 C  
ATOM   1199  CE1 PHE   176      -4.861  25.2621952.320  1.00                 C  
ATOM   1200  CD2 PHE   176      -6.710  23.2591952.702  1.00                 C  
ATOM   1201  CE2 PHE   176      -5.365  22.9551952.614  1.00                 C  
ATOM   1202  N   GLY   177     -10.912  23.0441952.975  1.00                 N  
ATOM   1203  CA  GLY   177     -11.729  22.4111953.940  1.00                 C  
ATOM   1204  C   GLY   177     -12.243  22.9561955.257  1.00                 C  
ATOM   1205  O   GLY   177     -11.722  23.9521955.766  1.00                 O  
ATOM   1206  N   GLY   178     -13.327  22.3721955.767  1.00                 N  
ATOM   1207  CA  GLY   178     -13.916  22.8241957.019  1.00                 C  
ATOM   1208  C   GLY   178     -12.970  22.6931958.199  1.00                 C  
ATOM   1209  O   GLY   178     -11.876  22.1331958.089  1.00                 O  
ATOM   1210  N   ALA   179     -13.389  23.2431959.337  1.00                 N  
ATOM   1211  CA  ALA   179     -12.610  23.3581960.547  1.00                 C  
ATOM   1212  C   ALA   179     -13.292  22.6161961.655  1.00                 C  
ATOM   1213  O   ALA   179     -14.345  22.0221961.421  1.00                 O  
ATOM   1214  CB  ALA   179     -12.412  24.8211960.913  1.00                 C  
ATOM   1215  N   THR   180     -12.714  22.6041962.847  1.00                 N  
ATOM   1216  CA  THR   180     -13.253  21.8891963.992  1.00                 C  
ATOM   1217  C   THR   180     -13.707  22.7521965.230  1.00                 C  
ATOM   1218  O   THR   180     -13.012  23.7221965.528  1.00                 O  
ATOM   1219  CB  THR   180     -12.247  20.8591964.539  1.00                 C  
ATOM   1220  OG1 THR   180     -11.049  21.5301964.950  1.00                 O  
ATOM   1221  CG2 THR   180     -11.891  19.8411963.467  1.00                 C  
ATOM   1222  N   PRO   181     -14.778  22.3911965.926  1.00                 N  
ATOM   1223  CA  PRO   181     -15.045  23.0931967.119  1.00                 C  
ATOM   1224  C   PRO   181     -14.147  22.9351968.357  1.00                 C  
ATOM   1225  O   PRO   181     -14.033  23.7371969.287  1.00                 O  
ATOM   1226  CB  PRO   181     -16.443  22.6201967.522  1.00                 C  
ATOM   1227  CD  PRO   181     -15.961  21.5621965.430  1.00                 C  
ATOM   1228  CG  PRO   181     -17.068  22.1711966.244  1.00                 C  
ATOM   1229  N   PRO   182     -13.540  21.7441968.360  1.00                 N  
ATOM   1230  CA  PRO   182     -12.646  21.5141969.608  1.00                 C  
ATOM   1231  C   PRO   182     -11.682  20.4551969.030  1.00                 C  
ATOM   1232  O   PRO   182     -11.855  19.9201967.932  1.00                 O  
ATOM   1233  CB  PRO   182     -13.624  21.0251970.679  1.00                 C  
ATOM   1234  CD  PRO   182     -14.869  21.1621968.639  1.00                 C  
ATOM   1235  CG  PRO   182     -14.724  20.3731969.910  1.00                 C  
ATOM   1236  N   GLY   183     -10.590  20.2511969.765  1.00                 N  
ATOM   1237  CA  GLY   183      -9.474  19.4221969.526  1.00                 C  
ATOM   1238  C   GLY   183      -9.534  18.1891970.341  1.00                 C  
ATOM   1239  O   GLY   183     -10.434  18.0831971.168  1.00                 O  
ATOM   1240  N   VAL   184      -8.654  17.2221970.097  1.00                 N  
ATOM   1241  CA  VAL   184      -8.657  15.9451970.822  1.00                 C  
ATOM   1242  C   VAL   184      -7.952  16.2101972.293  1.00                 C  
ATOM   1243  O   VAL   184      -7.489  17.2801972.696  1.00                 O  
ATOM   1244  CB  VAL   184      -7.929  14.8441970.029  1.00                 C  
ATOM   1245  CG1 VAL   184      -8.618  14.6051968.694  1.00                 C  
ATOM   1246  CG2 VAL   184      -6.469  15.2151969.820  1.00                 C  
ATOM   1247  N   PHE   185      -8.134  15.1511973.092  1.00                 N  
ATOM   1248  CA  PHE   185      -7.824  14.9291974.388  1.00                 C  
ATOM   1249  C   PHE   185      -6.494  14.2881974.541  1.00                 C  
ATOM   1250  O   PHE   185      -5.932  13.7501973.584  1.00                 O  
ATOM   1251  CB  PHE   185      -8.892  14.0581975.053  1.00                 C  
ATOM   1252  CG  PHE   185     -10.219  14.7431975.213  1.00                 C  
ATOM   1253  CZ  PHE   185     -12.673  16.0131975.515  1.00                 C  
ATOM   1254  CD1 PHE   185     -11.151  14.7271974.189  1.00                 C  
ATOM   1255  CE1 PHE   185     -12.372  15.3571974.336  1.00                 C  
ATOM   1256  CD2 PHE   185     -10.536  15.4041976.386  1.00                 C  
ATOM   1257  CE2 PHE   185     -11.757  16.0341976.533  1.00                 C  
ATOM   1258  N   GLY   186      -5.894  14.4731975.724  1.00                 N  
ATOM   1259  CA  GLY   186      -4.577  14.1271976.192  1.00                 C  
ATOM   1260  C   GLY   186      -4.526  12.7241976.691  1.00                 C  
ATOM   1261  O   GLY   186      -5.596  12.0941976.778  1.00                 O  
ATOM   1262  N   PRO   187      -3.362  12.1791977.024  1.00                 N  
ATOM   1263  CA  PRO   187      -3.359  10.7921977.548  1.00                 C  
ATOM   1264  C   PRO   187      -3.027  10.7281978.931  1.00                 C  
ATOM   1265  O   PRO   187      -2.615  11.7611979.474  1.00                 O  
ATOM   1266  CB  PRO   187      -2.303  10.0791976.701  1.00                 C  
ATOM   1267  CD  PRO   187      -2.098  12.4061976.182  1.00                 C  
ATOM   1268  CG  PRO   187      -1.309  11.1411976.371  1.00                 C  
ATOM   1269  N   PRO   188      -3.184   9.5571979.553  1.00                 N  
ATOM   1270  CA  PRO   188      -2.893   9.2041980.969  1.00                 C  
ATOM   1271  C   PRO   188      -2.735  10.4541981.828  1.00                 C  
ATOM   1272  O   PRO   188      -1.830  11.2381981.527  1.00                 O  
ATOM   1273  CB  PRO   188      -1.588   8.4091980.892  1.00                 C  
ATOM   1274  CD  PRO   188      -2.186   8.9071978.628  1.00                 C  
ATOM   1275  CG  PRO   188      -1.570   7.8551979.506  1.00                 C  
ATOM   1276  N   ASN   189      -3.557  10.6501982.848  1.00                 N  
ATOM   1277  CA  ASN   189      -3.275  11.9541983.564  1.00                 C  
ATOM   1278  C   ASN   189      -1.970  12.3141984.362  1.00                 C  
ATOM   1279  O   ASN   189      -0.799  12.3911983.970  1.00                 O  
ATOM   1280  CB  ASN   189      -4.366  12.2451984.596  1.00                 C  
ATOM   1281  CG  ASN   189      -4.230  13.6231985.215  1.00                 C  
ATOM   1282  OD1 ASN   189      -4.305  14.6361984.520  1.00                 O  
ATOM   1283  ND2 ASN   189      -4.029  13.6641986.527  1.00                 N  
ATOM   1284  N   GLU   190      -2.291  12.3431985.654  1.00                 N  
ATOM   1285  CA  GLU   190      -0.978  12.4451986.551  1.00                 C  
ATOM   1286  C   GLU   190      -1.490  11.4091987.732  1.00                 C  
ATOM   1287  O   GLU   190      -2.641  11.0291987.904  1.00                 O  
ATOM   1288  CB  GLU   190      -0.713  13.8981986.950  1.00                 C  
ATOM   1289  CD  GLU   190       0.918  14.5551985.136  1.00                 C  
ATOM   1290  CG  GLU   190      -0.430  14.8221985.776  1.00                 C  
ATOM   1291  OE1 GLU   190       1.782  13.9481985.803  1.00                 O  
ATOM   1292  OE2 GLU   190       1.110  14.9541983.968  1.00                 O  
ATOM   1293  N   PHE   191      -0.477  10.9531988.466  1.00                 N  
ATOM   1294  CA  PHE   191      -0.753  10.0741989.513  1.00                 C  
ATOM   1295  C   PHE   191      -1.697  10.6371990.574  1.00                 C  
ATOM   1296  O   PHE   191      -1.906  11.8521990.718  1.00                 O  
ATOM   1297  CB  PHE   191       0.542   9.6391990.203  1.00                 C  
ATOM   1298  CG  PHE   191       1.383   8.7051989.379  1.00                 C  
ATOM   1299  CZ  PHE   191       2.935   6.9731987.858  1.00                 C  
ATOM   1300  CD1 PHE   191       2.466   9.1791988.660  1.00                 C  
ATOM   1301  CE1 PHE   191       3.240   8.3201987.902  1.00                 C  
ATOM   1302  CD2 PHE   191       1.091   7.3541989.325  1.00                 C  
ATOM   1303  CE2 PHE   191       1.865   6.4951988.567  1.00                 C  
ATOM   1304  N   GLY   192      -2.378   9.7181991.271  1.00                 N  
ATOM   1305  CA  GLY   192      -3.313  10.0711992.322  1.00                 C  
ATOM   1306  C   GLY   192      -2.667  10.9451993.491  1.00                 C  
ATOM   1307  O   GLY   192      -1.452  11.0271993.690  1.00                 O  
ATOM   1308  N   PRO   193      -3.568  11.6141994.222  1.00                 N  
ATOM   1309  CA  PRO   193      -3.229  12.4681995.270  1.00                 C  
ATOM   1310  C   PRO   193      -3.547  11.6071996.558  1.00                 C  
ATOM   1311  O   PRO   193      -4.111  10.5041996.553  1.00                 O  
ATOM   1312  CB  PRO   193      -4.141  13.6801995.070  1.00                 C  
ATOM   1313  CD  PRO   193      -4.971  11.9961993.584  1.00                 C  
ATOM   1314  CG  PRO   193      -5.396  13.1121994.497  1.00                 C  
ATOM   1315  N   GLN   194      -3.006  12.1511997.643  1.00                 N  
ATOM   1316  CA  GLN   194      -3.052  11.6901998.987  1.00                 C  
ATOM   1317  C   GLN   194      -4.424  11.4481999.443  1.00                 C  
ATOM   1318  O   GLN   194      -5.396  11.7691998.754  1.00                 O  
ATOM   1319  CB  GLN   194      -2.373  12.6941999.921  1.00                 C  
ATOM   1320  CD  GLN   194      -1.488  11.0612001.634  1.00                 C  
ATOM   1321  CG  GLN   194      -2.363  12.2732001.382  1.00                 C  
ATOM   1322  OE1 GLN   194      -0.312  11.0462001.269  1.00                 O  
ATOM   1323  NE2 GLN   194      -2.060  10.0392002.259  1.00                 N  
ATOM   1324  N   GLY   195      -4.540  10.7752000.586  1.00                 N  
ATOM   1325  CA  GLY   195      -5.656  10.0642001.228  1.00                 C  
ATOM   1326  C   GLY   195      -5.896  10.4572002.657  1.00                 C  
ATOM   1327  O   GLY   195      -4.956  10.3662003.446  1.00                 O  
ATOM   1328  N   GLY   196      -7.160  10.6792003.019  1.00                 N  
ATOM   1329  CA  GLY   196      -7.589  11.1982004.298  1.00                 C  
ATOM   1330  C   GLY   196      -7.079  10.7212005.761  1.00                 C  
ATOM   1331  O   GLY   196      -6.418   9.6922005.922  1.00                 O  
ATOM   1332  N   PHE   197      -7.439  11.5112006.772  1.00                 N  
ATOM   1333  CA  PHE   197      -6.997  10.9872008.047  1.00                 C  
ATOM   1334  C   PHE   197      -7.640   9.7912008.660  1.00                 C  
ATOM   1335  O   PHE   197      -8.512   9.1892008.007  1.00                 O  
ATOM   1336  CB  PHE   197      -7.091  12.0632009.130  1.00                 C  
ATOM   1337  CG  PHE   197      -8.486  12.5692009.363  1.00                 C  
ATOM   1338  CZ  PHE   197     -11.066  13.5102009.790  1.00                 C  
ATOM   1339  CD1 PHE   197      -9.339  11.9132010.234  1.00                 C  
ATOM   1340  CE1 PHE   197     -10.623  12.3792010.448  1.00                 C  
ATOM   1341  CD2 PHE   197      -8.945  13.7002008.712  1.00                 C  
ATOM   1342  CE2 PHE   197     -10.229  14.1652008.926  1.00                 C  
ATOM   1343  N   GLY   198      -7.261   9.3852009.866  1.00                 N  
ATOM   1344  CA  GLY   198      -7.908   8.2052010.471  1.00                 C  
ATOM   1345  C   GLY   198      -8.980   8.4052011.621  1.00                 C  
ATOM   1346  O   GLY   198      -9.146   9.5252012.111  1.00                 O  
ATOM   1347  N   PRO   199      -9.638   7.3282012.050  1.00                 N  
ATOM   1348  CA  PRO   199     -10.530   7.6462013.166  1.00                 C  
ATOM   1349  C   PRO   199      -9.752   7.5602014.616  1.00                 C  
ATOM   1350  O   PRO   199      -8.578   7.2332014.834  1.00                 O  
ATOM   1351  CB  PRO   199     -11.636   6.5932013.068  1.00                 C  
ATOM   1352  CD  PRO   199      -9.924   5.8642011.563  1.00                 C  
ATOM   1353  CG  PRO   199     -10.947   5.3752012.549  1.00                 C  
ATOM   1354  N   ARG   200     -10.520   8.1482015.548  1.00                 N  
ATOM   1355  CA  ARG   200     -10.271   8.3762016.886  1.00                 C  
ATOM   1356  C   ARG   200     -10.333   7.2872017.774  1.00                 C  
ATOM   1357  O   ARG   200     -11.203   6.4392017.645  1.00                 O  
ATOM   1358  CB  ARG   200     -11.236   9.4272017.439  1.00                 C  
ATOM   1359  CD  ARG   200     -12.058  11.7982017.412  1.00                 C  
ATOM   1360  NE  ARG   200     -13.406  11.4812016.947  1.00                 N  
ATOM   1361  CG  ARG   200     -11.025  10.8222016.873  1.00                 C  
ATOM   1362  CZ  ARG   200     -14.500  12.1342017.326  1.00                 C  
ATOM   1363  NH1 ARG   200     -15.684  11.7752016.850  1.00                 N  
ATOM   1364  NH2 ARG   200     -14.407  13.1432018.181  1.00                 N  
ATOM   1365  N   GLY   201      -9.356   7.1692018.693  1.00                 N  
ATOM   1366  CA  GLY   201      -9.038   6.1902019.740  1.00                 C  
ATOM   1367  C   GLY   201     -10.303   5.7872020.577  1.00                 C  
ATOM   1368  O   GLY   201     -11.409   6.3262020.389  1.00                 O  
ATOM   1369  N   GLY   202     -10.145   4.7892021.438  1.00                 N  
ATOM   1370  CA  GLY   202     -11.245   4.3392022.218  1.00                 C  
ATOM   1371  C   GLY   202     -11.280   4.8352023.640  1.00                 C  
ATOM   1372  O   GLY   202     -10.642   5.8552023.921  1.00                 O  
ATOM   1373  N   PHE   203     -12.148   4.2642024.476  1.00                 N  
ATOM   1374  CA  PHE   203     -12.549   4.7832025.760  1.00                 C  
ATOM   1375  C   PHE   203     -11.418   5.2232026.734  1.00                 C  
ATOM   1376  O   PHE   203     -11.587   6.1742027.521  1.00                 O  
ATOM   1377  CB  PHE   203     -13.401   3.7572026.510  1.00                 C  
ATOM   1378  CG  PHE   203     -13.869   4.2272027.858  1.00                 C  
ATOM   1379  CZ  PHE   203     -14.729   5.0932030.355  1.00                 C  
ATOM   1380  CD1 PHE   203     -14.940   5.0962027.971  1.00                 C  
ATOM   1381  CE1 PHE   203     -15.370   5.5282029.211  1.00                 C  
ATOM   1382  CD2 PHE   203     -13.237   3.8012029.013  1.00                 C  
ATOM   1383  CE2 PHE   203     -13.667   4.2332030.253  1.00                 C  
ATOM   1384  N   GLY   204     -10.339   4.4252026.597  1.00                 N  
ATOM   1385  CA  GLY   204      -9.177   4.4982027.489  1.00                 C  
ATOM   1386  C   GLY   204      -9.324   4.1402028.841  1.00                 C  
ATOM   1387  O   GLY   204     -10.398   4.4652029.359  1.00                 O  
ATOM   1388  N   GLN   205      -8.483   3.3742029.530  1.00                 N  
ATOM   1389  CA  GLN   205      -8.860   2.8272030.887  1.00                 C  
ATOM   1390  C   GLN   205      -8.917   3.6092032.209  1.00                 C  
ATOM   1391  O   GLN   205      -8.665   4.8162032.231  1.00                 O  
ATOM   1392  CB  GLN   205      -7.943   1.6632031.269  1.00                 C  
ATOM   1393  CD  GLN   205      -9.380  -0.1742030.301  1.00                 C  
ATOM   1394  CG  GLN   205      -8.013   0.4802030.318  1.00                 C  
ATOM   1395  OE1 GLN   205      -9.898  -0.5802031.341  1.00                 O  
ATOM   1396  NE2 GLN   205      -9.970  -0.2792029.115  1.00                 N  
ATOM   1397  N   ASN   206      -9.269   2.9272033.298  1.00                 N  
ATOM   1398  CA  ASN   206      -9.320   3.6322034.572  1.00                 C  
ATOM   1399  C   ASN   206      -7.903   4.1722035.063  1.00                 C  
ATOM   1400  O   ASN   206      -6.874   3.9202034.430  1.00                 O  
ATOM   1401  CB  ASN   206      -9.920   2.7352035.657  1.00                 C  
ATOM   1402  CG  ASN   206     -11.398   2.4732035.444  1.00                 C  
ATOM   1403  OD1 ASN   206     -12.078   3.2252034.746  1.00                 O  
ATOM   1404  ND2 ASN   206     -11.900   1.4012036.047  1.00                 N  
ATOM   1405  N   ASN   207      -7.914   4.9512036.143  1.00                 N  
ATOM   1406  CA  ASN   207      -6.760   5.4342036.727  1.00                 C  
ATOM   1407  C   ASN   207      -6.524   5.2442038.214  1.00                 C  
ATOM   1408  O   ASN   207      -7.230   4.4782038.876  1.00                 O  
ATOM   1409  CB  ASN   207      -6.622   6.9372036.478  1.00                 C  
ATOM   1410  CG  ASN   207      -7.755   7.7362037.092  1.00                 C  
ATOM   1411  OD1 ASN   207      -8.476   7.2432037.959  1.00                 O  
ATOM   1412  ND2 ASN   207      -7.914   8.9752036.643  1.00                 N  
ATOM   1413  N   GLY   208      -5.353   5.7112038.677  1.00                 N  
ATOM   1414  CA  GLY   208      -4.976   5.5722040.080  1.00                 C  
ATOM   1415  C   GLY   208      -6.115   5.8022041.242  1.00                 C  
ATOM   1416  O   GLY   208      -6.961   6.6972041.226  1.00                 O  
ATOM   1417  N   PHE   209      -6.035   4.9122042.223  1.00                 N  
ATOM   1418  CA  PHE   209      -6.943   5.0372043.289  1.00                 C  
ATOM   1419  C   PHE   209      -6.964   6.4362043.855  1.00                 C  
ATOM   1420  O   PHE   209      -6.191   7.2922043.422  1.00                 O  
ATOM   1421  CB  PHE   209      -6.606   4.0402044.400  1.00                 C  
ATOM   1422  CG  PHE   209      -5.256   4.2582045.020  1.00                 C  
ATOM   1423  CZ  PHE   209      -2.754   4.6562046.165  1.00                 C  
ATOM   1424  CD1 PHE   209      -5.107   5.0942046.113  1.00                 C  
ATOM   1425  CE1 PHE   209      -3.865   5.2942046.684  1.00                 C  
ATOM   1426  CD2 PHE   209      -4.134   3.6272044.512  1.00                 C  
ATOM   1427  CE2 PHE   209      -2.892   3.8272045.083  1.00                 C  
ATOM   1428  N   GLY   210      -7.800   6.6702044.850  1.00                 N  
ATOM   1429  CA  GLY   210      -8.104   7.9672045.426  1.00                 C  
ATOM   1430  C   GLY   210      -7.557   8.0852046.969  1.00                 C  
ATOM   1431  O   GLY   210      -6.916   7.2012047.542  1.00                 O  
ATOM   1432  N   PRO   211      -7.729   9.3012047.488  1.00                 N  
ATOM   1433  CA  PRO   211      -7.281   9.5242048.814  1.00                 C  
ATOM   1434  C   PRO   211      -8.235   8.8342049.902  1.00                 C  
ATOM   1435  O   PRO   211      -9.298   8.2602049.650  1.00                 O  
ATOM   1436  CB  PRO   211      -7.296  11.0472048.958  1.00                 C  
ATOM   1437  CD  PRO   211      -8.273  10.5692046.826  1.00                 C  
ATOM   1438  CG  PRO   211      -8.347  11.5032048.002  1.00                 C  
ATOM   1439  N   GLN   212      -7.629   8.7562051.083  1.00                 N  
ATOM   1440  CA  GLN   212      -7.670   8.1772052.397  1.00                 C  
ATOM   1441  C   GLN   212      -8.311   9.3642053.501  1.00                 C  
ATOM   1442  O   GLN   212      -8.197  10.5902053.353  1.00                 O  
ATOM   1443  CB  GLN   212      -6.276   7.7112052.821  1.00                 C  
ATOM   1444  CD  GLN   212      -6.434   5.3882051.842  1.00                 C  
ATOM   1445  CG  GLN   212      -5.653   6.6862051.886  1.00                 C  
ATOM   1446  OE1 GLN   212      -6.655   4.7502052.871  1.00                 O  
ATOM   1447  NE2 GLN   212      -6.854   4.9922050.646  1.00                 N  
ATOM   1448  N   GLY   213      -9.024   8.8232054.497  1.00                 N  
ATOM   1449  CA  GLY   213      -9.847   8.9712055.517  1.00                 C  
ATOM   1450  C   GLY   213      -9.749   9.3592056.945  1.00                 C  
ATOM   1451  O   GLY   213      -8.680   8.9972057.424  1.00                 O  
ATOM   1452  N   GLY   214     -10.691   9.7772057.784  1.00                 N  
ATOM   1453  CA  GLY   214     -10.377  10.0922059.246  1.00                 C  
ATOM   1454  C   GLY   214     -11.235   9.2702060.434  1.00                 C  
ATOM   1455  O   GLY   214     -12.008   8.3672060.137  1.00                 O  
ATOM   1456  N   PHE   215     -11.226   9.6832061.698  1.00                 N  
ATOM   1457  CA  PHE   215     -12.415   9.1922062.489  1.00                 C  
ATOM   1458  C   PHE   215     -12.702   9.8152063.828  1.00                 C  
ATOM   1459  O   PHE   215     -12.310  10.9702063.955  1.00                 O  
ATOM   1460  CB  PHE   215     -12.304   7.6882062.745  1.00                 C  
ATOM   1461  CG  PHE   215     -11.111   7.2992063.571  1.00                 C  
ATOM   1462  CZ  PHE   215      -8.900   6.5812065.094  1.00                 C  
ATOM   1463  CD1 PHE   215     -11.210   7.1942064.947  1.00                 C  
ATOM   1464  CE1 PHE   215     -10.112   6.8362065.708  1.00                 C  
ATOM   1465  CD2 PHE   215      -9.891   7.0402062.972  1.00                 C  
ATOM   1466  CE2 PHE   215      -8.794   6.6832063.732  1.00                 C  
ATOM   1467  N   GLY   216     -13.342   9.2642064.854  1.00                 N  
ATOM   1468  CA  GLY   216     -13.944   9.8802066.043  1.00                 C  
ATOM   1469  C   GLY   216     -13.327   9.4292067.456  1.00                 C  
ATOM   1470  O   GLY   216     -12.187   8.9862067.532  1.00                 O  
ATOM   1471  N   PRO   217     -14.002   9.5942068.590  1.00                 N  
ATOM   1472  CA  PRO   217     -13.515   9.5222069.898  1.00                 C  
ATOM   1473  C   PRO   217     -14.101   8.9472071.004  1.00                 C  
ATOM   1474  O   PRO   217     -15.077   8.4942070.562  1.00                 O  
ATOM   1475  CB  PRO   217     -13.347  10.9852070.312  1.00                 C  
ATOM   1476  CD  PRO   217     -14.432  11.0062068.178  1.00                 C  
ATOM   1477  CG  PRO   217     -14.358  11.7222069.498  1.00                 C  
ATOM   1478  N   GLY   218     -13.847   8.5832072.248  1.00                 N  
ATOM   1479  CA  GLY   218     -14.261   7.6402073.226  1.00                 C  
ATOM   1480  C   GLY   218     -15.005   8.0872074.452  1.00                 C  
ATOM   1481  O   GLY   218     -15.551   9.1862074.491  1.00                 O  
ATOM   1482  N   MET   219     -15.235   7.1092075.337  1.00                 N  
ATOM   1483  CA  MET   219     -16.295   7.0392076.482  1.00                 C  
ATOM   1484  C   MET   219     -15.182   6.5902077.733  1.00                 C  
ATOM   1485  O   MET   219     -14.014   7.0292077.600  1.00                 O  
ATOM   1486  CB  MET   219     -17.402   6.0452076.127  1.00                 C  
ATOM   1487  SD  MET   219     -19.560   5.2782074.568  1.00                 S  
ATOM   1488  CE  MET   219     -20.305   6.0342073.125  1.00                 C  
ATOM   1489  CG  MET   219     -18.230   6.4432074.916  1.00                 C  
ATOM   1490  N   PHE   220     -15.653   6.3452078.952  1.00                 N  
ATOM   1491  CA  PHE   220     -15.310   6.2852080.226  1.00                 C  
ATOM   1492  C   PHE   220     -15.205   5.0962081.391  1.00                 C  
ATOM   1493  O   PHE   220     -16.167   4.4322081.702  1.00                 O  
ATOM   1494  CB  PHE   220     -16.179   7.2292081.060  1.00                 C  
ATOM   1495  CG  PHE   220     -15.976   8.6822080.738  1.00                 C  
ATOM   1496  CZ  PHE   220     -15.596  11.3722080.148  1.00                 C  
ATOM   1497  CD1 PHE   220     -16.652   9.2742079.685  1.00                 C  
ATOM   1498  CE1 PHE   220     -16.465  10.6112079.389  1.00                 C  
ATOM   1499  CD2 PHE   220     -15.109   9.4572081.488  1.00                 C  
ATOM   1500  CE2 PHE   220     -14.923  10.7942081.192  1.00                 C  
ATOM   1501  N   GLY   221     -13.976   4.8232081.897  1.00                 N  
ATOM   1502  CA  GLY   221     -13.610   4.0712083.069  1.00                 C  
ATOM   1503  C   GLY   221     -13.228   4.4432084.621  1.00                 C  
ATOM   1504  O   GLY   221     -13.995   5.2432085.145  1.00                 O  
ATOM   1505  N   PRO   222     -12.383   3.7892085.411  1.00                 N  
ATOM   1506  CA  PRO   222     -12.192   3.4472086.797  1.00                 C  
ATOM   1507  C   PRO   222     -11.441   3.7682087.933  1.00                 C  
ATOM   1508  O   PRO   222     -10.664   4.4272087.372  1.00                 O  
ATOM   1509  CB  PRO   222     -11.794   1.9702086.762  1.00                 C  
ATOM   1510  CD  PRO   222     -11.720   2.7202084.491  1.00                 C  
ATOM   1511  CG  PRO   222     -11.043   1.8152085.482  1.00                 C  
ATOM   1512  N   PRO   223     -11.307   3.7692089.247  1.00                 N  
ATOM   1513  CA  PRO   223      -9.925   4.5872089.915  1.00                 C  
ATOM   1514  C   PRO   223      -9.354   4.8132091.010  1.00                 C  
ATOM   1515  O   PRO   223     -10.347   4.4552091.498  1.00                 O  
ATOM   1516  CB  PRO   223     -10.135   6.0502089.521  1.00                 C  
ATOM   1517  CD  PRO   223     -12.117   4.8822088.862  1.00                 C  
ATOM   1518  CG  PRO   223     -11.614   6.1952089.394  1.00                 C  
ATOM   1519  N   GLY   224      -8.367   5.0062091.866  1.00                 N  
ATOM   1520  CA  GLY   224      -8.051   4.3692093.455  1.00                 C  
ATOM   1521  C   GLY   224      -8.125   5.5502094.648  1.00                 C  
ATOM   1522  O   GLY   224      -8.640   6.6482094.464  1.00                 O  
ATOM   1523  N   GLY   225      -7.513   5.3422095.809  1.00                 N  
ATOM   1524  CA  GLY   225      -7.368   6.5082096.711  1.00                 C  
ATOM   1525  C   GLY   225      -6.060   6.5662097.444  1.00                 C  
ATOM   1526  O   GLY   225      -5.021   6.5142096.774  1.00                 O  
ATOM   1527  N   PHE   226      -6.141   7.1822098.619  1.00                 N  
ATOM   1528  CA  PHE   226      -5.204   7.7212099.713  1.00                 C  
ATOM   1529  C   PHE   226      -4.183   6.5672100.234  1.00                 C  
ATOM   1530  O   PHE   226      -4.361   5.3722100.465  1.00                 O  
ATOM   1531  CB  PHE   226      -6.014   8.2742100.887  1.00                 C  
ATOM   1532  CG  PHE   226      -6.708   9.5712100.588  1.00                 C  
ATOM   1533  CZ  PHE   226      -7.987  11.9762100.034  1.00                 C  
ATOM   1534  CD1 PHE   226      -8.080   9.6142100.410  1.00                 C  
ATOM   1535  CE1 PHE   226      -8.719  10.8082100.135  1.00                 C  
ATOM   1536  CD2 PHE   226      -5.990  10.7492100.484  1.00                 C  
ATOM   1537  CE2 PHE   226      -6.628  11.9432100.208  1.00                 C  
ATOM   1538  N   GLY   227      -2.979   7.1292100.246  1.00                 N  
ATOM   1539  CA  GLY   227      -1.677   6.5552100.626  1.00                 C  
ATOM   1540  C   GLY   227      -1.356   5.8402102.077  1.00                 C  
ATOM   1541  O   GLY   227      -1.032   4.6582102.269  1.00                 O  
ATOM   1542  N   GLN   228      -1.196   6.7972102.997  1.00                 N  
ATOM   1543  CA  GLN   228      -0.912   6.2052104.396  1.00                 C  
ATOM   1544  C   GLN   228      -1.305   7.6362105.403  1.00                 C  
ATOM   1545  O   GLN   228      -1.929   8.6052104.971  1.00                 O  
ATOM   1546  CB  GLN   228       0.529   5.6982104.481  1.00                 C  
ATOM   1547  CD  GLN   228       2.993   6.2382104.354  1.00                 C  
ATOM   1548  CG  GLN   228       1.580   6.7852104.325  1.00                 C  
ATOM   1549  OE1 GLN   228       3.259   5.1512103.839  1.00                 O  
ATOM   1550  NE2 GLN   228       3.906   6.9912104.957  1.00                 N  
ATOM   1551  N   THR   229      -0.910   7.5312106.669  1.00                 N  
ATOM   1552  CA  THR   229      -1.460   8.4542107.572  1.00                 C  
ATOM   1553  C   THR   229      -1.248   8.2182109.209  1.00                 C  
ATOM   1554  O   THR   229      -0.432   7.3442109.482  1.00                 O  
ATOM   1555  CB  THR   229      -2.984   8.5842107.389  1.00                 C  
ATOM   1556  OG1 THR   229      -3.474   9.6632108.194  1.00                 O  
ATOM   1557  CG2 THR   229      -3.682   7.3022107.815  1.00                 C  
ATOM   1558  N   ILE   230      -1.705   8.9682110.206  1.00                 N  
ATOM   1559  CA  ILE   230      -1.343   9.1992111.541  1.00                 C  
ATOM   1560  C   ILE   230      -1.977   8.6522113.003  1.00                 C  
ATOM   1561  O   ILE   230      -2.991   7.9842112.834  1.00                 O  
ATOM   1562  CB  ILE   230      -1.354  10.7022111.877  1.00                 C  
ATOM   1563  CD1 ILE   230      -2.911  12.6892112.229  1.00                 C  
ATOM   1564  CG1 ILE   230      -2.762  11.2762111.709  1.00                 C  
ATOM   1565  CG2 ILE   230      -0.334  11.4452111.027  1.00                 C  
ATOM   1566  N   GLU   231      -1.644   8.9632114.251  1.00                 N  
ATOM   1567  CA  GLU   231      -2.576   8.6182115.421  1.00                 C  
ATOM   1568  C   GLU   231      -3.050   9.3282116.833  1.00                 C  
ATOM   1569  O   GLU   231      -2.126  10.1012117.059  1.00                 O  
ATOM   1570  CB  GLU   231      -2.157   7.2962116.068  1.00                 C  
ATOM   1571  CD  GLU   231      -3.702   5.7232114.836  1.00                 C  
ATOM   1572  CG  GLU   231      -2.264   6.0932115.146  1.00                 C  
ATOM   1573  OE1 GLU   231      -4.597   6.1152115.614  1.00                 O  
ATOM   1574  OE2 GLU   231      -3.933   5.0412113.815  1.00                 O  
ATOM   1575  N   PHE   232      -3.872   9.0382117.836  1.00                 N  
ATOM   1576  CA  PHE   232      -3.559   9.6462119.338  1.00                 C  
ATOM   1577  C   PHE   232      -3.630   8.9712120.852  1.00                 C  
ATOM   1578  O   PHE   232      -4.093   7.8392120.762  1.00                 O  
ATOM   1579  CB  PHE   232      -4.434  10.8712119.613  1.00                 C  
ATOM   1580  CG  PHE   232      -5.905  10.5712119.639  1.00                 C  
ATOM   1581  CZ  PHE   232      -8.629  10.0172119.680  1.00                 C  
ATOM   1582  CD1 PHE   232      -6.544  10.2662120.828  1.00                 C  
ATOM   1583  CE1 PHE   232      -7.898   9.9902120.852  1.00                 C  
ATOM   1584  CD2 PHE   232      -6.652  10.5942118.474  1.00                 C  
ATOM   1585  CE2 PHE   232      -8.005  10.3182118.498  1.00                 C  
ATOM   1586  N   GLY   233      -3.590   9.5262122.059  1.00                 N  
ATOM   1587  CA  GLY   233      -4.513   8.7582123.267  1.00                 C  
ATOM   1588  C   GLY   233      -4.857   9.3732124.607  1.00                 C  
ATOM   1589  O   GLY   233      -4.578  10.5672124.637  1.00                 O  
ATOM   1590  N   PRO   234      -5.246   8.8022125.742  1.00                 N  
ATOM   1591  CA  PRO   234      -5.548   9.5352127.108  1.00                 C  
ATOM   1592  C   PRO   234      -4.646   9.1582128.080  1.00                 C  
ATOM   1593  O   PRO   234      -4.157  10.2762127.979  1.00                 O  
ATOM   1594  CB  PRO   234      -6.970   9.0932127.458  1.00                 C  
ATOM   1595  CD  PRO   234      -6.328   7.8312125.529  1.00                 C  
ATOM   1596  CG  PRO   234      -7.119   7.7602126.805  1.00                 C  
ATOM   1597  N   GLN   235      -4.794   8.5182129.246  1.00                 N  
ATOM   1598  CA  GLN   235      -4.791   9.1402130.957  1.00                 C  
ATOM   1599  C   GLN   235      -4.692   7.5012131.350  1.00                 C  
ATOM   1600  O   GLN   235      -5.517   6.6272131.081  1.00                 O  
ATOM   1601  CB  GLN   235      -6.042   9.9792131.224  1.00                 C  
ATOM   1602  CD  GLN   235      -5.033  11.5222132.951  1.00                 C  
ATOM   1603  CG  GLN   235      -6.133  10.5252132.640  1.00                 C  
ATOM   1604  OE1 GLN   235      -4.879  12.5272132.258  1.00                 O  
ATOM   1605  NE2 GLN   235      -4.265  11.2452133.998  1.00                 N  
ATOM   1606  N   ALA   236      -3.602   7.2602132.068  1.00                 N  
ATOM   1607  CA  ALA   236      -3.364   5.9712132.606  1.00                 C  
ATOM   1608  C   ALA   236      -4.379   5.0802133.586  1.00                 C  
ATOM   1609  O   ALA   236      -5.452   4.4932133.439  1.00                 O  
ATOM   1610  CB  ALA   236      -2.089   5.9702133.436  1.00                 C  
ATOM   1611  N   GLY   237      -3.716   5.0752134.739  1.00                 N  
ATOM   1612  CA  GLY   237      -4.717   4.4542135.835  1.00                 C  
ATOM   1613  C   GLY   237      -4.306   5.0302137.237  1.00                 C  
ATOM   1614  O   GLY   237      -3.149   5.4352137.328  1.00                 O  
ATOM   1615  N   PHE   238      -5.073   4.8332138.312  1.00                 N  
ATOM   1616  CA  PHE   238      -4.450   5.4122139.534  1.00                 C  
ATOM   1617  C   PHE   238      -3.500   3.8272140.372  1.00                 C  
ATOM   1618  O   PHE   238      -2.962   2.9762139.656  1.00                 O  
ATOM   1619  CB  PHE   238      -5.516   6.0472140.429  1.00                 C  
ATOM   1620  CG  PHE   238      -6.187   7.2442139.818  1.00                 C  
ATOM   1621  CZ  PHE   238      -7.424   9.4622138.688  1.00                 C  
ATOM   1622  CD1 PHE   238      -7.296   7.0932139.004  1.00                 C  
ATOM   1623  CE1 PHE   238      -7.913   8.1942138.441  1.00                 C  
ATOM   1624  CD2 PHE   238      -5.709   8.5202140.056  1.00                 C  
ATOM   1625  CE2 PHE   238      -6.326   9.6212139.493  1.00                 C  
ATOM   1626  N   GLY   239      -3.311   3.8652141.686  1.00                 N  
ATOM   1627  CA  GLY   239      -2.196   3.4532142.173  1.00                 C  
ATOM   1628  C   GLY   239      -2.373   2.7682144.537  1.00                 C  
ATOM   1629  O   GLY   239      -3.559   2.7132144.845  1.00                 O  
ATOM   1630  N   PRO   240      -1.485   2.3252145.420  1.00                 N  
ATOM   1631  CA  PRO   240      -1.621   1.2272146.352  1.00                 C  
ATOM   1632  C   PRO   240      -1.115   1.9902150.284  1.00                 C  
ATOM   1633  O   PRO   240      -1.581   3.1172150.551  1.00                 O  
ATOM   1634  CB  PRO   240      -0.545   0.2332145.912  1.00                 C  
ATOM   1635  CD  PRO   240      -0.236   2.1962144.579  1.00                 C  
ATOM   1636  CG  PRO   240       0.499   1.0762145.260  1.00                 C  
ATOM   1637  N   GLY   241      -0.535   2.2102151.327  1.00                 N  
ATOM   1638  CA  GLY   241      -0.531   1.6052152.402  1.00                 C  
ATOM   1639  C   GLY   241       0.558   1.4582158.349  1.00                 C  
ATOM   1640  O   GLY   241       0.499   0.2342158.364  1.00                 O  
ATOM   1641  N   PRO   242       0.886   2.0742159.480  1.00                 N  
ATOM   1642  CA  PRO   242       1.130   1.5582162.169  1.00                 C  
ATOM   1643  C   PRO   242       1.460   1.3902170.516  1.00                 C  
ATOM   1644  O   PRO   242       0.230   1.3192170.725  1.00                 O  
ATOM   1645  CB  PRO   242       2.597   1.1562162.337  1.00                 C  
ATOM   1646  CD  PRO   242       2.350   1.8712160.066  1.00                 C  
ATOM   1647  CG  PRO   242       3.306   1.8552161.226  1.00                 C  
ATOM   1648  N   THR   243       1.412   1.8732171.628  1.00                 N  
ATOM   1649  CA  THR   243       2.275   1.6362174.761  1.00                 C  
ATOM   1650  C   THR   243       3.481   1.4522186.396  1.00                 C  
ATOM   1651  O   THR   243       4.689   1.4402186.466  1.00                 O  
ATOM   1652  CB  THR   243       3.517   2.4932175.071  1.00                 C  
ATOM   1653  OG1 THR   243       3.227   3.8712174.809  1.00                 O  
ATOM   1654  CG2 THR   243       4.688   2.0672174.199  1.00                 C  
ATOM   1655  N   THR   244       2.728   1.9202187.423  1.00                 N  
ATOM   1656  CA  THR   244       3.423   1.6252194.840  1.00                 C  
ATOM   1657  C   THR   244       4.025   1.3102207.063  1.00                 C  
ATOM   1658  O   THR   244       3.113   0.4912207.082  1.00                 O  
ATOM   1659  CB  THR   244       4.566   2.5302195.336  1.00                 C  
ATOM   1660  OG1 THR   244       4.796   2.2932196.731  1.00                 O  
ATOM   1661  CG2 THR   244       4.207   3.9952195.145  1.00                 C  
ATOM   1662  N   ALA   245       4.609   1.6102208.218  1.00                 N  
ATOM   1663  CA  ALA   245       4.266   1.5202215.955  1.00                 C  
ATOM   1664  C   ALA   245       5.560   1.2632230.995  1.00                 C  
ATOM   1665  O   ALA   245       6.755   1.1032231.093  1.00                 O  
ATOM   1666  CB  ALA   245       3.428   0.3452216.435  1.00                 C  
ATOM   1667  N   PHE   246       4.847   1.8232232.004  1.00                 N  
ATOM   1668  CA  PHE   246       5.421   1.4842244.857  1.00                 C  
ATOM   1669  C   PHE   246       6.130   1.3322257.044  1.00                 C  
ATOM   1670  O   PHE   246       6.135   0.1072257.009  1.00                 O  
ATOM   1671  CB  PHE   246       5.774   0.0762245.341  1.00                 C  
ATOM   1672  CG  PHE   246       4.805  -0.9802244.891  1.00                 C  
ATOM   1673  CZ  PHE   246       3.007  -2.9322244.065  1.00                 C  
ATOM   1674  CD1 PHE   246       5.101  -1.7992243.815  1.00                 C  
ATOM   1675  CE1 PHE   246       4.209  -2.7702243.402  1.00                 C  
ATOM   1676  CD2 PHE   246       3.598  -1.1552245.544  1.00                 C  
ATOM   1677  CE2 PHE   246       2.706  -2.1262245.131  1.00                 C  
ATOM   1678  N   ASP   247       6.289   1.9172258.227  1.00                 N  
ATOM   1679  CA  ASP   247       6.339   1.3072270.402  1.00                 C  
ATOM   1680  C   ASP   247       7.418   1.0742283.111  1.00                 C  
ATOM   1681  O   ASP   247       8.621   1.1252283.225  1.00                 O  
ATOM   1682  CB  ASP   247       6.066  -0.1252270.868  1.00                 C  
ATOM   1683  CG  ASP   247       4.647  -0.5712270.579  1.00                 C  
ATOM   1684  OD1 ASP   247       3.802   0.2972270.272  1.00                 O  
ATOM   1685  OD2 ASP   247       4.378  -1.7882270.659  1.00                 O  
ATOM   1686  N   PRO   248       6.605   1.4862284.116  1.00                 N  
ATOM   1687  CA  PRO   248       7.243   1.0702299.120  1.00                 C  
ATOM   1688  C   PRO   248       7.565   1.2142306.820  1.00                 C  
ATOM   1689  O   PRO   248       6.612   0.5542306.734  1.00                 O  
ATOM   1690  CB  PRO   248       8.552   0.3352299.415  1.00                 C  
ATOM   1691  CD  PRO   248       8.484   0.6712297.046  1.00                 C  
ATOM   1692  CG  PRO   248       9.412   0.6122298.227  1.00                 C  
ATOM   1693  N   ASN   249       8.098   1.2452308.028  1.00                 N  
ATOM   1694  CA  ASN   249       7.739   0.7872320.110  1.00                 C  
ATOM   1695  C   ASN   249       7.999   0.4892327.394  1.00                 C  
ATOM   1696  O   ASN   249       7.851  -0.7262327.337  1.00                 O  
ATOM   1697  CB  ASN   249       6.885  -0.3932320.576  1.00                 C  
ATOM   1698  CG  ASN   249       6.679  -0.4072322.078  1.00                 C  
ATOM   1699  OD1 ASN   249       7.389   0.2752322.818  1.00                 O  
ATOM   1700  ND2 ASN   249       5.704  -1.1842322.534  1.00                 N  
ATOM   1701  N   ASN   250       8.181   1.0332328.593  1.00                 N  
ATOM   1702  CA  ASN   250       7.952   0.3542339.976  1.00                 C  
ATOM   1703  C   ASN   250       8.384   0.3342343.331  1.00                 C  
ATOM   1704  O   ASN   250       9.422   0.9242343.522  1.00                 O  
ATOM   1705  CB  ASN   250       7.609  -1.0692340.421  1.00                 C  
ATOM   1706  CG  ASN   250       7.352  -1.1672341.912  1.00                 C  
ATOM   1707  OD1 ASN   250       7.874  -0.3742342.695  1.00                 O  
ATOM   1708  ND2 ASN   250       6.544  -2.1442342.309  1.00                 N  
ATOM   1709  N   GLY   251       7.421   0.2892344.285  1.00                 N  
ATOM   1710  CA  GLY   251       7.738  -0.0722352.479  1.00                 C  
ATOM   1711  C   GLY   251       7.620  -0.5372355.456  1.00                 C  
ATOM   1712  O   GLY   251       7.364  -1.7292355.328  1.00                 O  
ATOM   1713  N   PHE   252       7.763  -0.0652356.690  1.00                 N  
ATOM   1714  CA  PHE   252       7.241  -0.8392362.613  1.00                 C  
ATOM   1715  C   PHE   252       6.674  -1.0012363.844  1.00                 C  
ATOM   1716  O   PHE   252       5.559  -0.5092363.711  1.00                 O  
ATOM   1717  CB  PHE   252       7.958   0.2842363.365  1.00                 C  
ATOM   1718  CG  PHE   252       9.455   0.2242363.259  1.00                 C  
ATOM   1719  CZ  PHE   252      12.226   0.1102363.066  1.00                 C  
ATOM   1720  CD1 PHE   252      10.129   1.0002362.332  1.00                 C  
ATOM   1721  CE1 PHE   252      11.507   0.9462362.233  1.00                 C  
ATOM   1722  CD2 PHE   252      10.190  -0.6072364.085  1.00                 C  
ATOM   1723  CE2 PHE   252      11.568  -0.6612363.987  1.00                 C  
ATOM   1724  N   GLY   253       7.051  -1.3532365.070  1.00                 N  
ATOM   1725  CA  GLY   253       6.099  -1.3722368.774  1.00                 C  
ATOM   1726  C   GLY   253       6.622  -0.9462369.932  1.00                 C  
ATOM   1727  O   GLY   253       7.525  -0.1172369.903  1.00                 O  
ATOM   1728  N   PRO   254       6.191  -1.3462371.124  1.00                 N  
ATOM   1729  CA  PRO   254       6.009  -0.5432373.680  1.00                 C  
ATOM   1730  C   PRO   254       6.732  -2.0102374.055  1.00                 C  
ATOM   1731  O   PRO   254       7.079  -3.0282373.450  1.00                 O  
ATOM   1732  CB  PRO   254       4.508  -0.3452373.900  1.00                 C  
ATOM   1733  CD  PRO   254       4.748  -1.3322371.733  1.00                 C  
ATOM   1734  CG  PRO   254       3.862  -1.2942372.947  1.00                 C  
ATOM   1735  N   THR   255       7.019  -1.7982375.342  1.00                 N  
ATOM   1736  CA  THR   255       8.129  -2.2112376.628  1.00                 C  
ATOM   1737  C   THR   255       7.251  -2.8522377.728  1.00                 C  
ATOM   1738  O   THR   255       6.029  -2.6972377.767  1.00                 O  
ATOM   1739  CB  THR   255       8.897  -0.9742377.129  1.00                 C  
ATOM   1740  OG1 THR   255       7.976  -0.0302377.690  1.00                 O  
ATOM   1741  CG2 THR   255       9.639  -0.3072375.982  1.00                 C  
ATOM   1742  N   ALA   256       7.904  -3.6062378.600  1.00                 N  
ATOM   1743  CA  ALA   256       7.251  -4.3682379.713  1.00                 C  
ATOM   1744  C   ALA   256       7.285  -3.8402381.243  1.00                 C  
ATOM   1745  O   ALA   256       7.180  -2.6432381.527  1.00                 O  
ATOM   1746  CB  ALA   256       7.817  -5.7782379.793  1.00                 C  
ATOM   1747  N   ALA   257       7.645  -4.5412382.417  1.00                 N  
ATOM   1748  CA  ALA   257       7.079  -3.7022383.509  1.00                 C  
ATOM   1749  C   ALA   257       8.170  -3.1942384.558  1.00                 C  
ATOM   1750  O   ALA   257       9.257  -2.8312384.121  1.00                 O  
ATOM   1751  CB  ALA   257       5.999  -4.4662384.259  1.00                 C  
ATOM   1752  N   PHE   258       7.973  -3.1082385.870  1.00                 N  
ATOM   1753  CA  PHE   258       8.813  -2.5202386.792  1.00                 C  
ATOM   1754  C   PHE   258       9.426  -3.0982388.076  1.00                 C  
ATOM   1755  O   PHE   258       9.004  -4.2202388.331  1.00                 O  
ATOM   1756  CB  PHE   258       8.173  -1.2572387.371  1.00                 C  
ATOM   1757  CG  PHE   258       7.902  -0.1912386.348  1.00                 C  
ATOM   1758  CZ  PHE   258       7.408   1.7852384.456  1.00                 C  
ATOM   1759  CD1 PHE   258       6.674  -0.1142385.716  1.00                 C  
ATOM   1760  CE1 PHE   258       6.425   0.8672384.775  1.00                 C  
ATOM   1761  CD2 PHE   258       8.876   0.7352386.018  1.00                 C  
ATOM   1762  CE2 PHE   258       8.627   1.7162385.077  1.00                 C  
ATOM   1763  N   GLY   259      10.140  -2.4802389.011  1.00                 N  
ATOM   1764  CA  GLY   259      10.564  -3.1952390.259  1.00                 C  
ATOM   1765  C   GLY   259      10.228  -2.6922391.793  1.00                 C  
ATOM   1766  O   GLY   259       9.536  -1.6862391.908  1.00                 O  
ATOM   1767  N   PRO   260      10.805  -3.1732392.889  1.00                 N  
ATOM   1768  CA  PRO   260      10.845  -2.1622394.069  1.00                 C  
ATOM   1769  C   PRO   260      11.136  -1.7702395.184  1.00                 C  
ATOM   1770  O   PRO   260      11.067  -2.9202395.338  1.00                 O  
ATOM   1771  CB  PRO   260       9.371  -1.9252394.404  1.00                 C  
ATOM   1772  CD  PRO   260       9.420  -3.6652392.761  1.00                 C  
ATOM   1773  CG  PRO   260       8.685  -3.1802393.979  1.00                 C  
ATOM   1774  N   GLN   261      11.534  -1.1012396.252  1.00                 N  
ATOM   1775  CA  GLN   261      12.369  -2.0702397.704  1.00                 C  
ATOM   1776  C   GLN   261      11.319  -1.4982398.943  1.00                 C  
ATOM   1777  O   GLN   261      10.091  -1.4222398.910  1.00                 O  
ATOM   1778  CB  GLN   261      13.851  -1.7042397.810  1.00                 C  
ATOM   1779  CD  GLN   261      16.139  -1.7312396.741  1.00                 C  
ATOM   1780  CG  GLN   261      14.678  -2.1092396.600  1.00                 C  
ATOM   1781  OE1 GLN   261      16.466  -0.6322397.188  1.00                 O  
ATOM   1782  NE2 GLN   261      17.025  -2.6442396.359  1.00                 N  
ATOM   1783  N   GLY   262      12.059  -1.1932400.014  1.00                 N  
ATOM   1784  CA  GLY   262      11.405  -0.7592401.264  1.00                 C  
ATOM   1785  C   GLY   262      11.377   0.7602401.599  1.00                 C  
ATOM   1786  O   GLY   262      12.348   1.4422401.304  1.00                 O  
ATOM   1787  N   GLY   263      10.331   1.2352402.279  1.00                 N  
ATOM   1788  CA  GLY   263      10.289   2.6452402.757  1.00                 C  
ATOM   1789  C   GLY   263      10.175   2.9292404.377  1.00                 C  
ATOM   1790  O   GLY   263      10.926   2.3482405.165  1.00                 O  
ATOM   1791  N   PHE   264       9.243   3.6822405.129  1.00                 N  
ATOM   1792  CA  PHE   264       9.752   4.0832406.337  1.00                 C  
ATOM   1793  C   PHE   264       9.547   3.4882407.806  1.00                 C  
ATOM   1794  O   PHE   264       8.944   2.4212407.804  1.00                 O  
ATOM   1795  CB  PHE   264       9.375   5.5382406.621  1.00                 C  
ATOM   1796  CG  PHE   264       9.996   6.5222405.670  1.00                 C  
ATOM   1797  CZ  PHE   264      11.150   8.3422403.915  1.00                 C  
ATOM   1798  CD1 PHE   264       9.373   6.8392404.475  1.00                 C  
ATOM   1799  CE1 PHE   264       9.945   7.7442403.601  1.00                 C  
ATOM   1800  CD2 PHE   264      11.202   7.1292405.970  1.00                 C  
ATOM   1801  CE2 PHE   264      11.773   8.0342405.096  1.00                 C  
ATOM   1802  N   GLY   265       9.676   4.1212408.968  1.00                 N  
ATOM   1803  CA  GLY   265       8.837   3.5192410.105  1.00                 C  
ATOM   1804  C   GLY   265       8.390   4.2952411.370  1.00                 C  
ATOM   1805  O   GLY   265       8.576   5.5032411.265  1.00                 O  
ATOM   1806  N   GLN   266       8.006   3.8312412.555  1.00                 N  
ATOM   1807  CA  GLN   266       7.760   4.7122413.705  1.00                 C  
ATOM   1808  C   GLN   266       8.256   4.3692415.163  1.00                 C  
ATOM   1809  O   GLN   266       9.305   3.7412415.251  1.00                 O  
ATOM   1810  CB  GLN   266       6.260   4.9532413.884  1.00                 C  
ATOM   1811  CD  GLN   266       4.123   5.9142412.940  1.00                 C  
ATOM   1812  CG  GLN   266       5.606   5.6842412.723  1.00                 C  
ATOM   1813  OE1 GLN   266       3.407   5.0222413.396  1.00                 O  
ATOM   1814  NE2 GLN   266       3.657   7.1132412.614  1.00                 N  
ATOM   1815  N   GLN   267       7.674   4.7582416.293  1.00                 N  
ATOM   1816  CA  GLN   267       8.177   4.7992417.635  1.00                 C  
ATOM   1817  C   GLN   267       7.536   3.8902418.837  1.00                 C  
ATOM   1818  O   GLN   267       6.867   2.9152418.514  1.00                 O  
ATOM   1819  CB  GLN   267       8.119   6.2252418.186  1.00                 C  
ATOM   1820  CD  GLN   267      10.426   6.9722417.475  1.00                 C  
ATOM   1821  CG  GLN   267       8.934   7.2312417.389  1.00                 C  
ATOM   1822  OE1 GLN   267      10.993   6.9102418.566  1.00                 O  
ATOM   1823  NE2 GLN   267      11.066   6.8182416.322  1.00                 N  
ATOM   1824  N   GLY   268       7.718   4.1112420.135  1.00                 N  
ATOM   1825  CA  GLY   268       7.268   3.3152421.206  1.00                 C  
ATOM   1826  C   GLY   268       7.138   3.5702422.757  1.00                 C  
ATOM   1827  O   GLY   268       7.874   4.2622423.422  1.00                 O  
ATOM   1828  N   PRO   269       5.973   3.0982423.268  1.00                 N  
ATOM   1829  CA  PRO   269       5.476   3.2382424.760  1.00                 C  
ATOM   1830  C   PRO   269       5.552   2.2252425.968  1.00                 C  
ATOM   1831  O   PRO   269       6.711   1.9342426.329  1.00                 O  
ATOM   1832  CB  PRO   269       3.970   3.4722424.628  1.00                 C  
ATOM   1833  CD  PRO   269       4.776   3.0032422.424  1.00                 C  
ATOM   1834  CG  PRO   269       3.601   2.8142423.341  1.00                 C  
ATOM   1835  N   ARG   270       5.301   1.3942426.816  1.00                 N  
ATOM   1836  CA  ARG   270       4.724   0.8672427.861  1.00                 C  
ATOM   1837  C   ARG   270       4.281   1.1702429.333  1.00                 C  
ATOM   1838  O   ARG   270       3.547   2.1482429.424  1.00                 O  
ATOM   1839  CB  ARG   270       5.471  -0.3912428.308  1.00                 C  
ATOM   1840  CD  ARG   270       5.915  -2.8352427.947  1.00                 C  
ATOM   1841  NE  ARG   270       7.344  -2.7302428.232  1.00                 N  
ATOM   1842  CG  ARG   270       5.360  -1.5562427.339  1.00                 C  
ATOM   1843  CZ  ARG   270       8.303  -2.9942427.351  1.00                 C  
ATOM   1844  NH1 ARG   270       9.576  -2.8722427.700  1.00                 N  
ATOM   1845  NH2 ARG   270       7.986  -3.3802426.122  1.00                 N  
ATOM   1846  N   GLY   271       4.372   0.3662430.388  1.00                 N  
ATOM   1847  CA  GLY   271       3.742   0.0792431.606  1.00                 C  
ATOM   1848  C   GLY   271       4.299   0.5572432.914  1.00                 C  
ATOM   1849  O   GLY   271       5.087   1.4962432.897  1.00                 O  
ATOM   1850  N   THR   272       3.954   0.0632434.098  1.00                 N  
ATOM   1851  CA  THR   272       3.961   0.7142435.468  1.00                 C  
ATOM   1852  C   THR   272       4.998  -0.0902436.488  1.00                 C  
ATOM   1853  O   THR   272       5.607  -1.0992436.151  1.00                 O  
ATOM   1854  CB  THR   272       2.550   0.7492436.083  1.00                 C  
ATOM   1855  OG1 THR   272       2.107  -0.5882436.348  1.00                 O  
ATOM   1856  CG2 THR   272       1.567   1.4062435.126  1.00                 C  
ATOM   1857  N   GLN   273       5.047   0.2612437.769  1.00                 N  
ATOM   1858  CA  GLN   273       5.951  -0.5442438.613  1.00                 C  
ATOM   1859  C   GLN   273       5.332  -0.9102440.154  1.00                 C  
ATOM   1860  O   GLN   273       4.128  -0.8352440.372  1.00                 O  
ATOM   1861  CB  GLN   273       7.293   0.1682438.792  1.00                 C  
ATOM   1862  CD  GLN   273       9.398   1.0592437.717  1.00                 C  
ATOM   1863  CG  GLN   273       8.070   0.3612437.499  1.00                 C  
ATOM   1864  OE1 GLN   273       9.484   2.0322438.466  1.00                 O  
ATOM   1865  NE2 GLN   273      10.440   0.5622437.060  1.00                 N  
ATOM   1866  N   GLU   274       6.118  -1.2842441.157  1.00                 N  
ATOM   1867  CA  GLU   274       5.625  -1.6202442.433  1.00                 C  
ATOM   1868  C   GLU   274       5.954  -1.1322443.908  1.00                 C  
ATOM   1869  O   GLU   274       7.114  -0.7362443.888  1.00                 O  
ATOM   1870  CB  GLU   274       5.796  -3.1182442.696  1.00                 C  
ATOM   1871  CD  GLU   274       3.530  -3.9322441.931  1.00                 C  
ATOM   1872  CG  GLU   274       5.031  -4.0082441.730  1.00                 C  
ATOM   1873  OE1 GLU   274       3.098  -3.5262443.030  1.00                 O  
ATOM   1874  OE2 GLU   274       2.787  -4.2782440.989  1.00                 O  
ATOM   1875  N   GLU   275       5.412  -1.3952445.093  1.00                 N  
ATOM   1876  CA  GLU   275       6.373  -1.2932446.355  1.00                 C  
ATOM   1877  C   GLU   275       6.387  -2.1852447.652  1.00                 C  
ATOM   1878  O   GLU   275       5.407  -2.9232447.640  1.00                 O  
ATOM   1879  CB  GLU   275       6.282   0.0982446.987  1.00                 C  
ATOM   1880  CD  GLU   275       8.243   1.1982445.836  1.00                 C  
ATOM   1881  CG  GLU   275       6.747   1.2242446.078  1.00                 C  
ATOM   1882  OE1 GLU   275       8.967   0.5922446.655  1.00                 O  
ATOM   1883  OE2 GLU   275       8.693   1.7842444.829  1.00                 O  
ATOM   1884  N   PHE   276       7.022  -2.0212448.808  1.00                 N  
ATOM   1885  CA  PHE   276       6.319  -2.6652450.099  1.00                 C  
ATOM   1886  C   PHE   276       6.463  -1.9412451.332  1.00                 C  
ATOM   1887  O   PHE   276       6.446  -0.7092451.339  1.00                 O  
ATOM   1888  CB  PHE   276       6.842  -4.0822450.343  1.00                 C  
ATOM   1889  CG  PHE   276       8.312  -4.1412450.646  1.00                 C  
ATOM   1890  CZ  PHE   276      11.034  -4.2522451.201  1.00                 C  
ATOM   1891  CD1 PHE   276       8.766  -4.1042451.953  1.00                 C  
ATOM   1892  CE1 PHE   276      10.119  -4.1582452.232  1.00                 C  
ATOM   1893  CD2 PHE   276       9.241  -4.2352449.625  1.00                 C  
ATOM   1894  CE2 PHE   276      10.593  -4.2902449.904  1.00                 C  
ATOM   1895  N   GLY   277       6.536  -2.6882452.433  1.00                 N  
ATOM   1896  CA  GLY   277       6.657  -2.2422453.970  1.00                 C  
ATOM   1897  C   GLY   277       6.812  -0.6642454.150  1.00                 C  
ATOM   1898  O   GLY   277       7.969  -0.2572454.058  1.00                 O  
ATOM   1899  N   GLY   278       5.800   0.1422454.485  1.00                 N  
ATOM   1900  CA  GLY   278       6.642   1.5122454.595  1.00                 C  
ATOM   1901  C   GLY   278       6.705   1.6572456.183  1.00                 C  
ATOM   1902  O   GLY   278       6.685   0.7712457.055  1.00                 O  
ATOM   1903  N   PRO   279       7.129   2.8822456.462  1.00                 N  
ATOM   1904  CA  PRO   279       7.261   3.5122457.782  1.00                 C  
ATOM   1905  C   PRO   279       6.304   2.9962458.806  1.00                 C  
ATOM   1906  O   PRO   279       5.115   2.8002458.504  1.00                 O  
ATOM   1907  CB  PRO   279       6.996   4.9952457.513  1.00                 C  
ATOM   1908  CD  PRO   279       6.956   3.9372455.366  1.00                 C  
ATOM   1909  CG  PRO   279       7.377   5.1892456.083  1.00                 C  
ATOM   1910  N   GLN   280       6.818   2.6672459.986  1.00                 N  
ATOM   1911  CA  GLN   280       6.372   1.9642461.192  1.00                 C  
ATOM   1912  C   GLN   280       6.117   3.3492462.382  1.00                 C  
ATOM   1913  O   GLN   280       6.598   4.4902462.285  1.00                 O  
ATOM   1914  CB  GLN   280       7.415   0.9322461.627  1.00                 C  
ATOM   1915  CD  GLN   280       6.550  -0.9952460.243  1.00                 C  
ATOM   1916  CG  GLN   280       7.736  -0.1102460.568  1.00                 C  
ATOM   1917  OE1 GLN   280       5.972  -1.6262461.128  1.00                 O  
ATOM   1918  NE2 GLN   280       6.182  -1.0442458.968  1.00                 N  
ATOM   1919  N   GLY   281       5.255   3.0132463.348  1.00                 N  
ATOM   1920  CA  GLY   281       4.445   3.1362464.396  1.00                 C  
ATOM   1921  C   GLY   281       4.750   3.7722465.831  1.00                 C  
ATOM   1922  O   GLY   281       5.942   3.7842466.121  1.00                 O  
ATOM   1923  N   GLY   282       3.886   4.1672466.761  1.00                 N  
ATOM   1924  CA  GLY   282       4.301   4.6362468.080  1.00                 C  
ATOM   1925  C   GLY   282       3.309   4.9112469.389  1.00                 C  
ATOM   1926  O   GLY   282       2.254   5.4952469.292  1.00                 O  
ATOM   1927  N   PHE   283       3.685   4.3402470.561  1.00                 N  
ATOM   1928  CA  PHE   283       3.216   4.5792471.937  1.00                 C  
ATOM   1929  C   PHE   283       3.392   5.4022473.261  1.00                 C  
ATOM   1930  O   PHE   283       4.524   5.8692473.310  1.00                 O  
ATOM   1931  CB  PHE   283       3.293   3.2922472.760  1.00                 C  
ATOM   1932  CG  PHE   283       2.335   2.2262472.310  1.00                 C  
ATOM   1933  CZ  PHE   283       0.557   0.2562471.481  1.00                 C  
ATOM   1934  CD1 PHE   283       2.683   1.3432471.303  1.00                 C  
ATOM   1935  CE1 PHE   283       1.801   0.3622470.888  1.00                 C  
ATOM   1936  CD2 PHE   283       1.086   2.1072472.893  1.00                 C  
ATOM   1937  CE2 PHE   283       0.204   1.1272472.479  1.00                 C  
ATOM   1938  N   GLY   284       2.677   5.3982474.382  1.00                 N  
ATOM   1939  CA  GLY   284       3.372   5.9032475.700  1.00                 C  
ATOM   1940  C   GLY   284       2.902   5.0072476.879  1.00                 C  
ATOM   1941  O   GLY   284       3.358   3.8632476.837  1.00                 O  
ATOM   1942  N   GLN   285       2.618   5.6242478.023  1.00                 N  
ATOM   1943  CA  GLN   285       2.883   5.4442479.588  1.00                 C  
ATOM   1944  C   GLN   285       1.328   5.3662480.134  1.00                 C  
ATOM   1945  O   GLN   285       0.434   6.0762479.648  1.00                 O  
ATOM   1946  CB  GLN   285       3.720   6.6062480.127  1.00                 C  
ATOM   1947  CD  GLN   285       5.933   7.8242480.126  1.00                 C  
ATOM   1948  CG  GLN   285       5.121   6.6862479.541  1.00                 C  
ATOM   1949  OE1 GLN   285       5.407   8.9082480.380  1.00                 O  
ATOM   1950  NE2 GLN   285       7.220   7.5812480.343  1.00                 N  
ATOM   1951  N   GLN   286       1.104   4.5232481.150  1.00                 N  
ATOM   1952  CA  GLN   286      -0.082   4.2642481.820  1.00                 C  
ATOM   1953  C   GLN   286      -0.154   4.2452483.347  1.00                 C  
ATOM   1954  O   GLN   286       0.773   4.6672484.049  1.00                 O  
ATOM   1955  CB  GLN   286      -0.648   2.9052481.402  1.00                 C  
ATOM   1956  CD  GLN   286      -2.158   3.6652479.525  1.00                 C  
ATOM   1957  CG  GLN   286      -0.978   2.7992479.922  1.00                 C  
ATOM   1958  OE1 GLN   286      -3.129   3.7872480.271  1.00                 O  
ATOM   1959  NE2 GLN   286      -2.076   4.2682478.345  1.00                 N  
ATOM   1960  N   GLY   287      -1.348   3.9202483.833  1.00                 N  
ATOM   1961  CA  GLY   287      -1.868   3.9262485.264  1.00                 C  
ATOM   1962  C   GLY   287      -1.239   2.6672486.228  1.00                 C  
ATOM   1963  O   GLY   287      -1.099   1.5222485.764  1.00                 O  
ATOM   1964  N   GLY   288      -0.908   2.9712487.484  1.00                 N  
ATOM   1965  CA  GLY   288      -0.529   2.0602488.401  1.00                 C  
ATOM   1966  C   GLY   288      -0.995   1.9142489.851  1.00                 C  
ATOM   1967  O   GLY   288      -2.161   2.2282490.062  1.00                 O  
ATOM   1968  N   PHE   289      -0.306   1.3882490.859  1.00                 N  
ATOM   1969  CA  PHE   289      -0.681   0.8692492.109  1.00                 C  
ATOM   1970  C   PHE   289      -0.218   1.5702493.403  1.00                 C  
ATOM   1971  O   PHE   289       0.097   2.7542493.355  1.00                 O  
ATOM   1972  CB  PHE   289      -0.213  -0.5812492.249  1.00                 C  
ATOM   1973  CG  PHE   289      -0.844  -1.5202491.261  1.00                 C  
ATOM   1974  CZ  PHE   289      -2.016  -3.2592489.437  1.00                 C  
ATOM   1975  CD1 PHE   289      -0.226  -1.7942490.054  1.00                 C  
ATOM   1976  CE1 PHE   289      -0.806  -2.6582489.145  1.00                 C  
ATOM   1977  CD2 PHE   289      -2.055  -2.1292491.539  1.00                 C  
ATOM   1978  CE2 PHE   289      -2.635  -2.9932490.630  1.00                 C  
ATOM   1979  N   ALA   290      -0.198   0.9752494.592  1.00                 N  
ATOM   1980  CA  ALA   290      -0.165   1.5612495.894  1.00                 C  
ATOM   1981  C   ALA   290       1.032   1.2542496.841  1.00                 C  
ATOM   1982  O   ALA   290       1.898   0.4742496.460  1.00                 O  
ATOM   1983  CB  ALA   290      -1.412   1.1812496.678  1.00                 C  
ATOM   1984  N   PRO   291       1.073   1.6502498.110  1.00                 N  
ATOM   1985  CA  PRO   291       2.235   1.2802498.934  1.00                 C  
ATOM   1986  C   PRO   291       1.790   1.2732500.287  1.00                 C  
ATOM   1987  O   PRO   291       0.572   1.3612500.460  1.00                 O  
ATOM   1988  CB  PRO   291       3.262   2.3752498.638  1.00                 C  
ATOM   1989  CD  PRO   291       1.239   3.0332497.542  1.00                 C  
ATOM   1990  CG  PRO   291       2.443   3.5652498.267  1.00                 C  
ATOM   1991  N   GLN   292       2.639   0.9342501.260  1.00                 N  
ATOM   1992  CA  GLN   292       2.562   0.2032502.662  1.00                 C  
ATOM   1993  C   GLN   292       3.405   0.9872503.741  1.00                 C  
ATOM   1994  O   GLN   292       4.484   1.4862503.387  1.00                 O  
ATOM   1995  CB  GLN   292       3.058  -1.2392502.542  1.00                 C  
ATOM   1996  CD  GLN   292       0.876  -2.4582502.174  1.00                 C  
ATOM   1997  CG  GLN   292       2.234  -2.1032501.601  1.00                 C  
ATOM   1998  OE1 GLN   292       0.707  -2.5362503.391  1.00                 O  
ATOM   1999  NE2 GLN   292      -0.097  -2.6742501.297  1.00                 N  
ATOM   2000  N   GLY   293       2.933   1.1042504.988  1.00                 N  
ATOM   2001  CA  GLY   293       3.594   1.7382506.087  1.00                 C  
ATOM   2002  C   GLY   293       3.695   1.1092507.449  1.00                 C  
ATOM   2003  O   GLY   293       3.897  -0.1002507.477  1.00                 O  
ATOM   2004  N   PRO   294       2.506   0.5562507.785  1.00                 N  
ATOM   2005  CA  PRO   294       2.244  -0.1092509.066  1.00                 C  
ATOM   2006  C   PRO   294       2.468   0.7502510.325  1.00                 C  
ATOM   2007  O   PRO   294       2.931   0.2822511.369  1.00                 O  
ATOM   2008  CB  PRO   294       3.216  -1.2902509.075  1.00                 C  
ATOM   2009  CD  PRO   294       3.743   0.0032507.131  1.00                 C  
ATOM   2010  CG  PRO   294       4.350  -0.8482508.211  1.00                 C  
ATOM   2011  N   GLY   295       2.126   2.0482510.209  1.00                 N  
ATOM   2012  CA  GLY   295       2.259   2.9352511.322  1.00                 C  
ATOM   2013  C   GLY   295       0.898   2.9722512.012  1.00                 C  
ATOM   2014  O   GLY   295      -0.162   2.8202511.399  1.00                 O  
ATOM   2015  N   GLY   296       0.942   3.1792513.321  1.00                 N  
ATOM   2016  CA  GLY   296      -0.247   3.0972514.204  1.00                 C  
ATOM   2017  C   GLY   296      -0.085   4.1112515.352  1.00                 C  
ATOM   2018  O   GLY   296       0.974   4.2292515.973  1.00                 O  
ATOM   2019  N   PRO   297      -1.149   4.8472515.634  1.00                 N  
ATOM   2020  CA  PRO   297      -1.217   5.7742516.731  1.00                 C  
ATOM   2021  C   PRO   297      -1.875   5.1482517.942  1.00                 C  
ATOM   2022  O   PRO   297      -2.876   4.4322517.850  1.00                 O  
ATOM   2023  CB  PRO   297      -2.047   6.9362516.182  1.00                 C  
ATOM   2024  CD  PRO   297      -2.180   5.1852514.557  1.00                 C  
ATOM   2025  CG  PRO   297      -2.960   6.3052515.185  1.00                 C  
ATOM   2026  N   GLN   298      -1.306   5.4172519.104  1.00                 N  
ATOM   2027  CA  GLN   298      -1.828   4.9662520.396  1.00                 C  
ATOM   2028  C   GLN   298      -1.448   5.9872521.467  1.00                 C  
ATOM   2029  O   GLN   298      -0.615   6.8782521.280  1.00                 O  
ATOM   2030  CB  GLN   298      -1.286   3.5762520.737  1.00                 C  
ATOM   2031  CD  GLN   298       0.730   2.1192521.171  1.00                 C  
ATOM   2032  CG  GLN   298       0.223   3.5232520.908  1.00                 C  
ATOM   2033  OE1 GLN   298       0.512   1.2102520.370  1.00                 O  
ATOM   2034  NE2 GLN   298       1.411   1.9382522.297  1.00                 N  
ATOM   2035  N   VAL   299      -2.093   5.8302522.618  1.00                 N  
ATOM   2036  CA  VAL   299      -1.827   6.5872523.832  1.00                 C  
ATOM   2037  C   VAL   299      -1.596   5.5562524.968  1.00                 C  
ATOM   2038  O   VAL   299      -2.467   5.3372525.814  1.00                 O  
ATOM   2039  CB  VAL   299      -2.979   7.5562524.157  1.00                 C  
ATOM   2040  CG1 VAL   299      -2.663   8.3592525.409  1.00                 C  
ATOM   2041  CG2 VAL   299      -3.246   8.4812522.979  1.00                 C  
ATOM   2042  N   GLU   300      -0.411   4.9052525.004  1.00                 N  
ATOM   2043  CA  GLU   300      -0.194   3.8022525.963  1.00                 C  
ATOM   2044  C   GLU   300       0.123   4.2292527.418  1.00                 C  
ATOM   2045  O   GLU   300       0.243   3.3992528.324  1.00                 O  
ATOM   2046  CB  GLU   300       0.945   2.8972525.489  1.00                 C  
ATOM   2047  CD  GLU   300       2.629   4.3652524.311  1.00                 C  
ATOM   2048  CG  GLU   300       2.318   3.5452525.548  1.00                 C  
ATOM   2049  OE1 GLU   300       1.691   4.6512523.537  1.00                 O  
ATOM   2050  OE2 GLU   300       3.810   4.7212524.115  1.00                 O  
ATOM   2051  N   PHE   301       0.264   5.5962527.600  1.00                 N  
ATOM   2052  CA  PHE   301       0.476   6.0032528.959  1.00                 C  
ATOM   2053  C   PHE   301      -0.157   5.5122530.345  1.00                 C  
ATOM   2054  O   PHE   301      -1.026   4.6652530.172  1.00                 O  
ATOM   2055  CB  PHE   301       0.194   7.4982529.121  1.00                 C  
ATOM   2056  CG  PHE   301       1.175   8.3812528.405  1.00                 C  
ATOM   2057  CZ  PHE   301       2.996  10.0162527.086  1.00                 C  
ATOM   2058  CD1 PHE   301       0.909   8.8442527.128  1.00                 C  
ATOM   2059  CE1 PHE   301       1.812   9.6572526.470  1.00                 C  
ATOM   2060  CD2 PHE   301       2.365   8.7492529.008  1.00                 C  
ATOM   2061  CE2 PHE   301       3.268   9.5622528.350  1.00                 C  
ATOM   2062  N   GLY   302      -0.033   6.0292531.563  1.00                 N  
ATOM   2063  CA  GLY   302      -1.043   5.6502532.639  1.00                 C  
ATOM   2064  C   GLY   302      -1.635   6.4282533.814  1.00                 C  
ATOM   2065  O   GLY   302      -1.068   7.5132533.881  1.00                 O  
ATOM   2066  N   PRO   303      -2.371   6.0512534.855  1.00                 N  
ATOM   2067  CA  PRO   303      -2.536   6.9812536.088  1.00                 C  
ATOM   2068  C   PRO   303      -2.864   6.5052537.347  1.00                 C  
ATOM   2069  O   PRO   303      -2.675   5.3612537.272  1.00                 O  
ATOM   2070  CB  PRO   303      -3.664   7.9332535.685  1.00                 C  
ATOM   2071  CD  PRO   303      -3.510   6.2952533.947  1.00                 C  
ATOM   2072  CG  PRO   303      -4.480   7.1542534.709  1.00                 C  
ATOM   2073  N   GLN   304      -3.100   6.9392538.572  1.00                 N  
ATOM   2074  CA  GLN   304      -3.015   6.5762539.979  1.00                 C  
ATOM   2075  C   GLN   304      -3.997   5.8872540.909  1.00                 C  
ATOM   2076  O   GLN   304      -5.048   5.5292540.392  1.00                 O  
ATOM   2077  CB  GLN   304      -2.739   7.8132540.836  1.00                 C  
ATOM   2078  CD  GLN   304      -0.218   7.6812540.743  1.00                 C  
ATOM   2079  CG  GLN   304      -1.446   8.5332540.488  1.00                 C  
ATOM   2080  OE1 GLN   304      -0.003   7.2012541.856  1.00                 O  
ATOM   2081  NE2 GLN   304       0.593   7.4902539.709  1.00                 N  
ATOM   2082  N   GLY   305      -3.896   5.7912542.231  1.00                 N  
ATOM   2083  CA  GLY   305      -4.978   5.2232543.054  1.00                 C  
ATOM   2084  C   GLY   305      -5.211   5.8032544.370  1.00                 C  
ATOM   2085  O   GLY   305      -4.495   6.7332544.760  1.00                 O  
ATOM   2086  N   GLY   306      -6.195   5.2852545.098  1.00                 N  
ATOM   2087  CA  GLY   306      -6.627   5.7652546.485  1.00                 C  
ATOM   2088  C   GLY   306      -5.495   5.2142547.513  1.00                 C  
ATOM   2089  O   GLY   306      -4.577   4.4042547.298  1.00                 O  
ATOM   2090  N   PHE   307      -5.621   5.8082548.691  1.00                 N  
ATOM   2091  CA  PHE   307      -4.780   5.4652549.808  1.00                 C  
ATOM   2092  C   PHE   307      -4.724   3.8162550.213  1.00                 C  
ATOM   2093  O   PHE   307      -5.628   2.9832550.240  1.00                 O  
ATOM   2094  CB  PHE   307      -5.213   6.2312551.060  1.00                 C  
ATOM   2095  CG  PHE   307      -4.354   5.9622552.262  1.00                 C  
ATOM   2096  CZ  PHE   307      -2.770   5.4602554.490  1.00                 C  
ATOM   2097  CD1 PHE   307      -3.122   6.5772552.402  1.00                 C  
ATOM   2098  CE1 PHE   307      -2.332   6.3292553.509  1.00                 C  
ATOM   2099  CD2 PHE   307      -4.778   5.0952553.253  1.00                 C  
ATOM   2100  CE2 PHE   307      -3.988   4.8482554.360  1.00                 C  
ATOM   2101  N   GLY   308      -3.438   3.4582550.317  1.00                 N  
ATOM   2102  CA  GLY   308      -2.976   2.2692550.809  1.00                 C  
ATOM   2103  C   GLY   308      -3.620   1.5702551.959  1.00                 C  
ATOM   2104  O   GLY   308      -4.498   2.1622552.569  1.00                 O  
ATOM   2105  N   PRO   309      -3.252   0.3382552.286  1.00                 N  
ATOM   2106  CA  PRO   309      -3.888  -0.3642553.395  1.00                 C  
ATOM   2107  C   PRO   309      -3.277   0.2452554.867  1.00                 C  
ATOM   2108  O   PRO   309      -2.338   1.0292555.060  1.00                 O  
ATOM   2109  CB  PRO   309      -3.511  -1.8302553.170  1.00                 C  
ATOM   2110  CD  PRO   309      -2.214  -0.5732551.599  1.00                 C  
ATOM   2111  CG  PRO   309      -2.178  -1.7742552.502  1.00                 C  
ATOM   2112  N   GLN   310      -4.147  -0.0882555.834  1.00                 N  
ATOM   2113  CA  GLN   310      -4.093   0.2152557.145  1.00                 C  
ATOM   2114  C   GLN   310      -2.869  -0.4632557.868  1.00                 C  
ATOM   2115  O   GLN   310      -2.161  -1.3252557.343  1.00                 O  
ATOM   2116  CB  GLN   310      -5.389  -0.2002557.844  1.00                 C  
ATOM   2117  CD  GLN   310      -6.582   2.0142557.607  1.00                 C  
ATOM   2118  CG  GLN   310      -6.627   0.5232557.338  1.00                 C  
ATOM   2119  OE1 GLN   310      -6.367   2.4432558.741  1.00                 O  
ATOM   2120  NE2 GLN   310      -6.786   2.8092556.564  1.00                 N  
ATOM   2121  N   GLY   311      -2.541   0.1452559.015  1.00                 N  
ATOM   2122  CA  GLY   311      -1.504  -0.0452559.916  1.00                 C  
ATOM   2123  C   GLY   311      -1.957  -1.0212560.995  1.00                 C  
ATOM   2124  O   GLY   311      -3.122  -1.4052561.118  1.00                 O  
ATOM   2125  N   PRO   312      -0.935  -1.5852561.651  1.00                 N  
ATOM   2126  CA  PRO   312      -0.802  -2.6392562.604  1.00                 C  
ATOM   2127  C   PRO   312      -0.866  -2.0692564.025  1.00                 C  
ATOM   2128  O   PRO   312      -0.538  -0.8872564.262  1.00                 O  
ATOM   2129  CB  PRO   312       0.566  -3.2502562.292  1.00                 C  
ATOM   2130  CD  PRO   312       0.432  -1.2382561.003  1.00                 C  
ATOM   2131  CG  PRO   312       1.378  -2.1072561.783  1.00                 C  
ATOM   2132  N   ARG   313      -1.466  -2.8782564.903  1.00                 N  
ATOM   2133  CA  ARG   313      -1.642  -2.5462566.309  1.00                 C  
ATOM   2134  C   ARG   313      -0.338  -1.9732567.169  1.00                 C  
ATOM   2135  O   ARG   313       0.801  -2.4372567.156  1.00                 O  
ATOM   2136  CB  ARG   313      -2.151  -3.7612567.087  1.00                 C  
ATOM   2137  CD  ARG   313      -2.988  -4.7192569.251  1.00                 C  
ATOM   2138  NE  ARG   313      -4.270  -5.1722568.718  1.00                 N  
ATOM   2139  CG  ARG   313      -2.485  -3.4722568.541  1.00                 C  
ATOM   2140  CZ  ARG   313      -5.451  -4.7262569.134  1.00                 C  
ATOM   2141  NH1 ARG   313      -6.566  -5.1972568.591  1.00                 N  
ATOM   2142  NH2 ARG   313      -5.515  -3.8122570.092  1.00                 N  
ATOM   2143  N   GLY   314      -0.615  -0.8142567.779  1.00                 N  
ATOM   2144  CA  GLY   314       0.286  -0.2382568.632  1.00                 C  
ATOM   2145  C   GLY   314       0.720  -0.6382570.003  1.00                 C  
ATOM   2146  O   GLY   314      -0.166  -0.9012570.821  1.00                 O  
ATOM   2147  N   THR   315       2.013  -0.6502570.318  1.00                 N  
ATOM   2148  CA  THR   315       2.454  -1.0302571.651  1.00                 C  
ATOM   2149  C   THR   315       2.121  -0.7722573.130  1.00                 C  
ATOM   2150  O   THR   315       2.492  -1.5442574.015  1.00                 O  
ATOM   2151  CB  THR   315       3.939  -0.6892571.873  1.00                 C  
ATOM   2152  OG1 THR   315       4.140   0.7202571.700  1.00                 O  
ATOM   2153  CG2 THR   315       4.811  -1.4302570.871  1.00                 C  
ATOM   2154  N   GLN   316       1.366   0.2822573.392  1.00                 N  
ATOM   2155  CA  GLN   316       0.987   0.5642574.774  1.00                 C  
ATOM   2156  C   GLN   316       1.530   1.6432575.604  1.00                 C  
ATOM   2157  O   GLN   316       2.758   1.8162575.626  1.00                 O  
ATOM   2158  CB  GLN   316       1.227  -0.6632575.656  1.00                 C  
ATOM   2159  CD  GLN   316      -1.083  -1.6752575.514  1.00                 C  
ATOM   2160  CG  GLN   316       0.400  -1.8782575.269  1.00                 C  
ATOM   2161  OE1 GLN   316      -1.508  -1.4412576.645  1.00                 O  
ATOM   2162  NE2 GLN   316      -1.875  -1.7662574.452  1.00                 N  
ATOM   2163  N   VAL   317       0.675   2.4852576.197  1.00                 N  
ATOM   2164  CA  VAL   317       0.908   3.7542576.841  1.00                 C  
ATOM   2165  C   VAL   317       0.312   4.0772578.155  1.00                 C  
ATOM   2166  O   VAL   317      -0.750   3.5062578.387  1.00                 O  
ATOM   2167  CB  VAL   317       0.476   4.9302575.945  1.00                 C  
ATOM   2168  CG1 VAL   317       1.274   4.9342574.650  1.00                 C  
ATOM   2169  CG2 VAL   317      -1.016   4.8582575.655  1.00                 C  
ATOM   2170  N   GLU   318       0.837   5.0112578.946  1.00                 N  
ATOM   2171  CA  GLU   318       0.330   5.5192580.158  1.00                 C  
ATOM   2172  C   GLU   318      -0.382   4.5802581.064  1.00                 C  
ATOM   2173  O   GLU   318      -1.600   4.6792581.196  1.00                 O  
ATOM   2174  CB  GLU   318      -0.637   6.6742579.892  1.00                 C  
ATOM   2175  CD  GLU   318      -0.972   9.0152579.004  1.00                 C  
ATOM   2176  CG  GLU   318      -0.008   7.8582579.175  1.00                 C  
ATOM   2177  OE1 GLU   318      -2.113   8.9172579.503  1.00                 O  
ATOM   2178  OE2 GLU   318      -0.587  10.0202578.371  1.00                 O  
ATOM   2179  N   PHE   319       0.333   3.6192581.633  1.00                 N  
ATOM   2180  CA  PHE   319      -0.363   2.6072582.497  1.00                 C  
ATOM   2181  C   PHE   319      -1.042   2.7212583.892  1.00                 C  
ATOM   2182  O   PHE   319      -1.708   1.7722584.305  1.00                 O  
ATOM   2183  CB  PHE   319       0.571   1.4362582.809  1.00                 C  
ATOM   2184  CG  PHE   319       0.853   0.5542581.625  1.00                 C  
ATOM   2185  CZ  PHE   319       1.369  -1.0792579.437  1.00                 C  
ATOM   2186  CD1 PHE   319       2.089   0.5812581.003  1.00                 C  
ATOM   2187  CE1 PHE   319       2.348  -0.2302579.915  1.00                 C  
ATOM   2188  CD2 PHE   319      -0.117  -0.3022581.135  1.00                 C  
ATOM   2189  CE2 PHE   319       0.142  -1.1132580.046  1.00                 C  
ATOM   2190  N   GLY   320      -0.993   3.8762584.536  1.00                 N  
ATOM   2191  CA  GLY   320      -1.657   3.9092585.825  1.00                 C  
ATOM   2192  C   GLY   320      -0.891   4.1442587.036  1.00                 C  
ATOM   2193  O   GLY   320       0.200   3.6092587.223  1.00                 O  
ATOM   2194  N   PRO   321      -1.410   5.0502587.855  1.00                 N  
ATOM   2195  CA  PRO   321      -0.822   5.6382589.104  1.00                 C  
ATOM   2196  C   PRO   321      -0.509   4.6042590.160  1.00                 C  
ATOM   2197  O   PRO   321       0.479   3.8752590.044  1.00                 O  
ATOM   2198  CB  PRO   321      -1.899   6.6052589.600  1.00                 C  
ATOM   2199  CD  PRO   321      -2.840   5.4462587.730  1.00                 C  
ATOM   2200  CG  PRO   321      -3.176   6.0492589.065  1.00                 C  
ATOM   2201  N   GLN   322      -1.351   4.5142591.170  1.00                 N  
ATOM   2202  CA  GLN   322      -1.074   3.6422592.328  1.00                 C  
ATOM   2203  C   GLN   322      -2.402   3.1932592.796  1.00                 C  
ATOM   2204  O   GLN   322      -3.401   3.6632592.249  1.00                 O  
ATOM   2205  CB  GLN   322      -0.282   4.4022593.394  1.00                 C  
ATOM   2206  CD  GLN   322       2.073   3.7242592.782  1.00                 C  
ATOM   2207  CG  GLN   322       1.089   4.8682592.934  1.00                 C  
ATOM   2208  OE1 GLN   322       1.965   2.7062593.466  1.00                 O  
ATOM   2209  NE2 GLN   322       3.036   3.8892591.883  1.00                 N  
ATOM   2210  N   GLY   323      -2.475   2.2982593.770  1.00                 N  
ATOM   2211  CA  GLY   323      -3.744   1.7772594.285  1.00                 C  
ATOM   2212  C   GLY   323      -4.448   2.5922595.475  1.00                 C  
ATOM   2213  O   GLY   323      -4.548   3.8252595.496  1.00                 O  
ATOM   2214  N   GLY   324      -4.939   1.8042596.413  1.00                 N  
ATOM   2215  CA  GLY   324      -5.611   2.4312597.530  1.00                 C  
ATOM   2216  C   GLY   324      -4.683   2.7772598.688  1.00                 C  
ATOM   2217  O   GLY   324      -5.055   3.3272599.725  1.00                 O  
ATOM   2218  N   PHE   325      -3.429   2.3882598.491  1.00                 N  
ATOM   2219  CA  PHE   325      -2.368   2.5352599.508  1.00                 C  
ATOM   2220  C   PHE   325      -2.270   1.4762600.608  1.00                 C  
ATOM   2221  O   PHE   325      -1.193   1.2132601.138  1.00                 O  
ATOM   2222  CB  PHE   325      -2.494   3.8822600.223  1.00                 C  
ATOM   2223  CG  PHE   325      -2.434   5.0662599.302  1.00                 C  
ATOM   2224  CZ  PHE   325      -2.316   7.2562597.594  1.00                 C  
ATOM   2225  CD1 PHE   325      -3.574   5.7972599.015  1.00                 C  
ATOM   2226  CE1 PHE   325      -3.518   6.8862598.167  1.00                 C  
ATOM   2227  CD2 PHE   325      -1.238   5.4492598.721  1.00                 C  
ATOM   2228  CE2 PHE   325      -1.183   6.5382597.873  1.00                 C  
ATOM   2229  N   GLY   326      -3.413   0.8842600.936  1.00                 N  
ATOM   2230  CA  GLY   326      -3.460  -0.1242601.993  1.00                 C  
ATOM   2231  C   GLY   326      -4.324   0.4222603.129  1.00                 C  
ATOM   2232  O   GLY   326      -4.512   1.6512603.186  1.00                 O  
ATOM   2233  N   PRO   327      -4.991  -0.4272603.901  1.00                 N  
ATOM   2234  CA  PRO   327      -5.821  -0.0292604.969  1.00                 C  
ATOM   2235  C   PRO   327      -5.575  -0.2372606.441  1.00                 C  
ATOM   2236  O   PRO   327      -4.929  -1.1912606.891  1.00                 O  
ATOM   2237  CB  PRO   327      -7.138  -0.7632604.708  1.00                 C  
ATOM   2238  CD  PRO   327      -5.557  -1.6482603.143  1.00                 C  
ATOM   2239  CG  PRO   327      -6.735  -2.0142604.003  1.00                 C  
ATOM   2240  N   GLN   328      -6.187   0.6692607.217  1.00                 N  
ATOM   2241  CA  GLN   328      -6.074   0.7032608.689  1.00                 C  
ATOM   2242  C   GLN   328      -6.093  -0.6892609.703  1.00                 C  
ATOM   2243  O   GLN   328      -6.616  -1.7842609.493  1.00                 O  
ATOM   2244  CB  GLN   328      -7.185   1.5662609.292  1.00                 C  
ATOM   2245  CD  GLN   328      -9.650   1.8532609.759  1.00                 C  
ATOM   2246  CG  GLN   328      -8.580   0.9852609.127  1.00                 C  
ATOM   2247  OE1 GLN   328      -9.529   2.2632610.914  1.00                 O  
ATOM   2248  NE2 GLN   328     -10.704   2.1362609.003  1.00                 N  
ATOM   2249  N   GLY   329      -5.302  -0.4602610.745  1.00                 N  
ATOM   2250  CA  GLY   329      -5.203  -1.3362611.775  1.00                 C  
ATOM   2251  C   GLY   329      -6.259  -1.1482612.882  1.00                 C  
ATOM   2252  O   GLY   329      -7.094  -0.2402612.876  1.00                 O  
ATOM   2253  N   PRO   330      -6.336  -2.1992613.709  1.00                 N  
ATOM   2254  CA  PRO   330      -7.195  -2.5822614.761  1.00                 C  
ATOM   2255  C   PRO   330      -6.793  -1.8472615.993  1.00                 C  
ATOM   2256  O   PRO   330      -5.727  -1.2552616.097  1.00                 O  
ATOM   2257  CB  PRO   330      -6.982  -4.0922614.882  1.00                 C  
ATOM   2258  CD  PRO   330      -5.285  -3.3202613.381  1.00                 C  
ATOM   2259  CG  PRO   330      -5.559  -4.3022614.486  1.00                 C  
ATOM   2260  N   ARG   331      -7.668  -1.8562616.998  1.00                 N  
ATOM   2261  CA  ARG   331      -7.479  -1.2652618.314  1.00                 C  
ATOM   2262  C   ARG   331      -6.416  -2.1352618.999  1.00                 C  
ATOM   2263  O   ARG   331      -6.571  -3.3462619.154  1.00                 O  
ATOM   2264  CB  ARG   331      -8.804  -1.2222619.077  1.00                 C  
ATOM   2265  CD  ARG   331     -10.072  -0.4922621.117  1.00                 C  
ATOM   2266  NE  ARG   331      -9.978  -0.0262622.499  1.00                 N  
ATOM   2267  CG  ARG   331      -8.707  -0.5872620.455  1.00                 C  
ATOM   2268  CZ  ARG   331      -9.959   1.2552622.855  1.00                 C  
ATOM   2269  NH1 ARG   331      -9.872   1.5852624.136  1.00                 N  
ATOM   2270  NH2 ARG   331     -10.027   2.2022621.929  1.00                 N  
ATOM   2271  N   GLY   332      -5.354  -1.4712619.451  1.00                 N  
ATOM   2272  CA  GLY   332      -4.216  -2.0382620.101  1.00                 C  
ATOM   2273  C   GLY   332      -4.695  -2.2472621.586  1.00                 C  
ATOM   2274  O   GLY   332      -5.824  -1.9642622.015  1.00                 O  
ATOM   2275  N   THR   333      -3.848  -2.9852622.289  1.00                 N  
ATOM   2276  CA  THR   333      -3.906  -3.2722623.682  1.00                 C  
ATOM   2277  C   THR   333      -4.738  -2.3592624.573  1.00                 C  
ATOM   2278  O   THR   333      -4.455  -1.1532624.447  1.00                 O  
ATOM   2279  CB  THR   333      -2.502  -3.2882624.314  1.00                 C  
ATOM   2280  OG1 THR   333      -1.700  -4.2912623.679  1.00                 O  
ATOM   2281  CG2 THR   333      -2.590  -3.6032625.799  1.00                 C  
ATOM   2282  N   GLN   334      -5.582  -2.8202625.494  1.00                 N  
ATOM   2283  CA  GLN   334      -6.213  -1.7292626.278  1.00                 C  
ATOM   2284  C   GLN   334      -5.412  -1.4532627.364  1.00                 C  
ATOM   2285  O   GLN   334      -5.148  -2.5282627.932  1.00                 O  
ATOM   2286  CB  GLN   334      -7.626  -2.1282626.710  1.00                 C  
ATOM   2287  CD  GLN   334      -8.791  -1.2322624.656  1.00                 C  
ATOM   2288  CG  GLN   334      -8.565  -2.4322625.555  1.00                 C  
ATOM   2289  OE1 GLN   334      -9.209  -0.1692625.116  1.00                 O  
ATOM   2290  NE2 GLN   334      -8.514  -1.3992623.368  1.00                 N  
ATOM   2291  N   VAL   335      -5.368  -0.2702627.948  1.00                 N  
ATOM   2292  CA  VAL   335      -4.155   0.4422628.621  1.00                 C  
ATOM   2293  C   VAL   335      -3.769  -0.2552629.890  1.00                 C  
ATOM   2294  O   VAL   335      -4.473  -1.1022630.456  1.00                 O  
ATOM   2295  CB  VAL   335      -4.458   1.9252628.906  1.00                 C  
ATOM   2296  CG1 VAL   335      -4.755   2.6662627.612  1.00                 C  
ATOM   2297  CG2 VAL   335      -5.621   2.0542629.877  1.00                 C  
ATOM   2298  N   GLU   336      -2.524   0.0072630.260  1.00                 N  
ATOM   2299  CA  GLU   336      -1.785  -0.4702631.447  1.00                 C  
ATOM   2300  C   GLU   336      -2.364   0.2382632.642  1.00                 C  
ATOM   2301  O   GLU   336      -3.019   1.2722632.557  1.00                 O  
ATOM   2302  CB  GLU   336      -0.287  -0.2052631.287  1.00                 C  
ATOM   2303  CD  GLU   336       1.862  -0.7522630.076  1.00                 C  
ATOM   2304  CG  GLU   336       0.371  -1.0092630.178  1.00                 C  
ATOM   2305  OE1 GLU   336       2.354   0.1672630.764  1.00                 O  
ATOM   2306  OE2 GLU   336       2.538  -1.4692629.309  1.00                 O  
ATOM   2307  N   PHE   337      -2.276  -0.4462633.791  1.00                 N  
ATOM   2308  CA  PHE   337      -2.717   0.0102635.100  1.00                 C  
ATOM   2309  C   PHE   337      -2.238   1.0842635.651  1.00                 C  
ATOM   2310  O   PHE   337      -1.057   1.3772635.485  1.00                 O  
ATOM   2311  CB  PHE   337      -2.489  -1.0782636.151  1.00                 C  
ATOM   2312  CG  PHE   337      -2.972  -0.7062637.524  1.00                 C  
ATOM   2313  CZ  PHE   337      -3.860  -0.0152640.066  1.00                 C  
ATOM   2314  CD1 PHE   337      -4.316  -0.7812637.844  1.00                 C  
ATOM   2315  CE1 PHE   337      -4.761  -0.4382639.107  1.00                 C  
ATOM   2316  CD2 PHE   337      -2.083  -0.2802638.494  1.00                 C  
ATOM   2317  CE2 PHE   337      -2.527   0.0632639.757  1.00                 C  
ATOM   2318  N   GLY   338      -3.074   1.8672636.308  1.00                 N  
ATOM   2319  CA  GLY   338      -2.764   3.4262636.764  1.00                 C  
ATOM   2320  C   GLY   338      -3.168   3.6362638.149  1.00                 C  
ATOM   2321  O   GLY   338      -4.405   3.6782638.329  1.00                 O  
ATOM   2322  N   GLN   339      -2.301   3.8222639.128  1.00                 N  
ATOM   2323  CA  GLN   339      -2.602   3.9822640.520  1.00                 C  
ATOM   2324  C   GLN   339      -3.577   3.0982641.219  1.00                 C  
ATOM   2325  O   GLN   339      -4.751   3.0352640.887  1.00                 O  
ATOM   2326  CB  GLN   339      -3.116   5.3962640.798  1.00                 C  
ATOM   2327  CD  GLN   339      -2.145   5.6532643.116  1.00                 C  
ATOM   2328  CG  GLN   339      -3.400   5.6762642.265  1.00                 C  
ATOM   2329  OE1 GLN   339      -1.176   6.3552642.829  1.00                 O  
ATOM   2330  NE2 GLN   339      -2.161   4.8432644.168  1.00                 N  
ATOM   2331  N   GLN   340      -3.085   2.3632642.234  1.00                 N  
ATOM   2332  CA  GLN   340      -3.694   1.4152643.100  1.00                 C  
ATOM   2333  C   GLN   340      -4.871   1.8902643.986  1.00                 C  
ATOM   2334  O   GLN   340      -4.910   3.0482644.382  1.00                 O  
ATOM   2335  CB  GLN   340      -2.657   0.8152644.052  1.00                 C  
ATOM   2336  CD  GLN   340      -0.624  -0.6562644.344  1.00                 C  
ATOM   2337  CG  GLN   340      -1.618  -0.0582643.367  1.00                 C  
ATOM   2338  OE1 GLN   340      -0.169   0.0162645.270  1.00                 O  
ATOM   2339  NE2 GLN   340      -0.285  -1.9232644.140  1.00                 N  
ATOM   2340  N   GLY   341      -5.809   1.0002644.304  1.00                 N  
ATOM   2341  CA  GLY   341      -6.905   1.4532645.132  1.00                 C  
ATOM   2342  C   GLY   341      -6.459   1.6962646.682  1.00                 C  
ATOM   2343  O   GLY   341      -5.590   1.0702647.290  1.00                 O  
ATOM   2344  N   GLY   342      -7.055   2.7772647.212  1.00                 N  
ATOM   2345  CA  GLY   342      -6.838   3.0752648.568  1.00                 C  
ATOM   2346  C   GLY   342      -7.720   2.1002649.581  1.00                 C  
ATOM   2347  O   GLY   342      -8.880   1.6962649.472  1.00                 O  
ATOM   2348  N   PHE   343      -6.889   1.6802650.526  1.00                 N  
ATOM   2349  CA  PHE   343      -7.077   1.0152651.752  1.00                 C  
ATOM   2350  C   PHE   343      -8.281   1.3292652.554  1.00                 C  
ATOM   2351  O   PHE   343      -9.310   1.5212651.897  1.00                 O  
ATOM   2352  CB  PHE   343      -5.883   1.2532652.679  1.00                 C  
ATOM   2353  CG  PHE   343      -5.695   2.6922653.068  1.00                 C  
ATOM   2354  CZ  PHE   343      -5.343   5.3552653.782  1.00                 C  
ATOM   2355  CD1 PHE   343      -6.289   3.1982654.211  1.00                 C  
ATOM   2356  CE1 PHE   343      -6.116   4.5222654.569  1.00                 C  
ATOM   2357  CD2 PHE   343      -4.925   3.5382652.291  1.00                 C  
ATOM   2358  CE2 PHE   343      -4.752   4.8622652.649  1.00                 C  
ATOM   2359  N   GLY   344      -8.352   1.2222653.892  1.00                 N  
ATOM   2360  CA  GLY   344      -9.625   1.0932654.571  1.00                 C  
ATOM   2361  C   GLY   344      -9.395   1.3402656.012  1.00                 C  
ATOM   2362  O   GLY   344      -8.244   1.5222656.411  1.00                 O  
ATOM   2363  N   PRO   345     -10.468   1.5162656.786  1.00                 N  
ATOM   2364  CA  PRO   345     -10.507   1.8262658.195  1.00                 C  
ATOM   2365  C   PRO   345      -9.502   0.8952658.995  1.00                 C  
ATOM   2366  O   PRO   345      -8.905  -0.1272658.612  1.00                 O  
ATOM   2367  CB  PRO   345     -11.962   1.5652658.591  1.00                 C  
ATOM   2368  CD  PRO   345     -11.839   1.1772656.233  1.00                 C  
ATOM   2369  CG  PRO   345     -12.728   1.7132657.320  1.00                 C  
ATOM   2370  N   GLN   346      -9.265   1.4192660.201  1.00                 N  
ATOM   2371  CA  GLN   346      -8.400   0.8252661.195  1.00                 C  
ATOM   2372  C   GLN   346      -9.211   0.1942662.183  1.00                 C  
ATOM   2373  O   GLN   346     -10.416   0.4632662.154  1.00                 O  
ATOM   2374  CB  GLN   346      -7.488   1.8862661.814  1.00                 C  
ATOM   2375  CD  GLN   346      -5.638   1.6942660.105  1.00                 C  
ATOM   2376  CG  GLN   346      -6.614   2.6172660.808  1.00                 C  
ATOM   2377  OE1 GLN   346      -4.845   1.0072660.749  1.00                 O  
ATOM   2378  NE2 GLN   346      -5.693   1.6752658.779  1.00                 N  
ATOM   2379  N   GLY   347      -8.788  -0.7782662.986  1.00                 N  
ATOM   2380  CA  GLY   347      -9.714  -1.5832663.825  1.00                 C  
ATOM   2381  C   GLY   347     -10.283  -1.2802665.154  1.00                 C  
ATOM   2382  O   GLY   347      -9.822  -0.3402665.826  1.00                 O  
ATOM   2383  N   PRO   348     -11.411  -1.9212665.489  1.00                 N  
ATOM   2384  CA  PRO   348     -12.106  -1.7022666.776  1.00                 C  
ATOM   2385  C   PRO   348     -11.074  -2.3542667.767  1.00                 C  
ATOM   2386  O   PRO   348     -10.404  -3.3342667.430  1.00                 O  
ATOM   2387  CB  PRO   348     -13.433  -2.4462666.611  1.00                 C  
ATOM   2388  CD  PRO   348     -12.135  -2.9042664.653  1.00                 C  
ATOM   2389  CG  PRO   348     -13.148  -3.4972665.592  1.00                 C  
ATOM   2390  N   ARG   349     -10.917  -1.7632668.949  1.00                 N  
ATOM   2391  CA  ARG   349      -9.977  -2.2642669.874  1.00                 C  
ATOM   2392  C   ARG   349     -10.536  -3.2882671.031  1.00                 C  
ATOM   2393  O   ARG   349     -11.690  -3.4242671.451  1.00                 O  
ATOM   2394  CB  ARG   349      -9.278  -1.1152670.603  1.00                 C  
ATOM   2395  CD  ARG   349      -7.758   0.8792670.490  1.00                 C  
ATOM   2396  NE  ARG   349      -8.714   1.8232671.065  1.00                 N  
ATOM   2397  CG  ARG   349      -8.448  -0.2192669.698  1.00                 C  
ATOM   2398  CZ  ARG   349      -8.384   2.8132671.887  1.00                 C  
ATOM   2399  NH1 ARG   349      -9.321   3.6222672.361  1.00                 N  
ATOM   2400  NH2 ARG   349      -7.116   2.9922672.234  1.00                 N  
ATOM   2401  N   GLY   350      -9.519  -4.0592671.436  1.00                 N  
ATOM   2402  CA  GLY   350      -9.373  -4.9362672.508  1.00                 C  
ATOM   2403  C   GLY   350      -8.965  -4.9412673.922  1.00                 C  
ATOM   2404  O   GLY   350      -7.968  -4.2892674.248  1.00                 O  
ATOM   2405  N   THR   351      -9.736  -5.6182674.767  1.00                 N  
ATOM   2406  CA  THR   351      -9.485  -5.6612676.237  1.00                 C  
ATOM   2407  C   THR   351      -8.649  -4.3612677.029  1.00                 C  
ATOM   2408  O   THR   351      -7.626  -3.7192676.789  1.00                 O  
ATOM   2409  CB  THR   351      -8.686  -6.9152676.637  1.00                 C  
ATOM   2410  OG1 THR   351      -9.422  -8.0902676.273  1.00                 O  
ATOM   2411  CG2 THR   351      -8.445  -6.9372678.138  1.00                 C  
ATOM   2412  N   GLN   352      -9.507  -4.0122677.983  1.00                 N  
ATOM   2413  CA  GLN   352      -9.442  -3.0532679.000  1.00                 C  
ATOM   2414  C   GLN   352      -8.172  -2.8222679.885  1.00                 C  
ATOM   2415  O   GLN   352      -7.160  -2.1592679.625  1.00                 O  
ATOM   2416  CB  GLN   352     -10.547  -3.2902680.031  1.00                 C  
ATOM   2417  CD  GLN   352     -11.742  -2.4812682.104  1.00                 C  
ATOM   2418  CG  GLN   352     -10.600  -2.2462681.135  1.00                 C  
ATOM   2419  OE1 GLN   352     -12.845  -1.9682681.915  1.00                 O  
ATOM   2420  NE2 GLN   352     -11.480  -3.2582683.148  1.00                 N  
ATOM   2421  N   ALA   353      -8.321  -3.4902681.024  1.00                 N  
ATOM   2422  CA  ALA   353      -7.103  -3.5072681.960  1.00                 C  
ATOM   2423  C   ALA   353      -7.458  -4.3532683.139  1.00                 C  
ATOM   2424  O   ALA   353      -8.622  -4.6542683.410  1.00                 O  
ATOM   2425  CB  ALA   353      -6.726  -2.0902682.365  1.00                 C  
ATOM   2426  N   GLU   354      -6.407  -4.8482683.784  1.00                 N  
ATOM   2427  CA  GLU   354      -6.460  -5.7992684.922  1.00                 C  
ATOM   2428  C   GLU   354      -7.166  -5.2962686.203  1.00                 C  
ATOM   2429  O   GLU   354      -7.555  -6.1142687.029  1.00                 O  
ATOM   2430  CB  GLU   354      -5.049  -6.2332685.323  1.00                 C  
ATOM   2431  CD  GLU   354      -2.950  -7.5002684.716  1.00                 C  
ATOM   2432  CG  GLU   354      -4.353  -7.1092684.295  1.00                 C  
ATOM   2433  OE1 GLU   354      -2.501  -7.0382685.786  1.00                 O  
ATOM   2434  OE2 GLU   354      -2.299  -8.2672683.975  1.00                 O  
ATOM   2435  N   PHE   355      -7.239  -3.9902686.405  1.00                 N  
ATOM   2436  CA  PHE   355      -7.840  -3.4372687.559  1.00                 C  
ATOM   2437  C   PHE   355      -7.322  -2.1862688.172  1.00                 C  
ATOM   2438  O   PHE   355      -6.121  -2.0092687.979  1.00                 O  
ATOM   2439  CB  PHE   355      -7.837  -4.4522688.704  1.00                 C  
ATOM   2440  CG  PHE   355      -6.461  -4.8542689.154  1.00                 C  
ATOM   2441  CZ  PHE   355      -3.916  -5.6022689.983  1.00                 C  
ATOM   2442  CD1 PHE   355      -5.826  -4.1732690.178  1.00                 C  
ATOM   2443  CE1 PHE   355      -4.561  -4.5422690.592  1.00                 C  
ATOM   2444  CD2 PHE   355      -5.802  -5.9122688.554  1.00                 C  
ATOM   2445  CE2 PHE   355      -4.537  -6.2812688.968  1.00                 C  
ATOM   2446  N   GLY   356      -8.062  -1.3212688.870  1.00                 N  
ATOM   2447  CA  GLY   356      -7.379  -0.1612689.428  1.00                 C  
ATOM   2448  C   GLY   356      -6.777  -0.2282690.957  1.00                 C  
ATOM   2449  O   GLY   356      -6.886  -1.1562691.759  1.00                 O  
ATOM   2450  N   THR   357      -5.983   0.8142691.189  1.00                 N  
ATOM   2451  CA  THR   357      -5.186   0.9382692.330  1.00                 C  
ATOM   2452  C   THR   357      -6.000   2.2582692.776  1.00                 C  
ATOM   2453  O   THR   357      -6.281   3.2162692.042  1.00                 O  
ATOM   2454  CB  THR   357      -3.694   1.0522691.967  1.00                 C  
ATOM   2455  OG1 THR   357      -3.280  -0.1242691.261  1.00                 O  
ATOM   2456  CG2 THR   357      -2.848   1.1882693.224  1.00                 C  
ATOM   2457  N   GLN   358      -6.430   2.1352694.018  1.00                 N  
ATOM   2458  CA  GLN   358      -6.981   3.1742694.824  1.00                 C  
ATOM   2459  C   GLN   358      -6.938   4.6652694.839  1.00                 C  
ATOM   2460  O   GLN   358      -6.128   5.2532694.105  1.00                 O  
ATOM   2461  CB  GLN   358      -6.556   3.0022696.284  1.00                 C  
ATOM   2462  CD  GLN   358      -4.676   2.9592697.970  1.00                 C  
ATOM   2463  CG  GLN   358      -5.064   3.1702696.520  1.00                 C  
ATOM   2464  OE1 GLN   358      -5.355   3.4362698.879  1.00                 O  
ATOM   2465  NE2 GLN   358      -3.580   2.2432698.190  1.00                 N  
ATOM   2466  N   GLY   359      -7.872   5.3362695.505  1.00                 N  
ATOM   2467  CA  GLY   359      -7.856   6.7882695.616  1.00                 C  
ATOM   2468  C   GLY   359      -6.904   7.1412696.750  1.00                 C  
ATOM   2469  O   GLY   359      -6.906   6.4612697.765  1.00                 O  
ATOM   2470  N   GLY   360      -6.118   8.2122696.605  1.00                 N  
ATOM   2471  CA  GLY   360      -5.173   8.5682697.649  1.00                 C  
ATOM   2472  C   GLY   360      -5.566   8.9832699.118  1.00                 C  
ATOM   2473  O   GLY   360      -5.883  10.1892699.106  1.00                 O  
ATOM   2474  N   PHE   361      -5.666   8.2342700.217  1.00                 N  
ATOM   2475  CA  PHE   361      -5.634   8.8332701.527  1.00                 C  
ATOM   2476  C   PHE   361      -6.312   8.1502702.793  1.00                 C  
ATOM   2477  O   PHE   361      -7.459   7.8862702.452  1.00                 O  
ATOM   2478  CB  PHE   361      -6.255  10.2312701.492  1.00                 C  
ATOM   2479  CG  PHE   361      -6.221  10.9422702.815  1.00                 C  
ATOM   2480  CZ  PHE   361      -6.166  12.2572705.263  1.00                 C  
ATOM   2481  CD1 PHE   361      -5.061  11.5512703.260  1.00                 C  
ATOM   2482  CE1 PHE   361      -5.030  12.2062704.477  1.00                 C  
ATOM   2483  CD2 PHE   361      -7.350  11.0022703.614  1.00                 C  
ATOM   2484  CE2 PHE   361      -7.319  11.6562704.831  1.00                 C  
ATOM   2485  N   GLY   362      -6.037   8.1392704.094  1.00                 N  
ATOM   2486  CA  GLY   362      -7.183   7.7992705.065  1.00                 C  
ATOM   2487  C   GLY   362      -7.593   8.5482706.504  1.00                 C  
ATOM   2488  O   GLY   362      -6.861   9.5002706.752  1.00                 O  
ATOM   2489  N   THR   363      -8.380   8.1052707.479  1.00                 N  
ATOM   2490  CA  THR   363      -8.021   8.6712708.941  1.00                 C  
ATOM   2491  C   THR   363      -8.378   8.0482710.362  1.00                 C  
ATOM   2492  O   THR   363      -9.196   7.1602710.151  1.00                 O  
ATOM   2493  CB  THR   363      -8.577  10.0922709.148  1.00                 C  
ATOM   2494  OG1 THR   363      -8.030  10.6522710.349  1.00                 O  
ATOM   2495  CG2 THR   363     -10.092  10.0592709.273  1.00                 C  
ATOM   2496  N   GLN   364      -8.239   8.4732711.613  1.00                 N  
ATOM   2497  CA  GLN   364      -9.202   7.8912712.747  1.00                 C  
ATOM   2498  C   GLN   364      -9.715   8.6902714.008  1.00                 C  
ATOM   2499  O   GLN   364      -9.804   9.9022713.849  1.00                 O  
ATOM   2500  CB  GLN   364      -8.584   6.6472713.389  1.00                 C  
ATOM   2501  CD  GLN   364      -6.092   7.0372713.251  1.00                 C  
ATOM   2502  CG  GLN   364      -7.301   6.9182714.158  1.00                 C  
ATOM   2503  OE1 GLN   364      -5.803   6.1362712.465  1.00                 O  
ATOM   2504  NE2 GLN   364      -5.381   8.1542713.359  1.00                 N  
ATOM   2505  N   GLY   365     -10.027   8.2002715.204  1.00                 N  
ATOM   2506  CA  GLY   365     -10.570   8.9372716.388  1.00                 C  
ATOM   2507  C   GLY   365     -10.061   8.8422717.766  1.00                 C  
ATOM   2508  O   GLY   365      -8.930   8.3912717.912  1.00                 O  
ATOM   2509  N   GLU   366     -10.736   9.1812718.859  1.00                 N  
ATOM   2510  CA  GLU   366     -10.196   9.5102720.283  1.00                 C  
ATOM   2511  C   GLU   366     -10.877   8.3992721.341  1.00                 C  
ATOM   2512  O   GLU   366     -11.314   7.3002721.020  1.00                 O  
ATOM   2513  CB  GLU   366     -10.534  10.9532720.664  1.00                 C  
ATOM   2514  CD  GLU   366     -10.222  13.4152720.197  1.00                 C  
ATOM   2515  CG  GLU   366      -9.879  11.9992719.778  1.00                 C  
ATOM   2516  OE1 GLU   366     -11.050  13.5782721.117  1.00                 O  
ATOM   2517  OE2 GLU   366      -9.662  14.3622719.605  1.00                 O  
ATOM   2518  N   PHE   367     -10.852   8.6992722.636  1.00                 N  
ATOM   2519  CA  PHE   367     -11.138   7.8412723.665  1.00                 C  
ATOM   2520  C   PHE   367     -12.060   8.5442724.746  1.00                 C  
ATOM   2521  O   PHE   367     -12.791   9.4962724.488  1.00                 O  
ATOM   2522  CB  PHE   367      -9.849   7.3372724.317  1.00                 C  
ATOM   2523  CG  PHE   367      -9.036   8.4192724.968  1.00                 C  
ATOM   2524  CZ  PHE   367      -7.529  10.4232726.168  1.00                 C  
ATOM   2525  CD1 PHE   367      -9.200   8.7152726.310  1.00                 C  
ATOM   2526  CE1 PHE   367      -8.452   9.7112726.910  1.00                 C  
ATOM   2527  CD2 PHE   367      -8.108   9.1422724.239  1.00                 C  
ATOM   2528  CE2 PHE   367      -7.360  10.1372724.839  1.00                 C  
ATOM   2529  N   GLY   368     -12.244   7.7252725.789  1.00                 N  
ATOM   2530  CA  GLY   368     -13.297   7.5842726.841  1.00                 C  
ATOM   2531  C   GLY   368     -12.606   7.6822728.175  1.00                 C  
ATOM   2532  O   GLY   368     -11.383   7.8222728.207  1.00                 O  
ATOM   2533  N   ALA   369     -13.363   7.7552729.260  1.00                 N  
ATOM   2534  CA  ALA   369     -12.961   7.9652730.630  1.00                 C  
ATOM   2535  C   ALA   369     -12.776   6.7432731.535  1.00                 C  
ATOM   2536  O   ALA   369     -13.196   5.6372731.159  1.00                 O  
ATOM   2537  CB  ALA   369     -13.957   8.8672731.342  1.00                 C  
ATOM   2538  N   ALA   370     -12.183   6.8882732.716  1.00                 N  
ATOM   2539  CA  ALA   370     -12.205   5.7312733.618  1.00                 C  
ATOM   2540  C   ALA   370     -13.411   5.9612734.404  1.00                 C  
ATOM   2541  O   ALA   370     -13.738   7.1062734.691  1.00                 O  
ATOM   2542  CB  ALA   370     -10.922   5.6702734.433  1.00                 C  
ATOM   2543  N   GLN   371     -14.085   4.8972734.812  1.00                 N  
ATOM   2544  CA  GLN   371     -15.387   4.9712735.554  1.00                 C  
ATOM   2545  C   GLN   371     -14.727   5.2282737.077  1.00                 C  
ATOM   2546  O   GLN   371     -13.537   5.3722737.348  1.00                 O  
ATOM   2547  CB  GLN   371     -16.196   3.6892735.345  1.00                 C  
ATOM   2548  CD  GLN   371     -17.454   4.4842733.304  1.00                 C  
ATOM   2549  CG  GLN   371     -16.558   3.4132733.895  1.00                 C  
ATOM   2550  OE1 GLN   371     -18.520   4.7822733.843  1.00                 O  
ATOM   2551  NE2 GLN   371     -17.024   5.0662732.191  1.00                 N  
ATOM   2552  N   GLY   372     -15.677   5.4662737.991  1.00                 N  
ATOM   2553  CA  GLY   372     -15.351   5.6482739.293  1.00                 C  
ATOM   2554  C   GLY   372     -14.544   4.4602740.225  1.00                 C  
ATOM   2555  O   GLY   372     -14.431   3.2492740.032  1.00                 O  
ATOM   2556  N   GLY   373     -13.855   5.1052741.160  1.00                 N  
ATOM   2557  CA  GLY   373     -13.126   4.5182742.159  1.00                 C  
ATOM   2558  C   GLY   373     -13.842   4.0902743.335  1.00                 C  
ATOM   2559  O   GLY   373     -14.965   4.5382743.578  1.00                 O  
ATOM   2560  N   PHE   374     -13.268   3.1312744.073  1.00                 N  
ATOM   2561  CA  PHE   374     -13.789   2.3742745.226  1.00                 C  
ATOM   2562  C   PHE   374     -13.429   3.2412746.509  1.00                 C  
ATOM   2563  O   PHE   374     -12.810   4.3152746.405  1.00                 O  
ATOM   2564  CB  PHE   374     -13.180   0.9712745.265  1.00                 C  
ATOM   2565  CG  PHE   374     -13.609   0.0922744.125  1.00                 C  
ATOM   2566  CZ  PHE   374     -14.409  -1.5372742.019  1.00                 C  
ATOM   2567  CD1 PHE   374     -12.929   0.1152742.920  1.00                 C  
ATOM   2568  CE1 PHE   374     -13.324  -0.6932741.871  1.00                 C  
ATOM   2569  CD2 PHE   374     -14.693  -0.7582744.258  1.00                 C  
ATOM   2570  CE2 PHE   374     -15.088  -1.5662743.209  1.00                 C  
ATOM   2571  N   GLY   375     -13.887   2.8042747.676  1.00                 N  
ATOM   2572  CA  GLY   375     -13.495   3.5662748.823  1.00                 C  
ATOM   2573  C   GLY   375     -12.827   2.6602749.918  1.00                 C  
ATOM   2574  O   GLY   375     -12.821   1.4282750.023  1.00                 O  
ATOM   2575  N   PRO   376     -12.097   3.4612750.704  1.00                 N  
ATOM   2576  CA  PRO   376     -11.295   3.3632751.915  1.00                 C  
ATOM   2577  C   PRO   376     -11.998   2.9092753.223  1.00                 C  
ATOM   2578  O   PRO   376     -13.230   2.8042753.263  1.00                 O  
ATOM   2579  CB  PRO   376     -10.762   4.7822752.122  1.00                 C  
ATOM   2580  CD  PRO   376     -12.054   4.8272750.107  1.00                 C  
ATOM   2581  CG  PRO   376     -10.838   5.4102750.770  1.00                 C  
ATOM   2582  N   GLN   377     -11.195   2.4702754.207  1.00                 N  
ATOM   2583  CA  GLN   377     -11.519   2.0312755.467  1.00                 C  
ATOM   2584  C   GLN   377     -10.823   2.9442756.605  1.00                 C  
ATOM   2585  O   GLN   377     -10.069   3.9132756.476  1.00                 O  
ATOM   2586  CB  GLN   377     -11.108   0.5682755.647  1.00                 C  
ATOM   2587  CD  GLN   377     -11.393  -1.8352754.925  1.00                 C  
ATOM   2588  CG  GLN   377     -11.815  -0.3952754.708  1.00                 C  
ATOM   2589  OE1 GLN   377     -10.210  -2.1262755.102  1.00                 O  
ATOM   2590  NE2 GLN   377     -12.363  -2.7432754.913  1.00                 N  
ATOM   2591  N   GLY   378     -11.468   2.6692757.734  1.00                 N  
ATOM   2592  CA  GLY   378     -11.240   3.1752759.080  1.00                 C  
ATOM   2593  C   GLY   378      -9.900   3.2682759.654  1.00                 C  
ATOM   2594  O   GLY   378      -9.158   2.2912759.778  1.00                 O  
ATOM   2595  N   GLY   379      -9.510   4.5132759.896  1.00                 N  
ATOM   2596  CA  GLY   379      -8.196   4.9772760.471  1.00                 C  
ATOM   2597  C   GLY   379      -7.992   4.5242761.933  1.00                 C  
ATOM   2598  O   GLY   379      -8.885   3.9292762.518  1.00                 O  
ATOM   2599  N   PHE   380      -6.853   4.8402762.535  1.00                 N  
ATOM   2600  CA  PHE   380      -6.685   4.3912763.908  1.00                 C  
ATOM   2601  C   PHE   380      -7.173   5.3252764.938  1.00                 C  
ATOM   2602  O   PHE   380      -7.147   6.5312764.743  1.00                 O  
ATOM   2603  CB  PHE   380      -5.212   4.1002764.200  1.00                 C  
ATOM   2604  CG  PHE   380      -4.676   2.8982763.475  1.00                 C  
ATOM   2605  CZ  PHE   380      -3.688   0.6702762.139  1.00                 C  
ATOM   2606  CD1 PHE   380      -3.924   3.0452762.323  1.00                 C  
ATOM   2607  CE1 PHE   380      -3.432   1.9392761.656  1.00                 C  
ATOM   2608  CD2 PHE   380      -4.924   1.6212763.946  1.00                 C  
ATOM   2609  CE2 PHE   380      -4.431   0.5152763.280  1.00                 C  
ATOM   2610  N   GLY   381      -7.668   4.7992766.073  1.00                 N  
ATOM   2611  CA  GLY   381      -8.235   5.4602767.209  1.00                 C  
ATOM   2612  C   GLY   381      -7.127   6.1992768.070  1.00                 C  
ATOM   2613  O   GLY   381      -5.940   5.9222768.153  1.00                 O  
ATOM   2614  N   PRO   382      -7.634   7.3242768.609  1.00                 N  
ATOM   2615  CA  PRO   382      -7.164   8.2732769.528  1.00                 C  
ATOM   2616  C   PRO   382      -6.286   7.6872770.737  1.00                 C  
ATOM   2617  O   PRO   382      -6.197   6.4832771.057  1.00                 O  
ATOM   2618  CB  PRO   382      -8.438   8.9142770.083  1.00                 C  
ATOM   2619  CD  PRO   382      -9.165   7.3782768.396  1.00                 C  
ATOM   2620  CG  PRO   382      -9.452   8.7222769.005  1.00                 C  
ATOM   2621  N   GLN   383      -5.394   8.6262771.065  1.00                 N  
ATOM   2622  CA  GLN   383      -4.455   8.5332772.180  1.00                 C  
ATOM   2623  C   GLN   383      -4.886   7.5042773.172  1.00                 C  
ATOM   2624  O   GLN   383      -6.063   7.1742773.306  1.00                 O  
ATOM   2625  CB  GLN   383      -4.306   9.8912772.869  1.00                 C  
ATOM   2626  CD  GLN   383      -1.883   9.6642773.546  1.00                 C  
ATOM   2627  CG  GLN   383      -3.306   9.8992774.014  1.00                 C  
ATOM   2628  OE1 GLN   383      -1.384  10.3682772.667  1.00                 O  
ATOM   2629  NE2 GLN   383      -1.224   8.6732774.134  1.00                 N  
ATOM   2630  N   GLY   384      -3.871   6.8772773.778  1.00                 N  
ATOM   2631  CA  GLY   384      -3.832   5.8182774.764  1.00                 C  
ATOM   2632  C   GLY   384      -4.524   6.4612776.054  1.00                 C  
ATOM   2633  O   GLY   384      -4.930   7.6302776.148  1.00                 O  
ATOM   2634  N   GLY   385      -4.860   5.5342776.939  1.00                 N  
ATOM   2635  CA  GLY   385      -5.377   5.7572778.235  1.00                 C  
ATOM   2636  C   GLY   385      -5.006   6.8722778.982  1.00                 C  
ATOM   2637  O   GLY   385      -3.832   7.0062779.264  1.00                 O  
ATOM   2638  N   THR   386      -5.939   7.7482779.327  1.00                 N  
ATOM   2639  CA  THR   386      -5.759   9.0322780.124  1.00                 C  
ATOM   2640  C   THR   386      -4.797   9.0462781.374  1.00                 C  
ATOM   2641  O   THR   386      -3.616   9.4172781.282  1.00                 O  
ATOM   2642  CB  THR   386      -7.103   9.5532780.665  1.00                 C  
ATOM   2643  OG1 THR   386      -7.980   9.8472779.571  1.00                 O  
ATOM   2644  CG2 THR   386      -6.894  10.8232781.476  1.00                 C  
ATOM   2645  N   GLY   387      -5.353   8.6862782.530  1.00                 N  
ATOM   2646  CA  GLY   387      -4.603   8.5032783.705  1.00                 C  
ATOM   2647  C   GLY   387      -5.522   7.8242784.805  1.00                 C  
ATOM   2648  O   GLY   387      -6.699   7.5562784.579  1.00                 O  
ATOM   2649  N   GLY   388      -4.905   7.4732785.927  1.00                 N  
ATOM   2650  CA  GLY   388      -5.615   6.8382786.967  1.00                 C  
ATOM   2651  C   GLY   388      -5.859   7.7052788.281  1.00                 C  
ATOM   2652  O   GLY   388      -5.099   8.5992788.654  1.00                 O  
ATOM   2653  N   THR   389      -7.001   7.4292788.900  1.00                 N  
ATOM   2654  CA  THR   389      -7.351   8.0732790.113  1.00                 C  
ATOM   2655  C   THR   389      -6.715   7.3932791.319  1.00                 C  
ATOM   2656  O   THR   389      -6.023   6.3892791.184  1.00                 O  
ATOM   2657  CB  THR   389      -8.878   8.1162790.309  1.00                 C  
ATOM   2658  OG1 THR   389      -9.384   6.7812790.434  1.00                 O  
ATOM   2659  CG2 THR   389      -9.550   8.7812789.118  1.00                 C  
ATOM   2660  N   GLN   390      -6.937   7.9712792.496  1.00                 N  
ATOM   2661  CA  GLN   390      -6.346   7.4612793.726  1.00                 C  
ATOM   2662  C   GLN   390      -7.164   6.4162794.614  1.00                 C  
ATOM   2663  O   GLN   390      -8.326   6.6812794.939  1.00                 O  
ATOM   2664  CB  GLN   390      -5.996   8.6132794.670  1.00                 C  
ATOM   2665  CD  GLN   390      -3.627   8.9762793.875  1.00                 C  
ATOM   2666  CG  GLN   390      -4.990   9.5992794.100  1.00                 C  
ATOM   2667  OE1 GLN   390      -2.982   8.5142794.817  1.00                 O  
ATOM   2668  NE2 GLN   390      -3.183   8.9622792.624  1.00                 N  
ATOM   2669  N   GLY   391      -6.571   5.2812794.966  1.00                 N  
ATOM   2670  CA  GLY   391      -7.130   4.3462795.757  1.00                 C  
ATOM   2671  C   GLY   391      -6.488   3.7592796.877  1.00                 C  
ATOM   2672  O   GLY   391      -5.246   3.8192796.732  1.00                 O  
ATOM   2673  N   ASP   392      -7.049   3.1362797.906  1.00                 N  
ATOM   2674  CA  ASP   392      -6.494   2.5792799.061  1.00                 C  
ATOM   2675  C   ASP   392      -5.270   3.3422799.995  1.00                 C  
ATOM   2676  O   ASP   392      -4.198   3.8072799.607  1.00                 O  
ATOM   2677  CB  ASP   392      -5.888   1.2072798.757  1.00                 C  
ATOM   2678  CG  ASP   392      -6.940   0.1642798.435  1.00                 C  
ATOM   2679  OD1 ASP   392      -8.133   0.4242798.697  1.00                 O  
ATOM   2680  OD2 ASP   392      -6.571  -0.9132797.921  1.00                 O  
ATOM   2681  N   PHE   393      -5.679   3.4372801.255  1.00                 N  
ATOM   2682  CA  PHE   393      -4.852   3.9152802.217  1.00                 C  
ATOM   2683  C   PHE   393      -3.774   2.9992802.775  1.00                 C  
ATOM   2684  O   PHE   393      -3.620   1.9072802.249  1.00                 O  
ATOM   2685  CB  PHE   393      -5.658   4.3972803.425  1.00                 C  
ATOM   2686  CG  PHE   393      -6.481   5.6232803.155  1.00                 C  
ATOM   2687  CZ  PHE   393      -8.000   7.8982802.657  1.00                 C  
ATOM   2688  CD1 PHE   393      -7.757   5.5162802.629  1.00                 C  
ATOM   2689  CE1 PHE   393      -8.514   6.6452802.380  1.00                 C  
ATOM   2690  CD2 PHE   393      -5.980   6.8842803.427  1.00                 C  
ATOM   2691  CE2 PHE   393      -6.738   8.0132803.178  1.00                 C  
ATOM   2692  N   GLY   394      -2.977   3.4222803.748  1.00                 N  
ATOM   2693  CA  GLY   394      -1.951   2.5532804.259  1.00                 C  
ATOM   2694  C   GLY   394      -2.218   1.3932805.095  1.00                 C  
ATOM   2695  O   GLY   394      -3.174   1.5112805.843  1.00                 O  
ATOM   2696  N   THR   395      -1.379   0.3542805.115  1.00                 N  
ATOM   2697  CA  THR   395      -1.568  -0.8032805.999  1.00                 C  
ATOM   2698  C   THR   395      -1.078  -0.2512807.344  1.00                 C  
ATOM   2699  O   THR   395       0.028   0.2802807.397  1.00                 O  
ATOM   2700  CB  THR   395      -0.788  -2.0322805.495  1.00                 C  
ATOM   2701  OG1 THR   395      -1.258  -2.3972804.191  1.00                 O  
ATOM   2702  CG2 THR   395      -0.990  -3.2122806.433  1.00                 C  
ATOM   2703  N   GLN   396      -1.871  -0.3332808.398  1.00                 N  
ATOM   2704  CA  GLN   396      -1.354   0.2152809.653  1.00                 C  
ATOM   2705  C   GLN   396      -0.432  -0.5772810.483  1.00                 C  
ATOM   2706  O   GLN   396      -0.978  -1.5892810.920  1.00                 O  
ATOM   2707  CB  GLN   396      -2.505   0.5902810.588  1.00                 C  
ATOM   2708  CD  GLN   396      -1.365   2.5072811.773  1.00                 C  
ATOM   2709  CG  GLN   396      -2.059   1.1672811.922  1.00                 C  
ATOM   2710  OE1 GLN   396      -1.925   3.4482811.209  1.00                 O  
ATOM   2711  NE2 GLN   396      -0.142   2.5982812.281  1.00                 N  
ATOM   2712  N   GLY   397       0.852  -0.2992810.728  1.00                 N  
ATOM   2713  CA  GLY   397       1.322  -1.6202811.631  1.00                 C  
ATOM   2714  C   GLY   397       1.617  -1.1812812.986  1.00                 C  
ATOM   2715  O   GLY   397       1.567   0.0092813.215  1.00                 O  
ATOM   2716  N   GLY   398       1.851  -2.0922813.928  1.00                 N  
ATOM   2717  CA  GLY   398       2.068  -1.6862815.357  1.00                 C  
ATOM   2718  C   GLY   398       0.970  -0.8402816.096  1.00                 C  
ATOM   2719  O   GLY   398       0.940   0.3832815.965  1.00                 O  
ATOM   2720  N   PHE   399       0.182  -1.4982816.948  1.00                 N  
ATOM   2721  CA  PHE   399      -0.822  -0.8132817.665  1.00                 C  
ATOM   2722  C   PHE   399      -0.263   0.3132818.612  1.00                 C  
ATOM   2723  O   PHE   399      -1.008   1.1402819.120  1.00                 O  
ATOM   2724  CB  PHE   399      -1.647  -1.7932818.501  1.00                 C  
ATOM   2725  CG  PHE   399      -2.563  -2.6632817.688  1.00                 C  
ATOM   2726  CZ  PHE   399      -4.262  -4.2652816.182  1.00                 C  
ATOM   2727  CD1 PHE   399      -2.279  -4.0032817.497  1.00                 C  
ATOM   2728  CE1 PHE   399      -3.122  -4.8032816.748  1.00                 C  
ATOM   2729  CD2 PHE   399      -3.708  -2.1392817.115  1.00                 C  
ATOM   2730  CE2 PHE   399      -4.551  -2.9392816.366  1.00                 C  
ATOM   2731  N   GLY   400       1.020   0.2712818.779  1.00                 N  
ATOM   2732  CA  GLY   400       1.527   1.4992819.555  1.00                 C  
ATOM   2733  C   GLY   400       2.257   1.0212820.772  1.00                 C  
ATOM   2734  O   GLY   400       2.884  -0.0442820.808  1.00                 O  
ATOM   2735  N   GLN   401       2.059   1.7672821.857  1.00                 N  
ATOM   2736  CA  GLN   401       2.662   1.2822823.175  1.00                 C  
ATOM   2737  C   GLN   401       1.460   1.2942824.093  1.00                 C  
ATOM   2738  O   GLN   401       0.383   1.7192823.686  1.00                 O  
ATOM   2739  CB  GLN   401       3.810   2.1972823.608  1.00                 C  
ATOM   2740  CD  GLN   401       5.733   0.9472822.550  1.00                 C  
ATOM   2741  CG  GLN   401       4.965   2.2522822.621  1.00                 C  
ATOM   2742  OE1 GLN   401       5.942   0.2822823.564  1.00                 O  
ATOM   2743  NE2 GLN   401       6.156   0.5772821.346  1.00                 N  
ATOM   2744  N   GLN   402       1.640   0.8382825.329  1.00                 N  
ATOM   2745  CA  GLN   402       0.512   0.7882826.269  1.00                 C  
ATOM   2746  C   GLN   402       0.494   2.0292827.107  1.00                 C  
ATOM   2747  O   GLN   402       1.503   2.6502827.406  1.00                 O  
ATOM   2748  CB  GLN   402       0.603  -0.4602827.149  1.00                 C  
ATOM   2749  CD  GLN   402      -0.707  -1.9682825.604  1.00                 C  
ATOM   2750  CG  GLN   402       0.582  -1.7682826.376  1.00                 C  
ATOM   2751  OE1 GLN   402      -1.796  -1.9372826.177  1.00                 O  
ATOM   2752  NE2 GLN   402      -0.587  -2.1742824.297  1.00                 N  
ATOM   2753  N   GLY   403      -0.732   2.4472827.473  1.00                 N  
ATOM   2754  CA  GLY   403      -1.202   3.5432828.248  1.00                 C  
ATOM   2755  C   GLY   403      -0.410   3.8192829.554  1.00                 C  
ATOM   2756  O   GLY   403       0.523   3.0942829.863  1.00                 O  
ATOM   2757  N   GLY   404      -0.735   4.8852830.275  1.00                 N  
ATOM   2758  CA  GLY   404      -0.001   5.1672831.467  1.00                 C  
ATOM   2759  C   GLY   404      -0.283   4.3312832.774  1.00                 C  
ATOM   2760  O   GLY   404      -1.330   3.7012832.958  1.00                 O  
ATOM   2761  N   PHE   405       0.744   4.2852833.619  1.00                 N  
ATOM   2762  CA  PHE   405       0.640   3.5642834.853  1.00                 C  
ATOM   2763  C   PHE   405      -0.538   4.1362835.721  1.00                 C  
ATOM   2764  O   PHE   405      -1.113   5.1882835.451  1.00                 O  
ATOM   2765  CB  PHE   405       1.958   3.6332835.626  1.00                 C  
ATOM   2766  CG  PHE   405       3.063   2.8182835.016  1.00                 C  
ATOM   2767  CZ  PHE   405       5.103   1.3052833.888  1.00                 C  
ATOM   2768  CD1 PHE   405       4.027   3.4162834.223  1.00                 C  
ATOM   2769  CE1 PHE   405       5.043   2.6662833.662  1.00                 C  
ATOM   2770  CD2 PHE   405       3.137   1.4542835.233  1.00                 C  
ATOM   2771  CE2 PHE   405       4.153   0.7042834.671  1.00                 C  
ATOM   2772  N   GLY   406      -0.983   3.2672836.638  1.00                 N  
ATOM   2773  CA  GLY   406      -1.987   3.4612837.597  1.00                 C  
ATOM   2774  C   GLY   406      -1.861   4.2342838.807  1.00                 C  
ATOM   2775  O   GLY   406      -0.765   4.2102839.377  1.00                 O  
ATOM   2776  N   ALA   407      -2.877   4.9812839.231  1.00                 N  
ATOM   2777  CA  ALA   407      -2.809   5.8402840.444  1.00                 C  
ATOM   2778  C   ALA   407      -2.516   4.9772841.639  1.00                 C  
ATOM   2779  O   ALA   407      -2.833   3.7902841.610  1.00                 O  
ATOM   2780  CB  ALA   407      -4.110   6.6082840.624  1.00                 C  
ATOM   2781  N   GLN   408      -1.931   5.5592842.694  1.00                 N  
ATOM   2782  CA  GLN   408      -1.641   4.7842843.902  1.00                 C  
ATOM   2783  C   GLN   408      -2.823   4.8372844.858  1.00                 C  
ATOM   2784  O   GLN   408      -3.647   5.7502844.763  1.00                 O  
ATOM   2785  CB  GLN   408      -0.375   5.3082844.584  1.00                 C  
ATOM   2786  CD  GLN   408       1.233   3.8342843.310  1.00                 C  
ATOM   2787  CG  GLN   408       0.868   5.2502843.712  1.00                 C  
ATOM   2788  OE1 GLN   408       1.417   2.9652844.162  1.00                 O  
ATOM   2789  NE2 GLN   408       1.339   3.5982842.008  1.00                 N  
ATOM   2790  N   GLY   409      -2.882   3.9032845.815  1.00                 N  
ATOM   2791  CA  GLY   409      -3.984   3.9142846.765  1.00                 C  
ATOM   2792  C   GLY   409      -4.198   4.9882848.028  1.00                 C  
ATOM   2793  O   GLY   409      -4.497   6.1772848.156  1.00                 O  
ATOM   2794  N   GLN   410      -3.916   4.2082849.068  1.00                 N  
ATOM   2795  CA  GLN   410      -3.697   5.1972850.330  1.00                 C  
ATOM   2796  C   GLN   410      -2.720   4.3372851.237  1.00                 C  
ATOM   2797  O   GLN   410      -2.153   3.3382850.791  1.00                 O  
ATOM   2798  CB  GLN   410      -5.039   5.5492850.975  1.00                 C  
ATOM   2799  CD  GLN   410      -7.127   4.7332852.139  1.00                 C  
ATOM   2800  CG  GLN   410      -5.775   4.3572851.566  1.00                 C  
ATOM   2801  OE1 GLN   410      -7.774   5.6672851.666  1.00                 O  
ATOM   2802  NE2 GLN   410      -7.558   4.0042853.162  1.00                 N  
ATOM   2803  N   ALA   411      -2.450   4.8392852.433  1.00                 N  
ATOM   2804  CA  ALA   411      -1.601   4.2472853.354  1.00                 C  
ATOM   2805  C   ALA   411      -2.175   3.5822854.569  1.00                 C  
ATOM   2806  O   ALA   411      -3.389   3.5752854.799  1.00                 O  
ATOM   2807  CB  ALA   411      -0.601   5.2642853.884  1.00                 C  
ATOM   2808  N   GLY   412      -1.305   2.8872855.319  1.00                 N  
ATOM   2809  CA  GLY   412      -1.712   2.1682856.533  1.00                 C  
ATOM   2810  C   GLY   412      -2.564   2.7912857.574  1.00                 C  
ATOM   2811  O   GLY   412      -2.076   3.8012858.050  1.00                 O  
ATOM   2812  N   PHE   413      -3.734   2.3222857.970  1.00                 N  
ATOM   2813  CA  PHE   413      -4.438   3.1572858.990  1.00                 C  
ATOM   2814  C   PHE   413      -3.908   3.7092860.277  1.00                 C  
ATOM   2815  O   PHE   413      -4.104   4.8872860.579  1.00                 O  
ATOM   2816  CB  PHE   413      -5.685   2.4362859.504  1.00                 C  
ATOM   2817  CG  PHE   413      -6.419   3.1862860.580  1.00                 C  
ATOM   2818  CZ  PHE   413      -7.774   4.5692862.574  1.00                 C  
ATOM   2819  CD1 PHE   413      -7.272   4.2272860.258  1.00                 C  
ATOM   2820  CE1 PHE   413      -7.947   4.9172861.248  1.00                 C  
ATOM   2821  CD2 PHE   413      -6.257   2.8492861.912  1.00                 C  
ATOM   2822  CE2 PHE   413      -6.931   3.5392862.901  1.00                 C  
ATOM   2823  N   GLY   414      -3.213   2.8522861.027  1.00                 N  
ATOM   2824  CA  GLY   414      -2.642   3.2332862.338  1.00                 C  
ATOM   2825  C   GLY   414      -2.262   2.0132863.142  1.00                 C  
ATOM   2826  O   GLY   414      -3.078   1.0952863.073  1.00                 O  
ATOM   2827  N   GLY   415      -1.277   2.0172864.043  1.00                 N  
ATOM   2828  CA  GLY   415      -1.214   0.7152864.799  1.00                 C  
ATOM   2829  C   GLY   415      -1.843   0.8492866.256  1.00                 C  
ATOM   2830  O   GLY   415      -2.047   1.9392866.803  1.00                 O  
ATOM   2831  N   SER   416      -2.181  -0.3112866.814  1.00                 N  
ATOM   2832  CA  SER   416      -2.750  -0.3102868.120  1.00                 C  
ATOM   2833  C   SER   416      -1.822   0.3872869.120  1.00                 C  
ATOM   2834  O   SER   416      -0.653   0.7812868.918  1.00                 O  
ATOM   2835  CB  SER   416      -3.042  -1.7402868.579  1.00                 C  
ATOM   2836  OG  SER   416      -1.843  -2.4762868.749  1.00                 O  
ATOM   2837  N   GLN   417      -1.331  -0.4352870.030  1.00                 N  
ATOM   2838  CA  GLN   417      -0.463   0.0792871.110  1.00                 C  
ATOM   2839  C   GLN   417       0.804  -0.7552871.130  1.00                 C  
ATOM   2840  O   GLN   417       0.826  -1.9742871.325  1.00                 O  
ATOM   2841  CB  GLN   417      -1.194   0.0312872.453  1.00                 C  
ATOM   2842  CD  GLN   417      -2.078   2.3952872.567  1.00                 C  
ATOM   2843  CG  GLN   417      -2.426   0.9202872.521  1.00                 C  
ATOM   2844  OE1 GLN   417      -1.144   2.8012873.257  1.00                 O  
ATOM   2845  NE2 GLN   417      -2.832   3.2022871.830  1.00                 N  
ATOM   2846  N   GLY   418       1.871  -0.0262870.914  1.00                 N  
ATOM   2847  CA  GLY   418       3.196  -0.6472870.881  1.00                 C  
ATOM   2848  C   GLY   418       3.652  -1.0322872.285  1.00                 C  
ATOM   2849  O   GLY   418       3.152  -0.5702873.314  1.00                 O  
ATOM   2850  N   PHE   419       4.640  -1.9132872.285  1.00                 N  
ATOM   2851  CA  PHE   419       5.277  -2.4322873.493  1.00                 C  
ATOM   2852  C   PHE   419       5.857  -1.3262874.364  1.00                 C  
ATOM   2853  O   PHE   419       5.870  -1.3922875.596  1.00                 O  
ATOM   2854  CB  PHE   419       6.383  -3.4262873.131  1.00                 C  
ATOM   2855  CG  PHE   419       5.871  -4.7522872.646  1.00                 C  
ATOM   2856  CZ  PHE   419       4.921  -7.2072871.754  1.00                 C  
ATOM   2857  CD1 PHE   419       5.968  -5.1012871.310  1.00                 C  
ATOM   2858  CE1 PHE   419       5.496  -6.3212870.864  1.00                 C  
ATOM   2859  CD2 PHE   419       5.292  -5.6502873.525  1.00                 C  
ATOM   2860  CE2 PHE   419       4.821  -6.8702873.078  1.00                 C  
ATOM   2861  N   ASN   420       6.347  -0.2942873.706  1.00                 N  
ATOM   2862  CA  ASN   420       6.976   0.8542874.342  1.00                 C  
ATOM   2863  C   ASN   420       5.985   1.6462875.168  1.00                 C  
ATOM   2864  O   ASN   420       6.335   2.6252875.832  1.00                 O  
ATOM   2865  CB  ASN   420       7.634   1.7532873.294  1.00                 C  
ATOM   2866  CG  ASN   420       6.626   2.3932872.359  1.00                 C  
ATOM   2867  OD1 ASN   420       5.417   2.2692872.556  1.00                 O  
ATOM   2868  ND2 ASN   420       7.122   3.0802871.337  1.00                 N  
ATOM   2869  N   THR   421       4.745   1.2462875.144  1.00                 N  
ATOM   2870  CA  THR   421       3.691   1.9022875.907  1.00                 C  
ATOM   2871  C   THR   421       3.492   1.3542877.295  1.00                 C  
ATOM   2872  O   THR   421       2.673   1.8582878.068  1.00                 O  
ATOM   2873  CB  THR   421       2.336   1.8242875.180  1.00                 C  
ATOM   2874  OG1 THR   421       1.953   0.4522875.022  1.00                 O  
ATOM   2875  CG2 THR   421       2.432   2.4632873.803  1.00                 C  
ATOM   2876  N   GLN   422       4.219   0.3222877.655  1.00                 N  
ATOM   2877  CA  GLN   422       4.144  -0.3032878.986  1.00                 C  
ATOM   2878  C   GLN   422       4.969   0.5502879.937  1.00                 C  
ATOM   2879  O   GLN   422       6.072   0.1832880.353  1.00                 O  
ATOM   2880  CB  GLN   422       4.645  -1.7472878.929  1.00                 C  
ATOM   2881  CD  GLN   422       2.396  -2.7772878.417  1.00                 C  
ATOM   2882  CG  GLN   422       3.847  -2.6452877.997  1.00                 C  
ATOM   2883  OE1 GLN   422       2.095  -3.3242879.478  1.00                 O  
ATOM   2884  NE2 GLN   422       1.492  -2.2762877.584  1.00                 N  
ATOM   2885  N   ALA   423       4.437   1.7092880.294  1.00                 N  
ATOM   2886  CA  ALA   423       5.089   2.6202881.262  1.00                 C  
ATOM   2887  C   ALA   423       5.442   1.8192882.505  1.00                 C  
ATOM   2888  O   ALA   423       4.694   1.7972883.487  1.00                 O  
ATOM   2889  CB  ALA   423       4.173   3.7902881.589  1.00                 C  
ATOM   2890  N   THR   424       6.524   1.0692882.510  1.00                 N  
ATOM   2891  CA  THR   424       7.143   0.3142883.582  1.00                 C  
ATOM   2892  C   THR   424       6.511   0.6152884.901  1.00                 C  
ATOM   2893  O   THR   424       5.912   1.6582885.146  1.00                 O  
ATOM   2894  CB  THR   424       8.655   0.5952883.671  1.00                 C  
ATOM   2895  OG1 THR   424       9.286   0.2202882.441  1.00                 O  
ATOM   2896  CG2 THR   424       9.280  -0.2052884.803  1.00                 C  
ATOM   2897  N   ASN   425       6.522  -0.4332885.730  1.00                 N  
ATOM   2898  CA  ASN   425       6.106  -0.3672887.174  1.00                 C  
ATOM   2899  C   ASN   425       6.801   0.9722887.956  1.00                 C  
ATOM   2900  O   ASN   425       7.944   1.0542888.396  1.00                 O  
ATOM   2901  CB  ASN   425       6.476  -1.6632887.898  1.00                 C  
ATOM   2902  CG  ASN   425       5.965  -1.7002889.325  1.00                 C  
ATOM   2903  OD1 ASN   425       5.790  -0.6592889.959  1.00                 O  
ATOM   2904  ND2 ASN   425       5.723  -2.9022889.834  1.00                 N  
ATOM   2905  N   ASN   426       5.931   1.9702888.016  1.00                 N  
ATOM   2906  CA  ASN   426       6.056   3.0892888.754  1.00                 C  
ATOM   2907  C   ASN   426       6.448   2.7842890.331  1.00                 C  
ATOM   2908  O   ASN   426       6.356   1.6992890.927  1.00                 O  
ATOM   2909  CB  ASN   426       4.770   3.9152888.696  1.00                 C  
ATOM   2910  CG  ASN   426       4.536   4.5362887.333  1.00                 C  
ATOM   2911  OD1 ASN   426       5.465   4.6762886.537  1.00                 O  
ATOM   2912  ND2 ASN   426       3.292   4.9102887.060  1.00                 N  
ATOM   2913  N   GLN   427       7.158   3.8052890.830  1.00                 N  
ATOM   2914  CA  GLN   427       7.540   3.8142892.177  1.00                 C  
ATOM   2915  C   GLN   427       6.656   3.4472893.359  1.00                 C  
ATOM   2916  O   GLN   427       5.435   3.3922893.284  1.00                 O  
ATOM   2917  CB  GLN   427       8.038   5.2032892.583  1.00                 C  
ATOM   2918  CD  GLN   427       9.726   4.4992894.325  1.00                 C  
ATOM   2919  CG  GLN   427       8.475   5.3052894.036  1.00                 C  
ATOM   2920  OE1 GLN   427      10.547   4.2692893.437  1.00                 O  
ATOM   2921  NE2 GLN   427       9.875   4.0682895.572  1.00                 N  
ATOM   2922  N   GLN   428       7.318   3.0432894.441  1.00                 N  
ATOM   2923  CA  GLN   428       6.694   2.6292895.687  1.00                 C  
ATOM   2924  C   GLN   428       6.000   3.7912896.441  1.00                 C  
ATOM   2925  O   GLN   428       6.515   4.8812896.681  1.00                 O  
ATOM   2926  CB  GLN   428       7.726   1.9832896.614  1.00                 C  
ATOM   2927  CD  GLN   428       8.174   0.7042898.746  1.00                 C  
ATOM   2928  CG  GLN   428       7.137   1.4072897.892  1.00                 C  
ATOM   2929  OE1 GLN   428       9.376   0.8322898.510  1.00                 O  
ATOM   2930  NE2 GLN   428       7.712  -0.0422899.742  1.00                 N  
ATOM   2931  N   GLY   429       4.751   3.4852896.778  1.00                 N  
ATOM   2932  CA  GLY   429       3.600   4.0642897.363  1.00                 C  
ATOM   2933  C   GLY   429       3.809   4.2582898.981  1.00                 C  
ATOM   2934  O   GLY   429       4.910   4.1202899.593  1.00                 O  
ATOM   2935  N   MET   430       2.672   4.5642899.602  1.00                 N  
ATOM   2936  CA  MET   430       2.587   4.7852900.954  1.00                 C  
ATOM   2937  C   MET   430       2.502   3.3552901.855  1.00                 C  
ATOM   2938  O   MET   430       2.758   2.1992901.533  1.00                 O  
ATOM   2939  CB  MET   430       1.370   5.6532901.280  1.00                 C  
ATOM   2940  SD  MET   430       2.766   8.0412901.136  1.00                 S  
ATOM   2941  CE  MET   430       2.258   8.4632902.801  1.00                 C  
ATOM   2942  CG  MET   430       1.381   7.0162900.607  1.00                 C  
ATOM   2943  N   ASN   431       2.530   3.7872903.108  1.00                 N  
ATOM   2944  CA  ASN   431       2.864   3.2562904.422  1.00                 C  
ATOM   2945  C   ASN   431       1.738   3.5162905.335  1.00                 C  
ATOM   2946  O   ASN   431       1.075   4.5612905.305  1.00                 O  
ATOM   2947  CB  ASN   431       4.169   3.8712904.933  1.00                 C  
ATOM   2948  CG  ASN   431       4.610   3.2832906.259  1.00                 C  
ATOM   2949  OD1 ASN   431       3.986   3.5212907.293  1.00                 O  
ATOM   2950  ND2 ASN   431       5.691   2.5122906.232  1.00                 N  
ATOM   2951  N   GLN   432       1.384   2.4622906.057  1.00                 N  
ATOM   2952  CA  GLN   432       0.312   2.3332907.082  1.00                 C  
ATOM   2953  C   GLN   432       0.892   2.9582908.551  1.00                 C  
ATOM   2954  O   GLN   432       2.007   2.8982909.065  1.00                 O  
ATOM   2955  CB  GLN   432      -0.118   0.8722907.226  1.00                 C  
ATOM   2956  CD  GLN   432      -1.752  -0.7822908.214  1.00                 C  
ATOM   2957  CG  GLN   432      -1.282   0.6592908.181  1.00                 C  
ATOM   2958  OE1 GLN   432      -1.220  -1.6352907.504  1.00                 O  
ATOM   2959  NE2 GLN   432      -2.754  -1.0572909.041  1.00                 N  
ATOM   2960  N   GLN   433      -0.053   3.7822909.021  1.00                 N  
ATOM   2961  CA  GLN   433      -0.143   4.3582910.265  1.00                 C  
ATOM   2962  C   GLN   433       0.790   4.2122911.412  1.00                 C  
ATOM   2963  O   GLN   433       1.995   4.3662911.203  1.00                 O  
ATOM   2964  CB  GLN   433      -1.466   3.9812910.936  1.00                 C  
ATOM   2965  CD  GLN   433      -3.987   4.1362910.923  1.00                 C  
ATOM   2966  CG  GLN   433      -2.694   4.5642910.256  1.00                 C  
ATOM   2967  OE1 GLN   433      -4.064   3.0592911.514  1.00                 O  
ATOM   2968  NE2 GLN   433      -5.007   4.9812910.830  1.00                 N  
ATOM   2969  N   GLY   434       0.305   3.8062912.579  1.00                 N  
ATOM   2970  CA  GLY   434       1.082   3.5972913.781  1.00                 C  
ATOM   2971  C   GLY   434       0.015   3.0862914.879  1.00                 C  
ATOM   2972  O   GLY   434      -1.169   3.4052915.037  1.00                 O  
ATOM   2973  N   ALA   435       0.608   2.1162915.586  1.00                 N  
ATOM   2974  CA  ALA   435       0.310   1.3512916.747  1.00                 C  
ATOM   2975  C   ALA   435       0.038   1.9832918.080  1.00                 C  
ATOM   2976  O   ALA   435       0.057   3.2122918.160  1.00                 O  
ATOM   2977  CB  ALA   435       1.433   0.3672917.036  1.00                 C  
ATOM   2978  N   ASN   436      -0.373   1.2082919.074  1.00                 N  
ATOM   2979  CA  ASN   436      -0.803   1.5682920.375  1.00                 C  
ATOM   2980  C   ASN   436       0.268   1.2142921.503  1.00                 C  
ATOM   2981  O   ASN   436       1.272   0.5072921.376  1.00                 O  
ATOM   2982  CB  ASN   436      -2.137   0.8952920.704  1.00                 C  
ATOM   2983  CG  ASN   436      -3.270   1.3872919.823  1.00                 C  
ATOM   2984  OD1 ASN   436      -3.449   2.5912919.641  1.00                 O  
ATOM   2985  ND2 ASN   436      -4.039   0.4542919.275  1.00                 N  
ATOM   2986  N   GLN   437       0.030   1.9552922.580  1.00                 N  
ATOM   2987  CA  GLN   437       0.767   1.9322923.818  1.00                 C  
ATOM   2988  C   GLN   437       0.977   0.4912924.328  1.00                 C  
ATOM   2989  O   GLN   437       0.185  -0.4202924.035  1.00                 O  
ATOM   2990  CB  GLN   437       0.048   2.7602924.885  1.00                 C  
ATOM   2991  CD  GLN   437      -0.678   5.0422925.688  1.00                 C  
ATOM   2992  CG  GLN   437       0.024   4.2532924.601  1.00                 C  
ATOM   2993  OE1 GLN   437      -0.400   4.8672926.874  1.00                 O  
ATOM   2994  NE2 GLN   437      -1.594   5.9152925.285  1.00                 N  
ATOM   2995  N   ASN   438       2.094   0.2802925.022  1.00                 N  
ATOM   2996  CA  ASN   438       2.661  -0.8772925.551  1.00                 C  
ATOM   2997  C   ASN   438       2.831  -0.8272927.134  1.00                 C  
ATOM   2998  O   ASN   438       2.046  -0.1542927.795  1.00                 O  
ATOM   2999  CB  ASN   438       4.018  -1.1542924.901  1.00                 C  
ATOM   3000  CG  ASN   438       5.033  -0.0642925.185  1.00                 C  
ATOM   3001  OD1 ASN   438       4.878   0.7132926.127  1.00                 O  
ATOM   3002  ND2 ASN   438       6.077  -0.0022924.367  1.00                 N  
ATOM   3003  N   LYS   439       3.517  -1.8472927.629  1.00                 N  
ATOM   3004  CA  LYS   439       3.731  -2.2312928.952  1.00                 C  
ATOM   3005  C   LYS   439       4.224  -1.3082930.026  1.00                 C  
ATOM   3006  O   LYS   439       4.888  -0.2892929.840  1.00                 O  
ATOM   3007  CB  LYS   439       4.728  -3.3902929.019  1.00                 C  
ATOM   3008  CD  LYS   439       5.879  -5.1412930.401  1.00                 C  
ATOM   3009  CE  LYS   439       6.001  -5.7652931.781  1.00                 C  
ATOM   3010  CG  LYS   439       4.947  -3.9392930.419  1.00                 C  
ATOM   3011  NZ  LYS   439       6.699  -4.8632932.739  1.00                 N  
ATOM   3012  N   PHE   440       3.599  -1.5592931.170  1.00                 N  
ATOM   3013  CA  PHE   440       3.365  -0.8262932.510  1.00                 C  
ATOM   3014  C   PHE   440       4.752  -1.5312933.442  1.00                 C  
ATOM   3015  O   PHE   440       5.759  -1.8972932.789  1.00                 O  
ATOM   3016  CB  PHE   440       1.962  -1.1212933.044  1.00                 C  
ATOM   3017  CG  PHE   440       0.859  -0.5442932.203  1.00                 C  
ATOM   3018  CZ  PHE   440      -1.181   0.5302930.651  1.00                 C  
ATOM   3019  CD1 PHE   440       0.356  -1.2442931.121  1.00                 C  
ATOM   3020  CE1 PHE   440      -0.658  -0.7132930.347  1.00                 C  
ATOM   3021  CD2 PHE   440       0.326   0.6992932.494  1.00                 C  
ATOM   3022  CE2 PHE   440      -0.689   1.2302931.720  1.00                 C  
ATOM   3023  N   SER   441       4.893  -1.1672934.713  1.00                 N  
ATOM   3024  CA  SER   441       5.774  -1.2382935.592  1.00                 C  
ATOM   3025  C   SER   441       6.261  -1.9382936.720  1.00                 C  
ATOM   3026  O   SER   441       5.211  -2.1142937.328  1.00                 O  
ATOM   3027  CB  SER   441       5.829   0.0592936.401  1.00                 C  
ATOM   3028  OG  SER   441       4.632   0.2552937.134  1.00                 O  
ATOM   3029  N   GLN   442       7.397  -2.0872937.393  1.00                 N  
ATOM   3030  CA  GLN   442       7.560  -3.1142938.700  1.00                 C  
ATOM   3031  C   GLN   442       8.808  -2.1552939.873  1.00                 C  
ATOM   3032  O   GLN   442       9.859  -2.6402939.521  1.00                 O  
ATOM   3033  CB  GLN   442       8.058  -4.4872938.244  1.00                 C  
ATOM   3034  CD  GLN   442       7.256  -4.7332935.861  1.00                 C  
ATOM   3035  CG  GLN   442       7.113  -5.2062937.295  1.00                 C  
ATOM   3036  OE1 GLN   442       8.368  -4.5752935.357  1.00                 O  
ATOM   3037  NE2 GLN   442       6.127  -4.5042935.200  1.00                 N  
ATOM   3038  N   GLN   443       8.744  -1.3382940.954  1.00                 N  
ATOM   3039  CA  GLN   443       9.430  -1.4672942.034  1.00                 C  
ATOM   3040  C   GLN   443      10.071  -1.5192943.604  1.00                 C  
ATOM   3041  O   GLN   443       9.205  -2.1582944.190  1.00                 O  
ATOM   3042  CB  GLN   443      10.735  -0.6732941.938  1.00                 C  
ATOM   3043  CD  GLN   443      12.970  -0.3682940.803  1.00                 C  
ATOM   3044  CG  GLN   443      11.705  -1.1992940.893  1.00                 C  
ATOM   3045  OE1 GLN   443      12.920   0.8622940.828  1.00                 O  
ATOM   3046  NE2 GLN   443      14.111  -1.0402940.698  1.00                 N  
ATOM   3047  N   GLY   444      11.002  -0.9202944.341  1.00                 N  
ATOM   3048  CA  GLY   444      11.116  -1.0032945.962  1.00                 C  
ATOM   3049  C   GLY   444      11.839  -0.1392947.277  1.00                 C  
ATOM   3050  O   GLY   444      13.004  -0.4672947.260  1.00                 O  
ATOM   3051  N   GLY   445      11.411   0.8712948.076  1.00                 N  
ATOM   3052  CA  GLY   445      12.215   1.2912949.467  1.00                 C  
ATOM   3053  C   GLY   445      12.066   1.3742951.151  1.00                 C  
ATOM   3054  O   GLY   445      12.160   0.2162951.542  1.00                 O  
ATOM   3055  N   PHE   446      12.152   2.3402952.060  1.00                 N  
ATOM   3056  CA  PHE   446      12.397   2.6962953.582  1.00                 C  
ATOM   3057  C   PHE   446      11.528   3.4322954.883  1.00                 C  
ATOM   3058  O   PHE   446      10.790   4.3792954.740  1.00                 O  
ATOM   3059  CB  PHE   446      13.622   3.6012953.730  1.00                 C  
ATOM   3060  CG  PHE   446      14.910   2.9502953.313  1.00                 C  
ATOM   3061  CZ  PHE   446      17.295   1.7452952.548  1.00                 C  
ATOM   3062  CD1 PHE   446      15.315   2.9692951.990  1.00                 C  
ATOM   3063  CE1 PHE   446      16.500   2.3712951.606  1.00                 C  
ATOM   3064  CD2 PHE   446      15.716   2.3202954.244  1.00                 C  
ATOM   3065  CE2 PHE   446      16.902   1.7212953.860  1.00                 C  
ATOM   3066  N   ASN   447      11.582   2.7612956.061  1.00                 N  
ATOM   3067  CA  ASN   447      11.231   3.2102957.605  1.00                 C  
ATOM   3068  C   ASN   447      11.915   3.6082958.830  1.00                 C  
ATOM   3069  O   ASN   447      12.975   4.2082958.685  1.00                 O  
ATOM   3070  CB  ASN   447      10.400   2.1302958.301  1.00                 C  
ATOM   3071  CG  ASN   447      11.160   0.8292958.468  1.00                 C  
ATOM   3072  OD1 ASN   447      12.391   0.8122958.469  1.00                 O  
ATOM   3073  ND2 ASN   447      10.426  -0.2692958.610  1.00                 N  
ATOM   3074  N   GLN   448      11.440   3.4862960.066  1.00                 N  
ATOM   3075  CA  GLN   448      11.507   4.4372961.517  1.00                 C  
ATOM   3076  C   GLN   448      11.898   3.4912962.817  1.00                 C  
ATOM   3077  O   GLN   448      10.845   3.2622963.367  1.00                 O  
ATOM   3078  CB  GLN   448      10.171   5.1442961.757  1.00                 C  
ATOM   3079  CD  GLN   448       8.493   6.8612960.973  1.00                 C  
ATOM   3080  CG  GLN   448       9.812   6.1682960.693  1.00                 C  
ATOM   3081  OE1 GLN   448       8.183   7.1862962.119  1.00                 O  
ATOM   3082  NE2 GLN   448       7.711   7.0892959.925  1.00                 N  
ATOM   3083  N   GLN   449      13.076   3.1572963.401  1.00                 N  
ATOM   3084  CA  GLN   449      13.287   3.0142964.737  1.00                 C  
ATOM   3085  C   GLN   449      14.100   2.8892965.911  1.00                 C  
ATOM   3086  O   GLN   449      14.256   1.6752966.153  1.00                 O  
ATOM   3087  CB  GLN   449      12.611   1.7422965.253  1.00                 C  
ATOM   3088  CD  GLN   449      11.979   0.3162967.240  1.00                 C  
ATOM   3089  CG  GLN   449      12.716   1.5502966.757  1.00                 C  
ATOM   3090  OE1 GLN   449      11.545  -0.5122966.439  1.00                 O  
ATOM   3091  NE2 GLN   449      11.837   0.1902968.554  1.00                 N  
ATOM   3092  N   SER   450      14.377   3.6632966.925  1.00                 N  
ATOM   3093  CA  SER   450      15.076   3.2902968.169  1.00                 C  
ATOM   3094  C   SER   450      14.811   3.1202969.640  1.00                 C  
ATOM   3095  O   SER   450      15.770   3.0642970.419  1.00                 O  
ATOM   3096  CB  SER   450      16.271   4.2152968.410  1.00                 C  
ATOM   3097  OG  SER   450      15.853   5.5632968.544  1.00                 O  
ATOM   3098  N   ASN   451      13.567   2.8942970.059  1.00                 N  
ATOM   3099  CA  ASN   451      13.259   2.5332971.445  1.00                 C  
ATOM   3100  C   ASN   451      14.121   1.7412972.505  1.00                 C  
ATOM   3101  O   ASN   451      13.535   1.5152973.563  1.00                 O  
ATOM   3102  CB  ASN   451      11.963   1.7222971.512  1.00                 C  
ATOM   3103  CG  ASN   451      10.739   2.5522971.180  1.00                 C  
ATOM   3104  OD1 ASN   451      10.762   3.7782971.283  1.00                 O  
ATOM   3105  ND2 ASN   451       9.664   1.8832970.779  1.00                 N  
ATOM   3106  N   ASN   452      15.313   1.2352972.269  1.00                 N  
ATOM   3107  CA  ASN   452      15.947   0.4992973.202  1.00                 C  
ATOM   3108  C   ASN   452      16.775   1.2422974.081  1.00                 C  
ATOM   3109  O   ASN   452      18.000   1.3532974.023  1.00                 O  
ATOM   3110  CB  ASN   452      16.791  -0.5922972.541  1.00                 C  
ATOM   3111  CG  ASN   452      17.385  -1.5592973.546  1.00                 C  
ATOM   3112  OD1 ASN   452      16.989  -1.5782974.712  1.00                 O  
ATOM   3113  ND2 ASN   452      18.340  -2.3652973.097  1.00                 N  
ATOM   3114  N   GLY   453      16.038   1.7722975.054  1.00                 N  
ATOM   3115  CA  GLY   453      16.671   3.0272975.946  1.00                 C  
ATOM   3116  C   GLY   453      16.950   2.3212977.394  1.00                 C  
ATOM   3117  O   GLY   453      17.629   3.0552978.103  1.00                 O  
TER
