# Supplementary material for: Comparative Single-Cell Transcriptomics Reveals Novel Genes Involved in Bivalve Embryonic Shell Formation and Questions Ontogenetic Homology of Molluscan Shell Types
Source: Front Cell Dev Biol. 2022 Jun 9;10:883755. doi: 10.3389/fcell.2022.883755 (PMC9261976; doi:10.3389/fcell.2022.883755)
Supplement: Supplementary file 1 [file DataSheet1.ZIP › Supplementary_File1/s_f_2/aa17028b5f39aeb6.final.pdb]

ATOM      1  N   ASP    43      17.921  15.847  10.392  1.00                 N  
ATOM      2  CA  ASP    43      19.003  14.869  10.085  1.00                 C  
ATOM      3  C   ASP    43      18.524  13.904   8.998  1.00                 C  
ATOM      4  O   ASP    43      19.247  13.025   8.572  1.00                 O  
ATOM      5  CB  ASP    43      19.414  14.110  11.349  1.00                 C  
ATOM      6  CG  ASP    43      20.156  14.986  12.339  1.00                 C  
ATOM      7  OD1 ASP    43      20.613  16.079  11.940  1.00                 O  
ATOM      8  OD2 ASP    43      20.281  14.581  13.513  1.00                 O  
ATOM      9  N   GLY    44      17.310  14.061   8.546  1.00                 N  
ATOM     10  CA  GLY    44      16.786  13.153   7.487  1.00                 C  
ATOM     11  C   GLY    44      17.643  13.293   6.227  1.00                 C  
ATOM     12  O   GLY    44      18.754  13.779   6.275  1.00                 O  
ATOM     13  N   PHE    45      17.130  12.869   5.102  1.00                 N  
ATOM     14  CA  PHE    45      17.906  12.972   3.830  1.00                 C  
ATOM     15  C   PHE    45      19.183  12.133   3.936  1.00                 C  
ATOM     16  O   PHE    45      19.306  11.093   3.320  1.00                 O  
ATOM     17  CB  PHE    45      18.238  14.433   3.522  1.00                 C  
ATOM     18  CG  PHE    45      19.006  14.624   2.245  1.00                 C  
ATOM     19  CZ  PHE    45      20.433  14.978  -0.114  1.00                 C  
ATOM     20  CD1 PHE    45      18.362  14.588   1.021  1.00                 C  
ATOM     21  CE1 PHE    45      19.068  14.763  -0.154  1.00                 C  
ATOM     22  CD2 PHE    45      20.373  14.840   2.268  1.00                 C  
ATOM     23  CE2 PHE    45      21.079  15.016   1.094  1.00                 C  
ATOM     24  N   GLY    46      20.136  12.576   4.712  1.00                 N  
ATOM     25  CA  GLY    46      21.403  11.803   4.855  1.00                 C  
ATOM     26  C   GLY    46      21.081  10.328   5.106  1.00                 C  
ATOM     27  O   GLY    46      20.177   9.998   5.848  1.00                 O  
ATOM     28  N   PHE    47      21.813   9.439   4.493  1.00                 N  
ATOM     29  CA  PHE    47      21.547   7.987   4.696  1.00                 C  
ATOM     30  C   PHE    47      22.024   7.571   6.088  1.00                 C  
ATOM     31  O   PHE    47      22.605   8.352   6.816  1.00                 O  
ATOM     32  CB  PHE    47      22.238   7.159   3.611  1.00                 C  
ATOM     33  CG  PHE    47      21.634   7.325   2.245  1.00                 C  
ATOM     34  CZ  PHE    47      20.513   7.629  -0.280  1.00                 C  
ATOM     35  CD1 PHE    47      22.182   8.212   1.334  1.00                 C  
ATOM     36  CE1 PHE    47      21.627   8.365   0.078  1.00                 C  
ATOM     37  CD2 PHE    47      20.519   6.596   1.872  1.00                 C  
ATOM     38  CE2 PHE    47      19.964   6.750   0.616  1.00                 C  
ATOM     39  N   ASP    48      21.782   6.346   6.466  1.00                 N  
ATOM     40  CA  ASP    48      22.221   5.881   7.812  1.00                 C  
ATOM     41  C   ASP    48      23.746   5.754   7.836  1.00                 C  
ATOM     42  O   ASP    48      24.414   5.993   6.850  1.00                 O  
ATOM     43  CB  ASP    48      21.555   4.549   8.162  1.00                 C  
ATOM     44  CG  ASP    48      21.613   4.240   9.645  1.00                 C  
ATOM     45  OD1 ASP    48      22.248   5.017  10.389  1.00                 O  
ATOM     46  OD2 ASP    48      21.024   3.222  10.064  1.00                 O  
ATOM     47  N   ASN    49      24.301   5.378   8.955  1.00                 N  
ATOM     48  CA  ASN    49      25.783   5.235   9.043  1.00                 C  
ATOM     49  C   ASN    49      26.135   4.291  10.194  1.00                 C  
ATOM     50  O   ASN    49      26.409   4.718  11.298  1.00                 O  
ATOM     51  CB  ASN    49      26.444   6.604   9.216  1.00                 C  
ATOM     52  CG  ASN    49      27.956   6.537   9.122  1.00                 C  
ATOM     53  OD1 ASN    49      28.535   5.454   9.049  1.00                 O  
ATOM     54  ND2 ASN    49      28.599   7.699   9.124  1.00                 N  
ATOM     55  N   GLY    50      26.128   3.008   9.944  1.00                 N  
ATOM     56  CA  GLY    50      26.460   2.033  11.023  1.00                 C  
ATOM     57  C   GLY    50      26.913   0.712  10.397  1.00                 C  
ATOM     58  O   GLY    50      26.201  -0.273  10.418  1.00                 O  
ATOM     59  N   PHE    51      28.092   0.681   9.840  1.00                 N  
ATOM     60  CA  PHE    51      28.588  -0.578   9.214  1.00                 C  
ATOM     61  C   PHE    51      28.906  -1.600  10.308  1.00                 C  
ATOM     62  O   PHE    51      29.068  -2.775  10.043  1.00                 O  
ATOM     63  CB  PHE    51      29.820  -0.298   8.351  1.00                 C  
ATOM     64  CG  PHE    51      31.006   0.194   9.130  1.00                 C  
ATOM     65  CZ  PHE    51      33.200   1.112  10.569  1.00                 C  
ATOM     66  CD1 PHE    51      31.808  -0.690   9.830  1.00                 C  
ATOM     67  CE1 PHE    51      32.899  -0.237  10.547  1.00                 C  
ATOM     68  CD2 PHE    51      31.321   1.541   9.162  1.00                 C  
ATOM     69  CE2 PHE    51      32.412   1.994   9.878  1.00                 C  
ATOM     70  N   ASN    52      28.997  -1.164  11.535  1.00                 N  
ATOM     71  CA  ASN    52      29.305  -2.115  12.640  1.00                 C  
ATOM     72  C   ASN    52      28.128  -3.073  12.827  1.00                 C  
ATOM     73  O   ASN    52      28.232  -4.075  13.506  1.00                 O  
ATOM     74  CB  ASN    52      29.622  -1.354  13.929  1.00                 C  
ATOM     75  CG  ASN    52      30.963  -0.650  13.875  1.00                 C  
ATOM     76  OD1 ASN    52      31.837  -1.018  13.090  1.00                 O  
ATOM     77  ND2 ASN    52      31.130   0.367  14.713  1.00                 N  
ATOM     78  N   PHE    53      27.009  -2.774  12.227  1.00                 N  
ATOM     79  CA  PHE    53      25.826  -3.669  12.368  1.00                 C  
ATOM     80  C   PHE    53      26.167  -5.051  11.811  1.00                 C  
ATOM     81  O   PHE    53      25.754  -6.064  12.340  1.00                 O  
ATOM     82  CB  PHE    53      24.614  -3.072  11.650  1.00                 C  
ATOM     83  CG  PHE    53      23.372  -3.910  11.758  1.00                 C  
ATOM     84  CZ  PHE    53      21.075  -5.464  11.951  1.00                 C  
ATOM     85  CD1 PHE    53      22.608  -3.896  12.912  1.00                 C  
ATOM     86  CE1 PHE    53      21.465  -4.667  13.011  1.00                 C  
ATOM     87  CD2 PHE    53      22.968  -4.713  10.706  1.00                 C  
ATOM     88  CE2 PHE    53      21.826  -5.484  10.805  1.00                 C  
ATOM     89  N   ASN    54      26.916  -5.102  10.744  1.00                 N  
ATOM     90  CA  ASN    54      27.281  -6.419  10.152  1.00                 C  
ATOM     91  C   ASN    54      28.375  -6.221   9.100  1.00                 C  
ATOM     92  O   ASN    54      29.437  -6.806   9.179  1.00                 O  
ATOM     93  CB  ASN    54      26.047  -7.099   9.556  1.00                 C  
ATOM     94  CG  ASN    54      26.323  -8.522   9.112  1.00                 C  
ATOM     95  OD1 ASN    54      26.783  -9.350   9.898  1.00                 O  
ATOM     96  ND2 ASN    54      26.043  -8.810   7.846  1.00                 N  
ATOM     97  N   ASN    55      28.124  -5.402   8.115  1.00                 N  
ATOM     98  CA  ASN    55      29.150  -5.170   7.060  1.00                 C  
ATOM     99  C   ASN    55      28.702  -4.020   6.155  1.00                 C  
ATOM    100  O   ASN    55      29.325  -2.979   6.103  1.00                 O  
ATOM    101  CB  ASN    55      29.394  -6.451   6.259  1.00                 C  
ATOM    102  CG  ASN    55      30.562  -6.325   5.301  1.00                 C  
ATOM    103  OD1 ASN    55      31.677  -5.996   5.706  1.00                 O  
ATOM    104  ND2 ASN    55      30.310  -6.587   4.024  1.00                 N  
ATOM    105  N   GLY    56      27.624  -4.202   5.441  1.00                 N  
ATOM    106  CA  GLY    56      27.137  -3.120   4.539  1.00                 C  
ATOM    107  C   GLY    56      26.368  -2.080   5.356  1.00                 C  
ATOM    108  O   GLY    56      25.989  -2.318   6.486  1.00                 O  
ATOM    109  N   PHE    57      26.133  -0.927   4.791  1.00                 N  
ATOM    110  CA  PHE    57      25.389   0.131   5.531  1.00                 C  
ATOM    111  C   PHE    57      23.920  -0.277   5.665  1.00                 C  
ATOM    112  O   PHE    57      23.408  -1.052   4.882  1.00                 O  
ATOM    113  CB  PHE    57      25.520   1.478   4.816  1.00                 C  
ATOM    114  CG  PHE    57      26.892   2.082   4.910  1.00                 C  
ATOM    115  CZ  PHE    57      29.429   3.204   5.089  1.00                 C  
ATOM    116  CD1 PHE    57      27.799   1.941   3.874  1.00                 C  
ATOM    117  CE1 PHE    57      29.061   2.497   3.960  1.00                 C  
ATOM    118  CD2 PHE    57      27.275   2.793   6.034  1.00                 C  
ATOM    119  CE2 PHE    57      28.537   3.350   6.120  1.00                 C  
ATOM    120  N   ASN    58      23.239   0.238   6.652  1.00                 N  
ATOM    121  CA  ASN    58      21.805  -0.121   6.834  1.00                 C  
ATOM    122  C   ASN    58      20.964   0.584   5.768  1.00                 C  
ATOM    123  O   ASN    58      20.066   0.005   5.189  1.00                 O  
ATOM    124  CB  ASN    58      21.338   0.238   8.246  1.00                 C  
ATOM    125  CG  ASN    58      19.967  -0.324   8.566  1.00                 C  
ATOM    126  OD1 ASN    58      19.590  -1.387   8.074  1.00                 O  
ATOM    127  ND2 ASN    58      19.215   0.391   9.395  1.00                 N  
TER
