# Supplementary material for: Comparative Single-Cell Transcriptomics Reveals Novel Genes Involved in Bivalve Embryonic Shell Formation and Questions Ontogenetic Homology of Molluscan Shell Types
Source: Front Cell Dev Biol. 2022 Jun 9;10:883755. doi: 10.3389/fcell.2022.883755 (PMC9261976; doi:10.3389/fcell.2022.883755)
Supplement: Supplementary file 1 [file DataSheet1.ZIP › Supplementary_File1/s_f_2/ac0710e54e0b7305.final.pdb]

ATOM      1  N   LEU    35      -9.958 -30.387   7.519  1.00                 N  
ATOM      2  CA  LEU    35     -10.333 -29.149   8.193  1.00                 C  
ATOM      3  C   LEU    35     -10.525 -28.021   7.193  1.00                 C  
ATOM      4  O   LEU    35     -11.454 -27.218   7.333  1.00                 O  
ATOM      5  CB  LEU    35      -9.275 -28.761   9.228  1.00                 C  
ATOM      6  CG  LEU    35      -9.171 -29.661  10.461  1.00                 C  
ATOM      7  CD1 LEU    35      -7.971 -29.272  11.311  1.00                 C  
ATOM      8  CD2 LEU    35     -10.447 -29.593  11.286  1.00                 C  
ATOM      9  N   HIS    36      -9.670 -27.954   6.169  1.00                 N  
ATOM     10  CA  HIS    36      -9.868 -26.972   5.111  1.00                 C  
ATOM     11  C   HIS    36     -11.289 -27.043   4.571  1.00                 C  
ATOM     12  O   HIS    36     -11.890 -26.014   4.246  1.00                 O  
ATOM     13  CB  HIS    36      -8.859 -27.190   3.982  1.00                 C  
ATOM     14  CG  HIS    36      -8.986 -26.208   2.860  1.00                 C  
ATOM     15  ND1 HIS    36      -8.595 -24.891   2.975  1.00                 N  
ATOM     16  CE1 HIS    36      -8.831 -24.261   1.810  1.00                 C  
ATOM     17  CD2 HIS    36      -9.474 -26.254   1.489  1.00                 C  
ATOM     18  NE2 HIS    36      -9.359 -25.073   0.914  1.00                 N  
ATOM     19  N   PRO    37     -11.857 -28.249   4.507  1.00                 N  
ATOM     20  CA  PRO    37     -13.215 -28.426   4.004  1.00                 C  
ATOM     21  C   PRO    37     -14.242 -28.015   5.051  1.00                 C  
ATOM     22  O   PRO    37     -15.196 -27.286   4.751  1.00                 O  
ATOM     23  CB  PRO    37     -13.301 -29.921   3.688  1.00                 C  
ATOM     24  CD  PRO    37     -11.033 -29.535   4.350  1.00                 C  
ATOM     25  CG  PRO    37     -11.893 -30.323   3.402  1.00                 C  
ATOM     26  N   ASP    38     -14.055 -28.462   6.292  1.00                 N  
ATOM     27  CA  ASP    38     -15.019 -28.140   7.337  1.00                 C  
ATOM     28  C   ASP    38     -15.031 -26.643   7.629  1.00                 C  
ATOM     29  O   ASP    38     -16.098 -26.056   7.841  1.00                 O  
ATOM     30  CB  ASP    38     -14.706 -28.923   8.614  1.00                 C  
ATOM     31  CG  ASP    38     -15.014 -30.401   8.481  1.00                 C  
ATOM     32  OD1 ASP    38     -15.714 -30.778   7.518  1.00                 O  
ATOM     33  OD2 ASP    38     -14.555 -31.183   9.340  1.00                 O  
ATOM     34  N   THR    39     -13.856 -26.009   7.633  1.00                 N  
ATOM     35  CA  THR    39     -13.780 -24.565   7.837  1.00                 C  
ATOM     36  C   THR    39     -14.433 -23.831   6.672  1.00                 C  
ATOM     37  O   THR    39     -15.314 -22.984   6.866  1.00                 O  
ATOM     38  CB  THR    39     -12.323 -24.094   8.000  1.00                 C  
ATOM     39  OG1 THR    39     -11.742 -24.717   9.152  1.00                 O  
ATOM     40  CG2 THR    39     -12.268 -22.585   8.184  1.00                 C  
ATOM     41  N   GLU    40     -14.003 -24.138   5.442  1.00                 N  
ATOM     42  CA  GLU    40     -14.610 -23.524   4.264  1.00                 C  
ATOM     43  C   GLU    40     -16.118 -23.725   4.251  1.00                 C  
ATOM     44  O   GLU    40     -16.869 -22.834   3.837  1.00                 O  
ATOM     45  CB  GLU    40     -13.995 -24.096   2.985  1.00                 C  
ATOM     46  CD  GLU    40     -13.854 -24.018   0.464  1.00                 C  
ATOM     47  CG  GLU    40     -14.529 -23.470   1.706  1.00                 C  
ATOM     48  OE1 GLU    40     -12.988 -24.907   0.602  1.00                 O  
ATOM     49  OE2 GLU    40     -14.192 -23.559  -0.647  1.00                 O  
ATOM     50  N   ARG    41     -16.586 -24.879   4.719  1.00                 N  
ATOM     51  CA  ARG    41     -18.022 -25.129   4.730  1.00                 C  
ATOM     52  C   ARG    41     -18.718 -24.265   5.773  1.00                 C  
ATOM     53  O   ARG    41     -19.636 -23.502   5.450  1.00                 O  
ATOM     54  CB  ARG    41     -18.306 -26.609   4.996  1.00                 C  
ATOM     55  CD  ARG    41     -19.984 -28.470   5.131  1.00                 C  
ATOM     56  NE  ARG    41     -19.531 -28.935   6.440  1.00                 N  
ATOM     57  CG  ARG    41     -19.781 -26.974   4.957  1.00                 C  
ATOM     58  CZ  ARG    41     -18.435 -29.661   6.637  1.00                 C  
ATOM     59  NH1 ARG    41     -18.102 -30.038   7.864  1.00                 N  
ATOM     60  NH2 ARG    41     -17.676 -30.009   5.607  1.00                 N  
ATOM     61  N   ARG    42     -18.264 -24.340   7.025  1.00                 N  
ATOM     62  CA  ARG    42     -19.006 -23.738   8.125  1.00                 C  
ATOM     63  C   ARG    42     -18.872 -22.223   8.165  1.00                 C  
ATOM     64  O   ARG    42     -19.773 -21.545   8.674  1.00                 O  
ATOM     65  CB  ARG    42     -18.546 -24.319   9.463  1.00                 C  
ATOM     66  CD  ARG    42     -18.408 -26.298  11.001  1.00                 C  
ATOM     67  NE  ARG    42     -18.775 -27.695  11.221  1.00                 N  
ATOM     68  CG  ARG    42     -18.929 -25.775   9.672  1.00                 C  
ATOM     69  CZ  ARG    42     -18.362 -28.422  12.254  1.00                 C  
ATOM     70  NH1 ARG    42     -18.747 -29.685  12.372  1.00                 N  
ATOM     71  NH2 ARG    42     -17.566 -27.883  13.168  1.00                 N  
ATOM     72  N   ILE    43     -17.771 -21.670   7.663  1.00                 N  
ATOM     73  CA  ILE    43     -17.624 -20.221   7.647  1.00                 C  
ATOM     74  C   ILE    43     -18.214 -19.574   6.406  1.00                 C  
ATOM     75  O   ILE    43     -18.425 -18.357   6.408  1.00                 O  
ATOM     76  CB  ILE    43     -16.147 -19.802   7.767  1.00                 C  
ATOM     77  CD1 ILE    43     -13.955 -19.707   6.468  1.00                 C  
ATOM     78  CG1 ILE    43     -15.360 -20.266   6.540  1.00                 C  
ATOM     79  CG2 ILE    43     -15.546 -20.333   9.059  1.00                 C  
ATOM     80  N   GLN    44     -18.513 -20.349   5.364  1.00                 N  
ATOM     81  CA  GLN    44     -19.337 -19.815   4.286  1.00                 C  
ATOM     82  C   GLN    44     -20.787 -19.674   4.738  1.00                 C  
ATOM     83  O   GLN    44     -21.453 -18.690   4.402  1.00                 O  
ATOM     84  CB  GLN    44     -19.250 -20.713   3.050  1.00                 C  
ATOM     85  CD  GLN    44     -19.402 -18.863   1.337  1.00                 C  
ATOM     86  CG  GLN    44     -19.986 -20.170   1.836  1.00                 C  
ATOM     87  OE1 GLN    44     -18.205 -18.772   1.061  1.00                 O  
ATOM     88  NE2 GLN    44     -20.247 -17.845   1.219  1.00                 N  
ATOM     89  N   ALA    45     -21.288 -20.637   5.513  1.00                 N  
ATOM     90  CA  ALA    45     -22.581 -20.463   6.168  1.00                 C  
ATOM     91  C   ALA    45     -22.581 -19.234   7.070  1.00                 C  
ATOM     92  O   ALA    45     -23.559 -18.478   7.103  1.00                 O  
ATOM     93  CB  ALA    45     -22.938 -21.703   6.974  1.00                 C  
ATOM     94  N   PHE    46     -21.499 -19.032   7.827  1.00                 N  
ATOM     95  CA  PHE    46     -21.333 -17.802   8.597  1.00                 C  
ATOM     96  C   PHE    46     -21.455 -16.578   7.698  1.00                 C  
ATOM     97  O   PHE    46     -22.227 -15.654   7.983  1.00                 O  
ATOM     98  CB  PHE    46     -19.982 -17.798   9.315  1.00                 C  
ATOM     99  CG  PHE    46     -19.708 -16.537  10.084  1.00                 C  
ATOM    100  CZ  PHE    46     -19.198 -14.201  11.501  1.00                 C  
ATOM    101  CD1 PHE    46     -20.265 -16.337  11.335  1.00                 C  
ATOM    102  CE1 PHE    46     -20.013 -15.177  12.042  1.00                 C  
ATOM    103  CD2 PHE    46     -18.894 -15.550   9.556  1.00                 C  
ATOM    104  CE2 PHE    46     -18.642 -14.390  10.264  1.00                 C  
ATOM    105  N   GLU    47     -20.676 -16.551   6.611  1.00                 N  
ATOM    106  CA  GLU    47     -20.735 -15.441   5.665  1.00                 C  
ATOM    107  C   GLU    47     -22.172 -15.094   5.307  1.00                 C  
ATOM    108  O   GLU    47     -22.518 -13.918   5.148  1.00                 O  
ATOM    109  CB  GLU    47     -19.947 -15.775   4.397  1.00                 C  
ATOM    110  CD  GLU    47     -19.068 -14.995   2.161  1.00                 C  
ATOM    111  CG  GLU    47     -19.907 -14.650   3.376  1.00                 C  
ATOM    112  OE1 GLU    47     -18.540 -16.125   2.105  1.00                 O  
ATOM    113  OE2 GLU    47     -18.939 -14.134   1.265  1.00                 O  
ATOM    114  N   HIS    48     -23.033 -16.102   5.218  1.00                 N  
ATOM    115  CA  HIS    48     -24.419 -15.864   4.843  1.00                 C  
ATOM    116  C   HIS    48     -25.272 -15.480   6.045  1.00                 C  
ATOM    117  O   HIS    48     -26.054 -14.526   5.974  1.00                 O  
ATOM    118  CB  HIS    48     -25.011 -17.101   4.165  1.00                 C  
ATOM    119  CG  HIS    48     -26.423 -16.920   3.702  1.00                 C  
ATOM    120  ND1 HIS    48     -26.757 -16.131   2.623  1.00                 N  
ATOM    121  CE1 HIS    48     -28.091 -16.165   2.453  1.00                 C  
ATOM    122  CD2 HIS    48     -27.726 -17.408   4.130  1.00                 C  
ATOM    123  NE2 HIS    48     -28.679 -16.928   3.353  1.00                 N  
ATOM    124  N   LYS    49     -25.142 -16.199   7.163  1.00                 N  
ATOM    125  CA  LYS    49     -26.001 -15.886   8.301  1.00                 C  
ATOM    126  C   LYS    49     -25.777 -14.460   8.776  1.00                 C  
ATOM    127  O   LYS    49     -26.723 -13.801   9.219  1.00                 O  
ATOM    128  CB  LYS    49     -25.751 -16.869   9.447  1.00                 C  
ATOM    129  CD  LYS    49     -25.962 -19.202  10.348  1.00                 C  
ATOM    130  CE  LYS    49     -26.467 -20.610  10.079  1.00                 C  
ATOM    131  CG  LYS    49     -26.246 -18.280   9.173  1.00                 C  
ATOM    132  NZ  LYS    49     -26.160 -21.534  11.205  1.00                 N  
ATOM    133  N   CYS    50     -24.542 -13.962   8.685  1.00                 N  
ATOM    134  CA  CYS    50     -24.245 -12.604   9.133  1.00                 C  
ATOM    135  C   CYS    50     -24.821 -11.589   8.157  1.00                 C  
ATOM    136  O   CYS    50     -25.568 -10.680   8.540  1.00                 O  
ATOM    137  CB  CYS    50     -22.735 -12.407   9.283  1.00                 C  
ATOM    138  SG  CYS    50     -22.252 -10.784   9.916  1.00                 S  
ATOM    139  N   LEU    51     -24.460 -11.720   6.879  1.00                 N  
ATOM    140  CA  LEU    51     -24.871 -10.747   5.877  1.00                 C  
ATOM    141  C   LEU    51     -26.376 -10.705   5.694  1.00                 C  
ATOM    142  O   LEU    51     -26.892  -9.747   5.110  1.00                 O  
ATOM    143  CB  LEU    51     -24.205 -11.048   4.533  1.00                 C  
ATOM    144  CG  LEU    51     -22.690 -10.847   4.467  1.00                 C  
ATOM    145  CD1 LEU    51     -22.141 -11.327   3.132  1.00                 C  
ATOM    146  CD2 LEU    51     -22.331  -9.386   4.692  1.00                 C  
ATOM    147  N   ARG    52     -27.091 -11.711   6.189  1.00                 N  
ATOM    148  CA  ARG    52     -28.532 -11.804   6.014  1.00                 C  
ATOM    149  C   ARG    52     -29.331 -11.484   7.264  1.00                 C  
ATOM    150  O   ARG    52     -30.435 -10.953   7.151  1.00                 O  
ATOM    151  CB  ARG    52     -28.924 -13.203   5.534  1.00                 C  
ATOM    152  CD  ARG    52     -30.721 -14.745   4.702  1.00                 C  
ATOM    153  NE  ARG    52     -32.158 -14.977   4.571  1.00                 N  
ATOM    154  CG  ARG    52     -30.417 -13.389   5.317  1.00                 C  
ATOM    155  CZ  ARG    52     -32.693 -16.085   4.069  1.00                 C  
ATOM    156  NH1 ARG    52     -34.011 -16.207   3.988  1.00                 N  
ATOM    157  NH2 ARG    52     -31.909 -17.068   3.648  1.00                 N  
ATOM    158  N   LYS    53     -28.791 -11.763   8.444  1.00                 N  
ATOM    159  CA  LYS    53     -29.528 -11.627   9.691  1.00                 C  
ATOM    160  C   LYS    53     -28.909 -10.648  10.666  1.00                 C  
ATOM    161  O   LYS    53     -29.636 -10.047  11.457  1.00                 O  
ATOM    162  CB  LYS    53     -29.664 -12.984  10.384  1.00                 C  
ATOM    163  CD  LYS    53     -31.858 -13.585   9.324  1.00                 C  
ATOM    164  CE  LYS    53     -32.646 -14.666   8.603  1.00                 C  
ATOM    165  CG  LYS    53     -30.423 -14.022   9.574  1.00                 C  
ATOM    166  NZ  LYS    53     -34.066 -14.271   8.391  1.00                 N  
ATOM    167  N   LEU    54     -27.589 -10.508  10.668  1.00                 N  
ATOM    168  CA  LEU    54     -26.929  -9.615  11.609  1.00                 C  
ATOM    169  C   LEU    54     -26.725  -8.277  10.917  1.00                 C  
ATOM    170  O   LEU    54     -27.457  -7.316  11.181  1.00                 O  
ATOM    171  CB  LEU    54     -25.605 -10.218  12.082  1.00                 C  
ATOM    172  CG  LEU    54     -25.704 -11.473  12.952  1.00                 C  
ATOM    173  CD1 LEU    54     -24.324 -12.058  13.211  1.00                 C  
ATOM    174  CD2 LEU    54     -26.402 -11.162  14.267  1.00                 C  
ATOM    175  N   LEU    55     -25.719  -8.190  10.047  1.00                 N  
ATOM    176  CA  LEU    55     -25.498  -6.961   9.295  1.00                 C  
ATOM    177  C   LEU    55     -26.567  -6.809   8.220  1.00                 C  
ATOM    178  O   LEU    55     -26.266  -6.841   7.022  1.00                 O  
ATOM    179  CB  LEU    55     -24.101  -6.958   8.672  1.00                 C  
ATOM    180  CG  LEU    55     -22.924  -7.028   9.647  1.00                 C  
ATOM    181  CD1 LEU    55     -21.605  -7.107   8.893  1.00                 C  
ATOM    182  CD2 LEU    55     -22.928  -5.828  10.582  1.00                 C  
ATOM    183  N   ARG    56     -27.821  -6.671   8.651  1.00                 N  
ATOM    184  CA  ARG    56     -28.973  -6.637   7.764  1.00                 C  
ATOM    185  C   ARG    56     -29.919  -5.544   8.232  1.00                 C  
ATOM    186  O   ARG    56     -30.054  -5.300   9.434  1.00                 O  
ATOM    187  CB  ARG    56     -29.668  -8.000   7.736  1.00                 C  
ATOM    188  CD  ARG    56     -30.367  -8.234   5.337  1.00                 C  
ATOM    189  NE  ARG    56     -31.482  -8.403   4.408  1.00                 N  
ATOM    190  CG  ARG    56     -30.841  -8.078   6.773  1.00                 C  
ATOM    191  CZ  ARG    56     -31.342  -8.654   3.110  1.00                 C  
ATOM    192  NH1 ARG    56     -32.414  -8.792   2.342  1.00                 N  
ATOM    193  NH2 ARG    56     -30.130  -8.767   2.584  1.00                 N  
ATOM    194  N   ILE    57     -30.602  -4.907   7.281  1.00                 N  
ATOM    195  CA  ILE    57     -31.705  -4.009   7.583  1.00                 C  
ATOM    196  C   ILE    57     -32.870  -4.384   6.673  1.00                 C  
ATOM    197  O   ILE    57     -32.736  -4.332   5.447  1.00                 O  
ATOM    198  CB  ILE    57     -31.297  -2.535   7.408  1.00                 C  
ATOM    199  CD1 ILE    57     -29.529  -0.825   8.078  1.00                 C  
ATOM    200  CG1 ILE    57     -30.122  -2.194   8.327  1.00                 C  
ATOM    201  CG2 ILE    57     -32.488  -1.620   7.648  1.00                 C  
ATOM    202  N   PHE    58     -34.019  -4.822   7.213  1.00                 N  
ATOM    203  CA  PHE    58     -35.113  -5.290   6.347  1.00                 C  
ATOM    204  C   PHE    58     -35.701  -4.206   5.456  1.00                 C  
ATOM    205  O   PHE    58     -35.153  -3.105   5.343  1.00                 O  
ATOM    206  CB  PHE    58     -36.240  -5.894   7.187  1.00                 C  
ATOM    207  CG  PHE    58     -37.370  -6.455   6.371  1.00                 C  
ATOM    208  CZ  PHE    58     -39.464  -7.488   4.864  1.00                 C  
ATOM    209  CD1 PHE    58     -37.248  -7.684   5.747  1.00                 C  
ATOM    210  CE1 PHE    58     -38.288  -8.200   4.997  1.00                 C  
ATOM    211  CD2 PHE    58     -38.554  -5.754   6.228  1.00                 C  
ATOM    212  CE2 PHE    58     -39.593  -6.270   5.478  1.00                 C  
TER
