# Supplementary material for: Comparative Single-Cell Transcriptomics Reveals Novel Genes Involved in Bivalve Embryonic Shell Formation and Questions Ontogenetic Homology of Molluscan Shell Types
Source: Front Cell Dev Biol. 2022 Jun 9;10:883755. doi: 10.3389/fcell.2022.883755 (PMC9261976; doi:10.3389/fcell.2022.883755)
Supplement: Supplementary file 1 [file DataSheet1.ZIP › Supplementary_File1/s_f_2/ac0d55f8ad7daff1.final.pdb]

ATOM      1  N   ARG     2     -15.276  13.465   1.469  1.00                 N  
ATOM      2  CA  ARG     2     -13.959  13.107   0.906  1.00                 C  
ATOM      3  C   ARG     2     -13.828  11.605   0.636  1.00                 C  
ATOM      4  O   ARG     2     -13.269  11.227  -0.407  1.00                 O  
ATOM      5  CB  ARG     2     -12.836  13.554   1.844  1.00                 C  
ATOM      6  CD  ARG     2     -11.329  15.416   2.592  1.00                 C  
ATOM      7  NE  ARG     2     -11.323  14.993   3.990  1.00                 N  
ATOM      8  CG  ARG     2     -12.631  15.059   1.894  1.00                 C  
ATOM      9  CZ  ARG     2     -11.781  15.731   4.996  1.00                 C  
ATOM     10  NH1 ARG     2     -11.735  15.264   6.236  1.00                 N  
ATOM     11  NH2 ARG     2     -12.284  16.935   4.759  1.00                 N  
ATOM     12  N   ALA     3     -14.308  10.760   1.550  1.00                 N  
ATOM     13  CA  ALA     3     -14.290   9.285   1.345  1.00                 C  
ATOM     14  C   ALA     3     -15.150   8.909   0.127  1.00                 C  
ATOM     15  O   ALA     3     -14.764   8.063  -0.725  1.00                 O  
ATOM     16  CB  ALA     3     -14.785   8.570   2.593  1.00                 C  
ATOM     17  N   LEU     4     -16.300   9.593   0.034  1.00                 N  
ATOM     18  CA  LEU     4     -17.302   9.354  -0.999  1.00                 C  
ATOM     19  C   LEU     4     -16.948   9.718  -2.411  1.00                 C  
ATOM     20  O   LEU     4     -17.537   9.153  -3.349  1.00                 O  
ATOM     21  CB  LEU     4     -18.597  10.099  -0.672  1.00                 C  
ATOM     22  CG  LEU     4     -19.376   9.602   0.548  1.00                 C  
ATOM     23  CD1 LEU     4     -20.551  10.520   0.847  1.00                 C  
ATOM     24  CD2 LEU     4     -19.859   8.176   0.333  1.00                 C  
ATOM     25  N   VAL     5     -16.050  10.682  -2.590  1.00                 N  
ATOM     26  CA  VAL     5     -15.660  11.099  -3.923  1.00                 C  
ATOM     27  C   VAL     5     -14.403  10.332  -4.348  1.00                 C  
ATOM     28  O   VAL     5     -13.355  10.393  -3.700  1.00                 O  
ATOM     29  CB  VAL     5     -15.421  12.619  -3.992  1.00                 C  
ATOM     30  CG1 VAL     5     -14.958  13.023  -5.383  1.00                 C  
ATOM     31  CG2 VAL     5     -16.682  13.375  -3.605  1.00                 C  
ATOM     32  N   PRO     6     -14.564   9.575  -5.421  1.00                 N  
ATOM     33  CA  PRO     6     -13.518   8.755  -6.012  1.00                 C  
ATOM     34  C   PRO     6     -13.891   9.034  -7.449  1.00                 C  
ATOM     35  O   PRO     6     -15.057   8.835  -7.774  1.00                 O  
ATOM     36  CB  PRO     6     -13.800   7.351  -5.474  1.00                 C  
ATOM     37  CD  PRO     6     -15.634   8.722  -4.777  1.00                 C  
ATOM     38  CG  PRO     6     -15.271   7.334  -5.226  1.00                 C  
ATOM     39  N   GLN     7     -12.987   9.549  -8.287  1.00                 N  
ATOM     40  CA  GLN     7     -13.297   9.637  -9.741  1.00                 C  
ATOM     41  C   GLN     7     -12.619   8.503 -10.546  1.00                 C  
ATOM     42  O   GLN     7     -12.683   8.523 -11.800  1.00                 O  
ATOM     43  CB  GLN     7     -12.864  10.994 -10.300  1.00                 C  
ATOM     44  CD  GLN     7     -15.072  12.146  -9.876  1.00                 C  
ATOM     45  CG  GLN     7     -13.571  12.181  -9.665  1.00                 C  
ATOM     46  OE1 GLN     7     -15.547  12.011 -11.004  1.00                 O  
ATOM     47  NE2 GLN     7     -15.824  12.269  -8.789  1.00                 N  
ATOM     48  N   LYS     8     -12.050   7.517  -9.830  1.00                 N  
ATOM     49  CA  LYS     8     -11.429   6.317 -10.434  1.00                 C  
ATOM     50  C   LYS     8     -12.419   5.528 -11.262  1.00                 C  
ATOM     51  O   LYS     8     -13.631   5.554 -11.009  1.00                 O  
ATOM     52  CB  LYS     8     -10.833   5.418  -9.349  1.00                 C  
ATOM     53  CD  LYS     8      -9.087   5.073  -7.579  1.00                 C  
ATOM     54  CE  LYS     8      -7.890   5.676  -6.862  1.00                 C  
ATOM     55  CG  LYS     8      -9.635   6.021  -8.633  1.00                 C  
ATOM     56  NZ  LYS     8      -7.360   4.770  -5.807  1.00                 N  
ATOM     57  N   ILE     9     -12.425   4.202 -11.146  1.00                 N  
ATOM     58  CA  ILE     9     -13.280   3.306 -11.932  1.00                 C  
ATOM     59  C   ILE     9     -14.774   3.634 -11.866  1.00                 C  
ATOM     60  O   ILE     9     -15.488   3.536 -12.868  1.00                 O  
ATOM     61  CB  ILE     9     -13.098   1.837 -11.508  1.00                 C  
ATOM     62  CD1 ILE     9     -13.188   0.958 -13.900  1.00                 C  
ATOM     63  CG1 ILE     9     -13.783   0.904 -12.510  1.00                 C  
ATOM     64  CG2 ILE     9     -13.611   1.623 -10.092  1.00                 C  
ATOM     65  N   LEU    10     -15.292   4.031 -10.685  1.00                 N  
ATOM     66  CA  LEU    10     -16.692   4.404 -10.569  1.00                 C  
ATOM     67  C   LEU    10     -17.078   5.740 -11.178  1.00                 C  
ATOM     68  O   LEU    10     -18.266   6.004 -11.382  1.00                 O  
ATOM     69  CB  LEU    10     -17.119   4.431  -9.100  1.00                 C  
ATOM     70  CG  LEU    10     -17.139   3.084  -8.375  1.00                 C  
ATOM     71  CD1 LEU    10     -17.446   3.273  -6.897  1.00                 C  
ATOM     72  CD2 LEU    10     -18.155   2.146  -9.011  1.00                 C  
ATOM     73  N   GLN    11     -16.141   6.624 -11.489  1.00                 N  
ATOM     74  CA  GLN    11     -16.454   7.929 -12.058  1.00                 C  
ATOM     75  C   GLN    11     -15.235   8.328 -12.887  1.00                 C  
ATOM     76  O   GLN    11     -14.367   9.095 -12.460  1.00                 O  
ATOM     77  CB  GLN    11     -16.773   8.934 -10.950  1.00                 C  
ATOM     78  CD  GLN    11     -19.290   8.732 -10.934  1.00                 C  
ATOM     79  CG  GLN    11     -18.010   8.590 -10.136  1.00                 C  
ATOM     80  OE1 GLN    11     -19.317   9.397 -11.970  1.00                 O  
ATOM     81  NE2 GLN    11     -20.359   8.107 -10.454  1.00                 N  
ATOM     82  N   VAL    12     -15.175   7.785 -14.114  1.00                 N  
ATOM     83  CA  VAL    12     -14.007   7.803 -14.992  1.00                 C  
ATOM     84  C   VAL    12     -13.650   9.145 -15.631  1.00                 C  
ATOM     85  O   VAL    12     -12.480   9.510 -15.772  1.00                 O  
ATOM     86  CB  VAL    12     -14.151   6.791 -16.144  1.00                 C  
ATOM     87  CG1 VAL    12     -13.012   6.951 -17.139  1.00                 C  
ATOM     88  CG2 VAL    12     -14.195   5.370 -15.603  1.00                 C  
ATOM     89  N   CYS    13     -14.684   9.902 -16.031  1.00                 N  
ATOM     90  CA  CYS    13     -14.540  11.172 -16.738  1.00                 C  
ATOM     91  C   CYS    13     -13.855  12.247 -15.925  1.00                 C  
ATOM     92  O   CYS    13     -14.176  12.446 -14.750  1.00                 O  
ATOM     93  CB  CYS    13     -15.907  11.694 -17.186  1.00                 C  
ATOM     94  SG  CYS    13     -15.848  13.251 -18.103  1.00                 S  
ATOM     95  N   ILE    14     -12.904  12.973 -16.497  1.00                 N  
ATOM     96  CA  ILE    14     -12.281  14.074 -15.794  1.00                 C  
ATOM     97  C   ILE    14     -13.080  15.310 -16.188  1.00                 C  
ATOM     98  O   ILE    14     -13.197  15.597 -17.383  1.00                 O  
ATOM     99  CB  ILE    14     -10.785  14.191 -16.140  1.00                 C  
ATOM    100  CD1 ILE    14     -10.151  12.457 -14.383  1.00                 C  
ATOM    101  CG1 ILE    14     -10.063  12.877 -15.834  1.00                 C  
ATOM    102  CG2 ILE    14     -10.159  15.367 -15.407  1.00                 C  
ATOM    103  N   ALA    15     -13.656  16.087 -15.272  1.00                 N  
ATOM    104  CA  ALA    15     -14.329  17.334 -15.640  1.00                 C  
ATOM    105  C   ALA    15     -14.049  18.300 -14.511  1.00                 C  
ATOM    106  O   ALA    15     -13.550  17.956 -13.436  1.00                 O  
ATOM    107  CB  ALA    15     -15.814  17.090 -15.858  1.00                 C  
ATOM    108  N   ASP    16     -14.385  19.536 -14.782  1.00                 N  
ATOM    109  CA  ASP    16     -14.066  20.603 -13.861  1.00                 C  
ATOM    110  C   ASP    16     -15.307  20.950 -13.040  1.00                 C  
ATOM    111  O   ASP    16     -16.361  20.349 -13.262  1.00                 O  
ATOM    112  CB  ASP    16     -13.548  21.827 -14.618  1.00                 C  
ATOM    113  CG  ASP    16     -12.705  22.738 -13.747  1.00                 C  
ATOM    114  OD1 ASP    16     -12.595  22.464 -12.533  1.00                 O  
ATOM    115  OD2 ASP    16     -12.155  23.725 -14.278  1.00                 O  
ATOM    116  N   ARG    17     -15.281  21.894 -12.079  1.00                 N  
ATOM    117  CA  ARG    17     -16.488  22.459 -11.476  1.00                 C  
ATOM    118  C   ARG    17     -17.212  23.391 -12.429  1.00                 C  
ATOM    119  O   ARG    17     -16.678  23.798 -13.465  1.00                 O  
ATOM    120  CB  ARG    17     -16.143  23.207 -10.187  1.00                 C  
ATOM    121  CD  ARG    17     -15.045  25.177  -9.085  1.00                 C  
ATOM    122  NE  ARG    17     -14.188  26.347  -9.264  1.00                 N  
ATOM    123  CG  ARG    17     -15.317  24.465 -10.400  1.00                 C  
ATOM    124  CZ  ARG    17     -14.638  27.565  -9.548  1.00                 C  
ATOM    125  NH1 ARG    17     -13.784  28.570  -9.692  1.00                 N  
ATOM    126  NH2 ARG    17     -15.940  27.776  -9.687  1.00                 N  
ATOM    127  N   LYS    18     -18.393  23.763 -12.167  1.00                 N  
ATOM    128  CA  LYS    18     -19.282  24.773 -12.745  1.00                 C  
ATOM    129  C   LYS    18     -18.637  26.168 -12.520  1.00                 C  
ATOM    130  O   LYS    18     -18.133  26.457 -11.446  1.00                 O  
ATOM    131  CB  LYS    18     -20.674  24.685 -12.116  1.00                 C  
ATOM    132  CD  LYS    18     -23.062  25.457 -12.093  1.00                 C  
ATOM    133  CE  LYS    18     -24.076  26.418 -12.692  1.00                 C  
ATOM    134  CG  LYS    18     -21.687  25.647 -12.714  1.00                 C  
ATOM    135  NZ  LYS    18     -25.420  26.265 -12.072  1.00                 N  
ATOM    136  N   ASP    19     -18.633  26.987 -13.560  1.00                 N  
ATOM    137  CA  ASP    19     -18.068  28.332 -13.469  1.00                 C  
ATOM    138  C   ASP    19     -18.690  29.068 -12.307  1.00                 C  
ATOM    139  O   ASP    19     -19.907  29.167 -12.223  1.00                 O  
ATOM    140  CB  ASP    19     -18.288  29.095 -14.777  1.00                 C  
ATOM    141  CG  ASP    19     -17.439  28.559 -15.913  1.00                 C  
ATOM    142  OD1 ASP    19     -16.536  27.740 -15.645  1.00                 O  
ATOM    143  OD2 ASP    19     -17.678  28.959 -17.072  1.00                 O  
ATOM    144  N   ASP    20     -17.840  29.592 -11.433  1.00                 N  
ATOM    145  CA  ASP    20     -18.278  30.378 -10.276  1.00                 C  
ATOM    146  C   ASP    20     -19.097  29.522  -9.292  1.00                 C  
ATOM    147  O   ASP    20     -20.001  30.032  -8.570  1.00                 O  
ATOM    148  CB  ASP    20     -19.103  31.584 -10.729  1.00                 C  
ATOM    149  CG  ASP    20     -18.291  32.573 -11.542  1.00                 C  
ATOM    150  OD1 ASP    20     -17.063  32.651 -11.328  1.00                 O  
ATOM    151  OD2 ASP    20     -18.883  33.270 -12.393  1.00                 O  
ATOM    152  N   LEU    21     -18.772  28.220  -9.291  1.00                 N  
ATOM    153  CA  LEU    21     -19.129  27.341  -8.190  1.00                 C  
ATOM    154  C   LEU    21     -20.154  26.285  -8.469  1.00                 C  
ATOM    155  O   LEU    21     -21.177  26.529  -9.097  1.00                 O  
ATOM    156  CB  LEU    21     -19.643  28.154  -7.000  1.00                 C  
ATOM    157  CG  LEU    21     -18.650  29.131  -6.368  1.00                 C  
ATOM    158  CD1 LEU    21     -19.326  29.962  -5.288  1.00                 C  
ATOM    159  CD2 LEU    21     -17.455  28.387  -5.792  1.00                 C  
ATOM    160  N   GLY    22     -19.888  25.115  -7.899  1.00                 N  
ATOM    161  CA  GLY    22     -20.798  23.988  -7.959  1.00                 C  
ATOM    162  C   GLY    22     -20.100  22.939  -8.780  1.00                 C  
ATOM    163  O   GLY    22     -19.097  23.213  -9.386  1.00                 O  
ATOM    164  N   ASP    23     -20.607  21.716  -8.721  1.00                 N  
ATOM    165  CA  ASP    23     -20.110  20.624  -9.546  1.00                 C  
ATOM    166  C   ASP    23     -21.289  20.098 -10.326  1.00                 C  
ATOM    167  O   ASP    23     -22.410  20.047  -9.831  1.00                 O  
ATOM    168  CB  ASP    23     -19.460  19.547  -8.675  1.00                 C  
ATOM    169  CG  ASP    23     -18.195  20.034  -7.994  1.00                 C  
ATOM    170  OD1 ASP    23     -17.603  21.022  -8.477  1.00                 O  
ATOM    171  OD2 ASP    23     -17.796  19.427  -6.978  1.00                 O  
ATOM    172  N   GLY    24     -21.017  19.693 -11.560  1.00                 N  
ATOM    173  CA  GLY    24     -21.957  19.012 -12.418  1.00                 C  
ATOM    174  C   GLY    24     -21.493  17.576 -12.473  1.00                 C  
ATOM    175  O   GLY    24     -20.420  17.308 -12.956  1.00                 O  
ATOM    176  N   VAL    25     -22.248  16.651 -11.903  1.00                 N  
ATOM    177  CA  VAL    25     -21.861  15.244 -11.930  1.00                 C  
ATOM    178  C   VAL    25     -22.233  14.618 -13.246  1.00                 C  
ATOM    179  O   VAL    25     -23.277  14.930 -13.820  1.00                 O  
ATOM    180  CB  VAL    25     -22.504  14.459 -10.772  1.00                 C  
ATOM    181  CG1 VAL    25     -22.181  12.978 -10.887  1.00                 C  
ATOM    182  CG2 VAL    25     -22.036  15.008  -9.432  1.00                 C  
ATOM    183  N   VAL    26     -21.379  13.708 -13.683  1.00                 N  
ATOM    184  CA  VAL    26     -21.582  12.894 -14.864  1.00                 C  
ATOM    185  C   VAL    26     -21.319  11.426 -14.546  1.00                 C  
ATOM    186  O   VAL    26     -20.160  10.957 -14.382  1.00                 O  
ATOM    187  CB  VAL    26     -20.686  13.355 -16.028  1.00                 C  
ATOM    188  CG1 VAL    26     -20.919  12.488 -17.256  1.00                 C  
ATOM    189  CG2 VAL    26     -20.942  14.820 -16.350  1.00                 C  
ATOM    190  N   CYS    27     -22.411  10.695 -14.428  1.00                 N  
ATOM    191  CA  CYS    27     -22.352   9.246 -14.106  1.00                 C  
ATOM    192  C   CYS    27     -22.129   8.423 -15.364  1.00                 C  
ATOM    193  O   CYS    27     -23.013   8.374 -16.243  1.00                 O  
ATOM    194  CB  CYS    27     -23.635   8.801 -13.402  1.00                 C  
ATOM    195  SG  CYS    27     -23.668   7.052 -12.943  1.00                 S  
ATOM    196  N   ASP    28     -20.996   7.717 -15.393  1.00                 N  
ATOM    197  CA  ASP    28     -20.598   6.862 -16.527  1.00                 C  
ATOM    198  C   ASP    28     -20.838   5.374 -16.295  1.00                 C  
ATOM    199  O   ASP    28     -20.414   4.815 -15.289  1.00                 O  
ATOM    200  CB  ASP    28     -19.119   7.069 -16.861  1.00                 C  
ATOM    201  CG  ASP    28     -18.840   8.443 -17.439  1.00                 C  
ATOM    202  OD1 ASP    28     -19.285   8.711 -18.575  1.00                 O  
ATOM    203  OD2 ASP    28     -18.176   9.251 -16.756  1.00                 O  
ATOM    204  N   PRO    29     -21.426   4.764 -17.287  1.00                 N  
ATOM    205  CA  PRO    29     -21.621   3.303 -17.388  1.00                 C  
ATOM    206  C   PRO    29     -21.031   2.861 -18.705  1.00                 C  
ATOM    207  O   PRO    29     -21.399   3.387 -19.770  1.00                 O  
ATOM    208  CB  PRO    29     -23.139   3.127 -17.321  1.00                 C  
ATOM    209  CD  PRO    29     -22.737   5.482 -17.457  1.00                 C  
ATOM    210  CG  PRO    29     -23.688   4.397 -17.878  1.00                 C  
ATOM    211  N   LYS    30     -19.794   2.405 -18.619  1.00                 N  
ATOM    212  CA  LYS    30     -19.012   1.869 -19.709  1.00                 C  
ATOM    213  C   LYS    30     -18.624   0.458 -19.302  1.00                 C  
ATOM    214  O   LYS    30     -18.841   0.008 -18.174  1.00                 O  
ATOM    215  CB  LYS    30     -17.797   2.757 -19.984  1.00                 C  
ATOM    216  CD  LYS    30     -18.849   4.263 -21.695  1.00                 C  
ATOM    217  CE  LYS    30     -19.112   5.703 -22.103  1.00                 C  
ATOM    218  CG  LYS    30     -18.146   4.191 -20.349  1.00                 C  
ATOM    219  NZ  LYS    30     -19.880   5.788 -23.376  1.00                 N  
ATOM    220  N   ASP    31     -18.030  -0.258 -20.262  1.00                 N  
ATOM    221  CA  ASP    31     -17.396  -1.526 -19.967  1.00                 C  
ATOM    222  C   ASP    31     -15.922  -1.358 -19.706  1.00                 C  
ATOM    223  O   ASP    31     -15.148  -1.022 -20.606  1.00                 O  
ATOM    224  CB  ASP    31     -17.612  -2.513 -21.116  1.00                 C  
ATOM    225  CG  ASP    31     -17.029  -3.882 -20.825  1.00                 C  
ATOM    226  OD1 ASP    31     -16.316  -4.020 -19.809  1.00                 O  
ATOM    227  OD2 ASP    31     -17.284  -4.816 -21.614  1.00                 O  
ATOM    228  N   ILE    32     -15.481  -1.585 -18.466  1.00                 N  
ATOM    229  CA  ILE    32     -14.107  -1.675 -18.046  1.00                 C  
ATOM    230  C   ILE    32     -14.047  -2.646 -16.854  1.00                 C  
ATOM    231  O   ILE    32     -14.512  -2.372 -15.745  1.00                 O  
ATOM    232  CB  ILE    32     -13.535  -0.291 -17.685  1.00                 C  
ATOM    233  CD1 ILE    32     -13.266   2.086 -18.564  1.00                 C  
ATOM    234  CG1 ILE    32     -13.617   0.650 -18.888  1.00                 C  
ATOM    235  CG2 ILE    32     -12.113  -0.422 -17.163  1.00                 C  
ATOM    236  N   HIS    33     -13.445  -3.818 -17.122  1.00                 N  
ATOM    237  CA  HIS    33     -13.297  -4.846 -16.096  1.00                 C  
ATOM    238  C   HIS    33     -12.037  -4.640 -15.282  1.00                 C  
ATOM    239  O   HIS    33     -11.228  -3.733 -15.497  1.00                 O  
ATOM    240  CB  HIS    33     -13.285  -6.238 -16.730  1.00                 C  
ATOM    241  CG  HIS    33     -14.574  -6.612 -17.392  1.00                 C  
ATOM    242  ND1 HIS    33     -15.749  -6.779 -16.692  1.00                 N  
ATOM    243  CE1 HIS    33     -16.729  -7.110 -17.552  1.00                 C  
ATOM    244  CD2 HIS    33     -14.999  -6.888 -18.757  1.00                 C  
ATOM    245  NE2 HIS    33     -16.286  -7.178 -18.793  1.00                 N  
ATOM    246  N   GLN    34     -11.895  -5.536 -14.315  1.00                 N  
ATOM    247  CA  GLN    34     -10.742  -5.654 -13.485  1.00                 C  
ATOM    248  C   GLN    34     -10.626  -4.638 -12.383  1.00                 C  
ATOM    249  O   GLN    34     -11.546  -4.292 -11.637  1.00                 O  
ATOM    250  CB  GLN    34      -9.466  -5.572 -14.325  1.00                 C  
ATOM    251  CD  GLN    34     -10.015  -6.467 -16.623  1.00                 C  
ATOM    252  CG  GLN    34      -9.297  -6.716 -15.311  1.00                 C  
ATOM    253  OE1 GLN    34      -9.992  -5.356 -17.152  1.00                 O  
ATOM    254  NE2 GLN    34     -10.655  -7.503 -17.152  1.00                 N  
ATOM    255  N   THR    35      -9.376  -4.167 -12.332  1.00                 N  
ATOM    256  CA  THR    35      -9.027  -3.265 -11.264  1.00                 C  
ATOM    257  C   THR    35      -9.600  -1.895 -11.514  1.00                 C  
ATOM    258  O   THR    35     -10.562  -1.705 -12.263  1.00                 O  
ATOM    259  CB  THR    35      -7.501  -3.162 -11.089  1.00                 C  
ATOM    260  OG1 THR    35      -6.918  -2.594 -12.269  1.00                 O  
ATOM    261  CG2 THR    35      -6.896  -4.539 -10.862  1.00                 C  
ATOM    262  N   VAL    36      -8.938  -0.858 -10.789  1.00                 N  
ATOM    263  CA  VAL    36      -9.309   0.442 -11.236  1.00                 C  
ATOM    264  C   VAL    36      -8.163   1.141 -11.983  1.00                 C  
ATOM    265  O   VAL    36      -7.010   0.690 -11.945  1.00                 O  
ATOM    266  CB  VAL    36      -9.771   1.331 -10.066  1.00                 C  
ATOM    267  CG1 VAL    36     -10.990   0.726  -9.387  1.00                 C  
ATOM    268  CG2 VAL    36      -8.641   1.525  -9.066  1.00                 C  
ATOM    269  N   VAL    37      -8.575   2.175 -12.699  1.00                 N  
ATOM    270  CA  VAL    37      -7.660   3.117 -13.391  1.00                 C  
ATOM    271  C   VAL    37      -7.730   4.434 -12.674  1.00                 C  
ATOM    272  O   VAL    37      -8.849   4.934 -12.324  1.00                 O  
ATOM    273  CB  VAL    37      -8.021   3.263 -14.881  1.00                 C  
ATOM    274  CG1 VAL    37      -7.107   4.275 -15.554  1.00                 C  
ATOM    275  CG2 VAL    37      -7.940   1.916 -15.583  1.00                 C  
ATOM    276  N   THR    38      -6.541   5.004 -12.438  1.00                 N  
ATOM    277  CA  THR    38      -6.420   6.328 -11.903  1.00                 C  
ATOM    278  C   THR    38      -5.809   7.229 -12.999  1.00                 C  
ATOM    279  O   THR    38      -4.811   6.843 -13.605  1.00                 O  
ATOM    280  CB  THR    38      -5.558   6.344 -10.627  1.00                 C  
ATOM    281  OG1 THR    38      -6.171   5.526  -9.622  1.00                 O  
ATOM    282  CG2 THR    38      -5.431   7.761 -10.088  1.00                 C  
ATOM    283  N   ALA    39      -6.490   8.334 -13.255  1.00                 N  
ATOM    284  CA  ALA    39      -6.173   9.264 -14.333  1.00                 C  
ATOM    285  C   ALA    39      -5.913  10.673 -13.798  1.00                 C  
ATOM    286  O   ALA    39      -6.497  11.107 -12.806  1.00                 O  
ATOM    287  CB  ALA    39      -7.300   9.296 -15.354  1.00                 C  
ATOM    288  N   PRO    40      -5.008  11.382 -14.431  1.00                 N  
ATOM    289  CA  PRO    40      -4.815  12.817 -14.185  1.00                 C  
ATOM    290  C   PRO    40      -4.799  13.450 -15.584  1.00                 C  
ATOM    291  O   PRO    40      -4.036  12.994 -16.438  1.00                 O  
ATOM    292  CB  PRO    40      -3.476  12.889 -13.448  1.00                 C  
ATOM    293  CD  PRO    40      -3.914  10.562 -13.795  1.00                 C  
ATOM    294  CG  PRO    40      -3.320  11.543 -12.824  1.00                 C  
ATOM    295  N   ASP    41      -5.680  14.415 -15.815  1.00                 N  
ATOM    296  CA  ASP    41      -5.859  15.069 -17.124  1.00                 C  
ATOM    297  C   ASP    41      -5.521  16.556 -16.981  1.00                 C  
ATOM    298  O   ASP    41      -5.805  17.173 -15.928  1.00                 O  
ATOM    299  CB  ASP    41      -7.288  14.869 -17.632  1.00                 C  
ATOM    300  CG  ASP    41      -7.504  15.457 -19.013  1.00                 C  
ATOM    301  OD1 ASP    41      -6.688  16.305 -19.431  1.00                 O  
ATOM    302  OD2 ASP    41      -8.488  15.069 -19.676  1.00                 O  
ATOM    303  N   ASP    42      -4.430  17.062 -17.437  1.00                 N  
ATOM    304  CA  ASP    42      -4.177  18.489 -17.258  1.00                 C  
ATOM    305  C   ASP    42      -4.160  19.176 -18.617  1.00                 C  
ATOM    306  O   ASP    42      -4.649  18.635 -19.612  1.00                 O  
ATOM    307  CB  ASP    42      -2.857  18.710 -16.516  1.00                 C  
ATOM    308  CG  ASP    42      -1.657  18.228 -17.307  1.00                 C  
ATOM    309  OD1 ASP    42      -1.799  18.009 -18.528  1.00                 O  
ATOM    310  OD2 ASP    42      -0.574  18.069 -16.705  1.00                 O  
ATOM    311  N   SER    43      -3.601  20.377 -18.693  1.00                 N  
ATOM    312  CA  SER    43      -3.594  21.097 -19.961  1.00                 C  
ATOM    313  C   SER    43      -2.577  20.582 -20.972  1.00                 C  
ATOM    314  O   SER    43      -2.646  20.881 -22.167  1.00                 O  
ATOM    315  CB  SER    43      -3.329  22.586 -19.730  1.00                 C  
ATOM    316  OG  SER    43      -2.010  22.803 -19.260  1.00                 O  
ATOM    317  N   ARG    44      -1.608  19.794 -20.507  1.00                 N  
ATOM    318  CA  ARG    44      -0.548  19.265 -21.369  1.00                 C  
ATOM    319  C   ARG    44      -0.606  17.757 -21.648  1.00                 C  
ATOM    320  O   ARG    44      -0.211  17.290 -22.720  1.00                 O  
ATOM    321  CB  ARG    44       0.828  19.571 -20.775  1.00                 C  
ATOM    322  CD  ARG    44       2.026  19.668 -22.979  1.00                 C  
ATOM    323  NE  ARG    44       2.312  21.100 -22.920  1.00                 N  
ATOM    324  CG  ARG    44       1.991  19.038 -21.596  1.00                 C  
ATOM    325  CZ  ARG    44       2.129  21.940 -23.934  1.00                 C  
ATOM    326  NH1 ARG    44       2.418  23.226 -23.789  1.00                 N  
ATOM    327  NH2 ARG    44       1.658  21.492 -25.090  1.00                 N  
ATOM    328  N   HIS    45      -1.097  16.973 -20.698  1.00                 N  
ATOM    329  CA  HIS    45      -1.148  15.536 -20.926  1.00                 C  
ATOM    330  C   HIS    45      -2.205  14.782 -20.142  1.00                 C  
ATOM    331  O   HIS    45      -2.907  15.330 -19.288  1.00                 O  
ATOM    332  CB  HIS    45       0.205  14.895 -20.610  1.00                 C  
ATOM    333  CG  HIS    45       0.611  15.016 -19.174  1.00                 C  
ATOM    334  ND1 HIS    45       0.119  14.187 -18.189  1.00                 N  
ATOM    335  CE1 HIS    45       0.664  14.538 -17.010  1.00                 C  
ATOM    336  CD2 HIS    45       1.502  15.883 -18.417  1.00                 C  
ATOM    337  NE2 HIS    45       1.494  15.554 -17.140  1.00                 N  
ATOM    338  N   LEU    46      -2.323  13.493 -20.435  1.00                 N  
ATOM    339  CA  LEU    46      -3.267  12.615 -19.756  1.00                 C  
ATOM    340  C   LEU    46      -2.443  11.421 -19.314  1.00                 C  
ATOM    341  O   LEU    46      -1.796  10.745 -20.119  1.00                 O  
ATOM    342  CB  LEU    46      -4.420  12.243 -20.690  1.00                 C  
ATOM    343  CG  LEU    46      -5.415  13.358 -21.016  1.00                 C  
ATOM    344  CD1 LEU    46      -4.840  14.304 -22.059  1.00                 C  
ATOM    345  CD2 LEU    46      -6.735  12.776 -21.501  1.00                 C  
ATOM    346  N   ILE    47      -2.454  11.141 -18.018  1.00                 N  
ATOM    347  CA  ILE    47      -1.678  10.038 -17.479  1.00                 C  
ATOM    348  C   ILE    47      -2.581   9.075 -16.732  1.00                 C  
ATOM    349  O   ILE    47      -3.302   9.440 -15.800  1.00                 O  
ATOM    350  CB  ILE    47      -0.551  10.538 -16.556  1.00                 C  
ATOM    351  CD1 ILE    47       1.418  12.154 -16.457  1.00                 C  
ATOM    352  CG1 ILE    47       0.413  11.438 -17.332  1.00                 C  
ATOM    353  CG2 ILE    47       0.166   9.365 -15.907  1.00                 C  
ATOM    354  N   PHE    48      -2.491   7.799 -17.120  1.00                 N  
ATOM    355  CA  PHE    48      -3.372   6.763 -16.566  1.00                 C  
ATOM    356  C   PHE    48      -2.601   5.512 -16.133  1.00                 C  
ATOM    357  O   PHE    48      -1.786   4.950 -16.895  1.00                 O  
ATOM    358  CB  PHE    48      -4.445   6.371 -17.584  1.00                 C  
ATOM    359  CG  PHE    48      -5.362   7.499 -17.962  1.00                 C  
ATOM    360  CZ  PHE    48      -7.064   9.583 -18.659  1.00                 C  
ATOM    361  CD1 PHE    48      -4.878   8.610 -18.631  1.00                 C  
ATOM    362  CE1 PHE    48      -5.722   9.647 -18.979  1.00                 C  
ATOM    363  CD2 PHE    48      -6.709   7.450 -17.649  1.00                 C  
ATOM    364  CE2 PHE    48      -7.553   8.488 -17.997  1.00                 C  
ATOM    365  N   HIS    49      -2.887   5.037 -14.922  1.00                 N  
ATOM    366  CA  HIS    49      -2.247   3.837 -14.415  1.00                 C  
ATOM    367  C   HIS    49      -3.301   2.928 -13.788  1.00                 C  
ATOM    368  O   HIS    49      -4.249   3.422 -13.214  1.00                 O  
ATOM    369  CB  HIS    49      -1.159   4.197 -13.401  1.00                 C  
ATOM    370  CG  HIS    49      -0.033   4.994 -13.981  1.00                 C  
ATOM    371  ND1 HIS    49       1.066   4.410 -14.571  1.00                 N  
ATOM    372  CE1 HIS    49       1.902   5.375 -14.995  1.00                 C  
ATOM    373  CD2 HIS    49       0.274   6.411 -14.118  1.00                 C  
ATOM    374  NE2 HIS    49       1.433   6.578 -14.726  1.00                 N  
ATOM    375  N   VAL    50      -3.118   1.625 -13.922  1.00                 N  
ATOM    376  CA  VAL    50      -4.034   0.622 -13.345  1.00                 C  
ATOM    377  C   VAL    50      -3.495   0.266 -11.966  1.00                 C  
ATOM    378  O   VAL    50      -2.284   0.303 -11.764  1.00                 O  
ATOM    379  CB  VAL    50      -4.159  -0.616 -14.252  1.00                 C  
ATOM    380  CG1 VAL    50      -5.031  -1.674 -13.593  1.00                 C  
ATOM    381  CG2 VAL    50      -4.723  -0.226 -15.610  1.00                 C  
ATOM    382  N   ALA    51      -4.386  -0.090 -11.045  1.00                 N  
ATOM    383  CA  ALA    51      -4.058  -0.325  -9.638  1.00                 C  
ATOM    384  C   ALA    51      -5.216  -1.129  -9.074  1.00                 C  
ATOM    385  O   ALA    51      -6.118  -1.497  -9.814  1.00                 O  
ATOM    386  CB  ALA    51      -3.845   0.996  -8.915  1.00                 C  
ATOM    387  N   SER    52      -5.194  -1.361  -7.754  1.00                 N  
ATOM    388  CA  SER    52      -6.280  -2.068  -7.072  1.00                 C  
ATOM    389  C   SER    52      -6.079  -3.557  -6.909  1.00                 C  
ATOM    390  O   SER    52      -6.962  -4.207  -6.375  1.00                 O  
ATOM    391  CB  SER    52      -7.604  -1.853  -7.807  1.00                 C  
ATOM    392  OG  SER    52      -7.940  -0.477  -7.862  1.00                 O  
ATOM    393  N   SER    53      -4.950  -4.104  -7.374  1.00                 N  
ATOM    394  CA  SER    53      -4.620  -5.535  -7.218  1.00                 C  
ATOM    395  C   SER    53      -3.266  -5.703  -6.502  1.00                 C  
ATOM    396  O   SER    53      -2.255  -5.185  -6.960  1.00                 O  
ATOM    397  CB  SER    53      -4.592  -6.230  -8.581  1.00                 C  
ATOM    398  OG  SER    53      -4.203  -7.587  -8.454  1.00                 O  
ATOM    399  N   VAL    54      -3.266  -6.441  -5.393  1.00                 N  
ATOM    400  CA  VAL    54      -2.090  -6.543  -4.505  1.00                 C  
ATOM    401  C   VAL    54      -0.952  -7.403  -5.060  1.00                 C  
ATOM    402  O   VAL    54      -1.198  -8.399  -5.729  1.00                 O  
ATOM    403  CB  VAL    54      -2.474  -7.100  -3.122  1.00                 C  
ATOM    404  CG1 VAL    54      -1.231  -7.328  -2.275  1.00                 C  
ATOM    405  CG2 VAL    54      -3.438  -6.158  -2.417  1.00                 C  
ATOM    406  N   ALA    55       0.278  -6.912  -4.839  1.00                 N  
ATOM    407  CA  ALA    55       1.550  -7.670  -4.730  1.00                 C  
ATOM    408  C   ALA    55       2.683  -6.917  -5.482  1.00                 C  
ATOM    409  O   ALA    55       3.546  -7.488  -6.174  1.00                 O  
ATOM    410  CB  ALA    55       1.378  -9.076  -5.283  1.00                 C  
ATOM    411  N   GLN    56       0.074 -10.204 -23.147  1.00                 N  
ATOM    412  CA  GLN    56      -0.604 -10.619 -24.370  1.00                 C  
ATOM    413  C   GLN    56       0.223 -10.208 -25.605  1.00                 C  
ATOM    414  O   GLN    56       1.143  -9.399 -25.484  1.00                 O  
ATOM    415  CB  GLN    56      -2.007 -10.012 -24.437  1.00                 C  
ATOM    416  CD  GLN    56      -3.209 -11.980 -23.407  1.00                 C  
ATOM    417  CG  GLN    56      -2.943 -10.489 -23.339  1.00                 C  
ATOM    418  OE1 GLN    56      -3.642 -12.497 -24.437  1.00                 O  
ATOM    419  NE2 GLN    56      -2.951 -12.677 -22.306  1.00                 N  
ATOM    420  N   GLU    57       1.539 -10.146 -25.427  1.00                 N  
ATOM    421  CA  GLU    57       2.431  -9.790 -26.517  1.00                 C  
ATOM    422  C   GLU    57       2.189  -8.434 -27.153  1.00                 C  
ATOM    423  O   GLU    57       2.117  -8.300 -28.377  1.00                 O  
ATOM    424  CB  GLU    57       2.363 -10.838 -27.629  1.00                 C  
ATOM    425  CD  GLU    57       2.771 -13.228 -28.338  1.00                 C  
ATOM    426  CG  GLU    57       2.782 -12.233 -27.194  1.00                 C  
ATOM    427  OE1 GLU    57       2.394 -12.836 -29.463  1.00                 O  
ATOM    428  OE2 GLU    57       3.140 -14.399 -28.110  1.00                 O  
ATOM    429  N   THR    58       2.057  -7.397 -26.332  1.00                 N  
ATOM    430  CA  THR    58       1.837  -6.052 -26.852  1.00                 C  
ATOM    431  C   THR    58       3.175  -5.379 -27.142  1.00                 C  
ATOM    432  O   THR    58       4.237  -5.826 -26.701  1.00                 O  
ATOM    433  CB  THR    58       1.018  -5.194 -25.870  1.00                 C  
ATOM    434  OG1 THR    58       1.764  -5.004 -24.661  1.00                 O  
ATOM    435  CG2 THR    58      -0.295  -5.881 -25.528  1.00                 C  
ATOM    436  N   THR    59       3.134  -4.285 -27.895  1.00                 N  
ATOM    437  CA  THR    59       4.339  -3.510 -28.175  1.00                 C  
ATOM    438  C   THR    59       4.122  -2.298 -27.266  1.00                 C  
ATOM    439  O   THR    59       3.083  -2.176 -26.611  1.00                 O  
ATOM    440  CB  THR    59       4.461  -3.178 -29.674  1.00                 C  
ATOM    441  OG1 THR    59       3.394  -2.304 -30.061  1.00                 O  
ATOM    442  CG2 THR    59       4.378  -4.447 -30.509  1.00                 C  
ATOM    443  N   VAL    60       5.081  -1.382 -27.201  1.00                 N  
ATOM    444  CA  VAL    60       4.942  -0.242 -26.295  1.00                 C  
ATOM    445  C   VAL    60       5.346   1.146 -26.786  1.00                 C  
ATOM    446  O   VAL    60       4.586   2.110 -26.662  1.00                 O  
ATOM    447  CB  VAL    60       5.733  -0.457 -24.991  1.00                 C  
ATOM    448  CG1 VAL    60       5.212  -1.678 -24.248  1.00                 C  
ATOM    449  CG2 VAL    60       7.218  -0.603 -25.287  1.00                 C  
ATOM    450  N   GLN    61       6.520   1.282 -27.451  1.00                 N  
ATOM    451  CA  GLN    61       7.005   2.636 -27.730  1.00                 C  
ATOM    452  C   GLN    61       5.860   3.627 -27.884  1.00                 C  
ATOM    453  O   GLN    61       4.757   3.354 -27.421  1.00                 O  
ATOM    454  CB  GLN    61       7.869   2.646 -28.993  1.00                 C  
ATOM    455  CD  GLN    61       9.002   0.390 -29.076  1.00                 C  
ATOM    456  CG  GLN    61       9.175   1.881 -28.857  1.00                 C  
ATOM    457  OE1 GLN    61       8.313  -0.035 -30.003  1.00                 O  
ATOM    458  NE2 GLN    61       9.630  -0.409 -28.222  1.00                 N  
ATOM    459  N   LEU    62       6.125   4.748 -28.562  1.00                 N  
ATOM    460  CA  LEU    62       5.156   5.820 -28.793  1.00                 C  
ATOM    461  C   LEU    62       4.267   5.414 -29.967  1.00                 C  
ATOM    462  O   LEU    62       4.772   4.975 -30.994  1.00                 O  
ATOM    463  CB  LEU    62       5.875   7.144 -29.061  1.00                 C  
ATOM    464  CG  LEU    62       6.337   7.925 -27.830  1.00                 C  
ATOM    465  CD1 LEU    62       7.345   7.117 -27.027  1.00                 C  
ATOM    466  CD2 LEU    62       6.936   9.263 -28.236  1.00                 C  
ATOM    467  N   PRO    63       2.952   5.571 -29.849  1.00                 N  
ATOM    468  CA  PRO    63       2.038   5.102 -30.902  1.00                 C  
ATOM    469  C   PRO    63       1.181   6.276 -31.346  1.00                 C  
ATOM    470  O   PRO    63       0.588   6.998 -30.511  1.00                 O  
ATOM    471  CB  PRO    63       1.224   4.000 -30.221  1.00                 C  
ATOM    472  CD  PRO    63       2.803   4.762 -28.592  1.00                 C  
ATOM    473  CG  PRO    63       2.087   3.540 -29.095  1.00                 C  
ATOM    474  N   SER    64       1.135   6.534 -32.668  1.00                 N  
ATOM    475  CA  SER    64       0.260   7.601 -33.145  1.00                 C  
ATOM    476  C   SER    64      -1.227   7.246 -32.978  1.00                 C  
ATOM    477  O   SER    64      -1.624   6.088 -33.149  1.00                 O  
ATOM    478  CB  SER    64       0.550   7.915 -34.614  1.00                 C  
ATOM    479  OG  SER    64       0.198   6.825 -35.448  1.00                 O  
ATOM    480  N   ARG    65      -2.012   8.271 -32.687  1.00                 N  
ATOM    481  CA  ARG    65      -3.433   8.155 -32.408  1.00                 C  
ATOM    482  C   ARG    65      -4.217   9.094 -33.321  1.00                 C  
ATOM    483  O   ARG    65      -3.818  10.232 -33.572  1.00                 O  
ATOM    484  CB  ARG    65      -3.717   8.465 -30.937  1.00                 C  
ATOM    485  CD  ARG    65      -3.768   6.123 -30.036  1.00                 C  
ATOM    486  NE  ARG    65      -3.214   5.182 -29.066  1.00                 N  
ATOM    487  CG  ARG    65      -3.090   7.481 -29.963  1.00                 C  
ATOM    488  CZ  ARG    65      -2.161   4.404 -29.297  1.00                 C  
ATOM    489  NH1 ARG    65      -1.727   3.578 -28.354  1.00                 N  
ATOM    490  NH2 ARG    65      -1.544   4.455 -30.469  1.00                 N  
ATOM    491  N   SER    66      -5.323   8.590 -33.845  1.00                 N  
ATOM    492  CA  SER    66      -6.328   9.427 -34.495  1.00                 C  
ATOM    493  C   SER    66      -7.666   9.198 -33.839  1.00                 C  
ATOM    494  O   SER    66      -8.049   8.056 -33.586  1.00                 O  
ATOM    495  CB  SER    66      -6.391   9.123 -35.993  1.00                 C  
ATOM    496  OG  SER    66      -5.168   9.449 -36.632  1.00                 O  
ATOM    497  N   SER    67      -8.403  10.285 -33.620  1.00                 N  
ATOM    498  CA  SER    67      -9.690  10.203 -33.014  1.00                 C  
ATOM    499  C   SER    67     -10.687  10.908 -33.939  1.00                 C  
ATOM    500  O   SER    67     -10.394  12.000 -34.464  1.00                 O  
ATOM    501  CB  SER    67      -9.666  10.829 -31.618  1.00                 C  
ATOM    502  OG  SER    67     -10.955  10.812 -31.029  1.00                 O  
ATOM    503  N   LYS    68     -11.832  10.263 -34.171  1.00                 N  
ATOM    504  CA  LYS    68     -12.953  10.843 -34.934  1.00                 C  
ATOM    505  C   LYS    68     -14.271  10.657 -34.197  1.00                 C  
ATOM    506  O   LYS    68     -14.620   9.521 -33.809  1.00                 O  
ATOM    507  CB  LYS    68     -13.036  10.214 -36.326  1.00                 C  
ATOM    508  CD  LYS    68     -12.010   9.905 -38.596  1.00                 C  
ATOM    509  CE  LYS    68     -10.792  10.161 -39.468  1.00                 C  
ATOM    510  CG  LYS    68     -11.830  10.495 -37.207  1.00                 C  
ATOM    511  NZ  LYS    68     -10.957   9.591 -40.834  1.00                 N  
ATOM    512  N   ASP    69     -15.012  11.757 -34.007  1.00                 N  
ATOM    513  CA  ASP    69     -16.296  11.749 -33.294  1.00                 C  
ATOM    514  C   ASP    69     -17.320  12.429 -34.182  1.00                 C  
ATOM    515  O   ASP    69     -17.079  13.518 -34.705  1.00                 O  
ATOM    516  CB  ASP    69     -16.161  12.448 -31.940  1.00                 C  
ATOM    517  CG  ASP    69     -17.416  12.332 -31.097  1.00                 C  
ATOM    518  OD1 ASP    69     -18.478  11.987 -31.657  1.00                 O  
ATOM    519  OD2 ASP    69     -17.338  12.586 -29.877  1.00                 O  
ATOM    520  N   ARG    70     -18.420  11.745 -34.458  1.00                 N  
ATOM    521  CA  ARG    70     -19.471  12.330 -35.271  1.00                 C  
ATOM    522  C   ARG    70     -20.748  12.127 -34.487  1.00                 C  
ATOM    523  O   ARG    70     -21.528  11.200 -34.725  1.00                 O  
ATOM    524  CB  ARG    70     -19.506  11.675 -36.653  1.00                 C  
ATOM    525  CD  ARG    70     -18.333  11.181 -38.816  1.00                 C  
ATOM    526  NE  ARG    70     -17.139  11.401 -39.629  1.00                 N  
ATOM    527  CG  ARG    70     -18.226  11.847 -37.455  1.00                 C  
ATOM    528  CZ  ARG    70     -16.058  10.628 -39.592  1.00                 C  
ATOM    529  NH1 ARG    70     -15.018  10.906 -40.367  1.00                 N  
ATOM    530  NH2 ARG    70     -16.019   9.580 -38.780  1.00                 N  
ATOM    531  N   GLY    71     -20.974  13.015 -33.526  1.00                 N  
ATOM    532  CA  GLY    71     -22.128  12.956 -32.644  1.00                 C  
ATOM    533  C   GLY    71     -22.959  14.225 -32.767  1.00                 C  
ATOM    534  O   GLY    71     -22.443  15.345 -32.737  1.00                 O  
ATOM    535  N   LEU    72     -24.267  14.061 -32.908  1.00                 N  
ATOM    536  CA  LEU    72     -25.176  15.194 -33.026  1.00                 C  
ATOM    537  C   LEU    72     -24.693  16.191 -34.074  1.00                 C  
ATOM    538  O   LEU    72     -24.680  17.406 -33.857  1.00                 O  
ATOM    539  CB  LEU    72     -25.336  15.895 -31.676  1.00                 C  
ATOM    540  CG  LEU    72     -25.861  15.036 -30.524  1.00                 C  
ATOM    541  CD1 LEU    72     -25.901  15.837 -29.231  1.00                 C  
ATOM    542  CD2 LEU    72     -27.242  14.487 -30.848  1.00                 C  
ATOM    543  N   LYS    73     -24.289  15.686 -35.230  1.00                 N  
ATOM    544  CA  LYS    73     -23.817  16.546 -36.308  1.00                 C  
ATOM    545  C   LYS    73     -22.593  17.374 -35.929  1.00                 C  
ATOM    546  O   LYS    73     -22.293  18.410 -36.529  1.00                 O  
ATOM    547  CB  LYS    73     -24.930  17.490 -36.767  1.00                 C  
ATOM    548  CD  LYS    73     -27.212  17.775 -37.771  1.00                 C  
ATOM    549  CE  LYS    73     -28.477  17.069 -38.233  1.00                 C  
ATOM    550  CG  LYS    73     -26.176  16.781 -37.272  1.00                 C  
ATOM    551  NZ  LYS    73     -29.529  18.034 -38.656  1.00                 N  
ATOM    552  N   CYS    74     -21.868  16.913 -34.913  1.00                 N  
ATOM    553  CA  CYS    74     -20.641  17.563 -34.472  1.00                 C  
ATOM    554  C   CYS    74     -19.516  16.632 -34.927  1.00                 C  
ATOM    555  O   CYS    74     -19.512  15.433 -34.635  1.00                 O  
ATOM    556  CB  CYS    74     -20.667  17.787 -32.959  1.00                 C  
ATOM    557  SG  CYS    74     -22.000  18.867 -32.386  1.00                 S  
ATOM    558  N   VAL    75     -18.545  17.174 -35.650  1.00                 N  
ATOM    559  CA  VAL    75     -17.447  16.373 -36.173  1.00                 C  
ATOM    560  C   VAL    75     -16.104  16.745 -35.555  1.00                 C  
ATOM    561  O   VAL    75     -15.353  17.571 -36.081  1.00                 O  
ATOM    562  CB  VAL    75     -17.342  16.491 -37.705  1.00                 C  
ATOM    563  CG1 VAL    75     -16.192  15.643 -38.227  1.00                 C  
ATOM    564  CG2 VAL    75     -18.651  16.083 -38.362  1.00                 C  
ATOM    565  N   PRO    76     -15.787  16.160 -34.328  1.00                 N  
ATOM    566  CA  PRO    76     -14.511  16.435 -33.719  1.00                 C  
ATOM    567  C   PRO    76     -13.476  15.482 -34.323  1.00                 C  
ATOM    568  O   PRO    76     -13.744  14.273 -34.539  1.00                 O  
ATOM    569  CB  PRO    76     -14.750  16.181 -32.229  1.00                 C  
ATOM    570  CD  PRO    76     -16.829  15.762 -33.337  1.00                 C  
ATOM    571  CG  PRO    76     -16.229  16.289 -32.064  1.00                 C  
ATOM    572  N   GLY    77     -12.295  16.006 -34.618  1.00                 N  
ATOM    573  CA  GLY    77     -11.187  15.146 -34.961  1.00                 C  
ATOM    574  C   GLY    77     -10.018  15.499 -34.043  1.00                 C  
ATOM    575  O   GLY    77      -9.821  16.652 -33.616  1.00                 O  
ATOM    576  N   LEU    78      -9.236  14.494 -33.730  1.00                 N  
ATOM    577  CA  LEU    78      -8.087  14.661 -32.897  1.00                 C  
ATOM    578  C   LEU    78      -6.916  13.839 -33.381  1.00                 C  
ATOM    579  O   LEU    78      -7.063  12.817 -34.063  1.00                 O  
ATOM    580  CB  LEU    78      -8.415  14.287 -31.450  1.00                 C  
ATOM    581  CG  LEU    78      -9.433  15.177 -30.734  1.00                 C  
ATOM    582  CD1 LEU    78     -10.852  14.709 -31.021  1.00                 C  
ATOM    583  CD2 LEU    78      -9.175  15.192 -29.236  1.00                 C  
ATOM    584  N   SER    79      -5.736  14.305 -33.045  1.00                 N  
ATOM    585  CA  SER    79      -4.520  13.576 -33.341  1.00                 C  
ATOM    586  C   SER    79      -3.505  13.789 -32.246  1.00                 C  
ATOM    587  O   SER    79      -3.463  14.856 -31.627  1.00                 O  
ATOM    588  CB  SER    79      -3.951  14.010 -34.693  1.00                 C  
ATOM    589  OG  SER    79      -2.756  13.309 -34.993  1.00                 O  
ATOM    590  N   ARG    80      -2.658  12.777 -32.079  1.00                 N  
ATOM    591  CA  ARG    80      -1.524  12.815 -31.166  1.00                 C  
ATOM    592  C   ARG    80      -0.827  11.481 -31.034  1.00                 C  
ATOM    593  O   ARG    80      -0.626  10.778 -32.011  1.00                 O  
ATOM    594  CB  ARG    80      -1.968  13.286 -29.780  1.00                 C  
ATOM    595  CD  ARG    80      -3.395  12.907 -27.750  1.00                 C  
ATOM    596  NE  ARG    80      -4.301  11.997 -27.053  1.00                 N  
ATOM    597  CG  ARG    80      -2.932  12.340 -29.082  1.00                 C  
ATOM    598  CZ  ARG    80      -4.862  12.257 -25.877  1.00                 C  
ATOM    599  NH1 ARG    80      -5.674  11.369 -25.319  1.00                 N  
ATOM    600  NH2 ARG    80      -4.611  13.404 -25.262  1.00                 N  
ATOM    601  N   THR    81      -0.438  11.122 -29.811  1.00                 N  
ATOM    602  CA  THR    81       0.421  10.004 -29.573  1.00                 C  
ATOM    603  C   THR    81       0.163   9.489 -28.180  1.00                 C  
ATOM    604  O   THR    81      -0.148  10.252 -27.260  1.00                 O  
ATOM    605  CB  THR    81       1.903  10.383 -29.749  1.00                 C  
ATOM    606  OG1 THR    81       2.718   9.211 -29.624  1.00                 O  
ATOM    607  CG2 THR    81       2.327  11.386 -28.687  1.00                 C  
ATOM    608  N   HIS    82       0.266   8.197 -28.062  1.00                 N  
ATOM    609  CA  HIS    82       0.212   7.508 -26.759  1.00                 C  
ATOM    610  C   HIS    82       1.514   6.780 -26.473  1.00                 C  
ATOM    611  O   HIS    82       2.165   6.193 -27.375  1.00                 O  
ATOM    612  CB  HIS    82      -0.960   6.525 -26.721  1.00                 C  
ATOM    613  CG  HIS    82      -1.100   5.802 -25.417  1.00                 C  
ATOM    614  ND1 HIS    82      -0.705   4.493 -25.246  1.00                 N  
ATOM    615  CE1 HIS    82      -0.954   4.123 -23.978  1.00                 C  
ATOM    616  CD2 HIS    82      -1.605   6.136 -24.094  1.00                 C  
ATOM    617  NE2 HIS    82      -1.494   5.103 -23.280  1.00                 N  
ATOM    618  N   THR    83       1.904   6.805 -25.216  1.00                 N  
ATOM    619  CA  THR    83       3.066   6.018 -24.727  1.00                 C  
ATOM    620  C   THR    83       2.669   5.304 -23.435  1.00                 C  
ATOM    621  O   THR    83       2.747   5.863 -22.339  1.00                 O  
ATOM    622  CB  THR    83       4.297   6.914 -24.496  1.00                 C  
ATOM    623  OG1 THR    83       4.650   7.571 -25.720  1.00                 O  
ATOM    624  CG2 THR    83       5.482   6.081 -24.032  1.00                 C  
ATOM    625  N   ASP    84       2.218   4.083 -23.600  1.00                 N  
ATOM    626  CA  ASP    84       1.671   3.294 -22.514  1.00                 C  
ATOM    627  C   ASP    84       2.718   2.949 -21.444  1.00                 C  
ATOM    628  O   ASP    84       2.362   2.596 -20.330  1.00                 O  
ATOM    629  CB  ASP    84       1.054   2.000 -23.049  1.00                 C  
ATOM    630  CG  ASP    84       2.064   1.128 -23.769  1.00                 C  
ATOM    631  OD1 ASP    84       2.673   1.608 -24.748  1.00                 O  
ATOM    632  OD2 ASP    84       2.246  -0.036 -23.355  1.00                 O  
ATOM    633  N   LYS    85       4.008   3.013 -21.804  1.00                 N  
ATOM    634  CA  LYS    85       5.094   2.849 -20.821  1.00                 C  
ATOM    635  C   LYS    85       4.929   3.768 -19.623  1.00                 C  
ATOM    636  O   LYS    85       5.255   3.374 -18.518  1.00                 O  
ATOM    637  CB  LYS    85       6.453   3.104 -21.476  1.00                 C  
ATOM    638  CD  LYS    85       8.326   2.223 -22.896  1.00                 C  
ATOM    639  CE  LYS    85       8.447   3.414 -23.832  1.00                 C  
ATOM    640  CG  LYS    85       6.888   2.019 -22.447  1.00                 C  
ATOM    641  NZ  LYS    85       9.822   3.544 -24.390  1.00                 N  
ATOM    642  N   GLN    86       4.470   4.996 -19.875  1.00                 N  
ATOM    643  CA  GLN    86       4.186   6.023 -18.861  1.00                 C  
ATOM    644  C   GLN    86       2.693   6.309 -18.633  1.00                 C  
ATOM    645  O   GLN    86       2.338   7.256 -17.945  1.00                 O  
ATOM    646  CB  GLN    86       4.871   7.341 -19.227  1.00                 C  
ATOM    647  CD  GLN    86       7.032   8.594 -19.603  1.00                 C  
ATOM    648  CG  GLN    86       6.389   7.272 -19.231  1.00                 C  
ATOM    649  OE1 GLN    86       6.602   9.654 -19.147  1.00                 O  
ATOM    650  NE2 GLN    86       8.066   8.535 -20.434  1.00                 N  
ATOM    651  N   GLY    87       1.841   5.544 -19.303  1.00                 N  
ATOM    652  CA  GLY    87       0.398   5.730 -19.276  1.00                 C  
ATOM    653  C   GLY    87      -0.002   7.059 -19.858  1.00                 C  
ATOM    654  O   GLY    87      -0.988   7.656 -19.425  1.00                 O  
ATOM    655  N   LEU    88       0.789   7.551 -20.813  1.00                 N  
ATOM    656  CA  LEU    88       0.735   8.928 -21.234  1.00                 C  
ATOM    657  C   LEU    88       0.032   9.072 -22.600  1.00                 C  
ATOM    658  O   LEU    88       0.319   8.302 -23.551  1.00                 O  
ATOM    659  CB  LEU    88       2.143   9.522 -21.307  1.00                 C  
ATOM    660  CG  LEU    88       2.242  10.978 -21.766  1.00                 C  
ATOM    661  CD1 LEU    88       1.592  11.906 -20.751  1.00                 C  
ATOM    662  CD2 LEU    88       3.693  11.373 -21.991  1.00                 C  
ATOM    663  N   TYR    89      -0.817  10.082 -22.669  1.00                 N  
ATOM    664  CA  TYR    89      -1.499  10.546 -23.896  1.00                 C  
ATOM    665  C   TYR    89      -1.299  12.018 -24.106  1.00                 C  
ATOM    666  O   TYR    89      -1.442  12.839 -23.182  1.00                 O  
ATOM    667  CB  TYR    89      -2.994  10.225 -23.832  1.00                 C  
ATOM    668  CG  TYR    89      -3.770  10.681 -25.047  1.00                 C  
ATOM    669  OH  TYR    89      -5.906  11.919 -28.393  1.00                 O  
ATOM    670  CZ  TYR    89      -5.200  11.511 -27.285  1.00                 C  
ATOM    671  CD1 TYR    89      -4.124   9.781 -26.044  1.00                 C  
ATOM    672  CE1 TYR    89      -4.833  10.188 -27.158  1.00                 C  
ATOM    673  CD2 TYR    89      -4.148  12.009 -25.192  1.00                 C  
ATOM    674  CE2 TYR    89      -4.858  12.435 -26.299  1.00                 C  
ATOM    675  N   PHE    90      -1.026  12.386 -25.367  1.00                 N  
ATOM    676  CA  PHE    90      -0.906  13.795 -25.766  1.00                 C  
ATOM    677  C   PHE    90      -1.666  13.976 -27.094  1.00                 C  
ATOM    678  O   PHE    90      -1.289  13.370 -28.094  1.00                 O  
ATOM    679  CB  PHE    90       0.566  14.192 -25.894  1.00                 C  
ATOM    680  CG  PHE    90       0.776  15.638 -26.243  1.00                 C  
ATOM    681  CZ  PHE    90       1.165  18.312 -26.893  1.00                 C  
ATOM    682  CD1 PHE    90       0.678  16.620 -25.272  1.00                 C  
ATOM    683  CE1 PHE    90       0.871  17.950 -25.592  1.00                 C  
ATOM    684  CD2 PHE    90       1.071  16.017 -27.540  1.00                 C  
ATOM    685  CE2 PHE    90       1.263  17.347 -27.861  1.00                 C  
ATOM    686  N   ASP    91      -2.733  14.763 -27.069  1.00                 N  
ATOM    687  CA  ASP    91      -3.659  14.919 -28.167  1.00                 C  
ATOM    688  C   ASP    91      -4.133  16.348 -28.305  1.00                 C  
ATOM    689  O   ASP    91      -4.287  17.076 -27.332  1.00                 O  
ATOM    690  CB  ASP    91      -4.863  13.992 -27.988  1.00                 C  
ATOM    691  CG  ASP    91      -5.695  13.867 -29.250  1.00                 C  
ATOM    692  OD1 ASP    91      -6.294  14.880 -29.668  1.00                 O  
ATOM    693  OD2 ASP    91      -5.747  12.757 -29.820  1.00                 O  
ATOM    694  N   LYS    92      -4.382  16.725 -29.538  1.00                 N  
ATOM    695  CA  LYS    92      -5.101  17.911 -29.844  1.00                 C  
ATOM    696  C   LYS    92      -6.350  17.551 -30.620  1.00                 C  
ATOM    697  O   LYS    92      -6.290  16.786 -31.580  1.00                 O  
ATOM    698  CB  LYS    92      -4.222  18.881 -30.635  1.00                 C  
ATOM    699  CD  LYS    92      -2.225  20.401 -30.687  1.00                 C  
ATOM    700  CE  LYS    92      -0.997  20.884 -29.933  1.00                 C  
ATOM    701  CG  LYS    92      -3.021  19.402 -29.863  1.00                 C  
ATOM    702  NZ  LYS    92      -0.197  21.850 -30.736  1.00                 N  
ATOM    703  N   SER    93      -7.454  18.172 -30.206  1.00                 N  
ATOM    704  CA  SER    93      -8.791  18.002 -30.801  1.00                 C  
ATOM    705  C   SER    93      -9.281  19.303 -31.368  1.00                 C  
ATOM    706  O   SER    93      -9.104  20.369 -30.739  1.00                 O  
ATOM    707  CB  SER    93      -9.777  17.467 -29.760  1.00                 C  
ATOM    708  OG  SER    93     -11.086  17.379 -30.295  1.00                 O  
ATOM    709  N   ALA    94      -9.949  19.208 -32.518  1.00                 N  
ATOM    710  CA  ALA    94     -10.587  20.300 -33.224  1.00                 C  
ATOM    711  C   ALA    94     -12.046  20.011 -33.510  1.00                 C  
ATOM    712  O   ALA    94     -12.377  18.900 -33.930  1.00                 O  
ATOM    713  CB  ALA    94      -9.856  20.588 -34.526  1.00                 C  
ATOM    714  N   PRO    95     -12.943  20.976 -33.275  1.00                 N  
ATOM    715  CA  PRO    95     -14.293  20.848 -33.758  1.00                 C  
ATOM    716  C   PRO    95     -14.245  21.168 -35.243  1.00                 C  
ATOM    717  O   PRO    95     -13.907  22.294 -35.614  1.00                 O  
ATOM    718  CB  PRO    95     -15.079  21.872 -32.937  1.00                 C  
ATOM    719  CD  PRO    95     -12.759  22.190 -32.439  1.00                 C  
ATOM    720  CG  PRO    95     -14.071  22.911 -32.572  1.00                 C  
ATOM    721  N   ASP    96     -14.577  20.210 -36.083  1.00                 N  
ATOM    722  CA  ASP    96     -14.495  20.411 -37.539  1.00                 C  
ATOM    723  C   ASP    96     -15.785  20.975 -38.184  1.00                 C  
ATOM    724  O   ASP    96     -15.866  21.139 -39.437  1.00                 O  
ATOM    725  CB  ASP    96     -14.144  19.098 -38.242  1.00                 C  
ATOM    726  CG  ASP    96     -12.738  18.627 -37.927  1.00                 C  
ATOM    727  OD1 ASP    96     -11.880  19.481 -37.617  1.00                 O  
ATOM    728  OD2 ASP    96     -12.493  17.404 -37.990  1.00                 O  
ATOM    729  N   LEU    97     -16.777  21.257 -37.363  1.00                 N  
ATOM    730  CA  LEU    97     -18.067  21.723 -37.802  1.00                 C  
ATOM    731  C   LEU    97     -18.339  23.120 -37.280  1.00                 C  
ATOM    732  O   LEU    97     -19.466  23.572 -37.384  1.00                 O  
ATOM    733  CB  LEU    97     -19.167  20.763 -37.346  1.00                 C  
ATOM    734  CG  LEU    97     -19.096  19.338 -37.900  1.00                 C  
ATOM    735  CD1 LEU    97     -20.166  18.461 -37.267  1.00                 C  
ATOM    736  CD2 LEU    97     -19.242  19.342 -39.414  1.00                 C  
ATOM    737  N   ASP    98     -17.330  23.806 -36.744  1.00                 N  
ATOM    738  CA  ASP    98     -17.535  25.155 -36.209  1.00                 C  
ATOM    739  C   ASP    98     -17.484  25.250 -34.707  1.00                 C  
ATOM    740  O   ASP    98     -16.490  24.903 -34.083  1.00                 O  
ATOM    741  CB  ASP    98     -18.879  25.718 -36.676  1.00                 C  
ATOM    742  CG  ASP    98     -18.897  26.025 -38.161  1.00                 C  
ATOM    743  OD1 ASP    98     -17.809  26.071 -38.772  1.00                 O  
ATOM    744  OD2 ASP    98     -20.000  26.219 -38.714  1.00                 O  
ATOM    745  N   LYS    99     -18.532  25.780 -34.110  1.00                 N  
ATOM    746  CA  LYS    99     -18.545  25.958 -32.656  1.00                 C  
ATOM    747  C   LYS    99     -19.023  24.641 -31.984  1.00                 C  
ATOM    748  O   LYS    99     -20.000  24.066 -32.367  1.00                 O  
ATOM    749  CB  LYS    99     -19.445  27.133 -32.268  1.00                 C  
ATOM    750  CD  LYS    99     -20.303  28.668 -30.477  1.00                 C  
ATOM    751  CE  LYS    99     -20.319  28.974 -28.989  1.00                 C  
ATOM    752  CG  LYS    99     -19.438  27.456 -30.783  1.00                 C  
ATOM    753  NZ  LYS    99     -21.160  30.162 -28.675  1.00                 N  
ATOM    754  N   ILE   100     -18.288  24.141 -31.011  1.00                 N  
ATOM    755  CA  ILE   100     -18.746  22.906 -30.329  1.00                 C  
ATOM    756  C   ILE   100     -19.978  23.251 -29.491  1.00                 C  
ATOM    757  O   ILE   100     -19.943  24.256 -28.776  1.00                 O  
ATOM    758  CB  ILE   100     -17.630  22.293 -29.463  1.00                 C  
ATOM    759  CD1 ILE   100     -16.894  20.108 -28.376  1.00                 C  
ATOM    760  CG1 ILE   100     -18.032  20.895 -28.987  1.00                 C  
ATOM    761  CG2 ILE   100     -17.292  23.213 -28.300  1.00                 C  
ATOM    762  N   THR   101     -21.105  22.499 -29.645  1.00                 N  
ATOM    763  CA  THR   101     -22.338  22.840 -28.923  1.00                 C  
ATOM    764  C   THR   101     -22.399  22.378 -27.431  1.00                 C  
ATOM    765  O   THR   101     -23.364  22.665 -26.759  1.00                 O  
ATOM    766  CB  THR   101     -23.581  22.257 -29.621  1.00                 C  
ATOM    767  OG1 THR   101     -23.474  20.829 -29.677  1.00                 O  
ATOM    768  CG2 THR   101     -23.695  22.792 -31.040  1.00                 C  
ATOM    769  N   GLN   102     -21.369  21.676 -26.977  1.00                 N  
ATOM    770  CA  GLN   102     -21.219  21.244 -25.608  1.00                 C  
ATOM    771  C   GLN   102     -19.821  21.630 -25.122  1.00                 C  
ATOM    772  O   GLN   102     -18.916  21.904 -25.914  1.00                 O  
ATOM    773  CB  GLN   102     -21.452  19.736 -25.493  1.00                 C  
ATOM    774  CD  GLN   102     -23.042  17.794 -25.772  1.00                 C  
ATOM    775  CG  GLN   102     -22.847  19.291 -25.901  1.00                 C  
ATOM    776  OE1 GLN   102     -22.166  17.010 -26.137  1.00                 O  
ATOM    777  NE2 GLN   102     -24.196  17.391 -25.252  1.00                 N  
ATOM    778  N   ARG   103     -19.596  21.674 -23.785  1.00                 N  
ATOM    779  CA  ARG   103     -18.245  21.974 -23.304  1.00                 C  
ATOM    780  C   ARG   103     -17.262  20.852 -23.586  1.00                 C  
ATOM    781  O   ARG   103     -17.584  19.680 -23.455  1.00                 O  
ATOM    782  CB  ARG   103     -18.263  22.263 -21.802  1.00                 C  
ATOM    783  CD  ARG   103     -16.566  24.097 -21.567  1.00                 C  
ATOM    784  NE  ARG   103     -17.460  25.044 -20.904  1.00                 N  
ATOM    785  CG  ARG   103     -16.911  22.656 -21.229  1.00                 C  
ATOM    786  CZ  ARG   103     -17.559  26.329 -21.227  1.00                 C  
ATOM    787  NH1 ARG   103     -18.400  27.115 -20.568  1.00                 N  
ATOM    788  NH2 ARG   103     -16.818  26.826 -22.208  1.00                 N  
ATOM    789  N   PHE   104     -16.068  21.220 -23.994  1.00                 N  
ATOM    790  CA  PHE   104     -15.010  20.245 -24.213  1.00                 C  
ATOM    791  C   PHE   104     -14.828  19.249 -23.060  1.00                 C  
ATOM    792  O   PHE   104     -14.609  18.085 -23.337  1.00                 O  
ATOM    793  CB  PHE   104     -13.675  20.950 -24.460  1.00                 C  
ATOM    794  CG  PHE   104     -12.517  20.010 -24.636  1.00                 C  
ATOM    795  CZ  PHE   104     -10.372  18.271 -24.957  1.00                 C  
ATOM    796  CD1 PHE   104     -12.297  19.379 -25.848  1.00                 C  
ATOM    797  CE1 PHE   104     -11.232  18.513 -26.011  1.00                 C  
ATOM    798  CD2 PHE   104     -11.647  19.756 -23.591  1.00                 C  
ATOM    799  CE2 PHE   104     -10.581  18.891 -23.753  1.00                 C  
ATOM    800  N   ASP   105     -14.798  19.705 -21.776  1.00                 N  
ATOM    801  CA  ASP   105     -14.511  18.726 -20.702  1.00                 C  
ATOM    802  C   ASP   105     -15.537  17.582 -20.659  1.00                 C  
ATOM    803  O   ASP   105     -15.182  16.498 -20.191  1.00                 O  
ATOM    804  CB  ASP   105     -14.471  19.421 -19.340  1.00                 C  
ATOM    805  CG  ASP   105     -13.237  20.285 -19.163  1.00                 C  
ATOM    806  OD1 ASP   105     -12.290  20.139 -19.964  1.00                 O  
ATOM    807  OD2 ASP   105     -13.218  21.107 -18.223  1.00                 O  
ATOM    808  N   ILE   106     -16.754  17.820 -21.145  1.00                 N  
ATOM    809  CA  ILE   106     -17.823  16.763 -21.174  1.00                 C  
ATOM    810  C   ILE   106     -17.533  15.648 -22.201  1.00                 C  
ATOM    811  O   ILE   106     -18.162  14.600 -22.129  1.00                 O  
ATOM    812  CB  ILE   106     -19.207  17.368 -21.472  1.00                 C  
ATOM    813  CD1 ILE   106     -20.878  19.097 -20.626  1.00                 C  
ATOM    814  CG1 ILE   106     -19.665  18.251 -20.309  1.00                 C  
ATOM    815  CG2 ILE   106     -20.214  16.270 -21.781  1.00                 C  
ATOM    816  N   ILE   107     -16.637  15.913 -23.166  1.00                 N  
ATOM    817  CA  ILE   107     -16.271  14.927 -24.178  1.00                 C  
ATOM    818  C   ILE   107     -14.955  14.203 -23.872  1.00                 C  
ATOM    819  O   ILE   107     -14.562  13.292 -24.607  1.00                 O  
ATOM    820  CB  ILE   107     -16.167  15.565 -25.576  1.00                 C  
ATOM    821  CD1 ILE   107     -14.700  17.086 -27.002  1.00                 C  
ATOM    822  CG1 ILE   107     -15.032  16.590 -25.611  1.00                 C  
ATOM    823  CG2 ILE   107     -17.498  16.179 -25.981  1.00                 C  
ATOM    824  N   ARG   108     -14.220  14.627 -22.834  1.00                 N  
ATOM    825  CA  ARG   108     -12.933  14.002 -22.551  1.00                 C  
ATOM    826  C   ARG   108     -13.003  12.489 -22.419  1.00                 C  
ATOM    827  O   ARG   108     -12.216  11.749 -23.057  1.00                 O  
ATOM    828  CB  ARG   108     -12.328  14.577 -21.269  1.00                 C  
ATOM    829  CD  ARG   108     -11.241  16.513 -20.098  1.00                 C  
ATOM    830  NE  ARG   108     -10.824  17.910 -20.190  1.00                 N  
ATOM    831  CG  ARG   108     -11.832  16.008 -21.404  1.00                 C  
ATOM    832  CZ  ARG   108      -9.645  18.308 -20.659  1.00                 C  
ATOM    833  NH1 ARG   108      -9.352  19.600 -20.705  1.00                 N  
ATOM    834  NH2 ARG   108      -8.763  17.412 -21.080  1.00                 N  
ATOM    835  N   LEU   109     -13.928  11.977 -21.619  1.00                 N  
ATOM    836  CA  LEU   109     -13.894  10.555 -21.411  1.00                 C  
ATOM    837  C   LEU   109     -14.275   9.812 -22.706  1.00                 C  
ATOM    838  O   LEU   109     -13.883   8.696 -22.903  1.00                 O  
ATOM    839  CB  LEU   109     -14.834  10.158 -20.271  1.00                 C  
ATOM    840  CG  LEU   109     -14.858   8.674 -19.898  1.00                 C  
ATOM    841  CD1 LEU   109     -13.477   8.206 -19.465  1.00                 C  
ATOM    842  CD2 LEU   109     -15.875   8.412 -18.798  1.00                 C  
ATOM    843  N   TYR   110     -15.117  10.416 -23.522  1.00                 N  
ATOM    844  CA  TYR   110     -15.483   9.823 -24.832  1.00                 C  
ATOM    845  C   TYR   110     -14.344   9.775 -25.812  1.00                 C  
ATOM    846  O   TYR   110     -14.072   8.746 -26.464  1.00                 O  
ATOM    847  CB  TYR   110     -16.642  10.596 -25.465  1.00                 C  
ATOM    848  CG  TYR   110     -17.960  10.423 -24.743  1.00                 C  
ATOM    849  OH  TYR   110     -21.580   9.964 -22.751  1.00                 O  
ATOM    850  CZ  TYR   110     -20.382  10.115 -23.411  1.00                 C  
ATOM    851  CD1 TYR   110     -18.395  11.368 -23.823  1.00                 C  
ATOM    852  CE1 TYR   110     -19.598  11.219 -23.159  1.00                 C  
ATOM    853  CD2 TYR   110     -18.763   9.317 -24.985  1.00                 C  
ATOM    854  CE2 TYR   110     -19.969   9.151 -24.330  1.00                 C  
ATOM    855  N   PHE   111     -13.161  10.339 -25.484  1.00                 N  
ATOM    856  CA  PHE   111     -12.018  10.322 -26.396  1.00                 C  
ATOM    857  C   PHE   111     -10.967   9.244 -26.095  1.00                 C  
ATOM    858  O   PHE   111     -10.118   8.939 -26.937  1.00                 O  
ATOM    859  CB  PHE   111     -11.314  11.681 -26.399  1.00                 C  
ATOM    860  CG  PHE   111     -12.155  12.797 -26.948  1.00                 C  
ATOM    861  CZ  PHE   111     -13.708  14.869 -27.961  1.00                 C  
ATOM    862  CD1 PHE   111     -13.235  12.530 -27.771  1.00                 C  
ATOM    863  CE1 PHE   111     -14.009  13.557 -28.277  1.00                 C  
ATOM    864  CD2 PHE   111     -11.867  14.115 -26.642  1.00                 C  
ATOM    865  CE2 PHE   111     -12.640  15.143 -27.147  1.00                 C  
ATOM    866  N   ASP   112     -10.992   8.646 -24.907  1.00                 N  
ATOM    867  CA  ASP   112     -10.012   7.604 -24.565  1.00                 C  
ATOM    868  C   ASP   112      -8.649   8.032 -25.087  1.00                 C  
ATOM    869  O   ASP   112      -8.065   7.383 -25.959  1.00                 O  
ATOM    870  CB  ASP   112     -10.437   6.256 -25.150  1.00                 C  
ATOM    871  CG  ASP   112      -9.647   5.096 -24.576  1.00                 C  
ATOM    872  OD1 ASP   112      -9.156   5.220 -23.434  1.00                 O  
ATOM    873  OD2 ASP   112      -9.519   4.064 -25.267  1.00                 O  
ATOM    874  N   LYS   113      -8.109   9.138 -24.566  1.00                 N  
ATOM    875  CA  LYS   113      -6.812   9.646 -25.010  1.00                 C  
ATOM    876  C   LYS   113      -5.600   8.847 -24.568  1.00                 C  
ATOM    877  O   LYS   113      -4.501   8.995 -25.109  1.00                 O  
ATOM    878  CB  LYS   113      -6.610  11.086 -24.535  1.00                 C  
ATOM    879  CD  LYS   113      -7.267  13.503 -24.694  1.00                 C  
ATOM    880  CE  LYS   113      -8.164  14.517 -25.386  1.00                 C  
ATOM    881  CG  LYS   113      -7.523  12.096 -25.210  1.00                 C  
ATOM    882  NZ  LYS   113      -7.941  15.897 -24.873  1.00                 N  
ATOM    883  N   SER   114      -5.772   7.978 -23.573  1.00                 N  
ATOM    884  CA  SER   114      -4.641   7.206 -23.078  1.00                 C  
ATOM    885  C   SER   114      -4.895   5.716 -23.038  1.00                 C  
ATOM    886  O   SER   114      -6.033   5.241 -23.012  1.00                 O  
ATOM    887  CB  SER   114      -4.245   7.674 -21.676  1.00                 C  
ATOM    888  OG  SER   114      -3.169   6.906 -21.167  1.00                 O  
ATOM    889  N   ALA   115      -3.809   4.956 -23.033  1.00                 N  
ATOM    890  CA  ALA   115      -3.897   3.518 -22.848  1.00                 C  
ATOM    891  C   ALA   115      -3.170   3.461 -21.510  1.00                 C  
ATOM    892  O   ALA   115      -1.957   3.674 -21.431  1.00                 O  
ATOM    893  CB  ALA   115      -3.256   2.792 -24.021  1.00                 C  
ATOM    894  N   PRO   116      -3.889   3.174 -20.433  1.00                 N  
ATOM    895  CA  PRO   116      -3.300   3.147 -19.094  1.00                 C  
ATOM    896  C   PRO   116      -2.251   2.081 -18.822  1.00                 C  
ATOM    897  O   PRO   116      -2.404   0.904 -19.162  1.00                 O  
ATOM    898  CB  PRO   116      -4.495   2.913 -18.168  1.00                 C  
ATOM    899  CD  PRO   116      -5.310   2.772 -20.415  1.00                 C  
ATOM    900  CG  PRO   116      -5.504   2.227 -19.028  1.00                 C  
ATOM    901  N   ASP   117      -1.121   2.448 -18.221  1.00                 N  
ATOM    902  CA  ASP   117      -0.003   1.652 -17.765  1.00                 C  
ATOM    903  C   ASP   117      -0.481   0.606 -16.765  1.00                 C  
ATOM    904  O   ASP   117      -0.972   0.951 -15.697  1.00                 O  
ATOM    905  CB  ASP   117       1.071   2.545 -17.141  1.00                 C  
ATOM    906  CG  ASP   117       2.314   1.772 -16.747  1.00                 C  
ATOM    907  OD1 ASP   117       2.273   0.524 -16.779  1.00                 O  
ATOM    908  OD2 ASP   117       3.330   2.414 -16.406  1.00                 O  
ATOM    909  N   LEU   118      -0.374  -0.658 -17.126  1.00                 N  
ATOM    910  CA  LEU   118      -0.661  -1.756 -16.242  1.00                 C  
ATOM    911  C   LEU   118       0.707  -2.231 -15.711  1.00                 C  
ATOM    912  O   LEU   118       1.571  -2.602 -16.516  1.00                 O  
ATOM    913  CB  LEU   118      -1.428  -2.854 -16.982  1.00                 C  
ATOM    914  CG  LEU   118      -2.930  -2.626 -17.164  1.00                 C  
ATOM    915  CD1 LEU   118      -3.187  -1.413 -18.045  1.00                 C  
ATOM    916  CD2 LEU   118      -3.592  -3.861 -17.757  1.00                 C  
ATOM    917  N   GLU   119       0.902  -2.182 -14.375  1.00                 N  
ATOM    918  CA  GLU   119       2.189  -2.605 -13.819  1.00                 C  
ATOM    919  C   GLU   119       2.448  -4.080 -14.052  1.00                 C  
ATOM    920  O   GLU   119       1.522  -4.848 -14.350  1.00                 O  
ATOM    921  CB  GLU   119       2.251  -2.302 -12.321  1.00                 C  
ATOM    922  CD  GLU   119       0.813  -0.266 -11.910  1.00                 C  
ATOM    923  CG  GLU   119       2.223  -0.820 -11.985  1.00                 C  
ATOM    924  OE1 GLU   119      -0.141  -1.037 -12.146  1.00                 O  
ATOM    925  OE2 GLU   119       0.663   0.938 -11.614  1.00                 O  
ATOM    926  N   LYS   120       3.705  -4.485 -13.925  1.00                 N  
ATOM    927  CA  LYS   120       4.082  -5.832 -14.276  1.00                 C  
ATOM    928  C   LYS   120       3.207  -6.872 -13.593  1.00                 C  
ATOM    929  O   LYS   120       2.864  -7.864 -14.203  1.00                 O  
ATOM    930  CB  LYS   120       5.548  -6.088 -13.922  1.00                 C  
ATOM    931  CD  LYS   120       7.521  -7.638 -13.975  1.00                 C  
ATOM    932  CE  LYS   120       8.007  -9.039 -14.310  1.00                 C  
ATOM    933  CG  LYS   120       6.044  -7.476 -14.294  1.00                 C  
ATOM    934  NZ  LYS   120       9.454  -9.213 -14.003  1.00                 N  
ATOM    935  N   ILE   121       2.853  -6.677 -12.328  1.00                 N  
ATOM    936  CA  ILE   121       2.099  -7.719 -11.646  1.00                 C  
ATOM    937  C   ILE   121       0.644  -7.791 -12.115  1.00                 C  
ATOM    938  O   ILE   121      -0.063  -8.768 -11.812  1.00                 O  
ATOM    939  CB  ILE   121       2.126  -7.527 -10.118  1.00                 C  
ATOM    940  CD1 ILE   121       1.208  -6.067  -8.241  1.00                 C  
ATOM    941  CG1 ILE   121       1.417  -6.228  -9.731  1.00                 C  
ATOM    942  CG2 ILE   121       3.556  -7.568  -9.602  1.00                 C  
ATOM    943  N   THR   122       0.221  -6.788 -12.884  1.00                 N  
ATOM    944  CA  THR   122      -1.135  -6.743 -13.423  1.00                 C  
ATOM    945  C   THR   122      -1.326  -6.956 -14.941  1.00                 C  
ATOM    946  O   THR   122      -2.432  -6.743 -15.468  1.00                 O  
ATOM    947  CB  THR   122      -1.822  -5.401 -13.110  1.00                 C  
ATOM    948  OG1 THR   122      -1.066  -4.328 -13.685  1.00                 O  
ATOM    949  CG2 THR   122      -1.909  -5.184 -11.607  1.00                 C  
ATOM    950  N   ARG   123      -0.301  -7.444 -15.614  1.00                 N  
ATOM    951  CA  ARG   123      -0.306  -7.562 -17.059  1.00                 C  
ATOM    952  C   ARG   123      -1.396  -8.469 -17.601  1.00                 C  
ATOM    953  O   ARG   123      -1.923  -8.260 -18.706  1.00                 O  
ATOM    954  CB  ARG   123       1.046  -8.075 -17.559  1.00                 C  
ATOM    955  CD  ARG   123       3.497  -7.660 -17.904  1.00                 C  
ATOM    956  NE  ARG   123       3.976  -8.741 -17.047  1.00                 N  
ATOM    957  CG  ARG   123       2.183  -7.079 -17.406  1.00                 C  
ATOM    958  CZ  ARG   123       5.011  -9.522 -17.338  1.00                 C  
ATOM    959  NH1 ARG   123       5.376 -10.481 -16.498  1.00                 N  
ATOM    960  NH2 ARG   123       5.680  -9.343 -18.469  1.00                 N  
ATOM    961  N   ARG   124      -1.731  -9.474 -16.814  1.00                 N  
ATOM    962  CA  ARG   124      -2.772 -10.446 -17.171  1.00                 C  
ATOM    963  C   ARG   124      -4.203  -9.884 -17.006  1.00                 C  
ATOM    964  O   ARG   124      -5.175 -10.548 -17.354  1.00                 O  
ATOM    965  CB  ARG   124      -2.632 -11.715 -16.327  1.00                 C  
ATOM    966  CD  ARG   124      -1.295 -13.756 -15.739  1.00                 C  
ATOM    967  NE  ARG   124      -0.067 -14.513 -15.970  1.00                 N  
ATOM    968  CG  ARG   124      -1.372 -12.515 -16.614  1.00                 C  
ATOM    969  CZ  ARG   124       0.237 -15.649 -15.352  1.00                 C  
ATOM    970  NH1 ARG   124       1.378 -16.268 -15.626  1.00                 N  
ATOM    971  NH2 ARG   124      -0.599 -16.163 -14.460  1.00                 N  
ATOM    972  N   GLN   125      -4.330  -8.669 -16.499  1.00                 N  
ATOM    973  CA  GLN   125      -5.631  -8.028 -16.301  1.00                 C  
ATOM    974  C   GLN   125      -5.899  -6.882 -17.279  1.00                 C  
ATOM    975  O   GLN   125      -6.829  -6.119 -17.041  1.00                 O  
ATOM    976  CB  GLN   125      -5.754  -7.496 -14.872  1.00                 C  
ATOM    977  CD  GLN   125      -5.850  -8.013 -12.401  1.00                 C  
ATOM    978  CG  GLN   125      -5.728  -8.577 -13.803  1.00                 C  
ATOM    979  OE1 GLN   125      -6.919  -7.558 -11.996  1.00                 O  
ATOM    980  NE2 GLN   125      -4.752  -8.043 -11.655  1.00                 N  
ATOM    981  N   LEU   126      -5.027  -6.730 -18.293  1.00                 N  
ATOM    982  CA  LEU   126      -5.109  -5.656 -19.290  1.00                 C  
ATOM    983  C   LEU   126      -5.891  -6.151 -20.521  1.00                 C  
ATOM    984  O   LEU   126      -5.341  -6.608 -21.550  1.00                 O  
ATOM    985  CB  LEU   126      -3.708  -5.185 -19.687  1.00                 C  
ATOM    986  CG  LEU   126      -3.639  -4.053 -20.714  1.00                 C  
ATOM    987  CD1 LEU   126      -4.276  -2.787 -20.162  1.00                 C  
ATOM    988  CD2 LEU   126      -2.199  -3.786 -21.123  1.00                 C  
ATOM    989  N   LEU   127      -7.202  -6.031 -20.389  1.00                 N  
ATOM    990  CA  LEU   127      -8.122  -6.354 -21.482  1.00                 C  
ATOM    991  C   LEU   127      -7.828  -5.597 -22.752  1.00                 C  
ATOM    992  O   LEU   127      -7.838  -6.166 -23.854  1.00                 O  
ATOM    993  CB  LEU   127      -9.568  -6.078 -21.064  1.00                 C  
ATOM    994  CG  LEU   127     -10.640  -6.329 -22.127  1.00                 C  
ATOM    995  CD1 LEU   127     -10.648  -7.790 -22.548  1.00                 C  
ATOM    996  CD2 LEU   127     -12.012  -5.918 -21.614  1.00                 C  
ATOM    997  N   ARG   128      -7.662  -4.296 -22.578  1.00                 N  
ATOM    998  CA  ARG   128      -7.666  -3.320 -23.673  1.00                 C  
ATOM    999  C   ARG   128      -6.560  -3.628 -24.677  1.00                 C  
ATOM   1000  O   ARG   128      -6.804  -3.641 -25.881  1.00                 O  
ATOM   1001  CB  ARG   128      -7.504  -1.900 -23.126  1.00                 C  
ATOM   1002  CD  ARG   128      -8.486   0.021 -21.843  1.00                 C  
ATOM   1003  NE  ARG   128      -8.244   1.007 -22.894  1.00                 N  
ATOM   1004  CG  ARG   128      -8.735  -1.367 -22.411  1.00                 C  
ATOM   1005  CZ  ARG   128      -9.203   1.657 -23.543  1.00                 C  
ATOM   1006  NH1 ARG   128      -8.889   2.537 -24.485  1.00                 N  
ATOM   1007  NH2 ARG   128     -10.476   1.428 -23.249  1.00                 N  
ATOM   1008  N   LYS   129      -5.341  -3.885 -24.189  1.00                 N  
ATOM   1009  CA  LYS   129      -4.230  -4.262 -25.121  1.00                 C  
ATOM   1010  C   LYS   129      -4.379  -5.669 -25.666  1.00                 C  
ATOM   1011  O   LYS   129      -3.964  -5.916 -26.814  1.00                 O  
ATOM   1012  CB  LYS   129      -2.876  -4.132 -24.421  1.00                 C  
ATOM   1013  CD  LYS   129      -2.411  -1.760 -25.094  1.00                 C  
ATOM   1014  CE  LYS   129      -2.064  -0.362 -24.607  1.00                 C  
ATOM   1015  CG  LYS   129      -2.562  -2.728 -23.932  1.00                 C  
ATOM   1016  NZ  LYS   129      -1.913   0.598 -25.735  1.00                 N  
ATOM   1017  N   PRO   130     -25.582  22.636 -22.437  1.00                 N  
ATOM   1018  CA  PRO   130     -25.928  23.495 -23.595  1.00                 C  
ATOM   1019  C   PRO   130     -25.675  24.985 -23.288  1.00                 C  
ATOM   1020  O   PRO   130     -25.422  25.758 -24.225  1.00                 O  
ATOM   1021  CB  PRO   130     -27.414  23.219 -23.830  1.00                 C  
ATOM   1022  CD  PRO   130     -26.742  21.746 -22.067  1.00                 C  
ATOM   1023  CG  PRO   130     -27.633  21.852 -23.273  1.00                 C  
ATOM   1024  N   VAL   131     -25.719  25.369 -22.003  1.00                 N  
ATOM   1025  CA  VAL   131     -25.441  26.766 -21.576  1.00                 C  
ATOM   1026  C   VAL   131     -23.969  27.122 -21.397  1.00                 C  
ATOM   1027  O   VAL   131     -23.636  28.263 -21.019  1.00                 O  
ATOM   1028  CB  VAL   131     -26.155  27.105 -20.254  1.00                 C  
ATOM   1029  CG1 VAL   131     -27.659  26.940 -20.404  1.00                 C  
ATOM   1030  CG2 VAL   131     -25.629  26.231 -19.126  1.00                 C  
ATOM   1031  N   LYS   132     -23.073  26.152 -21.630  1.00                 N  
ATOM   1032  CA  LYS   132     -21.637  26.303 -21.443  1.00                 C  
ATOM   1033  C   LYS   132     -21.220  26.973 -20.123  1.00                 C  
ATOM   1034  O   LYS   132     -20.475  27.977 -20.119  1.00                 O  
ATOM   1035  CB  LYS   132     -21.029  27.108 -22.593  1.00                 C  
ATOM   1036  CD  LYS   132     -20.578  27.318 -25.053  1.00                 C  
ATOM   1037  CE  LYS   132     -20.697  26.645 -26.411  1.00                 C  
ATOM   1038  CG  LYS   132     -21.233  26.484 -23.964  1.00                 C  
ATOM   1039  NZ  LYS   132     -22.110  26.584 -26.878  1.00                 N  
ATOM   1040  N   MET   133     -21.599  26.355 -19.012  1.00                 N  
ATOM   1041  CA  MET   133     -21.337  26.906 -17.689  1.00                 C  
ATOM   1042  C   MET   133     -20.257  26.132 -16.929  1.00                 C  
ATOM   1043  O   MET   133     -20.002  26.400 -15.757  1.00                 O  
ATOM   1044  CB  MET   133     -22.620  26.930 -16.855  1.00                 C  
ATOM   1045  SD  MET   133     -23.216  29.557 -17.501  1.00                 S  
ATOM   1046  CE  MET   133     -23.173  29.979 -15.761  1.00                 C  
ATOM   1047  CG  MET   133     -23.710  27.825 -17.420  1.00                 C  
ATOM   1048  N   SER   134     -19.547  25.224 -17.624  1.00                 N  
ATOM   1049  CA  SER   134     -18.492  24.446 -17.018  1.00                 C  
ATOM   1050  C   SER   134     -17.138  25.088 -17.179  1.00                 C  
ATOM   1051  O   SER   134     -16.850  25.654 -18.231  1.00                 O  
ATOM   1052  CB  SER   134     -18.458  23.036 -17.611  1.00                 C  
ATOM   1053  OG  SER   134     -17.363  22.295 -17.102  1.00                 O  
ATOM   1054  N   GLY   135     -16.287  24.970 -16.158  1.00                 N  
ATOM   1055  CA  GLY   135     -14.892  25.403 -16.234  1.00                 C  
ATOM   1056  C   GLY   135     -14.111  24.565 -17.264  1.00                 C  
ATOM   1057  O   GLY   135     -14.394  23.385 -17.440  1.00                 O  
ATOM   1058  N   VAL   136     -13.146  25.171 -17.935  1.00                 N  
ATOM   1059  CA  VAL   136     -12.330  24.437 -18.884  1.00                 C  
ATOM   1060  C   VAL   136     -11.166  23.691 -18.245  1.00                 C  
ATOM   1061  O   VAL   136     -10.991  22.482 -18.434  1.00                 O  
ATOM   1062  CB  VAL   136     -11.768  25.362 -19.979  1.00                 C  
ATOM   1063  CG1 VAL   136     -10.779  24.610 -20.857  1.00                 C  
ATOM   1064  CG2 VAL   136     -12.896  25.942 -20.818  1.00                 C  
ATOM   1065  N   LEU   137     -10.332  24.400 -17.508  1.00                 N  
ATOM   1066  CA  LEU   137      -9.204  23.765 -16.853  1.00                 C  
ATOM   1067  C   LEU   137      -9.068  24.277 -15.444  1.00                 C  
ATOM   1068  O   LEU   137      -9.146  23.478 -14.525  1.00                 O  
ATOM   1069  CB  LEU   137      -7.917  24.012 -17.643  1.00                 C  
ATOM   1070  CG  LEU   137      -7.874  23.446 -19.063  1.00                 C  
ATOM   1071  CD1 LEU   137      -6.627  23.920 -19.793  1.00                 C  
ATOM   1072  CD2 LEU   137      -7.926  21.926 -19.038  1.00                 C  
ATOM   1073  N   LEU   138       1.348  21.352 -11.158  1.00                 N  
ATOM   1074  CA  LEU   138       2.393  21.322 -12.178  1.00                 C  
ATOM   1075  C   LEU   138       1.885  21.782 -13.542  1.00                 C  
ATOM   1076  O   LEU   138       0.775  21.449 -13.946  1.00                 O  
ATOM   1077  CB  LEU   138       2.981  19.915 -12.302  1.00                 C  
ATOM   1078  CG  LEU   138       3.758  19.396 -11.091  1.00                 C  
ATOM   1079  CD1 LEU   138       4.152  17.940 -11.289  1.00                 C  
ATOM   1080  CD2 LEU   138       4.992  20.248 -10.838  1.00                 C  
ATOM   1081  N   THR   139       2.714  22.559 -14.228  1.00                 N  
ATOM   1082  CA  THR   139       2.550  22.876 -15.624  1.00                 C  
ATOM   1083  C   THR   139       2.960  21.676 -16.452  1.00                 C  
ATOM   1084  O   THR   139       3.574  20.751 -15.939  1.00                 O  
ATOM   1085  CB  THR   139       3.374  24.115 -16.022  1.00                 C  
ATOM   1086  OG1 THR   139       4.769  23.844 -15.839  1.00                 O  
ATOM   1087  CG2 THR   139       2.993  25.308 -15.159  1.00                 C  
ATOM   1088  N   THR   140       3.696  21.910 -17.550  1.00                 N  
ATOM   1089  CA  THR   140       4.167  20.856 -18.454  1.00                 C  
ATOM   1090  C   THR   140       5.348  20.093 -17.869  1.00                 C  
ATOM   1091  O   THR   140       6.403  19.946 -18.492  1.00                 O  
ATOM   1092  CB  THR   140       4.571  21.428 -19.826  1.00                 C  
ATOM   1093  OG1 THR   140       5.554  22.454 -19.648  1.00                 O  
ATOM   1094  CG2 THR   140       3.363  22.028 -20.529  1.00                 C  
ATOM   1095  N   ALA   141       5.176  19.595 -16.649  1.00                 N  
ATOM   1096  CA  ALA   141       6.227  18.847 -15.972  1.00                 C  
ATOM   1097  C   ALA   141       6.824  17.780 -16.883  1.00                 C  
ATOM   1098  O   ALA   141       8.035  17.547 -16.911  1.00                 O  
ATOM   1099  CB  ALA   141       5.688  18.205 -14.703  1.00                 C  
ATOM   1100  N   GLN   142       5.961  17.116 -17.647  1.00                 N  
ATOM   1101  CA  GLN   142       6.353  16.043 -18.557  1.00                 C  
ATOM   1102  C   GLN   142       7.473  16.354 -19.550  1.00                 C  
ATOM   1103  O   GLN   142       8.214  15.465 -19.977  1.00                 O  
ATOM   1104  CB  GLN   142       5.151  15.569 -19.376  1.00                 C  
ATOM   1105  CD  GLN   142       5.781  13.126 -19.480  1.00                 C  
ATOM   1106  CG  GLN   142       5.441  14.374 -20.270  1.00                 C  
ATOM   1107  OE1 GLN   142       5.054  12.741 -18.564  1.00                 O  
ATOM   1108  NE2 GLN   142       6.891  12.488 -19.834  1.00                 N  
ATOM   1109  N   ALA   143       7.621  17.616 -19.936  1.00                 N  
ATOM   1110  CA  ALA   143       8.664  17.969 -20.897  1.00                 C  
ATOM   1111  C   ALA   143      10.056  18.047 -20.275  1.00                 C  
ATOM   1112  O   ALA   143      11.075  18.047 -20.971  1.00                 O  
ATOM   1113  CB  ALA   143       8.344  19.299 -21.561  1.00                 C  
ATOM   1114  N   ASN   144      10.121  18.115 -18.947  1.00                 N  
ATOM   1115  CA  ASN   144      11.401  18.187 -18.239  1.00                 C  
ATOM   1116  C   ASN   144      11.852  16.789 -17.807  1.00                 C  
ATOM   1117  O   ASN   144      11.145  16.080 -17.086  1.00                 O  
ATOM   1118  CB  ASN   144      11.295  19.126 -17.035  1.00                 C  
ATOM   1119  CG  ASN   144      12.622  19.317 -16.328  1.00                 C  
ATOM   1120  OD1 ASN   144      13.376  18.363 -16.132  1.00                 O  
ATOM   1121  ND2 ASN   144      12.912  20.554 -15.941  1.00                 N  
ATOM   1122  N   GLU   145      13.049  16.366 -18.243  1.00                 N  
ATOM   1123  CA  GLU   145      13.586  15.044 -17.902  1.00                 C  
ATOM   1124  C   GLU   145      14.237  14.948 -16.529  1.00                 C  
ATOM   1125  O   GLU   145      14.916  15.865 -16.059  1.00                 O  
ATOM   1126  CB  GLU   145      14.615  14.599 -18.943  1.00                 C  
ATOM   1127  CD  GLU   145      15.075  13.890 -21.324  1.00                 C  
ATOM   1128  CG  GLU   145      14.033  14.360 -20.327  1.00                 C  
ATOM   1129  OE1 GLU   145      16.144  13.414 -20.886  1.00                 O  
ATOM   1130  OE2 GLU   145      14.823  13.998 -22.542  1.00                 O  
ATOM   1131  N   PHE   146      13.990  13.910 -15.859  1.00                 N  
ATOM   1132  CA  PHE   146      14.683  13.526 -14.615  1.00                 C  
ATOM   1133  C   PHE   146      14.406  12.054 -14.281  1.00                 C  
ATOM   1134  O   PHE   146      15.329  11.272 -14.015  1.00                 O  
ATOM   1135  CB  PHE   146      14.247  14.428 -13.459  1.00                 C  
ATOM   1136  CG  PHE   146      14.932  14.119 -12.158  1.00                 C  
ATOM   1137  CZ  PHE   146      16.192  13.544  -9.748  1.00                 C  
ATOM   1138  CD1 PHE   146      16.228  14.543 -11.923  1.00                 C  
ATOM   1139  CE1 PHE   146      16.857  14.259 -10.726  1.00                 C  
ATOM   1140  CD2 PHE   146      14.279  13.404 -11.169  1.00                 C  
ATOM   1141  CE2 PHE   146      14.909  13.119  -9.972  1.00                 C  
ATOM   1142  N   PHE   147      13.129  11.656 -14.386  1.00                 N  
ATOM   1143  CA  PHE   147      12.741  10.251 -14.161  1.00                 C  
ATOM   1144  C   PHE   147      13.508   9.317 -15.062  1.00                 C  
ATOM   1145  O   PHE   147      13.928   8.239 -14.652  1.00                 O  
ATOM   1146  CB  PHE   147      11.238  10.069 -14.380  1.00                 C  
ATOM   1147  CG  PHE   147      10.759   8.663 -14.155  1.00                 C  
ATOM   1148  CZ  PHE   147       9.872   6.060 -13.746  1.00                 C  
ATOM   1149  CD1 PHE   147      10.560   8.181 -12.873  1.00                 C  
ATOM   1150  CE1 PHE   147      10.119   6.887 -12.667  1.00                 C  
ATOM   1151  CD2 PHE   147      10.507   7.823 -15.225  1.00                 C  
ATOM   1152  CE2 PHE   147      10.066   6.529 -15.019  1.00                 C  
ATOM   1153  N   ASP   148      13.700   9.725 -16.326  1.00                 N  
ATOM   1154  CA  ASP   148      14.397   8.933 -17.297  1.00                 C  
ATOM   1155  C   ASP   148      15.838   8.633 -16.939  1.00                 C  
ATOM   1156  O   ASP   148      16.366   7.620 -17.358  1.00                 O  
ATOM   1157  CB  ASP   148      14.374   9.619 -18.664  1.00                 C  
ATOM   1158  CG  ASP   148      13.005   9.578 -19.314  1.00                 C  
ATOM   1159  OD1 ASP   148      12.149   8.797 -18.846  1.00                 O  
ATOM   1160  OD2 ASP   148      12.787  10.326 -20.290  1.00                 O  
ATOM   1161  N   GLN   149      16.463   9.511 -16.157  1.00                 N  
ATOM   1162  CA  GLN   149      17.827   9.271 -15.670  1.00                 C  
ATOM   1163  C   GLN   149      17.918   8.022 -14.757  1.00                 C  
ATOM   1164  O   GLN   149      18.918   7.293 -14.756  1.00                 O  
ATOM   1165  CB  GLN   149      18.348  10.493 -14.911  1.00                 C  
ATOM   1166  CD  GLN   149      19.068  12.912 -14.998  1.00                 C  
ATOM   1167  CG  GLN   149      18.619  11.702 -15.792  1.00                 C  
ATOM   1168  OE1 GLN   149      18.713  13.067 -13.830  1.00                 O  
ATOM   1169  NE2 GLN   149      19.854  13.776 -15.631  1.00                 N  
ATOM   1170  N   THR   150      16.867   7.795 -13.988  1.00                 N  
ATOM   1171  CA  THR   150      16.765   6.637 -13.101  1.00                 C  
ATOM   1172  C   THR   150      16.291   5.388 -13.819  1.00                 C  
ATOM   1173  O   THR   150      16.815   4.305 -13.624  1.00                 O  
ATOM   1174  CB  THR   150      15.814   6.912 -11.921  1.00                 C  
ATOM   1175  OG1 THR   150      14.508   7.228 -12.420  1.00                 O  
ATOM   1176  CG2 THR   150      16.316   8.086 -11.095  1.00                 C  
ATOM   1177  N   ASP   151      15.279   5.539 -14.672  1.00                 N  
ATOM   1178  CA  ASP   151      14.661   4.412 -15.373  1.00                 C  
ATOM   1179  C   ASP   151      15.540   4.093 -16.583  1.00                 C  
ATOM   1180  O   ASP   151      15.208   4.419 -17.731  1.00                 O  
ATOM   1181  CB  ASP   151      13.226   4.755 -15.778  1.00                 C  
ATOM   1182  CG  ASP   151      12.485   3.567 -16.360  1.00                 C  
ATOM   1183  OD1 ASP   151      12.949   2.424 -16.165  1.00                 O  
ATOM   1184  OD2 ASP   151      11.441   3.779 -17.012  1.00                 O  
ATOM   1185  N   VAL   152      16.660   3.444 -16.281  1.00                 N  
ATOM   1186  CA  VAL   152      17.706   3.122 -17.259  1.00                 C  
ATOM   1187  C   VAL   152      17.181   2.230 -18.391  1.00                 C  
ATOM   1188  O   VAL   152      17.592   2.400 -19.540  1.00                 O  
ATOM   1189  CB  VAL   152      18.912   2.436 -16.590  1.00                 C  
ATOM   1190  CG1 VAL   152      19.884   1.924 -17.642  1.00                 C  
ATOM   1191  CG2 VAL   152      19.609   3.396 -15.638  1.00                 C  
ATOM   1192  N   SER   153      16.313   1.272 -18.099  1.00                 N  
ATOM   1193  CA  SER   153      15.865   0.378 -19.174  1.00                 C  
ATOM   1194  C   SER   153      14.581   0.881 -19.885  1.00                 C  
ATOM   1195  O   SER   153      14.045   0.219 -20.760  1.00                 O  
ATOM   1196  CB  SER   153      15.616  -1.030 -18.631  1.00                 C  
ATOM   1197  OG  SER   153      14.528  -1.042 -17.723  1.00                 O  
ATOM   1198  N   GLY   154      14.100   2.055 -19.503  1.00                 N  
ATOM   1199  CA  GLY   154      12.987   2.705 -20.178  1.00                 C  
ATOM   1200  C   GLY   154      11.673   1.967 -20.084  1.00                 C  
ATOM   1201  O   GLY   154      10.853   2.084 -20.991  1.00                 O  
ATOM   1202  N   ASP   155      11.467   1.192 -19.017  1.00                 N  
ATOM   1203  CA  ASP   155      10.248   0.405 -18.859  1.00                 C  
ATOM   1204  C   ASP   155       9.221   1.119 -18.037  1.00                 C  
ATOM   1205  O   ASP   155       8.133   0.592 -17.798  1.00                 O  
ATOM   1206  CB  ASP   155      10.564  -0.950 -18.221  1.00                 C  
ATOM   1207  CG  ASP   155      11.121  -0.817 -16.818  1.00                 C  
ATOM   1208  OD1 ASP   155      11.316   0.329 -16.362  1.00                 O  
ATOM   1209  OD2 ASP   155      11.363  -1.860 -16.174  1.00                 O  
ATOM   1210  N   GLY   156       9.507   2.365 -17.668  1.00                 N  
ATOM   1211  CA  GLY   156       8.553   3.199 -16.964  1.00                 C  
ATOM   1212  C   GLY   156       8.462   2.989 -15.456  1.00                 C  
ATOM   1213  O   GLY   156       7.568   3.535 -14.791  1.00                 O  
ATOM   1214  N   ASN   157       9.367   2.202 -14.909  1.00                 N  
ATOM   1215  CA  ASN   157       9.411   2.022 -13.472  1.00                 C  
ATOM   1216  C   ASN   157      10.876   1.962 -13.002  1.00                 C  
ATOM   1217  O   ASN   157      11.795   1.438 -13.701  1.00                 O  
ATOM   1218  CB  ASN   157       8.642   0.763 -13.066  1.00                 C  
ATOM   1219  CG  ASN   157       9.312  -0.509 -13.546  1.00                 C  
ATOM   1220  OD1 ASN   157      10.257  -0.997 -12.925  1.00                 O  
ATOM   1221  ND2 ASN   157       8.824  -1.051 -14.656  1.00                 N  
ATOM   1222  N   ILE   158      11.085   2.580 -11.853  1.00                 N  
ATOM   1223  CA  ILE   158      12.413   2.542 -11.198  1.00                 C  
ATOM   1224  C   ILE   158      12.494   1.422 -10.153  1.00                 C  
ATOM   1225  O   ILE   158      11.769   1.436  -9.177  1.00                 O  
ATOM   1226  CB  ILE   158      12.755   3.890 -10.538  1.00                 C  
ATOM   1227  CD1 ILE   158      12.884   6.395 -10.997  1.00                 C  
ATOM   1228  CG1 ILE   158      12.792   5.004 -11.586  1.00                 C  
ATOM   1229  CG2 ILE   158      14.065   3.791  -9.771  1.00                 C  
ATOM   1230  N   SER   159      13.446   0.508 -10.338  1.00                 N  
ATOM   1231  CA  SER   159      13.697  -0.622  -9.468  1.00                 C  
ATOM   1232  C   SER   159      14.802  -0.263  -8.425  1.00                 C  
ATOM   1233  O   SER   159      15.485   0.758  -8.543  1.00                 O  
ATOM   1234  CB  SER   159      14.107  -1.848 -10.287  1.00                 C  
ATOM   1235  OG  SER   159      15.380  -1.661 -10.882  1.00                 O  
ATOM   1236  N   ILE   160      14.967  -1.097  -7.398  1.00                 N  
ATOM   1237  CA  ILE   160      16.043  -0.848  -6.442  1.00                 C  
ATOM   1238  C   ILE   160      17.399  -0.884  -7.170  1.00                 C  
ATOM   1239  O   ILE   160      18.278  -0.095  -6.868  1.00                 O  
ATOM   1240  CB  ILE   160      16.019  -1.866  -5.287  1.00                 C  
ATOM   1241  CD1 ILE   160      14.527  -2.772  -3.429  1.00                 C  
ATOM   1242  CG1 ILE   160      14.782  -1.651  -4.412  1.00                 C  
ATOM   1243  CG2 ILE   160      17.305  -1.786  -4.479  1.00                 C  
ATOM   1244  N   GLN   161      17.533  -1.766  -8.155  1.00                 N  
ATOM   1245  CA  GLN   161      18.778  -1.861  -8.928  1.00                 C  
ATOM   1246  C   GLN   161      19.127  -0.524  -9.661  1.00                 C  
ATOM   1247  O   GLN   161      20.252  -0.000  -9.562  1.00                 O  
ATOM   1248  CB  GLN   161      18.687  -2.994  -9.953  1.00                 C  
ATOM   1249  CD  GLN   161      18.488  -5.476 -10.374  1.00                 C  
ATOM   1250  CG  GLN   161      18.693  -4.385  -9.341  1.00                 C  
ATOM   1251  OE1 GLN   161      18.039  -5.211 -11.490  1.00                 O  
ATOM   1252  NE2 GLN   161      18.816  -6.708 -10.005  1.00                 N  
ATOM   1253  N   GLU   162      18.121   0.048 -10.329  1.00                 N  
ATOM   1254  CA  GLU   162      18.258   1.319 -11.006  1.00                 C  
ATOM   1255  C   GLU   162      18.572   2.472 -10.058  1.00                 C  
ATOM   1256  O   GLU   162      19.460   3.298 -10.329  1.00                 O  
ATOM   1257  CB  GLU   162      16.985   1.650 -11.787  1.00                 C  
ATOM   1258  CD  GLU   162      15.445   1.065 -13.702  1.00                 C  
ATOM   1259  CG  GLU   162      16.762   0.774 -13.010  1.00                 C  
ATOM   1260  OE1 GLU   162      14.451   1.342 -12.998  1.00                 O  
ATOM   1261  OE2 GLU   162      15.407   1.018 -14.950  1.00                 O  
ATOM   1262  N   LEU   163      17.830   2.553  -8.953  1.00                 N  
ATOM   1263  CA  LEU   163      18.063   3.603  -7.986  1.00                 C  
ATOM   1264  C   LEU   163      19.502   3.476  -7.410  1.00                 C  
ATOM   1265  O   LEU   163      20.227   4.476  -7.289  1.00                 O  
ATOM   1266  CB  LEU   163      17.022   3.541  -6.867  1.00                 C  
ATOM   1267  CG  LEU   163      17.135   4.608  -5.776  1.00                 C  
ATOM   1268  CD1 LEU   163      16.989   6.001  -6.369  1.00                 C  
ATOM   1269  CD2 LEU   163      16.092   4.382  -4.692  1.00                 C  
ATOM   1270  N   SER   164      19.910   2.244  -7.106  1.00                 N  
ATOM   1271  CA  SER   164      21.245   1.963  -6.607  1.00                 C  
ATOM   1272  C   SER   164      22.321   2.383  -7.590  1.00                 C  
ATOM   1273  O   SER   164      23.358   2.986  -7.218  1.00                 O  
ATOM   1274  CB  SER   164      21.395   0.474  -6.288  1.00                 C  
ATOM   1275  OG  SER   164      20.559   0.097  -5.209  1.00                 O  
ATOM   1276  N   LYS   165      22.094   2.052  -8.852  1.00                 N  
ATOM   1277  CA  LYS   165      23.014   2.444  -9.910  1.00                 C  
ATOM   1278  C   LYS   165      23.233   3.948  -9.908  1.00                 C  
ATOM   1279  O   LYS   165      24.389   4.411  -9.987  1.00                 O  
ATOM   1280  CB  LYS   165      22.489   1.988 -11.273  1.00                 C  
ATOM   1281  CD  LYS   165      22.841   1.818 -13.752  1.00                 C  
ATOM   1282  CE  LYS   165      23.733   2.202 -14.922  1.00                 C  
ATOM   1283  CG  LYS   165      23.398   2.342 -12.438  1.00                 C  
ATOM   1284  NZ  LYS   165      23.199   1.695 -16.216  1.00                 N  
ATOM   1285  N   THR   166      22.148   4.725  -9.827  1.00                 N  
ATOM   1286  CA  THR   166      22.261   6.189  -9.850  1.00                 C  
ATOM   1287  C   THR   166      22.957   6.685  -8.587  1.00                 C  
ATOM   1288  O   THR   166      23.885   7.503  -8.636  1.00                 O  
ATOM   1289  CB  THR   166      20.881   6.860  -9.984  1.00                 C  
ATOM   1290  OG1 THR   166      20.077   6.536  -8.843  1.00                 O  
ATOM   1291  CG2 THR   166      20.170   6.368 -11.235  1.00                 C  
ATOM   1292  N   LEU   167      23.318   7.965  -8.573  1.00                 N  
ATOM   1293  CA  LEU   167      23.968   8.557  -7.413  1.00                 C  
ATOM   1294  C   LEU   167      22.975   8.715  -6.258  1.00                 C  
ATOM   1295  O   LEU   167      23.355   8.927  -5.103  1.00                 O  
ATOM   1296  CB  LEU   167      24.581   9.911  -7.775  1.00                 C  
ATOM   1297  CG  LEU   167      25.755   9.884  -8.756  1.00                 C  
ATOM   1298  CD1 LEU   167      26.174  11.296  -9.132  1.00                 C  
ATOM   1299  CD2 LEU   167      26.931   9.122  -8.165  1.00                 C  
ATOM   1300  N   THR   168      21.681   8.614  -6.559  1.00                 N  
ATOM   1301  CA  THR   168      20.645   8.720  -5.530  1.00                 C  
ATOM   1302  C   THR   168      20.794   7.600  -4.504  1.00                 C  
ATOM   1303  O   THR   168      21.019   7.831  -3.313  1.00                 O  
ATOM   1304  CB  THR   168      19.233   8.678  -6.144  1.00                 C  
ATOM   1305  OG1 THR   168      19.061   9.790  -7.031  1.00                 O  
ATOM   1306  CG2 THR   168      18.176   8.757  -5.054  1.00                 C  
ATOM   1307  N   ALA   169      20.668   6.363  -4.969  1.00                 N  
ATOM   1308  CA  ALA   169      20.738   5.184  -4.106  1.00                 C  
ATOM   1309  C   ALA   169      22.168   4.753  -3.791  1.00                 C  
ATOM   1310  O   ALA   169      22.409   3.702  -3.191  1.00                 O  
ATOM   1311  CB  ALA   169      19.998   4.017  -4.742  1.00                 C  
ATOM   1312  N   TYR   170      23.140   5.564  -4.195  1.00                 N  
ATOM   1313  CA  TYR   170      24.548   5.253  -3.978  1.00                 C  
ATOM   1314  C   TYR   170      24.894   4.850  -2.540  1.00                 C  
ATOM   1315  O   TYR   170      24.310   5.327  -1.563  1.00                 O  
ATOM   1316  CB  TYR   170      25.426   6.444  -4.366  1.00                 C  
ATOM   1317  CG  TYR   170      26.908   6.193  -4.201  1.00                 C  
ATOM   1318  OH  TYR   170      30.983   5.494  -3.758  1.00                 O  
ATOM   1319  CZ  TYR   170      29.634   5.726  -3.903  1.00                 C  
ATOM   1320  CD1 TYR   170      27.609   5.434  -5.128  1.00                 C  
ATOM   1321  CE1 TYR   170      28.963   5.199  -4.985  1.00                 C  
ATOM   1322  CD2 TYR   170      27.601   6.716  -3.116  1.00                 C  
ATOM   1323  CE2 TYR   170      28.955   6.492  -2.957  1.00                 C  
ATOM   1324  N   GLY   171      25.869   3.953  -2.416  1.00                 N  
ATOM   1325  CA  GLY   171      26.346   3.441  -1.126  1.00                 C  
ATOM   1326  C   GLY   171      25.278   2.853  -0.210  1.00                 C  
ATOM   1327  O   GLY   171      25.505   2.634   0.984  1.00                 O  
ATOM   1328  N   LEU   172      24.009   2.642  -0.804  1.00                 N  
ATOM   1329  CA  LEU   172      23.056   1.985   0.097  1.00                 C  
ATOM   1330  C   LEU   172      22.907   0.505  -0.189  1.00                 C  
ATOM   1331  O   LEU   172      23.134   0.034  -1.319  1.00                 O  
ATOM   1332  CB  LEU   172      21.684   2.656   0.007  1.00                 C  
ATOM   1333  CG  LEU   172      21.634   4.146   0.353  1.00                 C  
ATOM   1334  CD1 LEU   172      20.233   4.699   0.145  1.00                 C  
ATOM   1335  CD2 LEU   172      22.088   4.381   1.786  1.00                 C  
ATOM   1336  N   SER   173      22.530  -0.245   0.833  1.00                 N  
ATOM   1337  CA  SER   173      22.323  -1.678   0.655  1.00                 C  
ATOM   1338  C   SER   173      20.966  -1.907   0.008  1.00                 C  
ATOM   1339  O   SER   173      20.132  -1.001  -0.052  1.00                 O  
ATOM   1340  CB  SER   173      22.425  -2.405   1.997  1.00                 C  
ATOM   1341  OG  SER   173      21.342  -2.065   2.845  1.00                 O  
ATOM   1342  N   LYS   174      20.750  -3.132  -0.441  1.00                 N  
ATOM   1343  CA  LYS   174      19.492  -3.482  -1.112  1.00                 C  
ATOM   1344  C   LYS   174      18.324  -3.215  -0.173  1.00                 C  
ATOM   1345  O   LYS   174      17.339  -2.584  -0.552  1.00                 O  
ATOM   1346  CB  LYS   174      19.512  -4.945  -1.558  1.00                 C  
ATOM   1347  CD  LYS   174      18.358  -6.837  -2.737  1.00                 C  
ATOM   1348  CE  LYS   174      17.083  -7.294  -3.428  1.00                 C  
ATOM   1349  CG  LYS   174      18.251  -5.391  -2.280  1.00                 C  
ATOM   1350  NZ  LYS   174      17.174  -8.709  -3.881  1.00                 N  
ATOM   1351  N   ALA   175      18.467  -3.637   1.083  1.00                 N  
ATOM   1352  CA  ALA   175      17.424  -3.380   2.091  1.00                 C  
ATOM   1353  C   ALA   175      17.159  -1.891   2.276  1.00                 C  
ATOM   1354  O   ALA   175      15.980  -1.485   2.355  1.00                 O  
ATOM   1355  CB  ALA   175      17.812  -3.998   3.425  1.00                 C  
ATOM   1356  N   GLN   176      18.217  -1.071   2.306  1.00                 N  
ATOM   1357  CA  GLN   176      18.054   0.382   2.417  1.00                 C  
ATOM   1358  C   GLN   176      17.365   0.986   1.195  1.00                 C  
ATOM   1359  O   GLN   176      16.497   1.864   1.317  1.00                 O  
ATOM   1360  CB  GLN   176      19.411   1.059   2.621  1.00                 C  
ATOM   1361  CD  GLN   176      21.425   1.398   4.107  1.00                 C  
ATOM   1362  CG  GLN   176      20.048   0.777   3.972  1.00                 C  
ATOM   1363  OE1 GLN   176      22.292   1.199   3.257  1.00                 O  
ATOM   1364  NE2 GLN   176      21.629   2.154   5.180  1.00                 N  
ATOM   1365  N   VAL   177      17.741   0.495   0.025  1.00                 N  
ATOM   1366  CA  VAL   177      17.105   0.944  -1.244  1.00                 C  
ATOM   1367  C   VAL   177      15.615   0.558  -1.241  1.00                 C  
ATOM   1368  O   VAL   177      14.779   1.369  -1.612  1.00                 O  
ATOM   1369  CB  VAL   177      17.816   0.348  -2.473  1.00                 C  
ATOM   1370  CG1 VAL   177      17.028   0.645  -3.740  1.00                 C  
ATOM   1371  CG2 VAL   177      19.233   0.890  -2.583  1.00                 C  
ATOM   1372  N   VAL   178      15.274  -0.651  -0.795  1.00                 N  
ATOM   1373  CA  VAL   178      13.840  -1.000  -0.688  1.00                 C  
ATOM   1374  C   VAL   178      13.092  -0.115   0.313  1.00                 C  
ATOM   1375  O   VAL   178      11.956   0.280   0.033  1.00                 O  
ATOM   1376  CB  VAL   178      13.646  -2.476  -0.292  1.00                 C  
ATOM   1377  CG1 VAL   178      12.184  -2.757   0.017  1.00                 C  
ATOM   1378  CG2 VAL   178      14.146  -3.393  -1.397  1.00                 C  
ATOM   1379  N   ASN   179      13.719   0.207   1.454  1.00                 N  
ATOM   1380  CA  ASN   179      13.107   1.110   2.460  1.00                 C  
ATOM   1381  C   ASN   179      12.782   2.460   1.812  1.00                 C  
ATOM   1382  O   ASN   179      11.703   3.025   2.013  1.00                 O  
ATOM   1383  CB  ASN   179      14.035   1.278   3.664  1.00                 C  
ATOM   1384  CG  ASN   179      14.080   0.043   4.542  1.00                 C  
ATOM   1385  OD1 ASN   179      13.186  -0.802   4.488  1.00                 O  
ATOM   1386  ND2 ASN   179      15.124  -0.066   5.356  1.00                 N  
ATOM   1387  N   MET   180      13.698   2.952   0.978  1.00                 N  
ATOM   1388  CA  MET   180      13.525   4.234   0.304  1.00                 C  
ATOM   1389  C   MET   180      12.361   4.204  -0.671  1.00                 C  
ATOM   1390  O   MET   180      11.523   5.097  -0.689  1.00                 O  
ATOM   1391  CB  MET   180      14.806   4.629  -0.433  1.00                 C  
ATOM   1392  SD  MET   180      15.628   6.407   1.527  1.00                 S  
ATOM   1393  CE  MET   180      15.589   7.715   0.304  1.00                 C  
ATOM   1394  CG  MET   180      15.968   4.976   0.484  1.00                 C  
ATOM   1395  N   PHE   181      12.353   3.194  -1.511  1.00                 N  
ATOM   1396  CA  PHE   181      11.257   3.017  -2.482  1.00                 C  
ATOM   1397  C   PHE   181       9.916   2.818  -1.766  1.00                 C  
ATOM   1398  O   PHE   181       8.917   3.354  -2.176  1.00                 O  
ATOM   1399  CB  PHE   181      11.544   1.830  -3.403  1.00                 C  
ATOM   1400  CG  PHE   181      12.595   2.107  -4.440  1.00                 C  
ATOM   1401  CZ  PHE   181      14.540   2.613  -6.360  1.00                 C  
ATOM   1402  CD1 PHE   181      13.081   3.389  -4.628  1.00                 C  
ATOM   1403  CE1 PHE   181      14.048   3.644  -5.582  1.00                 C  
ATOM   1404  CD2 PHE   181      13.097   1.086  -5.227  1.00                 C  
ATOM   1405  CE2 PHE   181      14.064   1.341  -6.181  1.00                 C  
ATOM   1406  N   ARG   182       9.909   2.055  -0.702  1.00                 N  
ATOM   1407  CA  ARG   182       8.641   1.782   0.022  1.00                 C  
ATOM   1408  C   ARG   182       7.907   3.021   0.458  1.00                 C  
ATOM   1409  O   ARG   182       6.689   3.103   0.283  1.00                 O  
ATOM   1410  CB  ARG   182       8.904   0.914   1.254  1.00                 C  
ATOM   1411  CD  ARG   182       7.975  -0.440   3.153  1.00                 C  
ATOM   1412  NE  ARG   182       8.645  -1.667   2.728  1.00                 N  
ATOM   1413  CG  ARG   182       7.644   0.464   1.977  1.00                 C  
ATOM   1414  CZ  ARG   182       9.937  -1.915   2.914  1.00                 C  
ATOM   1415  NH1 ARG   182      10.460  -3.059   2.494  1.00                 N  
ATOM   1416  NH2 ARG   182      10.705  -1.019   3.519  1.00                 N  
ATOM   1417  N   ASP   183       8.644   4.018   0.977  1.00                 N  
ATOM   1418  CA  ASP   183       8.017   5.264   1.402  1.00                 C  
ATOM   1419  C   ASP   183       7.201   5.972   0.302  1.00                 C  
ATOM   1420  O   ASP   183       6.219   6.604   0.607  1.00                 O  
ATOM   1421  CB  ASP   183       9.070   6.243   1.925  1.00                 C  
ATOM   1422  CG  ASP   183       9.633   5.829   3.270  1.00                 C  
ATOM   1423  OD1 ASP   183       9.030   4.951   3.922  1.00                 O  
ATOM   1424  OD2 ASP   183      10.678   6.384   3.673  1.00                 O  
ATOM   1425  N   ILE   184       7.582   5.836  -0.968  1.00                 N  
ATOM   1426  CA  ILE   184       6.915   6.559  -2.061  1.00                 C  
ATOM   1427  C   ILE   184       6.098   5.656  -2.991  1.00                 C  
ATOM   1428  O   ILE   184       5.508   6.132  -3.997  1.00                 O  
ATOM   1429  CB  ILE   184       7.925   7.347  -2.915  1.00                 C  
ATOM   1430  CD1 ILE   184       9.771   7.055  -4.649  1.00                 C  
ATOM   1431  CG1 ILE   184       8.902   6.392  -3.603  1.00                 C  
ATOM   1432  CG2 ILE   184       8.647   8.382  -2.067  1.00                 C  
ATOM   1433  N   ASP   185       6.062   4.364  -2.648  1.00                 N  
ATOM   1434  CA  ASP   185       5.507   3.311  -3.490  1.00                 C  
ATOM   1435  C   ASP   185       4.036   3.129  -3.125  1.00                 C  
ATOM   1436  O   ASP   185       3.655   2.197  -2.388  1.00                 O  
ATOM   1437  CB  ASP   185       6.295   2.012  -3.312  1.00                 C  
ATOM   1438  CG  ASP   185       5.869   0.934  -4.290  1.00                 C  
ATOM   1439  OD1 ASP   185       5.296   1.281  -5.344  1.00                 O  
ATOM   1440  OD2 ASP   185       6.109  -0.258  -4.002  1.00                 O  
ATOM   1441  N   LYS   186       3.212   4.012  -3.661  1.00                 N  
ATOM   1442  CA  LYS   186       1.787   4.050  -3.290  1.00                 C  
ATOM   1443  C   LYS   186       1.022   2.765  -3.642  1.00                 C  
ATOM   1444  O   LYS   186       0.163   2.338  -2.869  1.00                 O  
ATOM   1445  CB  LYS   186       1.090   5.234  -3.962  1.00                 C  
ATOM   1446  CD  LYS   186       0.779   7.719  -4.130  1.00                 C  
ATOM   1447  CE  LYS   186       1.192   9.075  -3.582  1.00                 C  
ATOM   1448  CG  LYS   186       1.492   6.590  -3.405  1.00                 C  
ATOM   1449  NZ  LYS   186       0.533  10.194  -4.312  1.00                 N  
ATOM   1450  N   ASP   187       1.319   2.130  -4.778  1.00                 N  
ATOM   1451  CA  ASP   187       0.668   0.866  -5.109  1.00                 C  
ATOM   1452  C   ASP   187       1.308  -0.378  -4.477  1.00                 C  
ATOM   1453  O   ASP   187       0.782  -1.474  -4.617  1.00                 O  
ATOM   1454  CB  ASP   187       0.635   0.661  -6.625  1.00                 C  
ATOM   1455  CG  ASP   187       2.020   0.506  -7.222  1.00                 C  
ATOM   1456  OD1 ASP   187       3.003   0.510  -6.451  1.00                 O  
ATOM   1457  OD2 ASP   187       2.122   0.380  -8.460  1.00                 O  
ATOM   1458  N   GLY   188       2.423  -0.235  -3.777  1.00                 N  
ATOM   1459  CA  GLY   188       3.042  -1.380  -3.081  1.00                 C  
ATOM   1460  C   GLY   188       3.607  -2.495  -3.963  1.00                 C  
ATOM   1461  O   GLY   188       3.798  -3.620  -3.501  1.00                 O  
ATOM   1462  N   ASN   189       3.895  -2.203  -5.235  1.00                 N  
ATOM   1463  CA  ASN   189       4.537  -3.197  -6.099  1.00                 C  
ATOM   1464  C   ASN   189       6.082  -3.230  -6.035  1.00                 C  
ATOM   1465  O   ASN   189       6.704  -4.015  -6.762  1.00                 O  
ATOM   1466  CB  ASN   189       4.121  -2.988  -7.557  1.00                 C  
ATOM   1467  CG  ASN   189       4.612  -1.669  -8.119  1.00                 C  
ATOM   1468  OD1 ASN   189       5.377  -0.954  -7.473  1.00                 O  
ATOM   1469  ND2 ASN   189       4.173  -1.343  -9.330  1.00                 N  
ATOM   1470  N   LYS   190       6.693  -2.377  -5.193  1.00                 N  
ATOM   1471  CA  LYS   190       8.143  -2.423  -4.937  1.00                 C  
ATOM   1472  C   LYS   190       9.026  -1.595  -5.885  1.00                 C  
ATOM   1473  O   LYS   190      10.268  -1.649  -5.789  1.00                 O  
ATOM   1474  CB  LYS   190       8.650  -3.866  -4.987  1.00                 C  
ATOM   1475  CD  LYS   190       8.556  -6.193  -4.053  1.00                 C  
ATOM   1476  CE  LYS   190       8.349  -6.900  -5.383  1.00                 C  
ATOM   1477  CG  LYS   190       7.915  -4.815  -4.055  1.00                 C  
ATOM   1478  NZ  LYS   190       8.878  -8.292  -5.360  1.00                 N  
ATOM   1479  N   MET   191       8.407  -0.897  -6.842  1.00                 N  
ATOM   1480  CA  MET   191       9.131  -0.060  -7.826  1.00                 C  
ATOM   1481  C   MET   191       8.452   1.309  -7.945  1.00                 C  
ATOM   1482  O   MET   191       7.298   1.437  -7.544  1.00                 O  
ATOM   1483  CB  MET   191       9.185  -0.758  -9.186  1.00                 C  
ATOM   1484  SD  MET   191       9.862  -2.933 -10.764  1.00                 S  
ATOM   1485  CE  MET   191       8.191  -3.578 -10.739  1.00                 C  
ATOM   1486  CG  MET   191       9.924  -2.087  -9.173  1.00                 C  
ATOM   1487  N   ILE   192       9.136   2.351  -8.458  1.00                 N  
ATOM   1488  CA  ILE   192       8.526   3.682  -8.571  1.00                 C  
ATOM   1489  C   ILE   192       8.153   3.951 -10.020  1.00                 C  
ATOM   1490  O   ILE   192       9.026   4.049 -10.870  1.00                 O  
ATOM   1491  CB  ILE   192       9.465   4.780  -8.038  1.00                 C  
ATOM   1492  CD1 ILE   192       8.706   4.370  -5.640  1.00                 C  
ATOM   1493  CG1 ILE   192       9.874   4.479  -6.595  1.00                 C  
ATOM   1494  CG2 ILE   192       8.813   6.148  -8.168  1.00                 C  
ATOM   1495  N   THR   193       6.854   4.090 -10.320  1.00                 N  
ATOM   1496  CA  THR   193       6.418   4.459 -11.661  1.00                 C  
ATOM   1497  C   THR   193       6.415   5.966 -11.745  1.00                 C  
ATOM   1498  O   THR   193       6.606   6.643 -10.704  1.00                 O  
ATOM   1499  CB  THR   193       5.027   3.880 -11.982  1.00                 C  
ATOM   1500  OG1 THR   193       4.052   4.458 -11.105  1.00                 O  
ATOM   1501  CG2 THR   193       5.021   2.371 -11.789  1.00                 C  
ATOM   1502  N   LYS   194       6.230   6.501 -12.950  1.00                 N  
ATOM   1503  CA  LYS   194       6.290   7.959 -13.168  1.00                 C  
ATOM   1504  C   LYS   194       5.269   8.784 -12.368  1.00                 C  
ATOM   1505  O   LYS   194       5.650   9.754 -11.738  1.00                 O  
ATOM   1506  CB  LYS   194       6.099   8.287 -14.650  1.00                 C  
ATOM   1507  CD  LYS   194       6.042  10.021 -16.464  1.00                 C  
ATOM   1508  CE  LYS   194       4.627   9.777 -16.961  1.00                 C  
ATOM   1509  CG  LYS   194       6.153   9.773 -14.969  1.00                 C  
ATOM   1510  NZ  LYS   194       4.470  10.147 -18.395  1.00                 N  
ATOM   1511  N   ASP   195       3.960   8.413 -12.378  1.00                 N  
ATOM   1512  CA  ASP   195       3.021   9.083 -11.429  1.00                 C  
ATOM   1513  C   ASP   195       3.436   9.113  -9.937  1.00                 C  
ATOM   1514  O   ASP   195       3.181  10.111  -9.262  1.00                 O  
ATOM   1515  CB  ASP   195       1.639   8.430 -11.493  1.00                 C  
ATOM   1516  CG  ASP   195       0.610   9.161 -10.653  1.00                 C  
ATOM   1517  OD1 ASP   195       0.325  10.339 -10.955  1.00                 O  
ATOM   1518  OD2 ASP   195       0.089   8.556  -9.692  1.00                 O  
ATOM   1519  N   GLU   196       4.065   8.047  -9.431  1.00                 N  
ATOM   1520  CA  GLU   196       4.548   8.018  -8.075  1.00                 C  
ATOM   1521  C   GLU   196       5.740   8.972  -7.881  1.00                 C  
ATOM   1522  O   GLU   196       5.875   9.612  -6.844  1.00                 O  
ATOM   1523  CB  GLU   196       4.950   6.596  -7.680  1.00                 C  
ATOM   1524  CD  GLU   196       4.221   4.222  -7.214  1.00                 C  
ATOM   1525  CG  GLU   196       3.780   5.634  -7.547  1.00                 C  
ATOM   1526  OE1 GLU   196       4.843   3.574  -8.082  1.00                 O  
ATOM   1527  OE2 GLU   196       3.946   3.765  -6.085  1.00                 O  
ATOM   1528  N   PHE   197       6.622   8.960  -8.875  1.00                 N  
ATOM   1529  CA  PHE   197       7.725   9.949  -8.958  1.00                 C  
ATOM   1530  C   PHE   197       7.201  11.380  -8.968  1.00                 C  
ATOM   1531  O   PHE   197       7.619  12.235  -8.183  1.00                 O  
ATOM   1532  CB  PHE   197       8.574   9.701 -10.206  1.00                 C  
ATOM   1533  CG  PHE   197       9.681  10.698 -10.394  1.00                 C  
ATOM   1534  CZ  PHE   197      11.727  12.548 -10.746  1.00                 C  
ATOM   1535  CD1 PHE   197      10.858  10.593  -9.673  1.00                 C  
ATOM   1536  CE1 PHE   197      11.876  11.510  -9.845  1.00                 C  
ATOM   1537  CD2 PHE   197       9.547  11.742 -11.292  1.00                 C  
ATOM   1538  CE2 PHE   197      10.566  12.660 -11.465  1.00                 C  
ATOM   1539  N   VAL   198       6.239  11.643  -9.850  1.00                 N  
ATOM   1540  CA  VAL   198       5.555  12.913  -9.857  1.00                 C  
ATOM   1541  C   VAL   198       5.024  13.313  -8.486  1.00                 C  
ATOM   1542  O   VAL   198       5.227  14.445  -8.049  1.00                 O  
ATOM   1543  CB  VAL   198       4.386  12.919 -10.859  1.00                 C  
ATOM   1544  CG1 VAL   198       3.549  14.178 -10.694  1.00                 C  
ATOM   1545  CG2 VAL   198       4.905  12.802 -12.284  1.00                 C  
ATOM   1546  N   GLY   199       4.319  12.408  -7.803  1.00                 N  
ATOM   1547  CA  GLY   199       3.724  12.768  -6.520  1.00                 C  
ATOM   1548  C   GLY   199       4.827  13.136  -5.516  1.00                 C  
ATOM   1549  O   GLY   199       4.705  14.109  -4.776  1.00                 O  
ATOM   1550  N   GLU   200       5.908  12.357  -5.515  1.00                 N  
ATOM   1551  CA  GLU   200       7.038  12.645  -4.633  1.00                 C  
ATOM   1552  C   GLU   200       7.588  14.055  -4.923  1.00                 C  
ATOM   1553  O   GLU   200       7.815  14.840  -4.009  1.00                 O  
ATOM   1554  CB  GLU   200       8.134  11.592  -4.805  1.00                 C  
ATOM   1555  CD  GLU   200      10.387  10.714  -4.074  1.00                 C  
ATOM   1556  CG  GLU   200       9.337  11.793  -3.898  1.00                 C  
ATOM   1557  OE1 GLU   200      10.503  10.176  -5.195  1.00                 O  
ATOM   1558  OE2 GLU   200      11.094  10.407  -3.091  1.00                 O  
ATOM   1559  N   VAL   201       7.764  14.377  -6.191  1.00                 N  
ATOM   1560  CA  VAL   201       8.387  15.653  -6.565  1.00                 C  
ATOM   1561  C   VAL   201       7.420  16.837  -6.500  1.00                 C  
ATOM   1562  O   VAL   201       7.841  17.996  -6.512  1.00                 O  
ATOM   1563  CB  VAL   201       8.994  15.592  -7.979  1.00                 C  
ATOM   1564  CG1 VAL   201      10.051  14.501  -8.058  1.00                 C  
ATOM   1565  CG2 VAL   201       7.907  15.360  -9.016  1.00                 C  
ATOM   1566  N   CYS   202       6.137  16.535  -6.391  1.00                 N  
ATOM   1567  CA  CYS   202       5.113  17.558  -6.214  1.00                 C  
ATOM   1568  C   CYS   202       4.690  17.721  -4.745  1.00                 C  
ATOM   1569  O   CYS   202       3.987  18.682  -4.423  1.00                 O  
ATOM   1570  CB  CYS   202       3.881  17.235  -7.062  1.00                 C  
ATOM   1571  SG  CYS   202       2.626  18.536  -7.081  1.00                 S  
ATOM   1572  N   LYS   203       5.664  18.034  -3.900  1.00                 N  
ATOM   1573  CA  LYS   203       5.407  18.281  -2.486  1.00                 C  
ATOM   1574  C   LYS   203       6.039  19.623  -2.158  1.00                 C  
ATOM   1575  O   LYS   203       7.050  20.016  -2.746  1.00                 O  
ATOM   1576  CB  LYS   203       5.972  17.144  -1.632  1.00                 C  
ATOM   1577  CD  LYS   203       5.874  14.731  -0.951  1.00                 C  
ATOM   1578  CE  LYS   203       5.235  13.377  -1.216  1.00                 C  
ATOM   1579  CG  LYS   203       5.313  15.797  -1.878  1.00                 C  
ATOM   1580  NZ  LYS   203       5.761  12.326  -0.302  1.00                 N  
ATOM   1581  N   GLN   204       5.458  20.361  -1.210  1.00                 N  
ATOM   1582  CA  GLN   204       6.047  21.637  -0.834  1.00                 C  
ATOM   1583  C   GLN   204       7.089  21.301   0.228  1.00                 C  
ATOM   1584  O   GLN   204       6.833  20.572   1.190  1.00                 O  
ATOM   1585  CB  GLN   204       4.967  22.599  -0.334  1.00                 C  
ATOM   1586  CD  GLN   204       6.018  24.775  -1.070  1.00                 C  
ATOM   1587  CG  GLN   204       5.497  23.957   0.095  1.00                 C  
ATOM   1588  OE1 GLN   204       5.315  24.982  -2.060  1.00                 O  
ATOM   1589  NE2 GLN   204       7.256  25.243  -0.957  1.00                 N  
ATOM   1590  N   SER   205       8.290  21.840   0.051  1.00                 N  
ATOM   1591  CA  SER   205       9.396  21.561   0.953  1.00                 C  
ATOM   1592  C   SER   205      10.264  22.787   1.211  1.00                 C  
ATOM   1593  O   SER   205      10.089  23.850   0.608  1.00                 O  
ATOM   1594  CB  SER   205      10.268  20.432   0.399  1.00                 C  
ATOM   1595  OG  SER   205      10.916  20.828  -0.797  1.00                 O  
ATOM   1596  N   ARG   206      11.220  22.646   2.123  1.00                 N  
ATOM   1597  CA  ARG   206      12.119  23.735   2.502  1.00                 C  
ATOM   1598  C   ARG   206      13.229  24.001   1.481  1.00                 C  
ATOM   1599  O   ARG   206      13.388  23.280   0.492  1.00                 O  
ATOM   1600  CB  ARG   206      12.762  23.451   3.861  1.00                 C  
ATOM   1601  CD  ARG   206      12.480  23.118   6.333  1.00                 C  
ATOM   1602  NE  ARG   206      11.560  23.165   7.467  1.00                 N  
ATOM   1603  CG  ARG   206      11.775  23.396   5.015  1.00                 C  
ATOM   1604  CZ  ARG   206      10.864  22.122   7.907  1.00                 C  
ATOM   1605  NH1 ARG   206      10.051  22.258   8.946  1.00                 N  
ATOM   1606  NH2 ARG   206      10.983  20.945   7.308  1.00                 N  
ATOM   1607  N   LYS   207      14.015  25.050   1.715  1.00                 N  
ATOM   1608  CA  LYS   207      15.104  25.418   0.812  1.00                 C  
ATOM   1609  C   LYS   207      16.353  24.550   0.987  1.00                 C  
ATOM   1610  O   LYS   207      17.108  24.299   0.044  1.00                 O  
ATOM   1611  CB  LYS   207      15.489  26.886   1.007  1.00                 C  
ATOM   1612  CD  LYS   207      14.883  29.308   0.748  1.00                 C  
ATOM   1613  CE  LYS   207      13.836  30.294   0.258  1.00                 C  
ATOM   1614  CG  LYS   207      14.434  27.872   0.532  1.00                 C  
ATOM   1615  NZ  LYS   207      14.244  31.705   0.502  1.00                 N  
ATOM   1616  N   ASP   208      16.652  24.117   2.161  1.00                 N  
ATOM   1617  CA  ASP   208      17.708  23.203   2.588  1.00                 C  
ATOM   1618  C   ASP   208      17.939  22.098   1.553  1.00                 C  
ATOM   1619  O   ASP   208      19.055  21.557   1.398  1.00                 O  
ATOM   1620  CB  ASP   208      17.365  22.585   3.945  1.00                 C  
ATOM   1621  CG  ASP   208      17.467  23.583   5.082  1.00                 C  
ATOM   1622  OD1 ASP   208      18.059  24.663   4.873  1.00                 O  
ATOM   1623  OD2 ASP   208      16.955  23.285   6.182  1.00                 O  
ATOM   1624  N   ALA   209      16.874  21.722   0.855  1.00                 N  
ATOM   1625  CA  ALA   209      17.016  20.729  -0.225  1.00                 C  
ATOM   1626  C   ALA   209      17.891  21.274  -1.366  1.00                 C  
ATOM   1627  O   ALA   209      18.703  20.534  -1.944  1.00                 O  
ATOM   1628  CB  ALA   209      15.650  20.327  -0.759  1.00                 C  
ATOM   1629  N   VAL   210      17.740  22.548  -1.668  1.00                 N  
ATOM   1630  CA  VAL   210      18.595  23.190  -2.659  1.00                 C  
ATOM   1631  C   VAL   210      20.039  23.303  -2.129  1.00                 C  
ATOM   1632  O   VAL   210      20.994  23.144  -2.902  1.00                 O  
ATOM   1633  CB  VAL   210      18.061  24.581  -3.048  1.00                 C  
ATOM   1634  CG1 VAL   210      19.057  25.302  -3.944  1.00                 C  
ATOM   1635  CG2 VAL   210      16.711  24.460  -3.737  1.00                 C  
ATOM   1636  N   ASP   211      20.205  23.628  -0.840  1.00                 N  
ATOM   1637  CA  ASP   211      21.566  23.616  -0.236  1.00                 C  
ATOM   1638  C   ASP   211      22.202  22.256  -0.357  1.00                 C  
ATOM   1639  O   ASP   211      23.364  22.172  -0.741  1.00                 O  
ATOM   1640  CB  ASP   211      21.504  24.038   1.233  1.00                 C  
ATOM   1641  CG  ASP   211      22.876  24.131   1.871  1.00                 C  
ATOM   1642  OD1 ASP   211      23.687  24.965   1.417  1.00                 O  
ATOM   1643  OD2 ASP   211      23.140  23.370   2.826  1.00                 O  
ATOM   1644  N   GLN   212      21.463  21.183  -0.043  1.00                 N  
ATOM   1645  CA  GLN   212      21.950  19.854  -0.205  1.00                 C  
ATOM   1646  C   GLN   212      22.299  19.491  -1.658  1.00                 C  
ATOM   1647  O   GLN   212      23.301  18.813  -1.906  1.00                 O  
ATOM   1648  CB  GLN   212      20.929  18.842   0.318  1.00                 C  
ATOM   1649  CD  GLN   212      19.673  17.911   2.302  1.00                 C  
ATOM   1650  CG  GLN   212      20.773  18.842   1.830  1.00                 C  
ATOM   1651  OE1 GLN   212      18.700  17.672   1.587  1.00                 O  
ATOM   1652  NE2 GLN   212      19.825  17.384   3.512  1.00                 N  
ATOM   1653  N   MET   213      21.464  19.891  -2.611  1.00                 N  
ATOM   1654  CA  MET   213      21.734  19.603  -4.020  1.00                 C  
ATOM   1655  C   MET   213      23.029  20.339  -4.459  1.00                 C  
ATOM   1656  O   MET   213      23.842  19.798  -5.163  1.00                 O  
ATOM   1657  CB  MET   213      20.546  20.019  -4.889  1.00                 C  
ATOM   1658  SD  MET   213      17.884  19.778  -5.618  1.00                 S  
ATOM   1659  CE  MET   213      18.396  19.446  -7.301  1.00                 C  
ATOM   1660  CG  MET   213      19.307  19.160  -4.700  1.00                 C  
ATOM   1661  N   PHE   214      23.194  21.552  -3.996  1.00                 N  
ATOM   1662  CA  PHE   214      24.430  22.293  -4.285  1.00                 C  
ATOM   1663  C   PHE   214      25.660  21.523  -3.855  1.00                 C  
ATOM   1664  O   PHE   214      26.615  21.360  -4.645  1.00                 O  
ATOM   1665  CB  PHE   214      24.409  23.659  -3.596  1.00                 C  
ATOM   1666  CG  PHE   214      25.665  24.458  -3.796  1.00                 C  
ATOM   1667  CZ  PHE   214      27.992  25.934  -4.160  1.00                 C  
ATOM   1668  CD1 PHE   214      25.884  25.147  -4.976  1.00                 C  
ATOM   1669  CE1 PHE   214      27.040  25.882  -5.160  1.00                 C  
ATOM   1670  CD2 PHE   214      26.628  24.520  -2.805  1.00                 C  
ATOM   1671  CE2 PHE   214      27.784  25.255  -2.988  1.00                 C  
ATOM   1672  N   SER   215      25.630  20.967  -2.626  1.00                 N  
ATOM   1673  CA  SER   215      26.724  20.143  -2.110  1.00                 C  
ATOM   1674  C   SER   215      27.011  18.903  -2.905  1.00                 C  
ATOM   1675  O   SER   215      28.163  18.491  -3.040  1.00                 O  
ATOM   1676  CB  SER   215      26.444  19.724  -0.665  1.00                 C  
ATOM   1677  OG  SER   215      25.329  18.852  -0.594  1.00                 O  
ATOM   1678  N   GLU   216      25.990  18.331  -3.521  1.00                 N  
ATOM   1679  CA  GLU   216      26.192  17.204  -4.411  1.00                 C  
ATOM   1680  C   GLU   216      26.974  17.593  -5.695  1.00                 C  
ATOM   1681  O   GLU   216      27.861  16.869  -6.120  1.00                 O  
ATOM   1682  CB  GLU   216      24.849  16.584  -4.804  1.00                 C  
ATOM   1683  CD  GLU   216      22.783  15.328  -4.076  1.00                 C  
ATOM   1684  CG  GLU   216      24.135  15.876  -3.665  1.00                 C  
ATOM   1685  OE1 GLU   216      22.319  15.662  -5.186  1.00                 O  
ATOM   1686  OE2 GLU   216      22.187  14.564  -3.288  1.00                 O  
ATOM   1687  N   ILE   217      26.639  18.724  -6.277  1.00                 N  
ATOM   1688  CA  ILE   217      27.274  19.226  -7.486  1.00                 C  
ATOM   1689  C   ILE   217      28.677  19.697  -7.164  1.00                 C  
ATOM   1690  O   ILE   217      29.588  19.395  -7.889  1.00                 O  
ATOM   1691  CB  ILE   217      26.452  20.361  -8.126  1.00                 C  
ATOM   1692  CD1 ILE   217      25.146  18.719  -9.575  1.00                 C  
ATOM   1693  CG1 ILE   217      25.081  19.844  -8.564  1.00                 C  
ATOM   1694  CG2 ILE   217      27.218  20.987  -9.281  1.00                 C  
ATOM   1695  N   ASP   218      28.825  20.392  -6.044  1.00                 N  
ATOM   1696  CA  ASP   218      30.151  20.850  -5.593  1.00                 C  
ATOM   1697  C   ASP   218      30.957  19.694  -4.967  1.00                 C  
ATOM   1698  O   ASP   218      31.102  19.609  -3.748  1.00                 O  
ATOM   1699  CB  ASP   218      30.009  21.995  -4.588  1.00                 C  
ATOM   1700  CG  ASP   218      31.343  22.613  -4.216  1.00                 C  
ATOM   1701  OD1 ASP   218      32.327  22.387  -4.952  1.00                 O  
ATOM   1702  OD2 ASP   218      31.404  23.322  -3.190  1.00                 O  
ATOM   1703  N   LYS   219      31.529  18.835  -5.806  1.00                 N  
ATOM   1704  CA  LYS   219      32.173  17.599  -5.344  1.00                 C  
ATOM   1705  C   LYS   219      33.335  17.862  -4.351  1.00                 C  
ATOM   1706  O   LYS   219      33.450  17.170  -3.359  1.00                 O  
ATOM   1707  CB  LYS   219      32.701  16.793  -6.533  1.00                 C  
ATOM   1708  CD  LYS   219      33.771  14.687  -7.380  1.00                 C  
ATOM   1709  CE  LYS   219      34.431  13.373  -6.996  1.00                 C  
ATOM   1710  CG  LYS   219      33.341  15.469  -6.150  1.00                 C  
ATOM   1711  NZ  LYS   219      34.860  12.597  -8.192  1.00                 N  
ATOM   1712  N   ASP   220      34.160  18.881  -4.565  1.00                 N  
ATOM   1713  CA  ASP   220      35.315  19.098  -3.639  1.00                 C  
ATOM   1714  C   ASP   220      35.021  20.021  -2.449  1.00                 C  
ATOM   1715  O   ASP   220      35.946  20.383  -1.679  1.00                 O  
ATOM   1716  CB  ASP   220      36.512  19.672  -4.400  1.00                 C  
ATOM   1717  CG  ASP   220      36.233  21.049  -4.971  1.00                 C  
ATOM   1718  OD1 ASP   220      35.114  21.563  -4.762  1.00                 O  
ATOM   1719  OD2 ASP   220      37.133  21.613  -5.628  1.00                 O  
ATOM   1720  N   GLY   221      33.764  20.469  -2.339  1.00                 N  
ATOM   1721  CA  GLY   221      33.290  21.273  -1.215  1.00                 C  
ATOM   1722  C   GLY   221      33.830  22.687  -1.069  1.00                 C  
ATOM   1723  O   GLY   221      33.731  23.275  -0.001  1.00                 O  
ATOM   1724  N   SER   222      34.327  23.285  -2.149  1.00                 N  
ATOM   1725  CA  SER   222      34.973  24.570  -2.024  1.00                 C  
ATOM   1726  C   SER   222      34.023  25.761  -2.174  1.00                 C  
ATOM   1727  O   SER   222      34.450  26.918  -2.165  1.00                 O  
ATOM   1728  CB  SER   222      36.093  24.709  -3.057  1.00                 C  
ATOM   1729  OG  SER   222      35.573  24.734  -4.374  1.00                 O  
ATOM   1730  N   GLY   223      32.715  25.494  -2.325  1.00                 N  
ATOM   1731  CA  GLY   223      31.727  26.533  -2.531  1.00                 C  
ATOM   1732  C   GLY   223      31.429  26.962  -3.950  1.00                 C  
ATOM   1733  O   GLY   223      30.620  27.871  -4.141  1.00                 O  
ATOM   1734  N   LYS   224      32.071  26.315  -4.932  1.00                 N  
ATOM   1735  CA  LYS   224      31.968  26.656  -6.341  1.00                 C  
ATOM   1736  C   LYS   224      31.775  25.361  -7.116  1.00                 C  
ATOM   1737  O   LYS   224      32.535  24.385  -6.967  1.00                 O  
ATOM   1738  CB  LYS   224      33.213  27.417  -6.801  1.00                 C  
ATOM   1739  CD  LYS   224      34.612  29.497  -6.681  1.00                 C  
ATOM   1740  CE  LYS   224      34.816  30.834  -5.986  1.00                 C  
ATOM   1741  CG  LYS   224      33.400  28.766  -6.126  1.00                 C  
ATOM   1742  NZ  LYS   224      35.998  31.564  -6.523  1.00                 N  
ATOM   1743  N   ILE   225      30.779  25.374  -7.980  1.00                 N  
ATOM   1744  CA  ILE   225      30.628  24.252  -8.926  1.00                 C  
ATOM   1745  C   ILE   225      31.431  24.603 -10.195  1.00                 C  
ATOM   1746  O   ILE   225      31.152  25.598 -10.853  1.00                 O  
ATOM   1747  CB  ILE   225      29.146  23.977  -9.244  1.00                 C  
ATOM   1748  CD1 ILE   225      26.889  23.535  -8.147  1.00                 C  
ATOM   1749  CG1 ILE   225      28.390  23.592  -7.971  1.00                 C  
ATOM   1750  CG2 ILE   225      29.022  22.912 -10.323  1.00                 C  
ATOM   1751  N   SER   226      32.402  23.778 -10.507  1.00                 N  
ATOM   1752  CA  SER   226      33.228  23.992 -11.693  1.00                 C  
ATOM   1753  C   SER   226      32.597  23.295 -12.867  1.00                 C  
ATOM   1754  O   SER   226      31.740  22.426 -12.689  1.00                 O  
ATOM   1755  CB  SER   226      34.652  23.487 -11.452  1.00                 C  
ATOM   1756  OG  SER   226      34.680  22.075 -11.339  1.00                 O  
ATOM   1757  N   LEU   227      33.064  23.645 -14.062  1.00                 N  
ATOM   1758  CA  LEU   227      32.657  22.943 -15.288  1.00                 C  
ATOM   1759  C   LEU   227      33.023  21.456 -15.193  1.00                 C  
ATOM   1760  O   LEU   227      32.185  20.588 -15.506  1.00                 O  
ATOM   1761  CB  LEU   227      33.313  23.581 -16.514  1.00                 C  
ATOM   1762  CG  LEU   227      32.823  23.091 -17.878  1.00                 C  
ATOM   1763  CD1 LEU   227      33.196  24.081 -18.971  1.00                 C  
ATOM   1764  CD2 LEU   227      33.392  21.717 -18.192  1.00                 C  
ATOM   1765  N   PRO   228      34.201  21.134 -14.683  1.00                 N  
ATOM   1766  CA  PRO   228      34.560  19.708 -14.424  1.00                 C  
ATOM   1767  C   PRO   228      33.626  18.997 -13.470  1.00                 C  
ATOM   1768  O   PRO   228      33.271  17.798 -13.671  1.00                 O  
ATOM   1769  CB  PRO   228      35.967  19.783 -13.827  1.00                 C  
ATOM   1770  CD  PRO   228      35.415  22.030 -14.438  1.00                 C  
ATOM   1771  CG  PRO   228      36.544  21.039 -14.388  1.00                 C  
ATOM   1772  N   GLU   229      33.223  19.691 -12.404  1.00                 N  
ATOM   1773  CA  GLU   229      32.284  19.063 -11.470  1.00                 C  
ATOM   1774  C   GLU   229      30.913  18.862 -12.103  1.00                 C  
ATOM   1775  O   GLU   229      30.275  17.799 -11.916  1.00                 O  
ATOM   1776  CB  GLU   229      32.150  19.904 -10.199  1.00                 C  
ATOM   1777  CD  GLU   229      33.247  20.805  -8.110  1.00                 C  
ATOM   1778  CG  GLU   229      33.396  19.915  -9.328  1.00                 C  
ATOM   1779  OE1 GLU   229      33.181  22.041  -8.282  1.00                 O  
ATOM   1780  OE2 GLU   229      33.197  20.268  -6.984  1.00                 O  
ATOM   1781  N   MET   230      30.433  19.868 -12.824  1.00                 N  
ATOM   1782  CA  MET   230      29.130  19.775 -13.471  1.00                 C  
ATOM   1783  C   MET   230      29.132  18.625 -14.445  1.00                 C  
ATOM   1784  O   MET   230      28.187  17.834 -14.481  1.00                 O  
ATOM   1785  CB  MET   230      28.787  21.088 -14.177  1.00                 C  
ATOM   1786  SD  MET   230      26.084  21.024 -13.575  1.00                 S  
ATOM   1787  CE  MET   230      26.146  22.677 -12.889  1.00                 C  
ATOM   1788  CG  MET   230      27.402  21.114 -14.802  1.00                 C  
ATOM   1789  N   LYS   231      30.190  18.558 -15.239  1.00                 N  
ATOM   1790  CA  LYS   231      30.371  17.461 -16.204  1.00                 C  
ATOM   1791  C   LYS   231      30.277  16.081 -15.580  1.00                 C  
ATOM   1792  O   LYS   231      29.572  15.179 -16.092  1.00                 O  
ATOM   1793  CB  LYS   231      31.721  17.588 -16.913  1.00                 C  
ATOM   1794  CD  LYS   231      33.318  16.719 -18.643  1.00                 C  
ATOM   1795  CE  LYS   231      33.598  15.615 -19.650  1.00                 C  
ATOM   1796  CG  LYS   231      31.982  16.508 -17.950  1.00                 C  
ATOM   1797  NZ  LYS   231      34.904  15.809 -20.337  1.00                 N  
ATOM   1798  N   ALA   232      30.984  15.927 -14.470  1.00                 N  
ATOM   1799  CA  ALA   232      31.012  14.689 -13.715  1.00                 C  
ATOM   1800  C   ALA   232      29.638  14.246 -13.203  1.00                 C  
ATOM   1801  O   ALA   232      29.264  13.071 -13.355  1.00                 O  
ATOM   1802  CB  ALA   232      31.957  14.812 -12.529  1.00                 C  
ATOM   1803  N   TYR   233      28.916  15.142 -12.554  1.00                 N  
ATOM   1804  CA  TYR   233      27.577  14.833 -12.066  1.00                 C  
ATOM   1805  C   TYR   233      26.528  14.825 -13.190  1.00                 C  
ATOM   1806  O   TYR   233      25.336  14.607 -12.959  1.00                 O  
ATOM   1807  CB  TYR   233      27.156  15.833 -10.988  1.00                 C  
ATOM   1808  CG  TYR   233      27.939  15.712  -9.700  1.00                 C  
ATOM   1809  OH  TYR   233      30.103  15.387  -6.164  1.00                 O  
ATOM   1810  CZ  TYR   233      29.386  15.493  -7.334  1.00                 C  
ATOM   1811  CD1 TYR   233      29.153  16.367  -9.541  1.00                 C  
ATOM   1812  CE1 TYR   233      29.875  16.262  -8.367  1.00                 C  
ATOM   1813  CD2 TYR   233      27.461  14.941  -8.647  1.00                 C  
ATOM   1814  CE2 TYR   233      28.170  14.824  -7.467  1.00                 C  
ATOM   1815  N   ILE   234      26.967  15.065 -14.426  1.00                 N  
ATOM   1816  CA  ILE   234      26.061  15.126 -15.571  1.00                 C  
ATOM   1817  C   ILE   234      26.252  14.035 -16.593  1.00                 C  
ATOM   1818  O   ILE   234      25.816  14.133 -17.744  1.00                 O  
ATOM   1819  CB  ILE   234      26.168  16.476 -16.304  1.00                 C  
ATOM   1820  CD1 ILE   234      24.815  18.107 -17.722  1.00                 C  
ATOM   1821  CG1 ILE   234      24.952  16.690 -17.207  1.00                 C  
ATOM   1822  CG2 ILE   234      27.473  16.559 -17.081  1.00                 C  
ATOM   1823  N   LYS   235      26.915  12.964 -16.183  1.00                 N  
ATOM   1824  CA  LYS   235      27.230  11.835 -17.041  1.00                 C  
ATOM   1825  C   LYS   235      26.092  11.116 -17.718  1.00                 C  
ATOM   1826  O   LYS   235      26.266  10.514 -18.781  1.00                 O  
ATOM   1827  CB  LYS   235      28.003  10.769 -16.262  1.00                 C  
ATOM   1828  CD  LYS   235      30.128  10.075 -15.120  1.00                 C  
ATOM   1829  CE  LYS   235      31.550  10.476 -14.763  1.00                 C  
ATOM   1830  CG  LYS   235      29.421  11.175 -15.895  1.00                 C  
ATOM   1831  NZ  LYS   235      32.241   9.424 -13.969  1.00                 N  
ATOM   1832  N   ASN   236      24.892  11.145 -17.139  1.00                 N  
ATOM   1833  CA  ASN   236      23.768  10.450 -17.770  1.00                 C  
ATOM   1834  C   ASN   236      23.131  11.198 -18.946  1.00                 C  
ATOM   1835  O   ASN   236      22.417  10.627 -19.776  1.00                 O  
ATOM   1836  CB  ASN   236      22.680  10.144 -16.739  1.00                 C  
ATOM   1837  CG  ASN   236      23.092   9.060 -15.762  1.00                 C  
ATOM   1838  OD1 ASN   236      23.955   8.235 -16.063  1.00                 O  
ATOM   1839  ND2 ASN   236      22.475   9.059 -14.586  1.00                 N  
ATOM   1840  N   LYS   237      23.395  12.499 -19.018  1.00                 N  
ATOM   1841  CA  LYS   237      22.871  13.331 -20.089  1.00                 C  
ATOM   1842  C   LYS   237      23.930  13.678 -21.120  1.00                 C  
ATOM   1843  O   LYS   237      24.152  14.847 -21.448  1.00                 O  
ATOM   1844  CB  LYS   237      22.271  14.619 -19.522  1.00                 C  
ATOM   1845  CD  LYS   237      19.922  13.767 -19.291  1.00                 C  
ATOM   1846  CE  LYS   237      18.736  13.596 -18.355  1.00                 C  
ATOM   1847  CG  LYS   237      21.105  14.396 -18.573  1.00                 C  
ATOM   1848  NZ  LYS   237      17.577  12.959 -19.038  1.00                 N  
ATOM   1849  N   LYS   238      24.598  12.743 -21.704  1.00                 N  
ATOM   1850  CA  LYS   238      25.747  12.839 -22.604  1.00                 C  
ATOM   1851  C   LYS   238      25.764  14.302 -23.030  1.00                 C  
ATOM   1852  O   LYS   238      24.737  14.815 -23.524  1.00                 O  
ATOM   1853  CB  LYS   238      25.598  11.859 -23.770  1.00                 C  
ATOM   1854  CD  LYS   238      26.605  10.789 -25.804  1.00                 C  
ATOM   1855  CE  LYS   238      27.794  10.764 -26.751  1.00                 C  
ATOM   1856  CG  LYS   238      26.790  11.829 -24.712  1.00                 C  
ATOM   1857  NZ  LYS   238      27.621   9.757 -27.834  1.00                 N  
ATOM   1858  N   VAL   239      26.861  14.995 -22.714  1.00                 N  
ATOM   1859  CA  VAL   239      27.050  16.409 -23.101  1.00                 C  
ATOM   1860  C   VAL   239      28.486  16.633 -23.517  1.00                 C  
ATOM   1861  O   VAL   239      29.425  16.008 -22.990  1.00                 O  
ATOM   1862  CB  VAL   239      26.662  17.364 -21.957  1.00                 C  
ATOM   1863  CG1 VAL   239      25.186  17.218 -21.619  1.00                 C  
ATOM   1864  CG2 VAL   239      27.522  17.102 -20.730  1.00                 C  
ATOM   1865  N   ASP   240      28.667  17.541 -24.462  1.00                 N  
ATOM   1866  CA  ASP   240      29.998  17.968 -24.806  1.00                 C  
ATOM   1867  C   ASP   240      30.487  18.970 -23.750  1.00                 C  
ATOM   1868  O   ASP   240      29.718  19.558 -23.019  1.00                 O  
ATOM   1869  CB  ASP   240      30.018  18.583 -26.207  1.00                 C  
ATOM   1870  CG  ASP   240      29.799  17.555 -27.298  1.00                 C  
ATOM   1871  OD1 ASP   240      29.878  16.345 -26.999  1.00                 O  
ATOM   1872  OD2 ASP   240      29.549  17.958 -28.454  1.00                 O  
ATOM   1873  N   ALA   241      31.782  19.188 -23.740  1.00                 N  
ATOM   1874  CA  ALA   241      32.397  20.145 -22.857  1.00                 C  
ATOM   1875  C   ALA   241      31.837  21.533 -23.136  1.00                 C  
ATOM   1876  O   ALA   241      31.588  22.284 -22.232  1.00                 O  
ATOM   1877  CB  ALA   241      33.909  20.126 -23.024  1.00                 C  
ATOM   1878  N   ASP   242      31.550  21.831 -24.401  1.00                 N  
ATOM   1879  CA  ASP   242      30.965  23.070 -24.814  1.00                 C  
ATOM   1880  C   ASP   242      29.555  23.273 -24.290  1.00                 C  
ATOM   1881  O   ASP   242      29.164  24.370 -23.920  1.00                 O  
ATOM   1882  CB  ASP   242      30.945  23.171 -26.341  1.00                 C  
ATOM   1883  CG  ASP   242      32.327  23.375 -26.929  1.00                 C  
ATOM   1884  OD1 ASP   242      33.255  23.709 -26.163  1.00                 O  
ATOM   1885  OD2 ASP   242      32.482  23.200 -28.156  1.00                 O  
ATOM   1886  N   ARG   243      28.777  22.209 -24.240  1.00                 N  
ATOM   1887  CA  ARG   243      27.426  22.311 -23.704  1.00                 C  
ATOM   1888  C   ARG   243      27.470  22.525 -22.176  1.00                 C  
ATOM   1889  O   ARG   243      26.663  23.289 -21.632  1.00                 O  
ATOM   1890  CB  ARG   243      26.618  21.058 -24.047  1.00                 C  
ATOM   1891  CD  ARG   243      25.408  21.998 -26.035  1.00                 C  
ATOM   1892  NE  ARG   243      25.029  21.797 -27.431  1.00                 N  
ATOM   1893  CG  ARG   243      26.324  20.895 -25.529  1.00                 C  
ATOM   1894  CZ  ARG   243      24.458  22.725 -28.191  1.00                 C  
ATOM   1895  NH1 ARG   243      24.147  22.452 -29.451  1.00                 N  
ATOM   1896  NH2 ARG   243      24.198  23.925 -27.690  1.00                 N  
ATOM   1897  N   LEU   244      28.387  21.832 -21.519  1.00                 N  
ATOM   1898  CA  LEU   244      28.605  22.051 -20.053  1.00                 C  
ATOM   1899  C   LEU   244      29.014  23.529 -19.810  1.00                 C  
ATOM   1900  O   LEU   244      28.546  24.200 -18.896  1.00                 O  
ATOM   1901  CB  LEU   244      29.671  21.091 -19.521  1.00                 C  
ATOM   1902  CG  LEU   244      29.285  19.612 -19.468  1.00                 C  
ATOM   1903  CD1 LEU   244      30.486  18.756 -19.096  1.00                 C  
ATOM   1904  CD2 LEU   244      28.149  19.387 -18.482  1.00                 C  
ATOM   1905  N   GLU   245      29.863  24.066 -20.667  1.00                 N  
ATOM   1906  CA  GLU   245      30.265  25.470 -20.574  1.00                 C  
ATOM   1907  C   GLU   245      29.148  26.467 -20.728  1.00                 C  
ATOM   1908  O   GLU   245      29.088  27.483 -20.023  1.00                 O  
ATOM   1909  CB  GLU   245      31.330  25.793 -21.624  1.00                 C  
ATOM   1910  CD  GLU   245      32.957  27.481 -22.564  1.00                 C  
ATOM   1911  CG  GLU   245      31.850  27.220 -21.562  1.00                 C  
ATOM   1912  OE1 GLU   245      33.305  26.550 -23.321  1.00                 O  
ATOM   1913  OE2 GLU   245      33.476  28.616 -22.593  1.00                 O  
ATOM   1914  N   GLU   246      28.235  26.185 -21.647  1.00                 N  
ATOM   1915  CA  GLU   246      27.061  27.002 -21.804  1.00                 C  
ATOM   1916  C   GLU   246      26.159  26.973 -20.580  1.00                 C  
ATOM   1917  O   GLU   246      25.548  27.974 -20.261  1.00                 O  
ATOM   1918  CB  GLU   246      26.261  26.560 -23.031  1.00                 C  
ATOM   1919  CD  GLU   246      26.148  26.356 -25.546  1.00                 C  
ATOM   1920  CG  GLU   246      26.932  26.877 -24.357  1.00                 C  
ATOM   1921  OE1 GLU   246      25.186  25.588 -25.333  1.00                 O  
ATOM   1922  OE2 GLU   246      26.496  26.716 -26.690  1.00                 O  
ATOM   1923  N   LEU   247      26.076  25.822 -19.925  1.00                 N  
ATOM   1924  CA  LEU   247      25.339  25.721 -18.658  1.00                 C  
ATOM   1925  C   LEU   247      25.966  26.608 -17.593  1.00                 C  
ATOM   1926  O   LEU   247      25.279  27.344 -16.897  1.00                 O  
ATOM   1927  CB  LEU   247      25.296  24.269 -18.178  1.00                 C  
ATOM   1928  CG  LEU   247      24.596  24.018 -16.841  1.00                 C  
ATOM   1929  CD1 LEU   247      23.133  24.427 -16.914  1.00                 C  
ATOM   1930  CD2 LEU   247      24.716  22.557 -16.437  1.00                 C  
ATOM   1931  N   PHE   248      27.272  26.538 -17.482  1.00                 N  
ATOM   1932  CA  PHE   248      27.962  27.421 -16.529  1.00                 C  
ATOM   1933  C   PHE   248      27.713  28.890 -16.902  1.00                 C  
ATOM   1934  O   PHE   248      27.415  29.697 -16.049  1.00                 O  
ATOM   1935  CB  PHE   248      29.461  27.115 -16.504  1.00                 C  
ATOM   1936  CG  PHE   248      29.809  25.845 -15.782  1.00                 C  
ATOM   1937  CZ  PHE   248      30.453  23.498 -14.440  1.00                 C  
ATOM   1938  CD1 PHE   248      29.775  24.627 -16.439  1.00                 C  
ATOM   1939  CE1 PHE   248      30.095  23.458 -15.774  1.00                 C  
ATOM   1940  CD2 PHE   248      30.169  25.868 -14.446  1.00                 C  
ATOM   1941  CE2 PHE   248      30.489  24.699 -13.782  1.00                 C  
ATOM   1942  N   HIS   249      27.820  29.244 -18.179  1.00                 N  
ATOM   1943  CA  HIS   249      27.522  30.613 -18.615  1.00                 C  
ATOM   1944  C   HIS   249      26.174  31.177 -18.179  1.00                 C  
ATOM   1945  O   HIS   249      26.077  32.341 -17.747  1.00                 O  
ATOM   1946  CB  HIS   249      27.588  30.716 -20.140  1.00                 C  
ATOM   1947  CG  HIS   249      27.276  32.082 -20.667  1.00                 C  
ATOM   1948  ND1 HIS   249      28.156  33.137 -20.566  1.00                 N  
ATOM   1949  CE1 HIS   249      27.600  34.226 -21.126  1.00                 C  
ATOM   1950  CD2 HIS   249      26.149  32.698 -21.353  1.00                 C  
ATOM   1951  NE2 HIS   249      26.396  33.970 -21.600  1.00                 N  
ATOM   1952  N   GLN   250      25.127  30.392 -18.341  1.00                 N  
ATOM   1953  CA  GLN   250      23.795  30.860 -17.954  1.00                 C  
ATOM   1954  C   GLN   250      23.738  31.129 -16.471  1.00                 C  
ATOM   1955  O   GLN   250      23.033  32.043 -16.054  1.00                 O  
ATOM   1956  CB  GLN   250      22.731  29.835 -18.351  1.00                 C  
ATOM   1957  CD  GLN   250      21.529  28.621 -20.211  1.00                 C  
ATOM   1958  CG  GLN   250      22.504  29.724 -19.850  1.00                 C  
ATOM   1959  OE1 GLN   250      21.415  27.622 -19.500  1.00                 O  
ATOM   1960  NE2 GLN   250      20.822  28.798 -21.321  1.00                 N  
ATOM   1961  N   VAL   251      24.430  30.303 -15.677  1.00                 N  
ATOM   1962  CA  VAL   251      24.365  30.398 -14.214  1.00                 C  
ATOM   1963  C   VAL   251      25.352  31.414 -13.619  1.00                 C  
ATOM   1964  O   VAL   251      25.096  32.012 -12.580  1.00                 O  
ATOM   1965  CB  VAL   251      24.614  29.032 -13.548  1.00                 C  
ATOM   1966  CG1 VAL   251      24.701  29.184 -12.037  1.00                 C  
ATOM   1967  CG2 VAL   251      23.519  28.047 -13.926  1.00                 C  
ATOM   1968  N   ASP   252      26.507  31.539 -14.254  1.00                 N  
ATOM   1969  CA  ASP   252      27.631  32.323 -13.716  1.00                 C  
ATOM   1970  C   ASP   252      27.341  33.808 -13.901  1.00                 C  
ATOM   1971  O   ASP   252      27.648  34.375 -14.929  1.00                 O  
ATOM   1972  CB  ASP   252      28.939  31.927 -14.405  1.00                 C  
ATOM   1973  CG  ASP   252      30.137  32.673 -13.852  1.00                 C  
ATOM   1974  OD1 ASP   252      29.986  33.356 -12.817  1.00                 O  
ATOM   1975  OD2 ASP   252      31.227  32.574 -14.453  1.00                 O  
ATOM   1976  N   LYS   253      26.807  34.442 -12.877  1.00                 N  
ATOM   1977  CA  LYS   253      26.501  35.847 -12.895  1.00                 C  
ATOM   1978  C   LYS   253      27.724  36.771 -12.771  1.00                 C  
ATOM   1979  O   LYS   253      27.764  37.811 -13.429  1.00                 O  
ATOM   1980  CB  LYS   253      25.523  36.197 -11.771  1.00                 C  
ATOM   1981  CD  LYS   253      24.040  37.907 -10.688  1.00                 C  
ATOM   1982  CE  LYS   253      23.609  39.365 -10.671  1.00                 C  
ATOM   1983  CG  LYS   253      25.093  37.655 -11.755  1.00                 C  
ATOM   1984  NZ  LYS   253      22.577  39.627  -9.631  1.00                 N  
ATOM   1985  N   ASP   254      28.711  36.392 -11.970  1.00                 N  
ATOM   1986  CA  ASP   254      29.857  37.323 -11.702  1.00                 C  
ATOM   1987  C   ASP   254      31.125  37.006 -12.581  1.00                 C  
ATOM   1988  O   ASP   254      32.198  37.601 -12.392  1.00                 O  
ATOM   1989  CB  ASP   254      30.250  37.278 -10.224  1.00                 C  
ATOM   1990  CG  ASP   254      30.754  35.914  -9.796  1.00                 C  
ATOM   1991  OD1 ASP   254      30.745  34.988 -10.634  1.00                 O  
ATOM   1992  OD2 ASP   254      31.158  35.771  -8.623  1.00                 O  
ATOM   1993  N   GLY   255      30.964  36.078 -13.521  1.00                 N  
ATOM   1994  CA  GLY   255      31.971  35.865 -14.570  1.00                 C  
ATOM   1995  C   GLY   255      33.282  35.270 -14.091  1.00                 C  
ATOM   1996  O   GLY   255      34.325  35.502 -14.716  1.00                 O  
ATOM   1997  N   SER   256      33.284  34.520 -12.993  1.00                 N  
ATOM   1998  CA  SER   256      34.521  33.844 -12.590  1.00                 C  
ATOM   1999  C   SER   256      34.687  32.461 -13.192  1.00                 C  
ATOM   2000  O   SER   256      35.676  31.797 -12.929  1.00                 O  
ATOM   2001  CB  SER   256      34.595  33.726 -11.066  1.00                 C  
ATOM   2002  OG  SER   256      33.580  32.869 -10.572  1.00                 O  
ATOM   2003  N   GLY   257      33.739  32.032 -13.994  1.00                 N  
ATOM   2004  CA  GLY   257      33.790  30.727 -14.594  1.00                 C  
ATOM   2005  C   GLY   257      33.248  29.565 -13.772  1.00                 C  
ATOM   2006  O   GLY   257      33.372  28.408 -14.204  1.00                 O  
ATOM   2007  N   SER   258      32.721  29.851 -12.589  1.00                 N  
ATOM   2008  CA  SER   258      32.127  28.797 -11.744  1.00                 C  
ATOM   2009  C   SER   258      30.815  29.264 -11.123  1.00                 C  
ATOM   2010  O   SER   258      30.440  30.436 -11.204  1.00                 O  
ATOM   2011  CB  SER   258      33.106  28.375 -10.647  1.00                 C  
ATOM   2012  OG  SER   258      33.335  29.433  -9.733  1.00                 O  
ATOM   2013  N   VAL   259      30.091  28.317 -10.517  1.00                 N  
ATOM   2014  CA  VAL   259      28.767  28.627 -10.019  1.00                 C  
ATOM   2015  C   VAL   259      28.795  28.546  -8.489  1.00                 C  
ATOM   2016  O   VAL   259      29.033  27.488  -7.938  1.00                 O  
ATOM   2017  CB  VAL   259      27.706  27.680 -10.609  1.00                 C  
ATOM   2018  CG1 VAL   259      26.331  28.001 -10.044  1.00                 C  
ATOM   2019  CG2 VAL   259      27.696  27.771 -12.127  1.00                 C  
ATOM   2020  N   ASP   260      28.530  29.660  -7.834  1.00                 N  
ATOM   2021  CA  ASP   260      28.562  29.654  -6.400  1.00                 C  
ATOM   2022  C   ASP   260      27.123  29.355  -5.923  1.00                 C  
ATOM   2023  O   ASP   260      26.223  29.125  -6.727  1.00                 O  
ATOM   2024  CB  ASP   260      29.086  30.990  -5.870  1.00                 C  
ATOM   2025  CG  ASP   260      28.139  32.140  -6.152  1.00                 C  
ATOM   2026  OD1 ASP   260      26.954  31.876  -6.446  1.00                 O  
ATOM   2027  OD2 ASP   260      28.582  33.306  -6.081  1.00                 O  
ATOM   2028  N   LYS   261      26.919  29.350  -4.619  1.00                 N  
ATOM   2029  CA  LYS   261      25.604  28.942  -4.101  1.00                 C  
ATOM   2030  C   LYS   261      24.503  29.933  -4.503  1.00                 C  
ATOM   2031  O   LYS   261      23.460  29.522  -5.002  1.00                 O  
ATOM   2032  CB  LYS   261      25.647  28.806  -2.578  1.00                 C  
ATOM   2033  CD  LYS   261      24.484  28.114  -0.464  1.00                 C  
ATOM   2034  CE  LYS   261      23.149  27.771   0.176  1.00                 C  
ATOM   2035  CG  LYS   261      24.337  28.347  -1.958  1.00                 C  
ATOM   2036  NZ  LYS   261      22.604  26.482  -0.331  1.00                 N  
ATOM   2037  N   GLY   262      24.771  31.239  -4.388  1.00                 N  
ATOM   2038  CA  GLY   262      23.796  32.269  -4.766  1.00                 C  
ATOM   2039  C   GLY   262      23.387  32.127  -6.208  1.00                 C  
ATOM   2040  O   GLY   262      22.195  32.187  -6.545  1.00                 O  
ATOM   2041  N   GLU   263      24.368  31.894  -7.090  1.00                 N  
ATOM   2042  CA  GLU   263      24.048  31.677  -8.502  1.00                 C  
ATOM   2043  C   GLU   263      23.244  30.375  -8.751  1.00                 C  
ATOM   2044  O   GLU   263      22.377  30.340  -9.616  1.00                 O  
ATOM   2045  CB  GLU   263      25.326  31.641  -9.342  1.00                 C  
ATOM   2046  CD  GLU   263      27.328  32.894 -10.238  1.00                 C  
ATOM   2047  CG  GLU   263      26.036  32.981  -9.451  1.00                 C  
ATOM   2048  OE1 GLU   263      28.039  31.876 -10.102  1.00                 O  
ATOM   2049  OE2 GLU   263      27.630  33.843 -10.992  1.00                 O  
ATOM   2050  N   PHE   264      23.586  29.311  -8.042  1.00                 N  
ATOM   2051  CA  PHE   264      22.855  28.038  -8.116  1.00                 C  
ATOM   2052  C   PHE   264      21.365  28.199  -7.743  1.00                 C  
ATOM   2053  O   PHE   264      20.516  27.690  -8.458  1.00                 O  
ATOM   2054  CB  PHE   264      23.501  26.995  -7.201  1.00                 C  
ATOM   2055  CG  PHE   264      22.777  25.679  -7.176  1.00                 C  
ATOM   2056  CZ  PHE   264      21.435  23.246  -7.124  1.00                 C  
ATOM   2057  CD1 PHE   264      22.941  24.763  -8.201  1.00                 C  
ATOM   2058  CE1 PHE   264      22.275  23.553  -8.178  1.00                 C  
ATOM   2059  CD2 PHE   264      21.932  25.358  -6.129  1.00                 C  
ATOM   2060  CE2 PHE   264      21.266  24.147  -6.106  1.00                 C  
ATOM   2061  N   THR   265      21.080  28.873  -6.635  1.00                 N  
ATOM   2062  CA  THR   265      19.687  29.113  -6.215  1.00                 C  
ATOM   2063  C   THR   265      18.909  29.884  -7.276  1.00                 C  
ATOM   2064  O   THR   265      17.774  29.539  -7.586  1.00                 O  
ATOM   2065  CB  THR   265      19.624  29.882  -4.882  1.00                 C  
ATOM   2066  OG1 THR   265      20.243  29.106  -3.849  1.00                 O  
ATOM   2067  CG2 THR   265      18.179  30.150  -4.490  1.00                 C  
ATOM   2068  N   HIS   266      19.531  30.883  -7.895  1.00                 N  
ATOM   2069  CA  HIS   266      18.870  31.607  -8.974  1.00                 C  
ATOM   2070  C   HIS   266      18.559  30.726 -10.157  1.00                 C  
ATOM   2071  O   HIS   266      17.521  30.884 -10.782  1.00                 O  
ATOM   2072  CB  HIS   266      19.730  32.786  -9.434  1.00                 C  
ATOM   2073  CG  HIS   266      19.100  33.608 -10.515  1.00                 C  
ATOM   2074  ND1 HIS   266      18.023  34.436 -10.288  1.00                 N  
ATOM   2075  CE1 HIS   266      17.683  35.039 -11.441  1.00                 C  
ATOM   2076  CD2 HIS   266      19.336  33.809 -11.937  1.00                 C  
ATOM   2077  NE2 HIS   266      18.466  34.667 -12.435  1.00                 N  
ATOM   2078  N   ALA   267      19.458  29.803 -10.473  1.00                 N  
ATOM   2079  CA  ALA   267      19.261  28.862 -11.581  1.00                 C  
ATOM   2080  C   ALA   267      18.100  27.885 -11.252  1.00                 C  
ATOM   2081  O   ALA   267      17.292  27.531 -12.120  1.00                 O  
ATOM   2082  CB  ALA   267      20.545  28.096 -11.860  1.00                 C  
ATOM   2083  N   MET   268      18.030  27.479  -9.988  1.00                 N  
ATOM   2084  CA  MET   268      17.102  26.459  -9.522  1.00                 C  
ATOM   2085  C   MET   268      15.760  27.038  -9.023  1.00                 C  
ATOM   2086  O   MET   268      14.757  26.332  -9.009  1.00                 O  
ATOM   2087  CB  MET   268      17.733  25.633  -8.400  1.00                 C  
ATOM   2088  SD  MET   268      18.657  23.674 -10.129  1.00                 S  
ATOM   2089  CE  MET   268      17.724  22.434  -9.235  1.00                 C  
ATOM   2090  CG  MET   268      18.979  24.869  -8.817  1.00                 C  
TER
