# Supplementary material for: Comparative Single-Cell Transcriptomics Reveals Novel Genes Involved in Bivalve Embryonic Shell Formation and Questions Ontogenetic Homology of Molluscan Shell Types
Source: Front Cell Dev Biol. 2022 Jun 9;10:883755. doi: 10.3389/fcell.2022.883755 (PMC9261976; doi:10.3389/fcell.2022.883755)
Supplement: Supplementary file 1 [file DataSheet1.ZIP › Supplementary_File1/s_f_2/aec84852ed21ba4f.final.pdb]

ATOM      1  N   CYS    64      96.155  72.533  72.894  1.00                 N  
ATOM      2  CA  CYS    64      95.894  73.218  71.634  1.00                 C  
ATOM      3  C   CYS    64      95.436  74.654  71.873  1.00                 C  
ATOM      4  O   CYS    64      95.160  75.044  73.007  1.00                 O  
ATOM      5  CB  CYS    64      94.843  72.460  70.820  1.00                 C  
ATOM      6  SG  CYS    64      93.164  72.572  71.480  1.00                 S  
ATOM      7  N   SER    65      95.364  75.441  70.798  1.00                 N  
ATOM      8  CA  SER    65      94.928  76.827  70.882  1.00                 C  
ATOM      9  C   SER    65      93.566  77.083  70.252  1.00                 C  
ATOM     10  O   SER    65      93.029  78.184  70.412  1.00                 O  
ATOM     11  CB  SER    65      95.952  77.752  70.222  1.00                 C  
ATOM     12  OG  SER    65      96.067  77.479  68.836  1.00                 O  
ATOM     13  N   GLN    66      92.995  76.110  69.545  1.00                 N  
ATOM     14  CA  GLN    66      91.671  76.269  68.959  1.00                 C  
ATOM     15  C   GLN    66      90.589  76.053  70.010  1.00                 C  
ATOM     16  O   GLN    66      90.588  75.040  70.717  1.00                 O  
ATOM     17  CB  GLN    66      91.481  75.297  67.793  1.00                 C  
ATOM     18  CD  GLN    66      89.921  76.692  66.378  1.00                 C  
ATOM     19  CG  GLN    66      90.118  75.387  67.125  1.00                 C  
ATOM     20  OE1 GLN    66      90.746  77.074  65.548  1.00                 O  
ATOM     21  NE2 GLN    66      88.824  77.380  66.672  1.00                 N  
ATOM     22  N   ALA    67      89.669  77.010  70.109  1.00                 N  
ATOM     23  CA  ALA    67      88.585  76.918  71.077  1.00                 C  
ATOM     24  C   ALA    67      87.616  75.802  70.706  1.00                 C  
ATOM     25  O   ALA    67      87.351  75.550  69.527  1.00                 O  
ATOM     26  CB  ALA    67      87.847  78.244  71.174  1.00                 C  
ATOM     27  N   ARG    68      87.089  75.128  71.730  1.00                 N  
ATOM     28  CA  ARG    68      86.108  74.074  71.497  1.00                 C  
ATOM     29  C   ARG    68      84.765  74.656  71.072  1.00                 C  
ATOM     30  O   ARG    68      84.069  74.080  70.227  1.00                 O  
ATOM     31  CB  ARG    68      85.934  73.217  72.752  1.00                 C  
ATOM     32  CD  ARG    68      86.917  71.563  74.365  1.00                 C  
ATOM     33  NE  ARG    68      88.055  70.703  74.682  1.00                 N  
ATOM     34  CG  ARG    68      87.135  72.344  73.079  1.00                 C  
ATOM     35  CZ  ARG    68      88.178  70.014  75.812  1.00                 C  
ATOM     36  NH1 ARG    68      89.247  69.257  76.014  1.00                 N  
ATOM     37  NH2 ARG    68      87.230  70.083  76.737  1.00                 N  
ATOM     38  N   ILE    69      84.392  75.796  71.639  1.00                 N  
ATOM     39  CA  ILE    69      83.142  76.481  71.320  1.00                 C  
ATOM     40  C   ILE    69      83.446  77.557  70.283  1.00                 C  
ATOM     41  O   ILE    69      84.322  78.401  70.526  1.00                 O  
ATOM     42  CB  ILE    69      82.488  77.078  72.580  1.00                 C  
ATOM     43  CD1 ILE    69      81.740  76.489  74.945  1.00                 C  
ATOM     44  CG1 ILE    69      82.162  75.973  73.587  1.00                 C  
ATOM     45  CG2 ILE    69      81.255  77.887  72.208  1.00                 C  
ATOM     46  N   PRO    70      82.767  77.565  69.132  1.00                 N  
ATOM     47  CA  PRO    70      83.144  78.522  68.074  1.00                 C  
ATOM     48  C   PRO    70      82.955  79.978  68.467  1.00                 C  
ATOM     49  O   PRO    70      83.889  80.777  68.329  1.00                 O  
ATOM     50  CB  PRO    70      82.224  78.163  66.905  1.00                 C  
ATOM     51  CD  PRO    70      81.396  76.924  68.778  1.00                 C  
ATOM     52  CG  PRO    70      80.969  77.682  67.552  1.00                 C  
TER
