# Supplementary material for: Comparative Single-Cell Transcriptomics Reveals Novel Genes Involved in Bivalve Embryonic Shell Formation and Questions Ontogenetic Homology of Molluscan Shell Types
Source: Front Cell Dev Biol. 2022 Jun 9;10:883755. doi: 10.3389/fcell.2022.883755 (PMC9261976; doi:10.3389/fcell.2022.883755)
Supplement: Supplementary file 1 [file DataSheet1.ZIP › Supplementary_File1/s_f_2/b18d83fa8c423de8.final.pdb]

SSBOND   1 CYS     49    CYS    138
SSBOND   2 CYS    211    CYS    288
ATOM      1  N   TYR    33     118.362  45.559 146.496  1.00                 N  
ATOM      2  CA  TYR    33     119.196  46.495 147.240  1.00                 C  
ATOM      3  C   TYR    33     120.640  46.010 147.297  1.00                 C  
ATOM      4  O   TYR    33     120.962  44.928 146.806  1.00                 O  
ATOM      5  CB  TYR    33     118.649  46.692 148.655  1.00                 C  
ATOM      6  CG  TYR    33     119.427  47.694 149.479  1.00                 C  
ATOM      7  OH  TYR    33     121.559  50.460 151.735  1.00                 O  
ATOM      8  CZ  TYR    33     120.854  49.543 150.990  1.00                 C  
ATOM      9  CD1 TYR    33     119.259  49.059 149.284  1.00                 C  
ATOM     10  CE1 TYR    33     119.965  49.981 150.032  1.00                 C  
ATOM     11  CD2 TYR    33     120.327  47.271 150.448  1.00                 C  
ATOM     12  CE2 TYR    33     121.042  48.179 151.206  1.00                 C  
ATOM     13  N   LYS    34     125.771  37.041 145.559  1.00                 N  
ATOM     14  CA  LYS    34     124.408  37.241 145.083  1.00                 C  
ATOM     15  C   LYS    34     124.291  36.902 143.601  1.00                 C  
ATOM     16  O   LYS    34     124.574  37.735 142.740  1.00                 O  
ATOM     17  CB  LYS    34     123.960  38.683 145.330  1.00                 C  
ATOM     18  CD  LYS    34     122.119  40.388 145.281  1.00                 C  
ATOM     19  CE  LYS    34     120.674  40.664 144.898  1.00                 C  
ATOM     20  CG  LYS    34     122.514  38.957 144.951  1.00                 C  
ATOM     21  NZ  LYS    34     120.275  42.064 145.207  1.00                 N  
ATOM     22  N   LEU    35     123.874  35.672 143.310  1.00                 N  
ATOM     23  CA  LEU    35     123.718  35.194 141.936  1.00                 C  
ATOM     24  C   LEU    35     122.242  35.298 141.567  1.00                 C  
ATOM     25  O   LEU    35     121.437  34.424 141.891  1.00                 O  
ATOM     26  CB  LEU    35     124.236  33.760 141.805  1.00                 C  
ATOM     27  CG  LEU    35     125.707  33.536 142.162  1.00                 C  
ATOM     28  CD1 LEU    35     126.061  32.059 142.078  1.00                 C  
ATOM     29  CD2 LEU    35     126.612  34.349 141.250  1.00                 C  
ATOM     30  N   ILE    36     121.888  36.384 140.880  1.00                 N  
ATOM     31  CA  ILE    36     120.511  36.616 140.445  1.00                 C  
ATOM     32  C   ILE    36     120.273  35.856 139.142  1.00                 C  
ATOM     33  O   ILE    36     120.465  36.363 138.034  1.00                 O  
ATOM     34  CB  ILE    36     120.219  38.118 140.273  1.00                 C  
ATOM     35  CD1 ILE    36     120.373  40.364 141.470  1.00                 C  
ATOM     36  CG1 ILE    36     120.428  38.857 141.596  1.00                 C  
ATOM     37  CG2 ILE    36     118.817  38.329 139.722  1.00                 C  
ATOM     38  N   ASN    37     119.848  34.604 139.289  1.00                 N  
ATOM     39  CA  ASN    37     119.550  33.772 138.133  1.00                 C  
ATOM     40  C   ASN    37     118.287  34.268 137.436  1.00                 C  
ATOM     41  O   ASN    37     117.375  34.809 138.067  1.00                 O  
ATOM     42  CB  ASN    37     119.409  32.307 138.550  1.00                 C  
ATOM     43  CG  ASN    37     120.727  31.695 138.984  1.00                 C  
ATOM     44  OD1 ASN    37     121.792  32.093 138.513  1.00                 O  
ATOM     45  ND2 ASN    37     120.658  30.724 139.887  1.00                 N  
ATOM     46  N   GLY    38     118.250  34.089 136.114  1.00                 N  
ATOM     47  CA  GLY    38     117.160  34.559 135.258  1.00                 C  
ATOM     48  C   GLY    38     116.986  36.073 135.326  1.00                 C  
ATOM     49  O   GLY    38     115.884  36.585 135.105  1.00                 O  
ATOM     50  N   ARG    39     118.083  36.819 135.280  1.00                 N  
ATOM     51  CA  ARG    39     118.009  38.269 135.286  1.00                 C  
ATOM     52  C   ARG    39     118.931  38.753 134.173  1.00                 C  
ATOM     53  O   ARG    39     120.135  38.485 134.166  1.00                 O  
ATOM     54  CB  ARG    39     118.405  38.820 136.657  1.00                 C  
ATOM     55  CD  ARG    39     116.874  40.795 136.891  1.00                 C  
ATOM     56  NE  ARG    39     116.777  42.236 137.108  1.00                 N  
ATOM     57  CG  ARG    39     118.317  40.334 136.767  1.00                 C  
ATOM     58  CZ  ARG    39     115.640  42.881 137.350  1.00                 C  
ATOM     59  NH1 ARG    39     115.648  44.194 137.535  1.00                 N  
ATOM     60  NH2 ARG    39     114.497  42.210 137.407  1.00                 N  
ATOM     61  N   LYS    40     118.372  39.479 133.211  1.00                 N  
ATOM     62  CA  LYS    40     119.122  39.967 132.083  1.00                 C  
ATOM     63  C   LYS    40     119.644  41.371 132.316  1.00                 C  
ATOM     64  O   LYS    40     118.981  42.219 132.919  1.00                 O  
ATOM     65  CB  LYS    40     118.263  39.941 130.817  1.00                 C  
ATOM     66  CD  LYS    40     117.040  38.591 129.090  1.00                 C  
ATOM     67  CE  LYS    40     116.623  37.197 128.652  1.00                 C  
ATOM     68  CG  LYS    40     117.867  38.545 130.365  1.00                 C  
ATOM     69  NZ  LYS    40     115.772  37.230 127.430  1.00                 N  
ATOM     70  N   THR    41     120.851  41.638 131.835  1.00                 N  
ATOM     71  CA  THR    41     121.496  42.961 131.900  1.00                 C  
ATOM     72  C   THR    41     122.818  42.921 131.195  1.00                 C  
ATOM     73  O   THR    41     123.649  42.038 131.424  1.00                 O  
ATOM     74  CB  THR    41     121.689  43.424 133.356  1.00                 C  
ATOM     75  OG1 THR    41     122.236  44.748 133.371  1.00                 O  
ATOM     76  CG2 THR    41     122.645  42.494 134.088  1.00                 C  
ATOM     77  N   TRP    42     123.050  43.890 130.304  1.00                 N  
ATOM     78  CA  TRP    42     124.392  44.257 129.897  1.00                 C  
ATOM     79  C   TRP    42     124.632  45.634 130.519  1.00                 C  
ATOM     80  O   TRP    42     123.715  46.449 130.654  1.00                 O  
ATOM     81  CB  TRP    42     124.509  44.254 128.371  1.00                 C  
ATOM     82  CG  TRP    42     123.562  45.196 127.695  1.00                 C  
ATOM     83  CD1 TRP    42     122.326  44.900 127.197  1.00                 C  
ATOM     84  NE1 TRP    42     121.753  46.022 126.649  1.00                 N  
ATOM     85  CD2 TRP    42     123.773  46.591 127.443  1.00                 C  
ATOM     86  CE2 TRP    42     122.625  47.074 126.789  1.00                 C  
ATOM     87  CH2 TRP    42     123.534  49.249 126.663  1.00                 C  
ATOM     88  CZ2 TRP    42     122.494  48.404 126.394  1.00                 C  
ATOM     89  CE3 TRP    42     124.821  47.478 127.706  1.00                 C  
ATOM     90  CZ3 TRP    42     124.687  48.796 127.312  1.00                 C  
ATOM     91  N   THR    43     125.878  45.913 130.909  1.00                 N  
ATOM     92  CA  THR    43     126.231  47.078 131.728  1.00                 C  
ATOM     93  C   THR    43     125.157  47.313 132.794  1.00                 C  
ATOM     94  O   THR    43     125.110  46.622 133.815  1.00                 O  
ATOM     95  CB  THR    43     126.403  48.343 130.866  1.00                 C  
ATOM     96  OG1 THR    43     127.459  48.139 129.919  1.00                 O  
ATOM     97  CG2 THR    43     126.756  49.538 131.738  1.00                 C  
ATOM     98  N   GLU    44     124.326  48.355 132.630  1.00                 N  
ATOM     99  CA  GLU    44     123.184  48.541 133.517  1.00                 C  
ATOM    100  C   GLU    44     123.371  47.771 134.818  1.00                 C  
ATOM    101  O   GLU    44     123.037  48.273 135.896  1.00                 O  
ATOM    102  CB  GLU    44     121.892  48.101 132.826  1.00                 C  
ATOM    103  CD  GLU    44     119.373  47.939 132.914  1.00                 C  
ATOM    104  CG  GLU    44     120.637  48.325 133.655  1.00                 C  
ATOM    105  OE1 GLU    44     119.434  47.015 132.076  1.00                 O  
ATOM    106  OE2 GLU    44     118.320  48.560 133.171  1.00                 O  
ATOM    107  N   ALA    45     123.924  46.559 134.738  1.00                 N  
ATOM    108  CA  ALA    45     124.210  45.796 135.949  1.00                 C  
ATOM    109  C   ALA    45     125.227  46.516 136.827  1.00                 C  
ATOM    110  O   ALA    45     125.087  46.551 138.056  1.00                 O  
ATOM    111  CB  ALA    45     124.718  44.407 135.593  1.00                 C  
ATOM    112  N   ASP    46     126.254  47.104 136.210  1.00                 N  
ATOM    113  CA  ASP    46     127.288  47.799 136.967  1.00                 C  
ATOM    114  C   ASP    46     126.729  49.041 137.647  1.00                 C  
ATOM    115  O   ASP    46     127.015  49.299 138.821  1.00                 O  
ATOM    116  CB  ASP    46     128.455  48.180 136.054  1.00                 C  
ATOM    117  CG  ASP    46     128.023  49.045 134.887  1.00                 C  
ATOM    118  OD1 ASP    46     126.802  49.159 134.651  1.00                 O  
ATOM    119  OD2 ASP    46     128.906  49.610 134.207  1.00                 O  
ATOM    120  N   ALA    47     125.923  49.825 136.926  1.00                 N  
ATOM    121  CA  ALA    47     125.363  51.022 137.549  1.00                 C  
ATOM    122  C   ALA    47     124.336  50.640 138.612  1.00                 C  
ATOM    123  O   ALA    47     124.180  51.349 139.615  1.00                 O  
ATOM    124  CB  ALA    47     124.731  51.921 136.497  1.00                 C  
ATOM    125  N   ASP    48     123.654  49.502 138.446  1.00                 N  
ATOM    126  CA  ASP    48     122.693  49.071 139.456  1.00                 C  
ATOM    127  C   ASP    48     123.395  48.598 140.724  1.00                 C  
ATOM    128  O   ASP    48     122.939  48.893 141.835  1.00                 O  
ATOM    129  CB  ASP    48     121.801  47.956 138.906  1.00                 C  
ATOM    130  CG  ASP    48     120.817  48.456 137.867  1.00                 C  
ATOM    131  OD1 ASP    48     120.632  49.687 137.768  1.00                 O  
ATOM    132  OD2 ASP    48     120.230  47.617 137.152  1.00                 O  
ATOM    133  N   CYS    49     124.506  47.872 140.585  1.00                 N  
ATOM    134  CA  CYS    49     125.246  47.423 141.759  1.00                 C  
ATOM    135  C   CYS    49     126.135  48.511 142.347  1.00                 C  
ATOM    136  O   CYS    49     126.610  48.354 143.477  1.00                 O  
ATOM    137  CB  CYS    49     126.104  46.203 141.417  1.00                 C  
ATOM    138  SG  CYS    49     125.160  44.729 140.964  1.00                 S  
ATOM    139  N   ARG    50     126.371  49.602 141.616  1.00                 N  
ATOM    140  CA  ARG    50     127.015  50.764 142.214  1.00                 C  
ATOM    141  C   ARG    50     125.995  51.635 142.936  1.00                 C  
ATOM    142  O   ARG    50     126.328  52.298 143.925  1.00                 O  
ATOM    143  CB  ARG    50     127.747  51.580 141.146  1.00                 C  
ATOM    144  CD  ARG    50     129.598  51.713 139.456  1.00                 C  
ATOM    145  NE  ARG    50     130.090  53.001 139.940  1.00                 N  
ATOM    146  CG  ARG    50     128.972  50.889 140.569  1.00                 C  
ATOM    147  CZ  ARG    50     131.285  53.186 140.490  1.00                 C  
ATOM    148  NH1 ARG    50     131.647  54.393 140.901  1.00                 N  
ATOM    149  NH2 ARG    50     132.116  52.162 140.628  1.00                 N  
ATOM    150  N   SER    51     124.751  51.648 142.448  1.00                 N  
ATOM    151  CA  SER    51     123.663  52.251 143.208  1.00                 C  
ATOM    152  C   SER    51     123.472  51.550 144.546  1.00                 C  
ATOM    153  O   SER    51     123.094  52.189 145.534  1.00                 O  
ATOM    154  CB  SER    51     122.362  52.211 142.404  1.00                 C  
ATOM    155  OG  SER    51     122.450  53.027 141.249  1.00                 O  
ATOM    156  N   ARG    52     123.725  50.242 144.596  1.00                 N  
ATOM    157  CA  ARG    52     123.642  49.488 145.839  1.00                 C  
ATOM    158  C   ARG    52     124.882  49.641 146.710  1.00                 C  
ATOM    159  O   ARG    52     124.898  49.121 147.830  1.00                 O  
ATOM    160  CB  ARG    52     123.413  48.003 145.551  1.00                 C  
ATOM    161  CD  ARG    52     121.905  46.204 144.663  1.00                 C  
ATOM    162  NE  ARG    52     120.629  45.894 144.023  1.00                 N  
ATOM    163  CG  ARG    52     122.062  47.693 144.927  1.00                 C  
ATOM    164  CZ  ARG    52     120.232  44.666 143.704  1.00                 C  
ATOM    165  NH1 ARG    52     119.055  44.480 143.123  1.00                 N  
ATOM    166  NH2 ARG    52     121.014  43.628 143.965  1.00                 N  
ATOM    167  N   ASP    53     125.914  50.334 146.227  1.00                 N  
ATOM    168  CA  ASP    53     127.132  50.528 146.981  1.00                 C  
ATOM    169  C   ASP    53     128.164  49.432 146.833  1.00                 C  
ATOM    170  O   ASP    53     129.226  49.516 147.462  1.00                 O  
ATOM    171  CB  ASP    53     126.821  50.680 148.471  1.00                 C  
ATOM    172  CG  ASP    53     125.998  51.917 148.772  1.00                 C  
ATOM    173  OD1 ASP    53     126.236  52.960 148.127  1.00                 O  
ATOM    174  OD2 ASP    53     125.115  51.844 149.652  1.00                 O  
ATOM    175  N   GLY    54     127.891  48.410 146.027  1.00                 N  
ATOM    176  CA  GLY    54     128.801  47.289 145.861  1.00                 C  
ATOM    177  C   GLY    54     129.605  47.455 144.571  1.00                 C  
ATOM    178  O   GLY    54     129.515  48.473 143.879  1.00                 O  
ATOM    179  N   THR    55     130.406  46.445 144.235  1.00                 N  
ATOM    180  CA  THR    55     131.215  46.454 143.026  1.00                 C  
ATOM    181  C   THR    55     131.172  45.071 142.392  1.00                 C  
ATOM    182  O   THR    55     130.670  44.108 142.978  1.00                 O  
ATOM    183  CB  THR    55     132.668  46.868 143.322  1.00                 C  
ATOM    184  OG1 THR    55     133.297  45.868 144.134  1.00                 O  
ATOM    185  CG2 THR    55     132.703  48.193 144.069  1.00                 C  
ATOM    186  N   LEU    56     131.706  44.978 141.177  1.00                 N  
ATOM    187  CA  LEU    56     131.672  43.726 140.438  1.00                 C  
ATOM    188  C   LEU    56     132.633  42.709 141.052  1.00                 C  
ATOM    189  O   LEU    56     133.487  43.032 141.883  1.00                 O  
ATOM    190  CB  LEU    56     132.019  43.963 138.967  1.00                 C  
ATOM    191  CG  LEU    56     130.907  44.548 138.094  1.00                 C  
ATOM    192  CD1 LEU    56     129.681  43.649 138.111  1.00                 C  
ATOM    193  CD2 LEU    56     130.542  45.950 138.556  1.00                 C  
ATOM    194  N   LEU    57     132.479  41.457 140.626  1.00                 N  
ATOM    195  CA  LEU    57     133.283  40.369 141.167  1.00                 C  
ATOM    196  C   LEU    57     134.733  40.491 140.717  1.00                 C  
ATOM    197  O   LEU    57     135.016  40.697 139.533  1.00                 O  
ATOM    198  CB  LEU    57     132.709  39.016 140.742  1.00                 C  
ATOM    199  CG  LEU    57     133.417  37.776 141.292  1.00                 C  
ATOM    200  CD1 LEU    57     133.259  37.693 142.802  1.00                 C  
ATOM    201  CD2 LEU    57     132.881  36.514 140.633  1.00                 C  
ATOM    202  N   VAL    58     135.654  40.362 141.670  1.00                 N  
ATOM    203  CA  VAL    58     137.088  40.415 141.402  1.00                 C  
ATOM    204  C   VAL    58     137.698  39.076 141.794  1.00                 C  
ATOM    205  O   VAL    58     137.782  38.752 142.984  1.00                 O  
ATOM    206  CB  VAL    58     137.760  41.578 142.155  1.00                 C  
ATOM    207  CG1 VAL    58     139.254  41.606 141.868  1.00                 C  
ATOM    208  CG2 VAL    58     137.116  42.902 141.775  1.00                 C  
ATOM    209  N   LEU    59     138.120  38.302 140.800  1.00                 N  
ATOM    210  CA  LEU    59     138.734  37.000 141.031  1.00                 C  
ATOM    211  C   LEU    59     140.208  37.227 141.348  1.00                 C  
ATOM    212  O   LEU    59     140.982  37.646 140.483  1.00                 O  
ATOM    213  CB  LEU    59     138.548  36.096 139.811  1.00                 C  
ATOM    214  CG  LEU    59     137.187  35.409 139.677  1.00                 C  
ATOM    215  CD1 LEU    59     136.083  36.438 139.486  1.00                 C  
ATOM    216  CD2 LEU    59     137.195  34.421 138.521  1.00                 C  
ATOM    217  N   ASP    60     140.596  36.955 142.592  1.00                 N  
ATOM    218  CA  ASP    60     141.971  37.137 143.043  1.00                 C  
ATOM    219  C   ASP    60     142.730  35.826 143.190  1.00                 C  
ATOM    220  O   ASP    60     143.928  35.774 142.896  1.00                 O  
ATOM    221  CB  ASP    60     142.003  37.883 144.378  1.00                 C  
ATOM    222  CG  ASP    60     141.579  39.333 144.246  1.00                 C  
ATOM    223  OD1 ASP    60     141.531  39.835 143.104  1.00                 O  
ATOM    224  OD2 ASP    60     141.295  39.966 145.285  1.00                 O  
ATOM    225  N   THR    61     142.215  34.938 144.030  1.00                 N  
ATOM    226  CA  THR    61     142.738  33.591 144.072  1.00                 C  
ATOM    227  C   THR    61     141.937  32.753 143.088  1.00                 C  
ATOM    228  O   THR    61     140.833  32.283 143.376  1.00                 O  
ATOM    229  CB  THR    61     142.667  33.002 145.493  1.00                 C  
ATOM    230  OG1 THR    61     143.444  33.808 146.387  1.00                 O  
ATOM    231  CG2 THR    61     143.220  31.585 145.511  1.00                 C  
ATOM    232  N   HIS    62     142.499  32.557 141.895  1.00                 N  
ATOM    233  CA  HIS    62     141.738  31.965 140.795  1.00                 C  
ATOM    234  C   HIS    62     141.260  30.593 141.152  1.00                 C  
ATOM    235  O   HIS    62     140.121  30.205 140.879  1.00                 O  
ATOM    236  CB  HIS    62     142.587  31.913 139.523  1.00                 C  
ATOM    237  CG  HIS    62     141.863  31.358 138.336  1.00                 C  
ATOM    238  ND1 HIS    62     140.863  32.046 137.684  1.00                 N  
ATOM    239  CE1 HIS    62     140.408  31.296 136.665  1.00                 C  
ATOM    240  CD2 HIS    62     141.925  30.123 137.567  1.00                 C  
ATOM    241  NE2 HIS    62     141.040  30.141 136.589  1.00                 N  
ATOM    242  N   ALA    63     142.141  29.815 141.784  1.00                 N  
ATOM    243  CA  ALA    63     141.801  28.416 142.058  1.00                 C  
ATOM    244  C   ALA    63     140.714  28.320 143.123  1.00                 C  
ATOM    245  O   ALA    63     139.832  27.459 143.060  1.00                 O  
ATOM    246  CB  ALA    63     143.037  27.646 142.496  1.00                 C  
ATOM    247  N   ARG    64     140.751  29.208 144.134  1.00                 N  
ATOM    248  CA  ARG    64     139.690  29.189 145.148  1.00                 C  
ATOM    249  C   ARG    64     138.373  29.678 144.554  1.00                 C  
ATOM    250  O   ARG    64     137.326  29.035 144.663  1.00                 O  
ATOM    251  CB  ARG    64     140.083  30.048 146.351  1.00                 C  
ATOM    252  CD  ARG    64     139.489  30.962 148.612  1.00                 C  
ATOM    253  NE  ARG    64     139.597  32.360 148.199  1.00                 N  
ATOM    254  CG  ARG    64     139.051  30.063 147.467  1.00                 C  
ATOM    255  CZ  ARG    64     138.560  33.179 148.058  1.00                 C  
ATOM    256  NH1 ARG    64     138.754  34.435 147.679  1.00                 N  
ATOM    257  NH2 ARG    64     137.332  32.741 148.297  1.00                 N  
ATOM    258  N   VAL    65     138.426  30.843 143.912  1.00                 N  
ATOM    259  CA  VAL    65     137.194  31.437 143.343  1.00                 C  
ATOM    260  C   VAL    65     136.670  30.529 142.239  1.00                 C  
ATOM    261  O   VAL    65     135.480  30.204 142.183  1.00                 O  
ATOM    262  CB  VAL    65     137.447  32.860 142.811  1.00                 C  
ATOM    263  CG1 VAL    65     136.236  33.364 142.042  1.00                 C  
ATOM    264  CG2 VAL    65     137.787  33.803 143.955  1.00                 C  
ATOM    265  N   VAL    66     137.550  30.102 141.339  1.00                 N  
ATOM    266  CA  VAL    66     137.129  29.140 140.312  1.00                 C  
ATOM    267  C   VAL    66     136.620  27.814 140.888  1.00                 C  
ATOM    268  O   VAL    66     135.644  27.233 140.406  1.00                 O  
ATOM    269  CB  VAL    66     138.269  28.835 139.323  1.00                 C  
ATOM    270  CG1 VAL    66     137.884  27.687 138.403  1.00                 C  
ATOM    271  CG2 VAL    66     138.620  30.075 138.515  1.00                 C  
ATOM    272  N   GLU    67     137.286  27.313 141.941  1.00                 N  
ATOM    273  CA  GLU    67     136.885  26.047 142.533  1.00                 C  
ATOM    274  C   GLU    67     135.536  26.137 143.239  1.00                 C  
ATOM    275  O   GLU    67     134.712  25.220 143.193  1.00                 O  
ATOM    276  CB  GLU    67     137.945  25.559 143.523  1.00                 C  
ATOM    277  CD  GLU    67     137.613  23.085 143.135  1.00                 C  
ATOM    278  CG  GLU    67     137.633  24.210 144.151  1.00                 C  
ATOM    279  OE1 GLU    67     138.195  23.260 142.043  1.00                 O  
ATOM    280  OE2 GLU    67     137.017  22.028 143.430  1.00                 O  
ATOM    281  N   PHE    68     135.292  27.348 143.885  1.00                 N  
ATOM    282  CA  PHE    68     134.036  27.364 144.628  1.00                 C  
ATOM    283  C   PHE    68     132.861  27.719 143.723  1.00                 C  
ATOM    284  O   PHE    68     131.768  27.159 143.869  1.00                 O  
ATOM    285  CB  PHE    68     134.115  28.352 145.793  1.00                 C  
ATOM    286  CG  PHE    68     132.870  28.402 146.632  1.00                 C  
ATOM    287  CZ  PHE    68     130.564  28.500 148.181  1.00                 C  
ATOM    288  CD1 PHE    68     132.574  27.381 147.518  1.00                 C  
ATOM    289  CE1 PHE    68     131.428  27.426 148.289  1.00                 C  
ATOM    290  CD2 PHE    68     131.995  29.470 146.535  1.00                 C  
ATOM    291  CE2 PHE    68     130.850  29.515 147.306  1.00                 C  
ATOM    292  N   GLN    69     133.064  28.646 142.784  1.00                 N  
ATOM    293  CA  GLN    69     131.985  29.084 141.906  1.00                 C  
ATOM    294  C   GLN    69     131.686  28.100 140.782  1.00                 C  
ATOM    295  O   GLN    69     130.558  28.088 140.277  1.00                 O  
ATOM    296  CB  GLN    69     132.311  30.449 141.296  1.00                 C  
ATOM    297  CD  GLN    69     132.691  32.918 141.667  1.00                 C  
ATOM    298  CG  GLN    69     132.329  31.589 142.301  1.00                 C  
ATOM    299  OE1 GLN    69     133.384  32.964 140.651  1.00                 O  
ATOM    300  NE2 GLN    69     132.222  34.006 142.267  1.00                 N  
ATOM    301  N   LYS    70     132.660  27.283 140.373  1.00                 N  
ATOM    302  CA  LYS    70     132.422  26.354 139.273  1.00                 C  
ATOM    303  C   LYS    70     131.441  25.260 139.679  1.00                 C  
ATOM    304  O   LYS    70     130.639  24.796 138.861  1.00                 O  
ATOM    305  CB  LYS    70     133.738  25.731 138.804  1.00                 C  
ATOM    306  CD  LYS    70     134.951  24.329 137.112  1.00                 C  
ATOM    307  CE  LYS    70     134.808  23.401 135.917  1.00                 C  
ATOM    308  CG  LYS    70     133.596  24.811 137.602  1.00                 C  
ATOM    309  NZ  LYS    70     136.129  22.919 135.427  1.00                 N  
ATOM    310  N   GLN    71     131.489  24.837 140.941  1.00                 N  
ATOM    311  CA  GLN    71     130.607  23.797 141.455  1.00                 C  
ATOM    312  C   GLN    71     129.274  24.343 141.957  1.00                 C  
ATOM    313  O   GLN    71     128.425  23.557 142.393  1.00                 O  
ATOM    314  CB  GLN    71     131.290  23.026 142.586  1.00                 C  
ATOM    315  CD  GLN    71     133.187  21.521 143.303  1.00                 C  
ATOM    316  CG  GLN    71     132.512  22.235 142.149  1.00                 C  
ATOM    317  OE1 GLN    71     132.616  20.608 143.900  1.00                 O  
ATOM    318  NE2 GLN    71     134.409  21.934 143.621  1.00                 N  
ATOM    319  N   ARG    72     129.067  25.656 141.890  1.00                 N  
ATOM    320  CA  ARG    72     127.831  26.251 142.378  1.00                 C  
ATOM    321  C   ARG    72     126.650  25.800 141.526  1.00                 C  
ATOM    322  O   ARG    72     126.690  25.884 140.295  1.00                 O  
ATOM    323  CB  ARG    72     127.936  27.777 142.381  1.00                 C  
ATOM    324  CD  ARG    72     128.995  29.847 143.327  1.00                 C  
ATOM    325  NE  ARG    72     129.952  30.394 144.286  1.00                 N  
ATOM    326  CG  ARG    72     128.931  28.329 143.388  1.00                 C  
ATOM    327  CZ  ARG    72     130.232  31.687 144.407  1.00                 C  
ATOM    328  NH1 ARG    72     131.116  32.093 145.308  1.00                 N  
ATOM    329  NH2 ARG    72     129.627  32.572 143.627  1.00                 N  
ATOM    330  N   LEU    73     126.606  24.483 141.230  1.00                 N  
ATOM    331  CA  LEU    73     125.486  23.999 140.396  1.00                 C  
ATOM    332  C   LEU    73     124.194  24.203 141.227  1.00                 C  
ATOM    333  O   LEU    73     124.065  23.794 142.385  1.00                 O  
ATOM    334  CB  LEU    73     125.704  22.536 140.003  1.00                 C  
ATOM    335  CG  LEU    73     124.650  21.918 139.082  1.00                 C  
ATOM    336  CD1 LEU    73     124.670  22.588 137.717  1.00                 C  
ATOM    337  CD2 LEU    73     124.873  20.420 138.940  1.00                 C  
ATOM    338  N   LEU    74     123.256  24.847 140.590  1.00                 N  
ATOM    339  CA  LEU    74     121.980  25.164 141.118  1.00                 C  
ATOM    340  C   LEU    74     121.954  26.508 141.790  1.00                 C  
ATOM    341  O   LEU    74     120.947  26.867 142.407  1.00                 O  
ATOM    342  CB  LEU    74     121.530  24.092 142.112  1.00                 C  
ATOM    343  CG  LEU    74     121.452  22.661 141.576  1.00                 C  
ATOM    344  CD1 LEU    74     121.055  21.694 142.682  1.00                 C  
ATOM    345  CD2 LEU    74     120.468  22.573 140.419  1.00                 C  
ATOM    346  N   ASP    75     122.984  27.292 141.724  1.00                 N  
ATOM    347  CA  ASP    75     123.106  28.582 142.357  1.00                 C  
ATOM    348  C   ASP    75     123.308  29.651 141.278  1.00                 C  
ATOM    349  O   ASP    75     122.811  30.771 141.424  1.00                 O  
ATOM    350  CB  ASP    75     124.263  28.580 143.358  1.00                 C  
ATOM    351  CG  ASP    75     124.008  27.669 144.542  1.00                 C  
ATOM    352  OD1 ASP    75     122.828  27.365 144.814  1.00                 O  
ATOM    353  OD2 ASP    75     124.989  27.260 145.199  1.00                 O  
ATOM    354  N   ALA    76     124.011  29.381 140.191  1.00                 N  
ATOM    355  CA  ALA    76     124.322  30.390 139.185  1.00                 C  
ATOM    356  C   ALA    76     124.115  29.911 137.737  1.00                 C  
ATOM    357  O   ALA    76     124.076  28.709 137.458  1.00                 O  
ATOM    358  CB  ALA    76     125.758  30.866 139.338  1.00                 C  
ATOM    359  N   GLY    77     123.962  30.748 136.793  1.00                 N  
ATOM    360  CA  GLY    77     123.828  30.571 135.356  1.00                 C  
ATOM    361  C   GLY    77     125.134  30.068 134.753  1.00                 C  
ATOM    362  O   GLY    77     126.218  30.262 135.310  1.00                 O  
ATOM    363  N   ARG    78     125.017  29.410 133.597  1.00                 N  
ATOM    364  CA  ARG    78     126.203  28.900 132.917  1.00                 C  
ATOM    365  C   ARG    78     127.045  30.028 132.335  1.00                 C  
ATOM    366  O   ARG    78     128.249  29.851 132.115  1.00                 O  
ATOM    367  CB  ARG    78     125.806  27.924 131.808  1.00                 C  
ATOM    368  CD  ARG    78     124.816  25.710 131.161  1.00                 C  
ATOM    369  NE  ARG    78     124.276  24.436 131.630  1.00                 N  
ATOM    370  CG  ARG    78     125.233  26.610 132.313  1.00                 C  
ATOM    371  CZ  ARG    78     123.733  23.518 130.837  1.00                 C  
ATOM    372  NH1 ARG    78     123.267  22.389 131.352  1.00                 N  
ATOM    373  NH2 ARG    78     123.656  23.732 129.530  1.00                 N  
ATOM    374  N   ALA    79     126.436  31.183 132.081  1.00                 N  
ATOM    375  CA  ALA    79     127.122  32.341 131.523  1.00                 C  
ATOM    376  C   ALA    79     126.728  33.570 132.331  1.00                 C  
ATOM    377  O   ALA    79     125.544  33.775 132.618  1.00                 O  
ATOM    378  CB  ALA    79     126.775  32.505 130.051  1.00                 C  
ATOM    379  N   VAL    80     127.718  34.378 132.700  1.00                 N  
ATOM    380  CA  VAL    80     127.481  35.574 133.498  1.00                 C  
ATOM    381  C   VAL    80     128.666  36.516 133.321  1.00                 C  
ATOM    382  O   VAL    80     129.685  36.159 132.723  1.00                 O  
ATOM    383  CB  VAL    80     127.262  35.228 134.982  1.00                 C  
ATOM    384  CG1 VAL    80     126.032  34.348 135.148  1.00                 C  
ATOM    385  CG2 VAL    80     128.492  34.543 135.557  1.00                 C  
ATOM    386  N   TRP    81     128.524  37.726 133.850  1.00                 N  
ATOM    387  CA  TRP    81     129.567  38.738 133.794  1.00                 C  
ATOM    388  C   TRP    81     130.320  38.804 135.118  1.00                 C  
ATOM    389  O   TRP    81     129.794  38.459 136.179  1.00                 O  
ATOM    390  CB  TRP    81     128.970  40.104 133.452  1.00                 C  
ATOM    391  CG  TRP    81     129.993  41.191 133.322  1.00                 C  
ATOM    392  CD1 TRP    81     131.052  41.221 132.461  1.00                 C  
ATOM    393  NE1 TRP    81     131.770  42.379 132.633  1.00                 N  
ATOM    394  CD2 TRP    81     130.056  42.406 134.079  1.00                 C  
ATOM    395  CE2 TRP    81     131.177  43.123 133.623  1.00                 C  
ATOM    396  CH2 TRP    81     130.753  44.878 135.144  1.00                 C  
ATOM    397  CZ2 TRP    81     131.535  44.363 134.150  1.00                 C  
ATOM    398  CE3 TRP    81     129.273  42.957 135.098  1.00                 C  
ATOM    399  CZ3 TRP    81     129.632  44.186 135.617  1.00                 C  
ATOM    400  N   THR    82     131.571  39.253 135.040  1.00                 N  
ATOM    401  CA  THR    82     132.417  39.382 136.222  1.00                 C  
ATOM    402  C   THR    82     132.873  40.826 136.382  1.00                 C  
ATOM    403  O   THR    82     133.162  41.276 137.496  1.00                 O  
ATOM    404  CB  THR    82     133.640  38.450 136.145  1.00                 C  
ATOM    405  OG1 THR    82     134.438  38.797 135.007  1.00                 O  
ATOM    406  CG2 THR    82     133.198  37.001 136.006  1.00                 C  
ATOM    407  N   ALA    83     132.940  41.561 135.274  1.00                 N  
ATOM    408  CA  ALA    83     133.369  42.946 135.294  1.00                 C  
ATOM    409  C   ALA    83     134.691  43.221 134.612  1.00                 C  
ATOM    410  O   ALA    83     135.161  44.364 134.659  1.00                 O  
ATOM    411  CB  ALA    83     133.468  43.450 136.726  1.00                 C  
ATOM    412  N   ALA    84     135.309  42.222 133.985  1.00                 N  
ATOM    413  CA  ALA    84     136.586  42.416 133.305  1.00                 C  
ATOM    414  C   ALA    84     136.370  43.244 132.044  1.00                 C  
ATOM    415  O   ALA    84     135.858  42.738 131.040  1.00                 O  
ATOM    416  CB  ALA    84     137.220  41.074 132.974  1.00                 C  
ATOM    417  N   TYR    85     136.759  44.515 132.092  1.00                 N  
ATOM    418  CA  TYR    85     136.577  45.422 130.967  1.00                 C  
ATOM    419  C   TYR    85     137.567  46.569 131.104  1.00                 C  
ATOM    420  O   TYR    85     138.138  46.793 132.175  1.00                 O  
ATOM    421  CB  TYR    85     135.135  45.931 130.917  1.00                 C  
ATOM    422  CG  TYR    85     134.837  46.811 129.724  1.00                 C  
ATOM    423  OH  TYR    85     134.024  49.221 126.434  1.00                 O  
ATOM    424  CZ  TYR    85     134.292  48.425 127.524  1.00                 C  
ATOM    425  CD1 TYR    85     135.085  46.366 128.432  1.00                 C  
ATOM    426  CE1 TYR    85     134.816  47.164 127.336  1.00                 C  
ATOM    427  CD2 TYR    85     134.310  48.085 129.894  1.00                 C  
ATOM    428  CE2 TYR    85     134.034  48.897 128.810  1.00                 C  
ATOM    429  N   ARG    86     137.436  47.564 130.227  1.00                 N  
ATOM    430  CA  ARG    86     138.294  48.738 130.280  1.00                 C  
ATOM    431  C   ARG    86     137.411  49.977 130.228  1.00                 C  
ATOM    432  O   ARG    86     137.583  50.879 129.403  1.00                 O  
ATOM    433  CB  ARG    86     139.303  48.717 129.130  1.00                 C  
ATOM    434  CD  ARG    86     139.743  48.430 126.676  1.00                 C  
ATOM    435  NE  ARG    86     139.189  48.033 125.383  1.00                 N  
ATOM    436  CG  ARG    86     138.686  48.441 127.768  1.00                 C  
ATOM    437  CZ  ARG    86     139.895  47.958 124.259  1.00                 C  
ATOM    438  NH1 ARG    86     139.307  47.588 123.130  1.00                 N  
ATOM    439  NH2 ARG    86     141.188  48.254 124.268  1.00                 N  
ATOM    440  N   GLN    87     136.441  50.018 131.137  1.00                 N  
ATOM    441  CA  GLN    87     135.497  51.123 131.242  1.00                 C  
ATOM    442  C   GLN    87     136.147  52.479 131.469  1.00                 C  
ATOM    443  O   GLN    87     135.653  53.514 131.015  1.00                 O  
ATOM    444  CB  GLN    87     134.500  50.870 132.375  1.00                 C  
ATOM    445  CD  GLN    87     132.496  51.926 131.257  1.00                 C  
ATOM    446  CG  GLN    87     133.398  51.912 132.476  1.00                 C  
ATOM    447  OE1 GLN    87     132.001  50.884 130.828  1.00                 O  
ATOM    448  NE2 GLN    87     132.280  53.110 130.696  1.00                 N  
ATOM    449  N   ASN    88     137.270  52.500 132.175  1.00                 N  
ATOM    450  CA  ASN    88     137.960  53.751 132.458  1.00                 C  
ATOM    451  C   ASN    88     139.240  53.859 131.673  1.00                 C  
ATOM    452  O   ASN    88     140.148  54.620 132.018  1.00                 O  
ATOM    453  CB  ASN    88     138.237  53.883 133.957  1.00                 C  
ATOM    454  CG  ASN    88     136.971  54.073 134.769  1.00                 C  
ATOM    455  OD1 ASN    88     136.377  55.151 134.766  1.00                 O  
ATOM    456  ND2 ASN    88     136.554  53.024 135.468  1.00                 N  
ATOM    457  N   SER    89     139.344  53.098 130.593  1.00                 N  
ATOM    458  CA  SER    89     140.561  53.140 129.812  1.00                 C  
ATOM    459  C   SER    89     141.094  51.753 129.525  1.00                 C  
ATOM    460  O   SER    89     140.574  51.046 128.657  1.00                 O  
ATOM    461  CB  SER    89     141.631  53.965 130.531  1.00                 C  
ATOM    462  OG  SER    89     141.235  55.320 130.651  1.00                 O  
ATOM    463  N   PRO    90     142.139  51.309 130.230  1.00                 N  
ATOM    464  CA  PRO    90     142.677  49.975 129.963  1.00                 C  
ATOM    465  C   PRO    90     141.912  48.851 130.637  1.00                 C  
ATOM    466  O   PRO    90     140.944  49.066 131.372  1.00                 O  
ATOM    467  CB  PRO    90     144.107  50.038 130.503  1.00                 C  
ATOM    468  CD  PRO    90     143.048  52.048 131.254  1.00                 C  
ATOM    469  CG  PRO    90     144.031  50.984 131.654  1.00                 C  
ATOM    470  N   TRP    91     142.346  47.624 130.388  1.00                 N  
ATOM    471  CA  TRP    91     141.713  46.496 131.019  1.00                 C  
ATOM    472  C   TRP    91     141.729  46.698 132.527  1.00                 C  
ATOM    473  O   TRP    91     142.406  47.581 133.061  1.00                 O  
ATOM    474  CB  TRP    91     142.420  45.197 130.627  1.00                 C  
ATOM    475  CG  TRP    91     142.272  44.847 129.178  1.00                 C  
ATOM    476  CD1 TRP    91     143.201  45.022 128.194  1.00                 C  
ATOM    477  NE1 TRP    91     142.706  44.583 126.990  1.00                 N  
ATOM    478  CD2 TRP    91     141.125  44.262 128.549  1.00                 C  
ATOM    479  CE2 TRP    91     141.432  44.111 127.184  1.00                 C  
ATOM    480  CH2 TRP    91     139.309  43.174 126.747  1.00                 C  
ATOM    481  CZ2 TRP    91     140.529  43.567 126.272  1.00                 C  
ATOM    482  CE3 TRP    91     139.870  43.851 129.007  1.00                 C  
ATOM    483  CZ3 TRP    91     138.978  43.312 128.099  1.00                 C  
ATOM    484  N   VAL    92     140.954  45.757 133.242  1.00                 N  
ATOM    485  CA  VAL    92     140.885  46.007 134.674  1.00                 C  
ATOM    486  C   VAL    92     139.577  45.444 135.212  1.00                 C  
ATOM    487  O   VAL    92     138.744  44.920 134.464  1.00                 O  
ATOM    488  CB  VAL    92     141.010  47.509 134.991  1.00                 C  
ATOM    489  CG1 VAL    92     140.842  47.754 136.483  1.00                 C  
ATOM    490  CG2 VAL    92     142.348  48.046 134.507  1.00                 C  
ATOM    491  N   TRP    93     139.400  45.554 136.523  1.00                 N  
ATOM    492  CA  TRP    93     138.178  45.148 137.193  1.00                 C  
ATOM    493  C   TRP    93     137.350  46.387 137.529  1.00                 C  
ATOM    494  O   TRP    93     137.686  47.511 137.142  1.00                 O  
ATOM    495  CB  TRP    93     138.500  44.344 138.454  1.00                 C  
ATOM    496  CG  TRP    93     139.158  43.028 138.175  1.00                 C  
ATOM    497  CD1 TRP    93     140.444  42.675 138.468  1.00                 C  
ATOM    498  NE1 TRP    93     140.687  41.386 138.061  1.00                 N  
ATOM    499  CD2 TRP    93     138.563  41.887 137.545  1.00                 C  
ATOM    500  CE2 TRP    93     139.545  40.881 137.490  1.00                 C  
ATOM    501  CH2 TRP    93     138.052  39.391 136.430  1.00                 C  
ATOM    502  CZ2 TRP    93     139.300  39.627 136.934  1.00                 C  
ATOM    503  CE3 TRP    93     137.294  41.618 137.022  1.00                 C  
ATOM    504  CZ3 TRP    93     137.056  40.373 136.471  1.00                 C  
ATOM    505  N   VAL    94     137.617  47.479 136.797  1.00                 N  
ATOM    506  CA  VAL    94     136.925  48.777 136.923  1.00                 C  
ATOM    507  C   VAL    94     137.044  49.331 138.324  1.00                 C  
ATOM    508  O   VAL    94     138.158  49.580 138.793  1.00                 O  
ATOM    509  CB  VAL    94     135.439  48.664 136.536  1.00                 C  
ATOM    510  CG1 VAL    94     134.716  49.974 136.812  1.00                 C  
ATOM    511  CG2 VAL    94     135.297  48.271 135.074  1.00                 C  
ATOM    512  N   GLU    95     135.967  49.548 139.047  1.00                 N  
ATOM    513  CA  GLU    95     135.948  50.080 140.421  1.00                 C  
ATOM    514  C   GLU    95     136.689  49.288 141.494  1.00                 C  
ATOM    515  O   GLU    95     137.142  49.866 142.486  1.00                 O  
ATOM    516  CB  GLU    95     134.508  50.239 140.914  1.00                 C  
ATOM    517  CD  GLU    95     134.891  52.278 142.356  1.00                 C  
ATOM    518  CG  GLU    95     134.391  50.847 142.302  1.00                 C  
ATOM    519  OE1 GLU    95     134.520  53.071 141.465  1.00                 O  
ATOM    520  OE2 GLU    95     135.655  52.606 143.288  1.00                 O  
ATOM    521  N   GLY    96     136.847  47.983 141.362  1.00                 N  
ATOM    522  CA  GLY    96     137.572  47.046 142.216  1.00                 C  
ATOM    523  C   GLY    96     139.087  47.159 141.983  1.00                 C  
ATOM    524  O   GLY    96     139.903  46.856 142.858  1.00                 O  
ATOM    525  N   CYS    97     139.471  47.600 140.792  1.00                 N  
ATOM    526  CA  CYS    97     140.833  47.820 140.353  1.00                 C  
ATOM    527  C   CYS    97     141.577  46.497 140.448  1.00                 C  
ATOM    528  O   CYS    97     141.987  45.886 139.457  1.00                 O  
ATOM    529  CB  CYS    97     141.500  48.907 141.199  1.00                 C  
ATOM    530  SG  CYS    97     140.795  50.558 140.983  1.00                 S  
ATOM    531  N   PHE    98     141.821  46.099 141.638  1.00                 N  
ATOM    532  CA  PHE    98     142.371  44.806 141.994  1.00                 C  
ATOM    533  C   PHE    98     143.472  44.410 141.015  1.00                 C  
ATOM    534  O   PHE    98     143.392  44.723 139.822  1.00                 O  
ATOM    535  CB  PHE    98     141.270  43.744 142.020  1.00                 C  
ATOM    536  CG  PHE    98     140.258  43.947 143.111  1.00                 C  
ATOM    537  CZ  PHE    98     138.389  44.319 145.135  1.00                 C  
ATOM    538  CD1 PHE    98     139.083  44.636 142.866  1.00                 C  
ATOM    539  CE1 PHE    98     138.152  44.823 143.870  1.00                 C  
ATOM    540  CD2 PHE    98     140.480  43.448 144.382  1.00                 C  
ATOM    541  CE2 PHE    98     139.549  43.635 145.386  1.00                 C  
ATOM    542  N   SER    99     144.512  43.728 141.486  1.00                 N  
ATOM    543  CA  SER    99     145.621  43.373 140.595  1.00                 C  
ATOM    544  C   SER    99     145.205  42.340 139.561  1.00                 C  
ATOM    545  O   SER    99     144.268  41.563 139.760  1.00                 O  
ATOM    546  CB  SER    99     146.809  42.846 141.402  1.00                 C  
ATOM    547  OG  SER    99     146.508  41.595 141.995  1.00                 O  
ATOM    548  N   ALA   100     145.923  42.342 138.442  1.00                 N  
ATOM    549  CA  ALA   100     145.689  41.411 137.342  1.00                 C  
ATOM    550  C   ALA   100     146.810  40.378 137.363  1.00                 C  
ATOM    551  O   ALA   100     147.887  40.604 136.804  1.00                 O  
ATOM    552  CB  ALA   100     145.629  42.158 136.019  1.00                 C  
ATOM    553  N   GLU   101     146.555  39.246 138.016  1.00                 N  
ATOM    554  CA  GLU   101     147.546  38.181 138.108  1.00                 C  
ATOM    555  C   GLU   101     146.954  36.851 137.659  1.00                 C  
ATOM    556  O   GLU   101     147.674  35.985 137.154  1.00                 O  
ATOM    557  CB  GLU   101     148.080  38.068 139.537  1.00                 C  
ATOM    558  CD  GLU   101     149.736  37.002 141.119  1.00                 C  
ATOM    559  CG  GLU   101     149.175  37.028 139.710  1.00                 C  
ATOM    560  OE1 GLU   101     149.326  37.851 141.937  1.00                 O  
ATOM    561  OE2 GLU   101     150.584  36.131 141.404  1.00                 O  
ATOM    562  N   PHE   102     145.647  36.683 137.835  1.00                 N  
ATOM    563  CA  PHE   102     144.951  35.454 137.477  1.00                 C  
ATOM    564  C   PHE   102     144.045  35.734 136.285  1.00                 C  
ATOM    565  O   PHE   102     143.097  36.520 136.393  1.00                 O  
ATOM    566  CB  PHE   102     144.154  34.923 138.670  1.00                 C  
ATOM    567  CG  PHE   102     145.009  34.486 139.824  1.00                 C  
ATOM    568  CZ  PHE   102     146.592  33.670 141.959  1.00                 C  
ATOM    569  CD1 PHE   102     145.459  35.403 140.758  1.00                 C  
ATOM    570  CE1 PHE   102     146.246  35.001 141.820  1.00                 C  
ATOM    571  CD2 PHE   102     145.365  33.157 139.977  1.00                 C  
ATOM    572  CE2 PHE   102     146.152  32.755 141.039  1.00                 C  
ATOM    573  N   LEU   103     144.334  35.088 135.158  1.00                 N  
ATOM    574  CA  LEU   103     143.537  35.214 133.948  1.00                 C  
ATOM    575  C   LEU   103     143.053  33.840 133.503  1.00                 C  
ATOM    576  O   LEU   103     143.680  32.817 133.795  1.00                 O  
ATOM    577  CB  LEU   103     144.348  35.889 132.840  1.00                 C  
ATOM    578  CG  LEU   103     144.871  37.294 133.143  1.00                 C  
ATOM    579  CD1 LEU   103     145.763  37.790 132.015  1.00                 C  
ATOM    580  CD2 LEU   103     143.718  38.260 133.368  1.00                 C  
ATOM    581  N   THR   104     141.924  33.828 132.800  1.00                 N  
ATOM    582  CA  THR   104     141.239  32.605 132.394  1.00                 C  
ATOM    583  C   THR   104     140.800  32.721 130.930  1.00                 C  
ATOM    584  O   THR   104     139.664  32.429 130.554  1.00                 O  
ATOM    585  CB  THR   104     140.022  32.315 133.292  1.00                 C  
ATOM    586  OG1 THR   104     140.449  32.186 134.654  1.00                 O  
ATOM    587  CG2 THR   104     139.345  31.020 132.869  1.00                 C  
ATOM    588  N   ALA   105     141.724  33.163 130.077  1.00                 N  
ATOM    589  CA  ALA   105     141.404  33.443 128.685  1.00                 C  
ATOM    590  C   ALA   105     141.031  32.163 127.933  1.00                 C  
ATOM    591  O   ALA   105     141.145  31.046 128.441  1.00                 O  
ATOM    592  CB  ALA   105     142.576  34.128 127.999  1.00                 C  
ATOM    593  N   LYS   106     140.584  32.350 126.679  1.00                 N  
ATOM    594  CA  LYS   106     140.050  31.279 125.853  1.00                 C  
ATOM    595  C   LYS   106     140.974  30.961 124.683  1.00                 C  
ATOM    596  O   LYS   106     141.571  31.872 124.097  1.00                 O  
ATOM    597  CB  LYS   106     138.659  31.647 125.332  1.00                 C  
ATOM    598  CD  LYS   106     136.610  30.975 124.048  1.00                 C  
ATOM    599  CE  LYS   106     135.954  29.890 123.209  1.00                 C  
ATOM    600  CG  LYS   106     138.002  30.560 124.497  1.00                 C  
ATOM    601  NZ  LYS   106     134.594  30.287 122.752  1.00                 N  
ATOM    602  N   ASP   107     141.118  29.681 124.327  1.00                 N  
ATOM    603  CA  ASP   107     141.965  29.323 123.182  1.00                 C  
ATOM    604  C   ASP   107     141.217  29.320 121.857  1.00                 C  
ATOM    605  O   ASP   107     141.834  29.440 120.794  1.00                 O  
ATOM    606  CB  ASP   107     142.600  27.948 123.395  1.00                 C  
ATOM    607  CG  ASP   107     143.587  27.933 124.546  1.00                 C  
ATOM    608  OD1 ASP   107     144.717  28.433 124.366  1.00                 O  
ATOM    609  OD2 ASP   107     143.230  27.422 125.628  1.00                 O  
ATOM    610  N   GLY   108     139.889  29.182 121.907  1.00                 N  
ATOM    611  CA  GLY   108     139.116  29.028 120.677  1.00                 C  
ATOM    612  C   GLY   108     139.058  30.331 119.888  1.00                 C  
ATOM    613  O   GLY   108     139.346  30.351 118.686  1.00                 O  
ATOM    614  N   THR   109     138.689  31.428 120.544  1.00                 N  
ATOM    615  CA  THR   109     138.611  32.699 119.835  1.00                 C  
ATOM    616  C   THR   109     139.997  33.337 119.740  1.00                 C  
ATOM    617  O   THR   109     140.803  33.211 120.665  1.00                 O  
ATOM    618  CB  THR   109     137.634  33.670 120.523  1.00                 C  
ATOM    619  OG1 THR   109     136.320  33.099 120.538  1.00                 O  
ATOM    620  CG2 THR   109     137.581  34.993 119.774  1.00                 C  
ATOM    621  N   ARG   110     140.299  34.024 118.634  1.00                 N  
ATOM    622  CA  ARG   110     141.627  34.644 118.490  1.00                 C  
ATOM    623  C   ARG   110     141.852  35.841 119.400  1.00                 C  
ATOM    624  O   ARG   110     142.985  36.337 119.459  1.00                 O  
ATOM    625  CB  ARG   110     141.859  35.083 117.043  1.00                 C  
ATOM    626  CD  ARG   110     142.450  34.425 114.694  1.00                 C  
ATOM    627  NE  ARG   110     141.469  35.318 114.082  1.00                 N  
ATOM    628  CG  ARG   110     141.998  33.933 116.060  1.00                 C  
ATOM    629  CZ  ARG   110     140.440  34.908 113.348  1.00                 C  
ATOM    630  NH1 ARG   110     139.599  35.793 112.832  1.00                 N  
ATOM    631  NH2 ARG   110     140.255  33.613 113.132  1.00                 N  
ATOM    632  N   LEU   111     142.724  36.746 118.807  1.00                 N  
ATOM    633  CA  LEU   111     143.071  37.944 119.555  1.00                 C  
ATOM    634  C   LEU   111     141.990  39.017 119.493  1.00                 C  
ATOM    635  O   LEU   111     142.121  40.085 120.097  1.00                 O  
ATOM    636  CB  LEU   111     144.389  38.531 119.045  1.00                 C  
ATOM    637  CG  LEU   111     145.635  37.664 119.234  1.00                 C  
ATOM    638  CD1 LEU   111     146.845  38.312 118.578  1.00                 C  
ATOM    639  CD2 LEU   111     145.902  37.420 120.711  1.00                 C  
ATOM    640  N   ALA   112     140.901  38.770 118.768  1.00                 N  
ATOM    641  CA  ALA   112     139.850  39.781 118.660  1.00                 C  
ATOM    642  C   ALA   112     139.214  40.146 120.000  1.00                 C  
ATOM    643  O   ALA   112     138.776  39.286 120.770  1.00                 O  
ATOM    644  CB  ALA   112     138.758  39.311 117.711  1.00                 C  
ATOM    645  N   MET   113     139.159  41.441 120.289  1.00                 N  
ATOM    646  CA  MET   113     138.557  41.911 121.528  1.00                 C  
ATOM    647  C   MET   113     137.341  42.745 121.183  1.00                 C  
ATOM    648  O   MET   113     137.418  43.758 120.482  1.00                 O  
ATOM    649  CB  MET   113     139.572  42.711 122.347  1.00                 C  
ATOM    650  SD  MET   113     141.998  42.904 123.672  1.00                 S  
ATOM    651  CE  MET   113     142.760  43.769 122.302  1.00                 C  
ATOM    652  CG  MET   113     140.775  41.902 122.805  1.00                 C  
ATOM    653  N   ASN   114     136.186  42.317 121.683  1.00                 N  
ATOM    654  CA  ASN   114     134.926  43.010 121.437  1.00                 C  
ATOM    655  C   ASN   114     134.555  43.977 122.571  1.00                 C  
ATOM    656  O   ASN   114     133.385  44.300 122.791  1.00                 O  
ATOM    657  CB  ASN   114     133.794  42.003 121.221  1.00                 C  
ATOM    658  CG  ASN   114     133.939  41.233 119.924  1.00                 C  
ATOM    659  OD1 ASN   114     134.255  41.807 118.882  1.00                 O  
ATOM    660  ND2 ASN   114     133.707  39.927 119.984  1.00                 N  
ATOM    661  N   HIS   115     135.558  44.449 123.304  1.00                 N  
ATOM    662  CA  HIS   115     135.316  45.397 124.383  1.00                 C  
ATOM    663  C   HIS   115     134.723  44.868 125.683  1.00                 C  
ATOM    664  O   HIS   115     134.333  45.632 126.570  1.00                 O  
ATOM    665  CB  HIS   115     134.385  46.517 123.914  1.00                 C  
ATOM    666  CG  HIS   115     134.893  47.263 122.719  1.00                 C  
ATOM    667  ND1 HIS   115     136.057  47.999 122.741  1.00                 N  
ATOM    668  CE1 HIS   115     136.249  48.550 121.529  1.00                 C  
ATOM    669  CD2 HIS   115     134.442  47.460 121.349  1.00                 C  
ATOM    670  NE2 HIS   115     135.284  48.231 120.689  1.00                 N  
ATOM    671  N   ALA   116     134.669  43.468 125.779  1.00                 N  
ATOM    672  CA  ALA   116     134.115  42.978 127.031  1.00                 C  
ATOM    673  C   ALA   116     134.434  41.498 127.182  1.00                 C  
ATOM    674  O   ALA   116     134.756  40.808 126.212  1.00                 O  
ATOM    675  CB  ALA   116     132.614  43.220 127.077  1.00                 C  
ATOM    676  N   VAL   117     134.341  41.013 128.416  1.00                 N  
ATOM    677  CA  VAL   117     134.623  39.621 128.734  1.00                 C  
ATOM    678  C   VAL   117     133.324  38.879 129.015  1.00                 C  
ATOM    679  O   VAL   117     132.390  39.442 129.594  1.00                 O  
ATOM    680  CB  VAL   117     135.581  39.499 129.933  1.00                 C  
ATOM    681  CG1 VAL   117     135.802  38.038 130.292  1.00                 C  
ATOM    682  CG2 VAL   117     136.906  40.182 129.628  1.00                 C  
ATOM    683  N   GLU   118     133.271  37.612 128.606  1.00                 N  
ATOM    684  CA  GLU   118     132.107  36.760 128.818  1.00                 C  
ATOM    685  C   GLU   118     132.581  35.433 129.387  1.00                 C  
ATOM    686  O   GLU   118     133.421  34.762 128.779  1.00                 O  
ATOM    687  CB  GLU   118     131.339  36.567 127.509  1.00                 C  
ATOM    688  CD  GLU   118     129.312  35.610 126.344  1.00                 C  
ATOM    689  CG  GLU   118     130.077  35.730 127.647  1.00                 C  
ATOM    690  OE1 GLU   118     129.767  36.186 125.333  1.00                 O  
ATOM    691  OE2 GLU   118     128.259  34.939 126.333  1.00                 O  
ATOM    692  N   CYS   119     132.052  35.056 130.547  1.00                 N  
ATOM    693  CA  CYS   119     132.507  33.861 131.242  1.00                 C  
ATOM    694  C   CYS   119     131.620  32.664 130.928  1.00                 C  
ATOM    695  O   CYS   119     130.389  32.770 130.929  1.00                 O  
ATOM    696  CB  CYS   119     132.543  34.101 132.753  1.00                 C  
ATOM    697  SG  CYS   119     133.699  35.389 133.277  1.00                 S  
ATOM    698  N   SER   120     132.253  31.514 130.734  1.00                 N  
ATOM    699  CA  SER   120     131.494  30.323 130.382  1.00                 C  
ATOM    700  C   SER   120     131.451  29.365 131.560  1.00                 C  
ATOM    701  O   SER   120     132.270  29.438 132.480  1.00                 O  
ATOM    702  CB  SER   120     132.104  29.642 129.155  1.00                 C  
ATOM    703  OG  SER   120     133.409  29.164 129.433  1.00                 O  
ATOM    704  N   THR   121     130.486  28.438 131.555  1.00                 N  
ATOM    705  CA  THR   121     130.394  27.481 132.656  1.00                 C  
ATOM    706  C   THR   121     131.614  26.555 132.759  1.00                 C  
ATOM    707  O   THR   121     131.892  25.982 133.815  1.00                 O  
ATOM    708  CB  THR   121     129.134  26.604 132.537  1.00                 C  
ATOM    709  OG1 THR   121     128.927  25.891 133.763  1.00                 O  
ATOM    710  CG2 THR   121     129.292  25.595 131.410  1.00                 C  
ATOM    711  N   MET   122     132.363  26.392 131.670  1.00                 N  
ATOM    712  CA  MET   122     133.541  25.526 131.735  1.00                 C  
ATOM    713  C   MET   122     134.850  26.262 132.036  1.00                 C  
ATOM    714  O   MET   122     135.948  25.773 131.759  1.00                 O  
ATOM    715  CB  MET   122     133.713  24.756 130.424  1.00                 C  
ATOM    716  SD  MET   122     132.287  22.578 131.373  1.00                 S  
ATOM    717  CE  MET   122     133.751  21.564 131.175  1.00                 C  
ATOM    718  CG  MET   122     132.559  23.822 130.097  1.00                 C  
ATOM    719  N   CYS   123     134.740  27.458 132.612  1.00                 N  
ATOM    720  CA  CYS   123     135.917  28.218 133.008  1.00                 C  
ATOM    721  C   CYS   123     136.708  29.028 131.999  1.00                 C  
ATOM    722  O   CYS   123     137.887  29.331 132.204  1.00                 O  
ATOM    723  CB  CYS   123     136.955  27.299 133.655  1.00                 C  
ATOM    724  SG  CYS   123     136.370  26.433 135.130  1.00                 S  
ATOM    725  N   ARG   124     136.088  29.398 130.890  1.00                 N  
ATOM    726  CA  ARG   124     136.789  30.176 129.881  1.00                 C  
ATOM    727  C   ARG   124     136.258  31.601 129.814  1.00                 C  
ATOM    728  O   ARG   124     135.159  31.912 130.282  1.00                 O  
ATOM    729  CB  ARG   124     136.668  29.508 128.510  1.00                 C  
ATOM    730  CD  ARG   124     137.166  27.535 127.041  1.00                 C  
ATOM    731  NE  ARG   124     137.738  26.193 126.963  1.00                 N  
ATOM    732  CG  ARG   124     137.350  28.153 128.417  1.00                 C  
ATOM    733  CZ  ARG   124     138.994  25.934 126.614  1.00                 C  
ATOM    734  NH1 ARG   124     139.426  24.681 126.570  1.00                 N  
ATOM    735  NH2 ARG   124     139.815  26.930 126.308  1.00                 N  
ATOM    736  N   GLU   125     137.021  32.479 129.207  1.00                 N  
ATOM    737  CA  GLU   125     136.754  33.910 129.041  1.00                 C  
ATOM    738  C   GLU   125     136.794  34.254 127.556  1.00                 C  
ATOM    739  O   GLU   125     137.875  34.379 126.972  1.00                 O  
ATOM    740  CB  GLU   125     137.770  34.740 129.829  1.00                 C  
ATOM    741  CD  GLU   125     138.713  35.386 132.081  1.00                 C  
ATOM    742  CG  GLU   125     137.689  34.553 131.335  1.00                 C  
ATOM    743  OE1 GLU   125     139.518  36.072 131.417  1.00                 O  
ATOM    744  OE2 GLU   125     138.709  35.353 133.330  1.00                 O  
ATOM    745  N   SER   126     135.624  34.425 126.950  1.00                 N  
ATOM    746  CA  SER   126     135.529  34.830 125.557  1.00                 C  
ATOM    747  C   SER   126     135.480  36.348 125.442  1.00                 C  
ATOM    748  O   SER   126     135.016  37.048 126.347  1.00                 O  
ATOM    749  CB  SER   126     134.296  34.207 124.901  1.00                 C  
ATOM    750  OG  SER   126     133.103  34.698 125.487  1.00                 O  
ATOM    751  N   THR   127     135.972  36.852 124.314  1.00                 N  
ATOM    752  CA  THR   127     135.841  38.266 123.992  1.00                 C  
ATOM    753  C   THR   127     134.487  38.509 123.338  1.00                 C  
ATOM    754  O   THR   127     134.134  37.843 122.359  1.00                 O  
ATOM    755  CB  THR   127     136.977  38.742 123.067  1.00                 C  
ATOM    756  OG1 THR   127     136.979  37.959 121.867  1.00                 O  
ATOM    757  CG2 THR   127     138.325  38.583 123.754  1.00                 C  
ATOM    758  N   TYR   128     133.730  39.462 123.876  1.00                 N  
ATOM    759  CA  TYR   128     132.357  39.673 123.442  1.00                 C  
ATOM    760  C   TYR   128     131.909  41.063 123.867  1.00                 C  
ATOM    761  O   TYR   128     132.564  41.733 124.673  1.00                 O  
ATOM    762  CB  TYR   128     131.440  38.595 124.023  1.00                 C  
ATOM    763  CG  TYR   128     130.006  38.692 123.553  1.00                 C  
ATOM    764  OH  TYR   128     126.067  38.952 122.245  1.00                 O  
ATOM    765  CZ  TYR   128     127.370  38.867 122.679  1.00                 C  
ATOM    766  CD1 TYR   128     129.637  38.233 122.295  1.00                 C  
ATOM    767  CE1 TYR   128     128.329  38.317 121.857  1.00                 C  
ATOM    768  CD2 TYR   128     129.026  39.243 124.368  1.00                 C  
ATOM    769  CE2 TYR   128     127.713  39.336 123.947  1.00                 C  
ATOM    770  N   ALA   129     130.789  41.493 123.293  1.00                 N  
ATOM    771  CA  ALA   129     130.157  42.759 123.634  1.00                 C  
ATOM    772  C   ALA   129     129.021  42.498 124.612  1.00                 C  
ATOM    773  O   ALA   129     128.057  41.799 124.281  1.00                 O  
ATOM    774  CB  ALA   129     129.655  43.456 122.379  1.00                 C  
ATOM    775  N   VAL   130     129.134  43.065 125.810  1.00                 N  
ATOM    776  CA  VAL   130     128.206  42.819 126.908  1.00                 C  
ATOM    777  C   VAL   130     127.187  43.943 127.066  1.00                 C  
ATOM    778  O   VAL   130     126.787  44.288 128.180  1.00                 O  
ATOM    779  CB  VAL   130     128.950  42.621 128.242  1.00                 C  
ATOM    780  CG1 VAL   130     129.849  41.396 128.174  1.00                 C  
ATOM    781  CG2 VAL   130     129.758  43.861 128.590  1.00                 C  
ATOM    782  N   LEU   131     126.756  44.530 125.950  1.00                 N  
ATOM    783  CA  LEU   131     125.688  45.520 125.980  1.00                 C  
ATOM    784  C   LEU   131     124.299  44.896 125.916  1.00                 C  
ATOM    785  O   LEU   131     123.307  45.618 126.058  1.00                 O  
ATOM    786  CB  LEU   131     125.845  46.513 124.826  1.00                 C  
ATOM    787  CG  LEU   131     127.115  47.365 124.833  1.00                 C  
ATOM    788  CD1 LEU   131     127.190  48.230 123.584  1.00                 C  
ATOM    789  CD2 LEU   131     127.173  48.233 126.081  1.00                 C  
ATOM    790  N   LYS   132     124.204  43.583 125.713  1.00                 N  
ATOM    791  CA  LYS   132     122.925  42.894 125.684  1.00                 C  
ATOM    792  C   LYS   132     122.556  42.403 127.083  1.00                 C  
ATOM    793  O   LYS   132     123.329  42.517 128.037  1.00                 O  
ATOM    794  CB  LYS   132     122.969  41.724 124.699  1.00                 C  
ATOM    795  CD  LYS   132     123.955  39.508 124.053  1.00                 C  
ATOM    796  CE  LYS   132     124.899  38.389 124.460  1.00                 C  
ATOM    797  CG  LYS   132     123.937  40.619 125.090  1.00                 C  
ATOM    798  NZ  LYS   132     124.963  37.315 123.430  1.00                 N  
ATOM    799  N   GLY   133     121.361  41.831 127.205  1.00                 N  
ATOM    800  CA  GLY   133     120.852  41.365 128.487  1.00                 C  
ATOM    801  C   GLY   133     121.370  39.962 128.775  1.00                 C  
ATOM    802  O   GLY   133     121.231  39.059 127.942  1.00                 O  
ATOM    803  N   TYR   134     121.954  39.781 129.961  1.00                 N  
ATOM    804  CA  TYR   134     122.535  38.505 130.357  1.00                 C  
ATOM    805  C   TYR   134     122.827  38.534 131.854  1.00                 C  
ATOM    806  O   TYR   134     123.188  39.588 132.392  1.00                 O  
ATOM    807  CB  TYR   134     123.804  38.221 129.551  1.00                 C  
ATOM    808  CG  TYR   134     124.904  39.237 129.763  1.00                 C  
ATOM    809  OH  TYR   134     127.935  42.021 130.358  1.00                 O  
ATOM    810  CZ  TYR   134     126.932  41.100 130.160  1.00                 C  
ATOM    811  CD1 TYR   134     125.880  39.037 130.731  1.00                 C  
ATOM    812  CE1 TYR   134     126.889  39.960 130.932  1.00                 C  
ATOM    813  CD2 TYR   134     124.963  40.393 128.995  1.00                 C  
ATOM    814  CE2 TYR   134     125.964  41.326 129.182  1.00                 C  
ATOM    815  N   MET   135     122.670  37.412 132.560  1.00                 N  
ATOM    816  CA  MET   135     122.893  37.410 134.012  1.00                 C  
ATOM    817  C   MET   135     124.317  37.802 134.385  1.00                 C  
ATOM    818  O   MET   135     125.215  37.886 133.545  1.00                 O  
ATOM    819  CB  MET   135     122.577  36.034 134.601  1.00                 C  
ATOM    820  SD  MET   135     120.763  34.059 135.300  1.00                 S  
ATOM    821  CE  MET   135     121.601  32.929 134.191  1.00                 C  
ATOM    822  CG  MET   135     121.112  35.639 134.504  1.00                 C  
ATOM    823  N   CYS   136     124.512  38.045 135.677  1.00                 N  
ATOM    824  CA  CYS   136     125.781  38.547 136.193  1.00                 C  
ATOM    825  C   CYS   136     125.825  38.293 137.697  1.00                 C  
ATOM    826  O   CYS   136     124.969  37.595 138.251  1.00                 O  
ATOM    827  CB  CYS   136     125.940  40.034 135.870  1.00                 C  
ATOM    828  SG  CYS   136     124.728  41.107 136.676  1.00                 S  
ATOM    829  N   PHE   137     126.829  38.864 138.359  1.00                 N  
ATOM    830  CA  PHE   137     126.957  38.797 139.813  1.00                 C  
ATOM    831  C   PHE   137     127.852  39.943 140.270  1.00                 C  
ATOM    832  O   PHE   137     128.881  40.223 139.648  1.00                 O  
ATOM    833  CB  PHE   137     127.520  37.440 140.239  1.00                 C  
ATOM    834  CG  PHE   137     127.612  37.262 141.728  1.00                 C  
ATOM    835  CZ  PHE   137     127.786  36.929 144.482  1.00                 C  
ATOM    836  CD1 PHE   137     126.725  37.907 142.572  1.00                 C  
ATOM    837  CE1 PHE   137     126.809  37.744 143.942  1.00                 C  
ATOM    838  CD2 PHE   137     128.584  36.450 142.284  1.00                 C  
ATOM    839  CE2 PHE   137     128.668  36.286 143.654  1.00                 C  
ATOM    840  N   CYS   138     127.450  40.619 141.346  1.00                 N  
ATOM    841  CA  CYS   138     128.242  41.698 141.923  1.00                 C  
ATOM    842  C   CYS   138     128.391  41.453 143.416  1.00                 C  
ATOM    843  O   CYS   138     127.392  41.273 144.120  1.00                 O  
ATOM    844  CB  CYS   138     127.586  43.052 141.645  1.00                 C  
ATOM    845  SG  CYS   138     127.408  43.449 139.890  1.00                 S  
ATOM    846  N   LEU   139     129.632  41.444 143.894  1.00                 N  
ATOM    847  CA  LEU   139     129.908  41.166 145.299  1.00                 C  
ATOM    848  C   LEU   139     129.832  42.435 146.144  1.00                 C  
ATOM    849  O   LEU   139     130.058  43.538 145.649  1.00                 O  
ATOM    850  CB  LEU   139     131.285  40.517 145.456  1.00                 C  
ATOM    851  CG  LEU   139     131.702  40.150 146.882  1.00                 C  
ATOM    852  CD1 LEU   139     130.770  39.098 147.462  1.00                 C  
ATOM    853  CD2 LEU   139     133.140  39.656 146.911  1.00                 C  
ATOM    854  N   LYS   140     168.868  57.890 151.264  1.00                 N  
ATOM    855  CA  LYS   140     170.109  58.341 150.646  1.00                 C  
ATOM    856  C   LYS   140     170.979  57.160 150.222  1.00                 C  
ATOM    857  O   LYS   140     172.186  57.305 150.025  1.00                 O  
ATOM    858  CB  LYS   140     170.887  59.246 151.604  1.00                 C  
ATOM    859  CD  LYS   140     172.841  60.775 151.984  1.00                 C  
ATOM    860  CE  LYS   140     174.194  61.228 151.462  1.00                 C  
ATOM    861  CG  LYS   140     172.176  59.803 151.022  1.00                 C  
ATOM    862  NZ  LYS   140     174.070  62.008 150.200  1.00                 N  
ATOM    863  N   ASP   141     170.352  55.995 150.074  1.00                 N  
ATOM    864  CA  ASP   141     171.068  54.792 149.667  1.00                 C  
ATOM    865  C   ASP   141     171.663  54.986 148.277  1.00                 C  
ATOM    866  O   ASP   141     170.930  55.173 147.300  1.00                 O  
ATOM    867  CB  ASP   141     170.136  53.579 149.692  1.00                 C  
ATOM    868  CG  ASP   141     169.754  53.167 151.100  1.00                 C  
ATOM    869  OD1 ASP   141     170.381  53.668 152.056  1.00                 O  
ATOM    870  OD2 ASP   141     168.828  52.342 151.247  1.00                 O  
ATOM    871  N   MET   142     172.989  54.941 148.191  1.00                 N  
ATOM    872  CA  MET   142     173.711  55.138 146.942  1.00                 C  
ATOM    873  C   MET   142     174.292  53.810 146.480  1.00                 C  
ATOM    874  O   MET   142     174.877  53.071 147.279  1.00                 O  
ATOM    875  CB  MET   142     174.811  56.186 147.119  1.00                 C  
ATOM    876  SD  MET   142     176.913  57.687 146.114  1.00                 S  
ATOM    877  CE  MET   142     175.945  59.189 146.230  1.00                 C  
ATOM    878  CG  MET   142     175.613  56.464 145.857  1.00                 C  
ATOM    879  N   GLY   179     174.129  53.511 145.196  1.00                 N  
ATOM    880  CA  GLY   179     174.605  52.270 144.607  1.00                 C  
ATOM    881  C   GLY   179     175.824  52.541 143.730  1.00                 C  
ATOM    882  O   GLY   179     176.313  53.669 143.633  1.00                 O  
ATOM    883  N   VAL   180     176.315  51.483 143.086  1.00                 N  
ATOM    884  CA  VAL   180     177.636  51.490 142.457  1.00                 C  
ATOM    885  C   VAL   180     177.519  51.715 140.952  1.00                 C  
ATOM    886  O   VAL   180     177.225  50.787 140.194  1.00                 O  
ATOM    887  CB  VAL   180     178.400  50.182 142.734  1.00                 C  
ATOM    888  CG1 VAL   180     179.765  50.210 142.063  1.00                 C  
ATOM    889  CG2 VAL   180     178.544  49.956 144.232  1.00                 C  
ATOM    890  N   ASN   181     177.760  52.958 140.525  1.00                 N  
ATOM    891  CA  ASN   181     178.097  53.300 139.142  1.00                 C  
ATOM    892  C   ASN   181     177.016  52.840 138.156  1.00                 C  
ATOM    893  O   ASN   181     177.224  51.961 137.317  1.00                 O  
ATOM    894  CB  ASN   181     179.451  52.700 138.756  1.00                 C  
ATOM    895  CG  ASN   181     180.592  53.258 139.584  1.00                 C  
ATOM    896  OD1 ASN   181     180.644  54.457 139.860  1.00                 O  
ATOM    897  ND2 ASN   181     181.512  52.388 139.984  1.00                 N  
ATOM    898  N   GLY   182     175.848  53.464 138.280  1.00                 N  
ATOM    899  CA  GLY   182     174.807  53.269 137.289  1.00                 C  
ATOM    900  C   GLY   182     173.450  52.906 137.851  1.00                 C  
ATOM    901  O   GLY   182     172.419  53.330 137.320  1.00                 O  
ATOM    902  N   PHE   183     173.436  52.118 138.922  1.00                 N  
ATOM    903  CA  PHE   183     172.186  51.712 139.556  1.00                 C  
ATOM    904  C   PHE   183     171.510  52.937 140.162  1.00                 C  
ATOM    905  O   PHE   183     171.952  53.451 141.195  1.00                 O  
ATOM    906  CB  PHE   183     172.447  50.644 140.620  1.00                 C  
ATOM    907  CG  PHE   183     172.859  49.314 140.056  1.00                 C  
ATOM    908  CZ  PHE   183     173.615  46.852 139.012  1.00                 C  
ATOM    909  CD1 PHE   183     174.193  49.029 139.820  1.00                 C  
ATOM    910  CE1 PHE   183     174.572  47.806 139.301  1.00                 C  
ATOM    911  CD2 PHE   183     171.913  48.348 139.761  1.00                 C  
ATOM    912  CE2 PHE   183     172.292  47.125 139.242  1.00                 C  
ATOM    913  N   LYS   184     170.441  53.411 139.529  1.00                 N  
ATOM    914  CA  LYS   184     169.703  54.545 140.077  1.00                 C  
ATOM    915  C   LYS   184     168.800  54.072 141.211  1.00                 C  
ATOM    916  O   LYS   184     168.048  53.109 141.033  1.00                 O  
ATOM    917  CB  LYS   184     168.886  55.232 138.981  1.00                 C  
ATOM    918  CD  LYS   184     167.461  57.176 138.280  1.00                 C  
ATOM    919  CE  LYS   184     166.739  58.432 138.739  1.00                 C  
ATOM    920  CG  LYS   184     168.178  56.498 139.437  1.00                 C  
ATOM    921  NZ  LYS   184     166.032  59.108 137.616  1.00                 N  
ATOM    922  N   ASP   185     168.716  54.867 142.274  1.00                 N  
ATOM    923  CA  ASP   185     167.879  54.545 143.427  1.00                 C  
ATOM    924  C   ASP   185     166.616  55.408 143.383  1.00                 C  
ATOM    925  O   ASP   185     166.676  56.636 143.486  1.00                 O  
ATOM    926  CB  ASP   185     168.653  54.763 144.729  1.00                 C  
ATOM    927  CG  ASP   185     167.857  54.360 145.954  1.00                 C  
ATOM    928  OD1 ASP   185     166.643  54.101 145.816  1.00                 O  
ATOM    929  OD2 ASP   185     168.447  54.302 147.053  1.00                 O  
ATOM    930  N   ARG   186     165.450  54.785 143.229  1.00                 N  
ATOM    931  CA  ARG   186     164.201  55.546 143.164  1.00                 C  
ATOM    932  C   ARG   186     163.956  56.337 144.442  1.00                 C  
ATOM    933  O   ARG   186     163.511  57.488 144.423  1.00                 O  
ATOM    934  CB  ARG   186     163.018  54.613 142.899  1.00                 C  
ATOM    935  CD  ARG   186     161.538  56.107 141.530  1.00                 C  
ATOM    936  NE  ARG   186     162.140  57.434 141.631  1.00                 N  
ATOM    937  CG  ARG   186     161.675  55.320 142.822  1.00                 C  
ATOM    938  CZ  ARG   186     162.362  58.235 140.593  1.00                 C  
ATOM    939  NH1 ARG   186     162.914  59.426 140.781  1.00                 N  
ATOM    940  NH2 ARG   186     162.031  57.843 139.371  1.00                 N  
ATOM    941  N   GLU   187     164.250  55.715 145.580  1.00                 N  
ATOM    942  CA  GLU   187     164.072  56.342 146.884  1.00                 C  
ATOM    943  C   GLU   187     162.613  56.618 147.231  1.00                 C  
ATOM    944  O   GLU   187     162.294  57.402 148.128  1.00                 O  
ATOM    945  CB  GLU   187     164.853  57.655 146.958  1.00                 C  
ATOM    946  CD  GLU   187     167.098  58.811 146.887  1.00                 C  
ATOM    947  CG  GLU   187     166.351  57.499 146.752  1.00                 C  
ATOM    948  OE1 GLU   187     166.468  59.815 147.281  1.00                 O  
ATOM    949  OE2 GLU   187     168.313  58.836 146.600  1.00                 O  
ATOM    950  N   ARG   188     161.702  55.966 146.513  1.00                 N  
ATOM    951  CA  ARG   188     160.272  56.125 146.756  1.00                 C  
ATOM    952  C   ARG   188     159.837  55.167 147.869  1.00                 C  
ATOM    953  O   ARG   188     160.249  54.005 147.922  1.00                 O  
ATOM    954  CB  ARG   188     159.479  55.872 145.472  1.00                 C  
ATOM    955  CD  ARG   188     158.549  58.108 144.814  1.00                 C  
ATOM    956  NE  ARG   188     157.168  57.641 144.732  1.00                 N  
ATOM    957  CG  ARG   188     159.543  57.011 144.468  1.00                 C  
ATOM    958  CZ  ARG   188     156.404  57.377 145.788  1.00                 C  
ATOM    959  NH1 ARG   188     155.159  56.956 145.617  1.00                 N  
ATOM    960  NH2 ARG   188     156.889  57.535 147.012  1.00                 N  
ATOM    961  N   GLY   189     158.994  55.650 148.773  1.00                 N  
ATOM    962  CA  GLY   189     158.521  54.827 149.881  1.00                 C  
ATOM    963  C   GLY   189     157.746  53.619 149.365  1.00                 C  
ATOM    964  O   GLY   189     156.860  53.727 148.512  1.00                 O  
ATOM    965  N   THR   190     158.078  52.443 149.885  1.00                 N  
ATOM    966  CA  THR   190     157.403  51.236 149.453  1.00                 C  
ATOM    967  C   THR   190     157.933  50.742 148.122  1.00                 C  
ATOM    968  O   THR   190     157.555  49.678 147.625  1.00                 O  
ATOM    969  CB  THR   190     155.882  51.450 149.340  1.00                 C  
ATOM    970  OG1 THR   190     155.584  52.148 148.124  1.00                 O  
ATOM    971  CG2 THR   190     155.371  52.273 150.512  1.00                 C  
ATOM    972  N   ILE   191     158.828  51.519 147.521  1.00                 N  
ATOM    973  CA  ILE   191     159.413  51.163 146.231  1.00                 C  
ATOM    974  C   ILE   191     160.890  51.512 146.183  1.00                 C  
ATOM    975  O   ILE   191     161.451  51.825 145.129  1.00                 O  
ATOM    976  CB  ILE   191     158.676  51.852 145.068  1.00                 C  
ATOM    977  CD1 ILE   191     158.672  49.754 143.619  1.00                 C  
ATOM    978  CG1 ILE   191     159.066  51.211 143.734  1.00                 C  
ATOM    979  CG2 ILE   191     158.947  53.349 145.077  1.00                 C  
ATOM    980  N   ILE   192     161.545  51.463 147.337  1.00                 N  
ATOM    981  CA  ILE   192     162.961  51.793 147.439  1.00                 C  
ATOM    982  C   ILE   192     163.895  50.714 146.898  1.00                 C  
ATOM    983  O   ILE   192     164.457  49.904 147.640  1.00                 O  
ATOM    984  CB  ILE   192     163.367  52.092 148.894  1.00                 C  
ATOM    985  CD1 ILE   192     162.740  53.497 150.926  1.00                 C  
ATOM    986  CG1 ILE   192     162.560  53.271 149.442  1.00                 C  
ATOM    987  CG2 ILE   192     164.865  52.339 148.989  1.00                 C  
ATOM    988  N   GLU   193     164.068  50.698 145.581  1.00                 N  
ATOM    989  CA  GLU   193     164.937  49.726 144.932  1.00                 C  
ATOM    990  C   GLU   193     165.937  50.413 144.010  1.00                 C  
ATOM    991  O   GLU   193     165.746  51.547 143.561  1.00                 O  
ATOM    992  CB  GLU   193     164.109  48.709 144.144  1.00                 C  
ATOM    993  CD  GLU   193     163.885  46.901 145.894  1.00                 C  
ATOM    994  CG  GLU   193     163.159  47.886 144.999  1.00                 C  
ATOM    995  OE1 GLU   193     165.052  46.573 145.592  1.00                 O  
ATOM    996  OE2 GLU   193     163.288  46.458 146.897  1.00                 O  
ATOM    997  N   TYR   194     167.026  49.710 143.720  1.00                 N  
ATOM    998  CA  TYR   194     168.091  50.219 142.861  1.00                 C  
ATOM    999  C   TYR   194     168.080  49.463 141.533  1.00                 C  
ATOM   1000  O   TYR   194     168.195  48.235 141.488  1.00                 O  
ATOM   1001  CB  TYR   194     169.448  50.087 143.555  1.00                 C  
ATOM   1002  CG  TYR   194     169.605  50.974 144.769  1.00                 C  
ATOM   1003  OH  TYR   194     170.024  53.403 148.118  1.00                 O  
ATOM   1004  CZ  TYR   194     169.886  52.600 147.009  1.00                 C  
ATOM   1005  CD1 TYR   194     168.913  50.701 145.943  1.00                 C  
ATOM   1006  CE1 TYR   194     169.050  51.506 147.058  1.00                 C  
ATOM   1007  CD2 TYR   194     170.443  52.080 144.738  1.00                 C  
ATOM   1008  CE2 TYR   194     170.592  52.897 145.844  1.00                 C  
ATOM   1009  N   LYS   195     168.019  50.271 140.413  1.00                 N  
ATOM   1010  CA  LYS   195     167.901  49.556 139.149  1.00                 C  
ATOM   1011  C   LYS   195     169.123  49.805 138.273  1.00                 C  
ATOM   1012  O   LYS   195     169.859  50.778 138.457  1.00                 O  
ATOM   1013  CB  LYS   195     166.626  49.975 138.414  1.00                 C  
ATOM   1014  CD  LYS   195     164.118  49.990 138.322  1.00                 C  
ATOM   1015  CE  LYS   195     162.834  49.631 139.051  1.00                 C  
ATOM   1016  CG  LYS   195     165.342  49.596 139.133  1.00                 C  
ATOM   1017  NZ  LYS   195     161.626  50.017 138.270  1.00                 N  
ATOM   1018  N   SER   196     169.331  48.907 137.309  1.00                 N  
ATOM   1019  CA  SER   196     170.325  49.137 136.267  1.00                 C  
ATOM   1020  C   SER   196     169.951  48.325 135.037  1.00                 C  
ATOM   1021  O   SER   196     169.682  47.122 135.140  1.00                 O  
ATOM   1022  CB  SER   196     171.723  48.769 136.769  1.00                 C  
ATOM   1023  OG  SER   196     172.696  48.964 135.758  1.00                 O  
ATOM   1024  N   PRO   197     169.919  48.994 133.886  1.00                 N  
ATOM   1025  CA  PRO   197     169.677  48.343 132.606  1.00                 C  
ATOM   1026  C   PRO   197     170.987  47.777 132.069  1.00                 C  
ATOM   1027  O   PRO   197     172.013  48.468 132.062  1.00                 O  
ATOM   1028  CB  PRO   197     169.123  49.461 131.721  1.00                 C  
ATOM   1029  CD  PRO   197     169.849  50.478 133.763  1.00                 C  
ATOM   1030  CG  PRO   197     169.714  50.711 132.284  1.00                 C  
ATOM   1031  N   ARG   198     170.964  46.518 131.642  1.00                 N  
ATOM   1032  CA  ARG   198     172.146  45.907 131.044  1.00                 C  
ATOM   1033  C   ARG   198     172.092  46.097 129.534  1.00                 C  
ATOM   1034  O   ARG   198     171.017  46.044 128.925  1.00                 O  
ATOM   1035  CB  ARG   198     172.228  44.424 131.413  1.00                 C  
ATOM   1036  CD  ARG   198     174.725  44.191 131.502  1.00                 C  
ATOM   1037  NE  ARG   198     174.731  43.936 132.941  1.00                 N  
ATOM   1038  CG  ARG   198     173.442  43.709 130.844  1.00                 C  
ATOM   1039  CZ  ARG   198     175.095  42.783 133.493  1.00                 C  
ATOM   1040  NH1 ARG   198     175.069  42.643 134.811  1.00                 N  
ATOM   1041  NH2 ARG   198     175.483  41.774 132.726  1.00                 N  
ATOM   1042  N   LYS   199     173.258  46.323 128.924  1.00                 N  
ATOM   1043  CA  LYS   199     173.362  46.551 127.488  1.00                 C  
ATOM   1044  C   LYS   199     173.512  45.249 126.707  1.00                 C  
ATOM   1045  O   LYS   199     174.056  45.248 125.594  1.00                 O  
ATOM   1046  CB  LYS   199     174.543  47.472 127.176  1.00                 C  
ATOM   1047  CD  LYS   199     175.581  49.751 127.347  1.00                 C  
ATOM   1048  CE  LYS   199     175.423  51.165 127.882  1.00                 C  
ATOM   1049  CG  LYS   199     174.388  48.884 127.717  1.00                 C  
ATOM   1050  NZ  LYS   199     176.588  52.024 127.533  1.00                 N  
ATOM   1051  N   LYS   200     173.051  44.134 127.268  1.00                 N  
ATOM   1052  CA  LYS   200     173.144  42.833 126.622  1.00                 C  
ATOM   1053  C   LYS   200     171.807  42.456 125.996  1.00                 C  
ATOM   1054  O   LYS   200     170.742  42.729 126.558  1.00                 O  
ATOM   1055  CB  LYS   200     173.585  41.766 127.626  1.00                 C  
ATOM   1056  CD  LYS   200     175.372  40.863 129.139  1.00                 C  
ATOM   1057  CE  LYS   200     176.760  41.088 129.716  1.00                 C  
ATOM   1058  CG  LYS   200     174.988  41.973 128.175  1.00                 C  
ATOM   1059  NZ  LYS   200     177.128  40.039 130.706  1.00                 N  
ATOM   1060  N   SER   201     171.872  41.854 124.814  1.00                 N  
ATOM   1061  CA  SER   201     170.695  41.402 124.077  1.00                 C  
ATOM   1062  C   SER   201     170.709  39.877 124.084  1.00                 C  
ATOM   1063  O   SER   201     171.451  39.251 123.321  1.00                 O  
ATOM   1064  CB  SER   201     170.702  41.970 122.656  1.00                 C  
ATOM   1065  OG  SER   201     169.594  41.495 121.912  1.00                 O  
ATOM   1066  N   GLY   202     169.895  39.283 124.953  1.00                 N  
ATOM   1067  CA  GLY   202     169.862  37.840 125.142  1.00                 C  
ATOM   1068  C   GLY   202     168.420  37.384 125.345  1.00                 C  
ATOM   1069  O   GLY   202     167.497  38.195 125.465  1.00                 O  
ATOM   1070  N   SER   203     168.234  36.066 125.384  1.00                 N  
ATOM   1071  CA  SER   203     166.906  35.480 125.480  1.00                 C  
ATOM   1072  C   SER   203     166.358  35.605 126.902  1.00                 C  
ATOM   1073  O   SER   203     166.959  36.225 127.783  1.00                 O  
ATOM   1074  CB  SER   203     166.936  34.011 125.052  1.00                 C  
ATOM   1075  OG  SER   203     167.649  33.222 125.987  1.00                 O  
ATOM   1076  N   TRP   204     165.186  35.002 127.118  1.00                 N  
ATOM   1077  CA  TRP   204     164.545  35.088 128.427  1.00                 C  
ATOM   1078  C   TRP   204     165.239  34.196 129.449  1.00                 C  
ATOM   1079  O   TRP   204     165.403  34.588 130.610  1.00                 O  
ATOM   1080  CB  TRP   204     163.066  34.709 128.325  1.00                 C  
ATOM   1081  CG  TRP   204     162.332  34.803 129.628  1.00                 C  
ATOM   1082  CD1 TRP   204     162.181  35.916 130.404  1.00                 C  
ATOM   1083  NE1 TRP   204     161.445  35.615 131.525  1.00                 N  
ATOM   1084  CD2 TRP   204     161.648  33.743 130.306  1.00                 C  
ATOM   1085  CE2 TRP   204     161.107  34.285 131.486  1.00                 C  
ATOM   1086  CH2 TRP   204     160.184  32.199 132.097  1.00                 C  
ATOM   1087  CZ2 TRP   204     160.371  33.521 132.391  1.00                 C  
ATOM   1088  CE3 TRP   204     161.441  32.388 130.031  1.00                 C  
ATOM   1089  CZ3 TRP   204     160.711  31.634 130.931  1.00                 C  
ATOM   1090  N   LEU   205     165.654  32.994 129.040  1.00                 N  
ATOM   1091  CA  LEU   205     166.299  32.081 129.979  1.00                 C  
ATOM   1092  C   LEU   205     167.676  32.590 130.394  1.00                 C  
ATOM   1093  O   LEU   205     168.049  32.502 131.570  1.00                 O  
ATOM   1094  CB  LEU   205     166.422  30.683 129.369  1.00                 C  
ATOM   1095  CG  LEU   205     165.114  29.920 129.153  1.00                 C  
ATOM   1096  CD1 LEU   205     165.364  28.631 128.386  1.00                 C  
ATOM   1097  CD2 LEU   205     164.439  29.623 130.483  1.00                 C  
ATOM   1098  N   GLU   206     168.439  33.146 129.450  1.00                 N  
ATOM   1099  CA  GLU   206     169.749  33.688 129.795  1.00                 C  
ATOM   1100  C   GLU   206     169.616  34.913 130.693  1.00                 C  
ATOM   1101  O   GLU   206     170.440  35.130 131.589  1.00                 O  
ATOM   1102  CB  GLU   206     170.531  34.046 128.530  1.00                 C  
ATOM   1103  CD  GLU   206     171.686  33.238 126.434  1.00                 C  
ATOM   1104  CG  GLU   206     170.968  32.843 127.709  1.00                 C  
ATOM   1105  OE1 GLU   206     171.029  33.797 125.530  1.00                 O  
ATOM   1106  OE2 GLU   206     172.906  32.989 126.338  1.00                 O  
ATOM   1107  N   ALA   207     168.576  35.722 130.473  1.00                 N  
ATOM   1108  CA  ALA   207     168.329  36.859 131.352  1.00                 C  
ATOM   1109  C   ALA   207     167.917  36.399 132.745  1.00                 C  
ATOM   1110  O   ALA   207     168.322  36.996 133.749  1.00                 O  
ATOM   1111  CB  ALA   207     167.257  37.762 130.762  1.00                 C  
ATOM   1112  N   ARG   208     167.109  35.338 132.823  1.00                 N  
ATOM   1113  CA  ARG   208     166.738  34.780 134.119  1.00                 C  
ATOM   1114  C   ARG   208     167.934  34.142 134.814  1.00                 C  
ATOM   1115  O   ARG   208     167.939  34.009 136.042  1.00                 O  
ATOM   1116  CB  ARG   208     165.619  33.749 133.958  1.00                 C  
ATOM   1117  CD  ARG   208     164.859  31.553 133.010  1.00                 C  
ATOM   1118  NE  ARG   208     164.316  31.045 134.268  1.00                 N  
ATOM   1119  CG  ARG   208     166.042  32.481 133.235  1.00                 C  
ATOM   1120  CZ  ARG   208     164.756  29.954 134.885  1.00                 C  
ATOM   1121  NH1 ARG   208     164.200  29.568 136.026  1.00                 N  
ATOM   1122  NH2 ARG   208     165.750  29.251 134.361  1.00                 N  
ATOM   1123  N   ALA   209     168.943  33.732 134.051  1.00                 N  
ATOM   1124  CA  ALA   209     170.147  33.155 134.633  1.00                 C  
ATOM   1125  C   ALA   209     171.221  34.187 134.957  1.00                 C  
ATOM   1126  O   ALA   209     172.146  33.873 135.714  1.00                 O  
ATOM   1127  CB  ALA   209     170.738  32.108 133.701  1.00                 C  
ATOM   1128  N   MET   210     171.239  35.292 134.158  1.00                 N  
ATOM   1129  CA  MET   210     172.195  36.387 134.306  1.00                 C  
ATOM   1130  C   MET   210     172.088  37.048 135.691  1.00                 C  
ATOM   1131  O   MET   210     173.091  37.321 136.356  1.00                 O  
ATOM   1132  CB  MET   210     171.982  37.436 133.212  1.00                 C  
ATOM   1133  SD  MET   210     174.669  38.011 132.859  1.00                 S  
ATOM   1134  CE  MET   210     174.548  37.734 131.094  1.00                 C  
ATOM   1135  CG  MET   210     172.996  38.568 133.233  1.00                 C  
ATOM   1136  N   CYS   211     170.864  37.310 136.135  1.00                 N  
ATOM   1137  CA  CYS   211     170.662  37.933 137.440  1.00                 C  
ATOM   1138  C   CYS   211     171.199  37.023 138.546  1.00                 C  
ATOM   1139  O   CYS   211     171.866  37.463 139.486  1.00                 O  
ATOM   1140  CB  CYS   211     169.179  38.237 137.665  1.00                 C  
ATOM   1141  SG  CYS   211     168.526  39.570 136.633  1.00                 S  
ATOM   1142  N   ARG   212     170.905  35.734 138.436  1.00                 N  
ATOM   1143  CA  ARG   212     171.333  34.759 139.429  1.00                 C  
ATOM   1144  C   ARG   212     172.859  34.650 139.453  1.00                 C  
ATOM   1145  O   ARG   212     173.497  34.699 140.508  1.00                 O  
ATOM   1146  CB  ARG   212     170.706  33.393 139.144  1.00                 C  
ATOM   1147  CD  ARG   212     170.510  30.965 139.750  1.00                 C  
ATOM   1148  NE  ARG   212     171.078  30.488 138.491  1.00                 N  
ATOM   1149  CG  ARG   212     171.075  32.318 140.153  1.00                 C  
ATOM   1150  CZ  ARG   212     172.286  29.948 138.374  1.00                 C  
ATOM   1151  NH1 ARG   212     172.719  29.542 137.188  1.00                 N  
ATOM   1152  NH2 ARG   212     173.059  29.814 139.443  1.00                 N  
ATOM   1153  N   GLU   213     173.463  34.500 138.276  1.00                 N  
ATOM   1154  CA  GLU   213     174.916  34.380 138.156  1.00                 C  
ATOM   1155  C   GLU   213     175.671  35.543 138.782  1.00                 C  
ATOM   1156  O   GLU   213     176.688  35.375 139.460  1.00                 O  
ATOM   1157  CB  GLU   213     175.324  34.259 136.686  1.00                 C  
ATOM   1158  CD  GLU   213     175.288  32.885 134.567  1.00                 C  
ATOM   1159  CG  GLU   213     174.937  32.938 136.041  1.00                 C  
ATOM   1160  OE1 GLU   213     175.656  33.938 134.006  1.00                 O  
ATOM   1161  OE2 GLU   213     175.195  31.790 133.974  1.00                 O  
ATOM   1162  N   GLU   214     175.167  36.753 138.553  1.00                 N  
ATOM   1163  CA  GLU   214     175.815  37.961 139.034  1.00                 C  
ATOM   1164  C   GLU   214     175.332  38.537 140.355  1.00                 C  
ATOM   1165  O   GLU   214     175.754  39.616 140.778  1.00                 O  
ATOM   1166  CB  GLU   214     175.695  39.082 137.999  1.00                 C  
ATOM   1167  CD  GLU   214     176.285  39.936 135.697  1.00                 C  
ATOM   1168  CG  GLU   214     176.410  38.796 136.689  1.00                 C  
ATOM   1169  OE1 GLU   214     175.579  40.918 136.007  1.00                 O  
ATOM   1170  OE2 GLU   214     176.893  39.846 134.610  1.00                 O  
ATOM   1171  N   GLY   215     174.437  37.829 141.034  1.00                 N  
ATOM   1172  CA  GLY   215     173.964  38.302 142.323  1.00                 C  
ATOM   1173  C   GLY   215     172.994  39.471 142.354  1.00                 C  
ATOM   1174  O   GLY   215     172.918  40.210 143.339  1.00                 O  
ATOM   1175  N   GLY   216     172.258  39.738 141.333  1.00                 N  
ATOM   1176  CA  GLY   216     171.216  40.752 141.252  1.00                 C  
ATOM   1177  C   GLY   216     169.859  40.058 141.186  1.00                 C  
ATOM   1178  O   GLY   216     169.773  38.828 141.127  1.00                 O  
ATOM   1179  N   THR   217     168.792  40.858 141.207  1.00                 N  
ATOM   1180  CA  THR   217     167.431  40.372 141.030  1.00                 C  
ATOM   1181  C   THR   217     166.764  41.165 139.913  1.00                 C  
ATOM   1182  O   THR   217     167.068  42.340 139.694  1.00                 O  
ATOM   1183  CB  THR   217     166.618  40.484 142.333  1.00                 C  
ATOM   1184  OG1 THR   217     166.518  41.860 142.721  1.00                 O  
ATOM   1185  CG2 THR   217     167.297  39.711 143.453  1.00                 C  
ATOM   1186  N   LEU   218     165.844  40.509 139.207  1.00                 N  
ATOM   1187  CA  LEU   218     165.125  41.167 138.126  1.00                 C  
ATOM   1188  C   LEU   218     164.177  42.233 138.669  1.00                 C  
ATOM   1189  O   LEU   218     163.906  42.316 139.871  1.00                 O  
ATOM   1190  CB  LEU   218     164.347  40.142 137.298  1.00                 C  
ATOM   1191  CG  LEU   218     163.261  39.357 138.038  1.00                 C  
ATOM   1192  CD1 LEU   218     161.978  40.169 138.127  1.00                 C  
ATOM   1193  CD2 LEU   218     162.999  38.026 137.351  1.00                 C  
ATOM   1194  N   ALA   219     163.672  43.058 137.758  1.00                 N  
ATOM   1195  CA  ALA   219     162.843  44.199 138.124  1.00                 C  
ATOM   1196  C   ALA   219     161.424  43.741 138.426  1.00                 C  
ATOM   1197  O   ALA   219     160.913  42.788 137.825  1.00                 O  
ATOM   1198  CB  ALA   219     162.846  45.236 137.011  1.00                 C  
ATOM   1199  N   ASP   220     160.787  44.425 139.374  1.00                 N  
ATOM   1200  CA  ASP   220     159.399  44.177 139.751  1.00                 C  
ATOM   1201  C   ASP   220     158.739  45.521 140.017  1.00                 C  
ATOM   1202  O   ASP   220     159.294  46.353 140.742  1.00                 O  
ATOM   1203  CB  ASP   220     159.332  43.260 140.974  1.00                 C  
ATOM   1204  CG  ASP   220     157.916  42.827 141.300  1.00                 C  
ATOM   1205  OD1 ASP   220     156.968  43.473 140.805  1.00                 O  
ATOM   1206  OD2 ASP   220     157.753  41.843 142.051  1.00                 O  
ATOM   1207  N   LEU   221     157.564  45.733 139.434  1.00                 N  
ATOM   1208  CA  LEU   221     156.858  47.006 139.545  1.00                 C  
ATOM   1209  C   LEU   221     155.944  46.950 140.763  1.00                 C  
ATOM   1210  O   LEU   221     155.156  46.010 140.915  1.00                 O  
ATOM   1211  CB  LEU   221     156.069  47.294 138.266  1.00                 C  
ATOM   1212  CG  LEU   221     155.266  48.596 138.244  1.00                 C  
ATOM   1213  CD1 LEU   221     156.193  49.801 138.296  1.00                 C  
ATOM   1214  CD2 LEU   221     154.382  48.662 137.009  1.00                 C  
ATOM   1215  N   HIS   222     156.050  47.957 141.633  1.00                 N  
ATOM   1216  CA  HIS   222     155.288  47.990 142.872  1.00                 C  
ATOM   1217  C   HIS   222     154.657  49.341 143.181  1.00                 C  
ATOM   1218  O   HIS   222     153.804  49.411 144.074  1.00                 O  
ATOM   1219  CB  HIS   222     156.171  47.588 144.055  1.00                 C  
ATOM   1220  CG  HIS   222     156.714  46.196 143.958  1.00                 C  
ATOM   1221  ND1 HIS   222     155.919  45.077 144.074  1.00                 N  
ATOM   1222  CE1 HIS   222     156.685  43.979 143.944  1.00                 C  
ATOM   1223  CD2 HIS   222     158.028  45.607 143.745  1.00                 C  
ATOM   1224  NE2 HIS   222     157.952  44.290 143.747  1.00                 N  
ATOM   1225  N   GLY   223     155.026  50.403 142.476  1.00                 N  
ATOM   1226  CA  GLY   223     154.545  51.739 142.814  1.00                 C  
ATOM   1227  C   GLY   223     154.407  52.544 141.525  1.00                 C  
ATOM   1228  O   GLY   223     154.369  51.980 140.427  1.00                 O  
ATOM   1229  N   ASN   224     153.666  52.024 140.595  1.00                 N  
ATOM   1230  CA  ASN   224     153.444  52.671 139.324  1.00                 C  
ATOM   1231  C   ASN   224     153.202  54.131 139.236  1.00                 C  
ATOM   1232  O   ASN   224     152.473  54.797 139.976  1.00                 O  
ATOM   1233  CB  ASN   224     152.259  52.032 138.597  1.00                 C  
ATOM   1234  CG  ASN   224     150.952  52.211 139.344  1.00                 C  
ATOM   1235  OD1 ASN   224     150.796  51.727 140.466  1.00                 O  
ATOM   1236  ND2 ASN   224     150.007  52.907 138.723  1.00                 N  
ATOM   1237  N   ASN   225     153.913  54.587 138.219  1.00                 N  
ATOM   1238  CA  ASN   225     154.106  55.911 137.721  1.00                 C  
ATOM   1239  C   ASN   225     155.257  56.548 138.428  1.00                 C  
ATOM   1240  O   ASN   225     156.407  56.161 138.205  1.00                 O  
ATOM   1241  CB  ASN   225     152.826  56.735 137.879  1.00                 C  
ATOM   1242  CG  ASN   225     152.882  58.048 137.124  1.00                 C  
ATOM   1243  OD1 ASN   225     153.477  58.133 136.050  1.00                 O  
ATOM   1244  ND2 ASN   225     152.262  59.079 137.687  1.00                 N  
ATOM   1245  N   MET   226     155.047  57.526 139.292  1.00                 N  
ATOM   1246  CA  MET   226     156.180  58.173 139.942  1.00                 C  
ATOM   1247  C   MET   226     157.114  57.275 140.706  1.00                 C  
ATOM   1248  O   MET   226     158.324  57.507 140.771  1.00                 O  
ATOM   1249  CB  MET   226     155.696  59.252 140.912  1.00                 C  
ATOM   1250  SD  MET   226     156.219  61.288 139.107  1.00                 S  
ATOM   1251  CE  MET   226     157.449  61.900 140.256  1.00                 C  
ATOM   1252  CG  MET   226     155.079  60.465 140.235  1.00                 C  
ATOM   1253  N   ALA   227     156.572  56.220 141.307  1.00                 N  
ATOM   1254  CA  ALA   227     157.367  55.307 142.107  1.00                 C  
ATOM   1255  C   ALA   227     158.415  54.388 141.498  1.00                 C  
ATOM   1256  O   ALA   227     159.128  53.681 142.214  1.00                 O  
ATOM   1257  CB  ALA   227     156.465  54.361 142.885  1.00                 C  
ATOM   1258  N   ALA   228     158.562  54.372 140.235  1.00                 N  
ATOM   1259  CA  ALA   228     159.467  53.513 139.480  1.00                 C  
ATOM   1260  C   ALA   228     159.106  53.483 138.001  1.00                 C  
ATOM   1261  O   ALA   228     159.984  53.290 137.152  1.00                 O  
ATOM   1262  CB  ALA   228     159.453  52.101 140.045  1.00                 C  
ATOM   1263  N   VAL   229     157.830  53.690 137.668  1.00                 N  
ATOM   1264  CA  VAL   229     157.443  53.808 136.265  1.00                 C  
ATOM   1265  C   VAL   229     158.102  55.034 135.643  1.00                 C  
ATOM   1266  O   VAL   229     158.598  54.989 134.511  1.00                 O  
ATOM   1267  CB  VAL   229     155.913  53.883 136.106  1.00                 C  
ATOM   1268  CG1 VAL   229     155.543  54.217 134.669  1.00                 C  
ATOM   1269  CG2 VAL   229     155.268  52.575 136.536  1.00                 C  
ATOM   1270  N   GLU   230     158.125  56.147 136.382  1.00                 N  
ATOM   1271  CA  GLU   230     158.834  57.333 135.912  1.00                 C  
ATOM   1272  C   GLU   230     160.325  57.061 135.769  1.00                 C  
ATOM   1273  O   GLU   230     160.957  57.510 134.804  1.00                 O  
ATOM   1274  CB  GLU   230     158.604  58.508 136.865  1.00                 C  
ATOM   1275  CD  GLU   230     158.689  60.354 135.144  1.00                 C  
ATOM   1276  CG  GLU   230     159.273  59.801 136.429  1.00                 C  
ATOM   1277  OE1 GLU   230     157.556  59.964 134.790  1.00                 O  
ATOM   1278  OE2 GLU   230     159.364  61.178 134.491  1.00                 O  
ATOM   1279  N   ALA   231     160.906  56.332 136.725  1.00                 N  
ATOM   1280  CA  ALA   231     162.330  56.009 136.654  1.00                 C  
ATOM   1281  C   ALA   231     162.630  55.186 135.406  1.00                 C  
ATOM   1282  O   ALA   231     163.658  55.381 134.746  1.00                 O  
ATOM   1283  CB  ALA   231     162.766  55.259 137.903  1.00                 C  
ATOM   1284  N   LEU   232     161.735  54.261 135.059  1.00                 N  
ATOM   1285  CA  LEU   232     161.940  53.442 133.869  1.00                 C  
ATOM   1286  C   LEU   232     161.738  54.258 132.594  1.00                 C  
ATOM   1287  O   LEU   232     162.472  54.077 131.615  1.00                 O  
ATOM   1288  CB  LEU   232     160.994  52.240 133.876  1.00                 C  
ATOM   1289  CG  LEU   232     161.255  51.178 134.946  1.00                 C  
ATOM   1290  CD1 LEU   232     160.147  50.136 134.953  1.00                 C  
ATOM   1291  CD2 LEU   232     162.605  50.512 134.725  1.00                 C  
ATOM   1292  N   PRO   233     160.767  55.173 132.583  1.00                 N  
ATOM   1293  CA  PRO   233     160.484  55.928 131.365  1.00                 C  
ATOM   1294  C   PRO   233     161.563  56.974 131.088  1.00                 C  
ATOM   1295  O   PRO   233     161.966  57.159 129.933  1.00                 O  
ATOM   1296  CB  PRO   233     159.131  56.585 131.643  1.00                 C  
ATOM   1297  CD  PRO   233     159.674  55.297 133.586  1.00                 C  
ATOM   1298  CG  PRO   233     158.529  55.757 132.728  1.00                 C  
ATOM   1299  N   ASN   234     162.043  57.102 129.846  1.00                 N  
ATOM   1300  CA  ASN   234     163.179  57.982 129.528  1.00                 C  
ATOM   1301  C   ASN   234     164.549  57.299 129.708  1.00                 C  
ATOM   1302  O   ASN   234     165.588  57.760 129.230  1.00                 O  
ATOM   1303  CB  ASN   234     163.128  59.252 130.380  1.00                 C  
ATOM   1304  CG  ASN   234     161.893  60.087 130.107  1.00                 C  
ATOM   1305  OD1 ASN   234     161.546  60.341 128.954  1.00                 O  
ATOM   1306  ND2 ASN   234     161.224  60.517 131.171  1.00                 N  
ATOM   1307  N   HIS   235     164.526  56.174 130.418  1.00                 N  
ATOM   1308  CA  HIS   235     165.723  55.366 130.636  1.00                 C  
ATOM   1309  C   HIS   235     165.582  54.213 129.650  1.00                 C  
ATOM   1310  O   HIS   235     164.830  54.294 128.675  1.00                 O  
ATOM   1311  CB  HIS   235     165.809  54.918 132.097  1.00                 C  
ATOM   1312  CG  HIS   235     165.969  56.048 133.066  1.00                 C  
ATOM   1313  ND1 HIS   235     164.901  56.778 133.541  1.00                 N  
ATOM   1314  CE1 HIS   235     165.356  57.717 134.390  1.00                 C  
ATOM   1315  CD2 HIS   235     167.089  56.683 133.745  1.00                 C  
ATOM   1316  NE2 HIS   235     166.668  57.666 134.516  1.00                 N  
ATOM   1317  N   SER   236     166.296  53.124 129.876  1.00                 N  
ATOM   1318  CA  SER   236     166.159  51.936 129.023  1.00                 C  
ATOM   1319  C   SER   236     165.732  50.786 129.944  1.00                 C  
ATOM   1320  O   SER   236     166.308  50.566 131.013  1.00                 O  
ATOM   1321  CB  SER   236     167.472  51.646 128.293  1.00                 C  
ATOM   1322  OG  SER   236     167.380  50.454 127.532  1.00                 O  
ATOM   1323  N   GLU   237     164.707  50.036 129.536  1.00                 N  
ATOM   1324  CA  GLU   237     164.149  48.948 130.350  1.00                 C  
ATOM   1325  C   GLU   237     163.403  47.991 129.468  1.00                 C  
ATOM   1326  O   GLU   237     162.448  48.335 128.767  1.00                 O  
ATOM   1327  CB  GLU   237     163.235  49.510 131.441  1.00                 C  
ATOM   1328  CD  GLU   237     161.506  47.743 131.956  1.00                 C  
ATOM   1329  CG  GLU   237     162.746  48.470 132.436  1.00                 C  
ATOM   1330  OE1 GLU   237     160.510  48.420 131.625  1.00                 O  
ATOM   1331  OE2 GLU   237     161.529  46.495 131.911  1.00                 O  
ATOM   1332  N   PHE   238     163.853  46.748 129.502  1.00                 N  
ATOM   1333  CA  PHE   238     163.396  45.760 128.584  1.00                 C  
ATOM   1334  C   PHE   238     162.990  44.573 129.439  1.00                 C  
ATOM   1335  O   PHE   238     162.950  44.655 130.670  1.00                 O  
ATOM   1336  CB  PHE   238     164.491  45.423 127.570  1.00                 C  
ATOM   1337  CG  PHE   238     164.909  46.588 126.720  1.00                 C  
ATOM   1338  CZ  PHE   238     165.679  48.742 125.140  1.00                 C  
ATOM   1339  CD1 PHE   238     165.679  47.609 127.249  1.00                 C  
ATOM   1340  CE1 PHE   238     166.064  48.681 126.466  1.00                 C  
ATOM   1341  CD2 PHE   238     164.532  46.663 125.390  1.00                 C  
ATOM   1342  CE2 PHE   238     164.917  47.735 124.608  1.00                 C  
ATOM   1343  N   TRP   239     162.747  43.479 128.846  1.00                 N  
ATOM   1344  CA  TRP   239     162.236  42.298 129.526  1.00                 C  
ATOM   1345  C   TRP   239     161.815  42.628 130.957  1.00                 C  
ATOM   1346  O   TRP   239     162.228  43.636 131.538  1.00                 O  
ATOM   1347  CB  TRP   239     163.286  41.185 129.530  1.00                 C  
ATOM   1348  CG  TRP   239     162.811  39.914 130.164  1.00                 C  
ATOM   1349  CD1 TRP   239     161.736  39.162 129.787  1.00                 C  
ATOM   1350  NE1 TRP   239     161.614  38.066 130.607  1.00                 N  
ATOM   1351  CD2 TRP   239     163.395  39.246 131.289  1.00                 C  
ATOM   1352  CE2 TRP   239     162.623  38.097 131.537  1.00                 C  
ATOM   1353  CH2 TRP   239     163.996  37.489 133.359  1.00                 C  
ATOM   1354  CZ2 TRP   239     162.915  37.209 132.572  1.00                 C  
ATOM   1355  CE3 TRP   239     164.496  39.507 132.110  1.00                 C  
ATOM   1356  CZ3 TRP   239     164.782  38.625 133.134  1.00                 C  
ATOM   1357  N   VAL   240     160.979  41.760 131.525  1.00                 N  
ATOM   1358  CA  VAL   240     160.698  41.787 132.959  1.00                 C  
ATOM   1359  C   VAL   240     160.242  40.395 133.374  1.00                 C  
ATOM   1360  O   VAL   240     159.510  39.723 132.642  1.00                 O  
ATOM   1361  CB  VAL   240     159.643  42.854 133.307  1.00                 C  
ATOM   1362  CG1 VAL   240     158.321  42.538 132.625  1.00                 C  
ATOM   1363  CG2 VAL   240     159.460  42.949 134.814  1.00                 C  
ATOM   1364  N   GLY   241     160.690  39.964 134.552  1.00                 N  
ATOM   1365  CA  GLY   241     160.498  38.594 134.989  1.00                 C  
ATOM   1366  C   GLY   241     159.142  38.281 135.589  1.00                 C  
ATOM   1367  O   GLY   241     158.824  38.717 136.699  1.00                 O  
ATOM   1368  N   LEU   242     158.335  37.518 134.853  1.00                 N  
ATOM   1369  CA  LEU   242     157.054  37.016 135.327  1.00                 C  
ATOM   1370  C   LEU   242     156.916  35.561 134.907  1.00                 C  
ATOM   1371  O   LEU   242     157.158  35.218 133.746  1.00                 O  
ATOM   1372  CB  LEU   242     155.908  37.867 134.776  1.00                 C  
ATOM   1373  CG  LEU   242     155.891  39.337 135.200  1.00                 C  
ATOM   1374  CD1 LEU   242     154.813  40.101 134.447  1.00                 C  
ATOM   1375  CD2 LEU   242     155.677  39.461 136.701  1.00                 C  
ATOM   1376  N   TYR   243     156.527  34.707 135.852  1.00                 N  
ATOM   1377  CA  TYR   243     156.494  33.270 135.625  1.00                 C  
ATOM   1378  C   TYR   243     155.102  32.715 135.889  1.00                 C  
ATOM   1379  O   TYR   243     154.323  33.277 136.664  1.00                 O  
ATOM   1380  CB  TYR   243     157.523  32.564 136.510  1.00                 C  
ATOM   1381  CG  TYR   243     158.956  32.937 136.201  1.00                 C  
ATOM   1382  OH  TYR   243     162.891  33.980 135.357  1.00                 O  
ATOM   1383  CZ  TYR   243     161.589  33.633 135.635  1.00                 C  
ATOM   1384  CD1 TYR   243     159.418  34.228 136.424  1.00                 C  
ATOM   1385  CE1 TYR   243     160.725  34.578 136.145  1.00                 C  
ATOM   1386  CD2 TYR   243     159.841  31.998 135.687  1.00                 C  
ATOM   1387  CE2 TYR   243     161.151  32.330 135.402  1.00                 C  
ATOM   1388  N   ARG   244     154.805  31.597 135.229  1.00                 N  
ATOM   1389  CA  ARG   244     153.544  30.886 135.404  1.00                 C  
ATOM   1390  C   ARG   244     153.735  29.455 134.926  1.00                 C  
ATOM   1391  O   ARG   244     154.016  29.231 133.745  1.00                 O  
ATOM   1392  CB  ARG   244     152.421  31.591 134.640  1.00                 C  
ATOM   1393  CD  ARG   244     149.969  31.780 134.139  1.00                 C  
ATOM   1394  NE  ARG   244     148.640  31.206 134.336  1.00                 N  
ATOM   1395  CG  ARG   244     151.044  30.986 134.863  1.00                 C  
ATOM   1396  CZ  ARG   244     148.092  30.299 133.534  1.00                 C  
ATOM   1397  NH1 ARG   244     146.877  29.834 133.791  1.00                 N  
ATOM   1398  NH2 ARG   244     148.760  29.859 132.476  1.00                 N  
ATOM   1399  N   ASN   245     154.844  28.853 135.367  1.00                 N  
ATOM   1400  CA  ASN   245     155.167  27.456 135.125  1.00                 C  
ATOM   1401  C   ASN   245     153.877  26.770 135.585  1.00                 C  
ATOM   1402  O   ASN   245     153.328  25.897 134.907  1.00                 O  
ATOM   1403  CB  ASN   245     156.438  27.061 135.880  1.00                 C  
ATOM   1404  CG  ASN   245     157.690  27.647 135.260  1.00                 C  
ATOM   1405  OD1 ASN   245     157.684  28.066 134.102  1.00                 O  
ATOM   1406  ND2 ASN   245     158.772  27.679 136.030  1.00                 N  
ATOM   1407  N   THR   246     153.379  27.166 136.760  1.00                 N  
ATOM   1408  CA  THR   246     152.133  26.582 137.271  1.00                 C  
ATOM   1409  C   THR   246     151.015  27.636 137.395  1.00                 C  
ATOM   1410  O   THR   246     149.824  27.325 137.479  1.00                 O  
ATOM   1411  CB  THR   246     152.344  25.912 138.641  1.00                 C  
ATOM   1412  OG1 THR   246     152.770  26.893 139.596  1.00                 O  
ATOM   1413  CG2 THR   246     153.410  24.831 138.547  1.00                 C  
ATOM   1414  N   SER   247     151.420  28.899 137.404  1.00                 N  
ATOM   1415  CA  SER   247     150.528  30.032 137.590  1.00                 C  
ATOM   1416  C   SER   247     151.336  31.323 137.792  1.00                 C  
ATOM   1417  O   SER   247     152.483  31.315 138.246  1.00                 O  
ATOM   1418  CB  SER   247     149.598  29.792 138.781  1.00                 C  
ATOM   1419  OG  SER   247     148.727  30.892 138.978  1.00                 O  
ATOM   1420  N   TRP   248     150.719  32.450 137.446  1.00                 N  
ATOM   1421  CA  TRP   248     151.341  33.762 137.566  1.00                 C  
ATOM   1422  C   TRP   248     151.959  34.028 138.928  1.00                 C  
ATOM   1423  O   TRP   248     151.751  33.297 139.900  1.00                 O  
ATOM   1424  CB  TRP   248     150.324  34.866 137.269  1.00                 C  
ATOM   1425  CG  TRP   248     149.872  34.896 135.841  1.00                 C  
ATOM   1426  CD1 TRP   248     148.695  34.414 135.344  1.00                 C  
ATOM   1427  NE1 TRP   248     148.633  34.621 133.987  1.00                 N  
ATOM   1428  CD2 TRP   248     150.589  35.436 134.724  1.00                 C  
ATOM   1429  CE2 TRP   248     149.787  35.247 133.584  1.00                 C  
ATOM   1430  CH2 TRP   248     151.404  36.268 132.199  1.00                 C  
ATOM   1431  CZ2 TRP   248     150.185  35.660 132.314  1.00                 C  
ATOM   1432  CE3 TRP   248     151.831  36.061 134.578  1.00                 C  
ATOM   1433  CZ3 TRP   248     152.222  36.469 133.317  1.00                 C  
ATOM   1434  N   THR   249     152.731  35.214 138.967  1.00                 N  
ATOM   1435  CA  THR   249     153.381  35.438 140.249  1.00                 C  
ATOM   1436  C   THR   249     154.825  35.848 139.999  1.00                 C  
ATOM   1437  O   THR   249     155.490  35.332 139.098  1.00                 O  
ATOM   1438  CB  THR   249     153.318  34.184 141.141  1.00                 C  
ATOM   1439  OG1 THR   249     151.949  33.835 141.383  1.00                 O  
ATOM   1440  CG2 THR   249     153.997  34.445 142.476  1.00                 C  
ATOM   1441  N   TRP   250     155.307  36.784 140.814  1.00                 N  
ATOM   1442  CA  TRP   250     156.662  37.289 140.650  1.00                 C  
ATOM   1443  C   TRP   250     157.688  36.205 140.961  1.00                 C  
ATOM   1444  O   TRP   250     157.424  35.262 141.713  1.00                 O  
ATOM   1445  CB  TRP   250     156.892  38.507 141.547  1.00                 C  
ATOM   1446  CG  TRP   250     156.100  39.711 141.138  1.00                 C  
ATOM   1447  CD1 TRP   250     154.961  40.180 141.725  1.00                 C  
ATOM   1448  NE1 TRP   250     154.520  41.306 141.073  1.00                 N  
ATOM   1449  CD2 TRP   250     156.388  40.600 140.052  1.00                 C  
ATOM   1450  CE2 TRP   250     155.382  41.583 140.041  1.00                 C  
ATOM   1451  CH2 TRP   250     156.357  42.649 138.174  1.00                 C  
ATOM   1452  CZ2 TRP   250     155.356  42.615 139.104  1.00                 C  
ATOM   1453  CE3 TRP   250     157.399  40.660 139.088  1.00                 C  
ATOM   1454  CZ3 TRP   250     157.370  41.685 138.161  1.00                 C  
ATOM   1455  N   HIS   251     158.873  36.347 140.363  1.00                 N  
ATOM   1456  CA  HIS   251     159.948  35.395 140.620  1.00                 C  
ATOM   1457  C   HIS   251     160.473  35.511 142.045  1.00                 C  
ATOM   1458  O   HIS   251     160.910  34.511 142.626  1.00                 O  
ATOM   1459  CB  HIS   251     161.094  35.600 139.628  1.00                 C  
ATOM   1460  CG  HIS   251     162.186  34.583 139.747  1.00                 C  
ATOM   1461  ND1 HIS   251     163.200  34.684 140.675  1.00                 N  
ATOM   1462  CE1 HIS   251     164.023  33.630 140.540  1.00                 C  
ATOM   1463  CD2 HIS   251     162.529  33.343 139.065  1.00                 C  
ATOM   1464  NE2 HIS   251     163.627  32.821 139.576  1.00                 N  
ATOM   1465  N   THR   252     160.441  36.714 142.620  1.00                 N  
ATOM   1466  CA  THR   252     160.893  36.952 143.994  1.00                 C  
ATOM   1467  C   THR   252     159.916  37.940 144.629  1.00                 C  
ATOM   1468  O   THR   252     160.077  39.157 144.506  1.00                 O  
ATOM   1469  CB  THR   252     162.337  37.487 144.029  1.00                 C  
ATOM   1470  OG1 THR   252     163.213  36.546 143.395  1.00                 O  
ATOM   1471  CG2 THR   252     162.796  37.688 145.465  1.00                 C  
ATOM   1472  N   ASP   253     158.908  37.409 145.306  1.00                 N  
ATOM   1473  CA  ASP   253     157.892  38.207 145.960  1.00                 C  
ATOM   1474  C   ASP   253     156.500  37.861 145.468  1.00                 C  
ATOM   1475  O   ASP   253     156.312  37.157 144.478  1.00                 O  
ATOM   1476  CB  ASP   253     158.160  39.698 145.743  1.00                 C  
ATOM   1477  CG  ASP   253     157.301  40.579 146.629  1.00                 C  
ATOM   1478  OD1 ASP   253     156.450  40.033 147.363  1.00                 O  
ATOM   1479  OD2 ASP   253     157.478  41.814 146.588  1.00                 O  
ATOM   1480  N   ASP   254     155.509  38.381 146.198  1.00                 N  
ATOM   1481  CA  ASP   254     154.108  38.152 145.866  1.00                 C  
ATOM   1482  C   ASP   254     153.278  39.418 146.042  1.00                 C  
ATOM   1483  O   ASP   254     152.082  39.343 146.347  1.00                 O  
ATOM   1484  CB  ASP   254     153.530  37.027 146.727  1.00                 C  
ATOM   1485  CG  ASP   254     153.514  37.374 148.203  1.00                 C  
ATOM   1486  OD1 ASP   254     153.888  38.514 148.550  1.00                 O  
ATOM   1487  OD2 ASP   254     153.127  36.505 149.013  1.00                 O  
ATOM   1488  N   VAL   255     153.890  40.588 145.855  1.00                 N  
ATOM   1489  CA  VAL   255     153.208  41.868 146.039  1.00                 C  
ATOM   1490  C   VAL   255     152.653  42.324 144.692  1.00                 C  
ATOM   1491  O   VAL   255     153.186  43.217 144.033  1.00                 O  
ATOM   1492  CB  VAL   255     154.150  42.928 146.638  1.00                 C  
ATOM   1493  CG1 VAL   255     153.416  44.247 146.827  1.00                 C  
ATOM   1494  CG2 VAL   255     154.728  42.443 147.959  1.00                 C  
ATOM   1495  N   ILE   256     151.558  41.687 144.283  1.00                 N  
ATOM   1496  CA  ILE   256     150.885  42.011 143.025  1.00                 C  
ATOM   1497  C   ILE   256     149.933  43.170 143.308  1.00                 C  
ATOM   1498  O   ILE   256     148.858  42.977 143.878  1.00                 O  
ATOM   1499  CB  ILE   256     150.149  40.788 142.447  1.00                 C  
ATOM   1500  CD1 ILE   256     152.290  39.903 141.384  1.00                 C  
ATOM   1501  CG1 ILE   256     151.113  39.611 142.289  1.00                 C  
ATOM   1502  CG2 ILE   256     149.470  41.146 141.134  1.00                 C  
ATOM   1503  N   GLU   257     150.326  44.383 142.920  1.00                 N  
ATOM   1504  CA  GLU   257     149.526  45.572 143.189  1.00                 C  
ATOM   1505  C   GLU   257     149.252  46.408 141.947  1.00                 C  
ATOM   1506  O   GLU   257     148.188  47.033 141.857  1.00                 O  
ATOM   1507  CB  GLU   257     150.210  46.452 144.237  1.00                 C  
ATOM   1508  CD  GLU   257     151.031  46.698 146.613  1.00                 C  
ATOM   1509  CG  GLU   257     150.341  45.801 145.604  1.00                 C  
ATOM   1510  OE1 GLU   257     151.458  47.807 146.227  1.00                 O  
ATOM   1511  OE2 GLU   257     151.146  46.293 147.788  1.00                 O  
ATOM   1512  N   ALA   258     150.171  46.444 140.983  1.00                 N  
ATOM   1513  CA  ALA   258     150.054  47.318 139.821  1.00                 C  
ATOM   1514  C   ALA   258     150.255  46.505 138.550  1.00                 C  
ATOM   1515  O   ALA   258     151.236  45.764 138.431  1.00                 O  
ATOM   1516  CB  ALA   258     151.064  48.452 139.907  1.00                 C  
ATOM   1517  N   PRO   259     149.326  46.646 137.606  1.00                 N  
ATOM   1518  CA  PRO   259     149.421  46.021 136.291  1.00                 C  
ATOM   1519  C   PRO   259     149.153  47.077 135.225  1.00                 C  
ATOM   1520  O   PRO   259     148.055  47.640 135.168  1.00                 O  
ATOM   1521  CB  PRO   259     148.346  44.932 136.320  1.00                 C  
ATOM   1522  CD  PRO   259     148.074  46.206 138.328  1.00                 C  
ATOM   1523  CG  PRO   259     147.320  45.446 137.273  1.00                 C  
ATOM   1524  N   LEU   260     150.152  47.339 134.385  1.00                 N  
ATOM   1525  CA  LEU   260     150.078  48.356 133.336  1.00                 C  
ATOM   1526  C   LEU   260     150.299  47.675 131.987  1.00                 C  
ATOM   1527  O   LEU   260     151.434  47.551 131.522  1.00                 O  
ATOM   1528  CB  LEU   260     151.110  49.458 133.584  1.00                 C  
ATOM   1529  CG  LEU   260     150.984  50.220 134.905  1.00                 C  
ATOM   1530  CD1 LEU   260     152.145  51.186 135.081  1.00                 C  
ATOM   1531  CD2 LEU   260     149.660  50.966 134.970  1.00                 C  
ATOM   1532  N   TRP   261     149.210  47.246 131.356  1.00                 N  
ATOM   1533  CA  TRP   261     149.264  46.554 130.077  1.00                 C  
ATOM   1534  C   TRP   261     148.844  47.482 128.943  1.00                 C  
ATOM   1535  O   TRP   261     148.164  48.489 129.157  1.00                 O  
ATOM   1536  CB  TRP   261     148.373  45.311 130.102  1.00                 C  
ATOM   1537  CG  TRP   261     148.856  44.246 131.039  1.00                 C  
ATOM   1538  CD1 TRP   261     148.561  44.126 132.366  1.00                 C  
ATOM   1539  NE1 TRP   261     149.187  43.023 132.894  1.00                 N  
ATOM   1540  CD2 TRP   261     149.721  43.149 130.718  1.00                 C  
ATOM   1541  CE2 TRP   261     149.906  42.407 131.899  1.00                 C  
ATOM   1542  CH2 TRP   261     151.309  40.868 130.787  1.00                 C  
ATOM   1543  CZ2 TRP   261     150.700  41.262 131.945  1.00                 C  
ATOM   1544  CE3 TRP   261     150.356  42.723 129.548  1.00                 C  
ATOM   1545  CZ3 TRP   261     151.142  41.587 129.598  1.00                 C  
ATOM   1546  N   CYS   262     149.261  47.131 127.728  1.00                 N  
ATOM   1547  CA  CYS   262     148.876  47.892 126.549  1.00                 C  
ATOM   1548  C   CYS   262     147.391  47.705 126.255  1.00                 C  
ATOM   1549  O   CYS   262     146.774  46.709 126.641  1.00                 O  
ATOM   1550  CB  CYS   262     149.717  47.471 125.342  1.00                 C  
ATOM   1551  SG  CYS   262     149.348  45.816 124.715  1.00                 S  
ATOM   1552  N   THR   263     146.817  48.683 125.556  1.00                 N  
ATOM   1553  CA  THR   263     145.387  48.721 125.267  1.00                 C  
ATOM   1554  C   THR   263     145.163  48.423 123.788  1.00                 C  
ATOM   1555  O   THR   263     145.416  49.278 122.933  1.00                 O  
ATOM   1556  CB  THR   263     144.772  50.083 125.638  1.00                 C  
ATOM   1557  OG1 THR   263     145.472  51.129 124.953  1.00                 O  
ATOM   1558  CG2 THR   263     144.880  50.326 127.136  1.00                 C  
ATOM   1559  N   THR   264     156.557  31.430 130.670  1.00                 N  
ATOM   1560  CA  THR   264     155.859  32.696 130.511  1.00                 C  
ATOM   1561  C   THR   264     156.853  33.848 130.574  1.00                 C  
ATOM   1562  O   THR   264     157.924  33.734 131.176  1.00                 O  
ATOM   1563  CB  THR   264     154.770  32.879 131.585  1.00                 C  
ATOM   1564  OG1 THR   264     155.365  32.817 132.887  1.00                 O  
ATOM   1565  CG2 THR   264     153.724  31.781 131.475  1.00                 C  
ATOM   1566  N   VAL   265     156.487  34.961 129.943  1.00                 N  
ATOM   1567  CA  VAL   265     157.366  36.117 129.860  1.00                 C  
ATOM   1568  C   VAL   265     156.526  37.366 129.641  1.00                 C  
ATOM   1569  O   VAL   265     155.362  37.292 129.241  1.00                 O  
ATOM   1570  CB  VAL   265     158.409  35.954 128.739  1.00                 C  
ATOM   1571  CG1 VAL   265     157.729  35.922 127.379  1.00                 C  
ATOM   1572  CG2 VAL   265     159.436  37.074 128.799  1.00                 C  
ATOM   1573  N   VAL   266     157.132  38.523 129.909  1.00                 N  
ATOM   1574  CA  VAL   266     156.439  39.799 129.774  1.00                 C  
ATOM   1575  C   VAL   266     157.479  40.887 129.540  1.00                 C  
ATOM   1576  O   VAL   266     158.625  40.788 129.996  1.00                 O  
ATOM   1577  CB  VAL   266     155.577  40.107 131.012  1.00                 C  
ATOM   1578  CG1 VAL   266     154.898  41.460 130.866  1.00                 C  
ATOM   1579  CG2 VAL   266     154.545  39.010 131.229  1.00                 C  
ATOM   1580  N   GLU   267     157.073  41.928 128.814  1.00                 N  
ATOM   1581  CA  GLU   267     158.008  42.908 128.286  1.00                 C  
ATOM   1582  C   GLU   267     157.387  44.298 128.295  1.00                 C  
ATOM   1583  O   GLU   267     156.203  44.463 127.991  1.00                 O  
ATOM   1584  CB  GLU   267     158.440  42.527 126.869  1.00                 C  
ATOM   1585  CD  GLU   267     159.622  40.874 125.368  1.00                 C  
ATOM   1586  CG  GLU   267     159.200  41.213 126.784  1.00                 C  
ATOM   1587  OE1 GLU   267     159.184  41.577 124.433  1.00                 O  
ATOM   1588  OE2 GLU   267     160.391  39.905 125.193  1.00                 O  
ATOM   1589  N   ASP   268     158.204  45.289 128.645  1.00                 N  
ATOM   1590  CA  ASP   268     157.852  46.681 128.407  1.00                 C  
ATOM   1591  C   ASP   268     157.897  46.985 126.916  1.00                 C  
ATOM   1592  O   ASP   268     158.914  46.750 126.249  1.00                 O  
ATOM   1593  CB  ASP   268     158.794  47.611 129.175  1.00                 C  
ATOM   1594  CG  ASP   268     158.386  49.067 129.072  1.00                 C  
ATOM   1595  OD1 ASP   268     157.330  49.347 128.468  1.00                 O  
ATOM   1596  OD2 ASP   268     159.123  49.929 129.596  1.00                 O  
ATOM   1597  N   LYS   269     156.783  47.512 126.415  1.00                 N  
ATOM   1598  CA  LYS   269     156.629  48.033 125.067  1.00                 C  
ATOM   1599  C   LYS   269     156.214  49.495 125.137  1.00                 C  
ATOM   1600  O   LYS   269     155.601  49.937 126.115  1.00                 O  
ATOM   1601  CB  LYS   269     155.604  47.207 124.287  1.00                 C  
ATOM   1602  CD  LYS   269     157.202  45.549 123.292  1.00                 C  
ATOM   1603  CE  LYS   269     157.509  44.075 123.080  1.00                 C  
ATOM   1604  CG  LYS   269     155.964  45.737 124.153  1.00                 C  
ATOM   1605  NZ  LYS   269     158.779  43.874 122.330  1.00                 N  
ATOM   1606  N   VAL   270     156.554  50.243 124.090  1.00                 N  
ATOM   1607  CA  VAL   270     156.114  51.619 123.964  1.00                 C  
ATOM   1608  C   VAL   270     156.793  52.589 124.909  1.00                 C  
ATOM   1609  O   VAL   270     157.401  52.183 125.904  1.00                 O  
ATOM   1610  CB  VAL   270     154.594  51.747 124.172  1.00                 C  
ATOM   1611  CG1 VAL   270     154.169  53.206 124.114  1.00                 C  
ATOM   1612  CG2 VAL   270     153.843  50.927 123.134  1.00                 C  
ATOM   1613  N   GLY   271     156.686  53.885 124.604  1.00                 N  
ATOM   1614  CA  GLY   271     157.313  54.900 125.445  1.00                 C  
ATOM   1615  C   GLY   271     156.623  55.019 126.798  1.00                 C  
ATOM   1616  O   GLY   271     157.269  55.371 127.791  1.00                 O  
ATOM   1617  N   GLU   272     155.320  54.735 126.859  1.00                 N  
ATOM   1618  CA  GLU   272     154.604  54.804 128.127  1.00                 C  
ATOM   1619  C   GLU   272     154.984  53.670 129.069  1.00                 C  
ATOM   1620  O   GLU   272     154.774  53.791 130.281  1.00                 O  
ATOM   1621  CB  GLU   272     153.093  54.784 127.891  1.00                 C  
ATOM   1622  CD  GLU   272     151.056  55.971 126.983  1.00                 C  
ATOM   1623  CG  GLU   272     152.555  56.028 127.202  1.00                 C  
ATOM   1624  OE1 GLU   272     150.446  54.934 127.320  1.00                 O  
ATOM   1625  OE2 GLU   272     150.492  56.962 126.475  1.00                 O  
ATOM   1626  N   LEU   273     155.535  52.580 128.546  1.00                 N  
ATOM   1627  CA  LEU   273     155.932  51.466 129.386  1.00                 C  
ATOM   1628  C   LEU   273     154.841  50.452 129.643  1.00                 C  
ATOM   1629  O   LEU   273     154.674  50.001 130.783  1.00                 O  
ATOM   1630  CB  LEU   273     156.444  51.969 130.737  1.00                 C  
ATOM   1631  CG  LEU   273     157.916  52.380 130.794  1.00                 C  
ATOM   1632  CD1 LEU   273     158.152  53.650 129.991  1.00                 C  
ATOM   1633  CD2 LEU   273     158.365  52.574 132.235  1.00                 C  
ATOM   1634  N   GLN   274     154.088  50.077 128.613  1.00                 N  
ATOM   1635  CA  GLN   274     153.028  49.097 128.780  1.00                 C  
ATOM   1636  C   GLN   274     153.608  47.684 128.815  1.00                 C  
ATOM   1637  O   GLN   274     154.763  47.448 128.458  1.00                 O  
ATOM   1638  CB  GLN   274     151.999  49.224 127.655  1.00                 C  
ATOM   1639  CD  GLN   274     150.495  50.872 128.839  1.00                 C  
ATOM   1640  CG  GLN   274     151.309  50.578 127.595  1.00                 C  
ATOM   1641  OE1 GLN   274     149.978  49.961 129.485  1.00                 O  
ATOM   1642  NE2 GLN   274     150.377  52.151 129.179  1.00                 N  
ATOM   1643  N   PHE   275     152.785  46.733 129.247  1.00                 N  
ATOM   1644  CA  PHE   275     153.187  45.337 129.366  1.00                 C  
ATOM   1645  C   PHE   275     152.587  44.528 128.225  1.00                 C  
ATOM   1646  O   PHE   275     151.385  44.625 127.954  1.00                 O  
ATOM   1647  CB  PHE   275     152.756  44.769 130.720  1.00                 C  
ATOM   1648  CG  PHE   275     153.477  45.375 131.889  1.00                 C  
ATOM   1649  CZ  PHE   275     154.807  46.495 134.058  1.00                 C  
ATOM   1650  CD1 PHE   275     154.580  46.188 131.695  1.00                 C  
ATOM   1651  CE1 PHE   275     155.244  46.746 132.771  1.00                 C  
ATOM   1652  CD2 PHE   275     153.052  45.133 133.184  1.00                 C  
ATOM   1653  CE2 PHE   275     153.716  45.691 134.260  1.00                 C  
ATOM   1654  N   GLN   276     153.425  43.735 127.562  1.00                 N  
ATOM   1655  CA  GLN   276     152.983  42.815 126.525  1.00                 C  
ATOM   1656  C   GLN   276     153.605  41.448 126.770  1.00                 C  
ATOM   1657  O   GLN   276     154.563  41.306 127.533  1.00                 O  
ATOM   1658  CB  GLN   276     153.355  43.349 125.140  1.00                 C  
ATOM   1659  CD  GLN   276     153.098  45.177 123.416  1.00                 C  
ATOM   1660  CG  GLN   276     152.708  44.681 124.795  1.00                 C  
ATOM   1661  OE1 GLN   276     153.618  44.419 122.597  1.00                 O  
ATOM   1662  NE2 GLN   276     152.847  46.455 123.156  1.00                 N  
ATOM   1663  N   THR   277     153.048  40.436 126.114  1.00                 N  
ATOM   1664  CA  THR   277     153.521  39.062 126.235  1.00                 C  
ATOM   1665  C   THR   277     154.050  38.644 124.869  1.00                 C  
ATOM   1666  O   THR   277     153.284  38.246 123.985  1.00                 O  
ATOM   1667  CB  THR   277     152.402  38.120 126.718  1.00                 C  
ATOM   1668  OG1 THR   277     151.923  38.560 127.996  1.00                 O  
ATOM   1669  CG2 THR   277     152.926  36.699 126.858  1.00                 C  
ATOM   1670  N   GLU   278     155.365  38.732 124.693  1.00                 N  
ATOM   1671  CA  GLU   278     156.005  38.282 123.469  1.00                 C  
ATOM   1672  C   GLU   278     156.258  36.777 123.538  1.00                 C  
ATOM   1673  O   GLU   278     155.951  36.110 124.529  1.00                 O  
ATOM   1674  CB  GLU   278     157.313  39.041 123.238  1.00                 C  
ATOM   1675  CD  GLU   278     157.243  39.096 120.714  1.00                 C  
ATOM   1676  CG  GLU   278     158.022  38.676 121.944  1.00                 C  
ATOM   1677  OE1 GLU   278     156.716  40.229 120.702  1.00                 O  
ATOM   1678  OE2 GLU   278     157.160  38.294 119.760  1.00                 O  
ATOM   1679  N   THR   279     156.827  36.232 122.464  1.00                 N  
ATOM   1680  CA  THR   279     157.207  34.826 122.446  1.00                 C  
ATOM   1681  C   THR   279     158.506  34.560 123.194  1.00                 C  
ATOM   1682  O   THR   279     158.818  33.392 123.451  1.00                 O  
ATOM   1683  CB  THR   279     157.355  34.300 121.006  1.00                 C  
ATOM   1684  OG1 THR   279     158.376  35.041 120.326  1.00                 O  
ATOM   1685  CG2 THR   279     156.049  34.459 120.244  1.00                 C  
ATOM   1686  N   CYS   280     159.245  35.613 123.552  1.00                 N  
ATOM   1687  CA  CYS   280     160.539  35.531 124.238  1.00                 C  
ATOM   1688  C   CYS   280     161.396  34.385 123.704  1.00                 C  
ATOM   1689  O   CYS   280     161.915  33.551 124.449  1.00                 O  
ATOM   1690  CB  CYS   280     160.337  35.363 125.745  1.00                 C  
ATOM   1691  SG  CYS   280     161.807  35.708 126.739  1.00                 S  
ATOM   1692  N   SER   281     161.536  34.355 122.380  1.00                 N  
ATOM   1693  CA  SER   281     162.452  33.450 121.703  1.00                 C  
ATOM   1694  C   SER   281     163.604  34.185 121.035  1.00                 C  
ATOM   1695  O   SER   281     164.481  33.540 120.452  1.00                 O  
ATOM   1696  CB  SER   281     161.707  32.616 120.658  1.00                 C  
ATOM   1697  OG  SER   281     161.169  33.439 119.638  1.00                 O  
ATOM   1698  N   MET   282     163.624  35.512 121.105  1.00                 N  
ATOM   1699  CA  MET   282     164.671  36.342 120.532  1.00                 C  
ATOM   1700  C   MET   282     165.519  36.945 121.649  1.00                 C  
ATOM   1701  O   MET   282     165.351  36.632 122.831  1.00                 O  
ATOM   1702  CB  MET   282     164.065  37.440 119.656  1.00                 C  
ATOM   1703  SD  MET   282     162.566  38.243 117.468  1.00                 S  
ATOM   1704  CE  MET   282     164.029  38.927 116.695  1.00                 C  
ATOM   1705  CG  MET   282     163.290  36.920 118.456  1.00                 C  
ATOM   1706  N   PRO   283     166.438  37.824 121.262  1.00                 N  
ATOM   1707  CA  PRO   283     167.382  38.443 122.182  1.00                 C  
ATOM   1708  C   PRO   283     167.053  39.922 122.339  1.00                 C  
ATOM   1709  O   PRO   283     166.938  40.644 121.342  1.00                 O  
ATOM   1710  CB  PRO   283     168.743  38.223 121.519  1.00                 C  
ATOM   1711  CD  PRO   283     167.094  37.516 119.936  1.00                 C  
ATOM   1712  CG  PRO   283     168.443  38.167 120.059  1.00                 C  
ATOM   1713  N   HIS   284     166.913  40.369 123.586  1.00                 N  
ATOM   1714  CA  HIS   284     166.551  41.750 123.881  1.00                 C  
ATOM   1715  C   HIS   284     167.196  42.163 125.198  1.00                 C  
ATOM   1716  O   HIS   284     167.760  41.340 125.923  1.00                 O  
ATOM   1717  CB  HIS   284     165.030  41.905 123.938  1.00                 C  
ATOM   1718  CG  HIS   284     164.384  41.122 125.038  1.00                 C  
ATOM   1719  ND1 HIS   284     164.360  41.555 126.346  1.00                 N  
ATOM   1720  CE1 HIS   284     163.714  40.645 127.097  1.00                 C  
ATOM   1721  CD2 HIS   284     163.674  39.854 125.132  1.00                 C  
ATOM   1722  NE2 HIS   284     163.300  39.622 126.375  1.00                 N  
ATOM   1723  N   ASP   285     167.100  43.458 125.496  1.00                 N  
ATOM   1724  CA  ASP   285     167.689  44.020 126.702  1.00                 C  
ATOM   1725  C   ASP   285     166.776  43.793 127.907  1.00                 C  
ATOM   1726  O   ASP   285     165.622  43.374 127.782  1.00                 O  
ATOM   1727  CB  ASP   285     167.963  45.514 126.518  1.00                 C  
ATOM   1728  CG  ASP   285     169.094  45.784 125.546  1.00                 C  
ATOM   1729  OD1 ASP   285     169.869  44.846 125.261  1.00                 O  
ATOM   1730  OD2 ASP   285     169.206  46.932 125.068  1.00                 O  
ATOM   1731  N   PHE   286     167.310  44.087 129.094  1.00                 N  
ATOM   1732  CA  PHE   286     166.537  43.995 130.325  1.00                 C  
ATOM   1733  C   PHE   286     167.197  44.840 131.409  1.00                 C  
ATOM   1734  O   PHE   286     168.271  45.421 131.217  1.00                 O  
ATOM   1735  CB  PHE   286     166.412  42.537 130.771  1.00                 C  
ATOM   1736  CG  PHE   286     167.728  41.883 131.082  1.00                 C  
ATOM   1737  CZ  PHE   286     170.163  40.671 131.652  1.00                 C  
ATOM   1738  CD1 PHE   286     168.232  41.889 132.371  1.00                 C  
ATOM   1739  CE1 PHE   286     169.443  41.287 132.657  1.00                 C  
ATOM   1740  CD2 PHE   286     168.461  41.262 130.087  1.00                 C  
ATOM   1741  CE2 PHE   286     169.671  40.660 130.373  1.00                 C  
ATOM   1742  N   VAL   287     166.514  44.920 132.551  1.00                 N  
ATOM   1743  CA  VAL   287     166.935  45.701 133.709  1.00                 C  
ATOM   1744  C   VAL   287     166.864  44.802 134.936  1.00                 C  
ATOM   1745  O   VAL   287     165.931  44.000 135.064  1.00                 O  
ATOM   1746  CB  VAL   287     166.069  46.962 133.884  1.00                 C  
ATOM   1747  CG1 VAL   287     166.488  47.728 135.130  1.00                 C  
ATOM   1748  CG2 VAL   287     166.164  47.849 132.652  1.00                 C  
ATOM   1749  N   CYS   288     167.841  44.928 135.835  1.00                 N  
ATOM   1750  CA  CYS   288     167.832  44.173 137.083  1.00                 C  
ATOM   1751  C   CYS   288     168.297  45.055 138.239  1.00                 C  
ATOM   1752  O   CYS   288     168.906  46.110 138.032  1.00                 O  
ATOM   1753  CB  CYS   288     168.719  42.932 136.965  1.00                 C  
ATOM   1754  SG  CYS   288     168.212  41.772 135.675  1.00                 S  
ATOM   1755  N   GLN   289     167.986  44.622 139.465  1.00                 N  
ATOM   1756  CA  GLN   289     168.102  45.462 140.652  1.00                 C  
ATOM   1757  C   GLN   289     169.306  45.094 141.509  1.00                 C  
ATOM   1758  O   GLN   289     169.968  44.076 141.294  1.00                 O  
ATOM   1759  CB  GLN   289     166.831  45.372 141.498  1.00                 C  
ATOM   1760  CD  GLN   289     164.345  45.785 141.669  1.00                 C  
ATOM   1761  CG  GLN   289     165.582  45.883 140.798  1.00                 C  
ATOM   1762  OE1 GLN   289     164.441  45.619 142.885  1.00                 O  
ATOM   1763  NE2 GLN   289     163.176  45.889 141.048  1.00                 N  
ATOM   1764  N   ILE   290     169.562  45.953 142.492  1.00                 N  
ATOM   1765  CA  ILE   290     170.497  45.712 143.580  1.00                 C  
ATOM   1766  C   ILE   290     169.949  46.389 144.834  1.00                 C  
ATOM   1767  O   ILE   290     169.398  47.492 144.779  1.00                 O  
ATOM   1768  CB  ILE   290     171.909  46.221 143.234  1.00                 C  
ATOM   1769  CD1 ILE   290     174.354  45.976 143.913  1.00                 C  
ATOM   1770  CG1 ILE   290     172.906  45.805 144.317  1.00                 C  
ATOM   1771  CG2 ILE   290     171.895  47.728 143.025  1.00                 C  
ATOM   1772  N   PRO   291     170.080  45.699 145.965  1.00                 N  
ATOM   1773  CA  PRO   291     169.645  46.221 147.260  1.00                 C  
ATOM   1774  C   PRO   291     170.237  47.596 147.558  1.00                 C  
ATOM   1775  O   PRO   291     170.410  47.970 148.719  1.00                 O  
ATOM   1776  CB  PRO   291     170.143  45.180 148.265  1.00                 C  
ATOM   1777  CD  PRO   291     170.722  44.331 146.103  1.00                 C  
ATOM   1778  CG  PRO   291     170.257  43.921 147.472  1.00                 C  
TER
