# Supplementary material for: Comparative Single-Cell Transcriptomics Reveals Novel Genes Involved in Bivalve Embryonic Shell Formation and Questions Ontogenetic Homology of Molluscan Shell Types
Source: Front Cell Dev Biol. 2022 Jun 9;10:883755. doi: 10.3389/fcell.2022.883755 (PMC9261976; doi:10.3389/fcell.2022.883755)
Supplement: Supplementary file 1 [file DataSheet1.ZIP › Supplementary_File1/s_f_2/b3a76c4c004dd691.final.pdb]

ATOM      1  N   ALA    47       7.340  45.558  60.794  1.00                 N  
ATOM      2  CA  ALA    47       6.170  46.181  61.412  1.00                 C  
ATOM      3  C   ALA    47       5.073  46.412  60.391  1.00                 C  
ATOM      4  O   ALA    47       3.914  46.059  60.631  1.00                 O  
ATOM      5  CB  ALA    47       6.556  47.495  62.073  1.00                 C  
ATOM      6  N   GLU    48       5.396  46.996  59.245  1.00                 N  
ATOM      7  CA  GLU    48       4.318  47.218  58.254  1.00                 C  
ATOM      8  C   GLU    48       3.826  45.899  57.655  1.00                 C  
ATOM      9  O   GLU    48       2.624  45.710  57.501  1.00                 O  
ATOM     10  CB  GLU    48       4.799  48.148  57.138  1.00                 C  
ATOM     11  CD  GLU    48       5.560  50.461  56.467  1.00                 C  
ATOM     12  CG  GLU    48       5.027  49.584  57.583  1.00                 C  
ATOM     13  OE1 GLU    48       5.932  49.914  55.407  1.00                 O  
ATOM     14  OE2 GLU    48       5.607  51.695  56.652  1.00                 O  
ATOM     15  N   GLN    49       4.758  44.993  57.335  1.00                 N  
ATOM     16  CA  GLN    49       4.404  43.704  56.742  1.00                 C  
ATOM     17  C   GLN    49       3.470  42.925  57.640  1.00                 C  
ATOM     18  O   GLN    49       2.410  42.472  57.205  1.00                 O  
ATOM     19  CB  GLN    49       5.662  42.882  56.457  1.00                 C  
ATOM     20  CD  GLN    49       7.808  42.654  55.144  1.00                 C  
ATOM     21  CG  GLN    49       6.516  43.426  55.323  1.00                 C  
ATOM     22  OE1 GLN    49       8.229  41.914  56.034  1.00                 O  
ATOM     23  NE2 GLN    49       8.443  42.825  53.990  1.00                 N  
ATOM     24  N   HIS    50       3.849  42.818  58.904  1.00                 N  
ATOM     25  CA  HIS    50       3.044  42.134  59.903  1.00                 C  
ATOM     26  C   HIS    50       1.622  42.683  60.041  1.00                 C  
ATOM     27  O   HIS    50       0.630  41.933  59.976  1.00                 O  
ATOM     28  CB  HIS    50       3.723  42.197  61.273  1.00                 C  
ATOM     29  CG  HIS    50       2.975  41.476  62.351  1.00                 C  
ATOM     30  ND1 HIS    50       2.909  40.101  62.420  1.00                 N  
ATOM     31  CE1 HIS    50       2.172  39.752  63.490  1.00                 C  
ATOM     32  CD2 HIS    50       2.188  41.871  63.510  1.00                 C  
ATOM     33  NE2 HIS    50       1.736  40.808  64.148  1.00                 N  
ATOM     34  N   HIS    51       1.469  43.636  60.957  1.00                 N  
ATOM     35  CA  HIS    51       0.154  44.255  61.225  1.00                 C  
ATOM     36  C   HIS    51      -0.325  45.092  60.050  1.00                 C  
ATOM     37  O   HIS    51      -1.341  45.789  60.112  1.00                 O  
ATOM     38  CB  HIS    51       0.216  45.121  62.485  1.00                 C  
ATOM     39  CG  HIS    51       0.420  44.340  63.745  1.00                 C  
ATOM     40  ND1 HIS    51      -0.549  43.515  64.274  1.00                 N  
ATOM     41  CE1 HIS    51      -0.078  42.953  65.402  1.00                 C  
ATOM     42  CD2 HIS    51       1.502  44.183  64.706  1.00                 C  
ATOM     43  NE2 HIS    51       1.152  43.349  65.667  1.00                 N  
ATOM     44  N   LYS    52       0.416  45.024  58.954  1.00                 N  
ATOM     45  CA  LYS    52       0.067  45.759  57.753  1.00                 C  
ATOM     46  C   LYS    52      -0.972  44.970  56.932  1.00                 C  
ATOM     47  O   LYS    52      -2.103  45.418  56.725  1.00                 O  
ATOM     48  CB  LYS    52       1.316  46.040  56.915  1.00                 C  
ATOM     49  CD  LYS    52       2.346  47.272  54.986  1.00                 C  
ATOM     50  CE  LYS    52       3.014  46.102  54.282  1.00                 C  
ATOM     51  CG  LYS    52       1.049  46.846  55.654  1.00                 C  
ATOM     52  NZ  LYS    52       2.290  45.714  53.040  1.00                 N  
ATOM     53  N   ALA    53      -0.598  43.786  56.457  1.00                 N  
ATOM     54  CA  ALA    53      -1.557  42.991  55.663  1.00                 C  
ATOM     55  C   ALA    53      -1.794  41.554  56.160  1.00                 C  
ATOM     56  O   ALA    53      -2.366  40.712  55.464  1.00                 O  
ATOM     57  CB  ALA    53      -1.107  42.912  54.212  1.00                 C  
ATOM     58  N   ASP    54      -1.351  41.269  57.377  1.00                 N  
ATOM     59  CA  ASP    54      -1.504  39.907  57.982  1.00                 C  
ATOM     60  C   ASP    54      -2.926  39.304  58.009  1.00                 C  
ATOM     61  O   ASP    54      -3.205  38.318  57.321  1.00                 O  
ATOM     62  CB  ASP    54      -0.995  39.901  59.425  1.00                 C  
ATOM     63  CG  ASP    54      -0.999  38.515  60.039  1.00                 C  
ATOM     64  OD1 ASP    54      -0.274  37.637  59.527  1.00                 O  
ATOM     65  OD2 ASP    54      -1.728  38.308  61.032  1.00                 O  
ATOM     66  N   PRO    55      -3.853  39.875  58.796  1.00                 N  
ATOM     67  CA  PRO    55      -5.195  39.277  58.783  1.00                 C  
ATOM     68  C   PRO    55      -6.011  39.736  57.597  1.00                 C  
ATOM     69  O   PRO    55      -7.183  40.101  57.722  1.00                 O  
ATOM     70  CB  PRO    55      -5.822  39.746  60.097  1.00                 C  
ATOM     71  CD  PRO    55      -3.810  41.022  59.865  1.00                 C  
ATOM     72  CG  PRO    55      -5.238  41.100  60.327  1.00                 C  
ATOM     73  N   ALA    56      -5.409  39.728  56.415  1.00                 N  
ATOM     74  CA  ALA    56      -6.143  40.133  55.212  1.00                 C  
ATOM     75  C   ALA    56      -6.110  38.994  54.214  1.00                 C  
ATOM     76  O   ALA    56      -5.378  38.009  54.342  1.00                 O  
ATOM     77  CB  ALA    56      -5.542  41.401  54.626  1.00                 C  
ATOM     78  N   GLY    57      -6.939  39.151  53.188  1.00                 N  
ATOM     79  CA  GLY    57      -7.088  38.155  52.126  1.00                 C  
ATOM     80  C   GLY    57      -6.360  38.507  50.816  1.00                 C  
ATOM     81  O   GLY    57      -5.163  38.250  50.662  1.00                 O  
ATOM     82  N   HIS    58      -7.063  39.097  49.860  1.00                 N  
ATOM     83  CA  HIS    58      -6.380  39.460  48.590  1.00                 C  
ATOM     84  C   HIS    58      -5.004  40.007  48.934  1.00                 C  
ATOM     85  O   HIS    58      -4.840  40.949  49.713  1.00                 O  
ATOM     86  CB  HIS    58      -7.213  40.476  47.805  1.00                 C  
ATOM     87  CG  HIS    58      -6.662  40.788  46.449  1.00                 C  
ATOM     88  ND1 HIS    58      -5.564  41.598  46.259  1.00                 N  
ATOM     89  CE1 HIS    58      -5.310  41.691  44.942  1.00                 C  
ATOM     90  CD2 HIS    58      -7.007  40.430  45.080  1.00                 C  
ATOM     91  NE2 HIS    58      -6.172  40.993  44.229  1.00                 N  
ATOM     92  N   THR    59      -3.997  39.338  48.267  1.00                 N  
ATOM     93  CA  THR    59      -2.659  39.839  48.619  1.00                 C  
ATOM     94  C   THR    59      -2.192  41.124  47.931  1.00                 C  
ATOM     95  O   THR    59      -1.000  41.470  48.020  1.00                 O  
ATOM     96  CB  THR    59      -1.570  38.787  48.337  1.00                 C  
ATOM     97  OG1 THR    59      -1.580  38.447  46.945  1.00                 O  
ATOM     98  CG2 THR    59      -1.825  37.526  49.148  1.00                 C  
ATOM     99  N   ARG    60      -3.098  41.847  47.276  1.00                 N  
ATOM    100  CA  ARG    60      -2.729  43.047  46.509  1.00                 C  
ATOM    101  C   ARG    60      -1.979  44.153  47.231  1.00                 C  
ATOM    102  O   ARG    60      -0.967  44.662  46.718  1.00                 O  
ATOM    103  CB  ARG    60      -3.973  43.699  45.903  1.00                 C  
ATOM    104  CD  ARG    60      -4.965  45.591  44.585  1.00                 C  
ATOM    105  NE  ARG    60      -5.770  46.093  45.697  1.00                 N  
ATOM    106  CG  ARG    60      -3.681  44.933  45.064  1.00                 C  
ATOM    107  CZ  ARG    60      -5.514  47.217  46.357  1.00                 C  
ATOM    108  NH1 ARG    60      -6.302  47.595  47.355  1.00                 N  
ATOM    109  NH2 ARG    60      -4.470  47.962  46.018  1.00                 N  
ATOM    110  N   LYS    61      -2.471  44.545  48.406  1.00                 N  
ATOM    111  CA  LYS    61      -1.819  45.595  49.173  1.00                 C  
ATOM    112  C   LYS    61      -0.433  45.145  49.606  1.00                 C  
ATOM    113  O   LYS    61       0.521  45.927  49.520  1.00                 O  
ATOM    114  CB  LYS    61      -2.666  45.974  50.390  1.00                 C  
ATOM    115  CD  LYS    61      -4.744  47.049  51.298  1.00                 C  
ATOM    116  CE  LYS    61      -6.030  47.783  50.954  1.00                 C  
ATOM    117  CG  LYS    61      -3.944  46.721  50.047  1.00                 C  
ATOM    118  NZ  LYS    61      -6.845  48.073  52.166  1.00                 N  
ATOM    119  N   ILE    62      -0.304  43.893  50.050  1.00                 N  
ATOM    120  CA  ILE    62       1.021  43.378  50.438  1.00                 C  
ATOM    121  C   ILE    62       1.957  43.382  49.243  1.00                 C  
ATOM    122  O   ILE    62       3.107  43.828  49.357  1.00                 O  
ATOM    123  CB  ILE    62       0.923  41.962  51.036  1.00                 C  
ATOM    124  CD1 ILE    62      -0.202  40.637  52.901  1.00                 C  
ATOM    125  CG1 ILE    62       0.200  42.001  52.384  1.00                 C  
ATOM    126  CG2 ILE    62       2.305  41.336  51.151  1.00                 C  
ATOM    127  N   VAL    63       1.469  42.897  48.094  1.00                 N  
ATOM    128  CA  VAL    63       2.281  42.863  46.863  1.00                 C  
ATOM    129  C   VAL    63       2.700  44.276  46.462  1.00                 C  
ATOM    130  O   VAL    63       3.866  44.509  46.141  1.00                 O  
ATOM    131  CB  VAL    63       1.524  42.186  45.706  1.00                 C  
ATOM    132  CG1 VAL    63       2.285  42.353  44.400  1.00                 C  
ATOM    133  CG2 VAL    63       1.296  40.713  46.008  1.00                 C  
ATOM    134  N   ASN    64       1.770  45.227  46.500  1.00                 N  
ATOM    135  CA  ASN    64       2.095  46.629  46.174  1.00                 C  
ATOM    136  C   ASN    64       3.151  47.213  47.114  1.00                 C  
ATOM    137  O   ASN    64       4.042  47.963  46.686  1.00                 O  
ATOM    138  CB  ASN    64       0.832  47.493  46.205  1.00                 C  
ATOM    139  CG  ASN    64      -0.074  47.242  45.015  1.00                 C  
ATOM    140  OD1 ASN    64       0.360  46.712  43.993  1.00                 O  
ATOM    141  ND2 ASN    64      -1.339  47.624  45.146  1.00                 N  
ATOM    142  N   THR    65       3.046  46.874  48.395  1.00                 N  
ATOM    143  CA  THR    65       3.997  47.364  49.372  1.00                 C  
ATOM    144  C   THR    65       5.406  46.843  49.059  1.00                 C  
ATOM    145  O   THR    65       6.346  47.617  48.917  1.00                 O  
ATOM    146  CB  THR    65       3.598  46.955  50.802  1.00                 C  
ATOM    147  OG1 THR    65       2.331  47.538  51.133  1.00                 O  
ATOM    148  CG2 THR    65       4.634  47.443  51.804  1.00                 C  
ATOM    149  N   PHE    66       5.541  45.529  48.938  1.00                 N  
ATOM    150  CA  PHE    66       6.825  44.898  48.653  1.00                 C  
ATOM    151  C   PHE    66       7.458  45.490  47.387  1.00                 C  
ATOM    152  O   PHE    66       8.648  45.876  47.377  1.00                 O  
ATOM    153  CB  PHE    66       6.656  43.385  48.501  1.00                 C  
ATOM    154  CG  PHE    66       7.927  42.666  48.146  1.00                 C  
ATOM    155  CZ  PHE    66      10.276  41.336  47.484  1.00                 C  
ATOM    156  CD1 PHE    66       8.864  42.367  49.119  1.00                 C  
ATOM    157  CE1 PHE    66      10.033  41.705  48.793  1.00                 C  
ATOM    158  CD2 PHE    66       8.184  42.290  46.840  1.00                 C  
ATOM    159  CE2 PHE    66       9.353  41.628  46.514  1.00                 C  
ATOM    160  N   THR    67       6.642  45.611  46.340  1.00                 N  
ATOM    161  CA  THR    67       7.037  46.217  45.065  1.00                 C  
ATOM    162  C   THR    67       7.655  47.608  45.286  1.00                 C  
ATOM    163  O   THR    67       8.754  47.884  44.806  1.00                 O  
ATOM    164  CB  THR    67       5.842  46.333  44.101  1.00                 C  
ATOM    165  OG1 THR    67       5.331  45.027  43.808  1.00                 O  
ATOM    166  CG2 THR    67       6.270  46.991  42.798  1.00                 C  
ATOM    167  N   ASN    68       6.975  48.467  46.044  1.00                 N  
ATOM    168  CA  ASN    68       7.495  49.817  46.309  1.00                 C  
ATOM    169  C   ASN    68       8.851  49.804  47.018  1.00                 C  
ATOM    170  O   ASN    68       9.663  50.717  46.835  1.00                 O  
ATOM    171  CB  ASN    68       6.491  50.626  47.133  1.00                 C  
ATOM    172  CG  ASN    68       5.240  50.972  46.351  1.00                 C  
ATOM    173  OD1 ASN    68       5.263  51.041  45.122  1.00                 O  
ATOM    174  ND2 ASN    68       4.140  51.191  47.063  1.00                 N  
TER
