# Supplementary material for: Comparative Single-Cell Transcriptomics Reveals Novel Genes Involved in Bivalve Embryonic Shell Formation and Questions Ontogenetic Homology of Molluscan Shell Types
Source: Front Cell Dev Biol. 2022 Jun 9;10:883755. doi: 10.3389/fcell.2022.883755 (PMC9261976; doi:10.3389/fcell.2022.883755)
Supplement: Supplementary file 1 [file DataSheet1.ZIP › Supplementary_File1/s_f_2/b507f06a72e28bbf.final.pdb]

ATOM      1  N   GLY   141      33.175  41.667   6.332  1.00                 N  
ATOM      2  CA  GLY   141      31.874  41.306   6.886  1.00                 C  
ATOM      3  C   GLY   141      31.966  40.127   7.850  1.00                 C  
ATOM      4  O   GLY   141      31.179  40.020   8.785  1.00                 O  
ATOM      5  N   SER   142      32.934  39.249   7.624  1.00                 N  
ATOM      6  CA  SER   142      33.112  38.085   8.478  1.00                 C  
ATOM      7  C   SER   142      33.663  38.495   9.838  1.00                 C  
ATOM      8  O   SER   142      33.723  37.683  10.761  1.00                 O  
ATOM      9  CB  SER   142      34.042  37.069   7.812  1.00                 C  
ATOM     10  OG  SER   142      35.361  37.577   7.707  1.00                 O  
ATOM     11  N   ASN   143      34.066  39.757   9.954  1.00                 N  
ATOM     12  CA  ASN   143      34.651  40.259  11.193  1.00                 C  
ATOM     13  C   ASN   143      33.798  41.270  11.938  1.00                 C  
ATOM     14  O   ASN   143      34.242  41.830  12.941  1.00                 O  
ATOM     15  CB  ASN   143      36.022  40.883  10.924  1.00                 C  
ATOM     16  CG  ASN   143      37.059  39.856  10.515  1.00                 C  
ATOM     17  OD1 ASN   143      37.558  39.098  11.346  1.00                 O  
ATOM     18  ND2 ASN   143      37.388  39.829   9.228  1.00                 N  
ATOM     19  N   MET   144      32.583  41.514  11.456  1.00                 N  
ATOM     20  CA  MET   144      31.694  42.456  12.124  1.00                 C  
ATOM     21  C   MET   144      31.087  41.809  13.366  1.00                 C  
ATOM     22  O   MET   144      31.082  40.558  13.405  1.00                 O  
ATOM     23  CB  MET   144      30.596  42.927  11.168  1.00                 C  
ATOM     24  SD  MET   144      29.778  44.354   8.939  1.00                 S  
ATOM     25  CE  MET   144      29.116  42.835   8.259  1.00                 C  
ATOM     26  CG  MET   144      31.109  43.713   9.973  1.00                 C  
ATOM     27  N   GLY   145      22.106  40.569  26.163  1.00                 N  
ATOM     28  CA  GLY   145      20.736  40.491  26.750  1.00                 C  
ATOM     29  C   GLY   145      19.637  40.724  25.722  1.00                 C  
ATOM     30  O   GLY   145      19.548  41.795  25.118  1.00                 O  
ATOM     31  N   ARG   146      18.799  39.709  25.537  1.00                 N  
ATOM     32  CA  ARG   146      17.686  39.784  24.604  1.00                 C  
ATOM     33  C   ARG   146      16.418  39.547  25.416  1.00                 C  
ATOM     34  O   ARG   146      16.145  38.424  25.858  1.00                 O  
ATOM     35  CB  ARG   146      17.859  38.761  23.480  1.00                 C  
ATOM     36  CD  ARG   146      19.188  37.953  21.510  1.00                 C  
ATOM     37  NE  ARG   146      20.376  38.148  20.683  1.00                 N  
ATOM     38  CG  ARG   146      19.059  39.021  22.584  1.00                 C  
ATOM     39  CZ  ARG   146      20.397  38.864  19.563  1.00                 C  
ATOM     40  NH1 ARG   146      21.525  38.986  18.876  1.00                 N  
ATOM     41  NH2 ARG   146      19.291  39.455  19.132  1.00                 N  
ATOM     42  N   THR   147      15.660  40.618  25.622  1.00                 N  
ATOM     43  CA  THR   147      14.427  40.564  26.390  1.00                 C  
ATOM     44  C   THR   147      13.484  39.450  25.975  1.00                 C  
ATOM     45  O   THR   147      13.252  39.220  24.794  1.00                 O  
ATOM     46  CB  THR   147      13.650  41.891  26.303  1.00                 C  
ATOM     47  OG1 THR   147      14.458  42.956  26.818  1.00                 O  
ATOM     48  CG2 THR   147      12.370  41.812  27.122  1.00                 C  
ATOM     49  N   ASN   148      12.939  38.758  26.964  1.00                 N  
ATOM     50  CA  ASN   148      12.001  37.683  26.710  1.00                 C  
ATOM     51  C   ASN   148      10.629  38.192  27.120  1.00                 C  
ATOM     52  O   ASN   148      10.253  38.093  28.287  1.00                 O  
ATOM     53  CB  ASN   148      12.418  36.419  27.464  1.00                 C  
ATOM     54  CG  ASN   148      11.523  35.235  27.156  1.00                 C  
ATOM     55  OD1 ASN   148      10.346  35.401  26.836  1.00                 O  
ATOM     56  ND2 ASN   148      12.080  34.033  27.251  1.00                 N  
ATOM     57  N   PHE   149       9.886  38.753  26.172  1.00                 N  
ATOM     58  CA  PHE   149       8.558  39.276  26.471  1.00                 C  
ATOM     59  C   PHE   149       7.566  38.198  26.868  1.00                 C  
ATOM     60  O   PHE   149       7.535  37.122  26.276  1.00                 O  
ATOM     61  CB  PHE   149       8.002  40.045  25.271  1.00                 C  
ATOM     62  CG  PHE   149       8.669  41.370  25.038  1.00                 C  
ATOM     63  CZ  PHE   149       9.899  43.827  24.614  1.00                 C  
ATOM     64  CD1 PHE   149       9.544  41.546  23.981  1.00                 C  
ATOM     65  CE1 PHE   149      10.157  42.766  23.767  1.00                 C  
ATOM     66  CD2 PHE   149       8.420  42.442  25.877  1.00                 C  
ATOM     67  CE2 PHE   149       9.034  43.662  25.663  1.00                 C  
ATOM     68  N   THR   150       6.749  38.494  27.873  1.00                 N  
ATOM     69  CA  THR   150       5.727  37.548  28.312  1.00                 C  
ATOM     70  C   THR   150       4.552  37.617  27.354  1.00                 C  
ATOM     71  O   THR   150       4.428  38.554  26.573  1.00                 O  
ATOM     72  CB  THR   150       5.270  37.840  29.753  1.00                 C  
ATOM     73  OG1 THR   150       4.651  39.131  29.809  1.00                 O  
ATOM     74  CG2 THR   150       6.459  37.829  30.702  1.00                 C  
ATOM     75  N   ASN   151       3.684  36.622  27.431  1.00                 N  
ATOM     76  CA  ASN   151       2.507  36.573  26.588  1.00                 C  
ATOM     77  C   ASN   151       1.653  37.784  26.921  1.00                 C  
ATOM     78  O   ASN   151       0.985  38.356  26.049  1.00                 O  
ATOM     79  CB  ASN   151       1.758  35.254  26.790  1.00                 C  
ATOM     80  CG  ASN   151       2.470  34.077  26.154  1.00                 C  
ATOM     81  OD1 ASN   151       3.309  34.250  25.270  1.00                 O  
ATOM     82  ND2 ASN   151       2.136  32.872  26.602  1.00                 N  
ATOM     83  N   LYS   152       1.691  38.178  28.191  1.00                 N  
ATOM     84  CA  LYS   152       0.935  39.327  28.655  1.00                 C  
ATOM     85  C   LYS   152       1.448  40.624  28.052  1.00                 C  
ATOM     86  O   LYS   152       0.666  41.521  27.745  1.00                 O  
ATOM     87  CB  LYS   152       0.979  39.416  30.182  1.00                 C  
ATOM     88  CD  LYS   152       0.290  38.468  32.401  1.00                 C  
ATOM     89  CE  LYS   152      -0.499  37.378  33.109  1.00                 C  
ATOM     90  CG  LYS   152       0.193  38.326  30.890  1.00                 C  
ATOM     91  NZ  LYS   152      -0.378  37.479  34.590  1.00                 N  
ATOM     92  N   GLN   153       2.756  40.738  27.879  1.00                 N  
ATOM     93  CA  GLN   153       3.309  41.954  27.301  1.00                 C  
ATOM     94  C   GLN   153       3.037  42.023  25.793  1.00                 C  
ATOM     95  O   GLN   153       2.618  43.058  25.274  1.00                 O  
ATOM     96  CB  GLN   153       4.813  42.038  27.568  1.00                 C  
ATOM     97  CD  GLN   153       6.669  42.256  29.267  1.00                 C  
ATOM     98  CG  GLN   153       5.173  42.277  29.025  1.00                 C  
ATOM     99  OE1 GLN   153       7.357  41.311  28.879  1.00                 O  
ATOM    100  NE2 GLN   153       7.179  43.300  29.910  1.00                 N  
ATOM    101  N   LEU   154       3.257  40.922  25.092  1.00                 N  
ATOM    102  CA  LEU   154       3.025  40.915  23.657  1.00                 C  
ATOM    103  C   LEU   154       1.545  41.199  23.353  1.00                 C  
ATOM    104  O   LEU   154       1.226  41.932  22.418  1.00                 O  
ATOM    105  CB  LEU   154       3.448  39.575  23.052  1.00                 C  
ATOM    106  CG  LEU   154       4.950  39.283  23.035  1.00                 C  
ATOM    107  CD1 LEU   154       5.215  37.856  22.580  1.00                 C  
ATOM    108  CD2 LEU   154       5.679  40.269  22.135  1.00                 C  
ATOM    109  N   THR   155       0.645  40.636  24.153  1.00                 N  
ATOM    110  CA  THR   155      -0.780  40.855  23.942  1.00                 C  
ATOM    111  C   THR   155      -1.105  42.341  24.103  1.00                 C  
ATOM    112  O   THR   155      -1.822  42.919  23.294  1.00                 O  
ATOM    113  CB  THR   155      -1.630  40.019  24.917  1.00                 C  
ATOM    114  OG1 THR   155      -1.384  38.625  24.694  1.00                 O  
ATOM    115  CG2 THR   155      -3.111  40.292  24.702  1.00                 C  
ATOM    116  N   GLU   156      -0.567  42.968  25.137  1.00                 N  
ATOM    117  CA  GLU   156      -0.825  44.377  25.337  1.00                 C  
ATOM    118  C   GLU   156      -0.135  45.233  24.284  1.00                 C  
ATOM    119  O   GLU   156      -0.644  46.283  23.911  1.00                 O  
ATOM    120  CB  GLU   156      -0.373  44.812  26.733  1.00                 C  
ATOM    121  CD  GLU   156      -2.651  44.666  27.814  1.00                 C  
ATOM    122  CG  GLU   156      -1.201  44.225  27.864  1.00                 C  
ATOM    123  OE1 GLU   156      -2.897  45.882  27.672  1.00                 O  
ATOM    124  OE2 GLU   156      -3.541  43.796  27.918  1.00                 O  
ATOM    125  N   LEU   157       1.027  44.806  23.810  1.00                 N  
ATOM    126  CA  LEU   157       1.715  45.582  22.790  1.00                 C  
ATOM    127  C   LEU   157       0.886  45.560  21.502  1.00                 C  
ATOM    128  O   LEU   157       0.671  46.609  20.882  1.00                 O  
ATOM    129  CB  LEU   157       3.121  45.028  22.553  1.00                 C  
ATOM    130  CG  LEU   157       4.123  45.210  23.694  1.00                 C  
ATOM    131  CD1 LEU   157       5.412  44.455  23.404  1.00                 C  
ATOM    132  CD2 LEU   157       4.414  46.685  23.924  1.00                 C  
ATOM    133  N   GLU   158       0.402  44.380  21.116  1.00                 N  
ATOM    134  CA  GLU   158      -0.417  44.262  19.910  1.00                 C  
ATOM    135  C   GLU   158      -1.640  45.154  19.976  1.00                 C  
ATOM    136  O   GLU   158      -1.916  45.912  19.039  1.00                 O  
ATOM    137  CB  GLU   158      -0.846  42.809  19.694  1.00                 C  
ATOM    138  CD  GLU   158      -0.914  42.831  17.169  1.00                 C  
ATOM    139  CG  GLU   158      -1.690  42.590  18.449  1.00                 C  
ATOM    140  OE1 GLU   158       0.334  42.818  17.219  1.00                 O  
ATOM    141  OE2 GLU   158      -1.554  43.033  16.115  1.00                 O  
ATOM    142  N   LYS   159      -2.368  45.045  21.087  1.00                 N  
ATOM    143  CA  LYS   159      -3.575  45.827  21.323  1.00                 C  
ATOM    144  C   LYS   159      -3.305  47.296  21.039  1.00                 C  
ATOM    145  O   LYS   159      -4.068  47.953  20.328  1.00                 O  
ATOM    146  CB  LYS   159      -4.066  45.635  22.759  1.00                 C  
ATOM    147  CD  LYS   159      -5.102  44.133  24.483  1.00                 C  
ATOM    148  CE  LYS   159      -5.665  42.750  24.766  1.00                 C  
ATOM    149  CG  LYS   159      -4.651  44.260  23.037  1.00                 C  
ATOM    150  NZ  LYS   159      -6.073  42.598  26.190  1.00                 N  
ATOM    151  N   GLU   160      -2.222  47.814  21.601  1.00                 N  
ATOM    152  CA  GLU   160      -1.858  49.199  21.360  1.00                 C  
ATOM    153  C   GLU   160      -1.589  49.450  19.886  1.00                 C  
ATOM    154  O   GLU   160      -2.015  50.463  19.330  1.00                 O  
ATOM    155  CB  GLU   160      -0.630  49.582  22.188  1.00                 C  
ATOM    156  CD  GLU   160      -1.231  52.005  22.574  1.00                 C  
ATOM    157  CG  GLU   160      -0.203  51.032  22.031  1.00                 C  
ATOM    158  OE1 GLU   160      -2.081  51.580  23.384  1.00                 O  
ATOM    159  OE2 GLU   160      -1.188  53.192  22.188  1.00                 O  
ATOM    160  N   PHE   161      -0.877  48.523  19.260  1.00                 N  
ATOM    161  CA  PHE   161      -0.544  48.659  17.857  1.00                 C  
ATOM    162  C   PHE   161      -1.813  48.838  17.022  1.00                 C  
ATOM    163  O   PHE   161      -1.880  49.731  16.181  1.00                 O  
ATOM    164  CB  PHE   161       0.247  47.442  17.374  1.00                 C  
ATOM    165  CG  PHE   161       0.583  47.479  15.910  1.00                 C  
ATOM    166  CZ  PHE   161       1.199  47.544  13.200  1.00                 C  
ATOM    167  CD1 PHE   161       1.637  48.246  15.446  1.00                 C  
ATOM    168  CE1 PHE   161       1.946  48.281  14.100  1.00                 C  
ATOM    169  CD2 PHE   161      -0.156  46.748  14.997  1.00                 C  
ATOM    170  CE2 PHE   161       0.153  46.782  13.650  1.00                 C  
ATOM    171  N   HIS   162      -2.815  48.000  17.276  1.00                 N  
ATOM    172  CA  HIS   162      -4.067  48.059  16.534  1.00                 C  
ATOM    173  C   HIS   162      -4.940  49.264  16.867  1.00                 C  
ATOM    174  O   HIS   162      -5.976  49.472  16.245  1.00                 O  
ATOM    175  CB  HIS   162      -4.890  46.791  16.769  1.00                 C  
ATOM    176  CG  HIS   162      -4.286  45.559  16.169  1.00                 C  
ATOM    177  ND1 HIS   162      -4.116  45.400  14.811  1.00                 N  
ATOM    178  CE1 HIS   162      -3.553  44.200  14.578  1.00                 C  
ATOM    179  CD2 HIS   162      -3.753  44.307  16.685  1.00                 C  
ATOM    180  NE2 HIS   162      -3.333  43.539  15.698  1.00                 N  
ATOM    181  N   PHE   163      -4.511  50.050  17.845  1.00                 N  
ATOM    182  CA  PHE   163      -5.225  51.247  18.257  1.00                 C  
ATOM    183  C   PHE   163      -4.578  52.441  17.573  1.00                 C  
ATOM    184  O   PHE   163      -5.249  53.409  17.214  1.00                 O  
ATOM    185  CB  PHE   163      -5.202  51.387  19.780  1.00                 C  
ATOM    186  CG  PHE   163      -5.950  52.586  20.290  1.00                 C  
ATOM    187  CZ  PHE   163      -7.328  54.807  21.235  1.00                 C  
ATOM    188  CD1 PHE   163      -7.334  52.600  20.309  1.00                 C  
ATOM    189  CE1 PHE   163      -8.022  53.703  20.778  1.00                 C  
ATOM    190  CD2 PHE   163      -5.270  53.699  20.751  1.00                 C  
ATOM    191  CE2 PHE   163      -5.958  54.802  21.220  1.00                 C  
ATOM    192  N   ASN   164      -3.261  52.363  17.419  1.00                 N  
ATOM    193  CA  ASN   164      -2.476  53.413  16.789  1.00                 C  
ATOM    194  C   ASN   164      -1.134  52.815  16.370  1.00                 C  
ATOM    195  O   ASN   164      -0.423  52.243  17.193  1.00                 O  
ATOM    196  CB  ASN   164      -2.310  54.601  17.739  1.00                 C  
ATOM    197  CG  ASN   164      -1.619  55.780  17.082  1.00                 C  
ATOM    198  OD1 ASN   164      -0.820  55.609  16.161  1.00                 O  
ATOM    199  ND2 ASN   164      -1.926  56.982  17.555  1.00                 N  
ATOM    200  N   LYS   165      -0.791  52.943  15.093  1.00                 N  
ATOM    201  CA  LYS   165       0.461  52.393  14.584  1.00                 C  
ATOM    202  C   LYS   165       1.681  53.117  15.146  1.00                 C  
ATOM    203  O   LYS   165       2.747  52.528  15.284  1.00                 O  
ATOM    204  CB  LYS   165       0.491  52.454  13.056  1.00                 C  
ATOM    205  CD  LYS   165      -0.391  51.609  10.863  1.00                 C  
ATOM    206  CE  LYS   165      -1.343  50.638  10.184  1.00                 C  
ATOM    207  CG  LYS   165      -0.477  51.499  12.377  1.00                 C  
ATOM    208  NZ  LYS   165      -1.306  50.769   8.701  1.00                 N  
ATOM    209  N   TYR   166       1.527  54.395  15.464  1.00                 N  
ATOM    210  CA  TYR   166       2.631  55.164  16.020  1.00                 C  
ATOM    211  C   TYR   166       2.254  55.639  17.415  1.00                 C  
ATOM    212  O   TYR   166       1.095  55.949  17.680  1.00                 O  
ATOM    213  CB  TYR   166       2.974  56.344  15.109  1.00                 C  
ATOM    214  CG  TYR   166       3.480  55.937  13.743  1.00                 C  
ATOM    215  OH  TYR   166       4.856  54.816   9.983  1.00                 O  
ATOM    216  CZ  TYR   166       4.402  55.187  11.228  1.00                 C  
ATOM    217  CD1 TYR   166       2.595  55.686  12.703  1.00                 C  
ATOM    218  CE1 TYR   166       3.048  55.313  11.452  1.00                 C  
ATOM    219  CD2 TYR   166       4.841  55.805  13.499  1.00                 C  
ATOM    220  CE2 TYR   166       5.313  55.433  12.255  1.00                 C  
ATOM    221  N   LEU   167       3.233  55.700  18.305  1.00                 N  
ATOM    222  CA  LEU   167       2.979  56.112  19.679  1.00                 C  
ATOM    223  C   LEU   167       3.524  57.480  20.027  1.00                 C  
ATOM    224  O   LEU   167       4.593  57.863  19.572  1.00                 O  
ATOM    225  CB  LEU   167       3.565  55.095  20.660  1.00                 C  
ATOM    226  CG  LEU   167       3.037  53.663  20.548  1.00                 C  
ATOM    227  CD1 LEU   167       3.765  52.745  21.518  1.00                 C  
ATOM    228  CD2 LEU   167       1.538  53.621  20.804  1.00                 C  
ATOM    229  N   THR   168       2.786  58.207  20.859  1.00                 N  
ATOM    230  CA  THR   168       3.215  59.526  21.306  1.00                 C  
ATOM    231  C   THR   168       4.138  59.302  22.500  1.00                 C  
ATOM    232  O   THR   168       4.139  58.218  23.089  1.00                 O  
ATOM    233  CB  THR   168       2.013  60.417  21.670  1.00                 C  
ATOM    234  OG1 THR   168       1.296  59.833  22.765  1.00                 O  
ATOM    235  CG2 THR   168       1.068  60.548  20.485  1.00                 C  
ATOM    236  N   ARG   169       4.924  60.313  22.856  1.00                 N  
ATOM    237  CA  ARG   169       5.824  60.186  23.997  1.00                 C  
ATOM    238  C   ARG   169       4.987  59.874  25.235  1.00                 C  
ATOM    239  O   ARG   169       5.404  59.124  26.118  1.00                 O  
ATOM    240  CB  ARG   169       6.643  61.466  24.179  1.00                 C  
ATOM    241  CD  ARG   169       8.431  63.001  23.315  1.00                 C  
ATOM    242  NE  ARG   169       9.460  63.220  22.301  1.00                 N  
ATOM    243  CG  ARG   169       7.692  61.690  23.102  1.00                 C  
ATOM    244  CZ  ARG   169      10.146  64.350  22.166  1.00                 C  
ATOM    245  NH1 ARG   169      11.063  64.459  21.214  1.00                 N  
ATOM    246  NH2 ARG   169       9.913  65.369  22.982  1.00                 N  
ATOM    247  N   ALA   170       3.790  60.447  25.276  1.00                 N  
ATOM    248  CA  ALA   170       2.889  60.253  26.400  1.00                 C  
ATOM    249  C   ALA   170       2.486  58.800  26.558  1.00                 C  
ATOM    250  O   ALA   170       2.739  58.194  27.599  1.00                 O  
ATOM    251  CB  ALA   170       1.646  61.115  26.238  1.00                 C  
ATOM    252  N   ARG   171       1.861  58.243  25.525  1.00                 N  
ATOM    253  CA  ARG   171       1.403  56.863  25.578  1.00                 C  
ATOM    254  C   ARG   171       2.543  55.853  25.693  1.00                 C  
ATOM    255  O   ARG   171       2.344  54.747  26.185  1.00                 O  
ATOM    256  CB  ARG   171       0.567  56.528  24.341  1.00                 C  
ATOM    257  CD  ARG   171      -1.532  56.901  23.016  1.00                 C  
ATOM    258  NE  ARG   171      -1.792  55.472  22.859  1.00                 N  
ATOM    259  CG  ARG   171      -0.793  57.206  24.309  1.00                 C  
ATOM    260  CZ  ARG   171      -2.841  54.842  23.379  1.00                 C  
ATOM    261  NH1 ARG   171      -2.996  53.540  23.184  1.00                 N  
ATOM    262  NH2 ARG   171      -3.733  55.516  24.092  1.00                 N  
ATOM    263  N   ARG   172       3.738  56.232  25.255  1.00                 N  
ATOM    264  CA  ARG   172       4.889  55.335  25.333  1.00                 C  
ATOM    265  C   ARG   172       5.234  55.034  26.790  1.00                 C  
ATOM    266  O   ARG   172       5.327  53.871  27.192  1.00                 O  
ATOM    267  CB  ARG   172       6.094  55.946  24.614  1.00                 C  
ATOM    268  CD  ARG   172       8.524  55.785  24.009  1.00                 C  
ATOM    269  NE  ARG   172       8.928  56.953  24.788  1.00                 N  
ATOM    270  CG  ARG   172       7.336  55.070  24.631  1.00                 C  
ATOM    271  CZ  ARG   172       9.715  57.921  24.329  1.00                 C  
ATOM    272  NH1 ARG   172      10.029  58.946  25.110  1.00                 N  
ATOM    273  NH2 ARG   172      10.184  57.863  23.090  1.00                 N  
ATOM    274  N   ILE   173       5.440  56.097  27.566  1.00                 N  
ATOM    275  CA  ILE   173       5.769  55.992  28.988  1.00                 C  
ATOM    276  C   ILE   173       4.691  55.222  29.739  1.00                 C  
ATOM    277  O   ILE   173       4.977  54.446  30.644  1.00                 O  
ATOM    278  CB  ILE   173       5.965  57.380  29.626  1.00                 C  
ATOM    279  CD1 ILE   173       7.345  59.514  29.425  1.00                 C  
ATOM    280  CG1 ILE   173       7.226  58.048  29.073  1.00                 C  
ATOM    281  CG2 ILE   173       6.002  57.269  31.142  1.00                 C  
ATOM    282  N   GLU   174       3.448  55.453  29.346  1.00                 N  
ATOM    283  CA  GLU   174       2.304  54.809  29.963  1.00                 C  
ATOM    284  C   GLU   174       2.333  53.299  29.745  1.00                 C  
ATOM    285  O   GLU   174       2.238  52.526  30.698  1.00                 O  
ATOM    286  CB  GLU   174       1.000  55.391  29.413  1.00                 C  
ATOM    287  CD  GLU   174      -1.524  55.421  29.487  1.00                 C  
ATOM    288  CG  GLU   174      -0.254  54.798  30.033  1.00                 C  
ATOM    289  OE1 GLU   174      -1.423  56.301  28.607  1.00                 O  
ATOM    290  OE2 GLU   174      -2.620  55.028  29.939  1.00                 O  
ATOM    291  N   ILE   175       2.468  52.875  28.494  1.00                 N  
ATOM    292  CA  ILE   175       2.496  51.450  28.199  1.00                 C  
ATOM    293  C   ILE   175       3.683  50.778  28.883  1.00                 C  
ATOM    294  O   ILE   175       3.555  49.687  29.432  1.00                 O  
ATOM    295  CB  ILE   175       2.545  51.188  26.682  1.00                 C  
ATOM    296  CD1 ILE   175       0.008  51.003  26.508  1.00                 C  
ATOM    297  CG1 ILE   175       1.263  51.689  26.013  1.00                 C  
ATOM    298  CG2 ILE   175       2.791  49.714  26.404  1.00                 C  
ATOM    299  N   ALA   176       4.839  51.429  28.841  1.00                 N  
ATOM    300  CA  ALA   176       6.036  50.881  29.461  1.00                 C  
ATOM    301  C   ALA   176       5.797  50.603  30.941  1.00                 C  
ATOM    302  O   ALA   176       6.071  49.506  31.428  1.00                 O  
ATOM    303  CB  ALA   176       7.208  51.834  29.284  1.00                 C  
ATOM    304  N   ALA   177       5.281  51.596  31.655  1.00                 N  
ATOM    305  CA  ALA   177       5.013  51.438  33.080  1.00                 C  
ATOM    306  C   ALA   177       4.084  50.258  33.322  1.00                 C  
ATOM    307  O   ALA   177       4.355  49.400  34.159  1.00                 O  
ATOM    308  CB  ALA   177       4.411  52.713  33.651  1.00                 C  
ATOM    309  N   SER   178       2.991  50.209  32.575  1.00                 N  
ATOM    310  CA  SER   178       2.028  49.126  32.716  1.00                 C  
ATOM    311  C   SER   178       2.661  47.760  32.444  1.00                 C  
ATOM    312  O   SER   178       2.433  46.802  33.184  1.00                 O  
ATOM    313  CB  SER   178       0.840  49.339  31.775  1.00                 C  
ATOM    314  OG  SER   178       0.096  50.486  32.145  1.00                 O  
ATOM    315  N   LEU   179       3.460  47.674  31.387  1.00                 N  
ATOM    316  CA  LEU   179       4.079  46.409  31.006  1.00                 C  
ATOM    317  C   LEU   179       5.406  46.035  31.674  1.00                 C  
ATOM    318  O   LEU   179       5.938  44.949  31.420  1.00                 O  
ATOM    319  CB  LEU   179       4.328  46.367  29.497  1.00                 C  
ATOM    320  CG  LEU   179       3.088  46.431  28.603  1.00                 C  
ATOM    321  CD1 LEU   179       3.484  46.482  27.136  1.00                 C  
ATOM    322  CD2 LEU   179       2.176  45.241  28.863  1.00                 C  
ATOM    323  N   GLY   180       5.944  46.916  32.515  1.00                 N  
ATOM    324  CA  GLY   180       7.207  46.632  33.189  1.00                 C  
ATOM    325  C   GLY   180       8.355  46.629  32.179  1.00                 C  
ATOM    326  O   GLY   180       9.211  45.744  32.217  1.00                 O  
ATOM    327  N   LEU   181       8.376  47.611  31.281  1.00                 N  
ATOM    328  CA  LEU   181       9.426  47.693  30.263  1.00                 C  
ATOM    329  C   LEU   181       9.959  49.116  30.159  1.00                 C  
ATOM    330  O   LEU   181       9.420  50.029  30.785  1.00                 O  
ATOM    331  CB  LEU   181       8.896  47.222  28.907  1.00                 C  
ATOM    332  CG  LEU   181       8.388  45.780  28.842  1.00                 C  
ATOM    333  CD1 LEU   181       7.741  45.498  27.495  1.00                 C  
ATOM    334  CD2 LEU   181       9.522  44.799  29.100  1.00                 C  
ATOM    335  N   ASN   182      11.013  49.300  29.367  1.00                 N  
ATOM    336  CA  ASN   182      11.596  50.624  29.156  1.00                 C  
ATOM    337  C   ASN   182      10.888  51.222  27.950  1.00                 C  
ATOM    338  O   ASN   182      10.254  50.506  27.167  1.00                 O  
ATOM    339  CB  ASN   182      13.111  50.519  28.971  1.00                 C  
ATOM    340  CG  ASN   182      13.824  50.083  30.235  1.00                 C  
ATOM    341  OD1 ASN   182      13.570  50.613  31.317  1.00                 O  
ATOM    342  ND2 ASN   182      14.720  49.112  30.103  1.00                 N  
ATOM    343  N   GLU   183      11.013  52.533  27.793  1.00                 N  
ATOM    344  CA  GLU   183      10.401  53.209  26.665  1.00                 C  
ATOM    345  C   GLU   183      11.093  52.736  25.397  1.00                 C  
ATOM    346  O   GLU   183      10.462  52.564  24.350  1.00                 O  
ATOM    347  CB  GLU   183      10.502  54.727  26.831  1.00                 C  
ATOM    348  CD  GLU   183      10.373  55.107  29.325  1.00                 C  
ATOM    349  CG  GLU   183       9.683  55.281  27.986  1.00                 C  
ATOM    350  OE1 GLU   183      11.521  54.615  29.342  1.00                 O  
ATOM    351  OE2 GLU   183       9.765  55.463  30.356  1.00                 O  
ATOM    352  N   THR   184      12.399  52.518  25.506  1.00                 N  
ATOM    353  CA  THR   184      13.194  52.084  24.373  1.00                 C  
ATOM    354  C   THR   184      12.726  50.729  23.844  1.00                 C  
ATOM    355  O   THR   184      12.632  50.530  22.634  1.00                 O  
ATOM    356  CB  THR   184      14.689  51.996  24.733  1.00                 C  
ATOM    357  OG1 THR   184      15.170  53.292  25.108  1.00                 O  
ATOM    358  CG2 THR   184      15.496  51.504  23.541  1.00                 C  
ATOM    359  N   GLN   185      12.430  49.807  24.754  1.00                 N  
ATOM    360  CA  GLN   185      11.952  48.490  24.369  1.00                 C  
ATOM    361  C   GLN   185      10.598  48.599  23.682  1.00                 C  
ATOM    362  O   GLN   185      10.322  47.883  22.720  1.00                 O  
ATOM    363  CB  GLN   185      11.861  47.575  25.592  1.00                 C  
ATOM    364  CD  GLN   185      13.079  46.357  27.439  1.00                 C  
ATOM    365  CG  GLN   185      13.208  47.166  26.163  1.00                 C  
ATOM    366  OE1 GLN   185      12.454  46.797  28.404  1.00                 O  
ATOM    367  NE2 GLN   185      13.672  45.169  27.447  1.00                 N  
ATOM    368  N   VAL   186       9.754  49.491  24.191  1.00                 N  
ATOM    369  CA  VAL   186       8.425  49.703  23.635  1.00                 C  
ATOM    370  C   VAL   186       8.566  50.324  22.257  1.00                 C  
ATOM    371  O   VAL   186       7.903  49.916  21.308  1.00                 O  
ATOM    372  CB  VAL   186       7.563  50.587  24.555  1.00                 C  
ATOM    373  CG1 VAL   186       6.248  50.940  23.876  1.00                 C  
ATOM    374  CG2 VAL   186       7.310  49.888  25.882  1.00                 C  
ATOM    375  N   LYS   187       9.451  51.311  22.177  1.00                 N  
ATOM    376  CA  LYS   187       9.758  52.041  20.957  1.00                 C  
ATOM    377  C   LYS   187      10.268  51.092  19.880  1.00                 C  
ATOM    378  O   LYS   187       9.829  51.140  18.726  1.00                 O  
ATOM    379  CB  LYS   187      10.789  53.137  21.233  1.00                 C  
ATOM    380  CD  LYS   187      12.147  55.062  20.368  1.00                 C  
ATOM    381  CE  LYS   187      12.542  55.868  19.142  1.00                 C  
ATOM    382  CG  LYS   187      11.158  53.964  20.013  1.00                 C  
ATOM    383  NZ  LYS   187      13.511  56.948  19.475  1.00                 N  
ATOM    384  N   ILE   188      11.203  50.231  20.266  1.00                 N  
ATOM    385  CA  ILE   188      11.778  49.275  19.341  1.00                 C  
ATOM    386  C   ILE   188      10.764  48.228  18.937  1.00                 C  
ATOM    387  O   ILE   188      10.738  47.801  17.780  1.00                 O  
ATOM    388  CB  ILE   188      13.024  48.593  19.936  1.00                 C  
ATOM    389  CD1 ILE   188      15.323  49.090  20.919  1.00                 C  
ATOM    390  CG1 ILE   188      14.158  49.606  20.102  1.00                 C  
ATOM    391  CG2 ILE   188      13.442  47.408  19.080  1.00                 C  
ATOM    392  N   TRP   189       9.919  47.807  19.875  1.00                 N  
ATOM    393  CA  TRP   189       8.928  46.788  19.533  1.00                 C  
ATOM    394  C   TRP   189       7.971  47.362  18.489  1.00                 C  
ATOM    395  O   TRP   189       7.593  46.668  17.549  1.00                 O  
ATOM    396  CB  TRP   189       8.176  46.330  20.785  1.00                 C  
ATOM    397  CG  TRP   189       7.155  45.268  20.516  1.00                 C  
ATOM    398  CD1 TRP   189       7.361  43.918  20.502  1.00                 C  
ATOM    399  NE1 TRP   189       6.187  43.263  20.218  1.00                 N  
ATOM    400  CD2 TRP   189       5.767  45.466  20.221  1.00                 C  
ATOM    401  CE2 TRP   189       5.194  44.194  20.041  1.00                 C  
ATOM    402  CH2 TRP   189       3.072  45.140  19.620  1.00                 C  
ATOM    403  CZ2 TRP   189       3.844  44.019  19.739  1.00                 C  
ATOM    404  CE3 TRP   189       4.953  46.596  20.093  1.00                 C  
ATOM    405  CZ3 TRP   189       3.616  46.417  19.793  1.00                 C  
ATOM    406  N   PHE   190       7.576  48.622  18.653  1.00                 N  
ATOM    407  CA  PHE   190       6.678  49.226  17.679  1.00                 C  
ATOM    408  C   PHE   190       7.345  49.365  16.327  1.00                 C  
ATOM    409  O   PHE   190       6.711  49.145  15.302  1.00                 O  
ATOM    410  CB  PHE   190       6.199  50.594  18.168  1.00                 C  
ATOM    411  CG  PHE   190       5.196  50.522  19.284  1.00                 C  
ATOM    412  CZ  PHE   190       3.334  50.389  21.344  1.00                 C  
ATOM    413  CD1 PHE   190       5.601  50.273  20.584  1.00                 C  
ATOM    414  CE1 PHE   190       4.678  50.207  21.610  1.00                 C  
ATOM    415  CD2 PHE   190       3.847  50.702  19.034  1.00                 C  
ATOM    416  CE2 PHE   190       2.924  50.636  20.060  1.00                 C  
ATOM    417  N   GLN   191       8.629  49.716  16.339  1.00                 N  
ATOM    418  CA  GLN   191       9.380  49.875  15.107  1.00                 C  
ATOM    419  C   GLN   191       9.364  48.544  14.374  1.00                 C  
ATOM    420  O   GLN   191       8.920  48.469  13.235  1.00                 O  
ATOM    421  CB  GLN   191      10.806  50.342  15.405  1.00                 C  
ATOM    422  CD  GLN   191      11.108  51.811  13.373  1.00                 C  
ATOM    423  CG  GLN   191      11.636  50.632  14.166  1.00                 C  
ATOM    424  OE1 GLN   191      10.934  52.905  13.911  1.00                 O  
ATOM    425  NE2 GLN   191      10.850  51.591  12.089  1.00                 N  
ATOM    426  N   ASN   192       9.837  47.492  15.037  1.00                 N  
ATOM    427  CA  ASN   192       9.853  46.171  14.432  1.00                 C  
ATOM    428  C   ASN   192       8.469  45.725  13.989  1.00                 C  
ATOM    429  O   ASN   192       8.337  45.087  12.950  1.00                 O  
ATOM    430  CB  ASN   192      10.449  45.146  15.399  1.00                 C  
ATOM    431  CG  ASN   192      11.951  45.289  15.546  1.00                 C  
ATOM    432  OD1 ASN   192      12.614  45.886  14.698  1.00                 O  
ATOM    433  ND2 ASN   192      12.493  44.740  16.627  1.00                 N  
ATOM    434  N   ARG   193       7.443  46.052  14.773  1.00                 N  
ATOM    435  CA  ARG   193       6.078  45.653  14.435  1.00                 C  
ATOM    436  C   ARG   193       5.606  46.304  13.132  1.00                 C  
ATOM    437  O   ARG   193       4.987  45.649  12.297  1.00                 O  
ATOM    438  CB  ARG   193       5.118  46.012  15.571  1.00                 C  
ATOM    439  CD  ARG   193       3.453  44.176  15.176  1.00                 C  
ATOM    440  NE  ARG   193       2.069  43.839  14.853  1.00                 N  
ATOM    441  CG  ARG   193       3.663  45.677  15.283  1.00                 C  
ATOM    442  CZ  ARG   193       1.576  43.805  13.619  1.00                 C  
ATOM    443  NH1 ARG   193       0.304  43.488  13.421  1.00                 N  
ATOM    444  NH2 ARG   193       2.357  44.088  12.585  1.00                 N  
ATOM    445  N   ARG   194       5.882  47.593  12.969  1.00                 N  
ATOM    446  CA  ARG   194       5.483  48.277  11.752  1.00                 C  
ATOM    447  C   ARG   194       6.141  47.625  10.538  1.00                 C  
ATOM    448  O   ARG   194       5.491  47.410   9.503  1.00                 O  
ATOM    449  CB  ARG   194       5.848  49.761  11.827  1.00                 C  
ATOM    450  CD  ARG   194       5.195  52.056  12.606  1.00                 C  
ATOM    451  NE  ARG   194       6.568  52.465  12.894  1.00                 N  
ATOM    452  CG  ARG   194       4.994  50.561  12.797  1.00                 C  
ATOM    453  CZ  ARG   194       7.008  52.807  14.100  1.00                 C  
ATOM    454  NH1 ARG   194       8.274  53.165  14.267  1.00                 N  
ATOM    455  NH2 ARG   194       6.182  52.789  15.137  1.00                 N  
ATOM    456  N   MET   195       7.422  47.285  10.671  1.00                 N  
ATOM    457  CA  MET   195       8.140  46.663   9.573  1.00                 C  
ATOM    458  C   MET   195       7.591  45.297   9.187  1.00                 C  
ATOM    459  O   MET   195       7.558  44.968   8.003  1.00                 O  
ATOM    460  CB  MET   195       9.624  46.519   9.916  1.00                 C  
ATOM    461  SD  MET   195      12.078  47.641  10.545  1.00                 S  
ATOM    462  CE  MET   195      12.802  46.790   9.145  1.00                 C  
ATOM    463  CG  MET   195      10.377  47.838   9.982  1.00                 C  
ATOM    464  N   LYS   196       7.149  44.497  10.156  1.00                 N  
ATOM    465  CA  LYS   196       6.614  43.180   9.805  1.00                 C  
ATOM    466  C   LYS   196       5.236  43.354   9.175  1.00                 C  
ATOM    467  O   LYS   196       4.765  42.478   8.448  1.00                 O  
ATOM    468  CB  LYS   196       6.547  42.282  11.042  1.00                 C  
ATOM    469  CD  LYS   196       7.765  40.978  12.807  1.00                 C  
ATOM    470  CE  LYS   196       9.124  40.545  13.334  1.00                 C  
ATOM    471  CG  LYS   196       7.906  41.869  11.583  1.00                 C  
ATOM    472  NZ  LYS   196       9.002  39.691  14.547  1.00                 N  
ATOM    473  N   GLN   197       4.586  44.480   9.462  1.00                 N  
ATOM    474  CA  GLN   197       3.287  44.751   8.869  1.00                 C  
ATOM    475  C   GLN   197       3.509  45.009   7.390  1.00                 C  
ATOM    476  O   GLN   197       2.810  44.462   6.539  1.00                 O  
ATOM    477  CB  GLN   197       2.617  45.937   9.565  1.00                 C  
ATOM    478  CD  GLN   197       0.239  45.104   9.392  1.00                 C  
ATOM    479  CG  GLN   197       1.207  46.228   9.078  1.00                 C  
ATOM    480  OE1 GLN   197       0.413  44.378  10.370  1.00                 O  
ATOM    481  NE2 GLN   197      -0.787  44.959   8.561  1.00                 N  
ATOM    482  N   LYS   198       4.502  45.843   7.103  1.00                 N  
ATOM    483  CA  LYS   198       4.869  46.182   5.739  1.00                 C  
ATOM    484  C   LYS   198       5.202  44.899   4.998  1.00                 C  
ATOM    485  O   LYS   198       4.807  44.721   3.852  1.00                 O  
ATOM    486  CB  LYS   198       6.047  47.158   5.728  1.00                 C  
ATOM    487  CD  LYS   198       6.917  49.466   6.192  1.00                 C  
ATOM    488  CE  LYS   198       6.572  50.861   6.688  1.00                 C  
ATOM    489  CG  LYS   198       5.699  48.557   6.210  1.00                 C  
ATOM    490  NZ  LYS   198       7.765  51.752   6.716  1.00                 N  
ATOM    491  N   LYS   199       5.931  44.008   5.665  1.00                 N  
ATOM    492  CA  LYS   199       6.335  42.733   5.073  1.00                 C  
ATOM    493  C   LYS   199       5.180  41.741   4.977  1.00                 C  
ATOM    494  O   LYS   199       5.359  40.618   4.506  1.00                 O  
ATOM    495  CB  LYS   199       7.475  42.106   5.878  1.00                 C  
ATOM    496  CD  LYS   199       9.871  42.196   6.621  1.00                 C  
ATOM    497  CE  LYS   199      11.181  42.962   6.541  1.00                 C  
ATOM    498  CG  LYS   199       8.784  42.874   5.802  1.00                 C  
ATOM    499  NZ  LYS   199      12.248  42.324   7.362  1.00                 N  
ATOM    500  N   ARG   200       4.001  42.153   5.429  1.00                 N  
ATOM    501  CA  ARG   200       2.828  41.292   5.385  1.00                 C  
ATOM    502  C   ARG   200       1.883  41.785   4.298  1.00                 C  
ATOM    503  O   ARG   200       1.288  40.993   3.570  1.00                 O  
ATOM    504  CB  ARG   200       2.132  41.264   6.747  1.00                 C  
ATOM    505  CD  ARG   200       0.346  40.277   8.209  1.00                 C  
ATOM    506  NE  ARG   200      -0.886  39.495   8.260  1.00                 N  
ATOM    507  CG  ARG   200       0.898  40.379   6.796  1.00                 C  
ATOM    508  CZ  ARG   200      -1.581  39.267   9.370  1.00                 C  
ATOM    509  NH1 ARG   200      -2.691  38.544   9.321  1.00                 N  
ATOM    510  NH2 ARG   200      -1.164  39.765  10.527  1.00                 N  
ATOM    511  N   MET   201       1.754  43.104   4.198  1.00                 N  
ATOM    512  CA  MET   201       0.896  43.724   3.198  1.00                 C  
ATOM    513  C   MET   201       1.582  43.624   1.838  1.00                 C  
ATOM    514  O   MET   201       0.964  43.851   0.795  1.00                 O  
ATOM    515  CB  MET   201       0.604  45.179   3.571  1.00                 C  
ATOM    516  SD  MET   201      -1.871  44.566   4.656  1.00                 S  
ATOM    517  CE  MET   201      -2.625  45.615   3.416  1.00                 C  
ATOM    518  CG  MET   201      -0.251  45.340   4.818  1.00                 C  
ATOM    519  N   ARG   202       2.868  43.280   1.863  1.00                 N  
ATOM    520  CA  ARG   202       3.661  43.140   0.647  1.00                 C  
ATOM    521  C   ARG   202       3.911  41.666   0.324  1.00                 C  
ATOM    522  O   ARG   202       4.635  41.345  -0.618  1.00                 O  
ATOM    523  CB  ARG   202       4.991  43.883   0.786  1.00                 C  
ATOM    524  CD  ARG   202       6.189  46.054   1.173  1.00                 C  
ATOM    525  NE  ARG   202       6.098  47.512   1.141  1.00                 N  
ATOM    526  CG  ARG   202       4.852  45.393   0.878  1.00                 C  
ATOM    527  CZ  ARG   202       5.633  48.253   2.142  1.00                 C  
ATOM    528  NH1 ARG   202       5.588  49.573   2.023  1.00                 N  
ATOM    529  NH2 ARG   202       5.215  47.673   3.258  1.00                 N  
ATOM    530  N   GLU   203       3.305  40.775   1.105  1.00                 N  
ATOM    531  CA  GLU   203       3.463  39.338   0.895  1.00                 C  
ATOM    532  C   GLU   203       2.288  38.562   1.484  1.00                 C  
ATOM    533  O   GLU   203       1.604  37.875   0.694  1.00                 O  
ATOM    534  CB  GLU   203       4.776  38.848   1.509  1.00                 C  
ATOM    535  CD  GLU   203       6.415  36.950   1.807  1.00                 C  
ATOM    536  CG  GLU   203       5.073  37.380   1.249  1.00                 C  
ATOM    537  OE1 GLU   203       7.087  37.784   2.449  1.00                 O  
ATOM    538  OE2 GLU   203       6.795  35.778   1.602  1.00                 O  
TER
