# Supplementary material for: Comparative Single-Cell Transcriptomics Reveals Novel Genes Involved in Bivalve Embryonic Shell Formation and Questions Ontogenetic Homology of Molluscan Shell Types
Source: Front Cell Dev Biol. 2022 Jun 9;10:883755. doi: 10.3389/fcell.2022.883755 (PMC9261976; doi:10.3389/fcell.2022.883755)
Supplement: Supplementary file 1 [file DataSheet1.ZIP › Supplementary_File1/s_f_2/b52348b55d1004c4.final.pdb]

ATOM      1  N   ARG    30     -14.795 -19.063 -28.282  1.00                 N  
ATOM      2  CA  ARG    30     -13.395 -19.244 -28.661  1.00                 C  
ATOM      3  C   ARG    30     -12.429 -18.362 -27.880  1.00                 C  
ATOM      4  O   ARG    30     -11.547 -17.731 -28.463  1.00                 O  
ATOM      5  CB  ARG    30     -13.205 -18.974 -30.155  1.00                 C  
ATOM      6  CD  ARG    30     -11.382 -20.642 -30.593  1.00                 C  
ATOM      7  NE  ARG    30     -10.009 -20.852 -31.045  1.00                 N  
ATOM      8  CG  ARG    30     -11.781 -19.177 -30.646  1.00                 C  
ATOM      9  CZ  ARG    30      -9.663 -21.068 -32.310  1.00                 C  
ATOM     10  NH1 ARG    30      -8.388 -21.249 -32.627  1.00                 N  
ATOM     11  NH2 ARG    30     -10.593 -21.103 -33.255  1.00                 N  
ATOM     12  N   LEU    31     -12.583 -18.320 -26.563  1.00                 N  
ATOM     13  CA  LEU    31     -11.681 -17.528 -25.742  1.00                 C  
ATOM     14  C   LEU    31     -10.283 -18.132 -25.710  1.00                 C  
ATOM     15  O   LEU    31     -10.118 -19.323 -25.446  1.00                 O  
ATOM     16  CB  LEU    31     -12.226 -17.400 -24.318  1.00                 C  
ATOM     17  CG  LEU    31     -11.409 -16.535 -23.355  1.00                 C  
ATOM     18  CD1 LEU    31     -11.419 -15.080 -23.798  1.00                 C  
ATOM     19  CD2 LEU    31     -11.943 -16.660 -21.936  1.00                 C  
ATOM     20  N   LEU    32      -9.277 -17.308 -25.981  1.00                 N  
ATOM     21  CA  LEU    32      -7.902 -17.701 -25.715  1.00                 C  
ATOM     22  C   LEU    32      -7.171 -16.613 -24.952  1.00                 C  
ATOM     23  O   LEU    32      -7.086 -15.469 -25.404  1.00                 O  
ATOM     24  CB  LEU    32      -7.172 -18.014 -27.022  1.00                 C  
ATOM     25  CG  LEU    32      -5.692 -18.382 -26.901  1.00                 C  
ATOM     26  CD1 LEU    32      -5.521 -19.677 -26.122  1.00                 C  
ATOM     27  CD2 LEU    32      -5.053 -18.504 -28.276  1.00                 C  
ATOM     28  N   ALA    33      -6.652 -16.983 -23.788  1.00                 N  
ATOM     29  CA  ALA    33      -5.908 -16.067 -22.943  1.00                 C  
ATOM     30  C   ALA    33      -4.458 -16.518 -22.857  1.00                 C  
ATOM     31  O   ALA    33      -4.177 -17.697 -22.647  1.00                 O  
ATOM     32  CB  ALA    33      -6.538 -15.991 -21.560  1.00                 C  
ATOM     33  N   SER    34      -3.538 -15.580 -23.033  1.00                 N  
ATOM     34  CA  SER    34      -2.124 -15.877 -22.873  1.00                 C  
ATOM     35  C   SER    34      -1.392 -14.671 -22.305  1.00                 C  
ATOM     36  O   SER    34      -1.777 -13.526 -22.539  1.00                 O  
ATOM     37  CB  SER    34      -1.510 -16.296 -24.210  1.00                 C  
ATOM     38  OG  SER    34      -1.522 -15.223 -25.136  1.00                 O  
ATOM     39  N   LYS    35      -0.338 -14.944 -21.547  1.00                 N  
ATOM     40  CA  LYS    35       0.454 -13.902 -20.917  1.00                 C  
ATOM     41  C   LYS    35       1.912 -14.316 -20.997  1.00                 C  
ATOM     42  O   LYS    35       2.275 -15.407 -20.562  1.00                 O  
ATOM     43  CB  LYS    35       0.002 -13.685 -19.472  1.00                 C  
ATOM     44  CD  LYS    35       0.179 -12.349 -17.355  1.00                 C  
ATOM     45  CE  LYS    35       0.921 -11.236 -16.631  1.00                 C  
ATOM     46  CG  LYS    35       0.730 -12.560 -18.755  1.00                 C  
ATOM     47  NZ  LYS    35       0.391 -11.018 -15.257  1.00                 N  
ATOM     48  N   ASN    36       2.743 -13.453 -21.570  1.00                 N  
ATOM     49  CA  ASN    36       4.147 -13.784 -21.789  1.00                 C  
ATOM     50  C   ASN    36       5.056 -13.111 -20.765  1.00                 C  
ATOM     51  O   ASN    36       6.279 -13.106 -20.917  1.00                 O  
ATOM     52  CB  ASN    36       4.573 -13.400 -23.207  1.00                 C  
ATOM     53  CG  ASN    36       3.871 -14.223 -24.270  1.00                 C  
ATOM     54  OD1 ASN    36       3.773 -15.445 -24.157  1.00                 O  
ATOM     55  ND2 ASN    36       3.381 -13.554 -25.306  1.00                 N  
ATOM     56  N   ILE    37       6.206 -13.689 -20.480  1.00                 N  
ATOM     57  CA  ILE    37       7.167 -12.998 -19.664  1.00                 C  
ATOM     58  C   ILE    37       8.460 -12.946 -20.471  1.00                 C  
ATOM     59  O   ILE    37       8.996 -13.967 -20.908  1.00                 O  
ATOM     60  CB  ILE    37       7.353 -13.691 -18.302  1.00                 C  
ATOM     61  CD1 ILE    37       6.070 -14.582 -16.287  1.00                 C  
ATOM     62  CG1 ILE    37       6.027 -13.736 -17.540  1.00                 C  
ATOM     63  CG2 ILE    37       8.445 -13.002 -17.498  1.00                 C  
ATOM     64  N   LEU    38       8.980 -11.734 -20.679  1.00                 N  
ATOM     65  CA  LEU    38      10.207 -11.552 -21.449  1.00                 C  
ATOM     66  C   LEU    38      11.366 -11.298 -20.501  1.00                 C  
ATOM     67  O   LEU    38      11.569 -10.183 -20.015  1.00                 O  
ATOM     68  CB  LEU    38      10.050 -10.400 -22.443  1.00                 C  
ATOM     69  CG  LEU    38      11.270 -10.080 -23.309  1.00                 C  
ATOM     70  CD1 LEU    38      11.620 -11.262 -24.201  1.00                 C  
ATOM     71  CD2 LEU    38      11.022  -8.838 -24.151  1.00                 C  
ATOM     72  N   ASN    39      12.155 -12.338 -20.217  1.00                 N  
ATOM     73  CA  ASN    39      13.295 -12.200 -19.288  1.00                 C  
ATOM     74  C   ASN    39      14.309 -11.136 -19.743  1.00                 C  
ATOM     75  O   ASN    39      14.576 -10.972 -20.937  1.00                 O  
ATOM     76  CB  ASN    39      14.004 -13.544 -19.106  1.00                 C  
ATOM     77  CG  ASN    39      13.166 -14.545 -18.335  1.00                 C  
ATOM     78  OD1 ASN    39      12.232 -14.171 -17.625  1.00                 O  
ATOM     79  ND2 ASN    39      13.498 -15.823 -18.473  1.00                 N  
ATOM     80  N   GLN    40      14.887 -10.398 -18.795  1.00                 N  
ATOM     81  CA  GLN    40      15.924  -9.416 -19.092  1.00                 C  
ATOM     82  C   GLN    40      15.402  -8.123 -19.678  1.00                 C  
ATOM     83  O   GLN    40      16.158  -7.206 -20.012  1.00                 O  
ATOM     84  CB  GLN    40      16.956 -10.002 -20.057  1.00                 C  
ATOM     85  CD  GLN    40      18.501 -10.960 -18.303  1.00                 C  
ATOM     86  CG  GLN    40      17.662 -11.243 -19.533  1.00                 C  
ATOM     87  OE1 GLN    40      19.427 -10.149 -18.344  1.00                 O  
ATOM     88  NE2 GLN    40      18.179 -11.629 -17.202  1.00                 N  
ATOM     89  N   TYR    41      14.074  -8.030 -19.814  1.00                 N  
ATOM     90  CA  TYR    41      13.431  -6.904 -20.483  1.00                 C  
ATOM     91  C   TYR    41      12.422  -6.219 -19.570  1.00                 C  
ATOM     92  O   TYR    41      11.830  -6.839 -18.682  1.00                 O  
ATOM     93  CB  TYR    41      12.742  -7.367 -21.768  1.00                 C  
ATOM     94  CG  TYR    41      13.693  -7.903 -22.814  1.00                 C  
ATOM     95  OH  TYR    41      16.308  -9.391 -25.684  1.00                 O  
ATOM     96  CZ  TYR    41      15.443  -8.897 -24.735  1.00                 C  
ATOM     97  CD1 TYR    41      14.077  -9.238 -22.810  1.00                 C  
ATOM     98  CE1 TYR    41      14.946  -9.736 -23.762  1.00                 C  
ATOM     99  CD2 TYR    41      14.205  -7.072 -23.803  1.00                 C  
ATOM    100  CE2 TYR    41      15.074  -7.553 -24.763  1.00                 C  
ATOM    101  N   LEU    42      12.208  -4.923 -19.776  1.00                 N  
ATOM    102  CA  LEU    42      11.307  -4.146 -18.930  1.00                 C  
ATOM    103  C   LEU    42       9.924  -4.784 -18.803  1.00                 C  
ATOM    104  O   LEU    42       9.442  -5.498 -19.687  1.00                 O  
ATOM    105  CB  LEU    42      11.159  -2.723 -19.471  1.00                 C  
ATOM    106  CG  LEU    42      12.417  -1.852 -19.443  1.00                 C  
ATOM    107  CD1 LEU    42      12.166  -0.523 -20.138  1.00                 C  
ATOM    108  CD2 LEU    42      12.880  -1.623 -18.013  1.00                 C  
ATOM    109  N   VAL    43       9.276  -4.514 -17.671  1.00                 N  
ATOM    110  CA  VAL    43       7.933  -5.040 -17.386  1.00                 C  
ATOM    111  C   VAL    43       6.917  -4.891 -18.509  1.00                 C  
ATOM    112  O   VAL    43       6.125  -5.799 -18.776  1.00                 O  
ATOM    113  CB  VAL    43       7.325  -4.386 -16.131  1.00                 C  
ATOM    114  CG1 VAL    43       7.023  -2.918 -16.389  1.00                 C  
ATOM    115  CG2 VAL    43       6.067  -5.125 -15.701  1.00                 C  
ATOM    116  N   GLU    44       6.911  -3.749 -19.195  1.00                 N  
ATOM    117  CA  GLU    44       5.974  -3.519 -20.314  1.00                 C  
ATOM    118  C   GLU    44       5.827  -4.667 -21.324  1.00                 C  
ATOM    119  O   GLU    44       4.837  -4.736 -22.057  1.00                 O  
ATOM    120  CB  GLU    44       6.376  -2.271 -21.102  1.00                 C  
ATOM    121  CD  GLU    44       7.434  -0.709 -19.422  1.00                 C  
ATOM    122  CG  GLU    44       6.242  -0.974 -20.320  1.00                 C  
ATOM    123  OE1 GLU    44       8.309  -1.595 -19.319  1.00                 O  
ATOM    124  OE2 GLU    44       7.494   0.384 -18.821  1.00                 O  
ATOM    125  N   ASN    45       6.785  -5.582 -21.393  1.00                 N  
ATOM    126  CA  ASN    45       6.683  -6.642 -22.410  1.00                 C  
ATOM    127  C   ASN    45       5.820  -7.812 -21.956  1.00                 C  
ATOM    128  O   ASN    45       5.488  -8.709 -22.736  1.00                 O  
ATOM    129  CB  ASN    45       8.074  -7.146 -22.800  1.00                 C  
ATOM    130  CG  ASN    45       8.859  -6.128 -23.602  1.00                 C  
ATOM    131  OD1 ASN    45       8.626  -5.952 -24.798  1.00                 O  
ATOM    132  ND2 ASN    45       9.795  -5.453 -22.944  1.00                 N  
ATOM    133  N   LYS    46       5.439  -7.822 -20.683  1.00                 N  
ATOM    134  CA  LYS    46       4.636  -8.926 -20.186  1.00                 C  
ATOM    135  C   LYS    46       3.182  -8.702 -20.589  1.00                 C  
ATOM    136  O   LYS    46       2.314  -8.365 -19.778  1.00                 O  
ATOM    137  CB  LYS    46       4.777  -9.050 -18.668  1.00                 C  
ATOM    138  CD  LYS    46       6.237  -9.558 -16.690  1.00                 C  
ATOM    139  CE  LYS    46       7.621  -9.984 -16.229  1.00                 C  
ATOM    140  CG  LYS    46       6.174  -9.431 -18.203  1.00                 C  
ATOM    141  NZ  LYS    46       7.692 -10.134 -14.749  1.00                 N  
ATOM    142  N   ASP    47       2.894  -8.949 -21.775  1.00                 N  
ATOM    143  CA  ASP    47       1.651  -8.608 -22.448  1.00                 C  
ATOM    144  C   ASP    47       0.596  -9.662 -22.174  1.00                 C  
ATOM    145  O   ASP    47       0.856 -10.862 -22.281  1.00                 O  
ATOM    146  CB  ASP    47       1.880  -8.459 -23.953  1.00                 C  
ATOM    147  CG  ASP    47       2.698  -7.230 -24.299  1.00                 C  
ATOM    148  OD1 ASP    47       2.865  -6.360 -23.418  1.00                 O  
ATOM    149  OD2 ASP    47       3.172  -7.136 -25.451  1.00                 O  
ATOM    150  N   LEU    48      -0.594  -9.209 -21.802  1.00                 N  
ATOM    151  CA  LEU    48      -1.742 -10.090 -21.701  1.00                 C  
ATOM    152  C   LEU    48      -2.500 -10.034 -23.018  1.00                 C  
ATOM    153  O   LEU    48      -2.929  -8.966 -23.451  1.00                 O  
ATOM    154  CB  LEU    48      -2.628  -9.683 -20.522  1.00                 C  
ATOM    155  CG  LEU    48      -3.892 -10.516 -20.304  1.00                 C  
ATOM    156  CD1 LEU    48      -3.535 -11.951 -19.947  1.00                 C  
ATOM    157  CD2 LEU    48      -4.762  -9.901 -19.218  1.00                 C  
ATOM    158  N   THR    49      -2.656 -11.186 -23.660  1.00                 N  
ATOM    159  CA  THR    49      -3.362 -11.253 -24.933  1.00                 C  
ATOM    160  C   THR    49      -4.697 -11.974 -24.762  1.00                 C  
ATOM    161  O   THR    49      -4.741 -13.127 -24.335  1.00                 O  
ATOM    162  CB  THR    49      -2.520 -11.963 -26.009  1.00                 C  
ATOM    163  OG1 THR    49      -1.301 -11.239 -26.221  1.00                 O  
ATOM    164  CG2 THR    49      -3.281 -12.029 -27.324  1.00                 C  
ATOM    165  N   VAL    50      -5.785 -11.286 -25.084  1.00                 N  
ATOM    166  CA  VAL    50      -7.105 -11.894 -25.000  1.00                 C  
ATOM    167  C   VAL    50      -7.790 -11.931 -26.366  1.00                 C  
ATOM    168  O   VAL    50      -7.965 -10.905 -27.022  1.00                 O  
ATOM    169  CB  VAL    50      -8.004 -11.155 -23.991  1.00                 C  
ATOM    170  CG1 VAL    50      -9.384 -11.792 -23.941  1.00                 C  
ATOM    171  CG2 VAL    50      -7.364 -11.152 -22.611  1.00                 C  
ATOM    172  N   GLU    51      -8.165 -13.130 -26.790  1.00                 N  
ATOM    173  CA  GLU    51      -8.823 -13.316 -28.074  1.00                 C  
ATOM    174  C   GLU    51     -10.149 -14.037 -27.886  1.00                 C  
ATOM    175  O   GLU    51     -10.277 -14.905 -27.024  1.00                 O  
ATOM    176  CB  GLU    51      -7.919 -14.095 -29.031  1.00                 C  
ATOM    177  CD  GLU    51      -5.766 -14.172 -30.349  1.00                 C  
ATOM    178  CG  GLU    51      -6.630 -13.375 -29.392  1.00                 C  
ATOM    179  OE1 GLU    51      -6.125 -15.329 -30.651  1.00                 O  
ATOM    180  OE2 GLU    51      -4.728 -13.639 -30.797  1.00                 O  
ATOM    181  N   TYR    52     -11.135 -13.663 -28.692  1.00                 N  
ATOM    182  CA  TYR    52     -12.419 -14.350 -28.710  1.00                 C  
ATOM    183  C   TYR    52     -13.167 -14.023 -29.993  1.00                 C  
ATOM    184  O   TYR    52     -12.740 -13.178 -30.776  1.00                 O  
ATOM    185  CB  TYR    52     -13.251 -13.962 -27.486  1.00                 C  
ATOM    186  CG  TYR    52     -13.605 -12.494 -27.426  1.00                 C  
ATOM    187  OH  TYR    52     -14.594  -8.458 -27.270  1.00                 O  
ATOM    188  CZ  TYR    52     -14.265  -9.793 -27.321  1.00                 C  
ATOM    189  CD1 TYR    52     -14.810 -12.031 -27.941  1.00                 C  
ATOM    190  CE1 TYR    52     -15.142 -10.690 -27.891  1.00                 C  
ATOM    191  CD2 TYR    52     -12.734 -11.575 -26.855  1.00                 C  
ATOM    192  CE2 TYR    52     -13.050 -10.230 -26.796  1.00                 C  
ATOM    193  N   LYS    53     -14.287 -14.700 -30.203  1.00                 N  
ATOM    194  CA  LYS    53     -15.087 -14.488 -31.392  1.00                 C  
ATOM    195  C   LYS    53     -16.489 -14.041 -31.016  1.00                 C  
ATOM    196  O   LYS    53     -17.055 -14.493 -30.019  1.00                 O  
ATOM    197  CB  LYS    53     -15.141 -15.763 -32.236  1.00                 C  
ATOM    198  CD  LYS    53     -13.936 -17.420 -33.685  1.00                 C  
ATOM    199  CE  LYS    53     -12.586 -17.871 -34.220  1.00                 C  
ATOM    200  CG  LYS    53     -13.798 -16.188 -32.806  1.00                 C  
ATOM    201  NZ  LYS    53     -12.705 -19.082 -35.077  1.00                 N  
ATOM    202  N   ILE    54     -17.033 -13.136 -31.819  1.00                 N  
ATOM    203  CA  ILE    54     -18.406 -12.686 -31.670  1.00                 C  
ATOM    204  C   ILE    54     -19.149 -12.947 -32.972  1.00                 C  
ATOM    205  O   ILE    54     -18.720 -12.500 -34.033  1.00                 O  
ATOM    206  CB  ILE    54     -18.473 -11.198 -31.280  1.00                 C  
ATOM    207  CD1 ILE    54     -18.200 -11.677 -28.791  1.00                 C  
ATOM    208  CG1 ILE    54     -17.669 -10.944 -30.003  1.00                 C  
ATOM    209  CG2 ILE    54     -19.919 -10.749 -31.137  1.00                 C  
ATOM    210  N   PHE    55     -20.249 -13.688 -32.895  1.00                 N  
ATOM    211  CA  PHE    55     -21.084 -13.915 -34.071  1.00                 C  
ATOM    212  C   PHE    55     -22.458 -13.270 -33.917  1.00                 C  
ATOM    213  O   PHE    55     -23.041 -13.272 -32.833  1.00                 O  
ATOM    214  CB  PHE    55     -21.241 -15.414 -34.335  1.00                 C  
ATOM    215  CG  PHE    55     -22.103 -15.733 -35.523  1.00                 C  
ATOM    216  CZ  PHE    55     -23.703 -16.326 -37.717  1.00                 C  
ATOM    217  CD1 PHE    55     -21.798 -15.226 -36.774  1.00                 C  
ATOM    218  CE1 PHE    55     -22.591 -15.520 -37.867  1.00                 C  
ATOM    219  CD2 PHE    55     -23.220 -16.539 -35.390  1.00                 C  
ATOM    220  CE2 PHE    55     -24.013 -16.832 -36.483  1.00                 C  
ATOM    221  N   ASN    56     -22.968 -12.716 -35.009  1.00                 N  
ATOM    222  CA  ASN    56     -24.333 -12.225 -35.035  1.00                 C  
ATOM    223  C   ASN    56     -25.294 -13.389 -35.244  1.00                 C  
ATOM    224  O   ASN    56     -25.405 -13.926 -36.346  1.00                 O  
ATOM    225  CB  ASN    56     -24.499 -11.162 -36.123  1.00                 C  
ATOM    226  CG  ASN    56     -25.890 -10.560 -36.141  1.00                 C  
ATOM    227  OD1 ASN    56     -26.858 -11.195 -35.721  1.00                 O  
ATOM    228  ND2 ASN    56     -25.995  -9.329 -36.628  1.00                 N  
ATOM    229  N   ILE    57     -25.984 -13.784 -34.180  1.00                 N  
ATOM    230  CA  ILE    57     -26.901 -14.916 -34.250  1.00                 C  
ATOM    231  C   ILE    57     -28.355 -14.482 -34.428  1.00                 C  
ATOM    232  O   ILE    57     -29.269 -15.301 -34.327  1.00                 O  
ATOM    233  CB  ILE    57     -26.793 -15.808 -33.000  1.00                 C  
ATOM    234  CD1 ILE    57     -27.366 -15.892 -30.517  1.00                 C  
ATOM    235  CG1 ILE    57     -27.213 -15.030 -31.751  1.00                 C  
ATOM    236  CG2 ILE    57     -25.387 -16.374 -32.869  1.00                 C  
ATOM    237  N   GLY    58     -28.566 -13.196 -34.696  1.00                 N  
ATOM    238  CA  GLY    58     -29.909 -12.670 -34.869  1.00                 C  
ATOM    239  C   GLY    58     -30.294 -12.458 -36.320  1.00                 C  
ATOM    240  O   GLY    58     -29.649 -12.984 -37.228  1.00                 O  
ATOM    241  N   GLY    59     -31.348 -11.677 -36.540  1.00                 N  
ATOM    242  CA  GLY    59     -31.891 -11.492 -37.874  1.00                 C  
ATOM    243  C   GLY    59     -31.672 -10.101 -38.440  1.00                 C  
ATOM    244  O   GLY    59     -32.149  -9.783 -39.528  1.00                 O  
ATOM    245  N   SER    60     -30.946  -9.269 -37.702  1.00                 N  
ATOM    246  CA  SER    60     -30.666  -7.910 -38.148  1.00                 C  
ATOM    247  C   SER    60     -29.189  -7.584 -37.968  1.00                 C  
ATOM    248  O   SER    60     -28.557  -8.028 -37.009  1.00                 O  
ATOM    249  CB  SER    60     -31.531  -6.906 -37.384  1.00                 C  
ATOM    250  OG  SER    60     -31.222  -5.576 -37.760  1.00                 O  
ATOM    251  N   ALA    61     -28.636  -6.821 -38.903  1.00                 N  
ATOM    252  CA  ALA    61     -27.250  -6.398 -38.796  1.00                 C  
ATOM    253  C   ALA    61     -27.082  -5.524 -37.558  1.00                 C  
ATOM    254  O   ALA    61     -28.015  -4.832 -37.151  1.00                 O  
ATOM    255  CB  ALA    61     -26.824  -5.654 -40.052  1.00                 C  
ATOM    256  N   ALA    62     -25.898  -5.563 -36.953  1.00                 N  
ATOM    257  CA  ALA    62     -25.629  -4.762 -35.772  1.00                 C  
ATOM    258  C   ALA    62     -24.205  -4.879 -35.263  1.00                 C  
ATOM    259  O   ALA    62     -23.502  -5.835 -35.584  1.00                 O  
ATOM    260  CB  ALA    62     -26.580  -5.140 -34.647  1.00                 C  
ATOM    261  N   GLN    63     -23.783  -3.893 -34.475  1.00                 N  
ATOM    262  CA  GLN    63     -22.465  -3.903 -33.843  1.00                 C  
ATOM    263  C   GLN    63     -22.574  -4.350 -32.390  1.00                 C  
ATOM    264  O   GLN    63     -23.571  -4.073 -31.723  1.00                 O  
ATOM    265  CB  GLN    63     -21.819  -2.519 -33.929  1.00                 C  
ATOM    266  CD  GLN    63     -20.874  -0.689 -35.392  1.00                 C  
ATOM    267  CG  GLN    63     -21.520  -2.060 -35.347  1.00                 C  
ATOM    268  OE1 GLN    63     -21.178   0.177 -34.572  1.00                 O  
ATOM    269  NE2 GLN    63     -19.980  -0.489 -36.353  1.00                 N  
ATOM    270  N   ASN    64     -21.540  -5.030 -31.902  1.00                 N  
ATOM    271  CA  ASN    64     -21.488  -5.444 -30.508  1.00                 C  
ATOM    272  C   ASN    64     -20.282  -4.857 -29.781  1.00                 C  
ATOM    273  O   ASN    64     -19.148  -4.953 -30.254  1.00                 O  
ATOM    274  CB  ASN    64     -21.474  -6.970 -30.402  1.00                 C  
ATOM    275  CG  ASN    64     -22.762  -7.600 -30.896  1.00                 C  
ATOM    276  OD1 ASN    64     -23.855  -7.195 -30.499  1.00                 O  
ATOM    277  ND2 ASN    64     -22.637  -8.595 -31.766  1.00                 N  
ATOM    278  N   VAL    65     -20.543  -4.245 -28.631  1.00                 N  
ATOM    279  CA  VAL    65     -19.480  -3.763 -27.764  1.00                 C  
ATOM    280  C   VAL    65     -19.127  -4.850 -26.762  1.00                 C  
ATOM    281  O   VAL    65     -19.988  -5.313 -26.014  1.00                 O  
ATOM    282  CB  VAL    65     -19.884  -2.463 -27.045  1.00                 C  
ATOM    283  CG1 VAL    65     -18.780  -2.010 -26.102  1.00                 C  
ATOM    284  CG2 VAL    65     -20.207  -1.373 -28.056  1.00                 C  
ATOM    285  N   ARG    66     -17.863  -5.260 -26.751  1.00                 N  
ATOM    286  CA  ARG    66     -17.396  -6.229 -25.770  1.00                 C  
ATOM    287  C   ARG    66     -16.426  -5.578 -24.789  1.00                 C  
ATOM    288  O   ARG    66     -15.664  -4.677 -25.146  1.00                 O  
ATOM    289  CB  ARG    66     -16.730  -7.417 -26.466  1.00                 C  
ATOM    290  CD  ARG    66     -18.716  -8.943 -26.627  1.00                 C  
ATOM    291  NE  ARG    66     -18.141  -9.986 -25.781  1.00                 N  
ATOM    292  CG  ARG    66     -17.650  -8.185 -27.401  1.00                 C  
ATOM    293  CZ  ARG    66     -18.824 -10.671 -24.871  1.00                 C  
ATOM    294  NH1 ARG    66     -18.217 -11.602 -24.147  1.00                 N  
ATOM    295  NH2 ARG    66     -20.114 -10.424 -24.686  1.00                 N  
ATOM    296  N   LEU    67     -16.474  -6.027 -23.541  1.00                 N  
ATOM    297  CA  LEU    67     -15.678  -5.417 -22.485  1.00                 C  
ATOM    298  C   LEU    67     -14.846  -6.473 -21.782  1.00                 C  
ATOM    299  O   LEU    67     -15.354  -7.533 -21.419  1.00                 O  
ATOM    300  CB  LEU    67     -16.580  -4.689 -21.486  1.00                 C  
ATOM    301  CG  LEU    67     -17.404  -3.525 -22.040  1.00                 C  
ATOM    302  CD1 LEU    67     -18.369  -3.000 -20.988  1.00                 C  
ATOM    303  CD2 LEU    67     -16.494  -2.407 -22.527  1.00                 C  
ATOM    304  N   ALA    68     -13.564  -6.188 -21.593  1.00                 N  
ATOM    305  CA  ALA    68     -12.690  -7.123 -20.894  1.00                 C  
ATOM    306  C   ALA    68     -12.396  -6.613 -19.485  1.00                 C  
ATOM    307  O   ALA    68     -11.713  -5.604 -19.310  1.00                 O  
ATOM    308  CB  ALA    68     -11.399  -7.325 -21.672  1.00                 C  
ATOM    309  N   ASP    69     -12.943  -7.300 -18.487  1.00                 N  
ATOM    310  CA  ASP    69     -12.662  -6.978 -17.093  1.00                 C  
ATOM    311  C   ASP    69     -11.627  -7.943 -16.541  1.00                 C  
ATOM    312  O   ASP    69     -11.647  -9.137 -16.851  1.00                 O  
ATOM    313  CB  ASP    69     -13.946  -7.025 -16.263  1.00                 C  
ATOM    314  CG  ASP    69     -14.916  -5.918 -16.626  1.00                 C  
ATOM    315  OD1 ASP    69     -14.474  -4.913 -17.221  1.00                 O  
ATOM    316  OD2 ASP    69     -16.118  -6.055 -16.314  1.00                 O  
ATOM    317  N   ALA    70     -10.716  -7.419 -15.732  1.00                 N  
ATOM    318  CA  ALA    70      -9.730  -8.254 -15.069  1.00                 C  
ATOM    319  C   ALA    70     -10.000  -8.250 -13.567  1.00                 C  
ATOM    320  O   ALA    70     -10.127  -7.190 -12.957  1.00                 O  
ATOM    321  CB  ALA    70      -8.325  -7.761 -15.376  1.00                 C  
ATOM    322  N   GLY    71     -10.099  -9.438 -12.982  1.00                 N  
ATOM    323  CA  GLY    71     -10.229  -9.571 -11.538  1.00                 C  
ATOM    324  C   GLY    71      -8.887  -9.997 -10.954  1.00                 C  
ATOM    325  O   GLY    71      -8.442 -11.125 -11.162  1.00                 O  
ATOM    326  N   PHE    72      -8.233  -9.078 -10.250  1.00                 N  
ATOM    327  CA  PHE    72      -6.934  -9.350  -9.638  1.00                 C  
ATOM    328  C   PHE    72      -7.099 -10.171  -8.367  1.00                 C  
ATOM    329  O   PHE    72      -8.143 -10.097  -7.720  1.00                 O  
ATOM    330  CB  PHE    72      -6.201  -8.042  -9.334  1.00                 C  
ATOM    331  CG  PHE    72      -5.713  -7.322 -10.558  1.00                 C  
ATOM    332  CZ  PHE    72      -4.807  -5.994 -12.825  1.00                 C  
ATOM    333  CD1 PHE    72      -6.041  -5.994 -10.774  1.00                 C  
ATOM    334  CE1 PHE    72      -5.592  -5.331 -11.901  1.00                 C  
ATOM    335  CD2 PHE    72      -4.926  -7.970 -11.493  1.00                 C  
ATOM    336  CE2 PHE    72      -4.478  -7.307 -12.619  1.00                 C  
ATOM    337  N   PRO    73      -6.064 -10.947  -8.001  1.00                 N  
ATOM    338  CA  PRO    73      -6.113 -11.736  -6.765  1.00                 C  
ATOM    339  C   PRO    73      -6.160 -10.808  -5.561  1.00                 C  
ATOM    340  O   PRO    73      -5.665  -9.681  -5.639  1.00                 O  
ATOM    341  CB  PRO    73      -4.827 -12.563  -6.803  1.00                 C  
ATOM    342  CD  PRO    73      -4.736 -11.075  -8.675  1.00                 C  
ATOM    343  CG  PRO    73      -3.889 -11.758  -7.638  1.00                 C  
ATOM    344  N   GLU    74      -6.736 -11.272  -4.459  1.00                 N  
ATOM    345  CA  GLU    74      -6.793 -10.452  -3.255  1.00                 C  
ATOM    346  C   GLU    74      -5.392 -10.091  -2.762  1.00                 C  
ATOM    347  O   GLU    74      -5.121  -8.937  -2.427  1.00                 O  
ATOM    348  CB  GLU    74      -7.566 -11.175  -2.150  1.00                 C  
ATOM    349  CD  GLU    74      -8.503 -11.111   0.194  1.00                 C  
ATOM    350  CG  GLU    74      -7.706 -10.376  -0.865  1.00                 C  
ATOM    351  OE1 GLU    74      -8.927 -12.256  -0.069  1.00                 O  
ATOM    352  OE2 GLU    74      -8.704 -10.541   1.288  1.00                 O  
ATOM    353  N   ALA    75      -4.504 -11.076  -2.735  1.00                 N  
ATOM    354  CA  ALA    75      -3.104 -10.828  -2.435  1.00                 C  
ATOM    355  C   ALA    75      -2.826  -9.986  -1.201  1.00                 C  
ATOM    356  O   ALA    75      -3.148 -10.382  -0.086  1.00                 O  
ATOM    357  CB  ALA    75      -2.421 -10.150  -3.613  1.00                 C  
ATOM    358  N   ASP    76      -2.233  -8.813  -1.412  1.00                 N  
ATOM    359  CA  ASP    76      -1.689  -8.009  -0.319  1.00                 C  
ATOM    360  C   ASP    76      -2.574  -6.824   0.036  1.00                 C  
ATOM    361  O   ASP    76      -2.697  -6.468   1.197  1.00                 O  
ATOM    362  CB  ASP    76      -0.289  -7.503  -0.671  1.00                 C  
ATOM    363  CG  ASP    76       0.722  -8.626  -0.797  1.00                 C  
ATOM    364  OD1 ASP    76       0.870  -9.403   0.170  1.00                 O  
ATOM    365  OD2 ASP    76       1.365  -8.730  -1.862  1.00                 O  
ATOM    366  N   PHE    77      -3.176  -6.208  -0.971  1.00                 N  
ATOM    367  CA  PHE    77      -3.928  -4.983  -0.754  1.00                 C  
ATOM    368  C   PHE    77      -5.366  -5.130  -1.244  1.00                 C  
ATOM    369  O   PHE    77      -5.633  -5.903  -2.168  1.00                 O  
ATOM    370  CB  PHE    77      -3.249  -3.806  -1.457  1.00                 C  
ATOM    371  CG  PHE    77      -1.889  -3.476  -0.912  1.00                 C  
ATOM    372  CZ  PHE    77       0.624  -2.861   0.102  1.00                 C  
ATOM    373  CD1 PHE    77      -0.762  -4.126  -1.383  1.00                 C  
ATOM    374  CE1 PHE    77       0.489  -3.822  -0.881  1.00                 C  
ATOM    375  CD2 PHE    77      -1.737  -2.516   0.073  1.00                 C  
ATOM    376  CE2 PHE    77      -0.486  -2.212   0.575  1.00                 C  
ATOM    377  N   GLN    78      -6.291  -4.399  -0.620  1.00                 N  
ATOM    378  CA  GLN    78      -7.673  -4.379  -1.089  1.00                 C  
ATOM    379  C   GLN    78      -7.755  -3.833  -2.512  1.00                 C  
ATOM    380  O   GLN    78      -7.025  -2.907  -2.875  1.00                 O  
ATOM    381  CB  GLN    78      -8.545  -3.543  -0.150  1.00                 C  
ATOM    382  CD  GLN    78     -10.865  -2.777   0.490  1.00                 C  
ATOM    383  CG  GLN    78     -10.024  -3.553  -0.503  1.00                 C  
ATOM    384  OE1 GLN    78     -10.386  -2.392   1.557  1.00                 O  
ATOM    385  NE2 GLN    78     -12.126  -2.545   0.142  1.00                 N  
ATOM    386  N   LEU    79      -8.655  -4.407  -3.304  1.00                 N  
ATOM    387  CA  LEU    79      -8.861  -4.002  -4.686  1.00                 C  
ATOM    388  C   LEU    79     -10.322  -4.212  -5.032  1.00                 C  
ATOM    389  O   LEU    79     -10.982  -5.053  -4.425  1.00                 O  
ATOM    390  CB  LEU    79      -7.943  -4.794  -5.619  1.00                 C  
ATOM    391  CG  LEU    79      -6.439  -4.603  -5.413  1.00                 C  
ATOM    392  CD1 LEU    79      -5.650  -5.588  -6.262  1.00                 C  
ATOM    393  CD2 LEU    79      -6.028  -3.176  -5.740  1.00                 C  
ATOM    394  N   VAL    80     -10.829  -3.471  -6.032  1.00                 N  
ATOM    395  CA  VAL    80     -12.205  -3.685  -6.484  1.00                 C  
ATOM    396  C   VAL    80     -12.407  -5.104  -6.984  1.00                 C  
ATOM    397  O   VAL    80     -11.447  -5.781  -7.366  1.00                 O  
ATOM    398  CB  VAL    80     -12.598  -2.686  -7.588  1.00                 C  
ATOM    399  CG1 VAL    80     -12.522  -1.259  -7.067  1.00                 C  
ATOM    400  CG2 VAL    80     -11.705  -2.860  -8.807  1.00                 C  
ATOM    401  N   ALA    81     -13.661  -5.540  -6.970  1.00                 N  
ATOM    402  CA  ALA    81     -14.057  -6.844  -7.489  1.00                 C  
ATOM    403  C   ALA    81     -13.457  -7.108  -8.878  1.00                 C  
ATOM    404  O   ALA    81     -12.916  -8.178  -9.142  1.00                 O  
ATOM    405  CB  ALA    81     -15.573  -6.951  -7.553  1.00                 C  
ATOM    406  N   GLY    82     -13.554  -6.122  -9.760  1.00                 N  
ATOM    407  CA  GLY    82     -12.989  -6.233 -11.100  1.00                 C  
ATOM    408  C   GLY    82     -12.754  -4.842 -11.668  1.00                 C  
ATOM    409  O   GLY    82     -13.339  -3.867 -11.198  1.00                 O  
ATOM    410  N   ASN    83     -11.910  -4.756 -12.691  1.00                 N  
ATOM    411  CA  ASN    83     -11.655  -3.485 -13.358  1.00                 C  
ATOM    412  C   ASN    83     -11.584  -3.651 -14.880  1.00                 C  
ATOM    413  O   ASN    83     -10.923  -4.560 -15.387  1.00                 O  
ATOM    414  CB  ASN    83     -10.366  -2.852 -12.831  1.00                 C  
ATOM    415  CG  ASN    83     -10.112  -1.475 -13.412  1.00                 C  
ATOM    416  OD1 ASN    83     -10.813  -1.038 -14.325  1.00                 O  
ATOM    417  ND2 ASN    83      -9.108  -0.787 -12.883  1.00                 N  
ATOM    418  N   LEU    84     -12.280  -2.777 -15.598  1.00                 N  
ATOM    419  CA  LEU    84     -12.198  -2.736 -17.054  1.00                 C  
ATOM    420  C   LEU    84     -10.764  -2.446 -17.468  1.00                 C  
ATOM    421  O   LEU    84     -10.183  -1.455 -17.030  1.00                 O  
ATOM    422  CB  LEU    84     -13.156  -1.683 -17.615  1.00                 C  
ATOM    423  CG  LEU    84     -13.240  -1.587 -19.140  1.00                 C  
ATOM    424  CD1 LEU    84     -13.844  -2.854 -19.726  1.00                 C  
ATOM    425  CD2 LEU    84     -14.053  -0.371 -19.558  1.00                 C  
ATOM    426  N   GLN    85     -10.189  -3.298 -18.309  1.00                 N  
ATOM    427  CA  GLN    85      -8.832  -3.058 -18.800  1.00                 C  
ATOM    428  C   GLN    85      -8.765  -2.917 -20.319  1.00                 C  
ATOM    429  O   GLN    85      -7.813  -2.348 -20.849  1.00                 O  
ATOM    430  CB  GLN    85      -7.896  -4.186 -18.360  1.00                 C  
ATOM    431  CD  GLN    85      -7.160  -3.112 -16.196  1.00                 C  
ATOM    432  CG  GLN    85      -7.769  -4.335 -16.853  1.00                 C  
ATOM    433  OE1 GLN    85      -6.083  -2.658 -16.583  1.00                 O  
ATOM    434  NE2 GLN    85      -7.850  -2.573 -15.197  1.00                 N  
ATOM    435  N   ALA    86      -9.761  -3.457 -21.016  1.00                 N  
ATOM    436  CA  ALA    86      -9.829  -3.337 -22.470  1.00                 C  
ATOM    437  C   ALA    86     -11.274  -3.384 -22.939  1.00                 C  
ATOM    438  O   ALA    86     -12.162  -3.809 -22.199  1.00                 O  
ATOM    439  CB  ALA    86      -9.018  -4.441 -23.132  1.00                 C  
ATOM    440  N   THR    87     -11.502  -2.947 -24.173  1.00                 N  
ATOM    441  CA  THR    87     -12.824  -3.022 -24.779  1.00                 C  
ATOM    442  C   THR    87     -12.726  -2.939 -26.292  1.00                 C  
ATOM    443  O   THR    87     -11.706  -2.517 -26.838  1.00                 O  
ATOM    444  CB  THR    87     -13.748  -1.905 -24.259  1.00                 C  
ATOM    445  OG1 THR    87     -15.080  -2.119 -24.741  1.00                 O  
ATOM    446  CG2 THR    87     -13.267  -0.546 -24.746  1.00                 C  
ATOM    447  N   TRP    88     -13.801  -3.332 -26.964  1.00                 N  
ATOM    448  CA  TRP    88     -13.790  -3.454 -28.412  1.00                 C  
ATOM    449  C   TRP    88     -15.202  -3.267 -28.948  1.00                 C  
ATOM    450  O   TRP    88     -16.180  -3.512 -28.241  1.00                 O  
ATOM    451  CB  TRP    88     -13.221  -4.811 -28.831  1.00                 C  
ATOM    452  CG  TRP    88     -13.111  -4.983 -30.315  1.00                 C  
ATOM    453  CD1 TRP    88     -14.022  -5.576 -31.141  1.00                 C  
ATOM    454  NE1 TRP    88     -13.575  -5.547 -32.440  1.00                 N  
ATOM    455  CD2 TRP    88     -12.028  -4.557 -31.151  1.00                 C  
ATOM    456  CE2 TRP    88     -12.351  -4.925 -32.470  1.00                 C  
ATOM    457  CH2 TRP    88     -10.331  -4.015 -33.285  1.00                 C  
ATOM    458  CZ2 TRP    88     -11.508  -4.658 -33.547  1.00                 C  
ATOM    459  CE3 TRP    88     -10.817  -3.900 -30.912  1.00                 C  
ATOM    460  CZ3 TRP    88      -9.984  -3.638 -31.983  1.00                 C  
ATOM    461  N   GLU    89     -15.305  -2.820 -30.195  1.00                 N  
ATOM    462  CA  GLU    89     -16.594  -2.771 -30.866  1.00                 C  
ATOM    463  C   GLU    89     -16.447  -3.328 -32.267  1.00                 C  
ATOM    464  O   GLU    89     -15.608  -2.881 -33.051  1.00                 O  
ATOM    465  CB  GLU    89     -17.128  -1.338 -30.896  1.00                 C  
ATOM    466  CD  GLU    89     -17.960   0.660 -29.592  1.00                 C  
ATOM    467  CG  GLU    89     -17.421  -0.756 -29.522  1.00                 C  
ATOM    468  OE1 GLU    89     -18.017   1.219 -30.707  1.00                 O  
ATOM    469  OE2 GLU    89     -18.325   1.209 -28.532  1.00                 O  
ATOM    470  N   ARG    90     -17.123  -2.639 -33.189  1.00                 N  
ATOM    471  CA  ARG    90     -16.971  -2.905 -34.612  1.00                 C  
ATOM    472  C   ARG    90     -17.499  -4.204 -35.217  1.00                 C  
ATOM    473  O   ARG    90     -16.827  -4.871 -36.009  1.00                 O  
ATOM    474  CB  ARG    90     -15.495  -2.858 -35.011  1.00                 C  
ATOM    475  CD  ARG    90     -13.385  -1.518 -35.243  1.00                 C  
ATOM    476  NE  ARG    90     -12.730  -0.232 -35.018  1.00                 N  
ATOM    477  CG  ARG    90     -14.830  -1.512 -34.772  1.00                 C  
ATOM    478  CZ  ARG    90     -11.453   0.015 -35.294  1.00                 C  
ATOM    479  NH1 ARG    90     -10.944   1.215 -35.055  1.00                 N  
ATOM    480  NH2 ARG    90     -10.690  -0.940 -35.807  1.00                 N  
ATOM    481  N   ILE    91     -18.716  -4.578 -34.847  1.00                 N  
ATOM    482  CA  ILE    91     -19.347  -5.752 -35.424  1.00                 C  
ATOM    483  C   ILE    91     -19.669  -5.308 -36.829  1.00                 C  
ATOM    484  O   ILE    91     -20.289  -4.265 -37.053  1.00                 O  
ATOM    485  CB  ILE    91     -20.574  -6.194 -34.605  1.00                 C  
ATOM    486  CD1 ILE    91     -19.171  -7.675 -33.075  1.00                 C  
ATOM    487  CG1 ILE    91     -20.163  -6.536 -33.171  1.00                 C  
ATOM    488  CG2 ILE    91     -21.278  -7.357 -35.285  1.00                 C  
ATOM    489  N   ALA    92     -19.254  -6.090 -37.806  1.00                 N  
ATOM    490  CA  ALA    92     -19.554  -5.750 -39.174  1.00                 C  
ATOM    491  C   ALA    92     -20.557  -6.747 -39.818  1.00                 C  
ATOM    492  O   ALA    92     -21.253  -7.498 -39.129  1.00                 O  
ATOM    493  CB  ALA    92     -18.278  -5.704 -40.001  1.00                 C  
ATOM    494  N   PRO    93     -20.630  -6.752 -41.148  1.00                 N  
ATOM    495  CA  PRO    93     -21.559  -7.619 -41.852  1.00                 C  
ATOM    496  C   PRO    93     -21.044  -8.985 -42.235  1.00                 C  
ATOM    497  O   PRO    93     -21.740  -9.779 -42.873  1.00                 O  
ATOM    498  CB  PRO    93     -21.904  -6.838 -43.122  1.00                 C  
ATOM    499  CD  PRO    93     -20.031  -5.703 -42.156  1.00                 C  
ATOM    500  CG  PRO    93     -20.648  -6.110 -43.465  1.00                 C  
ATOM    501  N   ASN    94     -19.811  -9.296 -41.857  1.00                 N  
ATOM    502  CA  ASN    94     -19.261 -10.599 -42.176  1.00                 C  
ATOM    503  C   ASN    94     -19.774 -11.617 -41.181  1.00                 C  
ATOM    504  O   ASN    94     -20.429 -11.279 -40.192  1.00                 O  
ATOM    505  CB  ASN    94     -17.732 -10.546 -42.190  1.00                 C  
ATOM    506  CG  ASN    94     -17.188  -9.725 -43.342  1.00                 C  
ATOM    507  OD1 ASN    94     -17.599  -9.897 -44.489  1.00                 O  
ATOM    508  ND2 ASN    94     -16.258  -8.826 -43.039  1.00                 N  
ATOM    509  N   THR    95     -19.487 -12.892 -41.423  1.00                 N  
ATOM    510  CA  THR    95     -19.902 -13.949 -40.514  1.00                 C  
ATOM    511  C   THR    95     -18.961 -13.991 -39.298  1.00                 C  
ATOM    512  O   THR    95     -17.888 -14.601 -39.313  1.00                 O  
ATOM    513  CB  THR    95     -19.922 -15.320 -41.215  1.00                 C  
ATOM    514  OG1 THR    95     -20.841 -15.285 -42.313  1.00                 O  
ATOM    515  CG2 THR    95     -20.363 -16.407 -40.246  1.00                 C  
ATOM    516  N   ASN    96     -19.366 -13.303 -38.233  1.00                 N  
ATOM    517  CA  ASN    96     -18.619 -13.218 -36.987  1.00                 C  
ATOM    518  C   ASN    96     -17.351 -12.386 -37.177  1.00                 C  
ATOM    519  O   ASN    96     -16.977 -12.047 -38.301  1.00                 O  
ATOM    520  CB  ASN    96     -18.282 -14.617 -36.468  1.00                 C  
ATOM    521  CG  ASN    96     -17.763 -14.601 -35.043  1.00                 C  
ATOM    522  OD1 ASN    96     -16.804 -13.895 -34.730  1.00                 O  
ATOM    523  ND2 ASN    96     -18.397 -15.380 -34.175  1.00                 N  
ATOM    524  N   VAL    97     -16.699 -12.053 -36.071  1.00                 N  
ATOM    525  CA  VAL    97     -15.448 -11.307 -36.115  1.00                 C  
ATOM    526  C   VAL    97     -14.547 -11.777 -34.983  1.00                 C  
ATOM    527  O   VAL    97     -15.011 -12.000 -33.866  1.00                 O  
ATOM    528  CB  VAL    97     -15.693  -9.789 -36.027  1.00                 C  
ATOM    529  CG1 VAL    97     -16.363  -9.433 -34.709  1.00                 C  
ATOM    530  CG2 VAL    97     -14.385  -9.029 -36.186  1.00                 C  
ATOM    531  N   SER    98     -13.264 -11.951 -35.275  1.00                 N  
ATOM    532  CA  SER    98     -12.315 -12.349 -34.248  1.00                 C  
ATOM    533  C   SER    98     -11.715 -11.112 -33.589  1.00                 C  
ATOM    534  O   SER    98     -11.164 -10.241 -34.263  1.00                 O  
ATOM    535  CB  SER    98     -11.217 -13.231 -34.846  1.00                 C  
ATOM    536  OG  SER    98     -10.226 -13.536 -33.880  1.00                 O  
ATOM    537  N   HIS    99     -11.850 -11.039 -32.268  1.00                 N  
ATOM    538  CA  HIS    99     -11.361  -9.908 -31.495  1.00                 C  
ATOM    539  C   HIS    99     -10.022 -10.241 -30.844  1.00                 C  
ATOM    540  O   HIS    99      -9.863 -11.299 -30.238  1.00                 O  
ATOM    541  CB  HIS    99     -12.384  -9.504 -30.431  1.00                 C  
ATOM    542  CG  HIS    99     -13.675  -8.998 -30.996  1.00                 C  
ATOM    543  ND1 HIS    99     -14.621  -8.353 -30.229  1.00                 N  
ATOM    544  CE1 HIS    99     -15.664  -8.019 -31.010  1.00                 C  
ATOM    545  CD2 HIS    99     -14.303  -8.994 -32.309  1.00                 C  
ATOM    546  NE2 HIS    99     -15.480  -8.401 -32.259  1.00                 N  
ATOM    547  N   SER   100      -9.057  -9.338 -30.983  1.00                 N  
ATOM    548  CA  SER   100      -7.738  -9.535 -30.398  1.00                 C  
ATOM    549  C   SER   100      -7.329  -8.292 -29.626  1.00                 C  
ATOM    550  O   SER   100      -7.112  -7.231 -30.207  1.00                 O  
ATOM    551  CB  SER   100      -6.713  -9.862 -31.486  1.00                 C  
ATOM    552  OG  SER   100      -5.414 -10.004 -30.937  1.00                 O  
ATOM    553  N   VAL   101      -7.227  -8.425 -28.310  1.00                 N  
ATOM    554  CA  VAL   101      -6.889  -7.294 -27.462  1.00                 C  
ATOM    555  C   VAL   101      -5.632  -7.578 -26.650  1.00                 C  
ATOM    556  O   VAL   101      -5.475  -8.662 -26.087  1.00                 O  
ATOM    557  CB  VAL   101      -8.050  -6.929 -26.518  1.00                 C  
ATOM    558  CG1 VAL   101      -9.267  -6.487 -27.316  1.00                 C  
ATOM    559  CG2 VAL   101      -8.397  -8.107 -25.620  1.00                 C  
ATOM    560  N   ILE   102      -4.735  -6.600 -26.597  1.00                 N  
ATOM    561  CA  ILE   102      -3.510  -6.743 -25.824  1.00                 C  
ATOM    562  C   ILE   102      -3.451  -5.728 -24.691  1.00                 C  
ATOM    563  O   ILE   102      -3.763  -4.550 -24.877  1.00                 O  
ATOM    564  CB  ILE   102      -2.261  -6.603 -26.714  1.00                 C  
ATOM    565  CD1 ILE   102      -1.180  -7.502 -28.840  1.00                 C  
ATOM    566  CG1 ILE   102      -2.239  -7.702 -27.779  1.00                 C  
ATOM    567  CG2 ILE   102      -0.999  -6.611 -25.866  1.00                 C  
ATOM    568  N   VAL   103      -3.057  -6.205 -23.515  1.00                 N  
ATOM    569  CA  VAL   103      -2.972  -5.378 -22.322  1.00                 C  
ATOM    570  C   VAL   103      -1.577  -5.503 -21.726  1.00                 C  
ATOM    571  O   VAL   103      -1.170  -6.589 -21.306  1.00                 O  
ATOM    572  CB  VAL   103      -4.046  -5.766 -21.289  1.00                 C  
ATOM    573  CG1 VAL   103      -3.926  -4.899 -20.045  1.00                 C  
ATOM    574  CG2 VAL   103      -5.436  -5.644 -21.894  1.00                 C  
ATOM    575  N   ARG   104      -0.833  -4.391 -21.699  1.00                 N  
ATOM    576  CA  ARG   104       0.512  -4.362 -21.109  1.00                 C  
ATOM    577  C   ARG   104       0.463  -4.664 -19.609  1.00                 C  
ATOM    578  O   ARG   104      -0.460  -4.224 -18.922  1.00                 O  
ATOM    579  CB  ARG   104       1.174  -3.004 -21.350  1.00                 C  
ATOM    580  CD  ARG   104       2.204  -1.383 -22.966  1.00                 C  
ATOM    581  NE  ARG   104       2.565  -1.115 -24.356  1.00                 N  
ATOM    582  CG  ARG   104       1.551  -2.746 -22.799  1.00                 C  
ATOM    583  CZ  ARG   104       3.168  -0.006 -24.771  1.00                 C  
ATOM    584  NH1 ARG   104       3.458   0.151 -26.055  1.00                 N  
ATOM    585  NH2 ARG   104       3.480   0.945 -23.900  1.00                 N  
ATOM    586  N   PRO   105       1.439  -5.417 -19.113  1.00                 N  
ATOM    587  CA  PRO   105       1.425  -5.877 -17.724  1.00                 C  
ATOM    588  C   PRO   105       1.261  -4.731 -16.725  1.00                 C  
ATOM    589  O   PRO   105       0.590  -4.876 -15.697  1.00                 O  
ATOM    590  CB  PRO   105       2.781  -6.563 -17.548  1.00                 C  
ATOM    591  CD  PRO   105       2.705  -5.736 -19.792  1.00                 C  
ATOM    592  CG  PRO   105       3.630  -5.998 -18.637  1.00                 C  
ATOM    593  N   LEU   106       1.853  -3.586 -17.047  1.00                 N  
ATOM    594  CA  LEU   106       1.765  -2.393 -16.210  1.00                 C  
ATOM    595  C   LEU   106       0.325  -1.981 -15.895  1.00                 C  
ATOM    596  O   LEU   106       0.034  -1.510 -14.795  1.00                 O  
ATOM    597  CB  LEU   106       2.483  -1.217 -16.876  1.00                 C  
ATOM    598  CG  LEU   106       2.474   0.106 -16.107  1.00                 C  
ATOM    599  CD1 LEU   106       3.171  -0.049 -14.763  1.00                 C  
ATOM    600  CD2 LEU   106       3.136   1.206 -16.922  1.00                 C  
ATOM    601  N   SER   107      -0.570  -2.146 -16.867  1.00                 N  
ATOM    602  CA  SER   107      -1.964  -1.746 -16.694  1.00                 C  
ATOM    603  C   SER   107      -2.667  -2.601 -15.648  1.00                 C  
ATOM    604  O   SER   107      -3.778  -2.279 -15.218  1.00                 O  
ATOM    605  CB  SER   107      -2.715  -1.832 -18.024  1.00                 C  
ATOM    606  OG  SER   107      -2.833  -3.176 -18.458  1.00                 O  
ATOM    607  N   SER   108      -2.023  -3.690 -15.242  1.00                 N  
ATOM    608  CA  SER   108      -2.607  -4.592 -14.251  1.00                 C  
ATOM    609  C   SER   108      -2.367  -4.130 -12.812  1.00                 C  
ATOM    610  O   SER   108      -2.957  -4.676 -11.878  1.00                 O  
ATOM    611  CB  SER   108      -2.052  -6.008 -14.422  1.00                 C  
ATOM    612  OG  SER   108      -2.432  -6.557 -15.672  1.00                 O  
ATOM    613  N   GLY   109      -1.506  -3.129 -12.637  1.00                 N  
ATOM    614  CA  GLY   109      -1.069  -2.708 -11.301  1.00                 C  
ATOM    615  C   GLY   109      -2.146  -2.035 -10.456  1.00                 C  
ATOM    616  O   GLY   109      -3.107  -1.462 -10.978  1.00                 O  
ATOM    617  N   TYR   110      -1.972  -2.130  -9.139  1.00                 N  
ATOM    618  CA  TYR   110      -2.692  -1.297  -8.190  1.00                 C  
ATOM    619  C   TYR   110      -1.659  -0.412  -7.519  1.00                 C  
ATOM    620  O   TYR   110      -0.479  -0.764  -7.468  1.00                 O  
ATOM    621  CB  TYR   110      -3.458  -2.164  -7.189  1.00                 C  
ATOM    622  CG  TYR   110      -2.571  -3.037  -6.330  1.00                 C  
ATOM    623  OH  TYR   110      -0.130  -5.426  -3.959  1.00                 O  
ATOM    624  CZ  TYR   110      -0.937  -4.637  -4.745  1.00                 C  
ATOM    625  CD1 TYR   110      -2.075  -2.574  -5.118  1.00                 C  
ATOM    626  CE1 TYR   110      -1.264  -3.365  -4.327  1.00                 C  
ATOM    627  CD2 TYR   110      -2.231  -4.322  -6.735  1.00                 C  
ATOM    628  CE2 TYR   110      -1.421  -5.127  -5.957  1.00                 C  
ATOM    629  N   TYR   111      -2.094   0.735  -7.009  1.00                 N  
ATOM    630  CA  TYR   111      -1.180   1.673  -6.367  1.00                 C  
ATOM    631  C   TYR   111      -1.309   1.573  -4.849  1.00                 C  
ATOM    632  O   TYR   111      -2.378   1.829  -4.297  1.00                 O  
ATOM    633  CB  TYR   111      -1.459   3.101  -6.840  1.00                 C  
ATOM    634  CG  TYR   111      -1.134   3.339  -8.297  1.00                 C  
ATOM    635  OH  TYR   111      -0.237   3.975 -12.307  1.00                 O  
ATOM    636  CZ  TYR   111      -0.534   3.766 -10.980  1.00                 C  
ATOM    637  CD1 TYR   111      -0.749   2.288  -9.120  1.00                 C  
ATOM    638  CE1 TYR   111      -0.451   2.496 -10.454  1.00                 C  
ATOM    639  CD2 TYR   111      -1.212   4.613  -8.845  1.00                 C  
ATOM    640  CE2 TYR   111      -0.917   4.839 -10.176  1.00                 C  
ATOM    641  N   ASN   112      -0.159   1.523  -4.154  1.00                 N  
ATOM    642  CA  ASN   112      -0.158   1.465  -2.690  1.00                 C  
ATOM    643  C   ASN   112       0.462   2.765  -2.211  1.00                 C  
ATOM    644  O   ASN   112       1.454   3.242  -2.768  1.00                 O  
ATOM    645  CB  ASN   112       0.594   0.224  -2.203  1.00                 C  
ATOM    646  CG  ASN   112      -0.104  -1.066  -2.586  1.00                 C  
ATOM    647  OD1 ASN   112      -1.321  -1.189  -2.450  1.00                 O  
ATOM    648  ND2 ASN   112       0.668  -2.035  -3.066  1.00                 N  
ATOM    649  N   PHE   113      -0.100   3.369  -1.175  1.00                 N  
ATOM    650  CA  PHE   113       0.464   4.618  -0.704  1.00                 C  
ATOM    651  C   PHE   113       1.412   4.403   0.464  1.00                 C  
ATOM    652  O   PHE   113       1.245   3.512   1.301  1.00                 O  
ATOM    653  CB  PHE   113      -0.647   5.587  -0.296  1.00                 C  
ATOM    654  CG  PHE   113      -1.505   5.086   0.830  1.00                 C  
ATOM    655  CZ  PHE   113      -3.098   4.156   2.910  1.00                 C  
ATOM    656  CD1 PHE   113      -1.140   5.304   2.148  1.00                 C  
ATOM    657  CE1 PHE   113      -1.930   4.843   3.184  1.00                 C  
ATOM    658  CD2 PHE   113      -2.677   4.397   0.573  1.00                 C  
ATOM    659  CE2 PHE   113      -3.467   3.936   1.609  1.00                 C  
ATOM    660  N   THR   114       2.434   5.250   0.516  1.00                 N  
ATOM    661  CA  THR   114       3.449   5.232   1.560  1.00                 C  
ATOM    662  C   THR   114       3.968   6.656   1.611  1.00                 C  
ATOM    663  O   THR   114       4.646   7.130   0.695  1.00                 O  
ATOM    664  CB  THR   114       4.553   4.202   1.256  1.00                 C  
ATOM    665  OG1 THR   114       3.974   2.897   1.140  1.00                 O  
ATOM    666  CG2 THR   114       5.583   4.180   2.375  1.00                 C  
ATOM    667  N   ALA   115       3.659   7.368   2.687  1.00                 N  
ATOM    668  CA  ALA   115       4.085   8.750   2.772  1.00                 C  
ATOM    669  C   ALA   115       3.380   9.426   1.615  1.00                 C  
ATOM    670  O   ALA   115       2.247   9.081   1.269  1.00                 O  
ATOM    671  CB  ALA   115       5.602   8.842   2.704  1.00                 C  
ATOM    672  N   ALA   116       4.022  10.404   0.983  1.00                 N  
ATOM    673  CA  ALA   116       3.410  11.081  -0.156  1.00                 C  
ATOM    674  C   ALA   116       3.870  10.402  -1.444  1.00                 C  
ATOM    675  O   ALA   116       4.223  11.047  -2.436  1.00                 O  
ATOM    676  CB  ALA   116       3.772  12.558  -0.152  1.00                 C  
ATOM    677  N   GLU   117       3.867   9.074  -1.430  1.00                 N  
ATOM    678  CA  GLU   117       4.301   8.309  -2.587  1.00                 C  
ATOM    679  C   GLU   117       3.381   7.125  -2.893  1.00                 C  
ATOM    680  O   GLU   117       3.010   6.346  -2.010  1.00                 O  
ATOM    681  CB  GLU   117       5.729   7.797  -2.386  1.00                 C  
ATOM    682  CD  GLU   117       7.727   6.605  -3.369  1.00                 C  
ATOM    683  CG  GLU   117       6.286   7.031  -3.574  1.00                 C  
ATOM    684  OE1 GLU   117       8.299   6.937  -2.310  1.00                 O  
ATOM    685  OE2 GLU   117       8.283   5.938  -4.267  1.00                 O  
ATOM    686  N   VAL   118       3.003   6.978  -4.159  1.00                 N  
ATOM    687  CA  VAL   118       2.149   5.863  -4.564  1.00                 C  
ATOM    688  C   VAL   118       2.946   4.930  -5.466  1.00                 C  
ATOM    689  O   VAL   118       3.479   5.328  -6.505  1.00                 O  
ATOM    690  CB  VAL   118       0.874   6.357  -5.273  1.00                 C  
ATOM    691  CG1 VAL   118       0.021   5.179  -5.717  1.00                 C  
ATOM    692  CG2 VAL   118       0.081   7.280  -4.360  1.00                 C  
ATOM    693  N   SER   119       3.036   3.663  -5.074  1.00                 N  
ATOM    694  CA  SER   119       3.787   2.672  -5.829  1.00                 C  
ATOM    695  C   SER   119       2.911   1.683  -6.576  1.00                 C  
ATOM    696  O   SER   119       2.027   1.033  -6.012  1.00                 O  
ATOM    697  CB  SER   119       4.727   1.894  -4.906  1.00                 C  
ATOM    698  OG  SER   119       5.393   0.860  -5.609  1.00                 O  
ATOM    699  N   TYR   120       3.234   1.554  -7.923  1.00                 N  
ATOM    700  CA  TYR   120       2.364   0.679  -8.685  1.00                 C  
ATOM    701  C   TYR   120       2.892  -0.743  -8.535  1.00                 C  
ATOM    702  O   TYR   120       4.088  -0.994  -8.699  1.00                 O  
ATOM    703  CB  TYR   120       2.313   1.118 -10.150  1.00                 C  
ATOM    704  CG  TYR   120       1.623   2.445 -10.368  1.00                 C  
ATOM    705  OH  TYR   120      -0.272   6.100 -10.952  1.00                 O  
ATOM    706  CZ  TYR   120       0.355   4.891 -10.760  1.00                 C  
ATOM    707  CD1 TYR   120       1.479   3.352  -9.325  1.00                 C  
ATOM    708  CE1 TYR   120       0.850   4.567  -9.515  1.00                 C  
ATOM    709  CD2 TYR   120       1.118   2.788 -11.616  1.00                 C  
ATOM    710  CE2 TYR   120       0.486   3.999 -11.824  1.00                 C  
ATOM    711  N   SER   121       2.004  -1.674  -8.213  1.00                 N  
ATOM    712  CA  SER   121       2.412  -3.051  -7.989  1.00                 C  
ATOM    713  C   SER   121       1.525  -4.017  -8.756  1.00                 C  
ATOM    714  O   SER   121       0.300  -3.981  -8.635  1.00                 O  
ATOM    715  CB  SER   121       2.381  -3.383  -6.496  1.00                 C  
ATOM    716  OG  SER   121       2.715  -4.741  -6.268  1.00                 O  
ATOM    717  N   ALA   122       2.147  -4.865  -9.566  1.00                 N  
ATOM    718  CA  ALA   122       1.438  -5.994 -10.146  1.00                 C  
ATOM    719  C   ALA   122       1.767  -7.221  -9.308  1.00                 C  
ATOM    720  O   ALA   122       2.880  -7.749  -9.369  1.00                 O  
ATOM    721  CB  ALA   122       1.833  -6.176 -11.604  1.00                 C  
ATOM    722  N   GLY   123       0.802  -7.655  -8.507  1.00                 N  
ATOM    723  CA  GLY   123       1.016  -8.771  -7.595  1.00                 C  
ATOM    724  C   GLY   123       1.051 -10.100  -8.336  1.00                 C  
ATOM    725  O   GLY   123       0.351 -10.287  -9.330  1.00                 O  
ATOM    726  N   GLU   124       1.882 -11.017  -7.856  1.00                 N  
ATOM    727  CA  GLU   124       1.910 -12.367  -8.395  1.00                 C  
ATOM    728  C   GLU   124       0.611 -13.061  -8.014  1.00                 C  
ATOM    729  O   GLU   124      -0.058 -12.655  -7.067  1.00                 O  
ATOM    730  CB  GLU   124       3.129 -13.128  -7.871  1.00                 C  
ATOM    731  CD  GLU   124       3.527 -12.329  -5.508  1.00                 C  
ATOM    732  CG  GLU   124       3.059 -13.469  -6.391  1.00                 C  
ATOM    733  OE1 GLU   124       3.749 -11.220  -6.037  1.00                 O  
ATOM    734  OE2 GLU   124       3.672 -12.545  -4.286  1.00                 O  
ATOM    735  N   ASP   125       0.257 -14.109  -8.747  1.00                 N  
ATOM    736  CA  ASP   125      -0.953 -14.854  -8.454  1.00                 C  
ATOM    737  C   ASP   125      -1.844 -15.073  -9.665  1.00                 C  
ATOM    738  O   ASP   125      -1.478 -14.748 -10.798  1.00                 O  
ATOM    739  CB  ASP   125      -1.767 -14.148  -7.368  1.00                 C  
ATOM    740  CG  ASP   125      -1.096 -14.199  -6.010  1.00                 C  
ATOM    741  OD1 ASP   125      -0.154 -15.002  -5.843  1.00                 O  
ATOM    742  OD2 ASP   125      -1.512 -13.437  -5.113  1.00                 O  
ATOM    743  N   ALA   126      -3.027 -15.624  -9.424  1.00                 N  
ATOM    744  CA  ALA   126      -3.943 -15.944 -10.511  1.00                 C  
ATOM    745  C   ALA   126      -4.952 -14.827 -10.766  1.00                 C  
ATOM    746  O   ALA   126      -5.661 -14.402  -9.857  1.00                 O  
ATOM    747  CB  ALA   126      -4.684 -17.239 -10.216  1.00                 C  
ATOM    748  N   LYS   127      -5.007 -14.368 -12.013  1.00                 N  
ATOM    749  CA  LYS   127      -5.952 -13.343 -12.442  1.00                 C  
ATOM    750  C   LYS   127      -7.087 -13.970 -13.251  1.00                 C  
ATOM    751  O   LYS   127      -6.877 -14.943 -13.975  1.00                 O  
ATOM    752  CB  LYS   127      -5.239 -12.268 -13.265  1.00                 C  
ATOM    753  CD  LYS   127      -3.570 -10.395 -13.348  1.00                 C  
ATOM    754  CE  LYS   127      -2.531  -9.605 -12.569  1.00                 C  
ATOM    755  CG  LYS   127      -4.206 -11.472 -12.484  1.00                 C  
ATOM    756  NZ  LYS   127      -1.861  -8.582 -13.418  1.00                 N  
ATOM    757  N   LYS   128      -8.289 -13.414 -13.136  1.00                 N  
ATOM    758  CA  LYS   128      -9.402 -13.887 -13.949  1.00                 C  
ATOM    759  C   LYS   128      -9.710 -12.899 -15.066  1.00                 C  
ATOM    760  O   LYS   128      -9.831 -11.696 -14.834  1.00                 O  
ATOM    761  CB  LYS   128     -10.642 -14.111 -13.081  1.00                 C  
ATOM    762  CD  LYS   128     -13.027 -14.876 -12.916  1.00                 C  
ATOM    763  CE  LYS   128     -14.230 -15.406 -13.678  1.00                 C  
ATOM    764  CG  LYS   128     -11.842 -14.653 -13.841  1.00                 C  
ATOM    765  NZ  LYS   128     -15.405 -15.614 -12.787  1.00                 N  
ATOM    766  N   ARG   129      -9.822 -13.418 -16.280  1.00                 N  
ATOM    767  CA  ARG   129     -10.244 -12.618 -17.412  1.00                 C  
ATOM    768  C   ARG   129     -11.740 -12.827 -17.595  1.00                 C  
ATOM    769  O   ARG   129     -12.210 -13.961 -17.712  1.00                 O  
ATOM    770  CB  ARG   129      -9.457 -13.005 -18.665  1.00                 C  
ATOM    771  CD  ARG   129      -7.635 -11.301 -18.387  1.00                 C  
ATOM    772  NE  ARG   129      -7.976 -10.529 -19.580  1.00                 N  
ATOM    773  CG  ARG   129      -7.958 -12.777 -18.552  1.00                 C  
ATOM    774  CZ  ARG   129      -7.970  -9.202 -19.637  1.00                 C  
ATOM    775  NH1 ARG   129      -8.294  -8.586 -20.766  1.00                 N  
ATOM    776  NH2 ARG   129      -7.640  -8.493 -18.566  1.00                 N  
ATOM    777  N   GLN   130     -12.480 -11.727 -17.592  1.00                 N  
ATOM    778  CA  GLN   130     -13.930 -11.761 -17.709  1.00                 C  
ATOM    779  C   GLN   130     -14.362 -10.937 -18.921  1.00                 C  
ATOM    780  O   GLN   130     -14.260  -9.711 -18.916  1.00                 O  
ATOM    781  CB  GLN   130     -14.583 -11.236 -16.429  1.00                 C  
ATOM    782  CD  GLN   130     -14.964 -11.531 -13.949  1.00                 C  
ATOM    783  CG  GLN   130     -14.301 -12.081 -15.197  1.00                 C  
ATOM    784  OE1 GLN   130     -15.014 -12.198 -12.916  1.00                 O  
ATOM    785  NE2 GLN   130     -15.476 -10.309 -14.042  1.00                 N  
ATOM    786  N   VAL   131     -14.824 -11.611 -19.969  1.00                 N  
ATOM    787  CA  VAL   131     -15.270 -10.915 -21.175  1.00                 C  
ATOM    788  C   VAL   131     -16.785 -10.770 -21.131  1.00                 C  
ATOM    789  O   VAL   131     -17.508 -11.769 -21.128  1.00                 O  
ATOM    790  CB  VAL   131     -14.824 -11.654 -22.451  1.00                 C  
ATOM    791  CG1 VAL   131     -15.333 -10.933 -23.689  1.00                 C  
ATOM    792  CG2 VAL   131     -13.309 -11.783 -22.490  1.00                 C  
ATOM    793  N   GLY   132     -17.261  -9.529 -21.078  1.00                 N  
ATOM    794  CA  GLY   132     -18.679  -9.277 -20.883  1.00                 C  
ATOM    795  C   GLY   132     -19.391  -8.464 -21.953  1.00                 C  
ATOM    796  O   GLY   132     -18.769  -7.738 -22.729  1.00                 O  
ATOM    797  N   TYR   133     -20.712  -8.609 -21.995  1.00                 N  
ATOM    798  CA  TYR   133     -21.566  -7.761 -22.819  1.00                 C  
ATOM    799  C   TYR   133     -22.004  -6.591 -21.946  1.00                 C  
ATOM    800  O   TYR   133     -22.659  -5.654 -22.406  1.00                 O  
ATOM    801  CB  TYR   133     -22.754  -8.560 -23.358  1.00                 C  
ATOM    802  CG  TYR   133     -22.368  -9.649 -24.334  1.00                 C  
ATOM    803  OH  TYR   133     -21.313 -12.654 -27.006  1.00                 O  
ATOM    804  CZ  TYR   133     -21.661 -11.659 -26.123  1.00                 C  
ATOM    805  CD1 TYR   133     -22.674 -10.978 -24.073  1.00                 C  
ATOM    806  CE1 TYR   133     -22.325 -11.980 -24.959  1.00                 C  
ATOM    807  CD2 TYR   133     -21.699  -9.344 -25.512  1.00                 C  
ATOM    808  CE2 TYR   133     -21.342 -10.332 -26.409  1.00                 C  
ATOM    809  N   THR   134     -21.640  -6.687 -20.668  1.00                 N  
ATOM    810  CA  THR   134     -21.744  -5.601 -19.702  1.00                 C  
ATOM    811  C   THR   134     -20.907  -6.002 -18.489  1.00                 C  
ATOM    812  O   THR   134     -20.344  -7.098 -18.447  1.00                 O  
ATOM    813  CB  THR   134     -23.209  -5.328 -19.315  1.00                 C  
ATOM    814  OG1 THR   134     -23.289  -4.111 -18.562  1.00                 O  
ATOM    815  CG2 THR   134     -23.756  -6.464 -18.464  1.00                 C  
ATOM    816  N   SER   135     -20.830  -5.130 -17.493  1.00                 N  
ATOM    817  CA  SER   135     -20.026  -5.442 -16.314  1.00                 C  
ATOM    818  C   SER   135     -20.608  -6.613 -15.515  1.00                 C  
ATOM    819  O   SER   135     -19.912  -7.214 -14.702  1.00                 O  
ATOM    820  CB  SER   135     -19.903  -4.214 -15.409  1.00                 C  
ATOM    821  OG  SER   135     -21.151  -3.885 -14.824  1.00                 O  
ATOM    822  N   SER   136     -21.875  -6.945 -15.762  1.00                 N  
ATOM    823  CA  SER   136     -22.548  -8.005 -15.014  1.00                 C  
ATOM    824  C   SER   136     -23.080  -9.125 -15.904  1.00                 C  
ATOM    825  O   SER   136     -23.773 -10.030 -15.436  1.00                 O  
ATOM    826  CB  SER   136     -23.705  -7.431 -14.194  1.00                 C  
ATOM    827  OG  SER   136     -23.237  -6.498 -13.235  1.00                 O  
ATOM    828  N   PRO   137     -22.757  -9.056 -17.189  1.00                 N  
ATOM    829  CA  PRO   137     -23.143 -10.093 -18.133  1.00                 C  
ATOM    830  C   PRO   137     -21.886 -10.663 -18.768  1.00                 C  
ATOM    831  O   PRO   137     -21.574 -10.381 -19.927  1.00                 O  
ATOM    832  CB  PRO   137     -24.032  -9.363 -19.142  1.00                 C  
ATOM    833  CD  PRO   137     -23.431  -7.736 -17.493  1.00                 C  
ATOM    834  CG  PRO   137     -24.547  -8.178 -18.397  1.00                 C  
ATOM    835  N   GLY   138     -21.155 -11.452 -17.990  1.00                 N  
ATOM    836  CA  GLY   138     -19.893 -12.024 -18.442  1.00                 C  
ATOM    837  C   GLY   138     -20.137 -13.238 -19.330  1.00                 C  
ATOM    838  O   GLY   138     -20.781 -14.207 -18.922  1.00                 O  
ATOM    839  N   GLU   139     -19.623 -13.168 -20.550  1.00                 N  
ATOM    840  CA  GLU   139     -19.878 -14.188 -21.551  1.00                 C  
ATOM    841  C   GLU   139     -18.779 -15.238 -21.571  1.00                 C  
ATOM    842  O   GLU   139     -19.040 -16.410 -21.839  1.00                 O  
ATOM    843  CB  GLU   139     -20.017 -13.555 -22.937  1.00                 C  
ATOM    844  CD  GLU   139     -21.709 -15.187 -23.863  1.00                 C  
ATOM    845  CG  GLU   139     -20.346 -14.547 -24.042  1.00                 C  
ATOM    846  OE1 GLU   139     -22.536 -14.624 -23.115  1.00                 O  
ATOM    847  OE2 GLU   139     -21.950 -16.251 -24.472  1.00                 O  
ATOM    848  N   GLY   140     -17.551 -14.816 -21.291  1.00                 N  
ATOM    849  CA  GLY   140     -16.417 -15.736 -21.310  1.00                 C  
ATOM    850  C   GLY   140     -15.475 -15.490 -20.132  1.00                 C  
ATOM    851  O   GLY   140     -15.225 -14.345 -19.748  1.00                 O  
ATOM    852  N   GLY   141     -14.964 -16.574 -19.558  1.00                 N  
ATOM    853  CA  GLY   141     -14.040 -16.484 -18.435  1.00                 C  
ATOM    854  C   GLY   141     -12.819 -17.360 -18.656  1.00                 C  
ATOM    855  O   GLY   141     -12.920 -18.483 -19.152  1.00                 O  
ATOM    856  N   ILE   142     -11.663 -16.830 -18.284  1.00                 N  
ATOM    857  CA  ILE   142     -10.424 -17.576 -18.328  1.00                 C  
ATOM    858  C   ILE   142      -9.507 -17.062 -17.241  1.00                 C  
ATOM    859  O   ILE   142      -9.824 -16.087 -16.561  1.00                 O  
ATOM    860  CB  ILE   142      -9.755 -17.477 -19.711  1.00                 C  
ATOM    861  CD1 ILE   142      -9.167 -19.951 -19.891  1.00                 C  
ATOM    862  CG1 ILE   142      -8.652 -18.530 -19.847  1.00                 C  
ATOM    863  CG2 ILE   142      -9.228 -16.070 -19.949  1.00                 C  
ATOM    864  N   VAL   143      -8.369 -17.716 -17.066  1.00                 N  
ATOM    865  CA  VAL   143      -7.404 -17.262 -16.080  1.00                 C  
ATOM    866  C   VAL   143      -6.017 -17.207 -16.688  1.00                 C  
ATOM    867  O   VAL   143      -5.737 -17.861 -17.690  1.00                 O  
ATOM    868  CB  VAL   143      -7.403 -18.166 -14.833  1.00                 C  
ATOM    869  CG1 VAL   143      -8.768 -18.149 -14.162  1.00                 C  
ATOM    870  CG2 VAL   143      -7.006 -19.586 -15.206  1.00                 C  
ATOM    871  N   ASN   144      -5.158 -16.405 -16.076  1.00                 N  
ATOM    872  CA  ASN   144      -3.730 -16.471 -16.336  1.00                 C  
ATOM    873  C   ASN   144      -3.016 -16.218 -15.022  1.00                 C  
ATOM    874  O   ASN   144      -3.644 -15.851 -14.028  1.00                 O  
ATOM    875  CB  ASN   144      -3.336 -15.468 -17.422  1.00                 C  
ATOM    876  CG  ASN   144      -3.579 -14.031 -17.003  1.00                 C  
ATOM    877  OD1 ASN   144      -2.895 -13.506 -16.125  1.00                 O  
ATOM    878  ND2 ASN   144      -4.557 -13.390 -17.632  1.00                 N  
ATOM    879  N   PHE   145      -1.707 -16.411 -15.012  1.00                 N  
ATOM    880  CA  PHE   145      -0.948 -16.249 -13.785  1.00                 C  
ATOM    881  C   PHE   145       0.229 -15.303 -13.985  1.00                 C  
ATOM    882  O   PHE   145       0.893 -15.335 -15.015  1.00                 O  
ATOM    883  CB  PHE   145      -0.450 -17.605 -13.280  1.00                 C  
ATOM    884  CG  PHE   145      -1.552 -18.558 -12.917  1.00                 C  
ATOM    885  CZ  PHE   145      -3.592 -20.321 -12.240  1.00                 C  
ATOM    886  CD1 PHE   145      -2.084 -19.417 -13.864  1.00                 C  
ATOM    887  CE1 PHE   145      -3.098 -20.295 -13.530  1.00                 C  
ATOM    888  CD2 PHE   145      -2.058 -18.597 -11.630  1.00                 C  
ATOM    889  CE2 PHE   145      -3.072 -19.475 -11.296  1.00                 C  
ATOM    890  N   LYS   146       0.463 -14.447 -12.999  1.00                 N  
ATOM    891  CA  LYS   146       1.668 -13.637 -12.964  1.00                 C  
ATOM    892  C   LYS   146       2.639 -14.313 -12.009  1.00                 C  
ATOM    893  O   LYS   146       2.360 -14.450 -10.813  1.00                 O  
ATOM    894  CB  LYS   146       1.339 -12.206 -12.534  1.00                 C  
ATOM    895  CD  LYS   146       2.129  -9.854 -12.158  1.00                 C  
ATOM    896  CE  LYS   146       3.338  -8.938 -12.056  1.00                 C  
ATOM    897  CG  LYS   146       2.540 -11.274 -12.509  1.00                 C  
ATOM    898  NZ  LYS   146       4.075  -8.845 -13.347  1.00                 N  
ATOM    899  N   GLU   147       3.767 -14.767 -12.540  1.00                 N  
ATOM    900  CA  GLU   147       4.709 -15.538 -11.749  1.00                 C  
ATOM    901  C   GLU   147       5.591 -14.669 -10.879  1.00                 C  
ATOM    902  O   GLU   147       6.014 -15.077  -9.798  1.00                 O  
ATOM    903  CB  GLU   147       5.590 -16.401 -12.655  1.00                 C  
ATOM    904  CD  GLU   147       5.742 -18.336 -14.272  1.00                 C  
ATOM    905  CG  GLU   147       4.843 -17.520 -13.363  1.00                 C  
ATOM    906  OE1 GLU   147       6.909 -17.936 -14.468  1.00                 O  
ATOM    907  OE2 GLU   147       5.279 -19.375 -14.788  1.00                 O  
ATOM    908  N   PHE   148       5.863 -13.459 -11.352  1.00                 N  
ATOM    909  CA  PHE   148       6.805 -12.576 -10.681  1.00                 C  
ATOM    910  C   PHE   148       6.200 -11.202 -10.428  1.00                 C  
ATOM    911  O   PHE   148       5.737 -10.536 -11.354  1.00                 O  
ATOM    912  CB  PHE   148       8.087 -12.436 -11.504  1.00                 C  
ATOM    913  CG  PHE   148       8.819 -13.731 -11.711  1.00                 C  
ATOM    914  CZ  PHE   148      10.177 -16.126 -12.090  1.00                 C  
ATOM    915  CD1 PHE   148       8.494 -14.565 -12.767  1.00                 C  
ATOM    916  CE1 PHE   148       9.167 -15.756 -12.958  1.00                 C  
ATOM    917  CD2 PHE   148       9.832 -14.115 -10.851  1.00                 C  
ATOM    918  CE2 PHE   148      10.506 -15.307 -11.042  1.00                 C  
ATOM    919  N   ASN   149       6.208 -10.779  -9.169  1.00                 N  
ATOM    920  CA  ASN   149       5.726  -9.453  -8.822  1.00                 C  
ATOM    921  C   ASN   149       6.511  -8.379  -9.566  1.00                 C  
ATOM    922  O   ASN   149       7.738  -8.435  -9.652  1.00                 O  
ATOM    923  CB  ASN   149       5.804  -9.233  -7.310  1.00                 C  
ATOM    924  CG  ASN   149       5.143  -7.941  -6.874  1.00                 C  
ATOM    925  OD1 ASN   149       5.570  -6.853  -7.259  1.00                 O  
ATOM    926  ND2 ASN   149       4.094  -8.057  -6.067  1.00                 N  
ATOM    927  N   ARG   150       5.792  -7.403 -10.107  1.00                 N  
ATOM    928  CA  ARG   150       6.413  -6.276 -10.782  1.00                 C  
ATOM    929  C   ARG   150       6.088  -4.989 -10.045  1.00                 C  
ATOM    930  O   ARG   150       4.946  -4.764  -9.651  1.00                 O  
ATOM    931  CB  ARG   150       5.946  -6.199 -12.237  1.00                 C  
ATOM    932  CD  ARG   150       7.812  -7.458 -13.349  1.00                 C  
ATOM    933  NE  ARG   150       8.244  -6.351 -14.199  1.00                 N  
ATOM    934  CG  ARG   150       6.318  -7.414 -13.073  1.00                 C  
ATOM    935  CZ  ARG   150       9.512  -6.092 -14.501  1.00                 C  
ATOM    936  NH1 ARG   150       9.811  -5.064 -15.283  1.00                 N  
ATOM    937  NH2 ARG   150      10.479  -6.863 -14.020  1.00                 N  
ATOM    938  N   ARG   151       7.093  -4.145  -9.854  1.00                 N  
ATOM    939  CA  ARG   151       6.887  -2.877  -9.170  1.00                 C  
ATOM    940  C   ARG   151       7.316  -1.713 -10.057  1.00                 C  
ATOM    941  O   ARG   151       8.289  -1.817 -10.803  1.00                 O  
ATOM    942  CB  ARG   151       7.656  -2.850  -7.848  1.00                 C  
ATOM    943  CD  ARG   151       8.021  -3.829  -5.566  1.00                 C  
ATOM    944  NE  ARG   151       7.791  -2.584  -4.837  1.00                 N  
ATOM    945  CG  ARG   151       7.204  -3.899  -6.845  1.00                 C  
ATOM    946  CZ  ARG   151       8.505  -2.189  -3.787  1.00                 C  
ATOM    947  NH1 ARG   151       8.223  -1.041  -3.188  1.00                 N  
ATOM    948  NH2 ARG   151       9.498  -2.945  -3.340  1.00                 N  
ATOM    949  N   PHE   152       6.573  -0.612  -9.983  1.00                 N  
ATOM    950  CA  PHE   152       6.856   0.571 -10.791  1.00                 C  
ATOM    951  C   PHE   152       6.754   1.832  -9.943  1.00                 C  
ATOM    952  O   PHE   152       5.675   2.175  -9.460  1.00                 O  
ATOM    953  CB  PHE   152       5.898   0.649 -11.981  1.00                 C  
ATOM    954  CG  PHE   152       6.162   1.809 -12.897  1.00                 C  
ATOM    955  CZ  PHE   152       6.646   3.960 -14.590  1.00                 C  
ATOM    956  CD1 PHE   152       7.186   1.756 -13.827  1.00                 C  
ATOM    957  CE1 PHE   152       7.429   2.824 -14.670  1.00                 C  
ATOM    958  CD2 PHE   152       5.387   2.953 -12.830  1.00                 C  
ATOM    959  CE2 PHE   152       5.631   4.021 -13.673  1.00                 C  
ATOM    960  N   SER   153       7.875   2.523  -9.767  1.00                 N  
ATOM    961  CA  SER   153       7.884   3.780  -9.029  1.00                 C  
ATOM    962  C   SER   153       7.495   4.930  -9.953  1.00                 C  
ATOM    963  O   SER   153       8.050   5.064 -11.044  1.00                 O  
ATOM    964  CB  SER   153       9.260   4.027  -8.408  1.00                 C  
ATOM    965  OG  SER   153       9.313   5.292  -7.771  1.00                 O  
ATOM    966  N   PRO   154       6.535   5.762  -9.518  1.00                 N  
ATOM    967  CA  PRO   154       6.062   6.911 -10.300  1.00                 C  
ATOM    968  C   PRO   154       7.206   7.815 -10.758  1.00                 C  
ATOM    969  O   PRO   154       8.092   8.125  -9.960  1.00                 O  
ATOM    970  CB  PRO   154       5.129   7.653  -9.341  1.00                 C  
ATOM    971  CD  PRO   154       6.179   5.930  -8.053  1.00                 C  
ATOM    972  CG  PRO   154       5.663   7.340  -7.983  1.00                 C  
TER
