# Supplementary material for: Comparative Single-Cell Transcriptomics Reveals Novel Genes Involved in Bivalve Embryonic Shell Formation and Questions Ontogenetic Homology of Molluscan Shell Types
Source: Front Cell Dev Biol. 2022 Jun 9;10:883755. doi: 10.3389/fcell.2022.883755 (PMC9261976; doi:10.3389/fcell.2022.883755)
Supplement: Supplementary file 1 [file DataSheet1.ZIP › Supplementary_File1/s_f_2/b606be4a6ebeba63.final.pdb]

SSBOND   1 CYS    454    CYS    484
ATOM      1  N   GLY   174      11.362  65.941 -10.956  1.00                 N  
ATOM      2  CA  GLY   174      10.553  64.806 -10.496  1.00                 C  
ATOM      3  C   GLY   174      10.921  64.400  -9.065  1.00                 C  
ATOM      4  O   GLY   174      12.106  64.282  -8.758  1.00                 O  
ATOM      5  N   HIS   175       9.936  64.243  -8.188  1.00                 N  
ATOM      6  CA  HIS   175      10.229  63.899  -6.792  1.00                 C  
ATOM      7  C   HIS   175      10.659  62.437  -6.610  1.00                 C  
ATOM      8  O   HIS   175      10.238  61.548  -7.366  1.00                 O  
ATOM      9  CB  HIS   175       9.013  64.175  -5.906  1.00                 C  
ATOM     10  CG  HIS   175       7.853  63.266  -6.171  1.00                 C  
ATOM     11  ND1 HIS   175       7.030  63.410  -7.267  1.00                 N  
ATOM     12  CE1 HIS   175       6.086  62.453  -7.234  1.00                 C  
ATOM     13  CD2 HIS   175       7.266  62.111  -5.507  1.00                 C  
ATOM     14  NE2 HIS   175       6.221  61.670  -6.181  1.00                 N  
ATOM     15  N   ASP   176      11.493  62.213  -5.598  1.00                 N  
ATOM     16  CA  ASP   176      12.064  60.904  -5.283  1.00                 C  
ATOM     17  C   ASP   176      11.185  60.159  -4.272  1.00                 C  
ATOM     18  O   ASP   176      10.867  60.691  -3.210  1.00                 O  
ATOM     19  CB  ASP   176      13.486  61.056  -4.740  1.00                 C  
ATOM     20  CG  ASP   176      14.466  61.527  -5.796  1.00                 C  
ATOM     21  OD1 ASP   176      14.123  61.463  -6.995  1.00                 O  
ATOM     22  OD2 ASP   176      15.578  61.959  -5.425  1.00                 O  
ATOM     23  N   GLY   177      10.815  58.924  -4.599  1.00                 N  
ATOM     24  CA  GLY   177      10.153  58.038  -3.658  1.00                 C  
ATOM     25  C   GLY   177       8.748  58.448  -3.276  1.00                 C  
ATOM     26  O   GLY   177       8.428  58.540  -2.088  1.00                 O  
ATOM     27  N   THR   178       7.914  58.698  -4.280  1.00                 N  
ATOM     28  CA  THR   178       6.525  59.095  -4.056  1.00                 C  
ATOM     29  C   THR   178       5.530  57.987  -4.372  1.00                 C  
ATOM     30  O   THR   178       4.331  58.126  -4.091  1.00                 O  
ATOM     31  CB  THR   178       6.150  60.334  -4.891  1.00                 C  
ATOM     32  OG1 THR   178       6.303  60.038  -6.285  1.00                 O  
ATOM     33  CG2 THR   178       7.055  61.505  -4.540  1.00                 C  
ATOM     34  N   LYS   179       6.034  56.891  -4.927  1.00                 N  
ATOM     35  CA  LYS   179       5.218  55.718  -5.248  1.00                 C  
ATOM     36  C   LYS   179       4.949  54.891  -3.989  1.00                 C  
ATOM     37  O   LYS   179       5.866  54.613  -3.204  1.00                 O  
ATOM     38  CB  LYS   179       5.907  54.861  -6.312  1.00                 C  
ATOM     39  CD  LYS   179       5.790  52.917  -7.895  1.00                 C  
ATOM     40  CE  LYS   179       4.969  51.725  -8.360  1.00                 C  
ATOM     41  CG  LYS   179       5.078  53.680  -6.789  1.00                 C  
ATOM     42  NZ  LYS   179       5.655  50.966  -9.442  1.00                 N  
ATOM     43  N   GLY   180       3.687  54.506  -3.807  1.00                 N  
ATOM     44  CA  GLY   180       3.256  53.715  -2.651  1.00                 C  
ATOM     45  C   GLY   180       3.012  52.236  -3.002  1.00                 C  
ATOM     46  O   GLY   180       1.866  51.769  -2.947  1.00                 O  
ATOM     47  N   GLY   181       4.092  51.519  -3.366  1.00                 N  
ATOM     48  CA  GLY   181       4.057  50.057  -3.632  1.00                 C  
ATOM     49  C   GLY   181       3.562  49.293  -2.399  1.00                 C  
ATOM     50  O   GLY   181       3.945  49.601  -1.270  1.00                 O  
ATOM     51  N   GLU   182       2.712  48.291  -2.613  1.00                 N  
ATOM     52  CA  GLU   182       2.169  47.483  -1.514  1.00                 C  
ATOM     53  C   GLU   182       3.264  46.717  -0.767  1.00                 C  
ATOM     54  O   GLU   182       4.075  46.062  -1.401  1.00                 O  
ATOM     55  CB  GLU   182       1.123  46.498  -2.039  1.00                 C  
ATOM     56  CD  GLU   182      -0.967  47.766  -1.402  1.00                 C  
ATOM     57  CG  GLU   182      -0.158  47.155  -2.529  1.00                 C  
ATOM     58  OE1 GLU   182      -0.784  47.341  -0.242  1.00                 O  
ATOM     59  OE2 GLU   182      -1.785  48.668  -1.679  1.00                 O  
ATOM     60  N   PRO   183       3.282  46.762   0.566  1.00                 N  
ATOM     61  CA  PRO   183       4.186  45.901   1.353  1.00                 C  
ATOM     62  C   PRO   183       4.042  44.393   1.052  1.00                 C  
ATOM     63  O   PRO   183       2.985  43.943   0.649  1.00                 O  
ATOM     64  CB  PRO   183       3.800  46.189   2.805  1.00                 C  
ATOM     65  CD  PRO   183       2.438  47.621   1.455  1.00                 C  
ATOM     66  CG  PRO   183       3.173  47.542   2.764  1.00                 C  
ATOM     67  N   SER   184       5.128  43.654   1.255  1.00                 N  
ATOM     68  CA  SER   184       5.208  42.229   0.916  1.00                 C  
ATOM     69  C   SER   184       4.331  41.382   1.845  1.00                 C  
ATOM     70  O   SER   184       3.716  40.391   1.422  1.00                 O  
ATOM     71  CB  SER   184       6.657  41.743   0.982  1.00                 C  
ATOM     72  OG  SER   184       7.448  42.360  -0.019  1.00                 O  
ATOM     73  N   ASP   185       4.267  41.770   3.112  1.00                 N  
ATOM     74  CA  ASP   185       3.541  40.992   4.096  1.00                 C  
ATOM     75  C   ASP   185       2.049  41.302   4.025  1.00                 C  
ATOM     76  O   ASP   185       1.661  42.464   4.071  1.00                 O  
ATOM     77  CB  ASP   185       4.078  41.270   5.501  1.00                 C  
ATOM     78  CG  ASP   185       3.443  40.383   6.554  1.00                 C  
ATOM     79  OD1 ASP   185       2.357  40.741   7.056  1.00                 O  
ATOM     80  OD2 ASP   185       4.031  39.329   6.876  1.00                 O  
ATOM     81  N   PRO   186       1.219  40.270   3.939  1.00                 N  
ATOM     82  CA  PRO   186      -0.221  40.425   3.763  1.00                 C  
ATOM     83  C   PRO   186      -0.885  41.163   4.918  1.00                 C  
ATOM     84  O   PRO   186      -1.856  41.881   4.716  1.00                 O  
ATOM     85  CB  PRO   186      -0.739  38.988   3.670  1.00                 C  
ATOM     86  CD  PRO   186       1.645  38.820   3.804  1.00                 C  
ATOM     87  CG  PRO   186       0.428  38.202   3.174  1.00                 C  
ATOM     88  N   ALA   187      -0.390  40.957   6.128  1.00                 N  
ATOM     89  CA  ALA   187      -0.978  41.613   7.297  1.00                 C  
ATOM     90  C   ALA   187      -0.630  43.095   7.316  1.00                 C  
ATOM     91  O   ALA   187      -1.480  43.915   7.655  1.00                 O  
ATOM     92  CB  ALA   187      -0.502  40.942   8.577  1.00                 C  
ATOM     93  N   VAL   188       0.601  43.439   6.947  1.00                 N  
ATOM     94  CA  VAL   188       0.981  44.857   6.848  1.00                 C  
ATOM     95  C   VAL   188       0.178  45.566   5.736  1.00                 C  
ATOM     96  O   VAL   188      -0.286  46.691   5.917  1.00                 O  
ATOM     97  CB  VAL   188       2.490  45.020   6.589  1.00                 C  
ATOM     98  CG1 VAL   188       2.824  46.472   6.281  1.00                 C  
ATOM     99  CG2 VAL   188       3.292  44.528   7.785  1.00                 C  
ATOM    100  N   LYS   189       0.021  44.916   4.583  1.00                 N  
ATOM    101  CA  LYS   189      -0.840  45.424   3.511  1.00                 C  
ATOM    102  C   LYS   189      -2.239  45.729   4.026  1.00                 C  
ATOM    103  O   LYS   189      -2.791  46.777   3.725  1.00                 O  
ATOM    104  CB  LYS   189      -0.913  44.418   2.360  1.00                 C  
ATOM    105  CD  LYS   189      -1.763  43.849   0.069  1.00                 C  
ATOM    106  CE  LYS   189      -2.557  44.339  -1.132  1.00                 C  
ATOM    107  CG  LYS   189      -1.771  44.874   1.191  1.00                 C  
ATOM    108  NZ  LYS   189      -4.012  44.443  -0.831  1.00                 N  
ATOM    109  N   GLN   190      -2.820  44.808   4.789  1.00                 N  
ATOM    110  CA  GLN   190      -4.169  45.002   5.309  1.00                 C  
ATOM    111  C   GLN   190      -4.244  46.177   6.290  1.00                 C  
ATOM    112  O   GLN   190      -5.174  46.967   6.223  1.00                 O  
ATOM    113  CB  GLN   190      -4.667  43.729   5.996  1.00                 C  
ATOM    114  CD  GLN   190      -5.335  41.304   5.764  1.00                 C  
ATOM    115  CG  GLN   190      -4.956  42.582   5.041  1.00                 C  
ATOM    116  OE1 GLN   190      -4.905  41.067   6.892  1.00                 O  
ATOM    117  NE2 GLN   190      -6.145  40.475   5.114  1.00                 N  
ATOM    118  N   ARG   191      -3.268  46.275   7.189  1.00                 N  
ATOM    119  CA  ARG   191      -3.190  47.378   8.144  1.00                 C  
ATOM    120  C   ARG   191      -3.035  48.736   7.445  1.00                 C  
ATOM    121  O   ARG   191      -3.720  49.695   7.794  1.00                 O  
ATOM    122  CB  ARG   191      -2.026  47.165   9.114  1.00                 C  
ATOM    123  CD  ARG   191      -1.020  45.824  10.982  1.00                 C  
ATOM    124  NE  ARG   191      -1.217  44.746  11.948  1.00                 N  
ATOM    125  CG  ARG   191      -2.247  46.040  10.111  1.00                 C  
ATOM    126  CZ  ARG   191      -0.250  44.231  12.700  1.00                 C  
ATOM    127  NH1 ARG   191      -0.522  43.252  13.552  1.00                 N  
ATOM    128  NH2 ARG   191       0.988  44.695  12.597  1.00                 N  
ATOM    129  N   ARG   192      -2.150  48.820   6.464  1.00                 N  
ATOM    130  CA  ARG   192      -2.013  50.042   5.676  1.00                 C  
ATOM    131  C   ARG   192      -3.310  50.424   4.956  1.00                 C  
ATOM    132  O   ARG   192      -3.696  51.606   4.926  1.00                 O  
ATOM    133  CB  ARG   192      -0.889  49.894   4.649  1.00                 C  
ATOM    134  CD  ARG   192       0.559  50.964   2.900  1.00                 C  
ATOM    135  NE  ARG   192       0.772  52.130   2.046  1.00                 N  
ATOM    136  CG  ARG   192      -0.643  51.140   3.814  1.00                 C  
ATOM    137  CZ  ARG   192       1.754  52.235   1.156  1.00                 C  
ATOM    138  NH1 ARG   192       1.870  53.334   0.423  1.00                 N  
ATOM    139  NH2 ARG   192       2.617  51.240   1.001  1.00                 N  
ATOM    140  N   ASP   193      -4.007  49.442   4.390  1.00                 N  
ATOM    141  CA  ASP   193      -5.287  49.704   3.731  1.00                 C  
ATOM    142  C   ASP   193      -6.329  50.229   4.697  1.00                 C  
ATOM    143  O   ASP   193      -7.185  51.023   4.301  1.00                 O  
ATOM    144  CB  ASP   193      -5.810  48.436   3.054  1.00                 C  
ATOM    145  CG  ASP   193      -5.016  48.067   1.816  1.00                 C  
ATOM    146  OD1 ASP   193      -4.246  48.920   1.328  1.00                 O  
ATOM    147  OD2 ASP   193      -5.165  46.924   1.334  1.00                 O  
ATOM    148  N   LYS   194      -6.256  49.792   5.952  1.00                 N  
ATOM    149  CA  LYS   194      -7.160  50.291   6.997  1.00                 C  
ATOM    150  C   LYS   194      -6.937  51.779   7.259  1.00                 C  
ATOM    151  O   LYS   194      -7.888  52.540   7.374  1.00                 O  
ATOM    152  CB  LYS   194      -6.972  49.498   8.292  1.00                 C  
ATOM    153  CD  LYS   194      -7.252  47.336   9.536  1.00                 C  
ATOM    154  CE  LYS   194      -7.755  45.904   9.465  1.00                 C  
ATOM    155  CG  LYS   194      -7.488  48.070   8.226  1.00                 C  
ATOM    156  NZ  LYS   194      -7.491  45.159  10.727  1.00                 N  
ATOM    157  N   VAL   195      -5.684  52.198   7.333  1.00                 N  
ATOM    158  CA  VAL   195      -5.378  53.604   7.568  1.00                 C  
ATOM    159  C   VAL   195      -5.880  54.470   6.413  1.00                 C  
ATOM    160  O   VAL   195      -6.436  55.568   6.636  1.00                 O  
ATOM    161  CB  VAL   195      -3.868  53.826   7.773  1.00                 C  
ATOM    162  CG1 VAL   195      -3.548  55.313   7.804  1.00                 C  
ATOM    163  CG2 VAL   195      -3.398  53.149   9.051  1.00                 C  
ATOM    164  N   LYS   196      -5.733  53.987   5.184  1.00                 N  
ATOM    165  CA  LYS   196      -6.298  54.687   4.026  1.00                 C  
ATOM    166  C   LYS   196      -7.811  54.791   4.137  1.00                 C  
ATOM    167  O   LYS   196      -8.384  55.837   3.838  1.00                 O  
ATOM    168  CB  LYS   196      -5.913  53.974   2.728  1.00                 C  
ATOM    169  CD  LYS   196      -5.932  53.945   0.219  1.00                 C  
ATOM    170  CE  LYS   196      -6.453  54.620  -1.040  1.00                 C  
ATOM    171  CG  LYS   196      -6.415  54.661   1.469  1.00                 C  
ATOM    172  NZ  LYS   196      -5.989  53.927  -2.274  1.00                 N  
ATOM    173  N   GLU   197      -8.459  53.724   4.596  1.00                 N  
ATOM    174  CA  GLU   197      -9.897  53.751   4.822  1.00                 C  
ATOM    175  C   GLU   197     -10.281  54.786   5.897  1.00                 C  
ATOM    176  O   GLU   197     -11.275  55.500   5.765  1.00                 O  
ATOM    177  CB  GLU   197     -10.401  52.366   5.231  1.00                 C  
ATOM    178  CD  GLU   197     -12.465  52.761   6.632  1.00                 C  
ATOM    179  CG  GLU   197     -11.915  52.255   5.313  1.00                 C  
ATOM    180  OE1 GLU   197     -11.717  52.747   7.632  1.00                 O  
ATOM    181  OE2 GLU   197     -13.644  53.173   6.665  1.00                 O  
ATOM    182  N   MET   198      -9.464  54.915   6.931  1.00                 N  
ATOM    183  CA  MET   198      -9.711  55.923   7.967  1.00                 C  
ATOM    184  C   MET   198      -9.616  57.348   7.360  1.00                 C  
ATOM    185  O   MET   198     -10.365  58.238   7.739  1.00                 O  
ATOM    186  CB  MET   198      -8.718  55.762   9.119  1.00                 C  
ATOM    187  SD  MET   198      -7.644  54.269  11.192  1.00                 S  
ATOM    188  CE  MET   198      -8.015  55.609  12.321  1.00                 C  
ATOM    189  CG  MET   198      -8.928  54.505   9.949  1.00                 C  
ATOM    190  N   MET   199      -8.682  57.558   6.438  1.00                 N  
ATOM    191  CA  MET   199      -8.563  58.851   5.734  1.00                 C  
ATOM    192  C   MET   199      -9.783  59.135   4.869  1.00                 C  
ATOM    193  O   MET   199     -10.283  60.267   4.841  1.00                 O  
ATOM    194  CB  MET   199      -7.300  58.877   4.871  1.00                 C  
ATOM    195  SD  MET   199      -6.614  61.505   5.419  1.00                 S  
ATOM    196  CE  MET   199      -6.673  62.966   4.385  1.00                 C  
ATOM    197  CG  MET   199      -7.021  60.222   4.220  1.00                 C  
ATOM    198  N   LYS   200     -10.287  58.118   4.176  1.00                 N  
ATOM    199  CA  LYS   200     -11.504  58.341   3.387  1.00                 C  
ATOM    200  C   LYS   200     -12.634  58.732   4.310  1.00                 C  
ATOM    201  O   LYS   200     -13.455  59.534   3.933  1.00                 O  
ATOM    202  CB  LYS   200     -11.859  57.088   2.584  1.00                 C  
ATOM    203  CD  LYS   200     -11.311  55.533   0.692  1.00                 C  
ATOM    204  CE  LYS   200     -10.360  55.242  -0.458  1.00                 C  
ATOM    205  CG  LYS   200     -10.902  56.790   1.442  1.00                 C  
ATOM    206  NZ  LYS   200     -10.725  53.990  -1.177  1.00                 N  
ATOM    207  N   HIS   201     -12.680  58.190   5.531  1.00                 N  
ATOM    208  CA  HIS   201     -13.740  58.551   6.467  1.00                 C  
ATOM    209  C   HIS   201     -13.619  60.023   6.918  1.00                 C  
ATOM    210  O   HIS   201     -14.578  60.766   6.898  1.00                 O  
ATOM    211  CB  HIS   201     -13.714  57.629   7.688  1.00                 C  
ATOM    212  CG  HIS   201     -14.798  57.911   8.681  1.00                 C  
ATOM    213  ND1 HIS   201     -16.122  57.616   8.441  1.00                 N  
ATOM    214  CE1 HIS   201     -16.853  57.982   9.510  1.00                 C  
ATOM    215  CD2 HIS   201     -14.858  58.489  10.016  1.00                 C  
ATOM    216  NE2 HIS   201     -16.101  58.506  10.458  1.00                 N  
ATOM    217  N   ALA   202     -12.416  60.426   7.291  1.00                 N  
ATOM    218  CA  ALA   202     -12.170  61.809   7.727  1.00                 C  
ATOM    219  C   ALA   202     -12.409  62.831   6.600  1.00                 C  
ATOM    220  O   ALA   202     -13.053  63.860   6.800  1.00                 O  
ATOM    221  CB  ALA   202     -10.749  61.955   8.250  1.00                 C  
ATOM    222  N   TRP   203     -11.850  62.544   5.421  1.00                 N  
ATOM    223  CA  TRP   203     -11.942  63.429   4.262  1.00                 C  
ATOM    224  C   TRP   203     -13.358  63.544   3.719  1.00                 C  
ATOM    225  O   TRP   203     -13.841  64.653   3.469  1.00                 O  
ATOM    226  CB  TRP   203     -11.014  62.948   3.145  1.00                 C  
ATOM    227  CG  TRP   203     -11.039  63.819   1.927  1.00                 C  
ATOM    228  CD1 TRP   203     -10.282  64.931   1.699  1.00                 C  
ATOM    229  NE1 TRP   203     -10.583  65.467   0.470  1.00                 N  
ATOM    230  CD2 TRP   203     -11.864  63.649   0.768  1.00                 C  
ATOM    231  CE2 TRP   203     -11.554  64.695  -0.121  1.00                 C  
ATOM    232  CH2 TRP   203     -13.124  63.907  -1.698  1.00                 C  
ATOM    233  CZ2 TRP   203     -12.179  64.834  -1.359  1.00                 C  
ATOM    234  CE3 TRP   203     -12.835  62.715   0.395  1.00                 C  
ATOM    235  CZ3 TRP   203     -13.452  62.857  -0.834  1.00                 C  
ATOM    236  N   ASP   204     -14.007  62.405   3.491  1.00                 N  
ATOM    237  CA  ASP   204     -15.329  62.409   2.897  1.00                 C  
ATOM    238  C   ASP   204     -16.348  63.107   3.787  1.00                 C  
ATOM    239  O   ASP   204     -17.255  63.786   3.289  1.00                 O  
ATOM    240  CB  ASP   204     -15.791  60.979   2.608  1.00                 C  
ATOM    241  CG  ASP   204     -15.048  60.351   1.446  1.00                 C  
ATOM    242  OD1 ASP   204     -14.379  61.093   0.697  1.00                 O  
ATOM    243  OD2 ASP   204     -15.134  59.115   1.284  1.00                 O  
ATOM    244  N   SER   205     -16.181  62.986   5.113  1.00                 N  
ATOM    245  CA  SER   205     -17.062  63.667   6.047  1.00                 C  
ATOM    246  C   SER   205     -16.772  65.171   6.117  1.00                 C  
ATOM    247  O   SER   205     -17.691  65.991   6.172  1.00                 O  
ATOM    248  CB  SER   205     -16.939  63.055   7.444  1.00                 C  
ATOM    249  OG  SER   205     -15.643  63.262   7.979  1.00                 O  
ATOM    250  N   TYR   206     -15.507  65.546   6.067  1.00                 N  
ATOM    251  CA  TYR   206     -15.155  66.970   5.951  1.00                 C  
ATOM    252  C   TYR   206     -15.815  67.600   4.696  1.00                 C  
ATOM    253  O   TYR   206     -16.426  68.674   4.758  1.00                 O  
ATOM    254  CB  TYR   206     -13.636  67.144   5.894  1.00                 C  
ATOM    255  CG  TYR   206     -13.189  68.578   5.721  1.00                 C  
ATOM    256  OH  TYR   206     -11.963  72.525   5.262  1.00                 O  
ATOM    257  CZ  TYR   206     -12.369  71.218   5.413  1.00                 C  
ATOM    258  CD1 TYR   206     -13.166  69.450   6.802  1.00                 C  
ATOM    259  CE1 TYR   206     -12.759  70.763   6.653  1.00                 C  
ATOM    260  CD2 TYR   206     -12.792  69.054   4.479  1.00                 C  
ATOM    261  CE2 TYR   206     -12.382  70.363   4.311  1.00                 C  
ATOM    262  N   LYS   207     -15.662  66.938   3.549  1.00                 N  
ATOM    263  CA  LYS   207     -16.264  67.411   2.303  1.00                 C  
ATOM    264  C   LYS   207     -17.793  67.464   2.369  1.00                 C  
ATOM    265  O   LYS   207     -18.408  68.382   1.803  1.00                 O  
ATOM    266  CB  LYS   207     -15.841  66.522   1.132  1.00                 C  
ATOM    267  CD  LYS   207     -15.860  66.092  -1.341  1.00                 C  
ATOM    268  CE  LYS   207     -16.418  66.528  -2.686  1.00                 C  
ATOM    269  CG  LYS   207     -16.381  66.971  -0.216  1.00                 C  
ATOM    270  NZ  LYS   207     -15.918  65.673  -3.798  1.00                 N  
ATOM    271  N   LYS   208     -18.412  66.496   3.054  1.00                 N  
ATOM    272  CA  LYS   208     -19.869  66.433   3.145  1.00                 C  
ATOM    273  C   LYS   208     -20.495  67.592   3.924  1.00                 C  
ATOM    274  O   LYS   208     -21.535  68.127   3.505  1.00                 O  
ATOM    275  CB  LYS   208     -20.309  65.119   3.793  1.00                 C  
ATOM    276  CD  LYS   208     -22.182  63.569   4.419  1.00                 C  
ATOM    277  CE  LYS   208     -23.689  63.389   4.496  1.00                 C  
ATOM    278  CG  LYS   208     -21.816  64.939   3.870  1.00                 C  
ATOM    279  NZ  LYS   208     -24.062  62.052   5.033  1.00                 N  
ATOM    280  N   TYR   209     -19.885  67.997   5.038  1.00                 N  
ATOM    281  CA  TYR   209     -20.479  68.966   5.968  1.00                 C  
ATOM    282  C   TYR   209     -19.746  70.305   6.123  1.00                 C  
ATOM    283  O   TYR   209     -20.311  71.255   6.701  1.00                 O  
ATOM    284  CB  TYR   209     -20.606  68.358   7.366  1.00                 C  
ATOM    285  CG  TYR   209     -21.485  67.130   7.423  1.00                 C  
ATOM    286  OH  TYR   209     -23.891  63.741   7.580  1.00                 O  
ATOM    287  CZ  TYR   209     -23.096  64.864   7.528  1.00                 C  
ATOM    288  CD1 TYR   209     -20.932  65.865   7.576  1.00                 C  
ATOM    289  CE1 TYR   209     -21.728  64.737   7.628  1.00                 C  
ATOM    290  CD2 TYR   209     -22.866  67.238   7.323  1.00                 C  
ATOM    291  CE2 TYR   209     -23.678  66.121   7.374  1.00                 C  
ATOM    292  N   ALA   210     -18.505  70.405   5.629  1.00                 N  
ATOM    293  CA  ALA   210     -17.685  71.578   5.922  1.00                 C  
ATOM    294  C   ALA   210     -16.811  72.009   4.753  1.00                 C  
ATOM    295  O   ALA   210     -15.837  72.726   4.955  1.00                 O  
ATOM    296  CB  ALA   210     -16.799  71.317   7.131  1.00                 C  
ATOM    297  N   TRP   211     -17.155  71.628   3.519  1.00                 N  
ATOM    298  CA  TRP   211     -16.276  71.937   2.361  1.00                 C  
ATOM    299  C   TRP   211     -15.957  73.428   2.238  1.00                 C  
ATOM    300  O   TRP   211     -16.858  74.260   2.203  1.00                 O  
ATOM    301  CB  TRP   211     -16.916  71.452   1.058  1.00                 C  
ATOM    302  CG  TRP   211     -16.053  71.663  -0.148  1.00                 C  
ATOM    303  CD1 TRP   211     -16.159  72.668  -1.066  1.00                 C  
ATOM    304  NE1 TRP   211     -15.192  72.531  -2.032  1.00                 N  
ATOM    305  CD2 TRP   211     -14.951  70.849  -0.569  1.00                 C  
ATOM    306  CE2 TRP   211     -14.438  71.420  -1.747  1.00                 C  
ATOM    307  CH2 TRP   211     -12.782  69.745  -1.913  1.00                 C  
ATOM    308  CZ2 TRP   211     -13.351  70.875  -2.429  1.00                 C  
ATOM    309  CE3 TRP   211     -14.350  69.693  -0.063  1.00                 C  
ATOM    310  CZ3 TRP   211     -13.273  69.156  -0.743  1.00                 C  
ATOM    311  N   GLY   212     -14.661  73.735   2.165  1.00                 N  
ATOM    312  CA  GLY   212     -14.172  75.102   2.108  1.00                 C  
ATOM    313  C   GLY   212     -13.942  75.782   3.447  1.00                 C  
ATOM    314  O   GLY   212     -13.225  76.784   3.501  1.00                 O  
ATOM    315  N   GLU   213     -14.563  75.288   4.514  1.00                 N  
ATOM    316  CA  GLU   213     -14.398  75.845   5.864  1.00                 C  
ATOM    317  C   GLU   213     -13.112  75.270   6.455  1.00                 C  
ATOM    318  O   GLU   213     -12.564  74.281   5.954  1.00                 O  
ATOM    319  CB  GLU   213     -15.616  75.520   6.730  1.00                 C  
ATOM    320  CD  GLU   213     -18.085  75.847   7.153  1.00                 C  
ATOM    321  CG  GLU   213     -16.905  76.174   6.259  1.00                 C  
ATOM    322  OE1 GLU   213     -18.506  74.671   7.175  1.00                 O  
ATOM    323  OE2 GLU   213     -18.588  76.766   7.833  1.00                 O  
ATOM    324  N   ASN   214     -12.593  75.901   7.505  1.00                 N  
ATOM    325  CA  ASN   214     -11.274  75.499   7.988  1.00                 C  
ATOM    326  C   ASN   214     -11.225  74.066   8.551  1.00                 C  
ATOM    327  O   ASN   214     -10.300  73.333   8.253  1.00                 O  
ATOM    328  CB  ASN   214     -10.775  76.473   9.057  1.00                 C  
ATOM    329  CG  ASN   214      -9.341  76.202   9.468  1.00                 C  
ATOM    330  OD1 ASN   214      -8.421  76.314   8.658  1.00                 O  
ATOM    331  ND2 ASN   214      -9.147  75.845  10.733  1.00                 N  
ATOM    332  N   GLU   215     -12.221  73.672   9.338  1.00                 N  
ATOM    333  CA  GLU   215     -12.264  72.355   9.968  1.00                 C  
ATOM    334  C   GLU   215     -13.712  71.891  10.064  1.00                 C  
ATOM    335  O   GLU   215     -14.628  72.646   9.753  1.00                 O  
ATOM    336  CB  GLU   215     -11.608  72.400  11.349  1.00                 C  
ATOM    337  CD  GLU   215      -9.507  72.755  12.705  1.00                 C  
ATOM    338  CG  GLU   215     -10.130  72.753  11.323  1.00                 C  
ATOM    339  OE1 GLU   215      -9.971  73.532  13.565  1.00                 O  
ATOM    340  OE2 GLU   215      -8.554  71.979  12.929  1.00                 O  
ATOM    341  N   LEU   216     -13.889  70.629  10.455  1.00                 N  
ATOM    342  CA  LEU   216     -15.187  69.978  10.624  1.00                 C  
ATOM    343  C   LEU   216     -15.507  69.809  12.109  1.00                 C  
ATOM    344  O   LEU   216     -14.634  69.447  12.903  1.00                 O  
ATOM    345  CB  LEU   216     -15.203  68.622   9.915  1.00                 C  
ATOM    346  CG  LEU   216     -16.490  67.805  10.043  1.00                 C  
ATOM    347  CD1 LEU   216     -17.644  68.506   9.343  1.00                 C  
ATOM    348  CD2 LEU   216     -16.298  66.407   9.476  1.00                 C  
ATOM    349  N   ARG   217     -16.779  70.021  12.461  1.00                 N  
ATOM    350  CA  ARG   217     -17.364  69.603  13.732  1.00                 C  
ATOM    351  C   ARG   217     -18.076  68.257  13.419  1.00                 C  
ATOM    352  O   ARG   217     -19.128  68.249  12.763  1.00                 O  
ATOM    353  CB  ARG   217     -18.310  70.680  14.267  1.00                 C  
ATOM    354  CD  ARG   217     -18.618  73.012  15.142  1.00                 C  
ATOM    355  NE  ARG   217     -17.984  74.296  15.433  1.00                 N  
ATOM    356  CG  ARG   217     -17.631  72.004  14.577  1.00                 C  
ATOM    357  CZ  ARG   217     -18.613  75.335  15.972  1.00                 C  
ATOM    358  NH1 ARG   217     -17.955  76.463  16.201  1.00                 N  
ATOM    359  NH2 ARG   217     -19.899  75.243  16.281  1.00                 N  
ATOM    360  N   PRO   218     -17.497  67.122  13.818  1.00                 N  
ATOM    361  CA  PRO   218     -17.995  65.800  13.404  1.00                 C  
ATOM    362  C   PRO   218     -19.280  65.316  14.104  1.00                 C  
ATOM    363  O   PRO   218     -19.964  64.478  13.531  1.00                 O  
ATOM    364  CB  PRO   218     -16.844  64.849  13.740  1.00                 C  
ATOM    365  CD  PRO   218     -16.090  67.047  14.314  1.00                 C  
ATOM    366  CG  PRO   218     -15.635  65.722  13.769  1.00                 C  
ATOM    367  N   ILE   219     -19.565  65.808  15.302  1.00                 N  
ATOM    368  CA  ILE   219     -20.816  65.480  15.997  1.00                 C  
ATOM    369  C   ILE   219     -21.935  66.390  15.475  1.00                 C  
ATOM    370  O   ILE   219     -23.018  65.894  15.115  1.00                 O  
ATOM    371  CB  ILE   219     -20.665  65.614  17.524  1.00                 C  
ATOM    372  CD1 ILE   219     -19.930  63.184  17.760  1.00                 C  
ATOM    373  CG1 ILE   219     -19.610  64.636  18.043  1.00                 C  
ATOM    374  CG2 ILE   219     -22.008  65.416  18.211  1.00                 C  
ATOM    375  N   SER   220     -21.659  67.690  15.430  1.00                 N  
ATOM    376  CA  SER   220     -22.618  68.694  14.933  1.00                 C  
ATOM    377  C   SER   220     -22.830  68.646  13.429  1.00                 C  
ATOM    378  O   SER   220     -23.832  69.186  12.941  1.00                 O  
ATOM    379  CB  SER   220     -22.166  70.104  15.318  1.00                 C  
ATOM    380  OG  SER   220     -22.188  70.281  16.724  1.00                 O  
ATOM    381  N   LYS   221     -21.881  68.066  12.697  1.00                 N  
ATOM    382  CA  LYS   221     -21.909  67.987  11.229  1.00                 C  
ATOM    383  C   LYS   221     -22.045  69.382  10.572  1.00                 C  
ATOM    384  O   LYS   221     -22.962  69.664   9.778  1.00                 O  
ATOM    385  CB  LYS   221     -23.056  67.088  10.763  1.00                 C  
ATOM    386  CD  LYS   221     -24.086  64.800  10.705  1.00                 C  
ATOM    387  CE  LYS   221     -24.059  63.398  11.290  1.00                 C  
ATOM    388  CG  LYS   221     -22.992  65.669  11.304  1.00                 C  
ATOM    389  NZ  LYS   221     -22.797  62.681  10.957  1.00                 N  
ATOM    390  N   ASN   222     -21.111  70.248  10.958  1.00                 N  
ATOM    391  CA  ASN   222     -21.010  71.629  10.501  1.00                 C  
ATOM    392  C   ASN   222     -19.548  72.019  10.409  1.00                 C  
ATOM    393  O   ASN   222     -18.683  71.247  10.782  1.00                 O  
ATOM    394  CB  ASN   222     -21.785  72.561  11.435  1.00                 C  
ATOM    395  CG  ASN   222     -22.288  73.805  10.731  1.00                 C  
ATOM    396  OD1 ASN   222     -21.725  74.229   9.721  1.00                 O  
ATOM    397  ND2 ASN   222     -23.352  74.395  11.263  1.00                 N  
ATOM    398  N   GLY   223     -19.289  73.233   9.937  1.00                 N  
ATOM    399  CA  GLY   223     -17.954  73.805   9.964  1.00                 C  
ATOM    400  C   GLY   223     -17.489  74.318  11.324  1.00                 C  
ATOM    401  O   GLY   223     -18.280  74.648  12.216  1.00                 O  
ATOM    402  N   HIS   224     -16.162  74.359  11.475  1.00                 N  
ATOM    403  CA  HIS   224     -15.470  74.893  12.649  1.00                 C  
ATOM    404  C   HIS   224     -14.422  75.913  12.166  1.00                 C  
ATOM    405  O   HIS   224     -13.609  75.583  11.301  1.00                 O  
ATOM    406  CB  HIS   224     -14.827  73.761  13.453  1.00                 C  
ATOM    407  CG  HIS   224     -14.128  74.223  14.693  1.00                 C  
ATOM    408  ND1 HIS   224     -12.756  74.330  14.778  1.00                 N  
ATOM    409  CE1 HIS   224     -12.427  74.767  16.007  1.00                 C  
ATOM    410  CD2 HIS   224     -14.543  74.650  16.022  1.00                 C  
ATOM    411  NE2 HIS   224     -13.493  74.961  16.758  1.00                 N  
ATOM    412  N   SER   225     -14.464  77.139  12.706  1.00                 N  
ATOM    413  CA  SER   225     -13.582  78.239  12.280  1.00                 C  
ATOM    414  C   SER   225     -12.729  78.739  13.457  1.00                 C  
ATOM    415  O   SER   225     -13.122  79.654  14.179  1.00                 O  
ATOM    416  CB  SER   225     -14.404  79.389  11.694  1.00                 C  
ATOM    417  OG  SER   225     -15.293  79.924  12.659  1.00                 O  
ATOM    418  N   ALA   226     -11.570  78.121  13.652  1.00                 N  
ATOM    419  CA  ALA   226     -10.666  78.515  14.711  1.00                 C  
ATOM    420  C   ALA   226     -10.182  79.964  14.515  1.00                 C  
ATOM    421  O   ALA   226      -9.866  80.379  13.392  1.00                 O  
ATOM    422  CB  ALA   226      -9.477  77.569  14.772  1.00                 C  
ATOM    423  N   SER   227      -9.018  80.266  15.066  1.00                 N  
ATOM    424  CA  SER   227      -8.433  81.592  14.960  1.00                 C  
ATOM    425  C   SER   227      -7.981  81.890  13.518  1.00                 C  
ATOM    426  O   SER   227      -8.188  82.986  12.989  1.00                 O  
ATOM    427  CB  SER   227      -7.249  81.734  15.919  1.00                 C  
ATOM    428  OG  SER   227      -7.676  81.674  17.269  1.00                 O  
ATOM    429  N   ILE   228      -7.357  80.911  12.872  1.00                 N  
ATOM    430  CA  ILE   228      -6.869  81.087  11.504  1.00                 C  
ATOM    431  C   ILE   228      -8.011  81.326  10.523  1.00                 C  
ATOM    432  O   ILE   228      -7.964  82.222   9.676  1.00                 O  
ATOM    433  CB  ILE   228      -6.039  79.875  11.041  1.00                 C  
ATOM    434  CD1 ILE   228      -3.993  78.484  11.653  1.00                 C  
ATOM    435  CG1 ILE   228      -4.729  79.794  11.827  1.00                 C  
ATOM    436  CG2 ILE   228      -5.796  79.939   9.540  1.00                 C  
ATOM    437  N   PHE   229      -9.061  80.516  10.628  1.00                 N  
ATOM    438  CA  PHE   229     -10.218  80.669   9.760  1.00                 C  
ATOM    439  C   PHE   229     -10.800  82.057  10.010  1.00                 C  
ATOM    440  O   PHE   229     -11.167  82.786   9.085  1.00                 O  
ATOM    441  CB  PHE   229     -11.240  79.562  10.029  1.00                 C  
ATOM    442  CG  PHE   229     -12.462  79.642   9.160  1.00                 C  
ATOM    443  CZ  PHE   229     -14.727  79.793   7.555  1.00                 C  
ATOM    444  CD1 PHE   229     -12.581  78.847   8.033  1.00                 C  
ATOM    445  CE1 PHE   229     -13.705  78.920   7.233  1.00                 C  
ATOM    446  CD2 PHE   229     -13.494  80.511   9.469  1.00                 C  
ATOM    447  CE2 PHE   229     -14.618  80.584   8.669  1.00                 C  
ATOM    448  N   GLY   230     -10.888  82.435  11.279  1.00                 N  
ATOM    449  CA  GLY   230     -11.418  83.740  11.645  1.00                 C  
ATOM    450  C   GLY   230     -10.555  84.905  11.169  1.00                 C  
ATOM    451  O   GLY   230     -10.997  86.056  11.118  1.00                 O  
ATOM    452  N   THR   231      -9.307  84.624  10.813  1.00                 N  
ATOM    453  CA  THR   231      -8.412  85.660  10.298  1.00                 C  
ATOM    454  C   THR   231      -8.852  85.996   8.875  1.00                 C  
ATOM    455  O   THR   231      -8.289  86.867   8.206  1.00                 O  
ATOM    456  CB  THR   231      -6.942  85.203  10.331  1.00                 C  
ATOM    457  OG1 THR   231      -6.084  86.328  10.103  1.00                 O  
ATOM    458  CG2 THR   231      -6.682  84.166   9.249  1.00                 C  
ATOM    459  N   SER   232      -9.877  85.297   8.398  1.00                 N  
ATOM    460  CA  SER   232     -10.371  85.531   7.054  1.00                 C  
ATOM    461  C   SER   232      -9.819  84.541   6.040  1.00                 C  
ATOM    462  O   SER   232      -9.936  84.729   4.826  1.00                 O  
ATOM    463  CB  SER   232     -10.035  86.953   6.600  1.00                 C  
ATOM    464  OG  SER   232      -8.672  87.061   6.228  1.00                 O  
ATOM    465  N   ARG   233      -9.165  83.396   6.598  1.00                 N  
ATOM    466  CA  ARG   233      -8.666  82.502   5.553  1.00                 C  
ATOM    467  C   ARG   233      -9.557  81.250   5.548  1.00                 C  
ATOM    468  O   ARG   233     -10.093  80.870   6.585  1.00                 O  
ATOM    469  CB  ARG   233      -7.196  82.157   5.800  1.00                 C  
ATOM    470  CD  ARG   233      -4.814  82.931   5.952  1.00                 C  
ATOM    471  NE  ARG   233      -4.313  82.014   4.931  1.00                 N  
ATOM    472  CG  ARG   233      -6.253  83.344   5.691  1.00                 C  
ATOM    473  CZ  ARG   233      -3.794  82.400   3.770  1.00                 C  
ATOM    474  NH1 ARG   233      -3.364  81.494   2.902  1.00                 N  
ATOM    475  NH2 ARG   233      -3.706  83.691   3.479  1.00                 N  
ATOM    476  N   LEU   234      -9.732  80.630   4.380  1.00                 N  
ATOM    477  CA  LEU   234     -10.579  79.445   4.238  1.00                 C  
ATOM    478  C   LEU   234      -9.743  78.187   3.961  1.00                 C  
ATOM    479  O   LEU   234      -8.577  78.280   3.590  1.00                 O  
ATOM    480  CB  LEU   234     -11.601  79.648   3.118  1.00                 C  
ATOM    481  CG  LEU   234     -12.540  80.847   3.266  1.00                 C  
ATOM    482  CD1 LEU   234     -13.432  80.985   2.042  1.00                 C  
ATOM    483  CD2 LEU   234     -13.385  80.716   4.524  1.00                 C  
ATOM    484  N   GLY   235     -10.354  77.019   4.149  1.00                 N  
ATOM    485  CA  GLY   235      -9.822  75.757   3.645  1.00                 C  
ATOM    486  C   GLY   235      -8.595  75.139   4.314  1.00                 C  
ATOM    487  O   GLY   235      -7.856  74.383   3.671  1.00                 O  
ATOM    488  N   ALA   236      -8.395  75.401   5.605  1.00                 N  
ATOM    489  CA  ALA   236      -7.262  74.805   6.319  1.00                 C  
ATOM    490  C   ALA   236      -7.147  73.296   6.156  1.00                 C  
ATOM    491  O   ALA   236      -6.071  72.808   5.873  1.00                 O  
ATOM    492  CB  ALA   236      -7.344  75.124   7.804  1.00                 C  
ATOM    493  N   THR   237      -8.250  72.562   6.285  1.00                 N  
ATOM    494  CA  THR   237      -8.215  71.099   6.176  1.00                 C  
ATOM    495  C   THR   237      -7.910  70.658   4.748  1.00                 C  
ATOM    496  O   THR   237      -7.224  69.660   4.560  1.00                 O  
ATOM    497  CB  THR   237      -9.544  70.467   6.631  1.00                 C  
ATOM    498  OG1 THR   237      -9.784  70.791   8.006  1.00                 O  
ATOM    499  CG2 THR   237      -9.490  68.954   6.490  1.00                 C  
ATOM    500  N   ILE   238      -8.393  71.404   3.745  1.00                 N  
ATOM    501  CA  ILE   238      -8.065  71.104   2.340  1.00                 C  
ATOM    502  C   ILE   238      -6.556  71.209   2.139  1.00                 C  
ATOM    503  O   ILE   238      -5.930  70.272   1.620  1.00                 O  
ATOM    504  CB  ILE   238      -8.812  72.042   1.373  1.00                 C  
ATOM    505  CD1 ILE   238     -11.153  72.812   0.723  1.00                 C  
ATOM    506  CG1 ILE   238     -10.315  71.755   1.407  1.00                 C  
ATOM    507  CG2 ILE   238      -8.244  71.920  -0.032  1.00                 C  
ATOM    508  N   VAL   239      -5.965  72.324   2.561  1.00                 N  
ATOM    509  CA  VAL   239      -4.545  72.565   2.336  1.00                 C  
ATOM    510  C   VAL   239      -3.674  71.582   3.175  1.00                 C  
ATOM    511  O   VAL   239      -2.700  70.999   2.672  1.00                 O  
ATOM    512  CB  VAL   239      -4.160  74.019   2.667  1.00                 C  
ATOM    513  CG1 VAL   239      -2.651  74.200   2.596  1.00                 C  
ATOM    514  CG2 VAL   239      -4.861  74.984   1.723  1.00                 C  
ATOM    515  N   ASP   240      -4.054  71.364   4.430  1.00                 N  
ATOM    516  CA  ASP   240      -3.306  70.463   5.325  1.00                 C  
ATOM    517  C   ASP   240      -3.334  69.010   4.841  1.00                 C  
ATOM    518  O   ASP   240      -2.387  68.256   5.075  1.00                 O  
ATOM    519  CB  ASP   240      -3.863  70.537   6.748  1.00                 C  
ATOM    520  CG  ASP   240      -3.521  71.842   7.440  1.00                 C  
ATOM    521  OD1 ASP   240      -2.638  72.568   6.937  1.00                 O  
ATOM    522  OD2 ASP   240      -4.136  72.138   8.486  1.00                 O  
ATOM    523  N   ALA   241      -4.413  68.621   4.161  1.00                 N  
ATOM    524  CA  ALA   241      -4.576  67.232   3.671  1.00                 C  
ATOM    525  C   ALA   241      -3.957  66.923   2.310  1.00                 C  
ATOM    526  O   ALA   241      -3.877  65.738   1.949  1.00                 O  
ATOM    527  CB  ALA   241      -6.050  66.867   3.593  1.00                 C  
ATOM    528  N   LEU   242      -3.575  67.941   1.545  1.00                 N  
ATOM    529  CA  LEU   242      -3.193  67.732   0.138  1.00                 C  
ATOM    530  C   LEU   242      -2.169  66.620  -0.014  1.00                 C  
ATOM    531  O   LEU   242      -2.303  65.706  -0.861  1.00                 O  
ATOM    532  CB  LEU   242      -2.640  69.025  -0.465  1.00                 C  
ATOM    533  CG  LEU   242      -3.647  70.157  -0.679  1.00                 C  
ATOM    534  CD1 LEU   242      -2.937  71.435  -1.102  1.00                 C  
ATOM    535  CD2 LEU   242      -4.687  69.763  -1.716  1.00                 C  
ATOM    536  N   ASP   243      -1.104  66.720   0.763  1.00                 N  
ATOM    537  CA  ASP   243       0.002  65.779   0.634  1.00                 C  
ATOM    538  C   ASP   243      -0.330  64.367   1.128  1.00                 C  
ATOM    539  O   ASP   243       0.133  63.393   0.531  1.00                 O  
ATOM    540  CB  ASP   243       1.229  66.287   1.393  1.00                 C  
ATOM    541  CG  ASP   243       0.957  66.494   2.870  1.00                 C  
ATOM    542  OD1 ASP   243       0.039  67.275   3.201  1.00                 O  
ATOM    543  OD2 ASP   243       1.660  65.876   3.696  1.00                 O  
ATOM    544  N   THR   244      -1.141  64.247   2.172  1.00                 N  
ATOM    545  CA  THR   244      -1.594  62.935   2.629  1.00                 C  
ATOM    546  C   THR   244      -2.427  62.242   1.544  1.00                 C  
ATOM    547  O   THR   244      -2.223  61.053   1.255  1.00                 O  
ATOM    548  CB  THR   244      -2.419  63.043   3.925  1.00                 C  
ATOM    549  OG1 THR   244      -1.603  63.584   4.971  1.00                 O  
ATOM    550  CG2 THR   244      -2.916  61.671   4.355  1.00                 C  
ATOM    551  N   LEU   245      -3.360  62.975   0.948  1.00                 N  
ATOM    552  CA  LEU   245      -4.145  62.470  -0.193  1.00                 C  
ATOM    553  C   LEU   245      -3.211  61.984  -1.307  1.00                 C  
ATOM    554  O   LEU   245      -3.354  60.873  -1.802  1.00                 O  
ATOM    555  CB  LEU   245      -5.087  63.556  -0.718  1.00                 C  
ATOM    556  CG  LEU   245      -6.253  63.940   0.194  1.00                 C  
ATOM    557  CD1 LEU   245      -6.991  65.150  -0.358  1.00                 C  
ATOM    558  CD2 LEU   245      -7.209  62.770   0.367  1.00                 C  
ATOM    559  N   TYR   246      -2.218  62.788  -1.662  1.00                 N  
ATOM    560  CA  TYR   246      -1.326  62.439  -2.765  1.00                 C  
ATOM    561  C   TYR   246      -0.594  61.127  -2.504  1.00                 C  
ATOM    562  O   TYR   246      -0.575  60.236  -3.368  1.00                 O  
ATOM    563  CB  TYR   246      -0.312  63.558  -3.008  1.00                 C  
ATOM    564  CG  TYR   246       0.686  63.253  -4.103  1.00                 C  
ATOM    565  OH  TYR   246       3.418  62.419  -7.124  1.00                 O  
ATOM    566  CZ  TYR   246       2.515  62.695  -6.123  1.00                 C  
ATOM    567  CD1 TYR   246       0.338  63.390  -5.441  1.00                 C  
ATOM    568  CE1 TYR   246       1.243  63.113  -6.448  1.00                 C  
ATOM    569  CD2 TYR   246       1.973  62.830  -3.795  1.00                 C  
ATOM    570  CE2 TYR   246       2.891  62.549  -4.788  1.00                 C  
ATOM    571  N   ILE   247       0.000  60.970  -1.322  1.00                 N  
ATOM    572  CA  ILE   247       0.852  59.792  -1.087  1.00                 C  
ATOM    573  C   ILE   247       0.022  58.531  -0.907  1.00                 C  
ATOM    574  O   ILE   247       0.503  57.424  -1.191  1.00                 O  
ATOM    575  CB  ILE   247       1.764  59.990   0.138  1.00                 C  
ATOM    576  CD1 ILE   247       1.745  60.096   2.685  1.00                 C  
ATOM    577  CG1 ILE   247       0.926  60.110   1.413  1.00                 C  
ATOM    578  CG2 ILE   247       2.668  61.197  -0.061  1.00                 C  
ATOM    579  N   MET   248      -1.234  58.692  -0.498  1.00                 N  
ATOM    580  CA  MET   248      -2.169  57.565  -0.408  1.00                 C  
ATOM    581  C   MET   248      -2.791  57.186  -1.753  1.00                 C  
ATOM    582  O   MET   248      -3.611  56.279  -1.809  1.00                 O  
ATOM    583  CB  MET   248      -3.290  57.877   0.586  1.00                 C  
ATOM    584  SD  MET   248      -4.183  58.310   3.172  1.00                 S  
ATOM    585  CE  MET   248      -3.291  58.483   4.716  1.00                 C  
ATOM    586  CG  MET   248      -2.828  57.976   2.031  1.00                 C  
ATOM    587  N   GLU   249      -2.406  57.874  -2.820  1.00                 N  
ATOM    588  CA  GLU   249      -2.929  57.599  -4.149  1.00                 C  
ATOM    589  C   GLU   249      -4.351  58.070  -4.386  1.00                 C  
ATOM    590  O   GLU   249      -5.025  57.606  -5.310  1.00                 O  
ATOM    591  CB  GLU   249      -2.872  56.100  -4.448  1.00                 C  
ATOM    592  CD  GLU   249      -1.447  54.037  -4.756  1.00                 C  
ATOM    593  CG  GLU   249      -1.471  55.510  -4.401  1.00                 C  
ATOM    594  OE1 GLU   249      -2.499  53.509  -5.176  1.00                 O  
ATOM    595  OE2 GLU   249      -0.376  53.409  -4.615  1.00                 O  
ATOM    596  N   MET   250      -4.801  59.023  -3.573  1.00                 N  
ATOM    597  CA  MET   250      -6.161  59.547  -3.647  1.00                 C  
ATOM    598  C   MET   250      -6.189  60.721  -4.639  1.00                 C  
ATOM    599  O   MET   250      -6.289  61.895  -4.264  1.00                 O  
ATOM    600  CB  MET   250      -6.645  59.980  -2.261  1.00                 C  
ATOM    601  SD  MET   250      -7.436  59.380   0.325  1.00                 S  
ATOM    602  CE  MET   250      -7.608  57.813   1.176  1.00                 C  
ATOM    603  CG  MET   250      -6.884  58.827  -1.300  1.00                 C  
ATOM    604  N   GLU   251      -6.120  60.386  -5.926  1.00                 N  
ATOM    605  CA  GLU   251      -5.842  61.394  -6.956  1.00                 C  
ATOM    606  C   GLU   251      -7.067  62.205  -7.363  1.00                 C  
ATOM    607  O   GLU   251      -6.959  63.404  -7.631  1.00                 O  
ATOM    608  CB  GLU   251      -5.252  60.736  -8.205  1.00                 C  
ATOM    609  CD  GLU   251      -3.322  59.485  -9.250  1.00                 C  
ATOM    610  CG  GLU   251      -3.854  60.171  -8.007  1.00                 C  
ATOM    611  OE1 GLU   251      -4.107  59.287 -10.201  1.00                 O  
ATOM    612  OE2 GLU   251      -2.121  59.145  -9.273  1.00                 O  
ATOM    613  N   GLN   252      -8.222  61.558  -7.384  1.00                 N  
ATOM    614  CA  GLN   252      -9.485  62.245  -7.610  1.00                 C  
ATOM    615  C   GLN   252      -9.703  63.325  -6.536  1.00                 C  
ATOM    616  O   GLN   252     -10.064  64.457  -6.848  1.00                 O  
ATOM    617  CB  GLN   252     -10.645  61.247  -7.612  1.00                 C  
ATOM    618  CD  GLN   252     -11.761  59.278  -8.732  1.00                 C  
ATOM    619  CG  GLN   252     -10.669  60.325  -8.820  1.00                 C  
ATOM    620  OE1 GLN   252     -12.309  59.027  -7.658  1.00                 O  
ATOM    621  NE2 GLN   252     -12.082  58.663  -9.864  1.00                 N  
ATOM    622  N   GLU   253      -9.481  62.944  -5.282  1.00                 N  
ATOM    623  CA  GLU   253      -9.627  63.837  -4.129  1.00                 C  
ATOM    624  C   GLU   253      -8.633  65.009  -4.207  1.00                 C  
ATOM    625  O   GLU   253      -8.977  66.166  -3.946  1.00                 O  
ATOM    626  CB  GLU   253      -9.427  63.064  -2.824  1.00                 C  
ATOM    627  CD  GLU   253     -10.313  60.745  -3.287  1.00                 C  
ATOM    628  CG  GLU   253     -10.516  62.044  -2.533  1.00                 C  
ATOM    629  OE1 GLU   253      -9.312  60.636  -4.025  1.00                 O  
ATOM    630  OE2 GLU   253     -11.156  59.835  -3.139  1.00                 O  
ATOM    631  N   PHE   254      -7.409  64.704  -4.600  1.00                 N  
ATOM    632  CA  PHE   254      -6.350  65.706  -4.728  1.00                 C  
ATOM    633  C   PHE   254      -6.689  66.734  -5.812  1.00                 C  
ATOM    634  O   PHE   254      -6.413  67.918  -5.664  1.00                 O  
ATOM    635  CB  PHE   254      -5.012  65.034  -5.042  1.00                 C  
ATOM    636  CG  PHE   254      -3.867  65.997  -5.176  1.00                 C  
ATOM    637  CZ  PHE   254      -1.748  67.778  -5.429  1.00                 C  
ATOM    638  CD1 PHE   254      -3.256  66.528  -4.053  1.00                 C  
ATOM    639  CE1 PHE   254      -2.203  67.414  -4.176  1.00                 C  
ATOM    640  CD2 PHE   254      -3.400  66.371  -6.423  1.00                 C  
ATOM    641  CE2 PHE   254      -2.346  67.257  -6.546  1.00                 C  
ATOM    642  N   LYS   255      -7.277  66.266  -6.916  1.00                 N  
ATOM    643  CA  LYS   255      -7.706  67.157  -7.984  1.00                 C  
ATOM    644  C   LYS   255      -8.879  68.065  -7.588  1.00                 C  
ATOM    645  O   LYS   255      -8.900  69.238  -7.967  1.00                 O  
ATOM    646  CB  LYS   255      -8.101  66.354  -9.225  1.00                 C  
ATOM    647  CD  LYS   255      -7.395  64.906 -11.150  1.00                 C  
ATOM    648  CE  LYS   255      -6.224  64.249 -11.862  1.00                 C  
ATOM    649  CG  LYS   255      -6.930  65.695  -9.936  1.00                 C  
ATOM    650  NZ  LYS   255      -6.669  63.437 -13.028  1.00                 N  
ATOM    651  N   ASP   256      -9.833  67.550  -6.817  1.00                 N  
ATOM    652  CA  ASP   256     -10.945  68.377  -6.328  1.00                 C  
ATOM    653  C   ASP   256     -10.394  69.456  -5.383  1.00                 C  
ATOM    654  O   ASP   256     -10.854  70.590  -5.386  1.00                 O  
ATOM    655  CB  ASP   256     -11.989  67.508  -5.624  1.00                 C  
ATOM    656  CG  ASP   256     -12.780  66.649  -6.590  1.00                 C  
ATOM    657  OD1 ASP   256     -12.719  66.916  -7.809  1.00                 O  
ATOM    658  OD2 ASP   256     -13.459  65.708  -6.129  1.00                 O  
ATOM    659  N   GLY   257      -9.412  69.082  -4.568  1.00                 N  
ATOM    660  CA  GLY   257      -8.812  70.012  -3.608  1.00                 C  
ATOM    661  C   GLY   257      -8.068  71.118  -4.363  1.00                 C  
ATOM    662  O   GLY   257      -8.209  72.309  -4.043  1.00                 O  
ATOM    663  N   ARG   258      -7.307  70.727  -5.388  1.00                 N  
ATOM    664  CA  ARG   258      -6.598  71.679  -6.240  1.00                 C  
ATOM    665  C   ARG   258      -7.559  72.662  -6.935  1.00                 C  
ATOM    666  O   ARG   258      -7.282  73.873  -7.001  1.00                 O  
ATOM    667  CB  ARG   258      -5.770  70.941  -7.294  1.00                 C  
ATOM    668  CD  ARG   258      -4.100  71.054  -9.165  1.00                 C  
ATOM    669  NE  ARG   258      -3.249  71.913  -9.984  1.00                 N  
ATOM    670  CG  ARG   258      -4.931  71.853  -8.174  1.00                 C  
ATOM    671  CZ  ARG   258      -3.647  72.512 -11.102  1.00                 C  
ATOM    672  NH1 ARG   258      -2.802  73.275 -11.782  1.00                 N  
ATOM    673  NH2 ARG   258      -4.888  72.345 -11.537  1.00                 N  
ATOM    674  N   ASP   259      -8.686  72.168  -7.445  1.00                 N  
ATOM    675  CA  ASP   259      -9.641  73.047  -8.120  1.00                 C  
ATOM    676  C   ASP   259     -10.255  74.081  -7.168  1.00                 C  
ATOM    677  O   ASP   259     -10.447  75.245  -7.553  1.00                 O  
ATOM    678  CB  ASP   259     -10.758  72.227  -8.769  1.00                 C  
ATOM    679  CG  ASP   259     -10.284  71.460  -9.988  1.00                 C  
ATOM    680  OD1 ASP   259      -9.184  71.767 -10.493  1.00                 O  
ATOM    681  OD2 ASP   259     -11.014  70.552 -10.439  1.00                 O  
ATOM    682  N   TRP   260     -10.504  73.686  -5.916  1.00                 N  
ATOM    683  CA  TRP   260     -11.031  74.619  -4.924  1.00                 C  
ATOM    684  C   TRP   260     -10.008  75.709  -4.615  1.00                 C  
ATOM    685  O   TRP   260     -10.354  76.894  -4.479  1.00                 O  
ATOM    686  CB  TRP   260     -11.421  73.877  -3.644  1.00                 C  
ATOM    687  CG  TRP   260     -12.000  74.767  -2.588  1.00                 C  
ATOM    688  CD1 TRP   260     -13.307  75.138  -2.455  1.00                 C  
ATOM    689  NE1 TRP   260     -13.458  75.961  -1.366  1.00                 N  
ATOM    690  CD2 TRP   260     -11.292  75.398  -1.514  1.00                 C  
ATOM    691  CE2 TRP   260     -12.233  76.135  -0.772  1.00                 C  
ATOM    692  CH2 TRP   260     -10.565  76.874   0.728  1.00                 C  
ATOM    693  CZ2 TRP   260     -11.880  76.878   0.353  1.00                 C  
ATOM    694  CE3 TRP   260      -9.954  75.411  -1.108  1.00                 C  
ATOM    695  CZ3 TRP   260      -9.609  76.149   0.008  1.00                 C  
ATOM    696  N   VAL   261      -8.748  75.314  -4.490  1.00                 N  
ATOM    697  CA  VAL   261      -7.678  76.251  -4.152  1.00                 C  
ATOM    698  C   VAL   261      -7.533  77.312  -5.238  1.00                 C  
ATOM    699  O   VAL   261      -7.493  78.505  -4.938  1.00                 O  
ATOM    700  CB  VAL   261      -6.337  75.524  -3.941  1.00                 C  
ATOM    701  CG1 VAL   261      -5.202  76.528  -3.805  1.00                 C  
ATOM    702  CG2 VAL   261      -6.406  74.624  -2.716  1.00                 C  
ATOM    703  N   ALA   262      -7.504  76.877  -6.498  1.00                 N  
ATOM    704  CA  ALA   262      -7.380  77.813  -7.619  1.00                 C  
ATOM    705  C   ALA   262      -8.490  78.873  -7.621  1.00                 C  
ATOM    706  O   ALA   262      -8.224  80.055  -7.888  1.00                 O  
ATOM    707  CB  ALA   262      -7.395  77.062  -8.941  1.00                 C  
ATOM    708  N   THR   263      -9.717  78.470  -7.299  1.00                 N  
ATOM    709  CA  THR   263     -10.851  79.396  -7.329  1.00                 C  
ATOM    710  C   THR   263     -11.058  80.237  -6.060  1.00                 C  
ATOM    711  O   THR   263     -11.521  81.388  -6.149  1.00                 O  
ATOM    712  CB  THR   263     -12.176  78.657  -7.595  1.00                 C  
ATOM    713  OG1 THR   263     -12.413  77.705  -6.551  1.00                 O  
ATOM    714  CG2 THR   263     -12.117  77.919  -8.923  1.00                 C  
ATOM    715  N   ASN   264     -10.724  79.687  -4.889  1.00                 N  
ATOM    716  CA  ASN   264     -11.241  80.206  -3.616  1.00                 C  
ATOM    717  C   ASN   264     -10.223  80.510  -2.520  1.00                 C  
ATOM    718  O   ASN   264     -10.561  81.193  -1.552  1.00                 O  
ATOM    719  CB  ASN   264     -12.270  79.242  -3.023  1.00                 C  
ATOM    720  CG  ASN   264     -13.518  79.124  -3.876  1.00                 C  
ATOM    721  OD1 ASN   264     -14.078  80.128  -4.314  1.00                 O  
ATOM    722  ND2 ASN   264     -13.957  77.893  -4.113  1.00                 N  
ATOM    723  N   PHE   265      -8.997  80.005  -2.611  1.00                 N  
ATOM    724  CA  PHE   265      -8.042  80.294  -1.538  1.00                 C  
ATOM    725  C   PHE   265      -7.498  81.716  -1.697  1.00                 C  
ATOM    726  O   PHE   265      -6.769  81.992  -2.659  1.00                 O  
ATOM    727  CB  PHE   265      -6.903  79.273  -1.545  1.00                 C  
ATOM    728  CG  PHE   265      -5.913  79.461  -0.431  1.00                 C  
ATOM    729  CZ  PHE   265      -4.078  79.811   1.627  1.00                 C  
ATOM    730  CD1 PHE   265      -6.219  79.064   0.859  1.00                 C  
ATOM    731  CE1 PHE   265      -5.308  79.237   1.885  1.00                 C  
ATOM    732  CD2 PHE   265      -4.677  80.033  -0.673  1.00                 C  
ATOM    733  CE2 PHE   265      -3.767  80.206   0.353  1.00                 C  
ATOM    734  N   HIS   266      -7.853  82.587  -0.743  1.00                 N  
ATOM    735  CA  HIS   266      -7.578  84.024  -0.808  1.00                 C  
ATOM    736  C   HIS   266      -6.956  84.501   0.502  1.00                 C  
ATOM    737  O   HIS   266      -7.514  84.288   1.580  1.00                 O  
ATOM    738  CB  HIS   266      -8.861  84.802  -1.109  1.00                 C  
ATOM    739  CG  HIS   266      -9.485  84.452  -2.424  1.00                 C  
ATOM    740  ND1 HIS   266      -9.100  85.037  -3.610  1.00                 N  
ATOM    741  CE1 HIS   266      -9.836  84.522  -4.612  1.00                 C  
ATOM    742  CD2 HIS   266     -10.531  83.541  -2.867  1.00                 C  
ATOM    743  NE2 HIS   266     -10.696  83.624  -4.173  1.00                 N  
ATOM    744  N   PHE   267      -5.793  85.138   0.408  1.00                 N  
ATOM    745  CA  PHE   267      -5.080  85.671   1.569  1.00                 C  
ATOM    746  C   PHE   267      -5.293  87.170   1.786  1.00                 C  
ATOM    747  O   PHE   267      -4.813  87.714   2.783  1.00                 O  
ATOM    748  CB  PHE   267      -3.579  85.402   1.446  1.00                 C  
ATOM    749  CG  PHE   267      -2.945  86.043   0.244  1.00                 C  
ATOM    750  CZ  PHE   267      -1.773  87.222  -1.984  1.00                 C  
ATOM    751  CD1 PHE   267      -2.565  87.373   0.270  1.00                 C  
ATOM    752  CE1 PHE   267      -1.982  87.962  -0.836  1.00                 C  
ATOM    753  CD2 PHE   267      -2.729  85.315  -0.913  1.00                 C  
ATOM    754  CE2 PHE   267      -2.147  85.904  -2.019  1.00                 C  
ATOM    755  N   GLU   268      -5.997  87.813   0.855  1.00                 N  
ATOM    756  CA  GLU   268      -6.366  89.235   0.963  1.00                 C  
ATOM    757  C   GLU   268      -7.644  89.374   1.794  1.00                 C  
ATOM    758  O   GLU   268      -8.728  89.604   1.246  1.00                 O  
ATOM    759  CB  GLU   268      -6.551  89.848  -0.427  1.00                 C  
ATOM    760  CD  GLU   268      -5.505  90.488  -2.635  1.00                 C  
ATOM    761  CG  GLU   268      -5.284  89.875  -1.266  1.00                 C  
ATOM    762  OE1 GLU   268      -6.675  90.747  -2.988  1.00                 O  
ATOM    763  OE2 GLU   268      -4.508  90.710  -3.355  1.00                 O  
ATOM    764  N   GLY   269      -7.496  89.226   3.108  1.00                 N  
ATOM    765  CA  GLY   269      -8.618  89.215   4.062  1.00                 C  
ATOM    766  C   GLY   269      -8.330  90.104   5.293  1.00                 C  
ATOM    767  O   GLY   269      -7.174  90.248   5.704  1.00                 O  
ATOM    768  N   SER   270      -9.383  90.683   5.880  1.00                 N  
ATOM    769  CA  SER   270      -9.273  91.646   6.988  1.00                 C  
ATOM    770  C   SER   270      -9.521  91.061   8.372  1.00                 C  
ATOM    771  O   SER   270     -10.542  91.321   9.009  1.00                 O  
ATOM    772  CB  SER   270     -10.245  92.810   6.785  1.00                 C  
ATOM    773  OG  SER   270      -9.906  93.563   5.634  1.00                 O  
ATOM    774  N   THR   271      -8.565  90.295   8.850  1.00                 N  
ATOM    775  CA  THR   271      -8.649  89.741  10.188  1.00                 C  
ATOM    776  C   THR   271      -7.255  89.347  10.618  1.00                 C  
ATOM    777  O   THR   271      -6.342  89.230   9.800  1.00                 O  
ATOM    778  CB  THR   271      -9.606  88.536  10.241  1.00                 C  
ATOM    779  OG1 THR   271      -9.082  87.470   9.439  1.00                 O  
ATOM    780  CG2 THR   271     -10.976  88.920   9.703  1.00                 C  
ATOM    781  N   GLU   272      -7.102  89.121  11.914  1.00                 N  
ATOM    782  CA  GLU   272      -5.834  88.695  12.470  1.00                 C  
ATOM    783  C   GLU   272      -5.657  87.188  12.407  1.00                 C  
ATOM    784  O   GLU   272      -6.595  86.447  12.628  1.00                 O  
ATOM    785  CB  GLU   272      -5.700  89.164  13.920  1.00                 C  
ATOM    786  CD  GLU   272      -5.485  91.101  15.527  1.00                 C  
ATOM    787  CG  GLU   272      -5.642  90.675  14.081  1.00                 C  
ATOM    788  OE1 GLU   272      -6.095  90.457  16.406  1.00                 O  
ATOM    789  OE2 GLU   272      -4.752  92.080  15.781  1.00                 O  
ATOM    790  N   LEU   273      -4.439  86.749  12.116  1.00                 N  
ATOM    791  CA  LEU   273      -4.114  85.327  12.076  1.00                 C  
ATOM    792  C   LEU   273      -2.883  85.077  12.946  1.00                 C  
ATOM    793  O   LEU   273      -2.075  85.984  13.153  1.00                 O  
ATOM    794  CB  LEU   273      -3.877  84.872  10.635  1.00                 C  
ATOM    795  CG  LEU   273      -2.736  85.561   9.885  1.00                 C  
ATOM    796  CD1 LEU   273      -1.395  84.954  10.270  1.00                 C  
ATOM    797  CD2 LEU   273      -2.946  85.468   8.381  1.00                 C  
ATOM    798  N   SER   274      -2.715  83.845  13.408  1.00                 N  
ATOM    799  CA  SER   274      -1.445  83.419  13.975  1.00                 C  
ATOM    800  C   SER   274      -0.473  83.193  12.821  1.00                 C  
ATOM    801  O   SER   274      -0.685  82.331  11.967  1.00                 O  
ATOM    802  CB  SER   274      -1.632  82.156  14.819  1.00                 C  
ATOM    803  OG  SER   274      -0.387  81.668  15.287  1.00                 O  
ATOM    804  N   VAL   275       0.590  83.984  12.814  1.00                 N  
ATOM    805  CA  VAL   275       1.641  83.906  11.793  1.00                 C  
ATOM    806  C   VAL   275       2.220  82.476  11.794  1.00                 C  
ATOM    807  O   VAL   275       2.394  81.853  10.757  1.00                 O  
ATOM    808  CB  VAL   275       2.744  84.953  12.037  1.00                 C  
ATOM    809  CG1 VAL   275       3.921  84.715  11.103  1.00                 C  
ATOM    810  CG2 VAL   275       2.192  86.359  11.856  1.00                 C  
ATOM    811  N   PHE   276       2.531  81.985  12.989  1.00                 N  
ATOM    812  CA  PHE   276       3.055  80.626  13.196  1.00                 C  
ATOM    813  C   PHE   276       2.148  79.531  12.598  1.00                 C  
ATOM    814  O   PHE   276       2.601  78.688  11.800  1.00                 O  
ATOM    815  CB  PHE   276       3.253  80.350  14.688  1.00                 C  
ATOM    816  CG  PHE   276       3.733  78.958  14.988  1.00                 C  
ATOM    817  CZ  PHE   276       4.616  76.382  15.545  1.00                 C  
ATOM    818  CD1 PHE   276       5.067  78.622  14.832  1.00                 C  
ATOM    819  CE1 PHE   276       5.509  77.342  15.108  1.00                 C  
ATOM    820  CD2 PHE   276       2.852  77.986  15.426  1.00                 C  
ATOM    821  CE2 PHE   276       3.294  76.706  15.702  1.00                 C  
ATOM    822  N   GLU   277       0.863  79.560  12.938  1.00                 N  
ATOM    823  CA  GLU   277      -0.025  78.497  12.513  1.00                 C  
ATOM    824  C   GLU   277      -0.233  78.563  10.999  1.00                 C  
ATOM    825  O   GLU   277      -0.286  77.543  10.339  1.00                 O  
ATOM    826  CB  GLU   277      -1.364  78.592  13.247  1.00                 C  
ATOM    827  CD  GLU   277      -2.615  78.433  15.435  1.00                 C  
ATOM    828  CG  GLU   277      -1.283  78.270  14.730  1.00                 C  
ATOM    829  OE1 GLU   277      -3.553  78.977  14.816  1.00                 O  
ATOM    830  OE2 GLU   277      -2.721  78.016  16.608  1.00                 O  
ATOM    831  N   THR   278      -0.370  79.761  10.452  1.00                 N  
ATOM    832  CA  THR   278      -0.588  79.898   9.003  1.00                 C  
ATOM    833  C   THR   278       0.656  79.463   8.232  1.00                 C  
ATOM    834  O   THR   278       0.555  78.855   7.170  1.00                 O  
ATOM    835  CB  THR   278      -0.956  81.344   8.622  1.00                 C  
ATOM    836  OG1 THR   278      -2.174  81.719   9.278  1.00                 O  
ATOM    837  CG2 THR   278      -1.157  81.464   7.119  1.00                 C  
ATOM    838  N   ASN   279       1.829  79.758   8.769  1.00                 N  
ATOM    839  CA  ASN   279       3.056  79.280   8.154  1.00                 C  
ATOM    840  C   ASN   279       3.145  77.749   8.116  1.00                 C  
ATOM    841  O   ASN   279       3.395  77.178   7.070  1.00                 O  
ATOM    842  CB  ASN   279       4.276  79.850   8.880  1.00                 C  
ATOM    843  CG  ASN   279       5.583  79.463   8.215  1.00                 C  
ATOM    844  OD1 ASN   279       5.836  79.823   7.065  1.00                 O  
ATOM    845  ND2 ASN   279       6.418  78.727   8.939  1.00                 N  
ATOM    846  N   ILE   280       2.958  77.081   9.255  1.00                 N  
ATOM    847  CA  ILE   280       3.245  75.642   9.303  1.00                 C  
ATOM    848  C   ILE   280       2.160  74.834   8.572  1.00                 C  
ATOM    849  O   ILE   280       2.443  73.799   7.962  1.00                 O  
ATOM    850  CB  ILE   280       3.380  75.141  10.753  1.00                 C  
ATOM    851  CD1 ILE   280       2.040  74.646  12.864  1.00                 C  
ATOM    852  CG1 ILE   280       2.048  75.285  11.493  1.00                 C  
ATOM    853  CG2 ILE   280       4.507  75.873  11.467  1.00                 C  
ATOM    854  N   ARG   281       0.920  75.325   8.586  1.00                 N  
ATOM    855  CA  ARG   281      -0.180  74.624   7.912  1.00                 C  
ATOM    856  C   ARG   281      -0.363  75.024   6.437  1.00                 C  
ATOM    857  O   ARG   281      -0.347  74.177   5.539  1.00                 O  
ATOM    858  CB  ARG   281      -1.499  74.863   8.649  1.00                 C  
ATOM    859  CD  ARG   281      -2.896  74.506  10.703  1.00                 C  
ATOM    860  NE  ARG   281      -2.992  73.864  12.012  1.00                 N  
ATOM    861  CG  ARG   281      -1.583  74.187  10.007  1.00                 C  
ATOM    862  CZ  ARG   281      -3.978  74.077  12.878  1.00                 C  
ATOM    863  NH1 ARG   281      -3.981  73.449  14.046  1.00                 N  
ATOM    864  NH2 ARG   281      -4.957  74.918  12.574  1.00                 N  
ATOM    865  N   PHE   282      -0.548  76.317   6.173  1.00                 N  
ATOM    866  CA  PHE   282      -0.867  76.781   4.811  1.00                 C  
ATOM    867  C   PHE   282       0.374  76.913   3.915  1.00                 C  
ATOM    868  O   PHE   282       0.430  76.335   2.811  1.00                 O  
ATOM    869  CB  PHE   282      -1.593  78.127   4.860  1.00                 C  
ATOM    870  CG  PHE   282      -3.008  78.035   5.356  1.00                 C  
ATOM    871  CZ  PHE   282      -5.627  77.863   6.268  1.00                 C  
ATOM    872  CD1 PHE   282      -3.340  78.467   6.628  1.00                 C  
ATOM    873  CE1 PHE   282      -4.641  78.383   7.085  1.00                 C  
ATOM    874  CD2 PHE   282      -4.006  77.517   4.551  1.00                 C  
ATOM    875  CE2 PHE   282      -5.308  77.433   5.007  1.00                 C  
ATOM    876  N   VAL   283       1.396  77.650   4.360  1.00                 N  
ATOM    877  CA  VAL   283       2.636  77.716   3.564  1.00                 C  
ATOM    878  C   VAL   283       3.221  76.300   3.414  1.00                 C  
ATOM    879  O   VAL   283       3.528  75.872   2.295  1.00                 O  
ATOM    880  CB  VAL   283       3.666  78.667   4.201  1.00                 C  
ATOM    881  CG1 VAL   283       5.006  78.555   3.490  1.00                 C  
ATOM    882  CG2 VAL   283       3.159  80.101   4.168  1.00                 C  
ATOM    883  N   GLY   284       3.295  75.536   4.510  1.00                 N  
ATOM    884  CA  GLY   284       3.874  74.194   4.452  1.00                 C  
ATOM    885  C   GLY   284       3.105  73.181   3.600  1.00                 C  
ATOM    886  O   GLY   284       3.689  72.408   2.822  1.00                 O  
ATOM    887  N   GLY   285       1.788  73.204   3.721  1.00                 N  
ATOM    888  CA  GLY   285       0.931  72.300   2.970  1.00                 C  
ATOM    889  C   GLY   285       1.012  72.565   1.474  1.00                 C  
ATOM    890  O   GLY   285       1.042  71.627   0.685  1.00                 O  
ATOM    891  N   LEU   286       1.038  73.840   1.087  1.00                 N  
ATOM    892  CA  LEU   286       1.174  74.242  -0.332  1.00                 C  
ATOM    893  C   LEU   286       2.549  73.876  -0.899  1.00                 C  
ATOM    894  O   LEU   286       2.661  73.380  -2.031  1.00                 O  
ATOM    895  CB  LEU   286       0.936  75.745  -0.488  1.00                 C  
ATOM    896  CG  LEU   286      -0.492  76.235  -0.236  1.00                 C  
ATOM    897  CD1 LEU   286      -0.549  77.755  -0.253  1.00                 C  
ATOM    898  CD2 LEU   286      -1.448  75.658  -1.268  1.00                 C  
ATOM    899  N   LEU   287       3.602  74.097  -0.117  1.00                 N  
ATOM    900  CA  LEU   287       4.954  73.718  -0.542  1.00                 C  
ATOM    901  C   LEU   287       5.055  72.207  -0.809  1.00                 C  
ATOM    902  O   LEU   287       5.571  71.783  -1.862  1.00                 O  
ATOM    903  CB  LEU   287       5.983  74.131   0.512  1.00                 C  
ATOM    904  CG  LEU   287       6.225  75.634   0.671  1.00                 C  
ATOM    905  CD1 LEU   287       7.107  75.912   1.878  1.00                 C  
ATOM    906  CD2 LEU   287       6.853  76.212  -0.588  1.00                 C  
ATOM    907  N   SER   288       4.571  71.386   0.109  1.00                 N  
ATOM    908  CA  SER   288       4.649  69.931  -0.098  1.00                 C  
ATOM    909  C   SER   288       3.819  69.484  -1.304  1.00                 C  
ATOM    910  O   SER   288       4.256  68.657  -2.136  1.00                 O  
ATOM    911  CB  SER   288       4.183  69.186   1.154  1.00                 C  
ATOM    912  OG  SER   288       5.068  69.408   2.239  1.00                 O  
ATOM    913  N   ALA   289       2.635  70.054  -1.458  1.00                 N  
ATOM    914  CA  ALA   289       1.811  69.711  -2.615  1.00                 C  
ATOM    915  C   ALA   289       2.525  70.048  -3.934  1.00                 C  
ATOM    916  O   ALA   289       2.444  69.285  -4.901  1.00                 O  
ATOM    917  CB  ALA   289       0.475  70.436  -2.548  1.00                 C  
ATOM    918  N   TYR   290       3.205  71.188  -3.987  1.00                 N  
ATOM    919  CA  TYR   290       3.971  71.581  -5.174  1.00                 C  
ATOM    920  C   TYR   290       5.104  70.595  -5.457  1.00                 C  
ATOM    921  O   TYR   290       5.270  70.142  -6.599  1.00                 O  
ATOM    922  CB  TYR   290       4.537  72.992  -5.003  1.00                 C  
ATOM    923  CG  TYR   290       5.387  73.456  -6.165  1.00                 C  
ATOM    924  OH  TYR   290       7.711  74.734  -9.367  1.00                 O  
ATOM    925  CZ  TYR   290       6.944  74.311  -8.307  1.00                 C  
ATOM    926  CD1 TYR   290       4.800  73.922  -7.334  1.00                 C  
ATOM    927  CE1 TYR   290       5.569  74.347  -8.401  1.00                 C  
ATOM    928  CD2 TYR   290       6.774  73.426  -6.088  1.00                 C  
ATOM    929  CE2 TYR   290       7.559  73.847  -7.144  1.00                 C  
ATOM    930  N   ALA   291       5.909  70.283  -4.452  1.00                 N  
ATOM    931  CA  ALA   291       7.055  69.407  -4.672  1.00                 C  
ATOM    932  C   ALA   291       6.650  67.981  -5.043  1.00                 C  
ATOM    933  O   ALA   291       7.361  67.326  -5.809  1.00                 O  
ATOM    934  CB  ALA   291       7.939  69.370  -3.435  1.00                 C  
ATOM    935  N   LEU   292       5.502  67.517  -4.558  1.00                 N  
ATOM    936  CA  LEU   292       5.025  66.169  -4.896  1.00                 C  
ATOM    937  C   LEU   292       4.405  66.077  -6.290  1.00                 C  
ATOM    938  O   LEU   292       4.617  65.082  -7.005  1.00                 O  
ATOM    939  CB  LEU   292       4.000  65.690  -3.866  1.00                 C  
ATOM    940  CG  LEU   292       4.528  65.428  -2.455  1.00                 C  
ATOM    941  CD1 LEU   292       3.385  65.114  -1.502  1.00                 C  
ATOM    942  CD2 LEU   292       5.539  64.291  -2.461  1.00                 C  
ATOM    943  N   THR   293       3.644  67.099  -6.669  1.00                 N  
ATOM    944  CA  THR   293       2.786  67.076  -7.862  1.00                 C  
ATOM    945  C   THR   293       3.316  67.887  -9.057  1.00                 C  
ATOM    946  O   THR   293       2.955  67.597 -10.207  1.00                 O  
ATOM    947  CB  THR   293       1.370  67.596  -7.549  1.00                 C  
ATOM    948  OG1 THR   293       1.446  68.952  -7.094  1.00                 O  
ATOM    949  CG2 THR   293       0.722  66.753  -6.461  1.00                 C  
ATOM    950  N   GLY   294       4.107  68.921  -8.795  1.00                 N  
ATOM    951  CA  GLY   294       4.554  69.847  -9.833  1.00                 C  
ATOM    952  C   GLY   294       3.522  70.832 -10.364  1.00                 C  
ATOM    953  O   GLY   294       3.792  71.549 -11.329  1.00                 O  
ATOM    954  N   ASP   295       2.356  70.907  -9.729  1.00                 N  
ATOM    955  CA  ASP   295       1.304  71.811 -10.174  1.00                 C  
ATOM    956  C   ASP   295       1.612  73.245  -9.715  1.00                 C  
ATOM    957  O   ASP   295       1.667  73.541  -8.510  1.00                 O  
ATOM    958  CB  ASP   295      -0.056  71.354  -9.641  1.00                 C  
ATOM    959  CG  ASP   295      -0.533  70.069 -10.288  1.00                 C  
ATOM    960  OD1 ASP   295       0.052  69.669 -11.317  1.00                 O  
ATOM    961  OD2 ASP   295      -1.492  69.462  -9.767  1.00                 O  
ATOM    962  N   LYS   296       1.812  74.134 -10.683  1.00                 N  
ATOM    963  CA  LYS   296       2.311  75.495 -10.421  1.00                 C  
ATOM    964  C   LYS   296       1.432  76.343  -9.505  1.00                 C  
ATOM    965  O   LYS   296       1.946  77.213  -8.812  1.00                 O  
ATOM    966  CB  LYS   296       2.496  76.260 -11.733  1.00                 C  
ATOM    967  CD  LYS   296       3.773  76.556 -13.874  1.00                 C  
ATOM    968  CE  LYS   296       4.934  76.062 -14.721  1.00                 C  
ATOM    969  CG  LYS   296       3.650  75.757 -12.586  1.00                 C  
ATOM    970  NZ  LYS   296       5.042  76.809 -16.005  1.00                 N  
ATOM    971  N   MET   297       0.123  76.102  -9.492  1.00                 N  
ATOM    972  CA  MET   297      -0.792  76.850  -8.613  1.00                 C  
ATOM    973  C   MET   297      -0.347  76.782  -7.142  1.00                 C  
ATOM    974  O   MET   297      -0.499  77.751  -6.392  1.00                 O  
ATOM    975  CB  MET   297      -2.220  76.317  -8.748  1.00                 C  
ATOM    976  SD  MET   297      -3.426  78.808  -8.617  1.00                 S  
ATOM    977  CE  MET   297      -4.308  78.511 -10.147  1.00                 C  
ATOM    978  CG  MET   297      -3.259  77.126  -7.989  1.00                 C  
ATOM    979  N   PHE   298       0.208  75.644  -6.728  1.00                 N  
ATOM    980  CA  PHE   298       0.599  75.492  -5.314  1.00                 C  
ATOM    981  C   PHE   298       1.782  76.404  -4.981  1.00                 C  
ATOM    982  O   PHE   298       1.831  77.017  -3.897  1.00                 O  
ATOM    983  CB  PHE   298       0.949  74.034  -5.008  1.00                 C  
ATOM    984  CG  PHE   298      -0.246  73.126  -4.940  1.00                 C  
ATOM    985  CZ  PHE   298      -2.459  71.450  -4.810  1.00                 C  
ATOM    986  CD1 PHE   298      -0.239  71.900  -5.583  1.00                 C  
ATOM    987  CE1 PHE   298      -1.338  71.064  -5.520  1.00                 C  
ATOM    988  CD2 PHE   298      -1.376  73.497  -4.234  1.00                 C  
ATOM    989  CE2 PHE   298      -2.475  72.661  -4.171  1.00                 C  
ATOM    990  N   LYS   299       2.736  76.499  -5.905  1.00                 N  
ATOM    991  CA  LYS   299       3.899  77.381  -5.748  1.00                 C  
ATOM    992  C   LYS   299       3.461  78.847  -5.731  1.00                 C  
ATOM    993  O   LYS   299       3.922  79.638  -4.883  1.00                 O  
ATOM    994  CB  LYS   299       4.910  77.139  -6.870  1.00                 C  
ATOM    995  CD  LYS   299       7.178  77.614  -7.837  1.00                 C  
ATOM    996  CE  LYS   299       6.731  78.056  -9.220  1.00                 C  
ATOM    997  CG  LYS   299       6.159  78.001  -6.777  1.00                 C  
ATOM    998  NZ  LYS   299       7.775  77.799 -10.250  1.00                 N  
ATOM    999  N   GLU   300       2.586  79.215  -6.672  1.00                 N  
ATOM   1000  CA  GLU   300       2.074  80.579  -6.763  1.00                 C  
ATOM   1001  C   GLU   300       1.384  80.978  -5.456  1.00                 C  
ATOM   1002  O   GLU   300       1.657  82.044  -4.912  1.00                 O  
ATOM   1003  CB  GLU   300       1.106  80.711  -7.941  1.00                 C  
ATOM   1004  CD  GLU   300      -0.379  82.211  -9.327  1.00                 C  
ATOM   1005  CG  GLU   300       0.550  82.112  -8.133  1.00                 C  
ATOM   1006  OE1 GLU   300      -0.606  81.177  -9.991  1.00                 O  
ATOM   1007  OE2 GLU   300      -0.881  83.322  -9.599  1.00                 O  
ATOM   1008  N   LYS   301       0.500  80.128  -4.941  1.00                 N  
ATOM   1009  CA  LYS   301      -0.204  80.437  -3.703  1.00                 C  
ATOM   1010  C   LYS   301       0.719  80.483  -2.480  1.00                 C  
ATOM   1011  O   LYS   301       0.552  81.348  -1.623  1.00                 O  
ATOM   1012  CB  LYS   301      -1.315  79.416  -3.449  1.00                 C  
ATOM   1013  CD  LYS   301      -3.267  80.767  -4.265  1.00                 C  
ATOM   1014  CE  LYS   301      -4.349  80.890  -5.325  1.00                 C  
ATOM   1015  CG  LYS   301      -2.463  79.489  -4.443  1.00                 C  
ATOM   1016  NZ  LYS   301      -5.365  79.807  -5.210  1.00                 N  
ATOM   1017  N   ALA   302       1.714  79.593  -2.395  1.00                 N  
ATOM   1018  CA  ALA   302       2.636  79.620  -1.250  1.00                 C  
ATOM   1019  C   ALA   302       3.383  80.943  -1.147  1.00                 C  
ATOM   1020  O   ALA   302       3.525  81.512  -0.050  1.00                 O  
ATOM   1021  CB  ALA   302       3.634  78.477  -1.346  1.00                 C  
ATOM   1022  N   LEU   303       3.812  81.453  -2.301  1.00                 N  
ATOM   1023  CA  LEU   303       4.568  82.704  -2.358  1.00                 C  
ATOM   1024  C   LEU   303       3.663  83.905  -2.074  1.00                 C  
ATOM   1025  O   LEU   303       4.082  84.825  -1.359  1.00                 O  
ATOM   1026  CB  LEU   303       5.240  82.862  -3.723  1.00                 C  
ATOM   1027  CG  LEU   303       6.373  81.883  -4.039  1.00                 C  
ATOM   1028  CD1 LEU   303       6.830  82.036  -5.481  1.00                 C  
ATOM   1029  CD2 LEU   303       7.542  82.089  -3.088  1.00                 C  
ATOM   1030  N   SER   304       2.426  83.879  -2.583  1.00                 N  
ATOM   1031  CA  SER   304       1.427  84.910  -2.285  1.00                 C  
ATOM   1032  C   SER   304       1.250  85.067  -0.781  1.00                 C  
ATOM   1033  O   SER   304       1.191  86.170  -0.272  1.00                 O  
ATOM   1034  CB  SER   304       0.090  84.567  -2.945  1.00                 C  
ATOM   1035  OG  SER   304       0.192  84.610  -4.357  1.00                 O  
ATOM   1036  N   VAL   305       1.150  83.950  -0.069  1.00                 N  
ATOM   1037  CA  VAL   305       0.962  83.994   1.362  1.00                 C  
ATOM   1038  C   VAL   305       2.235  84.474   2.077  1.00                 C  
ATOM   1039  O   VAL   305       2.166  85.263   3.018  1.00                 O  
ATOM   1040  CB  VAL   305       0.541  82.621   1.918  1.00                 C  
ATOM   1041  CG1 VAL   305       0.521  82.646   3.439  1.00                 C  
ATOM   1042  CG2 VAL   305      -0.820  82.219   1.371  1.00                 C  
ATOM   1043  N   ALA   306       3.391  83.998   1.655  1.00                 N  
ATOM   1044  CA  ALA   306       4.639  84.473   2.224  1.00                 C  
ATOM   1045  C   ALA   306       4.739  85.988   2.184  1.00                 C  
ATOM   1046  O   ALA   306       5.121  86.629   3.185  1.00                 O  
ATOM   1047  CB  ALA   306       5.823  83.861   1.491  1.00                 C  
ATOM   1048  N   ASP   307       4.385  86.566   1.034  1.00                 N  
ATOM   1049  CA  ASP   307       4.448  88.027   0.856  1.00                 C  
ATOM   1050  C   ASP   307       3.540  88.720   1.890  1.00                 C  
ATOM   1051  O   ASP   307       3.927  89.733   2.500  1.00                 O  
ATOM   1052  CB  ASP   307       4.040  88.411  -0.568  1.00                 C  
ATOM   1053  CG  ASP   307       5.087  88.032  -1.596  1.00                 C  
ATOM   1054  OD1 ASP   307       6.230  87.728  -1.196  1.00                 O  
ATOM   1055  OD2 ASP   307       4.764  88.038  -2.803  1.00                 O  
ATOM   1056  N   LYS   308       2.339  88.180   2.094  1.00                 N  
ATOM   1057  CA  LYS   308       1.403  88.730   3.071  1.00                 C  
ATOM   1058  C   LYS   308       1.885  88.669   4.529  1.00                 C  
ATOM   1059  O   LYS   308       1.431  89.458   5.345  1.00                 O  
ATOM   1060  CB  LYS   308       0.055  88.011   2.986  1.00                 C  
ATOM   1061  CD  LYS   308      -1.280  85.918   3.358  1.00                 C  
ATOM   1062  CE  LYS   308      -1.228  84.454   3.762  1.00                 C  
ATOM   1063  CG  LYS   308       0.090  86.569   3.466  1.00                 C  
ATOM   1064  NZ  LYS   308      -0.818  84.283   5.183  1.00                 N  
ATOM   1065  N   LEU   309       2.769  87.729   4.852  1.00                 N  
ATOM   1066  CA  LEU   309       3.293  87.586   6.211  1.00                 C  
ATOM   1067  C   LEU   309       4.487  88.497   6.499  1.00                 C  
ATOM   1068  O   LEU   309       4.855  88.677   7.665  1.00                 O  
ATOM   1069  CB  LEU   309       3.701  86.136   6.478  1.00                 C  
ATOM   1070  CG  LEU   309       2.582  85.095   6.421  1.00                 C  
ATOM   1071  CD1 LEU   309       3.142  83.693   6.604  1.00                 C  
ATOM   1072  CD2 LEU   309       1.525  85.384   7.476  1.00                 C  
ATOM   1073  N   LEU   310       5.084  89.076   5.459  1.00                 N  
ATOM   1074  CA  LEU   310       6.282  89.895   5.638  1.00                 C  
ATOM   1075  C   LEU   310       6.145  91.065   6.644  1.00                 C  
ATOM   1076  O   LEU   310       7.101  91.339   7.391  1.00                 O  
ATOM   1077  CB  LEU   310       6.734  90.483   4.300  1.00                 C  
ATOM   1078  CG  LEU   310       7.295  89.492   3.278  1.00                 C  
ATOM   1079  CD1 LEU   310       7.532  90.175   1.940  1.00                 C  
ATOM   1080  CD2 LEU   310       8.583  88.865   3.789  1.00                 C  
ATOM   1081  N   PRO   311       5.014  91.771   6.704  1.00                 N  
ATOM   1082  CA  PRO   311       4.869  92.806   7.741  1.00                 C  
ATOM   1083  C   PRO   311       4.969  92.348   9.203  1.00                 C  
ATOM   1084  O   PRO   311       5.169  93.178  10.088  1.00                 O  
ATOM   1085  CB  PRO   311       3.472  93.381   7.497  1.00                 C  
ATOM   1086  CD  PRO   311       3.834  91.761   5.773  1.00                 C  
ATOM   1087  CG  PRO   311       3.194  93.090   6.060  1.00                 C  
ATOM   1088  N   ALA   312       4.823  91.052   9.463  1.00                 N  
ATOM   1089  CA  ALA   312       4.989  90.546  10.841  1.00                 C  
ATOM   1090  C   ALA   312       6.384  90.850  11.384  1.00                 C  
ATOM   1091  O   ALA   312       6.570  90.930  12.583  1.00                 O  
ATOM   1092  CB  ALA   312       4.728  89.048  10.891  1.00                 C  
ATOM   1093  N   PHE   313       7.359  91.014  10.492  1.00                 N  
ATOM   1094  CA  PHE   313       8.744  91.206  10.894  1.00                 C  
ATOM   1095  C   PHE   313       9.110  92.685  11.080  1.00                 C  
ATOM   1096  O   PHE   313      10.268  92.985  11.324  1.00                 O  
ATOM   1097  CB  PHE   313       9.691  90.579   9.869  1.00                 C  
ATOM   1098  CG  PHE   313       9.613  89.081   9.808  1.00                 C  
ATOM   1099  CZ  PHE   313       9.475  86.307   9.700  1.00                 C  
ATOM   1100  CD1 PHE   313       8.599  88.454   9.106  1.00                 C  
ATOM   1101  CE1 PHE   313       8.528  87.075   9.050  1.00                 C  
ATOM   1102  CD2 PHE   313      10.554  88.298  10.454  1.00                 C  
ATOM   1103  CE2 PHE   313      10.482  86.919  10.398  1.00                 C  
ATOM   1104  N   ASN   314       8.131  93.592  10.992  1.00                 N  
ATOM   1105  CA  ASN   314       8.369  95.043  11.100  1.00                 C  
ATOM   1106  C   ASN   314       8.438  95.460  12.570  1.00                 C  
ATOM   1107  O   ASN   314       7.550  96.143  13.075  1.00                 O  
ATOM   1108  CB  ASN   314       7.281  95.821  10.357  1.00                 C  
ATOM   1109  CG  ASN   314       7.598  97.299  10.242  1.00                 C  
ATOM   1110  OD1 ASN   314       8.753  97.708  10.360  1.00                 O  
ATOM   1111  ND2 ASN   314       6.569  98.107  10.011  1.00                 N  
ATOM   1112  N   SER   315       9.471  95.005  13.265  1.00                 N  
ATOM   1113  CA  SER   315       9.707  95.363  14.673  1.00                 C  
ATOM   1114  C   SER   315      11.142  95.862  14.780  1.00                 C  
ATOM   1115  O   SER   315      11.940  95.623  13.881  1.00                 O  
ATOM   1116  CB  SER   315       9.447  94.161  15.582  1.00                 C  
ATOM   1117  OG  SER   315      10.365  93.114  15.320  1.00                 O  
ATOM   1118  N   PRO   316      11.484  96.549  15.872  1.00                 N  
ATOM   1119  CA  PRO   316      12.850  97.048  16.048  1.00                 C  
ATOM   1120  C   PRO   316      13.904  95.961  15.951  1.00                 C  
ATOM   1121  O   PRO   316      14.967  96.216  15.360  1.00                 O  
ATOM   1122  CB  PRO   316      12.841  97.664  17.448  1.00                 C  
ATOM   1123  CD  PRO   316      10.580  97.001  17.032  1.00                 C  
ATOM   1124  CG  PRO   316      11.423  98.069  17.669  1.00                 C  
ATOM   1125  N   THR   317      13.602  94.756  16.459  1.00                 N  
ATOM   1126  CA  THR   317      14.571  93.656  16.458  1.00                 C  
ATOM   1127  C   THR   317      14.533  92.765  15.210  1.00                 C  
ATOM   1128  O   THR   317      15.530  92.122  14.870  1.00                 O  
ATOM   1129  CB  THR   317      14.385  92.739  17.681  1.00                 C  
ATOM   1130  OG1 THR   317      13.071  92.168  17.658  1.00                 O  
ATOM   1131  CG2 THR   317      14.550  93.530  18.970  1.00                 C  
ATOM   1132  N   GLY   318      13.388  92.687  14.550  1.00                 N  
ATOM   1133  CA  GLY   318      13.171  91.692  13.505  1.00                 C  
ATOM   1134  C   GLY   318      12.462  90.433  13.990  1.00                 C  
ATOM   1135  O   GLY   318      12.030  89.620  13.169  1.00                 O  
ATOM   1136  N   ILE   319      12.368  90.250  15.314  1.00                 N  
ATOM   1137  CA  ILE   319      11.581  89.165  15.901  1.00                 C  
ATOM   1138  C   ILE   319      10.139  89.514  15.594  1.00                 C  
ATOM   1139  O   ILE   319       9.680  90.597  15.957  1.00                 O  
ATOM   1140  CB  ILE   319      11.860  89.017  17.408  1.00                 C  
ATOM   1141  CD1 ILE   319      13.741  88.698  19.098  1.00                 C  
ATOM   1142  CG1 ILE   319      13.324  88.640  17.645  1.00                 C  
ATOM   1143  CG2 ILE   319      10.907  88.008  18.030  1.00                 C  
ATOM   1144  N   PRO   320       9.426  88.611  14.911  1.00                 N  
ATOM   1145  CA  PRO   320       8.068  88.916  14.469  1.00                 C  
ATOM   1146  C   PRO   320       6.988  88.947  15.554  1.00                 C  
ATOM   1147  O   PRO   320       7.102  88.326  16.621  1.00                 O  
ATOM   1148  CB  PRO   320       7.745  87.802  13.471  1.00                 C  
ATOM   1149  CD  PRO   320       9.864  87.243  14.431  1.00                 C  
ATOM   1150  CG  PRO   320       8.585  86.651  13.912  1.00                 C  
ATOM   1151  N   TYR   321       5.926  89.686  15.237  1.00                 N  
ATOM   1152  CA  TYR   321       4.656  89.620  15.933  1.00                 C  
ATOM   1153  C   TYR   321       4.001  88.231  15.827  1.00                 C  
ATOM   1154  O   TYR   321       4.104  87.549  14.814  1.00                 O  
ATOM   1155  CB  TYR   321       3.693  90.678  15.392  1.00                 C  
ATOM   1156  CG  TYR   321       4.063  92.095  15.771  1.00                 C  
ATOM   1157  OH  TYR   321       5.085  95.993  16.797  1.00                 O  
ATOM   1158  CZ  TYR   321       4.746  94.702  16.459  1.00                 C  
ATOM   1159  CD1 TYR   321       4.462  93.008  14.804  1.00                 C  
ATOM   1160  CE1 TYR   321       4.802  94.305  15.141  1.00                 C  
ATOM   1161  CD2 TYR   321       4.013  92.513  17.094  1.00                 C  
ATOM   1162  CE2 TYR   321       4.349  93.805  17.450  1.00                 C  
ATOM   1163  N   ALA   322       3.261  87.876  16.867  1.00                 N  
ATOM   1164  CA  ALA   322       2.478  86.636  16.910  1.00                 C  
ATOM   1165  C   ALA   322       1.279  86.684  15.967  1.00                 C  
ATOM   1166  O   ALA   322       0.918  85.689  15.331  1.00                 O  
ATOM   1167  CB  ALA   322       2.003  86.358  18.328  1.00                 C  
ATOM   1168  N   MET   323       0.616  87.833  15.945  1.00                 N  
ATOM   1169  CA  MET   323      -0.705  87.979  15.353  1.00                 C  
ATOM   1170  C   MET   323      -0.638  89.131  14.343  1.00                 C  
ATOM   1171  O   MET   323      -0.093  90.183  14.652  1.00                 O  
ATOM   1172  CB  MET   323      -1.754  88.231  16.438  1.00                 C  
ATOM   1173  SD  MET   323      -3.135  87.436  18.705  1.00                 S  
ATOM   1174  CE  MET   323      -4.646  87.368  17.746  1.00                 C  
ATOM   1175  CG  MET   323      -1.907  87.090  17.430  1.00                 C  
ATOM   1176  N   ILE   324      -1.146  88.909  13.133  1.00                 N  
ATOM   1177  CA  ILE   324      -1.027  89.880  12.050  1.00                 C  
ATOM   1178  C   ILE   324      -2.356  90.025  11.337  1.00                 C  
ATOM   1179  O   ILE   324      -2.964  89.028  10.926  1.00                 O  
ATOM   1180  CB  ILE   324       0.078  89.482  11.054  1.00                 C  
ATOM   1181  CD1 ILE   324       1.520  90.423   9.175  1.00                 C  
ATOM   1182  CG1 ILE   324       0.256  90.569   9.992  1.00                 C  
ATOM   1183  CG2 ILE   324      -0.227  88.127  10.433  1.00                 C  
ATOM   1184  N   ASN   325      -2.784  91.272  11.145  1.00                 N  
ATOM   1185  CA  ASN   325      -3.912  91.557  10.279  1.00                 C  
ATOM   1186  C   ASN   325      -3.384  91.557   8.845  1.00                 C  
ATOM   1187  O   ASN   325      -2.501  92.341   8.500  1.00                 O  
ATOM   1188  CB  ASN   325      -4.567  92.883  10.671  1.00                 C  
ATOM   1189  CG  ASN   325      -5.821  93.173   9.870  1.00                 C  
ATOM   1190  OD1 ASN   325      -5.757  93.763   8.792  1.00                 O  
ATOM   1191  ND2 ASN   325      -6.967  92.757  10.396  1.00                 N  
ATOM   1192  N   ILE   326      -3.945  90.668   8.027  1.00                 N  
ATOM   1193  CA  ILE   326      -3.441  90.386   6.689  1.00                 C  
ATOM   1194  C   ILE   326      -3.641  91.576   5.736  1.00                 C  
ATOM   1195  O   ILE   326      -2.841  91.793   4.827  1.00                 O  
ATOM   1196  CB  ILE   326      -4.105  89.133   6.088  1.00                 C  
ATOM   1197  CD1 ILE   326      -4.485  86.649   6.514  1.00                 C  
ATOM   1198  CG1 ILE   326      -3.679  87.882   6.858  1.00                 C  
ATOM   1199  CG2 ILE   326      -3.788  89.022   4.605  1.00                 C  
ATOM   1200  N   LYS   327      -4.705  92.334   5.963  1.00                 N  
ATOM   1201  CA  LYS   327      -5.033  93.496   5.127  1.00                 C  
ATOM   1202  C   LYS   327      -4.202  94.729   5.470  1.00                 C  
ATOM   1203  O   LYS   327      -3.636  95.365   4.577  1.00                 O  
ATOM   1204  CB  LYS   327      -6.518  93.843   5.251  1.00                 C  
ATOM   1205  CD  LYS   327      -6.858  94.705   2.918  1.00                 C  
ATOM   1206  CE  LYS   327      -7.395  95.847   2.071  1.00                 C  
ATOM   1207  CG  LYS   327      -6.952  95.026   4.401  1.00                 C  
ATOM   1208  NZ  LYS   327      -7.253  95.573   0.615  1.00                 N  
ATOM   1209  N   THR   328      -4.116  95.054   6.757  1.00                 N  
ATOM   1210  CA  THR   328      -3.517  96.301   7.201  1.00                 C  
ATOM   1211  C   THR   328      -2.016  96.190   7.446  1.00                 C  
ATOM   1212  O   THR   328      -1.305  97.198   7.486  1.00                 O  
ATOM   1213  CB  THR   328      -4.180  96.818   8.492  1.00                 C  
ATOM   1214  OG1 THR   328      -3.995  95.861   9.543  1.00                 O  
ATOM   1215  CG2 THR   328      -5.672  97.024   8.278  1.00                 C  
ATOM   1216  N   GLY   329      -1.547  94.961   7.637  1.00                 N  
ATOM   1217  CA  GLY   329      -0.177  94.698   8.028  1.00                 C  
ATOM   1218  C   GLY   329       0.151  95.025   9.479  1.00                 C  
ATOM   1219  O   GLY   329       1.318  94.995   9.852  1.00                 O  
ATOM   1220  N   SER   330      -0.854  95.324  10.295  1.00                 N  
ATOM   1221  CA  SER   330      -0.643  95.677  11.699  1.00                 C  
ATOM   1222  C   SER   330      -0.577  94.414  12.577  1.00                 C  
ATOM   1223  O   SER   330      -1.461  93.562  12.537  1.00                 O  
ATOM   1224  CB  SER   330      -1.755  96.606  12.191  1.00                 C  
ATOM   1225  OG  SER   330      -1.622  96.872  13.576  1.00                 O  
ATOM   1226  N   THR   331       0.479  94.328  13.380  1.00                 N  
ATOM   1227  CA  THR   331       0.714  93.181  14.233  1.00                 C  
ATOM   1228  C   THR   331       0.789  93.482  15.715  1.00                 C  
ATOM   1229  O   THR   331       0.967  94.638  16.132  1.00                 O  
ATOM   1230  CB  THR   331       2.017  92.453  13.854  1.00                 C  
ATOM   1231  OG1 THR   331       3.133  93.330  14.053  1.00                 O  
ATOM   1232  CG2 THR   331       1.985  92.030  12.393  1.00                 C  
ATOM   1233  N   ARG   332       0.656  92.415  16.505  1.00                 N  
ATOM   1234  CA  ARG   332       0.751  92.466  17.962  1.00                 C  
ATOM   1235  C   ARG   332       1.084  91.068  18.513  1.00                 C  
ATOM   1236  O   ARG   332       1.035  90.079  17.791  1.00                 O  
ATOM   1237  CB  ARG   332      -0.553  92.991  18.566  1.00                 C  
ATOM   1238  CD  ARG   332      -3.006  92.653  18.978  1.00                 C  
ATOM   1239  NE  ARG   332      -4.186  91.841  18.692  1.00                 N  
ATOM   1240  CG  ARG   332      -1.760  92.105  18.302  1.00                 C  
ATOM   1241  CZ  ARG   332      -4.511  90.735  19.353  1.00                 C  
ATOM   1242  NH1 ARG   332      -5.604  90.062  19.023  1.00                 N  
ATOM   1243  NH2 ARG   332      -3.741  90.306  20.344  1.00                 N  
ATOM   1244  N   ASN   333       1.395  91.005  19.805  1.00                 N  
ATOM   1245  CA  ASN   333       1.713  89.749  20.487  1.00                 C  
ATOM   1246  C   ASN   333       0.541  89.269  21.333  1.00                 C  
ATOM   1247  O   ASN   333      -0.437  90.008  21.522  1.00                 O  
ATOM   1248  CB  ASN   333       2.967  89.910  21.348  1.00                 C  
ATOM   1249  CG  ASN   333       4.216  90.143  20.521  1.00                 C  
ATOM   1250  OD1 ASN   333       4.465  89.438  19.543  1.00                 O  
ATOM   1251  ND2 ASN   333       5.006  91.137  20.911  1.00                 N  
ATOM   1252  N   TRP   334       0.590  88.029  21.814  1.00                 N  
ATOM   1253  CA  TRP   334      -0.478  87.532  22.689  1.00                 C  
ATOM   1254  C   TRP   334      -0.614  88.482  23.898  1.00                 C  
ATOM   1255  O   TRP   334       0.395  88.948  24.418  1.00                 O  
ATOM   1256  CB  TRP   334      -0.180  86.100  23.138  1.00                 C  
ATOM   1257  CG  TRP   334      -0.252  85.096  22.028  1.00                 C  
ATOM   1258  CD1 TRP   334       0.796  84.445  21.443  1.00                 C  
ATOM   1259  NE1 TRP   334       0.339  83.600  20.460  1.00                 N  
ATOM   1260  CD2 TRP   334      -1.435  84.629  21.369  1.00                 C  
ATOM   1261  CE2 TRP   334      -1.029  83.697  20.397  1.00                 C  
ATOM   1262  CH2 TRP   334      -3.262  83.333  19.721  1.00                 C  
ATOM   1263  CZ2 TRP   334      -1.936  83.041  19.565  1.00                 C  
ATOM   1264  CE3 TRP   334      -2.798  84.908  21.506  1.00                 C  
ATOM   1265  CZ3 TRP   334      -3.693  84.256  20.680  1.00                 C  
ATOM   1266  N   GLY   335      -1.840  88.819  24.313  1.00                 N  
ATOM   1267  CA  GLY   335      -2.026  89.803  25.402  1.00                 C  
ATOM   1268  C   GLY   335      -1.485  89.385  26.774  1.00                 C  
ATOM   1269  O   GLY   335      -1.103  90.255  27.575  1.00                 O  
ATOM   1270  N   TRP   336      -1.413  88.073  27.003  1.00                 N  
ATOM   1271  CA  TRP   336      -0.914  87.482  28.254  1.00                 C  
ATOM   1272  C   TRP   336       0.596  87.241  28.252  1.00                 C  
ATOM   1273  O   TRP   336       1.165  86.880  29.271  1.00                 O  
ATOM   1274  CB  TRP   336      -1.625  86.158  28.542  1.00                 C  
ATOM   1275  CG  TRP   336      -3.094  86.309  28.793  1.00                 C  
ATOM   1276  CD1 TRP   336      -4.108  86.003  27.932  1.00                 C  
ATOM   1277  NE1 TRP   336      -5.323  86.276  28.513  1.00                 N  
ATOM   1278  CD2 TRP   336      -3.715  86.803  29.986  1.00                 C  
ATOM   1279  CE2 TRP   336      -5.106  86.768  29.776  1.00                 C  
ATOM   1280  CH2 TRP   336      -5.516  87.637  31.933  1.00                 C  
ATOM   1281  CZ2 TRP   336      -6.018  87.184  30.745  1.00                 C  
ATOM   1282  CE3 TRP   336      -3.230  87.271  31.211  1.00                 C  
ATOM   1283  CZ3 TRP   336      -4.138  87.682  32.169  1.00                 C  
ATOM   1284  N   ALA   337       1.244  87.419  27.104  1.00                 N  
ATOM   1285  CA  ALA   337       2.673  87.103  26.999  1.00                 C  
ATOM   1286  C   ALA   337       3.494  88.077  27.837  1.00                 C  
ATOM   1287  O   ALA   337       3.325  89.278  27.707  1.00                 O  
ATOM   1288  CB  ALA   337       3.119  87.142  25.545  1.00                 C  
ATOM   1289  N   SER   338       4.423  87.548  28.633  1.00                 N  
ATOM   1290  CA  SER   338       5.275  88.325  29.546  1.00                 C  
ATOM   1291  C   SER   338       5.792  89.609  28.913  1.00                 C  
ATOM   1292  O   SER   338       6.572  89.557  27.964  1.00                 O  
ATOM   1293  CB  SER   338       6.461  87.482  30.020  1.00                 C  
ATOM   1294  OG  SER   338       7.336  88.245  30.833  1.00                 O  
ATOM   1295  N   GLY   339       5.409  90.752  29.464  1.00                 N  
ATOM   1296  CA  GLY   339       5.837  92.040  28.955  1.00                 C  
ATOM   1297  C   GLY   339       5.614  92.299  27.474  1.00                 C  
ATOM   1298  O   GLY   339       6.341  93.074  26.873  1.00                 O  
ATOM   1299  N   GLY   340       4.593  91.674  26.893  1.00                 N  
ATOM   1300  CA  GLY   340       4.332  91.820  25.465  1.00                 C  
ATOM   1301  C   GLY   340       5.334  91.111  24.559  1.00                 C  
ATOM   1302  O   GLY   340       5.536  91.533  23.422  1.00                 O  
ATOM   1303  N   SER   341       5.920  90.023  25.049  1.00                 N  
ATOM   1304  CA  SER   341       6.978  89.295  24.349  1.00                 C  
ATOM   1305  C   SER   341       6.438  88.340  23.251  1.00                 C  
ATOM   1306  O   SER   341       5.282  87.927  23.291  1.00                 O  
ATOM   1307  CB  SER   341       7.819  88.488  25.340  1.00                 C  
ATOM   1308  OG  SER   341       7.062  87.437  25.914  1.00                 O  
ATOM   1309  N   SER   342       7.296  88.039  22.277  1.00                 N  
ATOM   1310  CA  SER   342       7.065  87.008  21.278  1.00                 C  
ATOM   1311  C   SER   342       7.455  85.630  21.836  1.00                 C  
ATOM   1312  O   SER   342       8.303  85.519  22.750  1.00                 O  
ATOM   1313  CB  SER   342       7.852  87.313  20.002  1.00                 C  
ATOM   1314  OG  SER   342       7.401  88.514  19.399  1.00                 O  
ATOM   1315  N   ILE   343       6.828  84.586  21.292  1.00                 N  
ATOM   1316  CA  ILE   343       6.973  83.187  21.763  1.00                 C  
ATOM   1317  C   ILE   343       8.015  82.416  20.969  1.00                 C  
ATOM   1318  O   ILE   343       7.946  82.382  19.754  1.00                 O  
ATOM   1319  CB  ILE   343       5.633  82.431  21.707  1.00                 C  
ATOM   1320  CD1 ILE   343       3.195  82.583  22.437  1.00                 C  
ATOM   1321  CG1 ILE   343       4.606  83.097  22.625  1.00                 C  
ATOM   1322  CG2 ILE   343       5.834  80.963  22.052  1.00                 C  
ATOM   1323  N   LEU   344       8.965  81.787  21.666  1.00                 N  
ATOM   1324  CA  LEU   344      10.069  81.045  21.063  1.00                 C  
ATOM   1325  C   LEU   344       9.623  80.070  19.961  1.00                 C  
ATOM   1326  O   LEU   344      10.140  80.114  18.835  1.00                 O  
ATOM   1327  CB  LEU   344      10.836  80.263  22.131  1.00                 C  
ATOM   1328  CG  LEU   344      12.007  79.411  21.638  1.00                 C  
ATOM   1329  CD1 LEU   344      13.072  80.283  20.992  1.00                 C  
ATOM   1330  CD2 LEU   344      12.604  78.605  22.781  1.00                 C  
ATOM   1331  N   SER   345       8.666  79.190  20.251  1.00                 N  
ATOM   1332  CA  SER   345       8.245  78.207  19.234  1.00                 C  
ATOM   1333  C   SER   345       7.633  78.885  18.010  1.00                 C  
ATOM   1334  O   SER   345       7.718  78.344  16.894  1.00                 O  
ATOM   1335  CB  SER   345       7.244  77.215  19.830  1.00                 C  
ATOM   1336  OG  SER   345       6.028  77.860  20.170  1.00                 O  
ATOM   1337  N   GLU   346       6.969  80.018  18.218  1.00                 N  
ATOM   1338  CA  GLU   346       6.322  80.717  17.102  1.00                 C  
ATOM   1339  C   GLU   346       7.323  81.328  16.136  1.00                 C  
ATOM   1340  O   GLU   346       7.330  80.987  14.944  1.00                 O  
ATOM   1341  CB  GLU   346       5.391  81.813  17.624  1.00                 C  
ATOM   1342  CD  GLU   346       3.289  82.401  18.895  1.00                 C  
ATOM   1343  CG  GLU   346       4.150  81.289  18.328  1.00                 C  
ATOM   1344  OE1 GLU   346       3.746  83.563  18.899  1.00                 O  
ATOM   1345  OE2 GLU   346       2.156  82.110  19.334  1.00                 O  
ATOM   1346  N   LEU   347       8.178  82.219  16.622  1.00                 N  
ATOM   1347  CA  LEU   347       9.181  82.788  15.727  1.00                 C  
ATOM   1348  C   LEU   347      10.296  81.809  15.349  1.00                 C  
ATOM   1349  O   LEU   347      10.939  81.980  14.305  1.00                 O  
ATOM   1350  CB  LEU   347       9.814  84.032  16.353  1.00                 C  
ATOM   1351  CG  LEU   347      10.698  83.798  17.580  1.00                 C  
ATOM   1352  CD1 LEU   347      12.100  83.384  17.161  1.00                 C  
ATOM   1353  CD2 LEU   347      10.752  85.046  18.449  1.00                 C  
ATOM   1354  N   GLY   348      10.510  80.761  16.154  1.00                 N  
ATOM   1355  CA  GLY   348      11.490  79.728  15.836  1.00                 C  
ATOM   1356  C   GLY   348      11.070  78.593  14.897  1.00                 C  
ATOM   1357  O   GLY   348      11.862  77.712  14.581  1.00                 O  
ATOM   1358  N   SER   349       9.812  78.597  14.465  1.00                 N  
ATOM   1359  CA  SER   349       9.283  77.542  13.597  1.00                 C  
ATOM   1360  C   SER   349       8.786  78.129  12.269  1.00                 C  
ATOM   1361  O   SER   349       7.737  77.750  11.743  1.00                 O  
ATOM   1362  CB  SER   349       8.153  76.787  14.299  1.00                 C  
ATOM   1363  OG  SER   349       8.616  76.159  15.482  1.00                 O  
ATOM   1364  N   MET   350       9.564  79.076  11.748  1.00                 N  
ATOM   1365  CA  MET   350       9.361  79.657  10.420  1.00                 C  
ATOM   1366  C   MET   350      10.471  79.291   9.405  1.00                 C  
ATOM   1367  O   MET   350      10.309  79.473   8.194  1.00                 O  
ATOM   1368  CB  MET   350       9.264  81.181  10.511  1.00                 C  
ATOM   1369  SD  MET   350       7.864  83.475  11.188  1.00                 S  
ATOM   1370  CE  MET   350       9.188  83.984  12.282  1.00                 C  
ATOM   1371  CG  MET   350       8.037  81.681  11.256  1.00                 C  
ATOM   1372  N   HIS   351      11.580  78.754   9.903  1.00                 N  
ATOM   1373  CA  HIS   351      12.791  78.641   9.124  1.00                 C  
ATOM   1374  C   HIS   351      12.651  77.804   7.865  1.00                 C  
ATOM   1375  O   HIS   351      13.013  78.260   6.773  1.00                 O  
ATOM   1376  CB  HIS   351      13.920  78.049   9.971  1.00                 C  
ATOM   1377  CG  HIS   351      15.214  77.901   9.234  1.00                 C  
ATOM   1378  ND1 HIS   351      16.267  77.158   9.720  1.00                 N  
ATOM   1379  CE1 HIS   351      17.285  77.213   8.843  1.00                 C  
ATOM   1380  CD2 HIS   351      15.752  78.389   7.972  1.00                 C  
ATOM   1381  NE2 HIS   351      16.982  77.950   7.791  1.00                 N  
ATOM   1382  N   LEU   352      12.130  76.586   8.003  1.00                 N  
ATOM   1383  CA  LEU   352      12.085  75.664   6.860  1.00                 C  
ATOM   1384  C   LEU   352      11.265  76.207   5.700  1.00                 C  
ATOM   1385  O   LEU   352      11.664  76.124   4.530  1.00                 O  
ATOM   1386  CB  LEU   352      11.518  74.309   7.287  1.00                 C  
ATOM   1387  CG  LEU   352      12.397  73.468   8.215  1.00                 C  
ATOM   1388  CD1 LEU   352      11.643  72.240   8.703  1.00                 C  
ATOM   1389  CD2 LEU   352      13.681  73.055   7.511  1.00                 C  
ATOM   1390  N   GLU   353      10.112  76.781   6.014  1.00                 N  
ATOM   1391  CA  GLU   353       9.184  77.228   4.996  1.00                 C  
ATOM   1392  C   GLU   353       9.779  78.451   4.287  1.00                 C  
ATOM   1393  O   GLU   353       9.726  78.538   3.053  1.00                 O  
ATOM   1394  CB  GLU   353       7.823  77.552   5.616  1.00                 C  
ATOM   1395  CD  GLU   353       7.597  75.933   7.541  1.00                 C  
ATOM   1396  CG  GLU   353       7.091  76.342   6.172  1.00                 C  
ATOM   1397  OE1 GLU   353       8.826  75.773   7.697  1.00                 O  
ATOM   1398  OE2 GLU   353       6.765  75.771   8.458  1.00                 O  
ATOM   1399  N   TRP   354      10.384  79.354   5.058  1.00                 N  
ATOM   1400  CA  TRP   354      10.908  80.606   4.498  1.00                 C  
ATOM   1401  C   TRP   354      12.136  80.328   3.605  1.00                 C  
ATOM   1402  O   TRP   354      12.308  80.998   2.575  1.00                 O  
ATOM   1403  CB  TRP   354      11.273  81.582   5.618  1.00                 C  
ATOM   1404  CG  TRP   354      10.084  82.160   6.322  1.00                 C  
ATOM   1405  CD1 TRP   354       9.356  81.574   7.316  1.00                 C  
ATOM   1406  NE1 TRP   354       8.339  82.408   7.714  1.00                 N  
ATOM   1407  CD2 TRP   354       9.484  83.440   6.084  1.00                 C  
ATOM   1408  CE2 TRP   354       8.398  83.561   6.970  1.00                 C  
ATOM   1409  CH2 TRP   354       7.879  85.709   6.140  1.00                 C  
ATOM   1410  CZ2 TRP   354       7.587  84.694   7.007  1.00                 C  
ATOM   1411  CE3 TRP   354       9.760  84.494   5.208  1.00                 C  
ATOM   1412  CZ3 TRP   354       8.953  85.615   5.248  1.00                 C  
ATOM   1413  N   ASP   355      12.945  79.330   3.938  1.00                 N  
ATOM   1414  CA  ASP   355      14.050  78.948   3.052  1.00                 C  
ATOM   1415  C   ASP   355      13.510  78.475   1.700  1.00                 C  
ATOM   1416  O   ASP   355      14.042  78.860   0.659  1.00                 O  
ATOM   1417  CB  ASP   355      14.903  77.855   3.700  1.00                 C  
ATOM   1418  CG  ASP   355      15.734  78.374   4.856  1.00                 C  
ATOM   1419  OD1 ASP   355      15.866  79.609   4.986  1.00                 O  
ATOM   1420  OD2 ASP   355      16.254  77.545   5.633  1.00                 O  
ATOM   1421  N   TYR   356      12.444  77.672   1.683  1.00                 N  
ATOM   1422  CA  TYR   356      11.850  77.251   0.409  1.00                 C  
ATOM   1423  C   TYR   356      11.155  78.403  -0.323  1.00                 C  
ATOM   1424  O   TYR   356      11.155  78.431  -1.561  1.00                 O  
ATOM   1425  CB  TYR   356      10.848  76.116   0.634  1.00                 C  
ATOM   1426  CG  TYR   356      11.489  74.797   1.000  1.00                 C  
ATOM   1427  OH  TYR   356      13.253  71.172   2.021  1.00                 O  
ATOM   1428  CZ  TYR   356      12.669  72.371   1.682  1.00                 C  
ATOM   1429  CD1 TYR   356      11.817  74.506   2.318  1.00                 C  
ATOM   1430  CE1 TYR   356      12.403  73.303   2.661  1.00                 C  
ATOM   1431  CD2 TYR   356      11.765  73.846   0.025  1.00                 C  
ATOM   1432  CE2 TYR   356      12.351  72.637   0.350  1.00                 C  
ATOM   1433  N   LEU   357      10.596  79.375   0.404  1.00                 N  
ATOM   1434  CA  LEU   357       9.945  80.523  -0.251  1.00                 C  
ATOM   1435  C   LEU   357      10.968  81.329  -1.058  1.00                 C  
ATOM   1436  O   LEU   357      10.701  81.737  -2.179  1.00                 O  
ATOM   1437  CB  LEU   357       9.261  81.415   0.787  1.00                 C  
ATOM   1438  CG  LEU   357       8.029  80.827   1.479  1.00                 C  
ATOM   1439  CD1 LEU   357       7.560  81.736   2.605  1.00                 C  
ATOM   1440  CD2 LEU   357       6.906  80.604   0.478  1.00                 C  
ATOM   1441  N   SER   358      12.156  81.503  -0.502  1.00                 N  
ATOM   1442  CA  SER   358      13.220  82.210  -1.218  1.00                 C  
ATOM   1443  C   SER   358      13.672  81.405  -2.425  1.00                 C  
ATOM   1444  O   SER   358      13.931  81.983  -3.482  1.00                 O  
ATOM   1445  CB  SER   358      14.402  82.486  -0.286  1.00                 C  
ATOM   1446  OG  SER   358      14.041  83.394   0.740  1.00                 O  
ATOM   1447  N   ASN   359      13.761  80.082  -2.288  1.00                 N  
ATOM   1448  CA  ASN   359      14.188  79.242  -3.409  1.00                 C  
ATOM   1449  C   ASN   359      13.221  79.317  -4.581  1.00                 C  
ATOM   1450  O   ASN   359      13.633  79.461  -5.742  1.00                 O  
ATOM   1451  CB  ASN   359      14.355  77.790  -2.957  1.00                 C  
ATOM   1452  CG  ASN   359      15.588  77.584  -2.099  1.00                 C  
ATOM   1453  OD1 ASN   359      16.500  78.410  -2.100  1.00                 O  
ATOM   1454  ND2 ASN   359      15.618  76.479  -1.364  1.00                 N  
ATOM   1455  N   VAL   360      11.932  79.230  -4.293  1.00                 N  
ATOM   1456  CA  VAL   360      10.943  79.145  -5.340  1.00                 C  
ATOM   1457  C   VAL   360      10.596  80.514  -5.947  1.00                 C  
ATOM   1458  O   VAL   360      10.329  80.599  -7.142  1.00                 O  
ATOM   1459  CB  VAL   360       9.646  78.482  -4.839  1.00                 C  
ATOM   1460  CG1 VAL   360       9.926  77.071  -4.345  1.00                 C  
ATOM   1461  CG2 VAL   360       9.010  79.319  -3.740  1.00                 C  
ATOM   1462  N   THR   361      10.644  81.577  -5.147  1.00                 N  
ATOM   1463  CA  THR   361      10.338  82.931  -5.614  1.00                 C  
ATOM   1464  C   THR   361      11.566  83.626  -6.211  1.00                 C  
ATOM   1465  O   THR   361      11.423  84.605  -6.960  1.00                 O  
ATOM   1466  CB  THR   361       9.775  83.806  -4.479  1.00                 C  
ATOM   1467  OG1 THR   361      10.751  83.928  -3.437  1.00                 O  
ATOM   1468  CG2 THR   361       8.517  83.178  -3.896  1.00                 C  
ATOM   1469  N   GLY   362      12.757  83.140  -5.864  1.00                 N  
ATOM   1470  CA  GLY   362      14.005  83.812  -6.180  1.00                 C  
ATOM   1471  C   GLY   362      14.272  85.072  -5.370  1.00                 C  
ATOM   1472  O   GLY   362      15.281  85.738  -5.593  1.00                 O  
ATOM   1473  N   ASN   363      13.384  85.410  -4.439  1.00                 N  
ATOM   1474  CA  ASN   363      13.520  86.640  -3.642  1.00                 C  
ATOM   1475  C   ASN   363      14.222  86.319  -2.327  1.00                 C  
ATOM   1476  O   ASN   363      13.682  85.563  -1.516  1.00                 O  
ATOM   1477  CB  ASN   363      12.150  87.279  -3.405  1.00                 C  
ATOM   1478  CG  ASN   363      12.244  88.606  -2.677  1.00                 C  
ATOM   1479  OD1 ASN   363      13.016  88.751  -1.729  1.00                 O  
ATOM   1480  ND2 ASN   363      11.457  89.579  -3.120  1.00                 N  
ATOM   1481  N   GLY   364      15.414  86.880  -2.096  1.00                 N  
ATOM   1482  CA  GLY   364      16.145  86.650  -0.836  1.00                 C  
ATOM   1483  C   GLY   364      15.451  87.096   0.462  1.00                 C  
ATOM   1484  O   GLY   364      15.921  86.753   1.555  1.00                 O  
ATOM   1485  N   VAL   365      14.393  87.889   0.358  1.00                 N  
ATOM   1486  CA  VAL   365      13.799  88.508   1.546  1.00                 C  
ATOM   1487  C   VAL   365      13.340  87.486   2.608  1.00                 C  
ATOM   1488  O   VAL   365      13.481  87.734   3.801  1.00                 O  
ATOM   1489  CB  VAL   365      12.599  89.400   1.177  1.00                 C  
ATOM   1490  CG1 VAL   365      11.872  89.859   2.432  1.00                 C  
ATOM   1491  CG2 VAL   365      13.055  90.594   0.354  1.00                 C  
ATOM   1492  N   PHE   366      12.797  86.350   2.166  1.00                 N  
ATOM   1493  CA  PHE   366      12.232  85.372   3.101  1.00                 C  
ATOM   1494  C   PHE   366      13.335  84.765   3.974  1.00                 C  
ATOM   1495  O   PHE   366      13.210  84.736   5.211  1.00                 O  
ATOM   1496  CB  PHE   366      11.487  84.273   2.341  1.00                 C  
ATOM   1497  CG  PHE   366      10.175  84.719   1.761  1.00                 C  
ATOM   1498  CZ  PHE   366       7.745  85.544   0.694  1.00                 C  
ATOM   1499  CD1 PHE   366      10.042  84.935   0.401  1.00                 C  
ATOM   1500  CE1 PHE   366       8.835  85.345  -0.133  1.00                 C  
ATOM   1501  CD2 PHE   366       9.076  84.922   2.575  1.00                 C  
ATOM   1502  CE2 PHE   366       7.869  85.332   2.042  1.00                 C  
ATOM   1503  N   ALA   367      14.423  84.321   3.350  1.00                 N  
ATOM   1504  CA  ALA   367      15.580  83.819   4.098  1.00                 C  
ATOM   1505  C   ALA   367      16.181  84.906   5.002  1.00                 C  
ATOM   1506  O   ALA   367      16.602  84.614   6.129  1.00                 O  
ATOM   1507  CB  ALA   367      16.641  83.294   3.143  1.00                 C  
ATOM   1508  N   GLU   368      16.206  86.153   4.525  1.00                 N  
ATOM   1509  CA  GLU   368      16.716  87.271   5.325  1.00                 C  
ATOM   1510  C   GLU   368      15.944  87.408   6.655  1.00                 C  
ATOM   1511  O   GLU   368      16.540  87.609   7.706  1.00                 O  
ATOM   1512  CB  GLU   368      16.631  88.578   4.535  1.00                 C  
ATOM   1513  CD  GLU   368      17.445  89.941   2.570  1.00                 C  
ATOM   1514  CG  GLU   368      17.611  88.668   3.376  1.00                 C  
ATOM   1515  OE1 GLU   368      16.449  90.661   2.795  1.00                 O  
ATOM   1516  OE2 GLU   368      18.311  90.219   1.714  1.00                 O  
ATOM   1517  N   LYS   369      14.626  87.266   6.614  1.00                 N  
ATOM   1518  CA  LYS   369      13.837  87.423   7.838  1.00                 C  
ATOM   1519  C   LYS   369      14.159  86.360   8.886  1.00                 C  
ATOM   1520  O   LYS   369      14.280  86.673  10.075  1.00                 O  
ATOM   1521  CB  LYS   369      12.341  87.381   7.520  1.00                 C  
ATOM   1522  CD  LYS   369      11.898  89.850   7.586  1.00                 C  
ATOM   1523  CE  LYS   369      11.290  91.034   6.850  1.00                 C  
ATOM   1524  CG  LYS   369      11.837  88.586   6.744  1.00                 C  
ATOM   1525  NZ  LYS   369      11.392  92.291   7.641  1.00                 N  
ATOM   1526  N   VAL   370      14.302  85.102   8.465  1.00                 N  
ATOM   1527  CA  VAL   370      14.531  84.011   9.415  1.00                 C  
ATOM   1528  C   VAL   370      15.993  83.946   9.874  1.00                 C  
ATOM   1529  O   VAL   370      16.281  83.550  11.004  1.00                 O  
ATOM   1530  CB  VAL   370      14.124  82.650   8.820  1.00                 C  
ATOM   1531  CG1 VAL   370      12.648  82.649   8.454  1.00                 C  
ATOM   1532  CG2 VAL   370      14.979  82.323   7.605  1.00                 C  
ATOM   1533  N   SER   371      16.915  84.404   9.025  1.00                 N  
ATOM   1534  CA  SER   371      18.306  84.551   9.430  1.00                 C  
ATOM   1535  C   SER   371      18.519  85.718  10.425  1.00                 C  
ATOM   1536  O   SER   371      19.410  85.639  11.276  1.00                 O  
ATOM   1537  CB  SER   371      19.201  84.763   8.207  1.00                 C  
ATOM   1538  OG  SER   371      18.897  85.986   7.559  1.00                 O  
ATOM   1539  N   GLN   372      18.121  86.924  10.005  1.00                 N  
ATOM   1540  CA  GLN   372      18.312  88.092  10.832  1.00                 C  
ATOM   1541  C   GLN   372      17.279  88.284  11.925  1.00                 C  
ATOM   1542  O   GLN   372      17.370  89.215  12.729  1.00                 O  
ATOM   1543  CB  GLN   372      18.328  89.359   9.974  1.00                 C  
ATOM   1544  CD  GLN   372      20.827  89.359   9.606  1.00                 C  
ATOM   1545  CG  GLN   372      19.458  89.406   8.958  1.00                 C  
ATOM   1546  OE1 GLN   372      21.140  90.170  10.479  1.00                 O  
ATOM   1547  NE2 GLN   372      21.650  88.407   9.181  1.00                 N  
ATOM   1548  N   GLY   373      16.264  87.411  11.991  1.00                 N  
ATOM   1549  CA  GLY   373      15.213  87.547  13.002  1.00                 C  
ATOM   1550  C   GLY   373      15.637  87.137  14.382  1.00                 C  
ATOM   1551  O   GLY   373      15.177  87.686  15.387  1.00                 O  
ATOM   1552  N   TYR   374      16.526  86.163  14.474  1.00                 N  
ATOM   1553  CA  TYR   374      16.949  85.741  15.807  1.00                 C  
ATOM   1554  C   TYR   374      18.090  86.705  16.288  1.00                 C  
ATOM   1555  O   TYR   374      18.780  87.335  15.483  1.00                 O  
ATOM   1556  CB  TYR   374      17.414  84.284  15.785  1.00                 C  
ATOM   1557  CG  TYR   374      16.300  83.289  15.550  1.00                 C  
ATOM   1558  OH  TYR   374      13.226  80.563  14.911  1.00                 O  
ATOM   1559  CZ  TYR   374      14.244  81.464  15.122  1.00                 C  
ATOM   1560  CD1 TYR   374      14.991  83.590  15.904  1.00                 C  
ATOM   1561  CE1 TYR   374      13.967  82.686  15.693  1.00                 C  
ATOM   1562  CD2 TYR   374      16.561  82.051  14.975  1.00                 C  
ATOM   1563  CE2 TYR   374      15.550  81.136  14.757  1.00                 C  
ATOM   1564  N   SER   375      18.283  86.815  17.596  1.00                 N  
ATOM   1565  CA  SER   375      19.366  87.685  18.070  1.00                 C  
ATOM   1566  C   SER   375      20.094  87.012  19.213  1.00                 C  
ATOM   1567  O   SER   375      19.532  86.214  19.968  1.00                 O  
ATOM   1568  CB  SER   375      18.812  89.044  18.501  1.00                 C  
ATOM   1569  OG  SER   375      17.945  88.912  19.614  1.00                 O  
ATOM   1570  N   ASP   376      21.382  87.335  19.357  1.00                 N  
ATOM   1571  CA  ASP   376      22.189  86.757  20.408  1.00                 C  
ATOM   1572  C   ASP   376      22.064  87.382  21.775  1.00                 C  
ATOM   1573  O   ASP   376      22.238  88.590  21.954  1.00                 O  
ATOM   1574  CB  ASP   376      23.671  86.797  20.029  1.00                 C  
ATOM   1575  CG  ASP   376      24.010  85.844  18.900  1.00                 C  
ATOM   1576  OD1 ASP   376      23.172  84.972  18.587  1.00                 O  
ATOM   1577  OD2 ASP   376      25.113  85.970  18.328  1.00                 O  
ATOM   1578  N   GLN   377      21.760  86.572  22.765  1.00                 N  
ATOM   1579  CA  GLN   377      21.737  87.034  24.143  1.00                 C  
ATOM   1580  C   GLN   377      21.907  85.789  24.984  1.00                 C  
ATOM   1581  O   GLN   377      21.342  84.728  24.708  1.00                 O  
ATOM   1582  CB  GLN   377      20.436  87.784  24.435  1.00                 C  
ATOM   1583  CD  GLN   377      19.610  88.706  22.233  1.00                 C  
ATOM   1584  CG  GLN   377      20.229  89.024  23.581  1.00                 C  
ATOM   1585  OE1 GLN   377      18.672  87.915  22.141  1.00                 O  
ATOM   1586  NE2 GLN   377      20.136  89.324  21.182  1.00                 N  
ATOM   1587  N   PRO   378      22.697  85.869  26.002  1.00                 N  
ATOM   1588  CA  PRO   378      23.107  84.840  26.950  1.00                 C  
ATOM   1589  C   PRO   378      21.903  83.940  27.212  1.00                 C  
ATOM   1590  O   PRO   378      20.817  84.433  27.507  1.00                 O  
ATOM   1591  CB  PRO   378      23.542  85.628  28.187  1.00                 C  
ATOM   1592  CD  PRO   378      23.061  87.287  26.529  1.00                 C  
ATOM   1593  CG  PRO   378      24.001  86.942  27.650  1.00                 C  
ATOM   1594  N   SER   379      22.104  82.631  27.108  1.00                 N  
ATOM   1595  CA  SER   379      21.076  81.650  27.432  1.00                 C  
ATOM   1596  C   SER   379      21.319  81.185  28.863  1.00                 C  
ATOM   1597  O   SER   379      22.329  80.558  29.114  1.00                 O  
ATOM   1598  CB  SER   379      21.113  80.487  26.438  1.00                 C  
ATOM   1599  OG  SER   379      20.753  80.917  25.137  1.00                 O  
ATOM   1600  N   LYS   380      20.411  81.482  29.795  1.00                 N  
ATOM   1601  CA  LYS   380      20.619  81.107  31.208  1.00                 C  
ATOM   1602  C   LYS   380      20.745  79.587  31.399  1.00                 C  
ATOM   1603  O   LYS   380      19.801  78.871  31.114  1.00                 O  
ATOM   1604  CB  LYS   380      19.475  81.634  32.076  1.00                 C  
ATOM   1605  CD  LYS   380      18.520  81.985  34.371  1.00                 C  
ATOM   1606  CE  LYS   380      18.702  81.732  35.858  1.00                 C  
ATOM   1607  CG  LYS   380      19.654  81.375  33.563  1.00                 C  
ATOM   1608  NZ  LYS   380      17.588  82.308  36.661  1.00                 N  
ATOM   1609  N   MET   381      21.902  79.112  31.859  1.00                 N  
ATOM   1610  CA  MET   381      22.183  77.677  32.005  1.00                 C  
ATOM   1611  C   MET   381      22.153  76.879  30.680  1.00                 C  
ATOM   1612  O   MET   381      21.994  75.664  30.696  1.00                 O  
ATOM   1613  CB  MET   381      21.190  77.032  32.974  1.00                 C  
ATOM   1614  SD  MET   381      22.872  77.247  35.166  1.00                 S  
ATOM   1615  CE  MET   381      22.756  75.486  35.467  1.00                 C  
ATOM   1616  CG  MET   381      21.273  77.567  34.395  1.00                 C  
ATOM   1617  N   GLY   382      22.337  77.565  29.549  1.00                 N  
ATOM   1618  CA  GLY   382      22.231  76.960  28.227  1.00                 C  
ATOM   1619  C   GLY   382      20.805  76.789  27.727  1.00                 C  
ATOM   1620  O   GLY   382      20.587  76.210  26.653  1.00                 O  
ATOM   1621  N   LEU   383      19.849  77.302  28.497  1.00                 N  
ATOM   1622  CA  LEU   383      18.429  77.112  28.211  1.00                 C  
ATOM   1623  C   LEU   383      17.842  78.366  27.565  1.00                 C  
ATOM   1624  O   LEU   383      18.347  79.474  27.752  1.00                 O  
ATOM   1625  CB  LEU   383      17.667  76.764  29.491  1.00                 C  
ATOM   1626  CG  LEU   383      18.121  75.503  30.229  1.00                 C  
ATOM   1627  CD1 LEU   383      17.336  75.322  31.519  1.00                 C  
ATOM   1628  CD2 LEU   383      17.970  74.277  29.342  1.00                 C  
ATOM   1629  N   TYR   384      16.773  78.173  26.790  1.00                 N  
ATOM   1630  CA  TYR   384      16.092  79.237  26.072  1.00                 C  
ATOM   1631  C   TYR   384      14.759  79.565  26.748  1.00                 C  
ATOM   1632  O   TYR   384      13.831  78.753  26.705  1.00                 O  
ATOM   1633  CB  TYR   384      15.869  78.840  24.611  1.00                 C  
ATOM   1634  CG  TYR   384      17.147  78.671  23.821  1.00                 C  
ATOM   1635  OH  TYR   384      20.662  78.188  21.652  1.00                 O  
ATOM   1636  CZ  TYR   384      19.499  78.349  22.369  1.00                 C  
ATOM   1637  CD1 TYR   384      17.820  77.456  23.810  1.00                 C  
ATOM   1638  CE1 TYR   384      18.989  77.291  23.090  1.00                 C  
ATOM   1639  CD2 TYR   384      17.676  79.726  23.088  1.00                 C  
ATOM   1640  CE2 TYR   384      18.843  79.579  22.363  1.00                 C  
ATOM   1641  N   PRO   385      14.639  80.746  27.349  1.00                 N  
ATOM   1642  CA  PRO   385      13.330  81.224  27.791  1.00                 C  
ATOM   1643  C   PRO   385      12.352  81.230  26.623  1.00                 C  
ATOM   1644  O   PRO   385      12.741  81.426  25.476  1.00                 O  
ATOM   1645  CB  PRO   385      13.608  82.636  28.311  1.00                 C  
ATOM   1646  CD  PRO   385      15.725  81.739  27.648  1.00                 C  
ATOM   1647  CG  PRO   385      15.058  82.626  28.661  1.00                 C  
ATOM   1648  N   ASN   386      11.089  81.010  26.934  1.00                 N  
ATOM   1649  CA  ASN   386      10.065  80.913  25.904  1.00                 C  
ATOM   1650  C   ASN   386       9.575  82.295  25.441  1.00                 C  
ATOM   1651  O   ASN   386       8.728  82.371  24.562  1.00                 O  
ATOM   1652  CB  ASN   386       8.884  80.077  26.400  1.00                 C  
ATOM   1653  CG  ASN   386       9.225  78.605  26.529  1.00                 C  
ATOM   1654  OD1 ASN   386      10.113  78.101  25.841  1.00                 O  
ATOM   1655  ND2 ASN   386       8.519  77.911  27.414  1.00                 N  
ATOM   1656  N   TYR   387      10.095  83.371  26.036  1.00                 N  
ATOM   1657  CA  TYR   387       9.628  84.741  25.791  1.00                 C  
ATOM   1658  C   TYR   387      10.769  85.656  25.393  1.00                 C  
ATOM   1659  O   TYR   387      11.760  85.722  26.111  1.00                 O  
ATOM   1660  CB  TYR   387       8.925  85.297  27.031  1.00                 C  
ATOM   1661  CG  TYR   387       7.685  84.529  27.429  1.00                 C  
ATOM   1662  OH  TYR   387       4.285  82.404  28.531  1.00                 O  
ATOM   1663  CZ  TYR   387       5.409  83.108  28.166  1.00                 C  
ATOM   1664  CD1 TYR   387       7.772  83.420  28.261  1.00                 C  
ATOM   1665  CE1 TYR   387       6.644  82.711  28.629  1.00                 C  
ATOM   1666  CD2 TYR   387       6.432  84.914  26.971  1.00                 C  
ATOM   1667  CE2 TYR   387       5.293  84.218  27.329  1.00                 C  
ATOM   1668  N   ILE   388      10.623  86.360  24.270  1.00                 N  
ATOM   1669  CA  ILE   388      11.634  87.321  23.769  1.00                 C  
ATOM   1670  C   ILE   388      10.930  88.593  23.278  1.00                 C  
ATOM   1671  O   ILE   388      10.060  88.540  22.414  1.00                 O  
ATOM   1672  CB  ILE   388      12.492  86.705  22.649  1.00                 C  
ATOM   1673  CD1 ILE   388      14.659  87.907  23.246  1.00                 C  
ATOM   1674  CG1 ILE   388      13.580  87.686  22.209  1.00                 C  
ATOM   1675  CG2 ILE   388      11.616  86.271  21.484  1.00                 C  
ATOM   1676  N   ASN   389      11.292  89.750  23.841  1.00                 N  
ATOM   1677  CA  ASN   389      10.601  91.001  23.535  1.00                 C  
ATOM   1678  C   ASN   389      11.036  91.545  22.176  1.00                 C  
ATOM   1679  O   ASN   389      12.230  91.683  21.943  1.00                 O  
ATOM   1680  CB  ASN   389      10.849  92.033  24.637  1.00                 C  
ATOM   1681  CG  ASN   389      10.062  93.312  24.425  1.00                 C  
ATOM   1682  OD1 ASN   389      10.523  94.231  23.749  1.00                 O  
ATOM   1683  ND2 ASN   389       8.868  93.373  25.004  1.00                 N  
ATOM   1684  N   PRO   390      10.102  91.798  21.257  1.00                 N  
ATOM   1685  CA  PRO   390      10.493  92.189  19.894  1.00                 C  
ATOM   1686  C   PRO   390      10.983  93.642  19.743  1.00                 C  
ATOM   1687  O   PRO   390      11.578  93.968  18.705  1.00                 O  
ATOM   1688  CB  PRO   390       9.219  91.986  19.071  1.00                 C  
ATOM   1689  CD  PRO   390       8.568  91.698  21.356  1.00                 C  
ATOM   1690  CG  PRO   390       8.108  92.243  20.033  1.00                 C  
ATOM   1691  N   LYS   391      10.756  94.473  20.757  1.00                 N  
ATOM   1692  CA  LYS   391      11.244  95.858  20.754  1.00                 C  
ATOM   1693  C   LYS   391      12.641  95.960  21.352  1.00                 C  
ATOM   1694  O   LYS   391      13.519  96.580  20.773  1.00                 O  
ATOM   1695  CB  LYS   391      10.282  96.767  21.522  1.00                 C  
ATOM   1696  CD  LYS   391       9.641  99.089  22.227  1.00                 C  
ATOM   1697  CE  LYS   391      10.046 100.553  22.239  1.00                 C  
ATOM   1698  CG  LYS   391      10.684  98.232  21.528  1.00                 C  
ATOM   1699  NZ  LYS   391       9.033 101.404  22.923  1.00                 N  
ATOM   1700  N   THR   392      12.855  95.322  22.494  1.00                 N  
ATOM   1701  CA  THR   392      14.163  95.356  23.160  1.00                 C  
ATOM   1702  C   THR   392      15.134  94.259  22.720  1.00                 C  
ATOM   1703  O   THR   392      16.358  94.396  22.875  1.00                 O  
ATOM   1704  CB  THR   392      14.020  95.256  24.690  1.00                 C  
ATOM   1705  OG1 THR   392      13.402  94.010  25.035  1.00                 O  
ATOM   1706  CG2 THR   392      13.156  96.390  25.220  1.00                 C  
ATOM   1707  N   GLY   393      14.615  93.156  22.191  1.00                 N  
ATOM   1708  CA  GLY   393      15.449  92.006  21.877  1.00                 C  
ATOM   1709  C   GLY   393      15.987  91.214  23.070  1.00                 C  
ATOM   1710  O   GLY   393      16.902  90.394  22.895  1.00                 O  
ATOM   1711  N   LYS   394      15.412  91.439  24.250  1.00                 N  
ATOM   1712  CA  LYS   394      15.810  90.785  25.503  1.00                 C  
ATOM   1713  C   LYS   394      14.733  89.802  26.000  1.00                 C  
ATOM   1714  O   LYS   394      13.558  89.945  25.669  1.00                 O  
ATOM   1715  CB  LYS   394      16.096  91.829  26.585  1.00                 C  
ATOM   1716  CD  LYS   394      17.536  93.710  27.413  1.00                 C  
ATOM   1717  CE  LYS   394      18.723  94.610  27.109  1.00                 C  
ATOM   1718  CG  LYS   394      17.284  92.728  26.281  1.00                 C  
ATOM   1719  NZ  LYS   394      18.963  95.599  28.196  1.00                 N  
ATOM   1720  N   TRP   395      15.129  88.845  26.838  1.00                 N  
ATOM   1721  CA  TRP   395      14.193  87.824  27.341  1.00                 C  
ATOM   1722  C   TRP   395      13.093  88.388  28.244  1.00                 C  
ATOM   1723  O   TRP   395      13.309  89.356  28.983  1.00                 O  
ATOM   1724  CB  TRP   395      14.948  86.737  28.110  1.00                 C  
ATOM   1725  CG  TRP   395      15.832  85.895  27.243  1.00                 C  
ATOM   1726  CD1 TRP   395      17.189  85.984  27.125  1.00                 C  
ATOM   1727  NE1 TRP   395      17.651  85.044  26.235  1.00                 N  
ATOM   1728  CD2 TRP   395      15.422  84.833  26.373  1.00                 C  
ATOM   1729  CE2 TRP   395      16.582  84.325  25.760  1.00                 C  
ATOM   1730  CH2 TRP   395      15.324  82.735  24.550  1.00                 C  
ATOM   1731  CZ2 TRP   395      16.544  83.274  24.845  1.00                 C  
ATOM   1732  CE3 TRP   395      14.186  84.262  26.052  1.00                 C  
ATOM   1733  CZ3 TRP   395      14.154  83.221  25.145  1.00                 C  
ATOM   1734  N   GLY   396      11.914  87.769  28.193  1.00                 N  
ATOM   1735  CA  GLY   396      10.915  87.898  29.243  1.00                 C  
ATOM   1736  C   GLY   396      11.176  86.858  30.320  1.00                 C  
ATOM   1737  O   GLY   396      12.291  86.368  30.457  1.00                 O  
ATOM   1738  N   GLN   397       7.935  71.176  25.543  1.00                 N  
ATOM   1739  CA  GLN   397       6.553  71.074  25.101  1.00                 C  
ATOM   1740  C   GLN   397       6.052  72.444  24.646  1.00                 C  
ATOM   1741  O   GLN   397       6.786  73.210  24.046  1.00                 O  
ATOM   1742  CB  GLN   397       5.672  70.519  26.222  1.00                 C  
ATOM   1743  CD  GLN   397       7.133  68.941  27.546  1.00                 C  
ATOM   1744  CG  GLN   397       5.968  69.073  26.585  1.00                 C  
ATOM   1745  OE1 GLN   397       7.239  69.691  28.516  1.00                 O  
ATOM   1746  NE2 GLN   397       8.014  67.983  27.278  1.00                 N  
ATOM   1747  N   ARG   398       4.795  72.779  24.927  1.00                 N  
ATOM   1748  CA  ARG   398       4.241  74.037  24.486  1.00                 C  
ATOM   1749  C   ARG   398       5.064  75.291  24.767  1.00                 C  
ATOM   1750  O   ARG   398       5.621  75.453  25.863  1.00                 O  
ATOM   1751  CB  ARG   398       2.862  74.263  25.108  1.00                 C  
ATOM   1752  CD  ARG   398       0.801  75.685  25.281  1.00                 C  
ATOM   1753  NE  ARG   398      -0.139  74.728  24.702  1.00                 N  
ATOM   1754  CG  ARG   398       2.190  75.556  24.677  1.00                 C  
ATOM   1755  CZ  ARG   398      -1.354  74.490  25.183  1.00                 C  
ATOM   1756  NH1 ARG   398      -2.140  73.602  24.591  1.00                 N  
ATOM   1757  NH2 ARG   398      -1.782  75.142  26.256  1.00                 N  
ATOM   1758  N   LYS   399       5.099  76.160  23.746  1.00                 N  
ATOM   1759  CA  LYS   399       5.850  77.425  23.675  1.00                 C  
ATOM   1760  C   LYS   399       7.313  77.286  23.276  1.00                 C  
ATOM   1761  O   LYS   399       7.918  78.300  22.907  1.00                 O  
ATOM   1762  CB  LYS   399       5.796  78.156  25.018  1.00                 C  
ATOM   1763  CD  LYS   399       4.416  79.297  26.776  1.00                 C  
ATOM   1764  CE  LYS   399       3.009  79.590  27.272  1.00                 C  
ATOM   1765  CG  LYS   399       4.391  78.508  25.477  1.00                 C  
ATOM   1766  NZ  LYS   399       3.018  80.308  28.576  1.00                 N  
ATOM   1767  N   SER   400       7.865  76.062  23.338  1.00                 N  
ATOM   1768  CA  SER   400       9.275  75.821  23.002  1.00                 C  
ATOM   1769  C   SER   400       9.536  74.767  21.946  1.00                 C  
ATOM   1770  O   SER   400      10.270  75.027  20.997  1.00                 O  
ATOM   1771  CB  SER   400      10.063  75.421  24.251  1.00                 C  
ATOM   1772  OG  SER   400      11.422  75.170  23.939  1.00                 O  
ATOM   1773  N   HIS   401       9.008  73.565  22.170  1.00                 N  
ATOM   1774  CA  HIS   401       9.104  72.404  21.289  1.00                 C  
ATOM   1775  C   HIS   401       9.690  72.590  19.868  1.00                 C  
ATOM   1776  O   HIS   401      10.829  72.180  19.592  1.00                 O  
ATOM   1777  CB  HIS   401       7.727  71.767  21.091  1.00                 C  
ATOM   1778  CG  HIS   401       7.746  70.547  20.223  1.00                 C  
ATOM   1779  ND1 HIS   401       6.598  69.974  19.720  1.00                 N  
ATOM   1780  CE1 HIS   401       6.932  68.899  18.983  1.00                 C  
ATOM   1781  CD2 HIS   401       8.777  69.671  19.685  1.00                 C  
ATOM   1782  NE2 HIS   401       8.237  68.712  18.958  1.00                 N  
ATOM   1783  N   LEU   402       8.950  73.205  18.969  1.00                 N  
ATOM   1784  CA  LEU   402       9.299  73.111  17.555  1.00                 C  
ATOM   1785  C   LEU   402      10.455  74.049  17.157  1.00                 C  
ATOM   1786  O   LEU   402      11.005  73.927  16.064  1.00                 O  
ATOM   1787  CB  LEU   402       8.082  73.419  16.681  1.00                 C  
ATOM   1788  CG  LEU   402       6.909  72.442  16.782  1.00                 C  
ATOM   1789  CD1 LEU   402       5.727  72.934  15.962  1.00                 C  
ATOM   1790  CD2 LEU   402       7.327  71.052  16.327  1.00                 C  
ATOM   1791  N   LEU   403      10.806  75.002  18.016  1.00                 N  
ATOM   1792  CA  LEU   403      12.026  75.784  17.799  1.00                 C  
ATOM   1793  C   LEU   403      13.214  74.823  17.781  1.00                 C  
ATOM   1794  O   LEU   403      14.051  74.884  16.876  1.00                 O  
ATOM   1795  CB  LEU   403      12.180  76.850  18.886  1.00                 C  
ATOM   1796  CG  LEU   403      13.308  77.864  18.686  1.00                 C  
ATOM   1797  CD1 LEU   403      13.072  79.104  19.534  1.00                 C  
ATOM   1798  CD2 LEU   403      14.655  77.243  19.020  1.00                 C  
ATOM   1799  N   PHE   404      13.298  73.953  18.786  1.00                 N  
ATOM   1800  CA  PHE   404      14.377  72.946  18.853  1.00                 C  
ATOM   1801  C   PHE   404      14.360  71.992  17.644  1.00                 C  
ATOM   1802  O   PHE   404      15.388  71.733  17.002  1.00                 O  
ATOM   1803  CB  PHE   404      14.272  72.133  20.145  1.00                 C  
ATOM   1804  CG  PHE   404      14.715  72.882  21.370  1.00                 C  
ATOM   1805  CZ  PHE   404      15.531  74.263  23.640  1.00                 C  
ATOM   1806  CD1 PHE   404      15.428  74.063  21.257  1.00                 C  
ATOM   1807  CE1 PHE   404      15.835  74.752  22.383  1.00                 C  
ATOM   1808  CD2 PHE   404      14.418  72.407  22.634  1.00                 C  
ATOM   1809  CE2 PHE   404      14.825  73.096  23.761  1.00                 C  
ATOM   1810  N   LEU   405      13.172  71.469  17.343  1.00                 N  
ATOM   1811  CA  LEU   405      12.907  70.626  16.176  1.00                 C  
ATOM   1812  C   LEU   405      13.498  71.242  14.904  1.00                 C  
ATOM   1813  O   LEU   405      14.099  70.531  14.086  1.00                 O  
ATOM   1814  CB  LEU   405      11.403  70.407  16.003  1.00                 C  
ATOM   1815  CG  LEU   405      10.973  69.566  14.800  1.00                 C  
ATOM   1816  CD1 LEU   405      11.535  68.156  14.901  1.00                 C  
ATOM   1817  CD2 LEU   405       9.457  69.524  14.686  1.00                 C  
ATOM   1818  N   PHE   406      13.267  72.543  14.715  1.00                 N  
ATOM   1819  CA  PHE   406      13.673  73.221  13.478  1.00                 C  
ATOM   1820  C   PHE   406      15.159  73.574  13.458  1.00                 C  
ATOM   1821  O   PHE   406      15.668  73.821  12.389  1.00                 O  
ATOM   1822  CB  PHE   406      12.851  74.495  13.270  1.00                 C  
ATOM   1823  CG  PHE   406      11.414  74.237  12.918  1.00                 C  
ATOM   1824  CZ  PHE   406       8.754  73.766  12.261  1.00                 C  
ATOM   1825  CD1 PHE   406      10.641  73.381  13.683  1.00                 C  
ATOM   1826  CE1 PHE   406       9.318  73.144  13.359  1.00                 C  
ATOM   1827  CD2 PHE   406      10.834  74.852  11.822  1.00                 C  
ATOM   1828  CE2 PHE   406       9.511  74.615  11.498  1.00                 C  
ATOM   1829  N   CYS   407      15.841  73.611  14.596  1.00                 N  
ATOM   1830  CA  CYS   407      17.316  73.714  14.563  1.00                 C  
ATOM   1831  C   CYS   407      17.894  72.456  13.881  1.00                 C  
ATOM   1832  O   CYS   407      18.643  72.530  12.882  1.00                 O  
ATOM   1833  CB  CYS   407      17.873  73.881  15.978  1.00                 C  
ATOM   1834  SG  CYS   407      17.510  75.480  16.740  1.00                 S  
ATOM   1835  N   VAL   408      17.515  71.283  14.372  1.00                 N  
ATOM   1836  CA  VAL   408      17.951  70.017  13.761  1.00                 C  
ATOM   1837  C   VAL   408      17.535  69.916  12.290  1.00                 C  
ATOM   1838  O   VAL   408      18.340  69.572  11.418  1.00                 O  
ATOM   1839  CB  VAL   408      17.401  68.801  14.529  1.00                 C  
ATOM   1840  CG1 VAL   408      17.680  67.517  13.763  1.00                 C  
ATOM   1841  CG2 VAL   408      18.004  68.735  15.924  1.00                 C  
ATOM   1842  N   SER   409      16.277  70.212  11.997  1.00                 N  
ATOM   1843  CA  SER   409      15.768  70.004  10.637  1.00                 C  
ATOM   1844  C   SER   409      16.311  71.023   9.626  1.00                 C  
ATOM   1845  O   SER   409      16.427  70.694   8.453  1.00                 O  
ATOM   1846  CB  SER   409      14.239  70.057  10.623  1.00                 C  
ATOM   1847  OG  SER   409      13.770  71.347  10.973  1.00                 O  
ATOM   1848  N   ALA   410      16.491  72.305  10.014  1.00                 N  
ATOM   1849  CA  ALA   410      17.057  73.330   9.125  1.00                 C  
ATOM   1850  C   ALA   410      18.544  73.076   8.836  1.00                 C  
ATOM   1851  O   ALA   410      19.091  73.525   7.825  1.00                 O  
ATOM   1852  CB  ALA   410      16.880  74.714   9.731  1.00                 C  
ATOM   1853  N   GLN   411      19.225  72.338   9.739  1.00                 N  
ATOM   1854  CA  GLN   411      20.633  71.948   9.635  1.00                 C  
ATOM   1855  C   GLN   411      21.622  72.909  10.277  1.00                 C  
ATOM   1856  O   GLN   411      22.745  73.133   9.817  1.00                 O  
ATOM   1857  CB  GLN   411      21.034  71.775   8.169  1.00                 C  
ATOM   1858  CD  GLN   411      20.626  69.289   7.974  1.00                 C  
ATOM   1859  CG  GLN   411      20.282  70.668   7.446  1.00                 C  
ATOM   1860  OE1 GLN   411      21.771  68.846   7.881  1.00                 O  
ATOM   1861  NE2 GLN   411      19.634  68.606   8.531  1.00                 N  
ATOM   1862  N   ILE   412      21.160  73.483  11.379  1.00                 N  
ATOM   1863  CA  ILE   412      21.919  74.461  12.108  1.00                 C  
ATOM   1864  C   ILE   412      22.527  74.082  13.443  1.00                 C  
ATOM   1865  O   ILE   412      21.979  73.283  14.207  1.00                 O  
ATOM   1866  CB  ILE   412      21.087  75.726  12.389  1.00                 C  
ATOM   1867  CD1 ILE   412      19.104  76.593  13.736  1.00                 C  
ATOM   1868  CG1 ILE   412      19.862  75.382  13.237  1.00                 C  
ATOM   1869  CG2 ILE   412      20.701  76.409  11.086  1.00                 C  
ATOM   1870  N   ILE   413      23.703  74.669  13.747  1.00                 N  
ATOM   1871  CA  ILE   413      24.323  74.435  15.042  1.00                 C  
ATOM   1872  C   ILE   413      23.308  74.950  16.052  1.00                 C  
ATOM   1873  O   ILE   413      22.193  75.318  15.672  1.00                 O  
ATOM   1874  CB  ILE   413      25.694  75.129  15.145  1.00                 C  
ATOM   1875  CD1 ILE   413      26.797  77.421  15.319  1.00                 C  
ATOM   1876  CG1 ILE   413      25.536  76.645  15.008  1.00                 C  
ATOM   1877  CG2 ILE   413      26.656  74.564  14.112  1.00                 C  
ATOM   1878  N   THR   414      23.701  75.008  17.407  1.00                 N  
ATOM   1879  CA  THR   414      22.581  75.449  18.231  1.00                 C  
ATOM   1880  C   THR   414      21.786  74.254  18.759  1.00                 C  
ATOM   1881  O   THR   414      21.423  74.237  19.947  1.00                 O  
ATOM   1882  CB  THR   414      21.641  76.386  17.451  1.00                 C  
ATOM   1883  OG1 THR   414      22.365  77.547  17.023  1.00                 O  
ATOM   1884  CG2 THR   414      20.482  76.832  18.330  1.00                 C  
ATOM   1885  N   THR   415      21.514  73.290  17.877  1.00                 N  
ATOM   1886  CA  THR   415      20.741  72.095  18.227  1.00                 C  
ATOM   1887  C   THR   415      21.437  71.255  19.297  1.00                 C  
ATOM   1888  O   THR   415      20.869  71.006  20.352  1.00                 O  
ATOM   1889  CB  THR   415      20.478  71.212  16.993  1.00                 C  
ATOM   1890  OG1 THR   415      19.708  71.945  16.032  1.00                 O  
ATOM   1891  CG2 THR   415      19.703  69.964  17.387  1.00                 C  
ATOM   1892  N   VAL   416      22.659  70.804  19.030  1.00                 N  
ATOM   1893  CA  VAL   416      23.329  69.891  19.971  1.00                 C  
ATOM   1894  C   VAL   416      23.693  70.595  21.310  1.00                 C  
ATOM   1895  O   VAL   416      23.601  69.988  22.396  1.00                 O  
ATOM   1896  CB  VAL   416      24.603  69.281  19.356  1.00                 C  
ATOM   1897  CG1 VAL   416      25.372  68.489  20.402  1.00                 C  
ATOM   1898  CG2 VAL   416      24.251  68.400  18.167  1.00                 C  
ATOM   1899  N   ILE   417      24.053  71.876  21.271  1.00                 N  
ATOM   1900  CA  ILE   417      24.204  72.640  22.519  1.00                 C  
ATOM   1901  C   ILE   417      22.887  72.703  23.317  1.00                 C  
ATOM   1902  O   ILE   417      22.868  72.511  24.528  1.00                 O  
ATOM   1903  CB  ILE   417      24.707  74.070  22.248  1.00                 C  
ATOM   1904  CD1 ILE   417      26.626  75.364  21.179  1.00                 C  
ATOM   1905  CG1 ILE   417      26.148  74.040  21.736  1.00                 C  
ATOM   1906  CG2 ILE   417      24.566  74.929  23.495  1.00                 C  
ATOM   1907  N   VAL   418      21.784  72.955  22.620  1.00                 N  
ATOM   1908  CA  VAL   418      20.486  73.083  23.267  1.00                 C  
ATOM   1909  C   VAL   418      20.089  71.777  23.930  1.00                 C  
ATOM   1910  O   VAL   418      19.629  71.790  25.073  1.00                 O  
ATOM   1911  CB  VAL   418      19.398  73.520  22.268  1.00                 C  
ATOM   1912  CG1 VAL   418      18.022  73.438  22.910  1.00                 C  
ATOM   1913  CG2 VAL   418      19.672  74.929  21.765  1.00                 C  
ATOM   1914  N   LEU   419      20.235  70.670  23.214  1.00                 N  
ATOM   1915  CA  LEU   419      19.787  69.378  23.746  1.00                 C  
ATOM   1916  C   LEU   419      20.638  68.896  24.927  1.00                 C  
ATOM   1917  O   LEU   419      20.111  68.288  25.849  1.00                 O  
ATOM   1918  CB  LEU   419      19.801  68.313  22.648  1.00                 C  
ATOM   1919  CG  LEU   419      18.779  68.485  21.523  1.00                 C  
ATOM   1920  CD1 LEU   419      19.003  67.452  20.430  1.00                 C  
ATOM   1921  CD2 LEU   419      17.361  68.384  22.064  1.00                 C  
ATOM   1922  N   LYS   420      21.925  69.232  24.940  1.00                 N  
ATOM   1923  CA  LYS   420      22.751  68.899  26.096  1.00                 C  
ATOM   1924  C   LYS   420      22.303  69.642  27.343  1.00                 C  
ATOM   1925  O   LYS   420      22.244  69.053  28.415  1.00                 O  
ATOM   1926  CB  LYS   420      24.222  69.210  25.811  1.00                 C  
ATOM   1927  CD  LYS   420      26.320  68.653  24.552  1.00                 C  
ATOM   1928  CE  LYS   420      26.966  67.723  23.538  1.00                 C  
ATOM   1929  CG  LYS   420      24.867  68.281  24.796  1.00                 C  
ATOM   1930  NZ  LYS   420      28.378  68.102  23.257  1.00                 N  
ATOM   1931  N   ALA   421      21.970  70.926  27.222  1.00                 N  
ATOM   1932  CA  ALA   421      21.455  71.674  28.378  1.00                 C  
ATOM   1933  C   ALA   421      20.091  71.139  28.851  1.00                 C  
ATOM   1934  O   ALA   421      19.816  71.081  30.052  1.00                 O  
ATOM   1935  CB  ALA   421      21.336  73.153  28.042  1.00                 C  
ATOM   1936  N   ILE   422      19.249  70.735  27.904  1.00                 N  
ATOM   1937  CA  ILE   422      17.953  70.118  28.222  1.00                 C  
ATOM   1938  C   ILE   422      18.159  68.798  28.996  1.00                 C  
ATOM   1939  O   ILE   422      17.501  68.537  29.998  1.00                 O  
ATOM   1940  CB  ILE   422      17.121  69.865  26.951  1.00                 C  
ATOM   1941  CD1 ILE   422      16.125  71.052  24.927  1.00                 C  
ATOM   1942  CG1 ILE   422      16.686  71.192  26.325  1.00                 C  
ATOM   1943  CG2 ILE   422      15.933  68.968  27.262  1.00                 C  
ATOM   1944  N   GLU   423      19.081  67.962  28.540  1.00                 N  
ATOM   1945  CA  GLU   423      19.356  66.695  29.226  1.00                 C  
ATOM   1946  C   GLU   423      19.770  66.939  30.679  1.00                 C  
ATOM   1947  O   GLU   423      19.263  66.296  31.603  1.00                 O  
ATOM   1948  CB  GLU   423      20.446  65.913  28.491  1.00                 C  
ATOM   1949  CD  GLU   423      21.832  63.807  28.341  1.00                 C  
ATOM   1950  CG  GLU   423      20.771  64.565  29.114  1.00                 C  
ATOM   1951  OE1 GLU   423      21.614  63.536  27.142  1.00                 O  
ATOM   1952  OE2 GLU   423      22.882  63.483  28.935  1.00                 O  
ATOM   1953  N   LYS   424      20.684  67.884  30.872  1.00                 N  
ATOM   1954  CA  LYS   424      21.219  68.202  32.189  1.00                 C  
ATOM   1955  C   LYS   424      20.164  68.742  33.157  1.00                 C  
ATOM   1956  O   LYS   424      20.074  68.276  34.300  1.00                 O  
ATOM   1957  CB  LYS   424      22.354  69.222  32.074  1.00                 C  
ATOM   1958  CD  LYS   424      24.134  70.577  33.213  1.00                 C  
ATOM   1959  CE  LYS   424      24.742  70.982  34.545  1.00                 C  
ATOM   1960  CG  LYS   424      22.985  69.600  33.404  1.00                 C  
ATOM   1961  NZ  LYS   424      25.870  71.939  34.372  1.00                 N  
ATOM   1962  N   ASN   425      19.355  69.703  32.706  1.00                 N  
ATOM   1963  CA  ASN   425      18.514  70.492  33.590  1.00                 C  
ATOM   1964  C   ASN   425      17.037  70.082  33.633  1.00                 C  
ATOM   1965  O   ASN   425      16.341  70.399  34.595  1.00                 O  
ATOM   1966  CB  ASN   425      18.589  71.974  33.219  1.00                 C  
ATOM   1967  CG  ASN   425      19.957  72.572  33.480  1.00                 C  
ATOM   1968  OD1 ASN   425      20.335  72.803  34.629  1.00                 O  
ATOM   1969  ND2 ASN   425      20.705  72.825  32.412  1.00                 N  
ATOM   1970  N   LEU   426      16.557  69.413  32.582  1.00                 N  
ATOM   1971  CA  LEU   426      15.129  69.144  32.413  1.00                 C  
ATOM   1972  C   LEU   426      14.760  67.647  32.376  1.00                 C  
ATOM   1973  O   LEU   426      13.636  67.277  32.735  1.00                 O  
ATOM   1974  CB  LEU   426      14.609  69.797  31.131  1.00                 C  
ATOM   1975  CG  LEU   426      14.702  71.322  31.060  1.00                 C  
ATOM   1976  CD1 LEU   426      14.240  71.827  29.702  1.00                 C  
ATOM   1977  CD2 LEU   426      13.883  71.963  32.170  1.00                 C  
ATOM   1978  N   ILE   427      15.674  66.796  31.924  1.00                 N  
ATOM   1979  CA  ILE   427      15.377  65.364  31.772  1.00                 C  
ATOM   1980  C   ILE   427      15.676  64.612  33.063  1.00                 C  
ATOM   1981  O   ILE   427      16.786  64.685  33.596  1.00                 O  
ATOM   1982  CB  ILE   427      16.167  64.745  30.604  1.00                 C  
ATOM   1983  CD1 ILE   427      16.672  65.041  28.123  1.00                 C  
ATOM   1984  CG1 ILE   427      15.769  65.404  29.282  1.00                 C  
ATOM   1985  CG2 ILE   427      15.970  63.237  30.568  1.00                 C  
ATOM   1986  N   LYS   428      14.682  63.876  33.542  1.00                 N  
ATOM   1987  CA  LYS   428      14.775  63.114  34.781  1.00                 C  
ATOM   1988  C   LYS   428      14.185  61.708  34.614  1.00                 C  
ATOM   1989  O   LYS   428      13.526  61.406  33.622  1.00                 O  
ATOM   1990  CB  LYS   428      14.062  63.850  35.917  1.00                 C  
ATOM   1991  CD  LYS   428      16.003  65.069  36.939  1.00                 C  
ATOM   1992  CE  LYS   428      16.570  66.426  37.323  1.00                 C  
ATOM   1993  CG  LYS   428      14.657  65.209  36.247  1.00                 C  
ATOM   1994  NZ  LYS   428      17.935  66.313  37.907  1.00                 N  
ATOM   1995  N   THR   429      14.428  60.853  35.605  1.00                 N  
ATOM   1996  CA  THR   429      13.885  59.492  35.622  1.00                 C  
ATOM   1997  C   THR   429      13.031  59.340  36.873  1.00                 C  
ATOM   1998  O   THR   429      13.445  59.710  37.964  1.00                 O  
ATOM   1999  CB  THR   429      15.006  58.437  35.586  1.00                 C  
ATOM   2000  OG1 THR   429      15.775  58.593  34.387  1.00                 O  
ATOM   2001  CG2 THR   429      14.418  57.034  35.607  1.00                 C  
ATOM   2002  N   SER   430      11.832  58.788  36.720  1.00                 N  
ATOM   2003  CA  SER   430      10.926  58.586  37.827  1.00                 C  
ATOM   2004  C   SER   430      11.406  57.406  38.688  1.00                 C  
ATOM   2005  O   SER   430      12.240  56.613  38.258  1.00                 O  
ATOM   2006  CB  SER   430       9.504  58.342  37.318  1.00                 C  
ATOM   2007  OG  SER   430       9.410  57.099  36.642  1.00                 O  
ATOM   2008  N   PRO   431      10.869  57.289  39.898  1.00                 N  
ATOM   2009  CA  PRO   431      11.302  56.202  40.772  1.00                 C  
ATOM   2010  C   PRO   431      10.943  54.836  40.162  1.00                 C  
ATOM   2011  O   PRO   431      11.638  53.835  40.379  1.00                 O  
ATOM   2012  CB  PRO   431      10.546  56.454  42.078  1.00                 C  
ATOM   2013  CD  PRO   431      10.005  58.290  40.641  1.00                 C  
ATOM   2014  CG  PRO   431      10.271  57.920  42.074  1.00                 C  
ATOM   2015  N   GLY   432       9.883  54.807  39.363  1.00                 N  
ATOM   2016  CA  GLY   432       9.510  53.626  38.607  1.00                 C  
ATOM   2017  C   GLY   432      10.280  53.355  37.326  1.00                 C  
ATOM   2018  O   GLY   432       9.963  52.405  36.608  1.00                 O  
ATOM   2019  N   GLY   433      11.259  54.204  37.009  1.00                 N  
ATOM   2020  CA  GLY   433      12.169  53.977  35.908  1.00                 C  
ATOM   2021  C   GLY   433      11.860  54.632  34.555  1.00                 C  
ATOM   2022  O   GLY   433      12.508  54.295  33.578  1.00                 O  
ATOM   2023  N   LEU   434      10.882  55.537  34.500  1.00                 N  
ATOM   2024  CA  LEU   434      10.523  56.214  33.235  1.00                 C  
ATOM   2025  C   LEU   434      11.265  57.541  33.026  1.00                 C  
ATOM   2026  O   LEU   434      11.301  58.376  33.909  1.00                 O  
ATOM   2027  CB  LEU   434       9.016  56.474  33.175  1.00                 C  
ATOM   2028  CG  LEU   434       8.114  55.239  33.214  1.00                 C  
ATOM   2029  CD1 LEU   434       6.648  55.645  33.245  1.00                 C  
ATOM   2030  CD2 LEU   434       8.387  54.335  32.022  1.00                 C  
ATOM   2031  N   LYS   435      11.848  57.715  31.840  1.00                 N  
ATOM   2032  CA  LYS   435      12.484  58.973  31.454  1.00                 C  
ATOM   2033  C   LYS   435      11.437  59.998  30.987  1.00                 C  
ATOM   2034  O   LYS   435      10.614  59.686  30.124  1.00                 O  
ATOM   2035  CB  LYS   435      13.517  58.735  30.351  1.00                 C  
ATOM   2036  CD  LYS   435      15.706  57.724  29.653  1.00                 C  
ATOM   2037  CE  LYS   435      16.906  56.901  30.094  1.00                 C  
ATOM   2038  CG  LYS   435      14.716  57.910  30.791  1.00                 C  
ATOM   2039  NZ  LYS   435      17.874  56.691  28.982  1.00                 N  
ATOM   2040  N   TYR   436      11.499  61.212  31.539  1.00                 N  
ATOM   2041  CA  TYR   436      10.596  62.306  31.156  1.00                 C  
ATOM   2042  C   TYR   436      11.319  63.649  31.040  1.00                 C  
ATOM   2043  O   TYR   436      12.406  63.812  31.566  1.00                 O  
ATOM   2044  CB  TYR   436       9.451  62.433  32.163  1.00                 C  
ATOM   2045  CG  TYR   436       9.895  62.856  33.545  1.00                 C  
ATOM   2046  OH  TYR   436      11.112  64.034  37.342  1.00                 O  
ATOM   2047  CZ  TYR   436      10.710  63.642  36.086  1.00                 C  
ATOM   2048  CD1 TYR   436       9.905  64.196  33.910  1.00                 C  
ATOM   2049  CE1 TYR   436      10.309  64.591  35.171  1.00                 C  
ATOM   2050  CD2 TYR   436      10.301  61.913  34.481  1.00                 C  
ATOM   2051  CE2 TYR   436      10.709  62.290  35.746  1.00                 C  
ATOM   2052  N   ILE   437      10.705  64.601  30.334  1.00                 N  
ATOM   2053  CA  ILE   437      11.219  65.965  30.190  1.00                 C  
ATOM   2054  C   ILE   437      10.315  66.922  30.968  1.00                 C  
ATOM   2055  O   ILE   437       9.134  67.113  30.627  1.00                 O  
ATOM   2056  CB  ILE   437      11.317  66.378  28.710  1.00                 C  
ATOM   2057  CD1 ILE   437      12.233  65.630  26.452  1.00                 C  
ATOM   2058  CG1 ILE   437      12.246  65.428  27.951  1.00                 C  
ATOM   2059  CG2 ILE   437      11.765  67.826  28.589  1.00                 C  
ATOM   2060  N   ALA   438      10.880  67.503  32.027  1.00                 N  
ATOM   2061  CA  ALA   438      10.190  68.410  32.936  1.00                 C  
ATOM   2062  C   ALA   438      10.219  69.858  32.431  1.00                 C  
ATOM   2063  O   ALA   438      10.905  70.163  31.451  1.00                 O  
ATOM   2064  CB  ALA   438      10.806  68.339  34.325  1.00                 C  
ATOM   2065  N   GLU   439       9.452  70.728  33.092  1.00                 N  
ATOM   2066  CA  GLU   439       9.441  72.162  32.799  1.00                 C  
ATOM   2067  C   GLU   439      10.171  72.938  33.870  1.00                 C  
ATOM   2068  O   GLU   439      10.106  72.605  35.047  1.00                 O  
ATOM   2069  CB  GLU   439       8.004  72.671  32.666  1.00                 C  
ATOM   2070  CD  GLU   439       5.829  72.616  31.383  1.00                 C  
ATOM   2071  CG  GLU   439       7.239  72.071  31.498  1.00                 C  
ATOM   2072  OE1 GLU   439       5.366  73.271  32.340  1.00                 O  
ATOM   2073  OE2 GLU   439       5.187  72.388  30.336  1.00                 O  
ATOM   2074  N   TYR   440      10.811  74.017  33.461  1.00                 N  
ATOM   2075  CA  TYR   440      11.752  74.731  34.303  1.00                 C  
ATOM   2076  C   TYR   440      11.305  76.181  34.358  1.00                 C  
ATOM   2077  O   TYR   440      11.007  76.798  33.331  1.00                 O  
ATOM   2078  CB  TYR   440      13.174  74.589  33.757  1.00                 C  
ATOM   2079  CG  TYR   440      13.368  75.201  32.388  1.00                 C  
ATOM   2080  OH  TYR   440      13.907  76.899  28.631  1.00                 O  
ATOM   2081  CZ  TYR   440      13.729  76.336  29.873  1.00                 C  
ATOM   2082  CD1 TYR   440      13.798  76.515  32.251  1.00                 C  
ATOM   2083  CE1 TYR   440      13.978  77.083  31.004  1.00                 C  
ATOM   2084  CD2 TYR   440      13.122  74.463  31.237  1.00                 C  
ATOM   2085  CE2 TYR   440      13.297  75.015  29.982  1.00                 C  
ATOM   2086  N   LYS   441      11.198  76.711  35.567  1.00                 N  
ATOM   2087  CA  LYS   441      10.788  78.099  35.777  1.00                 C  
ATOM   2088  C   LYS   441      11.733  78.749  36.776  1.00                 C  
ATOM   2089  O   LYS   441      11.628  78.515  37.984  1.00                 O  
ATOM   2090  CB  LYS   441       9.339  78.162  36.264  1.00                 C  
ATOM   2091  CD  LYS   441       7.351  79.562  36.887  1.00                 C  
ATOM   2092  CE  LYS   441       6.824  80.974  37.086  1.00                 C  
ATOM   2093  CG  LYS   441       8.806  79.574  36.447  1.00                 C  
ATOM   2094  NZ  LYS   441       5.394  80.979  37.503  1.00                 N  
ATOM   2095  N   SER   442      12.678  79.532  36.266  1.00                 N  
ATOM   2096  CA  SER   442      13.663  80.196  37.111  1.00                 C  
ATOM   2097  C   SER   442      14.344  79.223  38.053  1.00                 C  
ATOM   2098  O   SER   442      14.505  79.526  39.241  1.00                 O  
ATOM   2099  CB  SER   442      13.008  81.320  37.916  1.00                 C  
ATOM   2100  OG  SER   442      12.466  82.312  37.060  1.00                 O  
ATOM   2101  N   GLY   443      14.706  78.043  37.542  1.00                 N  
ATOM   2102  CA  GLY   443      15.471  77.071  38.301  1.00                 C  
ATOM   2103  C   GLY   443      14.654  75.970  38.944  1.00                 C  
ATOM   2104  O   GLY   443      15.210  74.942  39.323  1.00                 O  
ATOM   2105  N   ARG   444      13.345  76.182  39.067  1.00                 N  
ATOM   2106  CA  ARG   444      12.457  75.272  39.792  1.00                 C  
ATOM   2107  C   ARG   444      11.744  74.333  38.833  1.00                 C  
ATOM   2108  O   ARG   444      10.985  74.806  37.989  1.00                 O  
ATOM   2109  CB  ARG   444      11.437  76.061  40.615  1.00                 C  
ATOM   2110  CD  ARG   444       9.527  76.040  42.243  1.00                 C  
ATOM   2111  NE  ARG   444       8.591  75.220  43.009  1.00                 N  
ATOM   2112  CG  ARG   444      10.480  75.193  41.415  1.00                 C  
ATOM   2113  CZ  ARG   444       7.595  75.709  43.741  1.00                 C  
ATOM   2114  NH1 ARG   444       6.794  74.887  44.405  1.00                 N  
ATOM   2115  NH2 ARG   444       7.403  77.020  43.807  1.00                 N  
ATOM   2116  N   LEU   445      11.956  73.024  38.980  1.00                 N  
ATOM   2117  CA  LEU   445      11.299  72.051  38.102  1.00                 C  
ATOM   2118  C   LEU   445       9.871  71.757  38.489  1.00                 C  
ATOM   2119  O   LEU   445       9.557  71.580  39.664  1.00                 O  
ATOM   2120  CB  LEU   445      12.082  70.737  38.078  1.00                 C  
ATOM   2121  CG  LEU   445      13.504  70.805  37.518  1.00                 C  
ATOM   2122  CD1 LEU   445      14.202  69.461  37.655  1.00                 C  
ATOM   2123  CD2 LEU   445      13.489  71.248  36.063  1.00                 C  
ATOM   2124  N   GLU   446       9.015  71.680  37.473  1.00                 N  
ATOM   2125  CA  GLU   446       7.697  71.100  37.612  1.00                 C  
ATOM   2126  C   GLU   446       7.728  69.748  36.906  1.00                 C  
ATOM   2127  O   GLU   446       8.050  69.663  35.718  1.00                 O  
ATOM   2128  CB  GLU   446       6.636  72.035  37.028  1.00                 C  
ATOM   2129  CD  GLU   446       4.186  72.493  36.618  1.00                 C  
ATOM   2130  CG  GLU   446       5.212  71.524  37.172  1.00                 C  
ATOM   2131  OE1 GLU   446       4.571  73.628  36.265  1.00                 O  
ATOM   2132  OE2 GLU   446       2.998  72.118  36.536  1.00                 O  
ATOM   2133  N   GLN   447       7.388  68.691  37.650  1.00                 N  
ATOM   2134  CA  GLN   447       7.559  67.306  37.176  1.00                 C  
ATOM   2135  C   GLN   447       6.338  66.822  36.388  1.00                 C  
ATOM   2136  O   GLN   447       5.520  66.014  36.854  1.00                 O  
ATOM   2137  CB  GLN   447       7.821  66.365  38.354  1.00                 C  
ATOM   2138  CD  GLN   447       9.350  65.684  40.245  1.00                 C  
ATOM   2139  CG  GLN   447       9.124  66.637  39.088  1.00                 C  
ATOM   2140  OE1 GLN   447       8.868  65.915  41.354  1.00                 O  
ATOM   2141  NE2 GLN   447      10.085  64.609  39.990  1.00                 N  
ATOM   2142  N   LYS   448       6.228  67.382  35.184  1.00                 N  
ATOM   2143  CA  LYS   448       5.064  67.231  34.314  1.00                 C  
ATOM   2144  C   LYS   448       5.567  67.275  32.874  1.00                 C  
ATOM   2145  O   LYS   448       6.514  68.005  32.563  1.00                 O  
ATOM   2146  CB  LYS   448       4.036  68.328  34.599  1.00                 C  
ATOM   2147  CD  LYS   448       1.689  69.162  34.290  1.00                 C  
ATOM   2148  CE  LYS   448       2.062  70.610  34.013  1.00                 C  
ATOM   2149  CG  LYS   448       2.760  68.210  33.782  1.00                 C  
ATOM   2150  NZ  LYS   448       0.966  71.546  34.386  1.00                 N  
ATOM   2151  N   LEU   449       4.949  66.472  32.016  1.00                 N  
ATOM   2152  CA  LEU   449       5.302  66.372  30.607  1.00                 C  
ATOM   2153  C   LEU   449       4.003  66.431  29.788  1.00                 C  
ATOM   2154  O   LEU   449       2.985  65.888  30.189  1.00                 O  
ATOM   2155  CB  LEU   449       6.083  65.084  30.340  1.00                 C  
ATOM   2156  CG  LEU   449       6.477  64.818  28.886  1.00                 C  
ATOM   2157  CD1 LEU   449       7.478  65.856  28.403  1.00                 C  
ATOM   2158  CD2 LEU   449       7.050  63.418  28.731  1.00                 C  
ATOM   2159  N   ASP   450       4.026  67.144  28.660  1.00                 N  
ATOM   2160  CA  ASP   450       2.886  67.217  27.753  1.00                 C  
ATOM   2161  C   ASP   450       2.916  66.185  26.615  1.00                 C  
ATOM   2162  O   ASP   450       3.966  65.722  26.194  1.00                 O  
ATOM   2163  CB  ASP   450       2.782  68.613  27.134  1.00                 C  
ATOM   2164  CG  ASP   450       2.395  69.672  28.148  1.00                 C  
ATOM   2165  OD1 ASP   450       1.882  69.303  29.226  1.00                 O  
ATOM   2166  OD2 ASP   450       2.603  70.870  27.864  1.00                 O  
ATOM   2167  N   HIS   451       1.748  65.823  26.091  1.00                 N  
ATOM   2168  CA  HIS   451       1.653  65.129  24.791  1.00                 C  
ATOM   2169  C   HIS   451       2.493  65.853  23.734  1.00                 C  
ATOM   2170  O   HIS   451       3.161  65.209  22.933  1.00                 O  
ATOM   2171  CB  HIS   451       0.194  65.034  24.340  1.00                 C  
ATOM   2172  CG  HIS   451       0.011  64.326  23.033  1.00                 C  
ATOM   2173  ND1 HIS   451       0.170  64.955  21.818  1.00                 N  
ATOM   2174  CE1 HIS   451      -0.059  64.068  20.833  1.00                 C  
ATOM   2175  CD2 HIS   451      -0.337  62.972  22.626  1.00                 C  
ATOM   2176  NE2 HIS   451      -0.363  62.876  21.310  1.00                 N  
ATOM   2177  N   LEU   452       2.475  67.187  23.733  1.00                 N  
ATOM   2178  CA  LEU   452       3.302  67.949  22.787  1.00                 C  
ATOM   2179  C   LEU   452       4.777  67.612  22.933  1.00                 C  
ATOM   2180  O   LEU   452       5.470  67.486  21.924  1.00                 O  
ATOM   2181  CB  LEU   452       3.093  69.452  22.982  1.00                 C  
ATOM   2182  CG  LEU   452       1.725  70.004  22.575  1.00                 C  
ATOM   2183  CD1 LEU   452       1.590  71.462  22.988  1.00                 C  
ATOM   2184  CD2 LEU   452       1.510  69.857  21.076  1.00                 C  
ATOM   2185  N   GLY   453       5.230  67.453  24.175  1.00                 N  
ATOM   2186  CA  GLY   453       6.625  67.101  24.429  1.00                 C  
ATOM   2187  C   GLY   453       7.027  65.775  23.804  1.00                 C  
ATOM   2188  O   GLY   453       8.215  65.557  23.511  1.00                 O  
ATOM   2189  N   CYS   454       6.075  64.868  23.612  1.00                 N  
ATOM   2190  CA  CYS   454       6.384  63.529  23.107  1.00                 C  
ATOM   2191  C   CYS   454       7.003  63.495  21.690  1.00                 C  
ATOM   2192  O   CYS   454       7.590  62.492  21.324  1.00                 O  
ATOM   2193  CB  CYS   454       5.127  62.657  23.095  1.00                 C  
ATOM   2194  SG  CYS   454       4.473  62.266  24.735  1.00                 S  
ATOM   2195  N   PHE   455       6.880  64.577  20.914  1.00                 N  
ATOM   2196  CA  PHE   455       7.537  64.692  19.587  1.00                 C  
ATOM   2197  C   PHE   455       9.072  64.528  19.738  1.00                 C  
ATOM   2198  O   PHE   455       9.777  64.125  18.803  1.00                 O  
ATOM   2199  CB  PHE   455       7.199  66.035  18.936  1.00                 C  
ATOM   2200  CG  PHE   455       7.789  66.210  17.566  1.00                 C  
ATOM   2201  CZ  PHE   455       8.886  66.536  15.033  1.00                 C  
ATOM   2202  CD1 PHE   455       7.023  65.990  16.434  1.00                 C  
ATOM   2203  CE1 PHE   455       7.566  66.151  15.173  1.00                 C  
ATOM   2204  CD2 PHE   455       9.108  66.595  17.409  1.00                 C  
ATOM   2205  CE2 PHE   455       9.651  66.756  16.148  1.00                 C  
ATOM   2206  N   SER   456       9.575  64.843  20.924  1.00                 N  
ATOM   2207  CA  SER   456      11.021  64.930  21.138  1.00                 C  
ATOM   2208  C   SER   456      11.701  63.567  20.990  1.00                 C  
ATOM   2209  O   SER   456      12.894  63.504  20.688  1.00                 O  
ATOM   2210  CB  SER   456      11.324  65.510  22.521  1.00                 C  
ATOM   2211  OG  SER   456      10.892  64.634  23.547  1.00                 O  
ATOM   2212  N   GLY   457      10.979  62.476  21.218  1.00                 N  
ATOM   2213  CA  GLY   457      11.555  61.155  21.020  1.00                 C  
ATOM   2214  C   GLY   457      12.033  60.947  19.593  1.00                 C  
ATOM   2215  O   GLY   457      13.157  60.516  19.356  1.00                 O  
ATOM   2216  N   GLY   458      11.196  61.272  18.612  1.00                 N  
ATOM   2217  CA  GLY   458      11.586  61.207  17.222  1.00                 C  
ATOM   2218  C   GLY   458      12.673  62.212  16.866  1.00                 C  
ATOM   2219  O   GLY   458      13.524  61.907  16.024  1.00                 O  
ATOM   2220  N   MET   459      12.628  63.403  17.475  1.00                 N  
ATOM   2221  CA  MET   459      13.658  64.420  17.230  1.00                 C  
ATOM   2222  C   MET   459      15.020  63.869  17.666  1.00                 C  
ATOM   2223  O   MET   459      15.970  63.906  16.891  1.00                 O  
ATOM   2224  CB  MET   459      13.321  65.714  17.974  1.00                 C  
ATOM   2225  SD  MET   459      13.965  68.291  18.760  1.00                 S  
ATOM   2226  CE  MET   459      14.333  67.709  20.413  1.00                 C  
ATOM   2227  CG  MET   459      14.346  66.821  17.788  1.00                 C  
ATOM   2228  N   PHE   460      15.105  63.381  18.906  1.00                 N  
ATOM   2229  CA  PHE   460      16.355  62.825  19.434  1.00                 C  
ATOM   2230  C   PHE   460      16.864  61.710  18.520  1.00                 C  
ATOM   2231  O   PHE   460      18.064  61.645  18.217  1.00                 O  
ATOM   2232  CB  PHE   460      16.150  62.302  20.857  1.00                 C  
ATOM   2233  CG  PHE   460      16.041  63.386  21.891  1.00                 C  
ATOM   2234  CZ  PHE   460      15.845  65.394  23.804  1.00                 C  
ATOM   2235  CD1 PHE   460      14.850  63.607  22.561  1.00                 C  
ATOM   2236  CE1 PHE   460      14.749  64.604  23.512  1.00                 C  
ATOM   2237  CD2 PHE   460      17.129  64.185  22.195  1.00                 C  
ATOM   2238  CE2 PHE   460      17.028  65.183  23.146  1.00                 C  
ATOM   2239  N   ALA   461      15.982  60.814  18.085  1.00                 N  
ATOM   2240  CA  ALA   461      16.385  59.685  17.227  1.00                 C  
ATOM   2241  C   ALA   461      16.863  60.154  15.847  1.00                 C  
ATOM   2242  O   ALA   461      17.831  59.621  15.300  1.00                 O  
ATOM   2243  CB  ALA   461      15.233  58.706  17.064  1.00                 C  
ATOM   2244  N   LEU   462      16.180  61.146  15.280  1.00                 N  
ATOM   2245  CA  LEU   462      16.510  61.674  13.950  1.00                 C  
ATOM   2246  C   LEU   462      17.886  62.353  13.923  1.00                 C  
ATOM   2247  O   LEU   462      18.588  62.312  12.907  1.00                 O  
ATOM   2248  CB  LEU   462      15.441  62.666  13.487  1.00                 C  
ATOM   2249  CG  LEU   462      15.625  63.256  12.087  1.00                 C  
ATOM   2250  CD1 LEU   462      15.637  62.156  11.037  1.00                 C  
ATOM   2251  CD2 LEU   462      14.530  64.267  11.782  1.00                 C  
ATOM   2252  N   GLY   463      18.261  62.949  15.050  1.00                 N  
ATOM   2253  CA  GLY   463      19.544  63.611  15.204  1.00                 C  
ATOM   2254  C   GLY   463      20.691  62.690  15.559  1.00                 C  
ATOM   2255  O   GLY   463      21.820  63.154  15.594  1.00                 O  
ATOM   2256  N   SER   464      20.410  61.415  15.852  1.00                 N  
ATOM   2257  CA  SER   464      21.432  60.451  16.301  1.00                 C  
ATOM   2258  C   SER   464      22.515  60.222  15.260  1.00                 C  
ATOM   2259  O   SER   464      23.681  60.204  15.613  1.00                 O  
ATOM   2260  CB  SER   464      20.785  59.112  16.660  1.00                 C  
ATOM   2261  OG  SER   464      19.940  59.240  17.790  1.00                 O  
ATOM   2262  N   GLN   465      22.128  60.058  13.999  1.00                 N  
ATOM   2263  CA  GLN   465      23.088  59.774  12.930  1.00                 C  
ATOM   2264  C   GLN   465      24.121  60.913  12.795  1.00                 C  
ATOM   2265  O   GLN   465      25.314  60.659  12.566  1.00                 O  
ATOM   2266  CB  GLN   465      22.362  59.562  11.600  1.00                 C  
ATOM   2267  CD  GLN   465      20.762  58.153  10.246  1.00                 C  
ATOM   2268  CG  GLN   465      21.557  58.275  11.531  1.00                 C  
ATOM   2269  OE1 GLN   465      20.554  59.138   9.537  1.00                 O  
ATOM   2270  NE2 GLN   465      20.314  56.941   9.941  1.00                 N  
ATOM   2271  N   GLY   466      23.635  62.146  12.695  1.00                 N  
ATOM   2272  CA  GLY   466      24.489  63.324  12.606  1.00                 C  
ATOM   2273  C   GLY   466      25.326  63.521  13.887  1.00                 C  
ATOM   2274  O   GLY   466      26.411  64.109  13.865  1.00                 O  
ATOM   2275  N   SER   467      24.822  63.027  15.019  1.00                 N  
ATOM   2276  CA  SER   467      25.594  63.100  16.274  1.00                 C  
ATOM   2277  C   SER   467      26.756  62.102  16.276  1.00                 C  
ATOM   2278  O   SER   467      27.750  62.248  16.993  1.00                 O  
ATOM   2279  CB  SER   467      24.685  62.843  17.478  1.00                 C  
ATOM   2280  OG  SER   467      24.233  61.500  17.499  1.00                 O  
ATOM   2281  N   SER   468      26.618  61.059  15.445  1.00                 N  
ATOM   2282  CA  SER   468      27.601  59.982  15.326  1.00                 C  
ATOM   2283  C   SER   468      27.690  59.155  16.625  1.00                 C  
ATOM   2284  O   SER   468      28.615  58.365  16.835  1.00                 O  
ATOM   2285  CB  SER   468      28.978  60.549  14.974  1.00                 C  
ATOM   2286  OG  SER   468      28.940  61.252  13.744  1.00                 O  
ATOM   2287  N   ASP   469      26.709  59.342  17.509  1.00                 N  
ATOM   2288  CA  ASP   469      26.616  58.554  18.755  1.00                 C  
ATOM   2289  C   ASP   469      25.200  57.961  18.913  1.00                 C  
ATOM   2290  O   ASP   469      24.458  58.300  19.838  1.00                 O  
ATOM   2291  CB  ASP   469      26.971  59.421  19.965  1.00                 C  
ATOM   2292  CG  ASP   469      27.098  58.614  21.242  1.00                 C  
ATOM   2293  OD1 ASP   469      27.426  57.412  21.155  1.00                 O  
ATOM   2294  OD2 ASP   469      26.871  59.184  22.330  1.00                 O  
ATOM   2295  N   PRO   470      24.810  57.054  17.993  1.00                 N  
ATOM   2296  CA  PRO   470      23.448  56.509  17.996  1.00                 C  
ATOM   2297  C   PRO   470      23.114  55.747  19.276  1.00                 C  
ATOM   2298  O   PRO   470      21.951  55.630  19.670  1.00                 O  
ATOM   2299  CB  PRO   470      23.421  55.573  16.786  1.00                 C  
ATOM   2300  CD  PRO   470      25.624  56.501  16.908  1.00                 C  
ATOM   2301  CG  PRO   470      24.857  55.269  16.517  1.00                 C  
ATOM   2302  N   LYS   471      24.132  55.215  19.948  1.00                 N  
ATOM   2303  CA  LYS   471      23.898  54.455  21.174  1.00                 C  
ATOM   2304  C   LYS   471      23.329  55.318  22.309  1.00                 C  
ATOM   2305  O   LYS   471      22.795  54.811  23.299  1.00                 O  
ATOM   2306  CB  LYS   471      25.192  53.791  21.648  1.00                 C  
ATOM   2307  CD  LYS   471      26.968  52.057  21.275  1.00                 C  
ATOM   2308  CE  LYS   471      27.445  50.921  20.384  1.00                 C  
ATOM   2309  CG  LYS   471      25.683  52.672  20.744  1.00                 C  
ATOM   2310  NZ  LYS   471      28.717  50.325  20.879  1.00                 N  
ATOM   2311  N   LYS   472      23.436  56.718  22.153  1.00                 N  
ATOM   2312  CA  LYS   472      22.884  57.472  23.271  1.00                 C  
ATOM   2313  C   LYS   472      21.570  58.160  22.879  1.00                 C  
ATOM   2314  O   LYS   472      20.588  58.117  23.623  1.00                 O  
ATOM   2315  CB  LYS   472      23.893  58.510  23.767  1.00                 C  
ATOM   2316  CD  LYS   472      24.505  60.249  25.471  1.00                 C  
ATOM   2317  CE  LYS   472      24.029  61.054  26.669  1.00                 C  
ATOM   2318  CG  LYS   472      23.420  59.308  24.972  1.00                 C  
ATOM   2319  NZ  LYS   472      25.081  61.984  27.166  1.00                 N  
ATOM   2320  N   TYR   473      21.566  58.779  21.709  1.00                 N  
ATOM   2321  CA  TYR   473      20.382  59.506  21.249  1.00                 C  
ATOM   2322  C   TYR   473      19.285  58.580  20.703  1.00                 C  
ATOM   2323  O   TYR   473      18.098  58.889  20.883  1.00                 O  
ATOM   2324  CB  TYR   473      20.762  60.521  20.169  1.00                 C  
ATOM   2325  CG  TYR   473      21.576  61.687  20.684  1.00                 C  
ATOM   2326  OH  TYR   473      23.828  64.885  22.095  1.00                 O  
ATOM   2327  CZ  TYR   473      23.081  63.828  21.629  1.00                 C  
ATOM   2328  CD1 TYR   473      22.958  61.705  20.548  1.00                 C  
ATOM   2329  CE1 TYR   473      23.710  62.766  21.016  1.00                 C  
ATOM   2330  CD2 TYR   473      20.959  62.766  21.304  1.00                 C  
ATOM   2331  CE2 TYR   473      21.695  63.836  21.778  1.00                 C  
ATOM   2332  N   VAL   474      19.651  57.463  20.071  1.00                 N  
ATOM   2333  CA  VAL   474      18.662  56.436  19.706  1.00                 C  
ATOM   2334  C   VAL   474      18.010  55.856  20.959  1.00                 C  
ATOM   2335  O   VAL   474      16.803  55.594  20.962  1.00                 O  
ATOM   2336  CB  VAL   474      19.299  55.311  18.870  1.00                 C  
ATOM   2337  CG1 VAL   474      18.318  54.163  18.685  1.00                 C  
ATOM   2338  CG2 VAL   474      19.761  55.844  17.522  1.00                 C  
ATOM   2339  N   GLN   475      18.805  55.654  22.009  1.00                 N  
ATOM   2340  CA  GLN   475      18.300  55.084  23.256  1.00                 C  
ATOM   2341  C   GLN   475      17.427  56.070  24.028  1.00                 C  
ATOM   2342  O   GLN   475      16.417  55.664  24.589  1.00                 O  
ATOM   2343  CB  GLN   475      19.459  54.624  24.143  1.00                 C  
ATOM   2344  CD  GLN   475      18.290  52.614  25.129  1.00                 C  
ATOM   2345  CG  GLN   475      19.023  53.910  25.412  1.00                 C  
ATOM   2346  OE1 GLN   475      18.799  51.743  24.423  1.00                 O  
ATOM   2347  NE2 GLN   475      17.089  52.482  25.681  1.00                 N  
ATOM   2348  N   LEU   476      17.795  57.352  24.018  1.00                 N  
ATOM   2349  CA  LEU   476      16.985  58.409  24.623  1.00                 C  
ATOM   2350  C   LEU   476      15.642  58.529  23.893  1.00                 C  
ATOM   2351  O   LEU   476      14.597  58.613  24.523  1.00                 O  
ATOM   2352  CB  LEU   476      17.735  59.742  24.593  1.00                 C  
ATOM   2353  CG  LEU   476      16.987  60.953  25.154  1.00                 C  
ATOM   2354  CD1 LEU   476      16.657  60.747  26.625  1.00                 C  
ATOM   2355  CD2 LEU   476      17.804  62.223  24.969  1.00                 C  
ATOM   2356  N   GLY   477      15.676  58.526  22.570  1.00                 N  
ATOM   2357  CA  GLY   477      14.461  58.450  21.782  1.00                 C  
ATOM   2358  C   GLY   477      13.570  57.283  22.154  1.00                 C  
ATOM   2359  O   GLY   477      12.373  57.463  22.313  1.00                 O  
ATOM   2360  N   ALA   478      14.142  56.091  22.302  1.00                 N  
ATOM   2361  CA  ALA   478      13.369  54.922  22.703  1.00                 C  
ATOM   2362  C   ALA   478      12.767  55.067  24.104  1.00                 C  
ATOM   2363  O   ALA   478      11.665  54.605  24.338  1.00                 O  
ATOM   2364  CB  ALA   478      14.234  53.672  22.654  1.00                 C  
ATOM   2365  N   ASP   479      13.468  55.713  25.032  1.00                 N  
ATOM   2366  CA  ASP   479      12.945  55.877  26.386  1.00                 C  
ATOM   2367  C   ASP   479      11.798  56.875  26.436  1.00                 C  
ATOM   2368  O   ASP   479      10.845  56.677  27.188  1.00                 O  
ATOM   2369  CB  ASP   479      14.056  56.323  27.339  1.00                 C  
ATOM   2370  CG  ASP   479      15.057  55.220  27.624  1.00                 C  
ATOM   2371  OD1 ASP   479      14.629  54.060  27.797  1.00                 O  
ATOM   2372  OD2 ASP   479      16.269  55.517  27.673  1.00                 O  
ATOM   2373  N   ILE   480      11.904  57.962  25.664  1.00                 N  
ATOM   2374  CA  ILE   480      10.794  58.902  25.518  1.00                 C  
ATOM   2375  C   ILE   480       9.592  58.209  24.879  1.00                 C  
ATOM   2376  O   ILE   480       8.480  58.384  25.342  1.00                 O  
ATOM   2377  CB  ILE   480      11.203  60.134  24.689  1.00                 C  
ATOM   2378  CD1 ILE   480      12.884  62.049  24.618  1.00                 C  
ATOM   2379  CG1 ILE   480      12.218  60.982  25.458  1.00                 C  
ATOM   2380  CG2 ILE   480       9.976  60.940  24.292  1.00                 C  
ATOM   2381  N   ALA   481       9.822  57.404  23.842  1.00                 N  
ATOM   2382  CA  ALA   481       8.773  56.599  23.225  1.00                 C  
ATOM   2383  C   ALA   481       8.068  55.686  24.223  1.00                 C  
ATOM   2384  O   ALA   481       6.839  55.584  24.203  1.00                 O  
ATOM   2385  CB  ALA   481       9.346  55.759  22.094  1.00                 C  
ATOM   2386  N   HIS   482       8.845  55.019  25.084  1.00                 N  
ATOM   2387  CA  HIS   482       8.292  54.122  26.102  1.00                 C  
ATOM   2388  C   HIS   482       7.461  54.880  27.146  1.00                 C  
ATOM   2389  O   HIS   482       6.364  54.465  27.471  1.00                 O  
ATOM   2390  CB  HIS   482       9.412  53.349  26.801  1.00                 C  
ATOM   2391  CG  HIS   482       8.925  52.380  27.832  1.00                 C  
ATOM   2392  ND1 HIS   482       8.273  51.211  27.506  1.00                 N  
ATOM   2393  CE1 HIS   482       7.960  50.553  28.637  1.00                 C  
ATOM   2394  CD2 HIS   482       8.949  52.312  29.286  1.00                 C  
ATOM   2395  NE2 HIS   482       8.363  51.208  29.709  1.00                 N  
ATOM   2396  N   THR   483       7.992  55.973  27.682  1.00                 N  
ATOM   2397  CA  THR   483       7.244  56.811  28.614  1.00                 C  
ATOM   2398  C   THR   483       5.937  57.264  27.978  1.00                 C  
ATOM   2399  O   THR   483       4.879  57.219  28.601  1.00                 O  
ATOM   2400  CB  THR   483       8.065  58.037  29.055  1.00                 C  
ATOM   2401  OG1 THR   483       9.243  57.603  29.746  1.00                 O  
ATOM   2402  CG2 THR   483       7.249  58.916  29.990  1.00                 C  
ATOM   2403  N   CYS   484       6.017  57.746  26.745  1.00                 N  
ATOM   2404  CA  CYS   484       4.832  58.242  26.069  1.00                 C  
ATOM   2405  C   CYS   484       3.820  57.111  25.791  1.00                 C  
ATOM   2406  O   CYS   484       2.611  57.305  25.962  1.00                 O  
ATOM   2407  CB  CYS   484       5.212  58.931  24.757  1.00                 C  
ATOM   2408  SG  CYS   484       6.087  60.500  24.963  1.00                 S  
ATOM   2409  N   HIS   485       4.305  55.927  25.408  1.00                 N  
ATOM   2410  CA  HIS   485       3.466  54.712  25.333  1.00                 C  
ATOM   2411  C   HIS   485       2.837  54.354  26.672  1.00                 C  
ATOM   2412  O   HIS   485       1.687  53.962  26.714  1.00                 O  
ATOM   2413  CB  HIS   485       4.287  53.525  24.826  1.00                 C  
ATOM   2414  CG  HIS   485       3.496  52.262  24.681  1.00                 C  
ATOM   2415  ND1 HIS   485       3.978  51.032  25.074  1.00                 N  
ATOM   2416  CE1 HIS   485       3.048  50.095  24.819  1.00                 C  
ATOM   2417  CD2 HIS   485       2.177  51.915  24.171  1.00                 C  
ATOM   2418  NE2 HIS   485       1.965  50.618  24.277  1.00                 N  
ATOM   2419  N   GLU   486       3.575  54.506  27.770  1.00                 N  
ATOM   2420  CA  GLU   486       2.992  54.269  29.094  1.00                 C  
ATOM   2421  C   GLU   486       1.864  55.248  29.429  1.00                 C  
ATOM   2422  O   GLU   486       0.884  54.864  30.081  1.00                 O  
ATOM   2423  CB  GLU   486       4.069  54.354  30.177  1.00                 C  
ATOM   2424  CD  GLU   486       3.086  52.649  31.760  1.00                 C  
ATOM   2425  CG  GLU   486       3.560  54.078  31.582  1.00                 C  
ATOM   2426  OE1 GLU   486       3.478  51.788  30.944  1.00                 O  
ATOM   2427  OE2 GLU   486       2.323  52.390  32.714  1.00                 O  
ATOM   2428  N   SER   487       1.981  56.501  28.985  1.00                 N  
ATOM   2429  CA  SER   487       0.917  57.494  29.176  1.00                 C  
ATOM   2430  C   SER   487      -0.334  57.066  28.423  1.00                 C  
ATOM   2431  O   SER   487      -1.422  57.362  28.885  1.00                 O  
ATOM   2432  CB  SER   487       1.383  58.875  28.710  1.00                 C  
ATOM   2433  OG  SER   487       2.437  59.359  29.524  1.00                 O  
ATOM   2434  N   TYR   488      -0.186  56.358  27.292  1.00                 N  
ATOM   2435  CA  TYR   488      -1.306  55.757  26.559  1.00                 C  
ATOM   2436  C   TYR   488      -1.833  54.515  27.307  1.00                 C  
ATOM   2437  O   TYR   488      -3.025  54.350  27.511  1.00                 O  
ATOM   2438  CB  TYR   488      -0.878  55.384  25.138  1.00                 C  
ATOM   2439  CG  TYR   488      -0.668  56.575  24.230  1.00                 C  
ATOM   2440  OH  TYR   488      -0.075  59.850  21.738  1.00                 O  
ATOM   2441  CZ  TYR   488      -0.272  58.766  22.562  1.00                 C  
ATOM   2442  CD1 TYR   488       0.526  57.284  24.252  1.00                 C  
ATOM   2443  CE1 TYR   488       0.727  58.374  23.426  1.00                 C  
ATOM   2444  CD2 TYR   488      -1.664  56.985  23.353  1.00                 C  
ATOM   2445  CE2 TYR   488      -1.481  58.071  22.519  1.00                 C  
ATOM   2446  N   ASP   489      -0.926  53.627  27.707  1.00                 N  
ATOM   2447  CA  ASP   489      -1.266  52.354  28.382  1.00                 C  
ATOM   2448  C   ASP   489      -2.078  52.532  29.672  1.00                 C  
ATOM   2449  O   ASP   489      -2.963  51.729  29.956  1.00                 O  
ATOM   2450  CB  ASP   489       0.004  51.566  28.711  1.00                 C  
ATOM   2451  CG  ASP   489       0.660  50.978  27.477  1.00                 C  
ATOM   2452  OD1 ASP   489       0.003  50.940  26.415  1.00                 O  
ATOM   2453  OD2 ASP   489       1.831  50.555  27.572  1.00                 O  
ATOM   2454  N   ARG   490      -1.784  53.576  30.438  1.00                 N  
ATOM   2455  CA  ARG   490      -2.379  53.783  31.767  1.00                 C  
ATOM   2456  C   ARG   490      -3.677  54.577  31.745  1.00                 C  
ATOM   2457  O   ARG   490      -4.127  55.079  32.772  1.00                 O  
ATOM   2458  CB  ARG   490      -1.389  54.494  32.692  1.00                 C  
ATOM   2459  CD  ARG   490       0.787  54.441  33.942  1.00                 C  
ATOM   2460  NE  ARG   490       2.003  53.687  34.234  1.00                 N  
ATOM   2461  CG  ARG   490      -0.145  53.682  33.011  1.00                 C  
ATOM   2462  CZ  ARG   490       2.961  54.103  35.055  1.00                 C  
ATOM   2463  NH1 ARG   490       4.033  53.349  35.261  1.00                 N  
ATOM   2464  NH2 ARG   490       2.846  55.273  35.669  1.00                 N  
ATOM   2465  N   SER   491      -4.275  54.698  30.566  1.00                 N  
ATOM   2466  CA  SER   491      -5.599  55.284  30.413  1.00                 C  
ATOM   2467  C   SER   491      -6.655  54.200  30.204  1.00                 C  
ATOM   2468  O   SER   491      -6.343  53.027  30.012  1.00                 O  
ATOM   2469  CB  SER   491      -5.617  56.270  29.243  1.00                 C  
ATOM   2470  OG  SER   491      -5.451  55.598  28.007  1.00                 O  
ATOM   2471  N   ALA   492      -7.920  54.612  30.264  1.00                 N  
ATOM   2472  CA  ALA   492      -9.025  53.740  29.866  1.00                 C  
ATOM   2473  C   ALA   492      -9.076  53.518  28.338  1.00                 C  
ATOM   2474  O   ALA   492      -9.187  52.383  27.876  1.00                 O  
ATOM   2475  CB  ALA   492     -10.351  54.315  30.340  1.00                 C  
ATOM   2476  N   THR   493      -8.989  54.605  27.570  1.00                 N  
ATOM   2477  CA  THR   493      -9.221  54.553  26.119  1.00                 C  
ATOM   2478  C   THR   493      -8.005  54.092  25.306  1.00                 C  
ATOM   2479  O   THR   493      -8.134  53.735  24.117  1.00                 O  
ATOM   2480  CB  THR   493      -9.661  55.922  25.568  1.00                 C  
ATOM   2481  OG1 THR   493      -8.635  56.892  25.816  1.00                 O  
ATOM   2482  CG2 THR   493     -10.940  56.384  26.248  1.00                 C  
ATOM   2483  N   LYS   494      -6.839  54.088  25.950  1.00                 N  
ATOM   2484  CA  LYS   494      -5.536  53.796  25.310  1.00                 C  
ATOM   2485  C   LYS   494      -5.059  54.882  24.309  1.00                 C  
ATOM   2486  O   LYS   494      -4.398  54.598  23.297  1.00                 O  
ATOM   2487  CB  LYS   494      -5.588  52.454  24.576  1.00                 C  
ATOM   2488  CD  LYS   494      -5.208  51.069  26.634  1.00                 C  
ATOM   2489  CE  LYS   494      -5.713  49.908  27.477  1.00                 C  
ATOM   2490  CG  LYS   494      -6.100  51.302  25.425  1.00                 C  
ATOM   2491  NZ  LYS   494      -4.879  49.701  28.693  1.00                 N  
ATOM   2492  N   LEU   495      -5.424  56.119  24.623  1.00                 N  
ATOM   2493  CA  LEU   495      -4.893  57.325  23.989  1.00                 C  
ATOM   2494  C   LEU   495      -4.528  58.258  25.139  1.00                 C  
ATOM   2495  O   LEU   495      -5.287  58.398  26.104  1.00                 O  
ATOM   2496  CB  LEU   495      -5.925  57.926  23.032  1.00                 C  
ATOM   2497  CG  LEU   495      -6.345  57.049  21.851  1.00                 C  
ATOM   2498  CD1 LEU   495      -7.493  57.691  21.086  1.00                 C  
ATOM   2499  CD2 LEU   495      -5.167  56.796  20.923  1.00                 C  
ATOM   2500  N   GLY   496      -3.355  58.878  25.066  1.00                 N  
ATOM   2501  CA  GLY   496      -2.800  59.584  26.202  1.00                 C  
ATOM   2502  C   GLY   496      -3.383  60.966  26.490  1.00                 C  
ATOM   2503  O   GLY   496      -3.953  61.611  25.582  1.00                 O  
ATOM   2504  N   PRO   497      -3.193  61.461  27.721  1.00                 N  
ATOM   2505  CA  PRO   497      -3.697  62.786  28.113  1.00                 C  
ATOM   2506  C   PRO   497      -2.818  63.956  27.631  1.00                 C  
ATOM   2507  O   PRO   497      -1.641  63.766  27.311  1.00                 O  
ATOM   2508  CB  PRO   497      -3.721  62.735  29.642  1.00                 C  
ATOM   2509  CD  PRO   497      -2.580  60.752  28.941  1.00                 C  
ATOM   2510  CG  PRO   497      -2.604  61.815  30.003  1.00                 C  
ATOM   2511  N   GLU   498      -3.370  65.171  27.653  1.00                 N  
ATOM   2512  CA  GLU   498      -2.639  66.380  27.242  1.00                 C  
ATOM   2513  C   GLU   498      -1.397  66.614  28.097  1.00                 C  
ATOM   2514  O   GLU   498      -0.366  67.051  27.585  1.00                 O  
ATOM   2515  CB  GLU   498      -3.550  67.607  27.313  1.00                 C  
ATOM   2516  CD  GLU   498      -3.846  70.074  26.860  1.00                 C  
ATOM   2517  CG  GLU   498      -2.892  68.896  26.849  1.00                 C  
ATOM   2518  OE1 GLU   498      -4.764  70.087  27.707  1.00                 O  
ATOM   2519  OE2 GLU   498      -3.676  70.984  26.021  1.00                 O  
ATOM   2520  N   ALA   499      -1.496  66.369  29.399  1.00                 N  
ATOM   2521  CA  ALA   499      -0.322  66.418  30.273  1.00                 C  
ATOM   2522  C   ALA   499      -0.367  65.269  31.278  1.00                 C  
ATOM   2523  O   ALA   499      -1.437  64.787  31.645  1.00                 O  
ATOM   2524  CB  ALA   499      -0.251  67.757  30.991  1.00                 C  
ATOM   2525  N   PHE   500       0.803  64.813  31.686  1.00                 N  
ATOM   2526  CA  PHE   500       0.926  63.719  32.652  1.00                 C  
ATOM   2527  C   PHE   500       2.099  64.004  33.605  1.00                 C  
ATOM   2528  O   PHE   500       3.029  64.719  33.257  1.00                 O  
ATOM   2529  CB  PHE   500       1.121  62.385  31.929  1.00                 C  
ATOM   2530  CG  PHE   500       2.396  62.305  31.139  1.00                 C  
ATOM   2531  CZ  PHE   500       4.752  62.159  29.671  1.00                 C  
ATOM   2532  CD1 PHE   500       3.549  61.794  31.708  1.00                 C  
ATOM   2533  CE1 PHE   500       4.722  61.720  30.981  1.00                 C  
ATOM   2534  CD2 PHE   500       2.442  62.740  29.826  1.00                 C  
ATOM   2535  CE2 PHE   500       3.615  62.666  29.099  1.00                 C  
ATOM   2536  N   ARG   501       2.027  63.470  34.829  1.00                 N  
ATOM   2537  CA  ARG   501       2.873  63.930  35.923  1.00                 C  
ATOM   2538  C   ARG   501       3.686  62.809  36.539  1.00                 C  
ATOM   2539  O   ARG   501       3.370  61.634  36.377  1.00                 O  
ATOM   2540  CB  ARG   501       2.028  64.598  37.009  1.00                 C  
ATOM   2541  CD  ARG   501       0.473  66.454  37.670  1.00                 C  
ATOM   2542  NE  ARG   501       1.296  66.919  38.784  1.00                 N  
ATOM   2543  CG  ARG   501       1.313  65.859  36.552  1.00                 C  
ATOM   2544  CZ  ARG   501       1.873  68.115  38.839  1.00                 C  
ATOM   2545  NH1 ARG   501       2.604  68.452  39.893  1.00                 N  
ATOM   2546  NH2 ARG   501       1.718  68.972  37.838  1.00                 N  
ATOM   2547  N   PHE   502       4.721  63.212  37.274  1.00                 N  
ATOM   2548  CA  PHE   502       5.685  62.291  37.898  1.00                 C  
ATOM   2549  C   PHE   502       5.996  62.722  39.336  1.00                 C  
ATOM   2550  O   PHE   502       7.114  62.545  39.821  1.00                 O  
ATOM   2551  CB  PHE   502       6.973  62.224  37.074  1.00                 C  
ATOM   2552  CG  PHE   502       6.777  61.684  35.687  1.00                 C  
ATOM   2553  CZ  PHE   502       6.415  60.678  33.121  1.00                 C  
ATOM   2554  CD1 PHE   502       6.796  62.529  34.590  1.00                 C  
ATOM   2555  CE1 PHE   502       6.616  62.032  33.314  1.00                 C  
ATOM   2556  CD2 PHE   502       6.575  60.331  35.477  1.00                 C  
ATOM   2557  CE2 PHE   502       6.396  59.834  34.200  1.00                 C  
ATOM   2558  N   ASP   503       5.002  63.308  39.987  1.00                 N  
ATOM   2559  CA  ASP   503       5.025  63.528  41.438  1.00                 C  
ATOM   2560  C   ASP   503       3.596  63.470  41.993  1.00                 C  
ATOM   2561  O   ASP   503       2.680  63.024  41.304  1.00                 O  
ATOM   2562  CB  ASP   503       5.682  64.870  41.766  1.00                 C  
ATOM   2563  CG  ASP   503       4.922  66.048  41.188  1.00                 C  
ATOM   2564  OD1 ASP   503       3.723  65.887  40.879  1.00                 O  
ATOM   2565  OD2 ASP   503       5.526  67.131  41.043  1.00                 O  
ATOM   2566  N   ASP   504       3.397  63.870  43.250  1.00                 N  
ATOM   2567  CA  ASP   504       2.109  63.694  43.901  1.00                 C  
ATOM   2568  C   ASP   504       1.618  62.246  43.972  1.00                 C  
ATOM   2569  O   ASP   504       0.415  62.015  43.991  1.00                 O  
ATOM   2570  CB  ASP   504       1.035  64.525  43.197  1.00                 C  
ATOM   2571  CG  ASP   504       1.286  66.016  43.307  1.00                 C  
ATOM   2572  OD1 ASP   504       1.443  66.510  44.443  1.00                 O  
ATOM   2573  OD2 ASP   504       1.327  66.691  42.256  1.00                 O  
ATOM   2574  N   ALA   505       2.539  61.291  43.962  1.00                 N  
ATOM   2575  CA  ALA   505       2.222  59.876  44.039  1.00                 C  
ATOM   2576  C   ALA   505       1.808  59.202  42.742  1.00                 C  
ATOM   2577  O   ALA   505       1.286  58.082  42.769  1.00                 O  
ATOM   2578  CB  ALA   505       1.107  59.637  45.045  1.00                 C  
ATOM   2579  N   SER   506       2.048  59.865  41.605  1.00                 N  
ATOM   2580  CA  SER   506       1.679  59.316  40.295  1.00                 C  
ATOM   2581  C   SER   506       2.867  59.250  39.337  1.00                 C  
ATOM   2582  O   SER   506       3.886  59.925  39.536  1.00                 O  
ATOM   2583  CB  SER   506       0.561  60.146  39.662  1.00                 C  
ATOM   2584  OG  SER   506       0.999  61.465  39.385  1.00                 O  
ATOM   2585  N   GLU   507       2.736  58.413  38.305  1.00                 N  
ATOM   2586  CA  GLU   507       3.713  58.325  37.218  1.00                 C  
ATOM   2587  C   GLU   507       3.011  58.093  35.886  1.00                 C  
ATOM   2588  O   GLU   507       2.397  57.058  35.686  1.00                 O  
ATOM   2589  CB  GLU   507       4.720  57.206  37.492  1.00                 C  
ATOM   2590  CD  GLU   507       6.567  56.307  38.962  1.00                 C  
ATOM   2591  CG  GLU   507       5.580  57.433  38.724  1.00                 C  
ATOM   2592  OE1 GLU   507       6.476  55.279  38.258  1.00                 O  
ATOM   2593  OE2 GLU   507       7.430  56.452  39.853  1.00                 O  
ATOM   2594  N   ALA   508       3.136  59.062  34.977  1.00                 N  
ATOM   2595  CA  ALA   508       2.640  58.991  33.603  1.00                 C  
ATOM   2596  C   ALA   508       1.136  58.980  33.521  1.00                 C  
ATOM   2597  O   ALA   508       0.580  58.406  32.582  1.00                 O  
ATOM   2598  CB  ALA   508       3.186  57.755  32.905  1.00                 C  
ATOM   2599  N   LYS   509       0.484  59.609  34.499  1.00                 N  
ATOM   2600  CA  LYS   509      -0.953  59.908  34.392  1.00                 C  
ATOM   2601  C   LYS   509      -1.248  61.376  34.711  1.00                 C  
ATOM   2602  O   LYS   509      -0.469  62.054  35.393  1.00                 O  
ATOM   2603  CB  LYS   509      -1.760  59.002  35.324  1.00                 C  
ATOM   2604  CD  LYS   509      -2.557  56.692  35.899  1.00                 C  
ATOM   2605  CE  LYS   509      -2.462  55.213  35.563  1.00                 C  
ATOM   2606  CG  LYS   509      -1.686  57.525  34.972  1.00                 C  
ATOM   2607  NZ  LYS   509      -3.329  54.386  36.448  1.00                 N  
ATOM   2608  N   ALA   510      -2.379  61.863  34.207  1.00                 N  
ATOM   2609  CA  ALA   510      -2.858  63.219  34.538  1.00                 C  
ATOM   2610  C   ALA   510      -3.522  63.227  35.915  1.00                 C  
ATOM   2611  O   ALA   510      -4.006  62.203  36.364  1.00                 O  
ATOM   2612  CB  ALA   510      -3.827  63.713  33.475  1.00                 C  
ATOM   2613  N   VAL   511      -3.533  64.383  36.581  1.00                 N  
ATOM   2614  CA  VAL   511      -4.227  64.535  37.873  1.00                 C  
ATOM   2615  C   VAL   511      -5.280  65.627  37.811  1.00                 C  
ATOM   2616  O   VAL   511      -6.364  65.468  38.375  1.00                 O  
ATOM   2617  CB  VAL   511      -3.237  64.836  39.014  1.00                 C  
ATOM   2618  CG1 VAL   511      -3.984  65.086  40.315  1.00                 C  
ATOM   2619  CG2 VAL   511      -2.246  63.693  39.174  1.00                 C  
ATOM   2620  N   ARG   512      -4.978  66.716  37.111  1.00                 N  
ATOM   2621  CA  ARG   512      -5.937  67.806  36.913  1.00                 C  
ATOM   2622  C   ARG   512      -6.968  67.444  35.850  1.00                 C  
ATOM   2623  O   ARG   512      -6.626  66.972  34.769  1.00                 O  
ATOM   2624  CB  ARG   512      -5.210  69.095  36.523  1.00                 C  
ATOM   2625  CD  ARG   512      -3.623  70.932  37.159  1.00                 C  
ATOM   2626  NE  ARG   512      -2.733  71.468  38.186  1.00                 N  
ATOM   2627  CG  ARG   512      -4.302  69.648  37.608  1.00                 C  
ATOM   2628  CZ  ARG   512      -1.460  71.114  38.330  1.00                 C  
ATOM   2629  NH1 ARG   512      -0.726  71.655  39.293  1.00                 N  
ATOM   2630  NH2 ARG   512      -0.924  70.219  37.511  1.00                 N  
ATOM   2631  N   GLN   513      -8.234  67.705  36.152  1.00                 N  
ATOM   2632  CA  GLN   513      -9.320  67.423  35.224  1.00                 C  
ATOM   2633  C   GLN   513      -9.113  68.076  33.862  1.00                 C  
ATOM   2634  O   GLN   513      -9.422  67.481  32.821  1.00                 O  
ATOM   2635  CB  GLN   513     -10.657  67.886  35.807  1.00                 C  
ATOM   2636  CD  GLN   513     -12.091  66.042  34.845  1.00                 C  
ATOM   2637  CG  GLN   513     -11.862  67.537  34.949  1.00                 C  
ATOM   2638  OE1 GLN   513     -12.196  65.349  35.856  1.00                 O  
ATOM   2639  NE2 GLN   513     -12.168  65.541  33.618  1.00                 N  
ATOM   2640  N   ASN   514      -8.605  69.302  33.871  1.00                 N  
ATOM   2641  CA  ASN   514      -8.423  70.069  32.642  1.00                 C  
ATOM   2642  C   ASN   514      -7.196  69.669  31.813  1.00                 C  
ATOM   2643  O   ASN   514      -6.890  70.315  30.815  1.00                 O  
ATOM   2644  CB  ASN   514      -8.338  71.565  32.952  1.00                 C  
ATOM   2645  CG  ASN   514      -7.103  71.924  33.755  1.00                 C  
ATOM   2646  OD1 ASN   514      -6.261  71.070  34.032  1.00                 O  
ATOM   2647  ND2 ASN   514      -6.992  73.193  34.131  1.00                 N  
ATOM   2648  N   GLU   515      -6.496  68.604  32.207  1.00                 N  
ATOM   2649  CA  GLU   515      -5.380  68.089  31.410  1.00                 C  
ATOM   2650  C   GLU   515      -5.583  66.608  30.983  1.00                 C  
ATOM   2651  O   GLU   515      -4.661  65.961  30.479  1.00                 O  
ATOM   2652  CB  GLU   515      -4.066  68.215  32.183  1.00                 C  
ATOM   2653  CD  GLU   515      -2.340  69.735  33.227  1.00                 C  
ATOM   2654  CG  GLU   515      -3.659  69.648  32.486  1.00                 C  
ATOM   2655  OE1 GLU   515      -2.061  68.840  34.052  1.00                 O  
ATOM   2656  OE2 GLU   515      -1.583  70.699  32.983  1.00                 O  
ATOM   2657  N   LYS   516      -6.810  66.092  31.145  1.00                 N  
ATOM   2658  CA  LYS   516      -7.131  64.688  30.814  1.00                 C  
ATOM   2659  C   LYS   516      -7.630  64.470  29.368  1.00                 C  
ATOM   2660  O   LYS   516      -7.996  63.359  29.010  1.00                 O  
ATOM   2661  CB  LYS   516      -8.189  64.140  31.774  1.00                 C  
ATOM   2662  CD  LYS   516      -8.811  63.458  34.108  1.00                 C  
ATOM   2663  CE  LYS   516      -8.339  63.336  35.547  1.00                 C  
ATOM   2664  CG  LYS   516      -7.722  64.031  33.216  1.00                 C  
ATOM   2665  NZ  LYS   516      -9.400  62.787  36.435  1.00                 N  
ATOM   2666  N   TYR   517      -7.621  65.523  28.546  1.00                 N  
ATOM   2667  CA  TYR   517      -8.145  65.449  27.175  1.00                 C  
ATOM   2668  C   TYR   517      -7.167  64.916  26.122  1.00                 C  
ATOM   2669  O   TYR   517      -5.964  64.933  26.322  1.00                 O  
ATOM   2670  CB  TYR   517      -8.623  66.826  26.709  1.00                 C  
ATOM   2671  CG  TYR   517      -9.862  67.318  27.423  1.00                 C  
ATOM   2672  OH  TYR   517     -13.262  68.664  29.402  1.00                 O  
ATOM   2673  CZ  TYR   517     -12.138  68.219  28.746  1.00                 C  
ATOM   2674  CD1 TYR   517     -10.048  67.070  28.777  1.00                 C  
ATOM   2675  CE1 TYR   517     -11.177  67.515  29.438  1.00                 C  
ATOM   2676  CD2 TYR   517     -10.841  68.029  26.741  1.00                 C  
ATOM   2677  CE2 TYR   517     -11.976  68.482  27.386  1.00                 C  
ATOM   2678  N   TYR   518      -7.718  64.434  25.000  1.00                 N  
ATOM   2679  CA  TYR   518      -6.953  64.020  23.814  1.00                 C  
ATOM   2680  C   TYR   518      -7.611  64.645  22.569  1.00                 C  
ATOM   2681  O   TYR   518      -8.751  64.331  22.255  1.00                 O  
ATOM   2682  CB  TYR   518      -6.901  62.494  23.716  1.00                 C  
ATOM   2683  CG  TYR   518      -6.082  61.983  22.552  1.00                 C  
ATOM   2684  OH  TYR   518      -3.817  60.580  19.360  1.00                 O  
ATOM   2685  CZ  TYR   518      -4.568  61.044  20.415  1.00                 C  
ATOM   2686  CD1 TYR   518      -4.694  61.995  22.599  1.00                 C  
ATOM   2687  CE1 TYR   518      -3.938  61.530  21.540  1.00                 C  
ATOM   2688  CD2 TYR   518      -6.700  61.489  21.410  1.00                 C  
ATOM   2689  CE2 TYR   518      -5.960  61.020  20.342  1.00                 C  
ATOM   2690  N   ILE   519      -6.908  65.566  21.911  1.00                 N  
ATOM   2691  CA  ILE   519      -7.452  66.237  20.717  1.00                 C  
ATOM   2692  C   ILE   519      -6.802  65.715  19.423  1.00                 C  
ATOM   2693  O   ILE   519      -6.345  66.500  18.581  1.00                 O  
ATOM   2694  CB  ILE   519      -7.277  67.765  20.799  1.00                 C  
ATOM   2695  CD1 ILE   519      -5.509  69.600  20.745  1.00                 C  
ATOM   2696  CG1 ILE   519      -5.796  68.126  20.927  1.00                 C  
ATOM   2697  CG2 ILE   519      -8.100  68.334  21.945  1.00                 C  
ATOM   2698  N   LEU   520      -6.805  64.393  19.245  1.00                 N  
ATOM   2699  CA  LEU   520      -6.404  63.768  17.967  1.00                 C  
ATOM   2700  C   LEU   520      -4.930  63.996  17.581  1.00                 C  
ATOM   2701  O   LEU   520      -4.542  63.951  16.395  1.00                 O  
ATOM   2702  CB  LEU   520      -7.283  64.276  16.823  1.00                 C  
ATOM   2703  CG  LEU   520      -8.790  64.055  16.976  1.00                 C  
ATOM   2704  CD1 LEU   520      -9.544  64.665  15.804  1.00                 C  
ATOM   2705  CD2 LEU   520      -9.106  62.572  17.094  1.00                 C  
ATOM   2706  N   ARG   521      -4.116  64.233  18.592  1.00                 N  
ATOM   2707  CA  ARG   521      -2.735  64.658  18.397  1.00                 C  
ATOM   2708  C   ARG   521      -1.821  63.538  17.853  1.00                 C  
ATOM   2709  O   ARG   521      -2.033  62.351  18.110  1.00                 O  
ATOM   2710  CB  ARG   521      -2.146  65.184  19.707  1.00                 C  
ATOM   2711  CD  ARG   521      -2.124  66.959  21.482  1.00                 C  
ATOM   2712  NE  ARG   521      -2.729  68.195  21.974  1.00                 N  
ATOM   2713  CG  ARG   521      -2.764  66.488  20.186  1.00                 C  
ATOM   2714  CZ  ARG   521      -2.329  68.840  23.064  1.00                 C  
ATOM   2715  NH1 ARG   521      -2.940  69.957  23.435  1.00                 N  
ATOM   2716  NH2 ARG   521      -1.319  68.367  23.782  1.00                 N  
ATOM   2717  N   PRO   522      -0.837  63.922  17.052  1.00                 N  
ATOM   2718  CA  PRO   522       0.072  62.977  16.381  1.00                 C  
ATOM   2719  C   PRO   522       1.413  62.683  17.048  1.00                 C  
ATOM   2720  O   PRO   522       2.078  61.793  16.531  1.00                 O  
ATOM   2721  CB  PRO   522       0.338  63.623  15.020  1.00                 C  
ATOM   2722  CD  PRO   522      -0.767  65.297  16.325  1.00                 C  
ATOM   2723  CG  PRO   522       0.301  65.090  15.288  1.00                 C  
ATOM   2724  N   GLU   523       1.812  63.386  18.107  1.00                 N  
ATOM   2725  CA  GLU   523       3.232  63.424  18.464  1.00                 C  
ATOM   2726  C   GLU   523       3.807  62.082  18.925  1.00                 C  
ATOM   2727  O   GLU   523       4.965  61.829  18.704  1.00                 O  
ATOM   2728  CB  GLU   523       3.480  64.455  19.567  1.00                 C  
ATOM   2729  CD  GLU   523       1.767  66.271  19.183  1.00                 C  
ATOM   2730  CG  GLU   523       3.234  65.893  19.139  1.00                 C  
ATOM   2731  OE1 GLU   523       0.947  65.423  19.594  1.00                 O  
ATOM   2732  OE2 GLU   523       1.437  67.416  18.807  1.00                 O  
ATOM   2733  N   VAL   524       2.998  61.239  19.543  1.00                 N  
ATOM   2734  CA  VAL   524       3.432  59.911  20.016  1.00                 C  
ATOM   2735  C   VAL   524       3.586  58.970  18.817  1.00                 C  
ATOM   2736  O   VAL   524       4.606  58.319  18.656  1.00                 O  
ATOM   2737  CB  VAL   524       2.445  59.327  21.044  1.00                 C  
ATOM   2738  CG1 VAL   524       2.811  57.889  21.377  1.00                 C  
ATOM   2739  CG2 VAL   524       2.420  60.180  22.303  1.00                 C  
ATOM   2740  N   VAL   525       2.604  58.969  17.928  1.00                 N  
ATOM   2741  CA  VAL   525       2.680  58.194  16.682  1.00                 C  
ATOM   2742  C   VAL   525       3.834  58.679  15.799  1.00                 C  
ATOM   2743  O   VAL   525       4.500  57.869  15.177  1.00                 O  
ATOM   2744  CB  VAL   525       1.358  58.261  15.894  1.00                 C  
ATOM   2745  CG1 VAL   525       1.526  57.634  14.519  1.00                 C  
ATOM   2746  CG2 VAL   525       0.243  57.572  16.665  1.00                 C  
ATOM   2747  N   GLU   526       4.044  59.997  15.727  1.00                 N  
ATOM   2748  CA  GLU   526       5.199  60.613  15.039  1.00                 C  
ATOM   2749  C   GLU   526       6.514  60.008  15.539  1.00                 C  
ATOM   2750  O   GLU   526       7.352  59.563  14.757  1.00                 O  
ATOM   2751  CB  GLU   526       5.200  62.129  15.246  1.00                 C  
ATOM   2752  CD  GLU   526       4.073  64.345  14.799  1.00                 C  
ATOM   2753  CG  GLU   526       4.090  62.857  14.506  1.00                 C  
ATOM   2754  OE1 GLU   526       4.805  64.778  15.713  1.00                 O  
ATOM   2755  OE2 GLU   526       3.326  65.076  14.116  1.00                 O  
ATOM   2756  N   THR   527       6.667  59.954  16.851  1.00                 N  
ATOM   2757  CA  THR   527       7.843  59.338  17.457  1.00                 C  
ATOM   2758  C   THR   527       7.900  57.836  17.153  1.00                 C  
ATOM   2759  O   THR   527       8.962  57.324  16.860  1.00                 O  
ATOM   2760  CB  THR   527       7.869  59.551  18.982  1.00                 C  
ATOM   2761  OG1 THR   527       7.937  60.953  19.270  1.00                 O  
ATOM   2762  CG2 THR   527       9.083  58.870  19.594  1.00                 C  
ATOM   2763  N   HIS   528       6.778  57.114  17.166  1.00                 N  
ATOM   2764  CA  HIS   528       6.800  55.708  16.735  1.00                 C  
ATOM   2765  C   HIS   528       7.318  55.541  15.290  1.00                 C  
ATOM   2766  O   HIS   528       8.002  54.568  15.000  1.00                 O  
ATOM   2767  CB  HIS   528       5.404  55.091  16.847  1.00                 C  
ATOM   2768  CG  HIS   528       4.956  54.863  18.257  1.00                 C  
ATOM   2769  ND1 HIS   528       3.690  54.421  18.573  1.00                 N  
ATOM   2770  CE1 HIS   528       3.585  54.312  19.910  1.00                 C  
ATOM   2771  CD2 HIS   528       5.563  54.995  19.574  1.00                 C  
ATOM   2772  NE2 HIS   528       4.705  54.655  20.516  1.00                 N  
ATOM   2773  N   PHE   529       6.976  56.456  14.387  1.00                 N  
ATOM   2774  CA  PHE   529       7.375  56.349  12.976  1.00                 C  
ATOM   2775  C   PHE   529       8.892  56.430  12.862  1.00                 C  
ATOM   2776  O   PHE   529       9.512  55.601  12.181  1.00                 O  
ATOM   2777  CB  PHE   529       6.708  57.448  12.146  1.00                 C  
ATOM   2778  CG  PHE   529       7.110  57.442  10.699  1.00                 C  
ATOM   2779  CZ  PHE   529       7.859  57.438   8.022  1.00                 C  
ATOM   2780  CD1 PHE   529       6.546  56.542   9.812  1.00                 C  
ATOM   2781  CE1 PHE   529       6.916  56.537   8.480  1.00                 C  
ATOM   2782  CD2 PHE   529       8.053  58.337  10.224  1.00                 C  
ATOM   2783  CE2 PHE   529       8.423  58.332   8.893  1.00                 C  
ATOM   2784  N   TYR   530       9.483  57.414  13.534  1.00                 N  
ATOM   2785  CA  TYR   530      10.927  57.598  13.486  1.00                 C  
ATOM   2786  C   TYR   530      11.595  56.384  14.126  1.00                 C  
ATOM   2787  O   TYR   530      12.540  55.836  13.543  1.00                 O  
ATOM   2788  CB  TYR   530      11.326  58.894  14.195  1.00                 C  
ATOM   2789  CG  TYR   530      10.975  60.147  13.425  1.00                 C  
ATOM   2790  OH  TYR   530      10.001  63.598  11.320  1.00                 O  
ATOM   2791  CZ  TYR   530      10.324  62.455  12.016  1.00                 C  
ATOM   2792  CD1 TYR   530      10.104  61.088  13.958  1.00                 C  
ATOM   2793  CE1 TYR   530       9.778  62.236  13.261  1.00                 C  
ATOM   2794  CD2 TYR   530      11.517  60.384  12.169  1.00                 C  
ATOM   2795  CE2 TYR   530      11.202  61.526  11.458  1.00                 C  
ATOM   2796  N   MET   531      11.086  55.927  15.276  1.00                 N  
ATOM   2797  CA  MET   531      11.691  54.773  15.966  1.00                 C  
ATOM   2798  C   MET   531      11.595  53.495  15.101  1.00                 C  
ATOM   2799  O   MET   531      12.540  52.706  15.041  1.00                 O  
ATOM   2800  CB  MET   531      11.016  54.544  17.320  1.00                 C  
ATOM   2801  SD  MET   531      13.069  55.718  18.763  1.00                 S  
ATOM   2802  CE  MET   531      13.310  54.156  19.606  1.00                 C  
ATOM   2803  CG  MET   531      11.316  55.617  18.353  1.00                 C  
ATOM   2804  N   TRP   532      10.480  53.290  14.408  1.00                 N  
ATOM   2805  CA  TRP   532      10.359  52.155  13.482  1.00                 C  
ATOM   2806  C   TRP   532      11.348  52.269  12.327  1.00                 C  
ATOM   2807  O   TRP   532      12.070  51.300  12.004  1.00                 O  
ATOM   2808  CB  TRP   532       8.932  52.057  12.938  1.00                 C  
ATOM   2809  CG  TRP   532       8.731  50.919  11.986  1.00                 C  
ATOM   2810  CD1 TRP   532       8.392  49.635  12.303  1.00                 C  
ATOM   2811  NE1 TRP   532       8.297  48.873  11.163  1.00                 N  
ATOM   2812  CD2 TRP   532       8.854  50.961  10.559  1.00                 C  
ATOM   2813  CE2 TRP   532       8.577  49.668  10.079  1.00                 C  
ATOM   2814  CH2 TRP   532       8.922  50.354   7.846  1.00                 C  
ATOM   2815  CZ2 TRP   532       8.608  49.352   8.721  1.00                 C  
ATOM   2816  CE3 TRP   532       9.172  51.966   9.641  1.00                 C  
ATOM   2817  CZ3 TRP   532       9.202  51.649   8.296  1.00                 C  
ATOM   2818  N   ARG   533      11.434  53.441  11.711  1.00                 N  
ATOM   2819  CA  ARG   533      12.295  53.605  10.529  1.00                 C  
ATOM   2820  C   ARG   533      13.789  53.541  10.878  1.00                 C  
ATOM   2821  O   ARG   533      14.612  53.171  10.028  1.00                 O  
ATOM   2822  CB  ARG   533      11.995  54.931   9.827  1.00                 C  
ATOM   2823  CD  ARG   533      10.591  54.091   7.924  1.00                 C  
ATOM   2824  NE  ARG   533      11.533  54.532   6.897  1.00                 N  
ATOM   2825  CG  ARG   533      10.633  54.983   9.154  1.00                 C  
ATOM   2826  CZ  ARG   533      11.249  55.428   5.958  1.00                 C  
ATOM   2827  NH1 ARG   533      12.169  55.767   5.065  1.00                 N  
ATOM   2828  NH2 ARG   533      10.046  55.984   5.914  1.00                 N  
ATOM   2829  N   PHE   534      14.124  53.879  12.121  1.00                 N  
ATOM   2830  CA  PHE   534      15.525  53.942  12.565  1.00                 C  
ATOM   2831  C   PHE   534      15.973  52.725  13.370  1.00                 C  
ATOM   2832  O   PHE   534      17.177  52.597  13.628  1.00                 O  
ATOM   2833  CB  PHE   534      15.765  55.198  13.406  1.00                 C  
ATOM   2834  CG  PHE   534      15.620  56.479  12.636  1.00                 C  
ATOM   2835  CZ  PHE   534      15.358  58.850  11.209  1.00                 C  
ATOM   2836  CD1 PHE   534      14.494  57.271  12.787  1.00                 C  
ATOM   2837  CE1 PHE   534      14.361  58.450  12.078  1.00                 C  
ATOM   2838  CD2 PHE   534      16.609  56.894  11.761  1.00                 C  
ATOM   2839  CE2 PHE   534      16.475  58.073  11.053  1.00                 C  
ATOM   2840  N   THR   535      15.050  51.821  13.728  1.00                 N  
ATOM   2841  CA  THR   535      15.418  50.552  14.410  1.00                 C  
ATOM   2842  C   THR   535      14.809  49.285  13.826  1.00                 C  
ATOM   2843  O   THR   535      15.342  48.186  14.047  1.00                 O  
ATOM   2844  CB  THR   535      15.036  50.581  15.901  1.00                 C  
ATOM   2845  OG1 THR   535      13.616  50.733  16.031  1.00                 O  
ATOM   2846  CG2 THR   535      15.715  51.747  16.603  1.00                 C  
ATOM   2847  N   LYS   536      13.661  49.413  13.167  1.00                 N  
ATOM   2848  CA  LYS   536      12.869  48.271  12.712  1.00                 C  
ATOM   2849  C   LYS   536      12.544  47.244  13.811  1.00                 C  
ATOM   2850  O   LYS   536      12.385  46.039  13.541  1.00                 O  
ATOM   2851  CB  LYS   536      13.584  47.543  11.572  1.00                 C  
ATOM   2852  CD  LYS   536      14.470  47.599   9.224  1.00                 C  
ATOM   2853  CE  LYS   536      14.722  48.462   7.998  1.00                 C  
ATOM   2854  CG  LYS   536      13.825  48.403  10.341  1.00                 C  
ATOM   2855  NZ  LYS   536      15.401  47.700   6.913  1.00                 N  
ATOM   2856  N   GLU   537      12.425  47.732  15.045  1.00                 N  
ATOM   2857  CA  GLU   537      11.944  46.927  16.163  1.00                 C  
ATOM   2858  C   GLU   537      10.437  46.779  15.975  1.00                 C  
ATOM   2859  O   GLU   537       9.730  47.788  15.950  1.00                 O  
ATOM   2860  CB  GLU   537      12.306  47.588  17.494  1.00                 C  
ATOM   2861  CD  GLU   537      12.331  47.440  20.016  1.00                 C  
ATOM   2862  CG  GLU   537      11.923  46.772  18.718  1.00                 C  
ATOM   2863  OE1 GLU   537      13.036  48.470  19.958  1.00                 O  
ATOM   2864  OE2 GLU   537      11.947  46.934  21.091  1.00                 O  
ATOM   2865  N   GLN   538       9.926  45.560  15.838  1.00                 N  
ATOM   2866  CA  GLN   538       8.480  45.351  15.660  1.00                 C  
ATOM   2867  C   GLN   538       7.578  45.990  16.723  1.00                 C  
ATOM   2868  O   GLN   538       6.437  46.273  16.387  1.00                 O  
ATOM   2869  CB  GLN   538       8.156  43.856  15.619  1.00                 C  
ATOM   2870  CD  GLN   538       6.416  42.058  15.274  1.00                 C  
ATOM   2871  CG  GLN   538       6.689  43.546  15.370  1.00                 C  
ATOM   2872  OE1 GLN   538       7.251  41.294  14.789  1.00                 O  
ATOM   2873  NE2 GLN   538       5.243  41.641  15.736  1.00                 N  
ATOM   2874  N   LYS   539       8.044  46.227  17.943  1.00                 N  
ATOM   2875  CA  LYS   539       7.181  46.785  18.971  1.00                 C  
ATOM   2876  C   LYS   539       6.619  48.138  18.562  1.00                 C  
ATOM   2877  O   LYS   539       5.527  48.478  18.970  1.00                 O  
ATOM   2878  CB  LYS   539       7.940  46.919  20.293  1.00                 C  
ATOM   2879  CD  LYS   539       9.015  45.799  22.265  1.00                 C  
ATOM   2880  CE  LYS   539       9.324  44.473  22.941  1.00                 C  
ATOM   2881  CG  LYS   539       8.259  45.592  20.963  1.00                 C  
ATOM   2882  NZ  LYS   539      10.100  44.658  24.197  1.00                 N  
ATOM   2883  N   TYR   540       7.350  48.904  17.755  1.00                 N  
ATOM   2884  CA  TYR   540       6.849  50.240  17.369  1.00                 C  
ATOM   2885  C   TYR   540       5.644  50.137  16.423  1.00                 C  
ATOM   2886  O   TYR   540       4.726  50.965  16.522  1.00                 O  
ATOM   2887  CB  TYR   540       7.960  51.059  16.709  1.00                 C  
ATOM   2888  CG  TYR   540       9.045  51.501  17.664  1.00                 C  
ATOM   2889  OH  TYR   540      12.041  52.707  20.285  1.00                 O  
ATOM   2890  CZ  TYR   540      11.048  52.309  19.418  1.00                 C  
ATOM   2891  CD1 TYR   540      10.321  50.955  17.594  1.00                 C  
ATOM   2892  CE1 TYR   540      11.319  51.353  18.463  1.00                 C  
ATOM   2893  CD2 TYR   540       8.791  52.463  18.634  1.00                 C  
ATOM   2894  CE2 TYR   540       9.777  52.873  19.511  1.00                 C  
ATOM   2895  N   ARG   541       5.626  49.144  15.536  1.00                 N  
ATOM   2896  CA  ARG   541       4.423  48.829  14.754  1.00                 C  
ATOM   2897  C   ARG   541       3.310  48.288  15.664  1.00                 C  
ATOM   2898  O   ARG   541       2.146  48.645  15.505  1.00                 O  
ATOM   2899  CB  ARG   541       4.749  47.816  13.654  1.00                 C  
ATOM   2900  CD  ARG   541       5.646  47.428  11.343  1.00                 C  
ATOM   2901  NE  ARG   541       6.271  46.151  11.679  1.00                 N  
ATOM   2902  CG  ARG   541       5.607  48.375  12.531  1.00                 C  
ATOM   2903  CZ  ARG   541       7.577  45.917  11.605  1.00                 C  
ATOM   2904  NH1 ARG   541       8.056  44.724  11.932  1.00                 N  
ATOM   2905  NH2 ARG   541       8.401  46.875  11.204  1.00                 N  
ATOM   2906  N   ASP   542       3.671  47.474  16.656  1.00                 N  
ATOM   2907  CA  ASP   542       2.690  46.958  17.618  1.00                 C  
ATOM   2908  C   ASP   542       2.002  48.123  18.351  1.00                 C  
ATOM   2909  O   ASP   542       0.767  48.166  18.435  1.00                 O  
ATOM   2910  CB  ASP   542       3.364  46.016  18.618  1.00                 C  
ATOM   2911  CG  ASP   542       3.765  44.694  17.994  1.00                 C  
ATOM   2912  OD1 ASP   542       3.291  44.396  16.878  1.00                 O  
ATOM   2913  OD2 ASP   542       4.554  43.956  18.621  1.00                 O  
ATOM   2914  N   TRP   543       2.801  49.051  18.878  1.00                 N  
ATOM   2915  CA  TRP   543       2.277  50.210  19.623  1.00                 C  
ATOM   2916  C   TRP   543       1.466  51.137  18.707  1.00                 C  
ATOM   2917  O   TRP   543       0.450  51.668  19.123  1.00                 O  
ATOM   2918  CB  TRP   543       3.421  50.988  20.277  1.00                 C  
ATOM   2919  CG  TRP   543       4.027  50.287  21.454  1.00                 C  
ATOM   2920  CD1 TRP   543       3.561  49.159  22.066  1.00                 C  
ATOM   2921  NE1 TRP   543       4.382  48.812  23.111  1.00                 N  
ATOM   2922  CD2 TRP   543       5.214  50.667  22.161  1.00                 C  
ATOM   2923  CE2 TRP   543       5.405  49.725  23.188  1.00                 C  
ATOM   2924  CH2 TRP   543       7.360  50.827  23.921  1.00                 C  
ATOM   2925  CZ2 TRP   543       6.478  49.796  24.076  1.00                 C  
ATOM   2926  CE3 TRP   543       6.133  51.712  22.026  1.00                 C  
ATOM   2927  CZ3 TRP   543       7.194  51.778  22.908  1.00                 C  
ATOM   2928  N   ALA   544       1.886  51.298  17.456  1.00                 N  
ATOM   2929  CA  ALA   544       1.112  52.136  16.520  1.00                 C  
ATOM   2930  C   ALA   544      -0.249  51.521  16.244  1.00                 C  
ATOM   2931  O   ALA   544      -1.266  52.238  16.206  1.00                 O  
ATOM   2932  CB  ALA   544       1.879  52.326  15.220  1.00                 C  
ATOM   2933  N   TRP   545      -0.290  50.198  16.075  1.00                 N  
ATOM   2934  CA  TRP   545      -1.553  49.528  15.823  1.00                 C  
ATOM   2935  C   TRP   545      -2.462  49.582  17.064  1.00                 C  
ATOM   2936  O   TRP   545      -3.666  49.681  16.912  1.00                 O  
ATOM   2937  CB  TRP   545      -1.315  48.075  15.406  1.00                 C  
ATOM   2938  CG  TRP   545      -2.574  47.330  15.085  1.00                 C  
ATOM   2939  CD1 TRP   545      -3.046  46.211  15.708  1.00                 C  
ATOM   2940  NE1 TRP   545      -4.230  45.813  15.137  1.00                 N  
ATOM   2941  CD2 TRP   545      -3.523  47.650  14.060  1.00                 C  
ATOM   2942  CE2 TRP   545      -4.543  46.683  14.121  1.00                 C  
ATOM   2943  CH2 TRP   545      -5.696  47.693  12.326  1.00                 C  
ATOM   2944  CZ2 TRP   545      -5.637  46.695  13.257  1.00                 C  
ATOM   2945  CE3 TRP   545      -3.610  48.660  13.097  1.00                 C  
ATOM   2946  CZ3 TRP   545      -4.696  48.668  12.243  1.00                 C  
ATOM   2947  N   GLU   546      -1.904  49.552  18.275  1.00                 N  
ATOM   2948  CA  GLU   546      -2.719  49.752  19.487  1.00                 C  
ATOM   2949  C   GLU   546      -3.459  51.091  19.435  1.00                 C  
ATOM   2950  O   GLU   546      -4.611  51.173  19.806  1.00                 O  
ATOM   2951  CB  GLU   546      -1.843  49.682  20.739  1.00                 C  
ATOM   2952  CD  GLU   546      -0.391  48.274  22.253  1.00                 C  
ATOM   2953  CG  GLU   546      -1.317  48.291  21.052  1.00                 C  
ATOM   2954  OE1 GLU   546      -0.010  49.366  22.724  1.00                 O  
ATOM   2955  OE2 GLU   546      -0.047  47.169  22.722  1.00                 O  
ATOM   2956  N   ALA   547      -2.785  52.138  18.964  1.00                 N  
ATOM   2957  CA  ALA   547      -3.382  53.458  18.839  1.00                 C  
ATOM   2958  C   ALA   547      -4.446  53.511  17.747  1.00                 C  
ATOM   2959  O   ALA   547      -5.465  54.162  17.927  1.00                 O  
ATOM   2960  CB  ALA   547      -2.311  54.500  18.555  1.00                 C  
ATOM   2961  N   VAL   548      -4.218  52.807  16.640  1.00                 N  
ATOM   2962  CA  VAL   548      -5.218  52.691  15.582  1.00                 C  
ATOM   2963  C   VAL   548      -6.491  52.074  16.159  1.00                 C  
ATOM   2964  O   VAL   548      -7.566  52.615  15.971  1.00                 O  
ATOM   2965  CB  VAL   548      -4.693  51.857  14.398  1.00                 C  
ATOM   2966  CG1 VAL   548      -5.815  51.568  13.412  1.00                 C  
ATOM   2967  CG2 VAL   548      -3.544  52.576  13.708  1.00                 C  
ATOM   2968  N   GLN   549      -6.363  50.950  16.866  1.00                 N  
ATOM   2969  CA  GLN   549      -7.535  50.279  17.440  1.00                 C  
ATOM   2970  C   GLN   549      -8.244  51.211  18.443  1.00                 C  
ATOM   2971  O   GLN   549      -9.478  51.224  18.500  1.00                 O  
ATOM   2972  CB  GLN   549      -7.124  48.971  18.119  1.00                 C  
ATOM   2973  CD  GLN   549      -6.182  46.641  17.865  1.00                 C  
ATOM   2974  CG  GLN   549      -6.691  47.880  17.154  1.00                 C  
ATOM   2975  OE1 GLN   549      -5.652  46.724  18.973  1.00                 O  
ATOM   2976  NE2 GLN   549      -6.342  45.487  17.228  1.00                 N  
ATOM   2977  N   ALA   550      -7.482  52.002  19.204  1.00                 N  
ATOM   2978  CA  ALA   550      -8.051  52.958  20.171  1.00                 C  
ATOM   2979  C   ALA   550      -8.840  54.064  19.450  1.00                 C  
ATOM   2980  O   ALA   550      -9.923  54.456  19.878  1.00                 O  
ATOM   2981  CB  ALA   550      -6.949  53.568  21.024  1.00                 C  
ATOM   2982  N   LEU   551      -8.250  54.611  18.399  1.00                 N  
ATOM   2983  CA  LEU   551      -8.907  55.660  17.616  1.00                 C  
ATOM   2984  C   LEU   551     -10.220  55.152  17.039  1.00                 C  
ATOM   2985  O   LEU   551     -11.218  55.871  17.043  1.00                 O  
ATOM   2986  CB  LEU   551      -7.986  56.149  16.496  1.00                 C  
ATOM   2987  CG  LEU   551      -6.750  56.939  16.931  1.00                 C  
ATOM   2988  CD1 LEU   551      -5.836  57.204  15.745  1.00                 C  
ATOM   2989  CD2 LEU   551      -7.154  58.249  17.590  1.00                 C  
ATOM   2990  N   GLU   552     -10.215  53.921  16.537  1.00                 N  
ATOM   2991  CA  GLU   552     -11.397  53.357  15.890  1.00                 C  
ATOM   2992  C   GLU   552     -12.475  53.059  16.917  1.00                 C  
ATOM   2993  O   GLU   552     -13.669  53.268  16.650  1.00                 O  
ATOM   2994  CB  GLU   552     -11.031  52.088  15.118  1.00                 C  
ATOM   2995  CD  GLU   552      -9.777  51.052  13.185  1.00                 C  
ATOM   2996  CG  GLU   552     -10.170  52.335  13.890  1.00                 C  
ATOM   2997  OE1 GLU   552     -10.012  49.965  13.755  1.00                 O  
ATOM   2998  OE2 GLU   552      -9.235  51.132  12.063  1.00                 O  
ATOM   2999  N   LYS   553     -12.062  52.611  18.103  1.00                 N  
ATOM   3000  CA  LYS   553     -12.973  52.319  19.201  1.00                 C  
ATOM   3001  C   LYS   553     -13.569  53.562  19.853  1.00                 C  
ATOM   3002  O   LYS   553     -14.751  53.560  20.222  1.00                 O  
ATOM   3003  CB  LYS   553     -12.267  51.493  20.278  1.00                 C  
ATOM   3004  CD  LYS   553     -11.241  49.310  20.970  1.00                 C  
ATOM   3005  CE  LYS   553     -10.927  47.882  20.552  1.00                 C  
ATOM   3006  CG  LYS   553     -11.951  50.067  19.859  1.00                 C  
ATOM   3007  NZ  LYS   553     -10.193  47.141  21.614  1.00                 N  
ATOM   3008  N   HIS   554     -12.771  54.616  20.021  1.00                 N  
ATOM   3009  CA  HIS   554     -13.175  55.740  20.862  1.00                 C  
ATOM   3010  C   HIS   554     -13.269  57.107  20.190  1.00                 C  
ATOM   3011  O   HIS   554     -13.966  57.955  20.724  1.00                 O  
ATOM   3012  CB  HIS   554     -12.220  55.893  22.047  1.00                 C  
ATOM   3013  CG  HIS   554     -12.198  54.708  22.962  1.00                 C  
ATOM   3014  ND1 HIS   554     -11.474  53.568  22.688  1.00                 N  
ATOM   3015  CE1 HIS   554     -11.651  52.685  23.687  1.00                 C  
ATOM   3016  CD2 HIS   554     -12.811  54.371  24.239  1.00                 C  
ATOM   3017  NE2 HIS   554     -12.452  53.160  24.621  1.00                 N  
ATOM   3018  N   CYS   555     -12.598  57.331  19.058  1.00                 N  
ATOM   3019  CA  CYS   555     -12.648  58.652  18.383  1.00                 C  
ATOM   3020  C   CYS   555     -13.457  58.687  17.089  1.00                 C  
ATOM   3021  O   CYS   555     -13.943  59.759  16.700  1.00                 O  
ATOM   3022  CB  CYS   555     -11.235  59.146  18.068  1.00                 C  
ATOM   3023  SG  CYS   555     -10.189  59.396  19.522  1.00                 S  
ATOM   3024  N   ARG   556     -13.615  57.531  16.443  1.00                 N  
ATOM   3025  CA  ARG   556     -14.348  57.442  15.184  1.00                 C  
ATOM   3026  C   ARG   556     -15.816  57.555  15.488  1.00                 C  
ATOM   3027  O   ARG   556     -16.335  56.852  16.368  1.00                 O  
ATOM   3028  CB  ARG   556     -14.019  56.133  14.464  1.00                 C  
ATOM   3029  CD  ARG   556     -14.196  54.736  12.386  1.00                 C  
ATOM   3030  NE  ARG   556     -14.783  54.605  11.055  1.00                 N  
ATOM   3031  CG  ARG   556     -14.647  56.008  13.085  1.00                 C  
ATOM   3032  CZ  ARG   556     -14.536  53.597  10.225  1.00                 C  
ATOM   3033  NH1 ARG   556     -15.116  53.562   9.033  1.00                 N  
ATOM   3034  NH2 ARG   556     -13.711  52.625  10.590  1.00                 N  
ATOM   3035  N   THR   557     -16.469  58.465  14.777  1.00                 N  
ATOM   3036  CA  THR   557     -17.908  58.684  14.900  1.00                 C  
ATOM   3037  C   THR   557     -18.512  58.694  13.492  1.00                 C  
ATOM   3038  O   THR   557     -17.802  58.694  12.491  1.00                 O  
ATOM   3039  CB  THR   557     -18.218  59.997  15.642  1.00                 C  
ATOM   3040  OG1 THR   557     -17.755  61.109  14.865  1.00                 O  
ATOM   3041  CG2 THR   557     -17.519  60.023  16.993  1.00                 C  
ATOM   3042  N   ASP   558     -19.832  58.680  13.399  1.00                 N  
ATOM   3043  CA  ASP   558     -20.450  58.665  12.076  1.00                 C  
ATOM   3044  C   ASP   558     -19.981  59.816  11.172  1.00                 C  
ATOM   3045  O   ASP   558     -19.757  59.621   9.968  1.00                 O  
ATOM   3046  CB  ASP   558     -21.974  58.720  12.196  1.00                 C  
ATOM   3047  CG  ASP   558     -22.564  57.425  12.720  1.00                 C  
ATOM   3048  OD1 ASP   558     -21.842  56.407  12.736  1.00                 O  
ATOM   3049  OD2 ASP   558     -23.749  57.429  13.115  1.00                 O  
ATOM   3050  N   GLY   559     -19.837  61.007  11.761  1.00                 N  
ATOM   3051  CA  GLY   559     -19.492  62.208  11.018  1.00                 C  
ATOM   3052  C   GLY   559     -18.019  62.538  10.909  1.00                 C  
ATOM   3053  O   GLY   559     -17.694  63.646  10.512  1.00                 O  
ATOM   3054  N   GLY   560     -17.144  61.601  11.258  1.00                 N  
ATOM   3055  CA  GLY   560     -15.714  61.826  11.154  1.00                 C  
ATOM   3056  C   GLY   560     -14.960  61.312  12.368  1.00                 C  
ATOM   3057  O   GLY   560     -15.227  60.223  12.838  1.00                 O  
ATOM   3058  N   TYR   561     -13.996  62.098  12.842  1.00                 N  
ATOM   3059  CA  TYR   561     -13.234  61.781  14.062  1.00                 C  
ATOM   3060  C   TYR   561     -13.309  62.960  15.029  1.00                 C  
ATOM   3061  O   TYR   561     -13.147  64.124  14.622  1.00                 O  
ATOM   3062  CB  TYR   561     -11.781  61.449  13.715  1.00                 C  
ATOM   3063  CG  TYR   561     -11.625  60.228  12.837  1.00                 C  
ATOM   3064  OH  TYR   561     -11.197  56.879  10.410  1.00                 O  
ATOM   3065  CZ  TYR   561     -11.338  57.986  11.215  1.00                 C  
ATOM   3066  CD1 TYR   561     -11.675  60.335  11.454  1.00                 C  
ATOM   3067  CE1 TYR   561     -11.533  59.225  10.643  1.00                 C  
ATOM   3068  CD2 TYR   561     -11.428  58.971  13.396  1.00                 C  
ATOM   3069  CE2 TYR   561     -11.284  57.849  12.601  1.00                 C  
ATOM   3070  N   THR   562     -13.523  62.663  16.312  1.00                 N  
ATOM   3071  CA  THR   562     -13.609  63.679  17.366  1.00                 C  
ATOM   3072  C   THR   562     -12.563  63.439  18.453  1.00                 C  
ATOM   3073  O   THR   562     -12.220  62.311  18.739  1.00                 O  
ATOM   3074  CB  THR   562     -15.010  63.712  18.006  1.00                 C  
ATOM   3075  OG1 THR   562     -15.289  62.445  18.615  1.00                 O  
ATOM   3076  CG2 THR   562     -16.070  63.989  16.951  1.00                 C  
ATOM   3077  N   GLY   563     -12.058  64.523  19.026  1.00                 N  
ATOM   3078  CA  GLY   563     -11.306  64.446  20.278  1.00                 C  
ATOM   3079  C   GLY   563     -12.171  64.094  21.480  1.00                 C  
ATOM   3080  O   GLY   563     -13.393  64.064  21.402  1.00                 O  
ATOM   3081  N   ILE   564     -11.510  63.817  22.605  1.00                 N  
ATOM   3082  CA  ILE   564     -12.116  63.383  23.879  1.00                 C  
ATOM   3083  C   ILE   564     -11.725  64.288  25.055  1.00                 C  
ATOM   3084  O   ILE   564     -10.594  64.755  25.137  1.00                 O  
ATOM   3085  CB  ILE   564     -11.739  61.929  24.217  1.00                 C  
ATOM   3086  CD1 ILE   564     -11.726  59.566  23.260  1.00                 C  
ATOM   3087  CG1 ILE   564     -12.252  60.979  23.133  1.00                 C  
ATOM   3088  CG2 ILE   564     -12.258  61.550  25.595  1.00                 C  
ATOM   3089  N   ARG   565     -12.642  64.466  26.008  1.00                 N  
ATOM   3090  CA  ARG   565     -12.389  65.337  27.160  1.00                 C  
ATOM   3091  C   ARG   565     -11.720  64.628  28.332  1.00                 C  
ATOM   3092  O   ARG   565     -11.039  65.280  29.126  1.00                 O  
ATOM   3093  CB  ARG   565     -13.693  65.968  27.651  1.00                 C  
ATOM   3094  CD  ARG   565     -15.436  67.747  27.336  1.00                 C  
ATOM   3095  NE  ARG   565     -16.567  66.879  27.656  1.00                 N  
ATOM   3096  CG  ARG   565     -14.294  66.980  26.689  1.00                 C  
ATOM   3097  CZ  ARG   565     -17.548  66.588  26.807  1.00                 C  
ATOM   3098  NH1 ARG   565     -18.536  65.789  27.186  1.00                 N  
ATOM   3099  NH2 ARG   565     -17.538  67.096  25.583  1.00                 N  
ATOM   3100  N   ASP   566     -11.861  63.311  28.412  1.00                 N  
ATOM   3101  CA  ASP   566     -11.313  62.549  29.539  1.00                 C  
ATOM   3102  C   ASP   566     -10.995  61.110  29.141  1.00                 C  
ATOM   3103  O   ASP   566     -11.876  60.254  29.004  1.00                 O  
ATOM   3104  CB  ASP   566     -12.289  62.558  30.717  1.00                 C  
ATOM   3105  CG  ASP   566     -11.729  61.863  31.943  1.00                 C  
ATOM   3106  OD1 ASP   566     -10.918  60.928  31.777  1.00                 O  
ATOM   3107  OD2 ASP   566     -12.102  62.254  33.069  1.00                 O  
ATOM   3108  N   VAL   567      -9.709  60.837  28.959  1.00                 N  
ATOM   3109  CA  VAL   567      -9.229  59.520  28.537  1.00                 C  
ATOM   3110  C   VAL   567      -9.265  58.415  29.619  1.00                 C  
ATOM   3111  O   VAL   567      -8.919  57.272  29.327  1.00                 O  
ATOM   3112  CB  VAL   567      -7.785  59.589  28.005  1.00                 C  
ATOM   3113  CG1 VAL   567      -7.704  60.519  26.804  1.00                 C  
ATOM   3114  CG2 VAL   567      -6.835  60.045  29.102  1.00                 C  
ATOM   3115  N   TYR   568      -9.688  58.758  30.849  1.00                 N  
ATOM   3116  CA  TYR   568      -9.630  57.840  31.993  1.00                 C  
ATOM   3117  C   TYR   568     -10.940  57.161  32.333  1.00                 C  
ATOM   3118  O   TYR   568     -10.969  56.300  33.212  1.00                 O  
ATOM   3119  CB  TYR   568      -9.139  58.572  33.243  1.00                 C  
ATOM   3120  CG  TYR   568      -7.719  59.081  33.137  1.00                 C  
ATOM   3121  OH  TYR   568      -3.820  60.496  32.841  1.00                 O  
ATOM   3122  CZ  TYR   568      -5.110  60.026  32.939  1.00                 C  
ATOM   3123  CD1 TYR   568      -7.461  60.403  32.795  1.00                 C  
ATOM   3124  CE1 TYR   568      -6.166  60.876  32.696  1.00                 C  
ATOM   3125  CD2 TYR   568      -6.641  58.239  33.379  1.00                 C  
ATOM   3126  CE2 TYR   568      -5.340  58.695  33.284  1.00                 C  
ATOM   3127  N   GLN   569     -12.011  57.510  31.622  1.00                 N  
ATOM   3128  CA  GLN   569     -13.306  56.882  31.890  1.00                 C  
ATOM   3129  C   GLN   569     -13.925  56.208  30.670  1.00                 C  
ATOM   3130  O   GLN   569     -13.462  56.399  29.543  1.00                 O  
ATOM   3131  CB  GLN   569     -14.298  57.911  32.437  1.00                 C  
ATOM   3132  CD  GLN   569     -15.622  60.024  32.035  1.00                 C  
ATOM   3133  CG  GLN   569     -14.656  59.012  31.452  1.00                 C  
ATOM   3134  OE1 GLN   569     -15.462  60.465  33.173  1.00                 O  
ATOM   3135  NE2 GLN   569     -16.631  60.394  31.255  1.00                 N  
ATOM   3136  N   GLU   570     -14.986  55.424  30.914  1.00                 N  
ATOM   3137  CA  GLU   570     -15.575  54.550  29.892  1.00                 C  
ATOM   3138  C   GLU   570     -16.472  55.291  28.905  1.00                 C  
ATOM   3139  O   GLU   570     -16.459  54.981  27.717  1.00                 O  
ATOM   3140  CB  GLU   570     -16.383  53.428  30.547  1.00                 C  
ATOM   3141  CD  GLU   570     -16.375  51.346  31.978  1.00                 C  
ATOM   3142  CG  GLU   570     -15.538  52.415  31.302  1.00                 C  
ATOM   3143  OE1 GLU   570     -17.615  51.497  32.013  1.00                 O  
ATOM   3144  OE2 GLU   570     -15.792  50.359  32.472  1.00                 O  
ATOM   3145  N   ASN   571     -17.213  56.282  29.386  1.00                 N  
ATOM   3146  CA  ASN   571     -18.204  56.966  28.559  1.00                 C  
ATOM   3147  C   ASN   571     -17.520  58.116  27.828  1.00                 C  
ATOM   3148  O   ASN   571     -17.022  59.035  28.477  1.00                 O  
ATOM   3149  CB  ASN   571     -19.375  57.450  29.416  1.00                 C  
ATOM   3150  CG  ASN   571     -20.482  58.075  28.591  1.00                 C  
ATOM   3151  OD1 ASN   571     -20.220  58.835  27.658  1.00                 O  
ATOM   3152  ND2 ASN   571     -21.726  57.758  28.932  1.00                 N  
ATOM   3153  N   PRO   572     -17.512  58.085  26.494  1.00                 N  
ATOM   3154  CA  PRO   572     -16.804  59.135  25.743  1.00                 C  
ATOM   3155  C   PRO   572     -17.506  60.479  25.903  1.00                 C  
ATOM   3156  O   PRO   572     -18.745  60.549  25.865  1.00                 O  
ATOM   3157  CB  PRO   572     -16.844  58.645  24.294  1.00                 C  
ATOM   3158  CD  PRO   572     -18.149  57.106  25.582  1.00                 C  
ATOM   3159  CG  PRO   572     -18.044  57.759  24.233  1.00                 C  
ATOM   3160  N   GLN   573     -16.717  61.540  26.077  1.00                 N  
ATOM   3161  CA  GLN   573     -17.207  62.910  26.017  1.00                 C  
ATOM   3162  C   GLN   573     -16.472  63.592  24.856  1.00                 C  
ATOM   3163  O   GLN   573     -15.325  64.045  24.976  1.00                 O  
ATOM   3164  CB  GLN   573     -16.975  63.621  27.352  1.00                 C  
ATOM   3165  CD  GLN   573     -17.486  63.747  29.822  1.00                 C  
ATOM   3166  CG  GLN   573     -17.744  63.020  28.517  1.00                 C  
ATOM   3167  OE1 GLN   573     -17.409  64.975  29.855  1.00                 O  
ATOM   3168  NE2 GLN   573     -17.351  62.988  30.904  1.00                 N  
ATOM   3169  N   GLN   574     -17.155  63.621  23.723  1.00                 N  
ATOM   3170  CA  GLN   574     -16.622  64.136  22.469  1.00                 C  
ATOM   3171  C   GLN   574     -16.519  65.667  22.472  1.00                 C  
ATOM   3172  O   GLN   574     -17.445  66.372  22.861  1.00                 O  
ATOM   3173  CB  GLN   574     -17.489  63.683  21.292  1.00                 C  
ATOM   3174  CD  GLN   574     -18.407  61.401  21.867  1.00                 C  
ATOM   3175  CG  GLN   574     -17.430  62.189  21.017  1.00                 C  
ATOM   3176  OE1 GLN   574     -18.974  61.926  22.825  1.00                 O  
ATOM   3177  NE2 GLN   574     -18.607  60.136  21.516  1.00                 N  
ATOM   3178  N   ASP   575     -15.388  66.194  22.021  1.00                 N  
ATOM   3179  CA  ASP   575     -15.213  67.643  21.956  1.00                 C  
ATOM   3180  C   ASP   575     -15.723  68.297  20.662  1.00                 C  
ATOM   3181  O   ASP   575     -15.688  69.520  20.555  1.00                 O  
ATOM   3182  CB  ASP   575     -13.738  68.013  22.124  1.00                 C  
ATOM   3183  CG  ASP   575     -12.869  67.463  21.010  1.00                 C  
ATOM   3184  OD1 ASP   575     -13.416  66.808  20.099  1.00                 O  
ATOM   3185  OD2 ASP   575     -11.641  67.688  21.049  1.00                 O  
ATOM   3186  N   ASP   576     -16.169  67.486  19.700  1.00                 N  
ATOM   3187  CA  ASP   576     -16.777  67.988  18.460  1.00                 C  
ATOM   3188  C   ASP   576     -15.847  68.865  17.589  1.00                 C  
ATOM   3189  O   ASP   576     -16.282  69.831  16.955  1.00                 O  
ATOM   3190  CB  ASP   576     -18.037  68.798  18.771  1.00                 C  
ATOM   3191  CG  ASP   576     -18.932  68.970  17.560  1.00                 C  
ATOM   3192  OD1 ASP   576     -18.902  68.095  16.669  1.00                 O  
ATOM   3193  OD2 ASP   576     -19.664  69.981  17.501  1.00                 O  
ATOM   3194  N   VAL   577     -14.559  68.501  17.527  1.00                 N  
ATOM   3195  CA  VAL   577     -13.625  69.127  16.589  1.00                 C  
ATOM   3196  C   VAL   577     -12.768  68.054  15.909  1.00                 C  
ATOM   3197  O   VAL   577     -12.097  67.265  16.589  1.00                 O  
ATOM   3198  CB  VAL   577     -12.729  70.164  17.292  1.00                 C  
ATOM   3199  CG1 VAL   577     -11.759  70.788  16.301  1.00                 C  
ATOM   3200  CG2 VAL   577     -13.577  71.235  17.960  1.00                 C  
ATOM   3201  N   GLN   578     -12.801  68.035  14.571  1.00                 N  
ATOM   3202  CA  GLN   578     -11.889  67.236  13.772  1.00                 C  
ATOM   3203  C   GLN   578     -10.704  68.133  13.395  1.00                 C  
ATOM   3204  O   GLN   578     -10.759  68.909  12.435  1.00                 O  
ATOM   3205  CB  GLN   578     -12.604  66.679  12.539  1.00                 C  
ATOM   3206  CD  GLN   578     -12.509  65.170  10.516  1.00                 C  
ATOM   3207  CG  GLN   578     -11.750  65.746  11.695  1.00                 C  
ATOM   3208  OE1 GLN   578     -13.300  64.239  10.670  1.00                 O  
ATOM   3209  NE2 GLN   578     -12.270  65.723   9.333  1.00                 N  
ATOM   3210  N   GLN   579      -9.625  67.998  14.157  1.00                 N  
ATOM   3211  CA  GLN   579      -8.455  68.867  14.005  1.00                 C  
ATOM   3212  C   GLN   579      -7.834  68.616  12.619  1.00                 C  
ATOM   3213  O   GLN   579      -7.684  67.455  12.224  1.00                 O  
ATOM   3214  CB  GLN   579      -7.446  68.607  15.125  1.00                 C  
ATOM   3215  CD  GLN   579      -5.306  69.303  16.273  1.00                 C  
ATOM   3216  CG  GLN   579      -6.245  69.540  15.107  1.00                 C  
ATOM   3217  OE1 GLN   579      -5.372  68.267  16.935  1.00                 O  
ATOM   3218  NE2 GLN   579      -4.427  70.265  16.529  1.00                 N  
ATOM   3219  N   SER   580      -7.409  69.675  11.910  1.00                 N  
ATOM   3220  CA  SER   580      -6.849  69.466  10.561  1.00                 C  
ATOM   3221  C   SER   580      -5.593  68.621  10.650  1.00                 C  
ATOM   3222  O   SER   580      -5.270  67.890   9.714  1.00                 O  
ATOM   3223  CB  SER   580      -6.553  70.809   9.890  1.00                 C  
ATOM   3224  OG  SER   580      -7.747  71.531   9.644  1.00                 O  
ATOM   3225  N   PHE   581      -4.889  68.720  11.774  1.00                 N  
ATOM   3226  CA  PHE   581      -3.653  67.967  11.940  1.00                 C  
ATOM   3227  C   PHE   581      -3.866  66.458  12.088  1.00                 C  
ATOM   3228  O   PHE   581      -2.922  65.699  11.980  1.00                 O  
ATOM   3229  CB  PHE   581      -2.877  68.473  13.157  1.00                 C  
ATOM   3230  CG  PHE   581      -2.261  69.829  12.962  1.00                 C  
ATOM   3231  CZ  PHE   581      -1.120  72.339  12.608  1.00                 C  
ATOM   3232  CD1 PHE   581      -2.075  70.345  11.691  1.00                 C  
ATOM   3233  CE1 PHE   581      -1.508  71.592  11.512  1.00                 C  
ATOM   3234  CD2 PHE   581      -1.867  70.589  14.049  1.00                 C  
ATOM   3235  CE2 PHE   581      -1.300  71.837  13.870  1.00                 C  
ATOM   3236  N   PHE   582      -5.092  66.017  12.329  1.00                 N  
ATOM   3237  CA  PHE   582      -5.387  64.587  12.271  1.00                 C  
ATOM   3238  C   PHE   582      -5.192  64.051  10.833  1.00                 C  
ATOM   3239  O   PHE   582      -4.714  62.934  10.663  1.00                 O  
ATOM   3240  CB  PHE   582      -6.813  64.314  12.753  1.00                 C  
ATOM   3241  CG  PHE   582      -7.191  62.860  12.737  1.00                 C  
ATOM   3242  CZ  PHE   582      -7.892  60.171  12.703  1.00                 C  
ATOM   3243  CD1 PHE   582      -6.763  62.009  13.741  1.00                 C  
ATOM   3244  CE1 PHE   582      -7.111  60.671  13.727  1.00                 C  
ATOM   3245  CD2 PHE   582      -7.973  62.345  11.719  1.00                 C  
ATOM   3246  CE2 PHE   582      -8.320  61.007  11.705  1.00                 C  
ATOM   3247  N   LEU   583      -5.546  64.849   9.822  1.00                 N  
ATOM   3248  CA  LEU   583      -5.417  64.441   8.413  1.00                 C  
ATOM   3249  C   LEU   583      -4.003  64.705   7.878  1.00                 C  
ATOM   3250  O   LEU   583      -3.463  63.893   7.136  1.00                 O  
ATOM   3251  CB  LEU   583      -6.445  65.172   7.547  1.00                 C  
ATOM   3252  CG  LEU   583      -7.814  64.502   7.410  1.00                 C  
ATOM   3253  CD1 LEU   583      -8.454  64.302   8.775  1.00                 C  
ATOM   3254  CD2 LEU   583      -8.727  65.324   6.513  1.00                 C  
ATOM   3255  N   ALA   584      -3.411  65.844   8.258  1.00                 N  
ATOM   3256  CA  ALA   584      -2.048  66.168   7.861  1.00                 C  
ATOM   3257  C   ALA   584      -1.036  65.250   8.528  1.00                 C  
ATOM   3258  O   ALA   584      -0.107  64.793   7.877  1.00                 O  
ATOM   3259  CB  ALA   584      -1.729  67.617   8.195  1.00                 C  
ATOM   3260  N   GLU   585      -1.203  64.993   9.834  1.00                 N  
ATOM   3261  CA  GLU   585      -0.144  64.350  10.628  1.00                 C  
ATOM   3262  C   GLU   585      -0.495  62.952  11.119  1.00                 C  
ATOM   3263  O   GLU   585       0.204  61.988  10.816  1.00                 O  
ATOM   3264  CB  GLU   585       0.215  65.212  11.840  1.00                 C  
ATOM   3265  CD  GLU   585       1.188  67.375  12.709  1.00                 C  
ATOM   3266  CG  GLU   585       0.891  66.527  11.488  1.00                 C  
ATOM   3267  OE1 GLU   585       0.231  67.753  13.416  1.00                 O  
ATOM   3268  OE2 GLU   585       2.378  67.660  12.959  1.00                 O  
ATOM   3269  N   THR   586      -1.563  62.834  11.900  1.00                 N  
ATOM   3270  CA  THR   586      -1.781  61.562  12.601  1.00                 C  
ATOM   3271  C   THR   586      -1.941  60.404  11.616  1.00                 C  
ATOM   3272  O   THR   586      -1.276  59.371  11.731  1.00                 O  
ATOM   3273  CB  THR   586      -3.019  61.626  13.515  1.00                 C  
ATOM   3274  OG1 THR   586      -2.820  62.623  14.524  1.00                 O  
ATOM   3275  CG2 THR   586      -3.249  60.285  14.195  1.00                 C  
ATOM   3276  N   LEU   587      -2.783  60.588  10.607  1.00                 N  
ATOM   3277  CA  LEU   587      -3.001  59.568   9.589  1.00                 C  
ATOM   3278  C   LEU   587      -1.826  59.430   8.625  1.00                 C  
ATOM   3279  O   LEU   587      -1.590  58.332   8.152  1.00                 O  
ATOM   3280  CB  LEU   587      -4.271  59.870   8.791  1.00                 C  
ATOM   3281  CG  LEU   587      -5.594  59.750   9.550  1.00                 C  
ATOM   3282  CD1 LEU   587      -6.754  60.223   8.687  1.00                 C  
ATOM   3283  CD2 LEU   587      -5.823  58.317  10.006  1.00                 C  
ATOM   3284  N   LYS   588      -1.093  60.508   8.318  1.00                 N  
ATOM   3285  CA  LYS   588       0.070  60.382   7.419  1.00                 C  
ATOM   3286  C   LYS   588       1.151  59.536   8.079  1.00                 C  
ATOM   3287  O   LYS   588       1.687  58.628   7.451  1.00                 O  
ATOM   3288  CB  LYS   588       0.615  61.763   7.051  1.00                 C  
ATOM   3289  CD  LYS   588       2.237  63.132   5.711  1.00                 C  
ATOM   3290  CE  LYS   588       3.507  63.105   4.876  1.00                 C  
ATOM   3291  CG  LYS   588       1.809  61.730   6.111  1.00                 C  
ATOM   3292  NZ  LYS   588       3.305  62.402   3.580  1.00                 N  
ATOM   3293  N   TYR   589       1.459  59.823   9.349  1.00                 N  
ATOM   3294  CA  TYR   589       2.480  59.045  10.052  1.00                 C  
ATOM   3295  C   TYR   589       2.045  57.581  10.235  1.00                 C  
ATOM   3296  O   TYR   589       2.867  56.684  10.097  1.00                 O  
ATOM   3297  CB  TYR   589       2.787  59.671  11.414  1.00                 C  
ATOM   3298  CG  TYR   589       3.585  60.953  11.333  1.00                 C  
ATOM   3299  OH  TYR   589       5.764  64.487  11.110  1.00                 O  
ATOM   3300  CZ  TYR   589       5.044  63.317  11.183  1.00                 C  
ATOM   3301  CD1 TYR   589       2.946  62.184  11.252  1.00                 C  
ATOM   3302  CE1 TYR   589       3.667  63.361  11.178  1.00                 C  
ATOM   3303  CD2 TYR   589       4.974  60.928  11.337  1.00                 C  
ATOM   3304  CE2 TYR   589       5.711  62.095  11.264  1.00                 C  
ATOM   3305  N   LEU   590       0.775  57.325  10.536  1.00                 N  
ATOM   3306  CA  LEU   590       0.298  55.940  10.599  1.00                 C  
ATOM   3307  C   LEU   590       0.499  55.240   9.246  1.00                 C  
ATOM   3308  O   LEU   590       0.982  54.105   9.198  1.00                 O  
ATOM   3309  CB  LEU   590      -1.176  55.899  11.008  1.00                 C  
ATOM   3310  CG  LEU   590      -1.492  56.307  12.448  1.00                 C  
ATOM   3311  CD1 LEU   590      -2.995  56.396  12.664  1.00                 C  
ATOM   3312  CD2 LEU   590      -0.873  55.327  13.432  1.00                 C  
ATOM   3313  N   TYR   591       0.167  55.910   8.147  1.00                 N  
ATOM   3314  CA  TYR   591       0.278  55.293   6.806  1.00                 C  
ATOM   3315  C   TYR   591       1.729  54.949   6.497  1.00                 C  
ATOM   3316  O   TYR   591       2.029  53.871   5.951  1.00                 O  
ATOM   3317  CB  TYR   591      -0.288  56.229   5.737  1.00                 C  
ATOM   3318  CG  TYR   591      -0.218  55.671   4.334  1.00                 C  
ATOM   3319  OH  TYR   591      -0.036  54.125   0.477  1.00                 O  
ATOM   3320  CZ  TYR   591      -0.095  54.638   1.753  1.00                 C  
ATOM   3321  CD1 TYR   591      -1.138  54.727   3.896  1.00                 C  
ATOM   3322  CE1 TYR   591      -1.081  54.211   2.616  1.00                 C  
ATOM   3323  CD2 TYR   591       0.770  56.089   3.451  1.00                 C  
ATOM   3324  CE2 TYR   591       0.842  55.584   2.166  1.00                 C  
ATOM   3325  N   LEU   592       2.624  55.867   6.853  1.00                 N  
ATOM   3326  CA  LEU   592       4.042  55.683   6.621  1.00                 C  
ATOM   3327  C   LEU   592       4.610  54.532   7.456  1.00                 C  
ATOM   3328  O   LEU   592       5.462  53.788   6.966  1.00                 O  
ATOM   3329  CB  LEU   592       4.807  56.971   6.930  1.00                 C  
ATOM   3330  CG  LEU   592       4.561  58.149   5.986  1.00                 C  
ATOM   3331  CD1 LEU   592       5.241  59.407   6.505  1.00                 C  
ATOM   3332  CD2 LEU   592       5.049  57.825   4.582  1.00                 C  
ATOM   3333  N   ILE   593       4.148  54.362   8.696  1.00                 N  
ATOM   3334  CA  ILE   593       4.613  53.268   9.565  1.00                 C  
ATOM   3335  C   ILE   593       4.319  51.911   8.932  1.00                 C  
ATOM   3336  O   ILE   593       5.133  50.984   9.050  1.00                 O  
ATOM   3337  CB  ILE   593       3.973  53.347  10.963  1.00                 C  
ATOM   3338  CD1 ILE   593       3.714  54.888  12.978  1.00                 C  
ATOM   3339  CG1 ILE   593       4.490  54.573  11.718  1.00                 C  
ATOM   3340  CG2 ILE   593       4.220  52.060  11.736  1.00                 C  
ATOM   3341  N   PHE   594       3.186  51.802   8.258  1.00                 N  
ATOM   3342  CA  PHE   594       2.773  50.546   7.612  1.00                 C  
ATOM   3343  C   PHE   594       3.052  50.527   6.098  1.00                 C  
ATOM   3344  O   PHE   594       2.417  49.785   5.338  1.00                 O  
ATOM   3345  CB  PHE   594       1.284  50.286   7.848  1.00                 C  
ATOM   3346  CG  PHE   594       0.931  50.050   9.289  1.00                 C  
ATOM   3347  CZ  PHE   594       0.279  49.607  11.954  1.00                 C  
ATOM   3348  CD1 PHE   594       0.412  51.071  10.066  1.00                 C  
ATOM   3349  CE1 PHE   594       0.087  50.854  11.391  1.00                 C  
ATOM   3350  CD2 PHE   594       1.117  48.807   9.867  1.00                 C  
ATOM   3351  CE2 PHE   594       0.792  48.590  11.193  1.00                 C  
ATOM   3352  N   SER   595       4.023  51.356   5.695  1.00                 N  
ATOM   3353  CA  SER   595       4.595  51.374   4.353  1.00                 C  
ATOM   3354  C   SER   595       6.039  50.882   4.403  1.00                 C  
ATOM   3355  O   SER   595       6.622  50.747   5.464  1.00                 O  
ATOM   3356  CB  SER   595       4.519  52.781   3.757  1.00                 C  
ATOM   3357  OG  SER   595       5.360  53.679   4.461  1.00                 O  
ATOM   3358  N   ASP   596       6.620  50.648   3.231  1.00                 N  
ATOM   3359  CA  ASP   596       8.051  50.415   3.157  1.00                 C  
ATOM   3360  C   ASP   596       8.803  51.727   3.373  1.00                 C  
ATOM   3361  O   ASP   596       8.229  52.825   3.247  1.00                 O  
ATOM   3362  CB  ASP   596       8.424  49.792   1.810  1.00                 C  
ATOM   3363  CG  ASP   596       7.951  48.358   1.681  1.00                 C  
ATOM   3364  OD1 ASP   596       7.554  47.768   2.708  1.00                 O  
ATOM   3365  OD2 ASP   596       7.977  47.823   0.552  1.00                 O  
ATOM   3366  N   ASP   597      10.089  51.600   3.707  1.00                 N  
ATOM   3367  CA  ASP   597      10.978  52.738   3.975  1.00                 C  
ATOM   3368  C   ASP   597      11.144  53.686   2.779  1.00                 C  
ATOM   3369  O   ASP   597      11.524  54.840   2.953  1.00                 O  
ATOM   3370  CB  ASP   597      12.361  52.247   4.407  1.00                 C  
ATOM   3371  CG  ASP   597      12.358  51.646   5.798  1.00                 C  
ATOM   3372  OD1 ASP   597      11.369  51.853   6.533  1.00                 O  
ATOM   3373  OD2 ASP   597      13.344  50.967   6.155  1.00                 O  
ATOM   3374  N   SER   598      10.884  53.198   1.567  1.00                 N  
ATOM   3375  CA  SER   598      11.151  53.986   0.366  1.00                 C  
ATOM   3376  C   SER   598       9.991  54.923  -0.052  1.00                 C  
ATOM   3377  O   SER   598      10.043  55.594  -1.101  1.00                 O  
ATOM   3378  CB  SER   598      11.479  53.069  -0.814  1.00                 C  
ATOM   3379  OG  SER   598      10.355  52.288  -1.181  1.00                 O  
ATOM   3380  N   LEU   599       8.940  54.986   0.763  1.00                 N  
ATOM   3381  CA  LEU   599       7.921  56.002   0.563  1.00                 C  
ATOM   3382  C   LEU   599       8.289  57.201   1.435  1.00                 C  
ATOM   3383  O   LEU   599       8.321  57.081   2.655  1.00                 O  
ATOM   3384  CB  LEU   599       6.537  55.448   0.906  1.00                 C  
ATOM   3385  CG  LEU   599       5.363  56.417   0.760  1.00                 C  
ATOM   3386  CD1 LEU   599       5.183  56.829  -0.693  1.00                 C  
ATOM   3387  CD2 LEU   599       4.082  55.796   1.295  1.00                 C  
ATOM   3388  N   LEU   600       8.565  58.339   0.790  1.00                 N  
ATOM   3389  CA  LEU   600       9.104  59.535   1.443  1.00                 C  
ATOM   3390  C   LEU   600      10.318  59.176   2.280  1.00                 C  
ATOM   3391  O   LEU   600      10.331  59.368   3.494  1.00                 O  
ATOM   3392  CB  LEU   600       8.033  60.201   2.309  1.00                 C  
ATOM   3393  CG  LEU   600       6.755  60.638   1.591  1.00                 C  
ATOM   3394  CD1 LEU   600       5.753  61.214   2.579  1.00                 C  
ATOM   3395  CD2 LEU   600       7.070  61.654   0.504  1.00                 C  
ATOM   3396  N   PRO   601      11.367  58.660   1.633  1.00                 N  
ATOM   3397  CA  PRO   601      12.552  58.236   2.368  1.00                 C  
ATOM   3398  C   PRO   601      13.160  59.382   3.177  1.00                 C  
ATOM   3399  O   PRO   601      13.256  60.492   2.671  1.00                 O  
ATOM   3400  CB  PRO   601      13.513  57.758   1.277  1.00                 C  
ATOM   3401  CD  PRO   601      11.491  58.364   0.149  1.00                 C  
ATOM   3402  CG  PRO   601      12.626  57.380   0.138  1.00                 C  
ATOM   3403  N   LEU   602      13.539  59.119   4.421  1.00                 N  
ATOM   3404  CA  LEU   602      14.022  60.175   5.303  1.00                 C  
ATOM   3405  C   LEU   602      15.313  60.821   4.782  1.00                 C  
ATOM   3406  O   LEU   602      15.619  61.974   5.114  1.00                 O  
ATOM   3407  CB  LEU   602      14.257  59.630   6.713  1.00                 C  
ATOM   3408  CG  LEU   602      13.011  59.206   7.493  1.00                 C  
ATOM   3409  CD1 LEU   602      13.398  58.544   8.806  1.00                 C  
ATOM   3410  CD2 LEU   602      12.105  60.401   7.749  1.00                 C  
ATOM   3411  N   ASP   603      16.079  60.105   3.958  1.00                 N  
ATOM   3412  CA  ASP   603      17.279  60.710   3.358  1.00                 C  
ATOM   3413  C   ASP   603      16.994  61.834   2.344  1.00                 C  
ATOM   3414  O   ASP   603      17.887  62.638   2.045  1.00                 O  
ATOM   3415  CB  ASP   603      18.125  59.643   2.661  1.00                 C  
ATOM   3416  CG  ASP   603      18.802  58.704   3.640  1.00                 C  
ATOM   3417  OD1 ASP   603      18.856  59.038   4.842  1.00                 O  
ATOM   3418  OD2 ASP   603      19.278  57.635   3.205  1.00                 O  
ATOM   3419  N   LYS   604      15.782  61.890   1.812  1.00                 N  
ATOM   3420  CA  LYS   604      15.426  62.846   0.755  1.00                 C  
ATOM   3421  C   LYS   604      14.345  63.837   1.150  1.00                 C  
ATOM   3422  O   LYS   604      14.121  64.808   0.422  1.00                 O  
ATOM   3423  CB  LYS   604      14.967  62.107  -0.503  1.00                 C  
ATOM   3424  CD  LYS   604      17.233  61.938  -1.569  1.00                 C  
ATOM   3425  CE  LYS   604      18.247  61.011  -2.219  1.00                 C  
ATOM   3426  CG  LYS   604      16.011  61.171  -1.090  1.00                 C  
ATOM   3427  NZ  LYS   604      19.447  61.750  -2.700  1.00                 N  
ATOM   3428  N   TRP   605      13.684  63.606   2.281  1.00                 N  
ATOM   3429  CA  TRP   605      12.567  64.468   2.708  1.00                 C  
ATOM   3430  C   TRP   605      12.647  64.781   4.185  1.00                 C  
ATOM   3431  O   TRP   605      12.897  63.896   4.984  1.00                 O  
ATOM   3432  CB  TRP   605      11.226  63.806   2.386  1.00                 C  
ATOM   3433  CG  TRP   605      10.986  63.617   0.920  1.00                 C  
ATOM   3434  CD1 TRP   605      11.276  62.508   0.178  1.00                 C  
ATOM   3435  NE1 TRP   605      10.913  62.707  -1.133  1.00                 N  
ATOM   3436  CD2 TRP   605      10.407  64.566   0.016  1.00                 C  
ATOM   3437  CE2 TRP   605      10.377  63.965  -1.256  1.00                 C  
ATOM   3438  CH2 TRP   605       9.393  65.886  -2.211  1.00                 C  
ATOM   3439  CZ2 TRP   605       9.871  64.617  -2.379  1.00                 C  
ATOM   3440  CE3 TRP   605       9.912  65.866   0.158  1.00                 C  
ATOM   3441  CZ3 TRP   605       9.411  66.509  -0.958  1.00                 C  
ATOM   3442  N   VAL   606      12.451  66.055   4.533  1.00                 N  
ATOM   3443  CA  VAL   606      12.465  66.529   5.913  1.00                 C  
ATOM   3444  C   VAL   606      11.057  67.032   6.167  1.00                 C  
ATOM   3445  O   VAL   606      10.578  67.919   5.464  1.00                 O  
ATOM   3446  CB  VAL   606      13.541  67.609   6.128  1.00                 C  
ATOM   3447  CG1 VAL   606      13.518  68.106   7.565  1.00                 C  
ATOM   3448  CG2 VAL   606      14.917  67.069   5.769  1.00                 C  
ATOM   3449  N   PHE   607      10.412  66.483   7.189  1.00                 N  
ATOM   3450  CA  PHE   607       9.057  66.868   7.551  1.00                 C  
ATOM   3451  C   PHE   607       9.016  68.180   8.330  1.00                 C  
ATOM   3452  O   PHE   607       9.738  68.369   9.317  1.00                 O  
ATOM   3453  CB  PHE   607       8.389  65.766   8.375  1.00                 C  
ATOM   3454  CG  PHE   607       8.067  64.529   7.585  1.00                 C  
ATOM   3455  CZ  PHE   607       7.465  62.244   6.122  1.00                 C  
ATOM   3456  CD1 PHE   607       8.951  63.465   7.546  1.00                 C  
ATOM   3457  CE1 PHE   607       8.655  62.328   6.820  1.00                 C  
ATOM   3458  CD2 PHE   607       6.880  64.430   6.882  1.00                 C  
ATOM   3459  CE2 PHE   607       6.583  63.292   6.155  1.00                 C  
ATOM   3460  N   ASN   608       8.161  69.098   7.892  1.00                 N  
ATOM   3461  CA  ASN   608       7.869  70.285   8.701  1.00                 C  
ATOM   3462  C   ASN   608       7.063  69.849   9.946  1.00                 C  
ATOM   3463  O   ASN   608       6.783  68.652  10.104  1.00                 O  
ATOM   3464  CB  ASN   608       7.119  71.328   7.870  1.00                 C  
ATOM   3465  CG  ASN   608       7.252  72.729   8.436  1.00                 C  
ATOM   3466  OD1 ASN   608       6.377  73.201   9.161  1.00                 O  
ATOM   3467  ND2 ASN   608       8.350  73.397   8.105  1.00                 N  
ATOM   3468  N   THR   609       6.764  70.784  10.848  1.00                 N  
ATOM   3469  CA  THR   609       6.206  70.424  12.169  1.00                 C  
ATOM   3470  C   THR   609       4.718  70.018  12.117  1.00                 C  
ATOM   3471  O   THR   609       4.143  69.617  13.146  1.00                 O  
ATOM   3472  CB  THR   609       6.351  71.579  13.177  1.00                 C  
ATOM   3473  OG1 THR   609       5.641  72.728  12.697  1.00                 O  
ATOM   3474  CG2 THR   609       7.815  71.951  13.353  1.00                 C  
ATOM   3475  N   GLU   610       4.132  70.192  10.935  1.00                 N  
ATOM   3476  CA  GLU   610       2.781  69.743  10.569  1.00                 C  
ATOM   3477  C   GLU   610       2.809  68.572   9.533  1.00                 C  
ATOM   3478  O   GLU   610       1.861  68.365   8.770  1.00                 O  
ATOM   3479  CB  GLU   610       1.965  70.907  10.003  1.00                 C  
ATOM   3480  CD  GLU   610       0.915  71.631  12.183  1.00                 C  
ATOM   3481  CG  GLU   610       1.745  72.046  10.985  1.00                 C  
ATOM   3482  OE1 GLU   610       0.082  70.711  12.039  1.00                 O  
ATOM   3483  OE2 GLU   610       1.097  72.225  13.267  1.00                 O  
ATOM   3484  N   ALA   611       3.891  67.805   9.547  1.00                 N  
ATOM   3485  CA  ALA   611       4.074  66.592   8.725  1.00                 C  
ATOM   3486  C   ALA   611       4.039  66.849   7.221  1.00                 C  
ATOM   3487  O   ALA   611       3.692  65.949   6.438  1.00                 O  
ATOM   3488  CB  ALA   611       3.012  65.557   9.064  1.00                 C  
ATOM   3489  N   HIS   612       4.462  68.047   6.808  1.00                 N  
ATOM   3490  CA  HIS   612       4.555  68.377   5.385  1.00                 C  
ATOM   3491  C   HIS   612       6.003  68.165   4.896  1.00                 C  
ATOM   3492  O   HIS   612       6.900  68.927   5.284  1.00                 O  
ATOM   3493  CB  HIS   612       4.102  69.818   5.138  1.00                 C  
ATOM   3494  CG  HIS   612       2.669  70.069   5.491  1.00                 C  
ATOM   3495  ND1 HIS   612       1.623  69.649   4.698  1.00                 N  
ATOM   3496  CE1 HIS   612       0.464  70.019   5.272  1.00                 C  
ATOM   3497  CD2 HIS   612       1.969  70.723   6.587  1.00                 C  
ATOM   3498  NE2 HIS   612       0.664  70.663   6.405  1.00                 N  
ATOM   3499  N   PRO   613       6.238  67.139   4.058  1.00                 N  
ATOM   3500  CA  PRO   613       7.601  66.810   3.632  1.00                 C  
ATOM   3501  C   PRO   613       8.159  67.806   2.604  1.00                 C  
ATOM   3502  O   PRO   613       7.493  68.160   1.621  1.00                 O  
ATOM   3503  CB  PRO   613       7.471  65.414   3.020  1.00                 C  
ATOM   3504  CD  PRO   613       5.260  66.147   3.572  1.00                 C  
ATOM   3505  CG  PRO   613       6.046  65.327   2.587  1.00                 C  
ATOM   3506  N   PHE   614       9.377  68.279   2.884  1.00                 N  
ATOM   3507  CA  PHE   614      10.106  69.209   2.014  1.00                 C  
ATOM   3508  C   PHE   614      11.370  68.518   1.514  1.00                 C  
ATOM   3509  O   PHE   614      12.037  67.804   2.260  1.00                 O  
ATOM   3510  CB  PHE   614      10.435  70.500   2.766  1.00                 C  
ATOM   3511  CG  PHE   614       9.224  71.290   3.173  1.00                 C  
ATOM   3512  CZ  PHE   614       6.980  72.751   3.919  1.00                 C  
ATOM   3513  CD1 PHE   614       9.183  71.942   4.393  1.00                 C  
ATOM   3514  CE1 PHE   614       8.069  72.669   4.767  1.00                 C  
ATOM   3515  CD2 PHE   614       8.127  71.382   2.335  1.00                 C  
ATOM   3516  CE2 PHE   614       7.013  72.109   2.709  1.00                 C  
ATOM   3517  N   PRO   615      11.736  68.755   0.264  1.00                 N  
ATOM   3518  CA  PRO   615      12.987  68.212  -0.262  1.00                 C  
ATOM   3519  C   PRO   615      14.185  68.992   0.263  1.00                 C  
ATOM   3520  O   PRO   615      14.071  70.147   0.725  1.00                 O  
ATOM   3521  CB  PRO   615      12.844  68.355  -1.779  1.00                 C  
ATOM   3522  CD  PRO   615      10.994  69.544  -0.833  1.00                 C  
ATOM   3523  CG  PRO   615      11.988  69.563  -1.961  1.00                 C  
ATOM   3524  N   VAL   616      15.342  68.332   0.225  1.00                 N  
ATOM   3525  CA  VAL   616      16.607  68.934   0.601  1.00                 C  
ATOM   3526  C   VAL   616      16.915  70.049  -0.393  1.00                 C  
ATOM   3527  O   VAL   616      16.661  69.886  -1.590  1.00                 O  
ATOM   3528  CB  VAL   616      17.738  67.890   0.644  1.00                 C  
ATOM   3529  CG1 VAL   616      19.068  68.558   0.958  1.00                 C  
ATOM   3530  CG2 VAL   616      17.427  66.808   1.666  1.00                 C  
TER
