# Supplementary material for: Comparative Single-Cell Transcriptomics Reveals Novel Genes Involved in Bivalve Embryonic Shell Formation and Questions Ontogenetic Homology of Molluscan Shell Types
Source: Front Cell Dev Biol. 2022 Jun 9;10:883755. doi: 10.3389/fcell.2022.883755 (PMC9261976; doi:10.3389/fcell.2022.883755)
Supplement: Supplementary file 1 [file DataSheet1.ZIP › Supplementary_File1/s_f_2/b8bd348d063d98f1.final.pdb]

SSBOND   1 CYS     61    CYS     75
SSBOND   2 CYS     78    CYS    218
SSBOND   3 CYS    129    CYS    142
SSBOND   4 CYS    206    CYS    209
ATOM      1  N   HIS    31      18.742  10.145  42.811  1.00                 N  
ATOM      2  CA  HIS    31      18.284  11.129  43.788  1.00                 C  
ATOM      3  C   HIS    31      16.878  11.593  43.498  1.00                 C  
ATOM      4  O   HIS    31      16.568  11.967  42.354  1.00                 O  
ATOM      5  CB  HIS    31      19.229  12.332  43.820  1.00                 C  
ATOM      6  CG  HIS    31      20.582  12.023  44.379  1.00                 C  
ATOM      7  ND1 HIS    31      20.785  11.703  45.704  1.00                 N  
ATOM      8  CE1 HIS    31      22.096  11.479  45.905  1.00                 C  
ATOM      9  CD2 HIS    31      21.935  11.954  43.846  1.00                 C  
ATOM     10  NE2 HIS    31      22.792  11.628  44.795  1.00                 N  
ATOM     11  N   GLY    32      16.045  11.574  44.529  1.00                 N  
ATOM     12  CA  GLY    32      14.664  11.983  44.381  1.00                 C  
ATOM     13  C   GLY    32      13.971  11.786  45.703  1.00                 C  
ATOM     14  O   GLY    32      14.538  11.212  46.650  1.00                 O  
ATOM     15  N   ARG    33      12.728  12.261  45.784  1.00                 N  
ATOM     16  CA  ARG    33      11.976  12.135  47.013  1.00                 C  
ATOM     17  C   ARG    33      10.483  12.032  46.757  1.00                 C  
ATOM     18  O   ARG    33       9.972  12.529  45.754  1.00                 O  
ATOM     19  CB  ARG    33      12.258  13.321  47.938  1.00                 C  
ATOM     20  CD  ARG    33      12.222  15.805  48.292  1.00                 C  
ATOM     21  NE  ARG    33      11.718  17.093  47.820  1.00                 N  
ATOM     22  CG  ARG    33      11.794  14.660  47.389  1.00                 C  
ATOM     23  CZ  ARG    33      12.349  17.865  46.942  1.00                 C  
ATOM     24  NH1 ARG    33      11.815  19.020  46.570  1.00                 N  
ATOM     25  NH2 ARG    33      13.513  17.480  46.437  1.00                 N  
ATOM     26  N   LEU    34       9.825  11.379  47.704  1.00                 N  
ATOM     27  CA  LEU    34       8.361  11.313  47.745  1.00                 C  
ATOM     28  C   LEU    34       7.854  12.693  48.152  1.00                 C  
ATOM     29  O   LEU    34       8.088  13.174  49.271  1.00                 O  
ATOM     30  CB  LEU    34       7.901  10.223  48.714  1.00                 C  
ATOM     31  CG  LEU    34       6.389  10.018  48.837  1.00                 C  
ATOM     32  CD1 LEU    34       5.804   9.531  47.520  1.00                 C  
ATOM     33  CD2 LEU    34       6.068   9.037  49.954  1.00                 C  
ATOM     34  N   LEU    35       7.192  13.355  47.202  1.00                 N  
ATOM     35  CA  LEU    35       6.817  14.756  47.299  1.00                 C  
ATOM     36  C   LEU    35       5.348  14.978  47.612  1.00                 C  
ATOM     37  O   LEU    35       5.023  15.875  48.387  1.00                 O  
ATOM     38  CB  LEU    35       7.156  15.492  46.001  1.00                 C  
ATOM     39  CG  LEU    35       6.836  16.988  45.968  1.00                 C  
ATOM     40  CD1 LEU    35       7.606  17.727  47.052  1.00                 C  
ATOM     41  CD2 LEU    35       7.154  17.575  44.601  1.00                 C  
ATOM     42  N   ASP    36       4.470  14.181  47.019  1.00                 N  
ATOM     43  CA  ASP    36       3.041  14.215  47.333  1.00                 C  
ATOM     44  C   ASP    36       2.603  12.771  47.591  1.00                 C  
ATOM     45  O   ASP    36       2.666  11.980  46.663  1.00                 O  
ATOM     46  CB  ASP    36       2.256  14.862  46.190  1.00                 C  
ATOM     47  CG  ASP    36       0.776  14.984  46.495  1.00                 C  
ATOM     48  OD1 ASP    36       0.376  14.660  47.632  1.00                 O  
ATOM     49  OD2 ASP    36       0.017  15.403  45.596  1.00                 O  
ATOM     50  N   PRO    37       2.185  12.418  48.808  1.00                 N  
ATOM     51  CA  PRO    37       2.268  13.203  50.024  1.00                 C  
ATOM     52  C   PRO    37       3.731  13.446  50.383  1.00                 C  
ATOM     53  O   PRO    37       4.575  12.638  50.068  1.00                 O  
ATOM     54  CB  PRO    37       1.554  12.343  51.069  1.00                 C  
ATOM     55  CD  PRO    37       1.593  11.086  49.033  1.00                 C  
ATOM     56  CG  PRO    37       1.636  10.955  50.530  1.00                 C  
ATOM     57  N   PRO    38       4.035  14.533  51.093  1.00                 N  
ATOM     58  CA  PRO    38       5.442  14.844  51.366  1.00                 C  
ATOM     59  C   PRO    38       6.016  13.944  52.418  1.00                 C  
ATOM     60  O   PRO    38       5.500  13.853  53.549  1.00                 O  
ATOM     61  CB  PRO    38       5.415  16.300  51.837  1.00                 C  
ATOM     62  CD  PRO    38       3.140  15.611  51.554  1.00                 C  
ATOM     63  CG  PRO    38       4.038  16.492  52.377  1.00                 C  
ATOM     64  N   SER    39       7.171  13.337  52.099  1.00                 N  
ATOM     65  CA  SER    39       7.851  12.493  53.089  1.00                 C  
ATOM     66  C   SER    39       8.507  13.351  54.156  1.00                 C  
ATOM     67  O   SER    39       8.683  14.565  54.006  1.00                 O  
ATOM     68  CB  SER    39       8.890  11.600  52.408  1.00                 C  
ATOM     69  OG  SER    39       9.974  12.365  51.911  1.00                 O  
ATOM     70  N   ARG    40       8.876  12.699  55.251  1.00                 N  
ATOM     71  CA  ARG    40       9.314  13.375  56.465  1.00                 C  
ATOM     72  C   ARG    40      10.437  14.395  56.280  1.00                 C  
ATOM     73  O   ARG    40      10.370  15.501  56.791  1.00                 O  
ATOM     74  CB  ARG    40       9.778  12.356  57.508  1.00                 C  
ATOM     75  CD  ARG    40       7.732  12.294  58.960  1.00                 C  
ATOM     76  NE  ARG    40       6.693  11.460  59.560  1.00                 N  
ATOM     77  CG  ARG    40       8.663  11.489  58.067  1.00                 C  
ATOM     78  CZ  ARG    40       5.630  11.937  60.200  1.00                 C  
ATOM     79  NH1 ARG    40       4.737  11.103  60.715  1.00                 N  
ATOM     80  NH2 ARG    40       5.463  13.246  60.325  1.00                 N  
ATOM     81  N   SER    41      11.474  14.016  55.529  1.00                 N  
ATOM     82  CA  SER    41      12.600  14.900  55.263  1.00                 C  
ATOM     83  C   SER    41      12.327  15.984  54.232  1.00                 C  
ATOM     84  O   SER    41      13.194  16.818  54.030  1.00                 O  
ATOM     85  CB  SER    41      13.815  14.095  54.797  1.00                 C  
ATOM     86  OG  SER    41      13.573  13.489  53.539  1.00                 O  
ATOM     87  N   SER    42      11.137  15.984  53.640  1.00                 N  
ATOM     88  CA  SER    42      10.753  16.968  52.653  1.00                 C  
ATOM     89  C   SER    42       9.643  17.889  53.135  1.00                 C  
ATOM     90  O   SER    42       9.278  18.825  52.430  1.00                 O  
ATOM     91  CB  SER    42      10.309  16.284  51.359  1.00                 C  
ATOM     92  OG  SER    42       9.152  15.493  51.571  1.00                 O  
ATOM     93  N   MET    43       9.118  17.653  54.343  1.00                 N  
ATOM     94  CA  MET    43       7.978  18.433  54.840  1.00                 C  
ATOM     95  C   MET    43       8.305  19.908  54.985  1.00                 C  
ATOM     96  O   MET    43       7.449  20.778  54.761  1.00                 O  
ATOM     97  CB  MET    43       7.500  17.885  56.186  1.00                 C  
ATOM     98  SD  MET    43       6.384  15.862  57.716  1.00                 S  
ATOM     99  CE  MET    43       5.038  16.957  58.162  1.00                 C  
ATOM    100  CG  MET    43       6.837  16.519  56.100  1.00                 C  
ATOM    101  N   TRP    44       9.567  20.216  55.282  1.00                 N  
ATOM    102  CA  TRP    44      10.007  21.606  55.314  1.00                 C  
ATOM    103  C   TRP    44       9.684  22.343  54.034  1.00                 C  
ATOM    104  O   TRP    44       9.441  23.550  54.049  1.00                 O  
ATOM    105  CB  TRP    44      11.512  21.686  55.579  1.00                 C  
ATOM    106  CG  TRP    44      12.347  21.125  54.470  1.00                 C  
ATOM    107  CD1 TRP    44      12.798  19.842  54.351  1.00                 C  
ATOM    108  NE1 TRP    44      13.534  19.703  53.199  1.00                 N  
ATOM    109  CD2 TRP    44      12.832  21.830  53.320  1.00                 C  
ATOM    110  CE2 TRP    44      13.568  20.912  52.549  1.00                 C  
ATOM    111  CH2 TRP    44      14.055  22.562  50.933  1.00                 C  
ATOM    112  CZ2 TRP    44      14.186  21.268  51.351  1.00                 C  
ATOM    113  CE3 TRP    44      12.715  23.147  52.868  1.00                 C  
ATOM    114  CZ3 TRP    44      13.329  23.496  51.680  1.00                 C  
ATOM    115  N   ARG    45       9.707  21.677  52.893  1.00                 N  
ATOM    116  CA  ARG    45       9.480  22.334  51.620  1.00                 C  
ATOM    117  C   ARG    45       8.080  22.890  51.535  1.00                 C  
ATOM    118  O   ARG    45       7.851  23.875  50.841  1.00                 O  
ATOM    119  CB  ARG    45       9.730  21.363  50.464  1.00                 C  
ATOM    120  CD  ARG    45      11.367  20.038  49.099  1.00                 C  
ATOM    121  NE  ARG    45      12.753  19.599  48.956  1.00                 N  
ATOM    122  CG  ARG    45      11.191  20.991  50.270  1.00                 C  
ATOM    123  CZ  ARG    45      13.689  20.280  48.302  1.00                 C  
ATOM    124  NH1 ARG    45      14.923  19.802  48.223  1.00                 N  
ATOM    125  NH2 ARG    45      13.388  21.437  47.728  1.00                 N  
ATOM    126  N   TYR    46       7.146  22.240  52.207  1.00                 N  
ATOM    127  CA  TYR    46       5.767  22.687  52.224  1.00                 C  
ATOM    128  C   TYR    46       5.446  23.598  53.399  1.00                 C  
ATOM    129  O   TYR    46       4.285  23.948  53.596  1.00                 O  
ATOM    130  CB  TYR    46       4.816  21.489  52.251  1.00                 C  
ATOM    131  CG  TYR    46       4.842  20.658  50.988  1.00                 C  
ATOM    132  OH  TYR    46       4.922  18.362  47.522  1.00                 O  
ATOM    133  CZ  TYR    46       4.894  19.123  48.668  1.00                 C  
ATOM    134  CD1 TYR    46       5.530  19.453  50.943  1.00                 C  
ATOM    135  CE1 TYR    46       5.559  18.687  49.793  1.00                 C  
ATOM    136  CD2 TYR    46       4.177  21.082  49.844  1.00                 C  
ATOM    137  CE2 TYR    46       4.195  20.329  48.685  1.00                 C  
ATOM    138  N   GLY    47       6.451  24.005  54.158  1.00                 N  
ATOM    139  CA  GLY    47       6.213  24.924  55.237  1.00                 C  
ATOM    140  C   GLY    47       5.828  24.304  56.555  1.00                 C  
ATOM    141  O   GLY    47       5.489  25.029  57.484  1.00                 O  
ATOM    142  N   PHE    48       5.864  22.966  56.668  1.00                 N  
ATOM    143  CA  PHE    48       5.643  22.334  57.941  1.00                 C  
ATOM    144  C   PHE    48       6.749  22.681  58.926  1.00                 C  
ATOM    145  O   PHE    48       7.909  22.883  58.554  1.00                 O  
ATOM    146  CB  PHE    48       5.545  20.816  57.776  1.00                 C  
ATOM    147  CG  PHE    48       4.275  20.359  57.116  1.00                 C  
ATOM    148  CZ  PHE    48       1.922  19.514  55.902  1.00                 C  
ATOM    149  CD1 PHE    48       4.266  19.983  55.784  1.00                 C  
ATOM    150  CE1 PHE    48       3.098  19.563  55.178  1.00                 C  
ATOM    151  CD2 PHE    48       3.090  20.304  57.828  1.00                 C  
ATOM    152  CE2 PHE    48       1.922  19.884  57.221  1.00                 C  
ATOM    153  N   ASN    49       6.424  22.616  60.201  1.00                 N  
ATOM    154  CA  ASN    49       7.372  22.779  61.285  1.00                 C  
ATOM    155  C   ASN    49       8.083  21.456  61.582  1.00                 C  
ATOM    156  O   ASN    49       7.875  20.801  62.620  1.00                 O  
ATOM    157  CB  ASN    49       6.670  23.314  62.535  1.00                 C  
ATOM    158  CG  ASN    49       7.645  23.718  63.623  1.00                 C  
ATOM    159  OD1 ASN    49       8.821  23.966  63.356  1.00                 O  
ATOM    160  ND2 ASN    49       7.159  23.784  64.857  1.00                 N  
ATOM    161  N   ASN    50       8.914  21.073  60.642  1.00                 N  
ATOM    162  CA  ASN    50       9.758  19.879  60.753  1.00                 C  
ATOM    163  C   ASN    50      11.149  20.406  60.335  1.00                 C  
ATOM    164  O   ASN    50      11.263  21.167  59.364  1.00                 O  
ATOM    165  CB  ASN    50       9.205  18.749  59.882  1.00                 C  
ATOM    166  CG  ASN    50       7.843  18.270  60.345  1.00                 C  
ATOM    167  OD1 ASN    50       7.740  17.461  61.267  1.00                 O  
ATOM    168  ND2 ASN    50       6.792  18.769  59.705  1.00                 N  
ATOM    169  N   PRO    51      12.225  19.938  60.973  1.00                 N  
ATOM    170  CA  PRO    51      13.564  20.396  60.543  1.00                 C  
ATOM    171  C   PRO    51      13.800  20.148  59.064  1.00                 C  
ATOM    172  O   PRO    51      13.364  19.113  58.521  1.00                 O  
ATOM    173  CB  PRO    51      14.529  19.576  61.402  1.00                 C  
ATOM    174  CD  PRO    51      12.330  18.969  62.127  1.00                 C  
ATOM    175  CG  PRO    51      13.734  19.207  62.609  1.00                 C  
ATOM    176  N   ALA    52      14.516  21.072  58.399  1.00                 N  
ATOM    177  CA  ALA    52      14.778  20.884  56.981  1.00                 C  
ATOM    178  C   ALA    52      15.882  19.874  56.762  1.00                 C  
ATOM    179  O   ALA    52      16.823  19.796  57.524  1.00                 O  
ATOM    180  CB  ALA    52      15.142  22.209  56.329  1.00                 C  
ATOM    181  N   ASN    53      15.776  19.140  55.669  1.00                 N  
ATOM    182  CA  ASN    53      16.824  18.274  55.160  1.00                 C  
ATOM    183  C   ASN    53      17.043  18.705  53.713  1.00                 C  
ATOM    184  O   ASN    53      16.269  18.379  52.820  1.00                 O  
ATOM    185  CB  ASN    53      16.424  16.805  55.308  1.00                 C  
ATOM    186  CG  ASN    53      17.523  15.855  54.875  1.00                 C  
ATOM    187  OD1 ASN    53      18.611  16.284  54.490  1.00                 O  
ATOM    188  ND2 ASN    53      17.242  14.559  54.937  1.00                 N  
ATOM    189  N   TYR    54      18.142  19.431  53.491  1.00                 N  
ATOM    190  CA  TYR    54      18.453  19.912  52.156  1.00                 C  
ATOM    191  C   TYR    54      18.964  18.811  51.252  1.00                 C  
ATOM    192  O   TYR    54      18.977  18.992  50.034  1.00                 O  
ATOM    193  CB  TYR    54      19.487  21.038  52.220  1.00                 C  
ATOM    194  CG  TYR    54      18.952  22.328  52.801  1.00                 C  
ATOM    195  OH  TYR    54      17.491  25.870  54.415  1.00                 O  
ATOM    196  CZ  TYR    54      17.974  24.698  53.880  1.00                 C  
ATOM    197  CD1 TYR    54      19.229  22.684  54.115  1.00                 C  
ATOM    198  CE1 TYR    54      18.745  23.860  54.655  1.00                 C  
ATOM    199  CD2 TYR    54      18.173  23.185  52.035  1.00                 C  
ATOM    200  CE2 TYR    54      17.681  24.365  52.558  1.00                 C  
ATOM    201  N   ASP    55      19.314  17.659  51.849  1.00                 N  
ATOM    202  CA  ASP    55      19.677  16.453  51.149  1.00                 C  
ATOM    203  C   ASP    55      18.537  15.437  51.150  1.00                 C  
ATOM    204  O   ASP    55      18.773  14.217  51.191  1.00                 O  
ATOM    205  CB  ASP    55      20.928  15.829  51.770  1.00                 C  
ATOM    206  CG  ASP    55      22.164  16.686  51.578  1.00                 C  
ATOM    207  OD1 ASP    55      22.315  17.273  50.485  1.00                 O  
ATOM    208  OD2 ASP    55      22.981  16.771  52.519  1.00                 O  
ATOM    209  N   ASP    56      17.301  15.943  51.087  1.00                 N  
ATOM    210  CA  ASP    56      16.144  15.053  51.089  1.00                 C  
ATOM    211  C   ASP    56      16.004  14.187  49.872  1.00                 C  
ATOM    212  O   ASP    56      15.290  13.211  49.934  1.00                 O  
ATOM    213  CB  ASP    56      14.851  15.856  51.245  1.00                 C  
ATOM    214  CG  ASP    56      14.621  16.820  50.098  1.00                 C  
ATOM    215  OD1 ASP    56      15.433  16.817  49.148  1.00                 O  
ATOM    216  OD2 ASP    56      13.630  17.578  50.149  1.00                 O  
ATOM    217  N   ASN    57      16.718  14.478  48.799  1.00                 N  
ATOM    218  CA  ASN    57      16.759  13.609  47.639  1.00                 C  
ATOM    219  C   ASN    57      17.751  12.453  47.780  1.00                 C  
ATOM    220  O   ASN    57      17.822  11.584  46.910  1.00                 O  
ATOM    221  CB  ASN    57      17.091  14.412  46.380  1.00                 C  
ATOM    222  CG  ASN    57      15.956  15.320  45.951  1.00                 C  
ATOM    223  OD1 ASN    57      14.790  15.051  46.241  1.00                 O  
ATOM    224  ND2 ASN    57      16.294  16.401  45.257  1.00                 N  
ATOM    225  N   GLN    58      18.486  12.436  48.907  1.00                 N  
ATOM    226  CA  GLN    58      19.591  11.481  49.077  1.00                 C  
ATOM    227  C   GLN    58      19.415  10.450  50.164  1.00                 C  
ATOM    228  O   GLN    58      20.410  10.020  50.736  1.00                 O  
ATOM    229  CB  GLN    58      20.900  12.221  49.358  1.00                 C  
ATOM    230  CD  GLN    58      22.665  13.828  48.532  1.00                 C  
ATOM    231  CG  GLN    58      21.361  13.120  48.222  1.00                 C  
ATOM    232  OE1 GLN    58      23.586  13.236  49.094  1.00                 O  
ATOM    233  NE2 GLN    58      22.747  15.102  48.166  1.00                 N  
ATOM    234  N   MET    59      18.187   9.972  50.403  1.00                 N  
ATOM    235  CA  MET    59      17.960   8.922  51.400  1.00                 C  
ATOM    236  C   MET    59      18.179   7.555  50.770  1.00                 C  
ATOM    237  O   MET    59      17.274   6.763  50.573  1.00                 O  
ATOM    238  CB  MET    59      16.549   9.031  51.981  1.00                 C  
ATOM    239  SD  MET    59      14.674  10.339  53.547  1.00                 S  
ATOM    240  CE  MET    59      13.601  10.435  52.117  1.00                 C  
ATOM    241  CG  MET    59      16.295  10.314  52.756  1.00                 C  
ATOM    242  N   TYR    60      19.443   7.306  50.478  1.00                 N  
ATOM    243  CA  TYR    60      19.906   6.122  49.747  1.00                 C  
ATOM    244  C   TYR    60      20.514   5.100  50.655  1.00                 C  
ATOM    245  O   TYR    60      21.552   4.483  50.362  1.00                 O  
ATOM    246  CB  TYR    60      20.920   6.518  48.672  1.00                 C  
ATOM    247  CG  TYR    60      22.138   7.233  49.213  1.00                 C  
ATOM    248  OH  TYR    60      25.491   9.185  50.709  1.00                 O  
ATOM    249  CZ  TYR    60      24.381   8.540  50.213  1.00                 C  
ATOM    250  CD1 TYR    60      22.992   6.604  50.110  1.00                 C  
ATOM    251  CE1 TYR    60      24.107   7.249  50.610  1.00                 C  
ATOM    252  CD2 TYR    60      22.430   8.534  48.825  1.00                 C  
ATOM    253  CE2 TYR    60      23.541   9.195  49.314  1.00                 C  
ATOM    254  N   CYS    61      19.879   4.900  51.796  1.00                 N  
ATOM    255  CA  CYS    61      20.251   3.815  52.698  1.00                 C  
ATOM    256  C   CYS    61      21.680   3.964  53.227  1.00                 C  
ATOM    257  O   CYS    61      22.367   2.989  53.539  1.00                 O  
ATOM    258  CB  CYS    61      20.106   2.462  51.998  1.00                 C  
ATOM    259  SG  CYS    61      18.430   2.093  51.428  1.00                 S  
ATOM    260  N   GLY    62      22.123   5.218  53.350  1.00                 N  
ATOM    261  CA  GLY    62      23.473   5.519  53.817  1.00                 C  
ATOM    262  C   GLY    62      24.530   5.570  52.756  1.00                 C  
ATOM    263  O   GLY    62      25.693   5.843  53.114  1.00                 O  
ATOM    264  N   GLY    63      24.145   5.307  51.496  1.00                 N  
ATOM    265  CA  GLY    63      24.975   5.209  50.273  1.00                 C  
ATOM    266  C   GLY    63      25.203   3.734  49.980  1.00                 C  
ATOM    267  O   GLY    63      25.112   2.874  50.875  1.00                 O  
ATOM    268  N   VAL    64      25.486   3.451  48.712  1.00                 N  
ATOM    269  CA  VAL    64      25.599   2.079  48.270  1.00                 C  
ATOM    270  C   VAL    64      26.597   1.293  49.114  1.00                 C  
ATOM    271  O   VAL    64      26.302   0.186  49.555  1.00                 O  
ATOM    272  CB  VAL    64      26.006   1.995  46.787  1.00                 C  
ATOM    273  CG1 VAL    64      26.331   0.560  46.404  1.00                 C  
ATOM    274  CG2 VAL    64      24.902   2.551  45.900  1.00                 C  
ATOM    275  N   GLN    65      27.816   1.811  49.259  1.00                 N  
ATOM    276  CA  GLN    65      28.819   1.014  49.945  1.00                 C  
ATOM    277  C   GLN    65      28.504   0.821  51.419  1.00                 C  
ATOM    278  O   GLN    65      28.794  -0.228  51.997  1.00                 O  
ATOM    279  CB  GLN    65      30.201   1.655  49.804  1.00                 C  
ATOM    280  CD  GLN    65      32.113   2.294  48.282  1.00                 C  
ATOM    281  CG  GLN    65      30.764   1.613  48.392  1.00                 C  
ATOM    282  OE1 GLN    65      32.273   3.445  48.689  1.00                 O  
ATOM    283  NE2 GLN    65      33.090   1.584  47.731  1.00                 N  
ATOM    284  N   VAL    66      27.900   1.829  52.028  1.00                 N  
ATOM    285  CA  VAL    66      27.481   1.649  53.418  1.00                 C  
ATOM    286  C   VAL    66      26.404   0.557  53.493  1.00                 C  
ATOM    287  O   VAL    66      26.489  -0.337  54.336  1.00                 O  
ATOM    288  CB  VAL    66      26.962   2.965  54.026  1.00                 C  
ATOM    289  CG1 VAL    66      26.334   2.712  55.388  1.00                 C  
ATOM    290  CG2 VAL    66      28.088   3.982  54.135  1.00                 C  
ATOM    291  N   GLN    67      25.408   0.619  52.624  1.00                 N  
ATOM    292  CA  GLN    67      24.378  -0.406  52.630  1.00                 C  
ATOM    293  C   GLN    67      24.962  -1.798  52.438  1.00                 C  
ATOM    294  O   GLN    67      24.641  -2.711  53.189  1.00                 O  
ATOM    295  CB  GLN    67      23.340  -0.129  51.541  1.00                 C  
ATOM    296  CD  GLN    67      21.196  -0.831  50.405  1.00                 C  
ATOM    297  CG  GLN    67      22.203  -1.136  51.496  1.00                 C  
ATOM    298  OE1 GLN    67      21.455  -0.017  49.519  1.00                 O  
ATOM    299  NE2 GLN    67      20.042  -1.485  50.466  1.00                 N  
ATOM    300  N   TYR    68      25.754  -1.960  51.377  1.00                 N  
ATOM    301  CA  TYR    68      26.116  -3.307  50.890  1.00                 C  
ATOM    302  C   TYR    68      27.437  -3.856  51.428  1.00                 C  
ATOM    303  O   TYR    68      27.611  -5.070  51.472  1.00                 O  
ATOM    304  CB  TYR    68      26.187  -3.323  49.362  1.00                 C  
ATOM    305  CG  TYR    68      26.523  -4.677  48.778  1.00                 C  
ATOM    306  OH  TYR    68      27.430  -8.405  47.176  1.00                 O  
ATOM    307  CZ  TYR    68      27.131  -7.171  47.706  1.00                 C  
ATOM    308  CD1 TYR    68      25.555  -5.669  48.680  1.00                 C  
ATOM    309  CE1 TYR    68      25.853  -6.909  48.149  1.00                 C  
ATOM    310  CD2 TYR    68      27.806  -4.959  48.327  1.00                 C  
ATOM    311  CE2 TYR    68      28.122  -6.193  47.792  1.00                 C  
ATOM    312  N   GLU    69      28.349  -2.962  51.814  1.00                 N  
ATOM    313  CA  GLU    69      29.646  -3.378  52.379  1.00                 C  
ATOM    314  C   GLU    69      29.592  -3.307  53.903  1.00                 C  
ATOM    315  O   GLU    69      29.943  -4.269  54.565  1.00                 O  
ATOM    316  CB  GLU    69      30.774  -2.500  51.834  1.00                 C  
ATOM    317  CD  GLU    69      32.135  -1.768  49.836  1.00                 C  
ATOM    318  CG  GLU    69      31.045  -2.688  50.350  1.00                 C  
ATOM    319  OE1 GLU    69      32.905  -1.239  50.664  1.00                 O  
ATOM    320  OE2 GLU    69      32.218  -1.577  48.604  1.00                 O  
ATOM    321  N   GLN    70      29.126  -2.203  54.481  1.00                 N  
ATOM    322  CA  GLN    70      29.087  -2.109  55.934  1.00                 C  
ATOM    323  C   GLN    70      27.919  -2.889  56.507  1.00                 C  
ATOM    324  O   GLN    70      28.069  -3.581  57.495  1.00                 O  
ATOM    325  CB  GLN    70      29.004  -0.646  56.374  1.00                 C  
ATOM    326  CD  GLN    70      30.121   1.617  56.486  1.00                 C  
ATOM    327  CG  GLN    70      30.262   0.159  56.094  1.00                 C  
ATOM    328  OE1 GLN    70      29.093   2.028  57.024  1.00                 O  
ATOM    329  NE2 GLN    70      31.156   2.403  56.217  1.00                 N  
ATOM    330  N   ASN    71      26.736  -2.751  55.910  1.00                 N  
ATOM    331  CA  ASN    71      25.481  -3.173  56.535  1.00                 C  
ATOM    332  C   ASN    71      24.809  -4.401  55.943  1.00                 C  
ATOM    333  O   ASN    71      23.647  -4.677  56.199  1.00                 O  
ATOM    334  CB  ASN    71      24.462  -2.032  56.515  1.00                 C  
ATOM    335  CG  ASN    71      24.854  -0.884  57.425  1.00                 C  
ATOM    336  OD1 ASN    71      25.262  -1.097  58.567  1.00                 O  
ATOM    337  ND2 ASN    71      24.733   0.338  56.920  1.00                 N  
ATOM    338  N   GLY    72      25.545  -5.165  55.143  1.00                 N  
ATOM    339  CA  GLY    72      25.029  -6.463  54.703  1.00                 C  
ATOM    340  C   GLY    72      23.788  -6.381  53.832  1.00                 C  
ATOM    341  O   GLY    72      23.016  -7.339  53.753  1.00                 O  
ATOM    342  N   GLY    73      23.604  -5.255  53.146  1.00                 N  
ATOM    343  CA  GLY    73      22.432  -5.038  52.295  1.00                 C  
ATOM    344  C   GLY    73      21.231  -4.410  52.984  1.00                 C  
ATOM    345  O   GLY    73      20.240  -4.100  52.338  1.00                 O  
ATOM    346  N   LYS    74      21.313  -4.214  54.294  1.00                 N  
ATOM    347  CA  LYS    74      20.186  -3.707  55.065  1.00                 C  
ATOM    348  C   LYS    74      20.094  -2.197  54.932  1.00                 C  
ATOM    349  O   LYS    74      21.072  -1.495  54.733  1.00                 O  
ATOM    350  CB  LYS    74      20.318  -4.109  56.535  1.00                 C  
ATOM    351  CD  LYS    74      20.310  -5.929  58.264  1.00                 C  
ATOM    352  CE  LYS    74      20.205  -7.425  58.510  1.00                 C  
ATOM    353  CG  LYS    74      20.206  -5.605  56.782  1.00                 C  
ATOM    354  NZ  LYS    74      20.324  -7.760  59.956  1.00                 N  
ATOM    355  N   CYS    75      18.870  -1.707  55.105  1.00                 N  
ATOM    356  CA  CYS    75      18.540  -0.297  55.036  1.00                 C  
ATOM    357  C   CYS    75      17.560   0.037  56.148  1.00                 C  
ATOM    358  O   CYS    75      16.744  -0.808  56.497  1.00                 O  
ATOM    359  CB  CYS    75      17.960   0.051  53.664  1.00                 C  
ATOM    360  SG  CYS    75      17.594   1.806  53.431  1.00                 S  
ATOM    361  N   GLY    76      17.605   1.250  56.667  1.00                 N  
ATOM    362  CA  GLY    76      16.546   1.696  57.548  1.00                 C  
ATOM    363  C   GLY    76      15.204   1.675  56.822  1.00                 C  
ATOM    364  O   GLY    76      15.142   1.889  55.627  1.00                 O  
ATOM    365  N   VAL    77      14.127   1.521  57.603  1.00                 N  
ATOM    366  CA  VAL    77      12.758   1.516  57.088  1.00                 C  
ATOM    367  C   VAL    77      12.425   2.750  56.266  1.00                 C  
ATOM    368  O   VAL    77      11.579   2.702  55.373  1.00                 O  
ATOM    369  CB  VAL    77      11.728   1.390  58.225  1.00                 C  
ATOM    370  CG1 VAL    77      10.318   1.594  57.692  1.00                 C  
ATOM    371  CG2 VAL    77      11.852   0.036  58.909  1.00                 C  
ATOM    372  N   CYS    78      13.055   3.868  56.600  1.00                 N  
ATOM    373  CA  CYS    78      12.724   5.141  55.993  1.00                 C  
ATOM    374  C   CYS    78      13.935   5.777  55.298  1.00                 C  
ATOM    375  O   CYS    78      13.981   6.986  55.122  1.00                 O  
ATOM    376  CB  CYS    78      12.168   6.106  57.042  1.00                 C  
ATOM    377  SG  CYS    78      10.605   5.582  57.785  1.00                 S  
ATOM    378  N   GLY    79      14.888   4.930  54.903  1.00                 N  
ATOM    379  CA  GLY    79      15.978   5.347  54.006  1.00                 C  
ATOM    380  C   GLY    79      17.255   5.738  54.701  1.00                 C  
ATOM    381  O   GLY    79      18.202   6.092  54.011  1.00                 O  
ATOM    382  N   ASP    80      17.287   5.702  56.024  1.00                 N  
ATOM    383  CA  ASP    80      18.499   6.033  56.776  1.00                 C  
ATOM    384  C   ASP    80      19.472   4.850  56.721  1.00                 C  
ATOM    385  O   ASP    80      19.086   3.694  56.573  1.00                 O  
ATOM    386  CB  ASP    80      18.151   6.390  58.223  1.00                 C  
ATOM    387  CG  ASP    80      17.421   7.713  58.337  1.00                 C  
ATOM    388  OD1 ASP    80      17.400   8.468  57.342  1.00                 O  
ATOM    389  OD2 ASP    80      16.870   7.996  59.421  1.00                 O  
ATOM    390  N   PRO    81      20.741   5.179  56.966  1.00                 N  
ATOM    391  CA  PRO    81      21.788   4.173  57.230  1.00                 C  
ATOM    392  C   PRO    81      21.295   3.194  58.299  1.00                 C  
ATOM    393  O   PRO    81      20.983   3.617  59.425  1.00                 O  
ATOM    394  CB  PRO    81      22.983   5.000  57.709  1.00                 C  
ATOM    395  CD  PRO    81      21.325   6.606  57.077  1.00                 C  
ATOM    396  CG  PRO    81      22.802   6.330  57.058  1.00                 C  
ATOM    397  N   TRP    82      21.288   1.908  57.976  1.00                 N  
ATOM    398  CA  TRP    82      20.819   0.875  58.888  1.00                 C  
ATOM    399  C   TRP    82      21.592   0.889  60.209  1.00                 C  
ATOM    400  O   TRP    82      21.050   0.510  61.253  1.00                 O  
ATOM    401  CB  TRP    82      20.933  -0.505  58.238  1.00                 C  
ATOM    402  CG  TRP    82      20.432  -1.620  59.105  1.00                 C  
ATOM    403  CD1 TRP    82      19.147  -2.070  59.200  1.00                 C  
ATOM    404  NE1 TRP    82      19.073  -3.106  60.099  1.00                 N  
ATOM    405  CD2 TRP    82      21.208  -2.425  60.001  1.00                 C  
ATOM    406  CE2 TRP    82      20.327  -3.342  60.604  1.00                 C  
ATOM    407  CH2 TRP    82      22.082  -4.296  61.863  1.00                 C  
ATOM    408  CZ2 TRP    82      20.755  -4.284  61.538  1.00                 C  
ATOM    409  CE3 TRP    82      22.560  -2.460  60.352  1.00                 C  
ATOM    410  CZ3 TRP    82      22.980  -3.396  61.279  1.00                 C  
ATOM    411  N   ASN    83      22.871   1.272  60.184  1.00                 N  
ATOM    412  CA  ASN    83      23.675   1.210  61.397  1.00                 C  
ATOM    413  C   ASN    83      23.310   2.263  62.434  1.00                 C  
ATOM    414  O   ASN    83      23.746   2.202  63.564  1.00                 O  
ATOM    415  CB  ASN    83      25.162   1.334  61.061  1.00                 C  
ATOM    416  CG  ASN    83      25.514   2.681  60.461  1.00                 C  
ATOM    417  OD1 ASN    83      24.937   3.093  59.455  1.00                 O  
ATOM    418  ND2 ASN    83      26.465   3.372  61.080  1.00                 N  
ATOM    419  N   GLY    84      22.491   3.240  62.065  1.00                 N  
ATOM    420  CA  GLY    84      22.013   4.214  63.039  1.00                 C  
ATOM    421  C   GLY    84      20.985   3.545  63.956  1.00                 C  
ATOM    422  O   GLY    84      20.207   2.713  63.514  1.00                 O  
ATOM    423  N   PRO    85      20.968   3.913  65.243  1.00                 N  
ATOM    424  CA  PRO    85      20.013   3.279  66.164  1.00                 C  
ATOM    425  C   PRO    85      18.576   3.732  65.912  1.00                 C  
ATOM    426  O   PRO    85      18.337   4.877  65.517  1.00                 O  
ATOM    427  CB  PRO    85      20.490   3.716  67.550  1.00                 C  
ATOM    428  CD  PRO    85      22.016   4.670  65.972  1.00                 C  
ATOM    429  CG  PRO    85      21.922   4.085  67.353  1.00                 C  
ATOM    430  N   ARG    86      17.670   3.412  66.832  1.00                 N  
ATOM    431  CA  ARG    86      16.274   3.799  66.654  1.00                 C  
ATOM    432  C   ARG    86      16.087   5.325  66.606  1.00                 C  
ATOM    433  O   ARG    86      15.026   5.842  66.246  1.00                 O  
ATOM    434  CB  ARG    86      15.410   3.218  67.775  1.00                 C  
ATOM    435  CD  ARG    86      14.886   3.112  70.227  1.00                 C  
ATOM    436  NE  ARG    86      15.069   3.734  71.537  1.00                 N  
ATOM    437  CG  ARG    86      15.684   3.819  69.144  1.00                 C  
ATOM    438  CZ  ARG    86      16.087   3.475  72.351  1.00                 C  
ATOM    439  NH1 ARG    86      16.171   4.089  73.523  1.00                 N  
ATOM    440  NH2 ARG    86      17.018   2.603  71.991  1.00                 N  
ATOM    441  N   PRO    87      17.140   6.057  66.977  1.00                 N  
ATOM    442  CA  PRO    87      17.134   7.517  66.950  1.00                 C  
ATOM    443  C   PRO    87      16.786   8.056  65.549  1.00                 C  
ATOM    444  O   PRO    87      16.384   9.210  65.381  1.00                 O  
ATOM    445  CB  PRO    87      18.558   7.901  67.356  1.00                 C  
ATOM    446  CD  PRO    87      18.451   5.513  67.486  1.00                 C  
ATOM    447  CG  PRO    87      19.054   6.728  68.134  1.00                 C  
ATOM    448  N   HIS    88      16.940   7.215  64.528  1.00                 N  
ATOM    449  CA  HIS    88      16.623   7.603  63.154  1.00                 C  
ATOM    450  C   HIS    88      15.295   6.960  62.756  1.00                 C  
ATOM    451  O   HIS    88      15.092   6.546  61.612  1.00                 O  
ATOM    452  CB  HIS    88      17.750   7.187  62.206  1.00                 C  
ATOM    453  CG  HIS    88      19.050   7.878  62.473  1.00                 C  
ATOM    454  ND1 HIS    88      19.918   7.476  63.464  1.00                 N  
ATOM    455  CE1 HIS    88      20.992   8.285  63.461  1.00                 C  
ATOM    456  CD2 HIS    88      19.757   9.016  61.902  1.00                 C  
ATOM    457  NE2 HIS    88      20.903   9.211  62.526  1.00                 N  
ATOM    458  N   GLU    89      14.368   6.871  63.709  1.00                 N  
ATOM    459  CA  GLU    89      13.079   6.250  63.460  1.00                 C  
ATOM    460  C   GLU    89      12.085   7.015  62.608  1.00                 C  
ATOM    461  O   GLU    89      12.325   8.143  62.169  1.00                 O  
ATOM    462  CB  GLU    89      12.371   5.938  64.780  1.00                 C  
ATOM    463  CD  GLU    89      11.181   3.832  64.050  1.00                 C  
ATOM    464  CG  GLU    89      11.035   5.231  64.615  1.00                 C  
ATOM    465  OE1 GLU    89      12.314   3.307  64.050  1.00                 O  
ATOM    466  OE2 GLU    89      10.163   3.261  63.607  1.00                 O  
ATOM    467  N   ALA    90      10.937   6.388  62.365  1.00                 N  
ATOM    468  CA  ALA    90       9.871   6.961  61.549  1.00                 C  
ATOM    469  C   ALA    90       8.875   7.860  62.287  1.00                 C  
ATOM    470  O   ALA    90       8.198   8.694  61.681  1.00                 O  
ATOM    471  CB  ALA    90       9.075   5.859  60.867  1.00                 C  
ATOM    472  N   PRO    91       8.765   7.711  63.603  1.00                 N  
ATOM    473  CA  PRO    91       7.840   8.558  64.358  1.00                 C  
ATOM    474  C   PRO    91       8.409   9.009  65.706  1.00                 C  
ATOM    475  O   PRO    91       7.710   9.145  66.714  1.00                 O  
ATOM    476  CB  PRO    91       6.608   7.673  64.559  1.00                 C  
ATOM    477  CD  PRO    91       8.121   6.392  63.217  1.00                 C  
ATOM    478  CG  PRO    91       6.664   6.694  63.435  1.00                 C  
ATOM    479  N   LYS    92       9.635   9.331  65.681  1.00                 N  
ATOM    480  CA  LYS    92      10.431   9.676  66.863  1.00                 C  
ATOM    481  C   LYS    92      11.840  10.144  66.577  1.00                 C  
ATOM    482  O   LYS    92      12.515  10.622  67.491  1.00                 O  
ATOM    483  CB  LYS    92      10.519   8.483  67.817  1.00                 C  
ATOM    484  CD  LYS    92      10.563   9.751  69.982  1.00                 C  
ATOM    485  CE  LYS    92      11.288   9.947  71.304  1.00                 C  
ATOM    486  CG  LYS    92      11.298   8.763  69.091  1.00                 C  
ATOM    487  NZ  LYS    92      10.614  10.961  72.162  1.00                 N  
ATOM    488  N   GLY    93      12.298   9.994  65.326  1.00                 N  
ATOM    489  CA  GLY    93      13.550  10.614  64.901  1.00                 C  
ATOM    490  C   GLY    93      13.357  12.102  64.634  1.00                 C  
ATOM    491  O   GLY    93      12.229  12.626  64.696  1.00                 O  
ATOM    492  N   THR    94      14.425  12.795  64.285  1.00                 N  
ATOM    493  CA  THR    94      14.339  14.232  64.111  1.00                 C  
ATOM    494  C   THR    94      13.324  14.691  63.084  1.00                 C  
ATOM    495  O   THR    94      12.755  15.757  63.240  1.00                 O  
ATOM    496  CB  THR    94      15.698  14.834  63.710  1.00                 C  
ATOM    497  OG1 THR    94      16.145  14.240  62.485  1.00                 O  
ATOM    498  CG2 THR    94      16.738  14.567  64.788  1.00                 C  
ATOM    499  N   TYR    95      13.100  13.888  62.033  1.00                 N  
ATOM    500  CA  TYR    95      12.127  14.254  61.020  1.00                 C  
ATOM    501  C   TYR    95      10.791  13.558  61.177  1.00                 C  
ATOM    502  O   TYR    95       9.901  13.801  60.369  1.00                 O  
ATOM    503  CB  TYR    95      12.672  13.956  59.622  1.00                 C  
ATOM    504  CG  TYR    95      13.884  14.779  59.249  1.00                 C  
ATOM    505  OH  TYR    95      17.228  17.029  58.227  1.00                 O  
ATOM    506  CZ  TYR    95      16.121  16.286  58.565  1.00                 C  
ATOM    507  CD1 TYR    95      15.165  14.259  59.381  1.00                 C  
ATOM    508  CE1 TYR    95      16.279  15.003  59.043  1.00                 C  
ATOM    509  CD2 TYR    95      13.744  16.074  58.765  1.00                 C  
ATOM    510  CE2 TYR    95      14.846  16.833  58.422  1.00                 C  
ATOM    511  N   ALA    96      10.644  12.740  62.211  1.00                 N  
ATOM    512  CA  ALA    96       9.441  11.910  62.372  1.00                 C  
ATOM    513  C   ALA    96       8.597  12.388  63.540  1.00                 C  
ATOM    514  O   ALA    96       8.600  11.823  64.610  1.00                 O  
ATOM    515  CB  ALA    96       9.825  10.451  62.567  1.00                 C  
ATOM    516  N   ASN    97       7.862  13.473  63.280  1.00                 N  
ATOM    517  CA  ASN    97       7.057  14.133  64.302  1.00                 C  
ATOM    518  C   ASN    97       5.598  13.691  64.289  1.00                 C  
ATOM    519  O   ASN    97       4.798  14.223  65.041  1.00                 O  
ATOM    520  CB  ASN    97       7.134  15.653  64.146  1.00                 C  
ATOM    521  CG  ASN    97       8.506  16.204  64.479  1.00                 C  
ATOM    522  OD1 ASN    97       9.122  15.807  65.468  1.00                 O  
ATOM    523  ND2 ASN    97       8.990  17.124  63.652  1.00                 N  
ATOM    524  N   GLY    98       5.282  12.692  63.472  1.00                 N  
ATOM    525  CA  GLY    98       3.940  12.093  63.399  1.00                 C  
ATOM    526  C   GLY    98       2.842  13.052  62.968  1.00                 C  
ATOM    527  O   GLY    98       1.669  12.777  63.209  1.00                 O  
ATOM    528  N   ILE    99       3.212  14.100  62.217  1.00                 N  
ATOM    529  CA  ILE    99       2.297  15.083  61.683  1.00                 C  
ATOM    530  C   ILE    99       1.702  14.524  60.393  1.00                 C  
ATOM    531  O   ILE    99       2.423  14.230  59.432  1.00                 O  
ATOM    532  CB  ILE    99       2.997  16.434  61.444  1.00                 C  
ATOM    533  CD1 ILE    99       4.419  18.209  62.594  1.00                 C  
ATOM    534  CG1 ILE    99       3.518  17.006  62.764  1.00                 C  
ATOM    535  CG2 ILE    99       2.059  17.402  60.738  1.00                 C  
ATOM    536  N   VAL   100       0.371  14.374  60.342  1.00                 N  
ATOM    537  CA  VAL   100      -0.287  13.819  59.190  1.00                 C  
ATOM    538  C   VAL   100      -0.252  14.825  58.030  1.00                 C  
ATOM    539  O   VAL   100      -0.641  15.982  58.203  1.00                 O  
ATOM    540  CB  VAL   100      -1.739  13.418  59.508  1.00                 C  
ATOM    541  CG1 VAL   100      -2.451  12.949  58.248  1.00                 C  
ATOM    542  CG2 VAL   100      -1.771  12.335  60.576  1.00                 C  
ATOM    543  N   VAL   101       0.190  14.379  56.845  1.00                 N  
ATOM    544  CA  VAL   101       0.307  15.246  55.685  1.00                 C  
ATOM    545  C   VAL   101      -0.748  15.010  54.619  1.00                 C  
ATOM    546  O   VAL   101      -0.823  15.788  53.676  1.00                 O  
ATOM    547  CB  VAL   101       1.690  15.117  55.021  1.00                 C  
ATOM    548  CG1 VAL   101       2.789  15.510  55.997  1.00                 C  
ATOM    549  CG2 VAL   101       1.907  13.699  54.513  1.00                 C  
ATOM    550  N   ARG   102      -1.531  13.950  54.746  1.00                 N  
ATOM    551  CA  ARG   102      -2.590  13.686  53.796  1.00                 C  
ATOM    552  C   ARG   102      -3.597  12.764  54.477  1.00                 C  
ATOM    553  O   ARG   102      -3.245  11.946  55.297  1.00                 O  
ATOM    554  CB  ARG   102      -2.021  13.069  52.517  1.00                 C  
ATOM    555  CD  ARG   102      -1.814  15.145  51.122  1.00                 C  
ATOM    556  NE  ARG   102      -0.932  15.977  50.306  1.00                 N  
ATOM    557  CG  ARG   102      -1.071  13.981  51.757  1.00                 C  
ATOM    558  CZ  ARG   102      -0.202  16.981  50.781  1.00                 C  
ATOM    559  NH1 ARG   102       0.572  17.682  49.964  1.00                 N  
ATOM    560  NH2 ARG   102      -0.247  17.281  52.072  1.00                 N  
ATOM    561  N   LYS   103      -4.852  12.949  54.097  1.00                 N  
ATOM    562  CA  LYS   103      -5.990  12.147  54.552  1.00                 C  
ATOM    563  C   LYS   103      -6.690  11.606  53.331  1.00                 C  
ATOM    564  O   LYS   103      -7.121  12.385  52.476  1.00                 O  
ATOM    565  CB  LYS   103      -6.927  12.990  55.419  1.00                 C  
ATOM    566  CD  LYS   103      -7.809  11.253  57.001  1.00                 C  
ATOM    567  CE  LYS   103      -9.059  10.642  57.614  1.00                 C  
ATOM    568  CG  LYS   103      -8.160  12.246  55.905  1.00                 C  
ATOM    569  NZ  LYS   103      -9.768   9.749  56.656  1.00                 N  
ATOM    570  N   TYR   104      -6.785  10.285  53.244  1.00                 N  
ATOM    571  CA  TYR   104      -7.380   9.619  52.109  1.00                 C  
ATOM    572  C   TYR   104      -8.577   8.795  52.499  1.00                 C  
ATOM    573  O   TYR   104      -8.684   8.336  53.631  1.00                 O  
ATOM    574  CB  TYR   104      -6.351   8.728  51.411  1.00                 C  
ATOM    575  CG  TYR   104      -5.192   9.488  50.806  1.00                 C  
ATOM    576  OH  TYR   104      -1.994  11.571  49.156  1.00                 O  
ATOM    577  CZ  TYR   104      -3.053  10.883  49.701  1.00                 C  
ATOM    578  CD1 TYR   104      -3.914   9.379  51.340  1.00                 C  
ATOM    579  CE1 TYR   104      -2.849  10.070  50.795  1.00                 C  
ATOM    580  CD2 TYR   104      -5.379  10.312  49.704  1.00                 C  
ATOM    581  CE2 TYR   104      -4.326  11.010  49.145  1.00                 C  
ATOM    582  N   LYS   105      -9.464   8.584  51.542  1.00                 N  
ATOM    583  CA  LYS   105     -10.573   7.666  51.717  1.00                 C  
ATOM    584  C   LYS   105     -10.058   6.260  51.522  1.00                 C  
ATOM    585  O   LYS   105      -9.331   5.927  50.553  1.00                 O  
ATOM    586  CB  LYS   105     -11.700   7.994  50.736  1.00                 C  
ATOM    587  CD  LYS   105     -14.062   7.596  49.985  1.00                 C  
ATOM    588  CE  LYS   105     -15.310   6.748  50.166  1.00                 C  
ATOM    589  CG  LYS   105     -12.954   7.157  50.929  1.00                 C  
ATOM    590  NZ  LYS   105     -16.404   7.167  49.246  1.00                 N  
ATOM    591  N   PRO   106     -10.503   5.370  52.392  1.00                 N  
ATOM    592  CA  PRO   106     -10.096   3.997  52.267  1.00                 C  
ATOM    593  C   PRO   106     -10.429   3.402  50.890  1.00                 C  
ATOM    594  O   PRO   106     -11.461   3.721  50.301  1.00                 O  
ATOM    595  CB  PRO   106     -10.873   3.279  53.372  1.00                 C  
ATOM    596  CD  PRO   106     -11.414   5.599  53.594  1.00                 C  
ATOM    597  CG  PRO   106     -11.162   4.342  54.378  1.00                 C  
ATOM    598  N   GLY   107      -9.548   2.569  50.399  1.00                 N  
ATOM    599  CA  GLY   107      -9.794   1.854  49.175  1.00                 C  
ATOM    600  C   GLY   107      -9.756   2.675  47.891  1.00                 C  
ATOM    601  O   GLY   107      -9.981   2.146  46.798  1.00                 O  
ATOM    602  N   ASP   108      -9.438   3.959  48.007  1.00                 N  
ATOM    603  CA  ASP   108      -9.443   4.845  46.863  1.00                 C  
ATOM    604  C   ASP   108      -8.161   4.738  46.060  1.00                 C  
ATOM    605  O   ASP   108      -7.152   4.186  46.494  1.00                 O  
ATOM    606  CB  ASP   108      -9.652   6.294  47.308  1.00                 C  
ATOM    607  CG  ASP   108     -10.024   7.209  46.158  1.00                 C  
ATOM    608  OD1 ASP   108     -10.061   6.729  45.005  1.00                 O  
ATOM    609  OD2 ASP   108     -10.278   8.406  46.409  1.00                 O  
ATOM    610  N   THR   109      -8.232   5.240  44.830  1.00                 N  
ATOM    611  CA  THR   109      -7.053   5.421  44.040  1.00                 C  
ATOM    612  C   THR   109      -6.432   6.749  44.442  1.00                 C  
ATOM    613  O   THR   109      -7.082   7.797  44.370  1.00                 O  
ATOM    614  CB  THR   109      -7.372   5.385  42.534  1.00                 C  
ATOM    615  OG1 THR   109      -7.935   4.112  42.192  1.00                 O  
ATOM    616  CG2 THR   109      -6.106   5.592  41.716  1.00                 C  
ATOM    617  N   ILE   110      -5.151   6.729  44.803  1.00                 N  
ATOM    618  CA  ILE   110      -4.417   7.916  45.122  1.00                 C  
ATOM    619  C   ILE   110      -3.329   8.159  44.079  1.00                 C  
ATOM    620  O   ILE   110      -2.813   7.235  43.469  1.00                 O  
ATOM    621  CB  ILE   110      -3.800   7.837  46.531  1.00                 C  
ATOM    622  CD1 ILE   110      -2.015   6.637  47.899  1.00                 C  
ATOM    623  CG1 ILE   110      -2.822   6.664  46.620  1.00                 C  
ATOM    624  CG2 ILE   110      -4.892   7.745  47.586  1.00                 C  
ATOM    625  N   THR   111      -3.004   9.428  43.895  1.00                 N  
ATOM    626  CA  THR   111      -1.953   9.834  42.986  1.00                 C  
ATOM    627  C   THR   111      -0.790  10.382  43.770  1.00                 C  
ATOM    628  O   THR   111      -0.916  11.414  44.418  1.00                 O  
ATOM    629  CB  THR   111      -2.454  10.883  41.976  1.00                 C  
ATOM    630  OG1 THR   111      -3.526  10.330  41.201  1.00                 O  
ATOM    631  CG2 THR   111      -1.333  11.293  41.033  1.00                 C  
ATOM    632  N   VAL   112       0.330   9.701  43.709  1.00                 N  
ATOM    633  CA  VAL   112       1.479  10.197  44.426  1.00                 C  
ATOM    634  C   VAL   112       2.493  10.733  43.453  1.00                 C  
ATOM    635  O   VAL   112       2.549  10.337  42.285  1.00                 O  
ATOM    636  CB  VAL   112       2.106   9.105  45.312  1.00                 C  
ATOM    637  CG1 VAL   112       1.114   8.641  46.368  1.00                 C  
ATOM    638  CG2 VAL   112       2.573   7.933  44.463  1.00                 C  
ATOM    639  N   VAL   113       3.244  11.714  43.932  1.00                 N  
ATOM    640  CA  VAL   113       4.263  12.352  43.102  1.00                 C  
ATOM    641  C   VAL   113       5.650  12.145  43.677  1.00                 C  
ATOM    642  O   VAL   113       5.858  12.364  44.885  1.00                 O  
ATOM    643  CB  VAL   113       3.991  13.858  42.933  1.00                 C  
ATOM    644  CG1 VAL   113       5.092  14.509  42.110  1.00                 C  
ATOM    645  CG2 VAL   113       2.633  14.086  42.288  1.00                 C  
ATOM    646  N   VAL   114       6.556  11.694  42.824  1.00                 N  
ATOM    647  CA  VAL   114       7.963  11.654  43.120  1.00                 C  
ATOM    648  C   VAL   114       8.641  12.799  42.418  1.00                 C  
ATOM    649  O   VAL   114       8.474  12.978  41.200  1.00                 O  
ATOM    650  CB  VAL   114       8.588  10.308  42.710  1.00                 C  
ATOM    651  CG1 VAL   114      10.086  10.314  42.971  1.00                 C  
ATOM    652  CG2 VAL   114       7.919   9.161  43.453  1.00                 C  
ATOM    653  N   GLU   115       9.447  13.545  43.160  1.00                 N  
ATOM    654  CA  GLU   115      10.354  14.516  42.578  1.00                 C  
ATOM    655  C   GLU   115      11.665  13.792  42.304  1.00                 C  
ATOM    656  O   GLU   115      12.325  13.340  43.244  1.00                 O  
ATOM    657  CB  GLU   115      10.536  15.710  43.518  1.00                 C  
ATOM    658  CD  GLU   115      11.574  17.978  43.913  1.00                 C  
ATOM    659  CG  GLU   115      11.427  16.808  42.961  1.00                 C  
ATOM    660  OE1 GLU   115      10.862  18.002  44.939  1.00                 O  
ATOM    661  OE2 GLU   115      12.402  18.871  43.634  1.00                 O  
ATOM    662  N   LEU   116      12.008  13.629  41.037  1.00                 N  
ATOM    663  CA  LEU   116      13.218  12.925  40.664  1.00                 C  
ATOM    664  C   LEU   116      14.254  13.934  40.182  1.00                 C  
ATOM    665  O   LEU   116      14.077  14.561  39.128  1.00                 O  
ATOM    666  CB  LEU   116      12.920  11.882  39.585  1.00                 C  
ATOM    667  CG  LEU   116      11.899  10.802  39.950  1.00                 C  
ATOM    668  CD1 LEU   116      11.627   9.895  38.760  1.00                 C  
ATOM    669  CD2 LEU   116      12.382   9.985  41.138  1.00                 C  
ATOM    670  N   THR   117      15.316  14.093  40.964  1.00                 N  
ATOM    671  CA  THR   117      16.387  15.052  40.702  1.00                 C  
ATOM    672  C   THR   117      17.439  14.472  39.773  1.00                 C  
ATOM    673  O   THR   117      17.932  15.157  38.886  1.00                 O  
ATOM    674  CB  THR   117      17.064  15.513  42.006  1.00                 C  
ATOM    675  OG1 THR   117      16.097  16.154  42.849  1.00                 O  
ATOM    676  CG2 THR   117      18.180  16.502  41.707  1.00                 C  
ATOM    677  N   ALA   118      17.827  13.231  40.008  1.00                 N  
ATOM    678  CA  ALA   118      18.791  12.531  39.174  1.00                 C  
ATOM    679  C   ALA   118      18.144  11.201  38.859  1.00                 C  
ATOM    680  O   ALA   118      18.090  10.316  39.721  1.00                 O  
ATOM    681  CB  ALA   118      20.121  12.397  39.899  1.00                 C  
ATOM    682  N   ASN   119      17.625  11.074  37.630  1.00                 N  
ATOM    683  CA  ASN   119      16.717   9.994  37.260  1.00                 C  
ATOM    684  C   ASN   119      17.400   8.683  36.879  1.00                 C  
ATOM    685  O   ASN   119      17.358   8.265  35.723  1.00                 O  
ATOM    686  CB  ASN   119      15.814  10.426  36.103  1.00                 C  
ATOM    687  CG  ASN   119      14.703   9.432  35.829  1.00                 C  
ATOM    688  OD1 ASN   119      14.350   8.627  36.691  1.00                 O  
ATOM    689  ND2 ASN   119      14.147   9.485  34.624  1.00                 N  
ATOM    690  N   HIS   120      17.952   8.006  37.867  1.00                 N  
ATOM    691  CA  HIS   120      18.499   6.667  37.703  1.00                 C  
ATOM    692  C   HIS   120      17.431   5.690  37.296  1.00                 C  
ATOM    693  O   HIS   120      16.410   5.604  37.957  1.00                 O  
ATOM    694  CB  HIS   120      19.171   6.201  38.996  1.00                 C  
ATOM    695  CG  HIS   120      20.422   6.952  39.331  1.00                 C  
ATOM    696  ND1 HIS   120      21.573   6.854  38.581  1.00                 N  
ATOM    697  CE1 HIS   120      22.520   7.639  39.126  1.00                 C  
ATOM    698  CD2 HIS   120      20.824   7.888  40.372  1.00                 C  
ATOM    699  NE2 HIS   120      22.077   8.262  40.200  1.00                 N  
ATOM    700  N   LYS   121      17.680   4.879  36.271  1.00                 N  
ATOM    701  CA  LYS   121      16.784   3.776  35.905  1.00                 C  
ATOM    702  C   LYS   121      16.566   2.855  37.050  1.00                 C  
ATOM    703  O   LYS   121      17.411   2.698  37.900  1.00                 O  
ATOM    704  CB  LYS   121      17.347   3.002  34.711  1.00                 C  
ATOM    705  CD  LYS   121      17.904   2.953  32.265  1.00                 C  
ATOM    706  CE  LYS   121      17.933   3.747  30.968  1.00                 C  
ATOM    707  CG  LYS   121      17.371   3.793  33.414  1.00                 C  
ATOM    708  NZ  LYS   121      18.474   2.943  29.837  1.00                 N  
ATOM    709  N   GLY   122      15.427   2.201  37.030  1.00                 N  
ATOM    710  CA  GLY   122      15.012   1.354  38.133  1.00                 C  
ATOM    711  C   GLY   122      13.503   1.305  38.270  1.00                 C  
ATOM    712  O   GLY   122      12.780   1.610  37.332  1.00                 O  
ATOM    713  N   TRP   123      13.032   0.974  39.452  1.00                 N  
ATOM    714  CA  TRP   123      11.604   0.885  39.658  1.00                 C  
ATOM    715  C   TRP   123      11.283   1.375  41.070  1.00                 C  
ATOM    716  O   TRP   123      12.127   1.407  41.952  1.00                 O  
ATOM    717  CB  TRP   123      11.120  -0.550  39.441  1.00                 C  
ATOM    718  CG  TRP   123      11.703  -1.533  40.410  1.00                 C  
ATOM    719  CD1 TRP   123      11.165  -1.927  41.601  1.00                 C  
ATOM    720  NE1 TRP   123      11.988  -2.842  42.213  1.00                 N  
ATOM    721  CD2 TRP   123      12.938  -2.246  40.270  1.00                 C  
ATOM    722  CE2 TRP   123      13.084  -3.053  41.413  1.00                 C  
ATOM    723  CH2 TRP   123      15.144  -3.900  40.630  1.00                 C  
ATOM    724  CZ2 TRP   123      14.185  -3.886  41.604  1.00                 C  
ATOM    725  CE3 TRP   123      13.935  -2.280  39.290  1.00                 C  
ATOM    726  CZ3 TRP   123      15.025  -3.107  39.483  1.00                 C  
ATOM    727  N   MET   124      10.002   1.716  41.226  1.00                 N  
ATOM    728  CA  MET   124       9.442   2.169  42.498  1.00                 C  
ATOM    729  C   MET   124       8.414   1.152  42.992  1.00                 C  
ATOM    730  O   MET   124       7.638   0.605  42.180  1.00                 O  
ATOM    731  CB  MET   124       8.811   3.554  42.343  1.00                 C  
ATOM    732  SD  MET   124       9.023   6.270  41.835  1.00                 S  
ATOM    733  CE  MET   124      10.438   7.290  41.429  1.00                 C  
ATOM    734  CG  MET   124       9.802   4.651  41.986  1.00                 C  
ATOM    735  N   GLU   125       8.391   0.972  44.307  1.00                 N  
ATOM    736  CA  GLU   125       7.301   0.218  44.964  1.00                 C  
ATOM    737  C   GLU   125       6.817   1.022  46.149  1.00                 C  
ATOM    738  O   GLU   125       7.539   1.863  46.690  1.00                 O  
ATOM    739  CB  GLU   125       7.788  -1.170  45.386  1.00                 C  
ATOM    740  CD  GLU   125       8.667  -3.430  44.681  1.00                 C  
ATOM    741  CG  GLU   125       8.210  -2.058  44.227  1.00                 C  
ATOM    742  OE1 GLU   125       8.825  -3.629  45.904  1.00                 O  
ATOM    743  OE2 GLU   125       8.868  -4.307  43.814  1.00                 O  
ATOM    744  N   PHE   126       5.577   0.774  46.555  1.00                 N  
ATOM    745  CA  PHE   126       4.962   1.519  47.650  1.00                 C  
ATOM    746  C   PHE   126       4.294   0.552  48.597  1.00                 C  
ATOM    747  O   PHE   126       3.586  -0.355  48.176  1.00                 O  
ATOM    748  CB  PHE   126       3.959   2.539  47.107  1.00                 C  
ATOM    749  CG  PHE   126       4.576   3.586  46.224  1.00                 C  
ATOM    750  CZ  PHE   126       5.720   5.526  44.596  1.00                 C  
ATOM    751  CD1 PHE   126       4.733   3.363  44.867  1.00                 C  
ATOM    752  CE1 PHE   126       5.301   4.326  44.055  1.00                 C  
ATOM    753  CD2 PHE   126       5.000   4.793  46.750  1.00                 C  
ATOM    754  CE2 PHE   126       5.569   5.756  45.938  1.00                 C  
ATOM    755  N   LYS   127       4.523   0.765  49.886  1.00                 N  
ATOM    756  CA  LYS   127       3.967  -0.079  50.953  1.00                 C  
ATOM    757  C   LYS   127       3.319   0.770  52.010  1.00                 C  
ATOM    758  O   LYS   127       3.754   1.890  52.291  1.00                 O  
ATOM    759  CB  LYS   127       5.060  -0.955  51.568  1.00                 C  
ATOM    760  CD  LYS   127       6.691  -2.843  51.295  1.00                 C  
ATOM    761  CE  LYS   127       7.316  -3.831  50.323  1.00                 C  
ATOM    762  CG  LYS   127       5.664  -1.963  50.603  1.00                 C  
ATOM    763  NZ  LYS   127       8.311  -4.714  50.992  1.00                 N  
ATOM    764  N   VAL   128       2.267   0.212  52.610  1.00                 N  
ATOM    765  CA  VAL   128       1.501   0.913  53.631  1.00                 C  
ATOM    766  C   VAL   128       1.594   0.147  54.951  1.00                 C  
ATOM    767  O   VAL   128       1.142  -1.000  55.050  1.00                 O  
ATOM    768  CB  VAL   128       0.031   1.094  53.209  1.00                 C  
ATOM    769  CG1 VAL   128      -0.753   1.804  54.302  1.00                 C  
ATOM    770  CG2 VAL   128      -0.056   1.864  51.900  1.00                 C  
ATOM    771  N   CYS   129       2.140   0.802  55.988  1.00                 N  
ATOM    772  CA  CYS   129       2.066   0.322  57.362  1.00                 C  
ATOM    773  C   CYS   129       0.834   0.943  57.999  1.00                 C  
ATOM    774  O   CYS   129       0.787   2.169  58.210  1.00                 O  
ATOM    775  CB  CYS   129       3.345   0.677  58.123  1.00                 C  
ATOM    776  SG  CYS   129       3.378   0.101  59.837  1.00                 S  
ATOM    777  N   PRO   130      -0.162   0.114  58.260  1.00                 N  
ATOM    778  CA  PRO   130      -1.488   0.600  58.696  1.00                 C  
ATOM    779  C   PRO   130      -1.508   0.785  60.219  1.00                 C  
ATOM    780  O   PRO   130      -2.341   0.231  60.933  1.00                 O  
ATOM    781  CB  PRO   130      -2.452  -0.497  58.241  1.00                 C  
ATOM    782  CD  PRO   130      -0.256  -1.403  57.947  1.00                 C  
ATOM    783  CG  PRO   130      -1.661  -1.758  58.347  1.00                 C  
ATOM    784  N   ASN   131      -0.660   1.682  60.681  1.00                 N  
ATOM    785  CA  ASN   131      -0.463   1.962  62.085  1.00                 C  
ATOM    786  C   ASN   131      -1.544   2.905  62.633  1.00                 C  
ATOM    787  O   ASN   131      -1.949   3.845  61.965  1.00                 O  
ATOM    788  CB  ASN   131       0.928   2.553  62.323  1.00                 C  
ATOM    789  CG  ASN   131       1.259   2.688  63.797  1.00                 C  
ATOM    790  OD1 ASN   131       0.431   2.392  64.658  1.00                 O  
ATOM    791  ND2 ASN   131       2.474   3.136  64.090  1.00                 N  
ATOM    792  N   ASP   132      -1.949   2.655  63.884  1.00                 N  
ATOM    793  CA  ASP   132      -3.000   3.394  64.547  1.00                 C  
ATOM    794  C   ASP   132      -2.583   4.108  65.821  1.00                 C  
ATOM    795  O   ASP   132      -3.440   4.609  66.528  1.00                 O  
ATOM    796  CB  ASP   132      -4.171   2.470  64.889  1.00                 C  
ATOM    797  CG  ASP   132      -4.870   1.935  63.655  1.00                 C  
ATOM    798  OD1 ASP   132      -5.029   2.702  62.682  1.00                 O  
ATOM    799  OD2 ASP   132      -5.259   0.748  63.660  1.00                 O  
ATOM    800  N   TYR   133      -1.276   4.246  66.047  1.00                 N  
ATOM    801  CA  TYR   133      -0.781   4.889  67.282  1.00                 C  
ATOM    802  C   TYR   133       0.555   5.517  66.940  1.00                 C  
ATOM    803  O   TYR   133       1.433   4.823  66.426  1.00                 O  
ATOM    804  CB  TYR   133      -0.672   3.864  68.413  1.00                 C  
ATOM    805  CG  TYR   133      -1.989   3.221  68.786  1.00                 C  
ATOM    806  OH  TYR   133      -5.607   1.441  69.800  1.00                 O  
ATOM    807  CZ  TYR   133      -4.410   2.031  69.465  1.00                 C  
ATOM    808  CD1 TYR   133      -2.430   2.075  68.136  1.00                 C  
ATOM    809  CE1 TYR   133      -3.632   1.481  68.470  1.00                 C  
ATOM    810  CD2 TYR   133      -2.786   3.762  69.786  1.00                 C  
ATOM    811  CE2 TYR   133      -3.991   3.181  70.134  1.00                 C  
ATOM    812  N   PRO   134       0.734   6.818  67.203  1.00                 N  
ATOM    813  CA  PRO   134       2.019   7.461  66.874  1.00                 C  
ATOM    814  C   PRO   134       3.190   7.012  67.748  1.00                 C  
ATOM    815  O   PRO   134       4.331   7.300  67.417  1.00                 O  
ATOM    816  CB  PRO   134       1.750   8.953  67.081  1.00                 C  
ATOM    817  CD  PRO   134      -0.223   7.810  67.809  1.00                 C  
ATOM    818  CG  PRO   134       0.654   8.998  68.092  1.00                 C  
ATOM    819  N   SER   135       2.924   6.303  68.856  1.00                 N  
ATOM    820  CA  SER   135       3.961   5.906  69.807  1.00                 C  
ATOM    821  C   SER   135       4.469   4.492  69.612  1.00                 C  
ATOM    822  O   SER   135       5.230   3.985  70.452  1.00                 O  
ATOM    823  CB  SER   135       3.452   6.045  71.243  1.00                 C  
ATOM    824  OG  SER   135       2.369   5.164  71.488  1.00                 O  
ATOM    825  N   GLN   136       4.069   3.828  68.535  1.00                 N  
ATOM    826  CA  GLN   136       4.674   2.545  68.176  1.00                 C  
ATOM    827  C   GLN   136       5.466   2.766  66.881  1.00                 C  
ATOM    828  O   GLN   136       5.158   3.667  66.084  1.00                 O  
ATOM    829  CB  GLN   136       3.597   1.470  68.019  1.00                 C  
ATOM    830  CD  GLN   136       3.548   0.686  70.419  1.00                 C  
ATOM    831  CG  GLN   136       2.750   1.254  69.262  1.00                 C  
ATOM    832  OE1 GLN   136       4.205  -0.347  70.285  1.00                 O  
ATOM    833  NE2 GLN   136       3.493   1.360  71.562  1.00                 N  
ATOM    834  N   PRO   137       6.489   1.941  66.676  1.00                 N  
ATOM    835  CA  PRO   137       7.381   2.167  65.609  1.00                 C  
ATOM    836  C   PRO   137       7.059   1.252  64.406  1.00                 C  
ATOM    837  O   PRO   137       6.911   0.033  64.574  1.00                 O  
ATOM    838  CB  PRO   137       8.755   1.849  66.202  1.00                 C  
ATOM    839  CD  PRO   137       7.135   1.181  67.832  1.00                 C  
ATOM    840  CG  PRO   137       8.480   0.833  67.259  1.00                 C  
ATOM    841  N   VAL   138       6.982   1.849  63.223  1.00                 N  
ATOM    842  CA  VAL   138       6.878   1.113  62.003  1.00                 C  
ATOM    843  C   VAL   138       8.012   0.123  61.838  1.00                 C  
ATOM    844  O   VAL   138       9.154   0.365  62.241  1.00                 O  
ATOM    845  CB  VAL   138       6.839   2.049  60.781  1.00                 C  
ATOM    846  CG1 VAL   138       6.878   1.243  59.491  1.00                 C  
ATOM    847  CG2 VAL   138       5.602   2.932  60.825  1.00                 C  
ATOM    848  N   THR   139       7.715  -0.998  61.170  1.00                 N  
ATOM    849  CA  THR   139       8.701  -2.036  60.831  1.00                 C  
ATOM    850  C   THR   139       8.485  -2.440  59.388  1.00                 C  
ATOM    851  O   THR   139       7.385  -2.288  58.855  1.00                 O  
ATOM    852  CB  THR   139       8.584  -3.253  61.767  1.00                 C  
ATOM    853  OG1 THR   139       7.299  -3.864  61.603  1.00                 O  
ATOM    854  CG2 THR   139       8.736  -2.825  63.219  1.00                 C  
ATOM    855  N   GLN   140       9.498  -3.050  58.793  1.00                 N  
ATOM    856  CA  GLN   140       9.314  -3.587  57.463  1.00                 C  
ATOM    857  C   GLN   140       8.207  -4.650  57.416  1.00                 C  
ATOM    858  O   GLN   140       7.492  -4.722  56.424  1.00                 O  
ATOM    859  CB  GLN   140      10.621  -4.187  56.942  1.00                 C  
ATOM    860  CD  GLN   140      10.316  -3.527  54.523  1.00                 C  
ATOM    861  CG  GLN   140      10.555  -4.662  55.500  1.00                 C  
ATOM    862  OE1 GLN   140      11.006  -2.508  54.560  1.00                 O  
ATOM    863  NE2 GLN   140       9.336  -3.701  53.644  1.00                 N  
ATOM    864  N   GLU   141       8.050  -5.436  58.476  1.00                 N  
ATOM    865  CA  GLU   141       6.962  -6.400  58.496  1.00                 C  
ATOM    866  C   GLU   141       5.606  -5.709  58.374  1.00                 C  
ATOM    867  O   GLU   141       4.716  -6.197  57.673  1.00                 O  
ATOM    868  CB  GLU   141       7.010  -7.235  59.777  1.00                 C  
ATOM    869  CD  GLU   141       4.631  -7.954  60.228  1.00                 C  
ATOM    870  CG  GLU   141       6.020  -8.388  59.803  1.00                 C  
ATOM    871  OE1 GLU   141       4.519  -6.933  60.939  1.00                 O  
ATOM    872  OE2 GLU   141       3.654  -8.635  59.851  1.00                 O  
ATOM    873  N   CYS   142       5.452  -4.558  59.034  1.00                 N  
ATOM    874  CA  CYS   142       4.213  -3.823  58.920  1.00                 C  
ATOM    875  C   CYS   142       3.987  -3.312  57.490  1.00                 C  
ATOM    876  O   CYS   142       2.925  -3.464  56.920  1.00                 O  
ATOM    877  CB  CYS   142       4.195  -2.647  59.899  1.00                 C  
ATOM    878  SG  CYS   142       2.653  -1.704  59.905  1.00                 S  
ATOM    879  N   LEU   143       5.005  -2.696  56.917  1.00                 N  
ATOM    880  CA  LEU   143       4.920  -2.245  55.532  1.00                 C  
ATOM    881  C   LEU   143       4.572  -3.379  54.570  1.00                 C  
ATOM    882  O   LEU   143       3.798  -3.214  53.641  1.00                 O  
ATOM    883  CB  LEU   143       6.236  -1.597  55.098  1.00                 C  
ATOM    884  CG  LEU   143       6.578  -0.255  55.747  1.00                 C  
ATOM    885  CD1 LEU   143       7.984   0.184  55.367  1.00                 C  
ATOM    886  CD2 LEU   143       5.566   0.808  55.347  1.00                 C  
ATOM    887  N   ASP   144       5.205  -4.527  54.783  1.00                 N  
ATOM    888  CA  ASP   144       5.055  -5.635  53.863  1.00                 C  
ATOM    889  C   ASP   144       3.647  -6.243  53.877  1.00                 C  
ATOM    890  O   ASP   144       3.274  -6.978  52.955  1.00                 O  
ATOM    891  CB  ASP   144       6.074  -6.732  54.175  1.00                 C  
ATOM    892  CG  ASP   144       7.493  -6.325  53.831  1.00                 C  
ATOM    893  OD1 ASP   144       7.663  -5.343  53.077  1.00                 O  
ATOM    894  OD2 ASP   144       8.435  -6.987  54.314  1.00                 O  
ATOM    895  N   ARG   145       2.840  -5.919  54.882  1.00                 N  
ATOM    896  CA  ARG   145       1.457  -6.378  54.859  1.00                 C  
ATOM    897  C   ARG   145       0.609  -5.731  53.784  1.00                 C  
ATOM    898  O   ARG   145      -0.426  -6.275  53.456  1.00                 O  
ATOM    899  CB  ARG   145       0.789  -6.135  56.214  1.00                 C  
ATOM    900  CD  ARG   145       0.648  -6.690  58.658  1.00                 C  
ATOM    901  NE  ARG   145       1.135  -7.539  59.742  1.00                 N  
ATOM    902  CG  ARG   145       1.318  -7.017  57.333  1.00                 C  
ATOM    903  CZ  ARG   145       0.801  -7.385  61.019  1.00                 C  
ATOM    904  NH1 ARG   145       1.294  -8.205  61.937  1.00                 N  
ATOM    905  NH2 ARG   145      -0.025  -6.411  61.376  1.00                 N  
ATOM    906  N   ASN   146       1.033  -4.589  53.267  1.00                 N  
ATOM    907  CA  ASN   146       0.273  -3.881  52.240  1.00                 C  
ATOM    908  C   ASN   146       1.173  -3.310  51.161  1.00                 C  
ATOM    909  O   ASN   146       1.413  -2.121  51.118  1.00                 O  
ATOM    910  CB  ASN   146      -0.569  -2.768  52.868  1.00                 C  
ATOM    911  CG  ASN   146      -1.613  -3.300  53.830  1.00                 C  
ATOM    912  OD1 ASN   146      -2.690  -3.729  53.417  1.00                 O  
ATOM    913  ND2 ASN   146      -1.296  -3.273  55.119  1.00                 N  
ATOM    914  N   VAL   147       1.652  -4.197  50.293  1.00                 N  
ATOM    915  CA  VAL   147       2.333  -3.780  49.077  1.00                 C  
ATOM    916  C   VAL   147       1.270  -3.282  48.100  1.00                 C  
ATOM    917  O   VAL   147       0.347  -4.039  47.768  1.00                 O  
ATOM    918  CB  VAL   147       3.167  -4.927  48.475  1.00                 C  
ATOM    919  CG1 VAL   147       3.806  -4.490  47.166  1.00                 C  
ATOM    920  CG2 VAL   147       4.227  -5.389  49.463  1.00                 C  
ATOM    921  N   LEU   148       1.354  -2.029  47.720  1.00                 N  
ATOM    922  CA  LEU   148       0.264  -1.397  46.981  1.00                 C  
ATOM    923  C   LEU   148       0.322  -1.717  45.510  1.00                 C  
ATOM    924  O   LEU   148       1.371  -1.719  44.871  1.00                 O  
ATOM    925  CB  LEU   148       0.291   0.120  47.179  1.00                 C  
ATOM    926  CG  LEU   148       0.079   0.621  48.609  1.00                 C  
ATOM    927  CD1 LEU   148       0.240   2.132  48.678  1.00                 C  
ATOM    928  CD2 LEU   148      -1.292   0.211  49.124  1.00                 C  
ATOM    929  N   THR   149      -0.858  -2.047  44.968  1.00                 N  
ATOM    930  CA  THR   149      -1.004  -2.299  43.548  1.00                 C  
ATOM    931  C   THR   149      -1.182  -1.015  42.775  1.00                 C  
ATOM    932  O   THR   149      -1.905  -0.103  43.178  1.00                 O  
ATOM    933  CB  THR   149      -2.194  -3.232  43.260  1.00                 C  
ATOM    934  OG1 THR   149      -1.983  -4.494  43.906  1.00                 O  
ATOM    935  CG2 THR   149      -2.336  -3.470  41.764  1.00                 C  
ATOM    936  N   LEU   150      -0.560  -0.957  41.599  1.00                 N  
ATOM    937  CA  LEU   150      -0.770   0.144  40.686  1.00                 C  
ATOM    938  C   LEU   150      -2.202   0.096  40.167  1.00                 C  
ATOM    939  O   LEU   150      -2.733  -0.974  39.846  1.00                 O  
ATOM    940  CB  LEU   150       0.236   0.085  39.535  1.00                 C  
ATOM    941  CG  LEU   150       0.304   1.317  38.630  1.00                 C  
ATOM    942  CD1 LEU   150       1.586   1.313  37.811  1.00                 C  
ATOM    943  CD2 LEU   150      -0.908   1.379  37.714  1.00                 C  
ATOM    944  N   ALA   151      -2.826   1.274  40.076  1.00                 N  
ATOM    945  CA  ALA   151      -4.206   1.381  39.643  1.00                 C  
ATOM    946  C   ALA   151      -4.407   0.913  38.205  1.00                 C  
ATOM    947  O   ALA   151      -5.515   0.500  37.841  1.00                 O  
ATOM    948  CB  ALA   151      -4.695   2.815  39.779  1.00                 C  
ATOM    949  N   LYS   152      -3.366   0.960  37.393  1.00                 N  
ATOM    950  CA  LYS   152      -3.466   0.516  36.004  1.00                 C  
ATOM    951  C   LYS   152      -3.462  -0.997  35.840  1.00                 C  
ATOM    952  O   LYS   152      -3.574  -1.461  34.718  1.00                 O  
ATOM    953  CB  LYS   152      -2.323   1.100  35.171  1.00                 C  
ATOM    954  CD  LYS   152      -1.220   3.121  34.173  1.00                 C  
ATOM    955  CE  LYS   152      -1.273   4.633  34.019  1.00                 C  
ATOM    956  CG  LYS   152      -2.379   2.611  35.013  1.00                 C  
ATOM    957  NZ  LYS   152      -0.124   5.151  33.226  1.00                 N  
ATOM    958  N   SER   153      -3.337  -1.752  36.932  1.00                 N  
ATOM    959  CA  SER   153      -3.393  -3.215  36.866  1.00                 C  
ATOM    960  C   SER   153      -2.105  -3.895  36.508  1.00                 C  
ATOM    961  O   SER   153      -2.079  -5.112  36.343  1.00                 O  
ATOM    962  CB  SER   153      -4.452  -3.666  35.858  1.00                 C  
ATOM    963  OG  SER   153      -5.736  -3.190  36.220  1.00                 O  
ATOM    964  N   GLY   154      -1.026  -3.119  36.409  1.00                 N  
ATOM    965  CA  GLY   154       0.230  -3.661  35.919  1.00                 C  
ATOM    966  C   GLY   154       1.097  -4.305  36.984  1.00                 C  
ATOM    967  O   GLY   154       2.186  -4.799  36.672  1.00                 O  
ATOM    968  N   GLN   155       0.683  -4.304  38.231  1.00                 N  
ATOM    969  CA  GLN   155       1.470  -4.929  39.305  1.00                 C  
ATOM    970  C   GLN   155       1.880  -3.920  40.357  1.00                 C  
ATOM    971  O   GLN   155       1.197  -2.941  40.586  1.00                 O  
ATOM    972  CB  GLN   155       2.713  -5.612  38.731  1.00                 C  
ATOM    973  CD  GLN   155       3.661  -7.439  37.267  1.00                 C  
ATOM    974  CG  GLN   155       2.409  -6.805  37.839  1.00                 C  
ATOM    975  OE1 GLN   155       4.571  -6.743  36.816  1.00                 O  
ATOM    976  NE2 GLN   155       3.712  -8.766  37.285  1.00                 N  
ATOM    977  N   LYS   156       2.999  -4.206  40.980  1.00                 N  
ATOM    978  CA  LYS   156       3.469  -3.461  42.131  1.00                 C  
ATOM    979  C   LYS   156       4.695  -2.618  41.877  1.00                 C  
ATOM    980  O   LYS   156       5.164  -1.980  42.816  1.00                 O  
ATOM    981  CB  LYS   156       3.774  -4.407  43.294  1.00                 C  
ATOM    982  CD  LYS   156       5.181  -6.264  44.228  1.00                 C  
ATOM    983  CE  LYS   156       6.365  -7.186  43.984  1.00                 C  
ATOM    984  CG  LYS   156       4.945  -5.343  43.042  1.00                 C  
ATOM    985  NZ  LYS   156       6.600  -8.103  45.133  1.00                 N  
ATOM    986  N   ARG   157       5.216  -2.632  40.654  1.00                 N  
ATOM    987  CA  ARG   157       6.449  -1.889  40.351  1.00                 C  
ATOM    988  C   ARG   157       6.186  -0.885  39.275  1.00                 C  
ATOM    989  O   ARG   157       5.778  -1.232  38.177  1.00                 O  
ATOM    990  CB  ARG   157       7.565  -2.850  39.935  1.00                 C  
ATOM    991  CD  ARG   157       9.129  -4.709  40.561  1.00                 C  
ATOM    992  NE  ARG   157       9.535  -5.662  41.593  1.00                 N  
ATOM    993  CG  ARG   157       7.994  -3.813  41.029  1.00                 C  
ATOM    994  CZ  ARG   157      10.478  -6.584  41.428  1.00                 C  
ATOM    995  NH1 ARG   157      10.780  -7.408  42.422  1.00                 N  
ATOM    996  NH2 ARG   157      11.115  -6.682  40.269  1.00                 N  
ATOM    997  N   TYR   158       6.460   0.364  39.572  1.00                 N  
ATOM    998  CA  TYR   158       6.398   1.426  38.564  1.00                 C  
ATOM    999  C   TYR   158       7.781   1.624  38.007  1.00                 C  
ATOM   1000  O   TYR   158       8.729   1.893  38.731  1.00                 O  
ATOM   1001  CB  TYR   158       5.846   2.715  39.177  1.00                 C  
ATOM   1002  CG  TYR   158       5.740   3.862  38.198  1.00                 C  
ATOM   1003  OH  TYR   158       5.435   7.010  35.498  1.00                 O  
ATOM   1004  CZ  TYR   158       5.537   5.969  36.392  1.00                 C  
ATOM   1005  CD1 TYR   158       4.739   3.885  37.234  1.00                 C  
ATOM   1006  CE1 TYR   158       4.635   4.929  36.336  1.00                 C  
ATOM   1007  CD2 TYR   158       6.641   4.918  38.240  1.00                 C  
ATOM   1008  CE2 TYR   158       6.552   5.971  37.349  1.00                 C  
ATOM   1009  N   LEU   159       7.886   1.530  36.700  1.00                 N  
ATOM   1010  CA  LEU   159       9.201   1.623  36.067  1.00                 C  
ATOM   1011  C   LEU   159       9.423   2.963  35.456  1.00                 C  
ATOM   1012  O   LEU   159       8.584   3.444  34.697  1.00                 O  
ATOM   1013  CB  LEU   159       9.362   0.535  35.003  1.00                 C  
ATOM   1014  CG  LEU   159       9.250  -0.911  35.490  1.00                 C  
ATOM   1015  CD1 LEU   159       9.345  -1.880  34.321  1.00                 C  
ATOM   1016  CD2 LEU   159      10.327  -1.216  36.519  1.00                 C  
ATOM   1017  N   VAL   160      10.580   3.547  35.775  1.00                 N  
ATOM   1018  CA  VAL   160      11.022   4.802  35.208  1.00                 C  
ATOM   1019  C   VAL   160      12.011   4.389  34.130  1.00                 C  
ATOM   1020  O   VAL   160      13.190   4.087  34.421  1.00                 O  
ATOM   1021  CB  VAL   160      11.629   5.724  36.282  1.00                 C  
ATOM   1022  CG1 VAL   160      12.095   7.032  35.660  1.00                 C  
ATOM   1023  CG2 VAL   160      10.621   5.986  37.390  1.00                 C  
ATOM   1024  N   PRO   161      11.514   4.327  32.895  1.00                 N  
ATOM   1025  CA  PRO   161      12.317   3.805  31.755  1.00                 C  
ATOM   1026  C   PRO   161      13.296   4.789  31.141  1.00                 C  
ATOM   1027  O   PRO   161      14.229   4.369  30.460  1.00                 O  
ATOM   1028  CB  PRO   161      11.268   3.408  30.714  1.00                 C  
ATOM   1029  CD  PRO   161      10.072   4.570  32.431  1.00                 C  
ATOM   1030  CG  PRO   161      10.136   4.353  30.946  1.00                 C  
ATOM   1031  N   ASP   162      13.269   6.036  31.601  1.00                 N  
ATOM   1032  CA  ASP   162      14.165   7.054  31.088  1.00                 C  
ATOM   1033  C   ASP   162      14.015   7.321  29.597  1.00                 C  
ATOM   1034  O   ASP   162      14.976   7.285  28.823  1.00                 O  
ATOM   1035  CB  ASP   162      15.621   6.677  31.368  1.00                 C  
ATOM   1036  CG  ASP   162      16.567   7.852  31.217  1.00                 C  
ATOM   1037  OD1 ASP   162      16.116   9.003  31.390  1.00                 O  
ATOM   1038  OD2 ASP   162      17.759   7.621  30.925  1.00                 O  
ATOM   1039  N   LYS   163      12.782   7.597  29.184  1.00                 N  
ATOM   1040  CA  LYS   163      12.471   7.897  27.794  1.00                 C  
ATOM   1041  C   LYS   163      12.577   9.396  27.578  1.00                 C  
ATOM   1042  O   LYS   163      12.627   9.918  26.461  1.00                 O  
ATOM   1043  CB  LYS   163      11.076   7.382  27.434  1.00                 C  
ATOM   1044  CD  LYS   163       9.533   5.428  27.118  1.00                 C  
ATOM   1045  CE  LYS   163       9.398   3.915  27.167  1.00                 C  
ATOM   1046  CG  LYS   163      10.943   5.869  27.476  1.00                 C  
ATOM   1047  NZ  LYS   163       8.013   3.470  26.849  1.00                 N  
ATOM   1048  N   ASN   164      12.610  10.089  28.706  1.00                 N  
ATOM   1049  CA  ASN   164      12.707  11.525  28.786  1.00                 C  
ATOM   1050  C   ASN   164      13.183  11.878  30.182  1.00                 C  
ATOM   1051  O   ASN   164      13.336  11.008  31.044  1.00                 O  
ATOM   1052  CB  ASN   164      11.363  12.173  28.445  1.00                 C  
ATOM   1053  CG  ASN   164      11.520  13.549  27.829  1.00                 C  
ATOM   1054  OD1 ASN   164      12.528  14.222  28.038  1.00                 O  
ATOM   1055  ND2 ASN   164      10.519  13.971  27.065  1.00                 N  
ATOM   1056  N   GLY   165      13.428  13.155  30.442  1.00                 N  
ATOM   1057  CA  GLY   165      13.869  13.568  31.756  1.00                 C  
ATOM   1058  C   GLY   165      12.671  14.153  32.486  1.00                 C  
ATOM   1059  O   GLY   165      12.303  15.316  32.305  1.00                 O  
ATOM   1060  N   TYR   166      12.041  13.338  33.334  1.00                 N  
ATOM   1061  CA  TYR   166      10.867  13.750  34.083  1.00                 C  
ATOM   1062  C   TYR   166      11.109  14.106  35.546  1.00                 C  
ATOM   1063  O   TYR   166      11.381  13.249  36.391  1.00                 O  
ATOM   1064  CB  TYR   166       9.796  12.658  34.044  1.00                 C  
ATOM   1065  CG  TYR   166       9.217  12.417  32.668  1.00                 C  
ATOM   1066  OH  TYR   166       7.632  11.738  28.884  1.00                 O  
ATOM   1067  CZ  TYR   166       8.156  11.964  30.136  1.00                 C  
ATOM   1068  CD1 TYR   166       9.463  11.229  31.992  1.00                 C  
ATOM   1069  CE1 TYR   166       8.938  10.999  30.734  1.00                 C  
ATOM   1070  CD2 TYR   166       8.427  13.378  32.050  1.00                 C  
ATOM   1071  CE2 TYR   166       7.894  13.166  30.793  1.00                 C  
ATOM   1072  N   GLN   167      11.007  15.396  35.855  1.00                 N  
ATOM   1073  CA  GLN   167      11.220  15.879  37.198  1.00                 C  
ATOM   1074  C   GLN   167      10.134  15.471  38.162  1.00                 C  
ATOM   1075  O   GLN   167      10.383  15.165  39.331  1.00                 O  
ATOM   1076  CB  GLN   167      11.339  17.404  37.206  1.00                 C  
ATOM   1077  CD  GLN   167      13.045  17.552  39.063  1.00                 C  
ATOM   1078  CG  GLN   167      11.682  17.993  38.565  1.00                 C  
ATOM   1079  OE1 GLN   167      14.051  17.716  38.374  1.00                 O  
ATOM   1080  NE2 GLN   167      13.080  16.991  40.266  1.00                 N  
ATOM   1081  N   LYS   168       8.859  15.532  37.719  1.00                 N  
ATOM   1082  CA  LYS   168       7.812  15.025  38.595  1.00                 C  
ATOM   1083  C   LYS   168       7.163  13.822  37.932  1.00                 C  
ATOM   1084  O   LYS   168       6.757  13.894  36.782  1.00                 O  
ATOM   1085  CB  LYS   168       6.785  16.120  38.892  1.00                 C  
ATOM   1086  CD  LYS   168       6.264  18.328  39.964  1.00                 C  
ATOM   1087  CE  LYS   168       6.832  19.531  40.700  1.00                 C  
ATOM   1088  CG  LYS   168       7.344  17.301  39.668  1.00                 C  
ATOM   1089  NZ  LYS   168       5.791  20.562  40.967  1.00                 N  
ATOM   1090  N   LEU   169       7.157  12.704  38.646  1.00                 N  
ATOM   1091  CA  LEU   169       6.544  11.465  38.178  1.00                 C  
ATOM   1092  C   LEU   169       5.354  11.160  39.056  1.00                 C  
ATOM   1093  O   LEU   169       5.494  11.088  40.267  1.00                 O  
ATOM   1094  CB  LEU   169       7.562  10.323  38.196  1.00                 C  
ATOM   1095  CG  LEU   169       7.043   8.945  37.783  1.00                 C  
ATOM   1096  CD1 LEU   169       6.627   8.943  36.320  1.00                 C  
ATOM   1097  CD2 LEU   169       8.095   7.876  38.035  1.00                 C  
ATOM   1098  N   ARG   170       4.197  10.957  38.455  1.00                 N  
ATOM   1099  CA  ARG   170       2.984  10.608  39.156  1.00                 C  
ATOM   1100  C   ARG   170       2.719   9.128  39.030  1.00                 C  
ATOM   1101  O   ARG   170       2.812   8.586  37.944  1.00                 O  
ATOM   1102  CB  ARG   170       1.802  11.415  38.615  1.00                 C  
ATOM   1103  CD  ARG   170       0.705  13.650  38.297  1.00                 C  
ATOM   1104  NE  ARG   170       0.822  15.096  38.464  1.00                 N  
ATOM   1105  CG  ARG   170       1.924  12.915  38.831  1.00                 C  
ATOM   1106  CZ  ARG   170      -0.136  15.964  38.155  1.00                 C  
ATOM   1107  NH1 ARG   170       0.059  17.262  38.341  1.00                 N  
ATOM   1108  NH2 ARG   170      -1.288  15.531  37.660  1.00                 N  
ATOM   1109  N   PHE   171       2.339   8.500  40.144  1.00                 N  
ATOM   1110  CA  PHE   171       2.010   7.086  40.174  1.00                 C  
ATOM   1111  C   PHE   171       0.648   6.966  40.816  1.00                 C  
ATOM   1112  O   PHE   171       0.444   7.453  41.937  1.00                 O  
ATOM   1113  CB  PHE   171       3.082   6.302  40.934  1.00                 C  
ATOM   1114  CG  PHE   171       2.826   4.823  40.990  1.00                 C  
ATOM   1115  CZ  PHE   171       2.357   2.086  41.099  1.00                 C  
ATOM   1116  CD1 PHE   171       2.105   4.193  39.991  1.00                 C  
ATOM   1117  CE1 PHE   171       1.870   2.832  40.043  1.00                 C  
ATOM   1118  CD2 PHE   171       3.308   4.063  42.041  1.00                 C  
ATOM   1119  CE2 PHE   171       3.072   2.702  42.092  1.00                 C  
ATOM   1120  N   LYS   172      -0.276   6.273  40.171  1.00                 N  
ATOM   1121  CA  LYS   172      -1.594   6.051  40.726  1.00                 C  
ATOM   1122  C   LYS   172      -1.666   4.668  41.366  1.00                 C  
ATOM   1123  O   LYS   172      -1.340   3.661  40.738  1.00                 O  
ATOM   1124  CB  LYS   172      -2.664   6.200  39.642  1.00                 C  
ATOM   1125  CD  LYS   172      -3.834   7.674  37.981  1.00                 C  
ATOM   1126  CE  LYS   172      -3.916   9.067  37.379  1.00                 C  
ATOM   1127  CG  LYS   172      -2.770   7.602  39.064  1.00                 C  
ATOM   1128  NZ  LYS   172      -4.935   9.144  36.296  1.00                 N  
ATOM   1129  N   LEU   173      -2.031   4.646  42.643  1.00                 N  
ATOM   1130  CA  LEU   173      -2.008   3.456  43.452  1.00                 C  
ATOM   1131  C   LEU   173      -3.389   3.184  44.006  1.00                 C  
ATOM   1132  O   LEU   173      -4.126   4.110  44.333  1.00                 O  
ATOM   1133  CB  LEU   173      -0.988   3.597  44.584  1.00                 C  
ATOM   1134  CG  LEU   173       0.465   3.821  44.162  1.00                 C  
ATOM   1135  CD1 LEU   173       1.345   4.071  45.378  1.00                 C  
ATOM   1136  CD2 LEU   173       0.985   2.632  43.369  1.00                 C  
ATOM   1137  N   VAL   174      -3.752   1.912  44.112  1.00                 N  
ATOM   1138  CA  VAL   174      -5.005   1.531  44.770  1.00                 C  
ATOM   1139  C   VAL   174      -4.750   1.213  46.225  1.00                 C  
ATOM   1140  O   VAL   174      -3.999   0.285  46.545  1.00                 O  
ATOM   1141  CB  VAL   174      -5.669   0.332  44.068  1.00                 C  
ATOM   1142  CG1 VAL   174      -6.936  -0.080  44.802  1.00                 C  
ATOM   1143  CG2 VAL   174      -5.975   0.667  42.616  1.00                 C  
ATOM   1144  N   LEU   175      -5.398   1.940  47.118  1.00                 N  
ATOM   1145  CA  LEU   175      -5.344   1.583  48.527  1.00                 C  
ATOM   1146  C   LEU   175      -6.174   0.326  48.758  1.00                 C  
ATOM   1147  O   LEU   175      -7.176   0.099  48.088  1.00                 O  
ATOM   1148  CB  LEU   175      -5.845   2.741  49.393  1.00                 C  
ATOM   1149  CG  LEU   175      -5.016   4.026  49.352  1.00                 C  
ATOM   1150  CD1 LEU   175      -5.693   5.128  50.152  1.00                 C  
ATOM   1151  CD2 LEU   175      -3.611   3.776  49.880  1.00                 C  
ATOM   1152  N   PRO   176      -5.786  -0.495  49.728  1.00                 N  
ATOM   1153  CA  PRO   176      -6.530  -1.726  49.958  1.00                 C  
ATOM   1154  C   PRO   176      -7.897  -1.447  50.547  1.00                 C  
ATOM   1155  O   PRO   176      -8.069  -0.570  51.398  1.00                 O  
ATOM   1156  CB  PRO   176      -5.653  -2.512  50.935  1.00                 C  
ATOM   1157  CD  PRO   176      -4.618  -0.373  50.642  1.00                 C  
ATOM   1158  CG  PRO   176      -4.856  -1.468  51.644  1.00                 C  
ATOM   1159  N   SER   177      -8.880  -2.182  50.101  1.00                 N  
ATOM   1160  CA  SER   177     -10.254  -1.986  50.579  1.00                 C  
ATOM   1161  C   SER   177     -10.354  -2.454  52.026  1.00                 C  
ATOM   1162  O   SER   177      -9.816  -3.502  52.379  1.00                 O  
ATOM   1163  CB  SER   177     -11.244  -2.738  49.688  1.00                 C  
ATOM   1164  OG  SER   177     -12.567  -2.616  50.178  1.00                 O  
ATOM   1165  N   ASP   178     -11.084  -1.695  52.826  1.00                 N  
ATOM   1166  CA  ASP   178     -11.326  -2.087  54.211  1.00                 C  
ATOM   1167  C   ASP   178     -10.205  -1.782  55.167  1.00                 C  
ATOM   1168  O   ASP   178     -10.315  -2.085  56.342  1.00                 O  
ATOM   1169  CB  ASP   178     -11.624  -3.585  54.300  1.00                 C  
ATOM   1170  CG  ASP   178     -12.898  -3.970  53.573  1.00                 C  
ATOM   1171  OD1 ASP   178     -13.871  -3.189  53.627  1.00                 O  
ATOM   1172  OD2 ASP   178     -12.923  -5.052  52.951  1.00                 O  
ATOM   1173  N   ILE   179      -9.137  -1.149  54.683  1.00                 N  
ATOM   1174  CA  ILE   179      -8.018  -0.813  55.548  1.00                 C  
ATOM   1175  C   ILE   179      -8.076   0.672  55.917  1.00                 C  
ATOM   1176  O   ILE   179      -8.121   1.535  55.044  1.00                 O  
ATOM   1177  CB  ILE   179      -6.670  -1.154  54.886  1.00                 C  
ATOM   1178  CD1 ILE   179      -6.833  -3.585  55.634  1.00                 C  
ATOM   1179  CG1 ILE   179      -6.634  -2.629  54.479  1.00                 C  
ATOM   1180  CG2 ILE   179      -5.516  -0.791  55.808  1.00                 C  
ATOM   1181  N   ARG   180      -8.138   0.929  57.216  1.00                 N  
ATOM   1182  CA  ARG   180      -8.122   2.285  57.698  1.00                 C  
ATOM   1183  C   ARG   180      -7.006   2.399  58.738  1.00                 C  
ATOM   1184  O   ARG   180      -6.598   1.406  59.337  1.00                 O  
ATOM   1185  CB  ARG   180      -9.485   2.662  58.282  1.00                 C  
ATOM   1186  CD  ARG   180     -11.930   3.080  57.903  1.00                 C  
ATOM   1187  NE  ARG   180     -12.412   2.146  58.917  1.00                 N  
ATOM   1188  CG  ARG   180     -10.625   2.618  57.277  1.00                 C  
ATOM   1189  CZ  ARG   180     -13.431   2.391  59.735  1.00                 C  
ATOM   1190  NH1 ARG   180     -13.799   1.481  60.627  1.00                 N  
ATOM   1191  NH2 ARG   180     -14.079   3.545  59.659  1.00                 N  
ATOM   1192  N   CYS   181      -6.502   3.612  58.946  1.00                 N  
ATOM   1193  CA  CYS   181      -5.438   3.816  59.913  1.00                 C  
ATOM   1194  C   CYS   181      -5.361   5.297  60.253  1.00                 C  
ATOM   1195  O   CYS   181      -5.436   6.156  59.373  1.00                 O  
ATOM   1196  CB  CYS   181      -4.107   3.302  59.361  1.00                 C  
ATOM   1197  SG  CYS   181      -3.549   4.139  57.858  1.00                 S  
ATOM   1198  N   LYS   182      -5.172   5.582  61.530  1.00                 N  
ATOM   1199  CA  LYS   182      -5.077   6.957  61.983  1.00                 C  
ATOM   1200  C   LYS   182      -3.660   7.526  61.900  1.00                 C  
ATOM   1201  O   LYS   182      -3.489   8.742  61.909  1.00                 O  
ATOM   1202  CB  LYS   182      -5.577   7.082  63.424  1.00                 C  
ATOM   1203  CD  LYS   182      -7.492   6.963  65.041  1.00                 C  
ATOM   1204  CE  LYS   182      -8.980   6.703  65.207  1.00                 C  
ATOM   1205  CG  LYS   182      -7.064   6.817  63.590  1.00                 C  
ATOM   1206  NZ  LYS   182      -9.409   6.817  66.628  1.00                 N  
ATOM   1207  N   ALA   183      -2.650   6.662  61.858  1.00                 N  
ATOM   1208  CA  ALA   183      -1.247   7.049  61.923  1.00                 C  
ATOM   1209  C   ALA   183      -0.452   6.194  60.956  1.00                 C  
ATOM   1210  O   ALA   183       0.593   5.640  61.271  1.00                 O  
ATOM   1211  CB  ALA   183      -0.723   6.906  63.344  1.00                 C  
ATOM   1212  N   CYS   184      -0.951   6.078  59.732  1.00                 N  
ATOM   1213  CA  CYS   184      -0.325   5.235  58.763  1.00                 C  
ATOM   1214  C   CYS   184       1.031   5.782  58.342  1.00                 C  
ATOM   1215  O   CYS   184       1.284   6.986  58.409  1.00                 O  
ATOM   1216  CB  CYS   184      -1.224   5.070  57.536  1.00                 C  
ATOM   1217  SG  CYS   184      -0.588   3.921  56.293  1.00                 S  
ATOM   1218  N   VAL   185       1.869   4.891  57.839  1.00                 N  
ATOM   1219  CA  VAL   185       3.119   5.320  57.212  1.00                 C  
ATOM   1220  C   VAL   185       3.138   4.734  55.814  1.00                 C  
ATOM   1221  O   VAL   185       2.947   3.516  55.628  1.00                 O  
ATOM   1222  CB  VAL   185       4.343   4.883  58.037  1.00                 C  
ATOM   1223  CG1 VAL   185       5.631   5.295  57.340  1.00                 C  
ATOM   1224  CG2 VAL   185       4.280   5.473  59.438  1.00                 C  
ATOM   1225  N   PHE   186       3.392   5.590  54.826  1.00                 N  
ATOM   1226  CA  PHE   186       3.591   5.176  53.445  1.00                 C  
ATOM   1227  C   PHE   186       5.079   5.128  53.154  1.00                 C  
ATOM   1228  O   PHE   186       5.755   6.128  53.378  1.00                 O  
ATOM   1229  CB  PHE   186       2.870   6.130  52.490  1.00                 C  
ATOM   1230  CG  PHE   186       3.031   5.773  51.040  1.00                 C  
ATOM   1231  CZ  PHE   186       3.332   5.119  48.356  1.00                 C  
ATOM   1232  CD1 PHE   186       2.678   4.517  50.578  1.00                 C  
ATOM   1233  CE1 PHE   186       2.826   4.189  49.244  1.00                 C  
ATOM   1234  CD2 PHE   186       3.536   6.693  50.138  1.00                 C  
ATOM   1235  CE2 PHE   186       3.685   6.364  48.804  1.00                 C  
ATOM   1236  N   GLN   187       5.563   3.997  52.621  1.00                 N  
ATOM   1237  CA  GLN   187       6.964   3.820  52.288  1.00                 C  
ATOM   1238  C   GLN   187       7.098   3.741  50.772  1.00                 C  
ATOM   1239  O   GLN   187       6.560   2.854  50.125  1.00                 O  
ATOM   1240  CB  GLN   187       7.521   2.566  52.964  1.00                 C  
ATOM   1241  CD  GLN   187       9.452   1.791  51.532  1.00                 C  
ATOM   1242  CG  GLN   187       9.029   2.415  52.847  1.00                 C  
ATOM   1243  OE1 GLN   187       8.651   1.152  50.851  1.00                 O  
ATOM   1244  NE2 GLN   187      10.717   1.976  51.170  1.00                 N  
ATOM   1245  N   TRP   188       7.888   4.680  50.226  1.00                 N  
ATOM   1246  CA  TRP   188       8.367   4.607  48.829  1.00                 C  
ATOM   1247  C   TRP   188       9.717   3.898  48.831  1.00                 C  
ATOM   1248  O   TRP   188      10.575   4.270  49.623  1.00                 O  
ATOM   1249  CB  TRP   188       8.463   6.008  48.222  1.00                 C  
ATOM   1250  CG  TRP   188       8.911   6.013  46.792  1.00                 C  
ATOM   1251  CD1 TRP   188       8.474   5.191  45.794  1.00                 C  
ATOM   1252  NE1 TRP   188       9.115   5.493  44.616  1.00                 N  
ATOM   1253  CD2 TRP   188       9.886   6.881  46.201  1.00                 C  
ATOM   1254  CE2 TRP   188       9.987   6.529  44.843  1.00                 C  
ATOM   1255  CH2 TRP   188      11.620   8.193  44.468  1.00                 C  
ATOM   1256  CZ2 TRP   188      10.853   7.180  43.965  1.00                 C  
ATOM   1257  CE3 TRP   188      10.682   7.922  46.688  1.00                 C  
ATOM   1258  CZ3 TRP   188      11.539   8.564  45.815  1.00                 C  
ATOM   1259  N   LYS   189       9.853   2.913  47.959  1.00                 N  
ATOM   1260  CA  LYS   189      11.122   2.212  47.710  1.00                 C  
ATOM   1261  C   LYS   189      11.487   2.431  46.276  1.00                 C  
ATOM   1262  O   LYS   189      10.717   2.206  45.374  1.00                 O  
ATOM   1263  CB  LYS   189      10.987   0.725  48.045  1.00                 C  
ATOM   1264  CD  LYS   189      12.071  -1.531  48.235  1.00                 C  
ATOM   1265  CE  LYS   189      13.346  -2.332  48.027  1.00                 C  
ATOM   1266  CG  LYS   189      12.268  -0.072  47.855  1.00                 C  
ATOM   1267  NZ  LYS   189      13.154  -3.773  48.348  1.00                 N  
ATOM   1268  N   TYR   190      12.751   2.816  46.054  1.00                 N  
ATOM   1269  CA  TYR   190      13.305   2.950  44.694  1.00                 C  
ATOM   1270  C   TYR   190      14.503   2.022  44.641  1.00                 C  
ATOM   1271  O   TYR   190      15.510   2.238  45.343  1.00                 O  
ATOM   1272  CB  TYR   190      13.669   4.408  44.405  1.00                 C  
ATOM   1273  CG  TYR   190      14.229   4.636  43.019  1.00                 C  
ATOM   1274  OH  TYR   190      15.755   5.255  39.201  1.00                 O  
ATOM   1275  CZ  TYR   190      15.251   5.051  40.465  1.00                 C  
ATOM   1276  CD1 TYR   190      13.605   4.095  41.902  1.00                 C  
ATOM   1277  CE1 TYR   190      14.109   4.299  40.632  1.00                 C  
ATOM   1278  CD2 TYR   190      15.379   5.392  42.832  1.00                 C  
ATOM   1279  CE2 TYR   190      15.898   5.606  41.569  1.00                 C  
ATOM   1280  N   ASN   191      14.428   1.002  43.783  1.00                 N  
ATOM   1281  CA  ASN   191      15.601   0.181  43.485  1.00                 C  
ATOM   1282  C   ASN   191      16.116   0.669  42.164  1.00                 C  
ATOM   1283  O   ASN   191      15.442   0.583  41.141  1.00                 O  
ATOM   1284  CB  ASN   191      15.230  -1.303  43.483  1.00                 C  
ATOM   1285  CG  ASN   191      16.433  -2.204  43.285  1.00                 C  
ATOM   1286  OD1 ASN   191      17.499  -1.750  42.869  1.00                 O  
ATOM   1287  ND2 ASN   191      16.264  -3.488  43.581  1.00                 N  
ATOM   1288  N   ALA   192      17.329   1.216  42.186  1.00                 N  
ATOM   1289  CA  ALA   192      17.961   1.652  40.961  1.00                 C  
ATOM   1290  C   ALA   192      18.450   0.430  40.165  1.00                 C  
ATOM   1291  O   ALA   192      18.375  -0.694  40.627  1.00                 O  
ATOM   1292  CB  ALA   192      19.114   2.596  41.266  1.00                 C  
ATOM   1293  N   GLY   193      18.873   0.662  38.947  1.00                 N  
ATOM   1294  CA  GLY   193      19.264  -0.443  38.092  1.00                 C  
ATOM   1295  C   GLY   193      20.533  -0.224  37.341  1.00                 C  
ATOM   1296  O   GLY   193      20.718  -0.841  36.292  1.00                 O  
ATOM   1297  N   ASN   194      21.416   0.616  37.857  1.00                 N  
ATOM   1298  CA  ASN   194      22.597   1.082  37.142  1.00                 C  
ATOM   1299  C   ASN   194      23.904   0.330  37.487  1.00                 C  
ATOM   1300  O   ASN   194      24.974   0.751  37.055  1.00                 O  
ATOM   1301  CB  ASN   194      22.816   2.577  37.386  1.00                 C  
ATOM   1302  CG  ASN   194      21.747   3.435  36.739  1.00                 C  
ATOM   1303  OD1 ASN   194      21.360   3.203  35.594  1.00                 O  
ATOM   1304  ND2 ASN   194      21.266   4.432  37.472  1.00                 N  
ATOM   1305  N   SER   195      23.838  -0.789  38.217  1.00                 N  
ATOM   1306  CA  SER   195      25.034  -1.641  38.429  1.00                 C  
ATOM   1307  C   SER   195      24.872  -2.992  37.717  1.00                 C  
ATOM   1308  O   SER   195      23.779  -3.549  37.702  1.00                 O  
ATOM   1309  CB  SER   195      25.281  -1.855  39.924  1.00                 C  
ATOM   1310  OG  SER   195      25.588  -0.632  40.570  1.00                 O  
ATOM   1311  N   TRP   196      25.984  -3.523  37.204  1.00                 N  
ATOM   1312  CA  TRP   196      26.044  -4.811  36.548  1.00                 C  
ATOM   1313  C   TRP   196      26.358  -5.878  37.591  1.00                 C  
ATOM   1314  O   TRP   196      27.261  -5.696  38.409  1.00                 O  
ATOM   1315  CB  TRP   196      27.092  -4.796  35.433  1.00                 C  
ATOM   1316  CG  TRP   196      27.189  -6.090  34.684  1.00                 C  
ATOM   1317  CD1 TRP   196      27.886  -7.202  35.056  1.00                 C  
ATOM   1318  NE1 TRP   196      27.738  -8.192  34.115  1.00                 N  
ATOM   1319  CD2 TRP   196      26.566  -6.405  33.432  1.00                 C  
ATOM   1320  CE2 TRP   196      26.931  -7.725  33.108  1.00                 C  
ATOM   1321  CH2 TRP   196      25.685  -7.643  31.104  1.00                 C  
ATOM   1322  CZ2 TRP   196      26.495  -8.355  31.943  1.00                 C  
ATOM   1323  CE3 TRP   196      25.737  -5.700  32.555  1.00                 C  
ATOM   1324  CZ3 TRP   196      25.307  -6.329  31.402  1.00                 C  
ATOM   1325  N   GLY   197      25.655  -6.999  37.570  1.00                 N  
ATOM   1326  CA  GLY   197      25.897  -8.077  38.556  1.00                 C  
ATOM   1327  C   GLY   197      25.441  -9.418  38.077  1.00                 C  
ATOM   1328  O   GLY   197      24.913  -9.524  37.005  1.00                 O  
ATOM   1329  N   THR   198      25.729 -10.452  38.873  1.00                 N  
ATOM   1330  CA  THR   198      25.330 -11.828  38.612  1.00                 C  
ATOM   1331  C   THR   198      23.815 -11.830  38.713  1.00                 C  
ATOM   1332  O   THR   198      23.259 -11.291  39.665  1.00                 O  
ATOM   1333  CB  THR   198      25.989 -12.805  39.604  1.00                 C  
ATOM   1334  OG1 THR   198      27.415 -12.720  39.486  1.00                 O  
ATOM   1335  CG2 THR   198      25.561 -14.234  39.308  1.00                 C  
ATOM   1336  N   ASP   199      23.167 -12.371  37.693  1.00                 N  
ATOM   1337  CA  ASP   199      21.727 -12.499  37.677  1.00                 C  
ATOM   1338  C   ASP   199      21.331 -13.838  38.353  1.00                 C  
ATOM   1339  O   ASP   199      20.202 -13.986  38.793  1.00                 O  
ATOM   1340  CB  ASP   199      21.198 -12.425  36.243  1.00                 C  
ATOM   1341  CG  ASP   199      19.685 -12.353  36.183  1.00                 C  
ATOM   1342  OD1 ASP   199      19.065 -12.017  37.214  1.00                 O  
ATOM   1343  OD2 ASP   199      19.120 -12.631  35.105  1.00                 O  
ATOM   1344  N   PRO   200      21.596 -13.915  39.626  1.00                 N  
ATOM   1345  CA  PRO   200      21.352 -15.076  40.464  1.00                 C  
ATOM   1346  C   PRO   200      22.344 -16.158  40.049  1.00                 C  
ATOM   1347  O   PRO   200      23.347 -15.877  39.387  1.00                 O  
ATOM   1348  CB  PRO   200      19.899 -15.450  40.165  1.00                 C  
ATOM   1349  CD  PRO   200      20.474 -13.695  38.642  1.00                 C  
ATOM   1350  CG  PRO   200      19.664 -14.954  38.778  1.00                 C  
ATOM   1351  N   ILE   201      22.100 -17.411  40.421  1.00                 N  
ATOM   1352  CA  ILE   201      23.036 -18.489  40.086  1.00                 C  
ATOM   1353  C   ILE   201      22.784 -19.173  38.745  1.00                 C  
ATOM   1354  O   ILE   201      23.523 -20.073  38.335  1.00                 O  
ATOM   1355  CB  ILE   201      23.049 -19.582  41.170  1.00                 C  
ATOM   1356  CD1 ILE   201      21.682 -21.516  42.114  1.00                 C  
ATOM   1357  CG1 ILE   201      21.690 -20.282  41.238  1.00                 C  
ATOM   1358  CG2 ILE   201      23.452 -18.995  42.514  1.00                 C  
ATOM   1359  N   THR   202      21.736 -18.762  38.037  1.00                 N  
ATOM   1360  CA  THR   202      21.413 -19.388  36.762  1.00                 C  
ATOM   1361  C   THR   202      22.598 -19.411  35.793  1.00                 C  
ATOM   1362  O   THR   202      22.815 -20.393  35.078  1.00                 O  
ATOM   1363  CB  THR   202      20.233 -18.682  36.069  1.00                 C  
ATOM   1364  OG1 THR   202      19.064 -18.778  36.894  1.00                 O  
ATOM   1365  CG2 THR   202      19.936 -19.333  34.727  1.00                 C  
ATOM   1366  N   GLY   203      23.390 -18.230  35.718  1.00                 N  
ATOM   1367  CA  GLY   203      24.559 -18.411  34.856  1.00                 C  
ATOM   1368  C   GLY   203      24.941 -17.120  34.141  1.00                 C  
ATOM   1369  O   GLY   203      25.973 -17.083  33.468  1.00                 O  
ATOM   1370  N   ARG   204      24.132 -16.062  34.309  1.00                 N  
ATOM   1371  CA  ARG   204      24.205 -14.829  33.527  1.00                 C  
ATOM   1372  C   ARG   204      24.498 -13.623  34.419  1.00                 C  
ATOM   1373  O   ARG   204      24.205 -13.634  35.616  1.00                 O  
ATOM   1374  CB  ARG   204      22.902 -14.605  32.756  1.00                 C  
ATOM   1375  CD  ARG   204      21.327 -15.362  30.955  1.00                 C  
ATOM   1376  NE  ARG   204      21.034 -16.373  29.942  1.00                 N  
ATOM   1377  CG  ARG   204      22.607 -15.672  31.714  1.00                 C  
ATOM   1378  CZ  ARG   204      20.011 -16.307  29.095  1.00                 C  
ATOM   1379  NH1 ARG   204      19.823 -17.274  28.207  1.00                 N  
ATOM   1380  NH2 ARG   204      19.180 -15.275  29.138  1.00                 N  
ATOM   1381  N   GLY   205      25.063 -12.581  33.821  1.00                 N  
ATOM   1382  CA  GLY   205      25.183 -11.284  34.476  1.00                 C  
ATOM   1383  C   GLY   205      24.474 -10.235  33.630  1.00                 C  
ATOM   1384  O   GLY   205      24.268 -10.428  32.427  1.00                 O  
ATOM   1385  N   CYS   206      24.072  -9.133  34.258  1.00                 N  
ATOM   1386  CA  CYS   206      23.317  -8.111  33.536  1.00                 C  
ATOM   1387  C   CYS   206      23.198  -6.838  34.313  1.00                 C  
ATOM   1388  O   CYS   206      23.350  -6.827  35.542  1.00                 O  
ATOM   1389  CB  CYS   206      21.920  -8.625  33.185  1.00                 C  
ATOM   1390  SG  CYS   206      20.890  -9.027  34.615  1.00                 S  
ATOM   1391  N   VAL   207      22.940  -5.763  33.574  1.00                 N  
ATOM   1392  CA  VAL   207      22.647  -4.469  34.150  1.00                 C  
ATOM   1393  C   VAL   207      21.383  -4.595  34.972  1.00                 C  
ATOM   1394  O   VAL   207      20.380  -5.151  34.518  1.00                 O  
ATOM   1395  CB  VAL   207      22.506  -3.387  33.064  1.00                 C  
ATOM   1396  CG1 VAL   207      22.054  -2.071  33.678  1.00                 C  
ATOM   1397  CG2 VAL   207      23.818  -3.207  32.317  1.00                 C  
ATOM   1398  N   GLY   208      21.450  -4.119  36.212  1.00                 N  
ATOM   1399  CA  GLY   208      20.328  -4.217  37.128  1.00                 C  
ATOM   1400  C   GLY   208      20.232  -5.516  37.907  1.00                 C  
ATOM   1401  O   GLY   208      19.355  -5.690  38.758  1.00                 O  
ATOM   1402  N   CYS   209      21.144  -6.438  37.641  1.00                 N  
ATOM   1403  CA  CYS   209      21.269  -7.655  38.442  1.00                 C  
ATOM   1404  C   CYS   209      22.155  -7.403  39.626  1.00                 C  
ATOM   1405  O   CYS   209      23.098  -6.618  39.565  1.00                 O  
ATOM   1406  CB  CYS   209      21.818  -8.802  37.592  1.00                 C  
ATOM   1407  SG  CYS   209      20.735  -9.313  36.237  1.00                 S  
ATOM   1408  N   GLY   210      21.858  -8.119  40.692  1.00                 N  
ATOM   1409  CA  GLY   210      22.589  -8.020  41.909  1.00                 C  
ATOM   1410  C   GLY   210      22.277  -6.716  42.637  1.00                 C  
ATOM   1411  O   GLY   210      21.410  -5.946  42.244  1.00                 O  
ATOM   1412  N   ASN   211      22.980  -6.478  43.729  1.00                 N  
ATOM   1413  CA  ASN   211      22.785  -5.313  44.551  1.00                 C  
ATOM   1414  C   ASN   211      22.829  -4.003  43.792  1.00                 C  
ATOM   1415  O   ASN   211      23.677  -3.795  42.922  1.00                 O  
ATOM   1416  CB  ASN   211      23.822  -5.270  45.675  1.00                 C  
ATOM   1417  CG  ASN   211      23.559  -4.157  46.669  1.00                 C  
ATOM   1418  OD1 ASN   211      24.022  -3.030  46.491  1.00                 O  
ATOM   1419  ND2 ASN   211      22.812  -4.469  47.721  1.00                 N  
ATOM   1420  N   GLN   212      21.906  -3.115  44.165  1.00                 N  
ATOM   1421  CA  GLN   212      21.792  -1.804  43.563  1.00                 C  
ATOM   1422  C   GLN   212      21.694  -0.727  44.635  1.00                 C  
ATOM   1423  O   GLN   212      21.346  -1.019  45.778  1.00                 O  
ATOM   1424  CB  GLN   212      20.576  -1.744  42.637  1.00                 C  
ATOM   1425  CD  GLN   212      21.677  -2.371  40.451  1.00                 C  
ATOM   1426  CG  GLN   212      20.625  -2.732  41.482  1.00                 C  
ATOM   1427  OE1 GLN   212      22.021  -1.200  40.285  1.00                 O  
ATOM   1428  NE2 GLN   212      22.191  -3.378  39.755  1.00                 N  
ATOM   1429  N   GLU   213      21.962   0.517  44.264  1.00                 N  
ATOM   1430  CA  GLU   213      21.661   1.617  45.140  1.00                 C  
ATOM   1431  C   GLU   213      20.136   1.647  45.344  1.00                 C  
ATOM   1432  O   GLU   213      19.367   1.461  44.381  1.00                 O  
ATOM   1433  CB  GLU   213      22.185   2.929  44.552  1.00                 C  
ATOM   1434  CD  GLU   213      22.569   5.406  44.864  1.00                 C  
ATOM   1435  CG  GLU   213      21.993   4.135  45.457  1.00                 C  
ATOM   1436  OE1 GLU   213      23.072   5.354  43.723  1.00                 O  
ATOM   1437  OE2 GLU   213      22.516   6.454  45.541  1.00                 O  
ATOM   1438  N   GLN   214      19.738   1.873  46.596  1.00                 N  
ATOM   1439  CA  GLN   214      18.322   1.866  46.967  1.00                 C  
ATOM   1440  C   GLN   214      18.014   3.095  47.783  1.00                 C  
ATOM   1441  O   GLN   214      18.853   3.593  48.535  1.00                 O  
ATOM   1442  CB  GLN   214      17.977   0.592  47.741  1.00                 C  
ATOM   1443  CD  GLN   214      17.786  -1.926  47.733  1.00                 C  
ATOM   1444  CG  GLN   214      18.164  -0.688  46.944  1.00                 C  
ATOM   1445  OE1 GLN   214      18.130  -2.055  48.908  1.00                 O  
ATOM   1446  NE2 GLN   214      17.074  -2.843  47.087  1.00                 N  
ATOM   1447  N   PHE   215      16.779   3.582  47.613  1.00                 N  
ATOM   1448  CA  PHE   215      16.225   4.704  48.382  1.00                 C  
ATOM   1449  C   PHE   215      14.936   4.278  49.022  1.00                 C  
ATOM   1450  O   PHE   215      14.182   3.487  48.452  1.00                 O  
ATOM   1451  CB  PHE   215      16.014   5.921  47.479  1.00                 C  
ATOM   1452  CG  PHE   215      17.284   6.462  46.885  1.00                 C  
ATOM   1453  CZ  PHE   215      19.632   7.469  45.790  1.00                 C  
ATOM   1454  CD1 PHE   215      17.968   5.752  45.914  1.00                 C  
ATOM   1455  CE1 PHE   215      19.136   6.250  45.368  1.00                 C  
ATOM   1456  CD2 PHE   215      17.793   7.680  47.297  1.00                 C  
ATOM   1457  CE2 PHE   215      18.961   8.178  46.751  1.00                 C  
ATOM   1458  N   TYR   216      14.692   4.787  50.241  1.00                 N  
ATOM   1459  CA  TYR   216      13.371   4.651  50.868  1.00                 C  
ATOM   1460  C   TYR   216      12.996   5.987  51.435  1.00                 C  
ATOM   1461  O   TYR   216      13.846   6.707  51.956  1.00                 O  
ATOM   1462  CB  TYR   216      13.397   3.562  51.942  1.00                 C  
ATOM   1463  CG  TYR   216      13.712   2.183  51.409  1.00                 C  
ATOM   1464  OH  TYR   216      14.594  -1.606  49.939  1.00                 O  
ATOM   1465  CZ  TYR   216      14.301  -0.352  50.426  1.00                 C  
ATOM   1466  CD1 TYR   216      14.975   1.883  50.915  1.00                 C  
ATOM   1467  CE1 TYR   216      15.272   0.625  50.426  1.00                 C  
ATOM   1468  CD2 TYR   216      12.746   1.185  51.402  1.00                 C  
ATOM   1469  CE2 TYR   216      13.025  -0.078  50.916  1.00                 C  
ATOM   1470  N   GLY   217      11.708   6.323  51.350  1.00                 N  
ATOM   1471  CA  GLY   217      11.182   7.519  52.047  1.00                 C  
ATOM   1472  C   GLY   217       9.853   7.124  52.725  1.00                 C  
ATOM   1473  O   GLY   217       9.115   6.289  52.210  1.00                 O  
ATOM   1474  N   CYS   218       9.579   7.780  53.853  1.00                 N  
ATOM   1475  CA  CYS   218       8.354   7.544  54.618  1.00                 C  
ATOM   1476  C   CYS   218       7.550   8.819  54.753  1.00                 C  
ATOM   1477  O   CYS   218       8.105   9.869  55.086  1.00                 O  
ATOM   1478  CB  CYS   218       8.686   6.979  56.000  1.00                 C  
ATOM   1479  SG  CYS   218       9.554   5.393  55.970  1.00                 S  
ATOM   1480  N   ALA   219       6.226   8.721  54.589  1.00                 N  
ATOM   1481  CA  ALA   219       5.286   9.838  54.804  1.00                 C  
ATOM   1482  C   ALA   219       4.193   9.387  55.801  1.00                 C  
ATOM   1483  O   ALA   219       3.732   8.245  55.769  1.00                 O  
ATOM   1484  CB  ALA   219       4.680  10.283  53.482  1.00                 C  
ATOM   1485  N   ASP   220       3.765  10.322  56.628  1.00                 N  
ATOM   1486  CA  ASP   220       2.712  10.097  57.609  1.00                 C  
ATOM   1487  C   ASP   220       1.349  10.486  57.031  1.00                 C  
ATOM   1488  O   ASP   220       1.130  11.660  56.713  1.00                 O  
ATOM   1489  CB  ASP   220       2.994  10.887  58.889  1.00                 C  
ATOM   1490  CG  ASP   220       1.973  10.617  59.977  1.00                 C  
ATOM   1491  OD1 ASP   220       0.782  10.443  59.644  1.00                 O  
ATOM   1492  OD2 ASP   220       2.364  10.581  61.162  1.00                 O  
ATOM   1493  N   ILE   221       0.462   9.495  56.883  1.00                 N  
ATOM   1494  CA  ILE   221      -0.850   9.734  56.276  1.00                 C  
ATOM   1495  C   ILE   221      -1.908   9.046  57.119  1.00                 C  
ATOM   1496  O   ILE   221      -1.608   8.172  57.898  1.00                 O  
ATOM   1497  CB  ILE   221      -0.895   9.243  54.817  1.00                 C  
ATOM   1498  CD1 ILE   221      -0.892   7.135  53.383  1.00                 C  
ATOM   1499  CG1 ILE   221      -0.667   7.731  54.756  1.00                 C  
ATOM   1500  CG2 ILE   221       0.113  10.003  53.968  1.00                 C  
ATOM   1501  N   ALA   222      -3.169   9.437  56.907  1.00                 N  
ATOM   1502  CA  ALA   222      -4.298   8.793  57.554  1.00                 C  
ATOM   1503  C   ALA   222      -5.306   8.387  56.488  1.00                 C  
ATOM   1504  O   ALA   222      -5.441   9.033  55.456  1.00                 O  
ATOM   1505  CB  ALA   222      -4.922   9.724  58.582  1.00                 C  
ATOM   1506  N   ILE   223      -5.988   7.267  56.732  1.00                 N  
ATOM   1507  CA  ILE   223      -6.940   6.656  55.807  1.00                 C  
ATOM   1508  C   ILE   223      -8.197   6.306  56.581  1.00                 C  
ATOM   1509  O   ILE   223      -8.104   5.659  57.625  1.00                 O  
ATOM   1510  CB  ILE   223      -6.341   5.416  55.118  1.00                 C  
ATOM   1511  CD1 ILE   223      -4.317   4.611  53.792  1.00                 C  
ATOM   1512  CG1 ILE   223      -5.087   5.799  54.329  1.00                 C  
ATOM   1513  CG2 ILE   223      -7.381   4.742  54.236  1.00                 C  
ATOM   1514  N   GLY   224      -9.354   6.791  56.115  1.00                 N  
ATOM   1515  CA  GLY   224     -10.626   6.631  56.833  1.00                 C  
ATOM   1516  C   GLY   224     -11.733   6.219  55.882  1.00                 C  
ATOM   1517  O   GLY   224     -11.637   6.392  54.687  1.00                 O  
ATOM   1518  N   TYR   225     -12.826   5.677  56.442  1.00                 N  
ATOM   1519  CA  TYR   225     -14.032   5.397  55.648  1.00                 C  
ATOM   1520  C   TYR   225     -14.621   6.683  55.058  1.00                 C  
ATOM   1521  O   TYR   225     -15.116   6.669  53.924  1.00                 O  
ATOM   1522  CB  TYR   225     -15.083   4.685  56.502  1.00                 C  
ATOM   1523  CG  TYR   225     -16.357   4.355  55.758  1.00                 C  
ATOM   1524  OH  TYR   225     -19.853   3.435  53.703  1.00                 O  
ATOM   1525  CZ  TYR   225     -18.697   3.741  54.384  1.00                 C  
ATOM   1526  CD1 TYR   225     -16.416   3.265  54.899  1.00                 C  
ATOM   1527  CE1 TYR   225     -17.577   2.956  54.214  1.00                 C  
ATOM   1528  CD2 TYR   225     -17.495   5.135  55.916  1.00                 C  
ATOM   1529  CE2 TYR   225     -18.664   4.841  55.240  1.00                 C  
ATOM   1530  N   GLU   226     -14.548   7.762  55.820  1.00                 N  
ATOM   1531  CA  GLU   226     -15.033   9.089  55.380  1.00                 C  
ATOM   1532  C   GLU   226     -16.493   9.100  54.896  1.00                 C  
ATOM   1533  O   GLU   226     -16.781   8.876  53.716  1.00                 O  
ATOM   1534  CB  GLU   226     -14.149   9.637  54.258  1.00                 C  
ATOM   1535  CD  GLU   226     -11.870  10.460  53.546  1.00                 C  
ATOM   1536  CG  GLU   226     -12.696   9.838  54.654  1.00                 C  
ATOM   1537  OE1 GLU   226     -12.449  10.800  52.492  1.00                 O  
ATOM   1538  OE2 GLU   226     -10.644  10.609  53.730  1.00                 O  
TER
