# Supplementary material for: Comparative Single-Cell Transcriptomics Reveals Novel Genes Involved in Bivalve Embryonic Shell Formation and Questions Ontogenetic Homology of Molluscan Shell Types
Source: Front Cell Dev Biol. 2022 Jun 9;10:883755. doi: 10.3389/fcell.2022.883755 (PMC9261976; doi:10.3389/fcell.2022.883755)
Supplement: Supplementary file 1 [file DataSheet1.ZIP › Supplementary_File1/s_f_2/bdcdf55ab67b648b.final.pdb]

ATOM      1  N   PHE  1722      89.906  46.238 116.494  1.00                 N  
ATOM      2  CA  PHE  1722      90.359  44.875 116.239  1.00                 C  
ATOM      3  C   PHE  1722      89.276  43.837 116.508  1.00                 C  
ATOM      4  O   PHE  1722      89.403  42.693 116.091  1.00                 O  
ATOM      5  CB  PHE  1722      91.590  44.552 117.088  1.00                 C  
ATOM      6  CG  PHE  1722      92.843  45.237 116.625  1.00                 C  
ATOM      7  CZ  PHE  1722      95.163  46.502 115.762  1.00                 C  
ATOM      8  CD1 PHE  1722      93.374  46.297 117.339  1.00                 C  
ATOM      9  CE1 PHE  1722      94.527  46.928 116.913  1.00                 C  
ATOM     10  CD2 PHE  1722      93.491  44.823 115.475  1.00                 C  
ATOM     11  CE2 PHE  1722      94.645  45.454 115.049  1.00                 C  
ATOM     12  N   ASN  1723      88.218  44.233 117.207  1.00                 N  
ATOM     13  CA  ASN  1723      87.137  43.307 117.539  1.00                 C  
ATOM     14  C   ASN  1723      86.089  43.165 116.437  1.00                 C  
ATOM     15  O   ASN  1723      85.247  42.268 116.485  1.00                 O  
ATOM     16  CB  ASN  1723      86.447  43.732 118.837  1.00                 C  
ATOM     17  CG  ASN  1723      87.321  43.519 120.058  1.00                 C  
ATOM     18  OD1 ASN  1723      88.223  42.681 120.049  1.00                 O  
ATOM     19  ND2 ASN  1723      87.055  44.278 121.114  1.00                 N  
ATOM     20  N   VAL  1724      86.146  44.049 115.448  1.00                 N  
ATOM     21  CA  VAL  1724      85.194  44.025 114.345  1.00                 C  
ATOM     22  C   VAL  1724      85.613  43.059 113.249  1.00                 C  
ATOM     23  O   VAL  1724      86.801  42.892 112.976  1.00                 O  
ATOM     24  CB  VAL  1724      84.998  45.427 113.738  1.00                 C  
ATOM     25  CG1 VAL  1724      84.092  45.357 112.518  1.00                 C  
ATOM     26  CG2 VAL  1724      84.429  46.382 114.775  1.00                 C  
ATOM     27  N   LEU  1725      84.629  42.420 112.626  1.00                 N  
ATOM     28  CA  LEU  1725      84.897  41.507 111.529  1.00                 C  
ATOM     29  C   LEU  1725      85.002  42.355 110.265  1.00                 C  
ATOM     30  O   LEU  1725      84.484  43.476 110.215  1.00                 O  
ATOM     31  CB  LEU  1725      83.796  40.449 111.431  1.00                 C  
ATOM     32  CG  LEU  1725      83.627  39.531 112.643  1.00                 C  
ATOM     33  CD1 LEU  1725      82.436  38.604 112.454  1.00                 C  
ATOM     34  CD2 LEU  1725      84.893  38.724 112.886  1.00                 C  
ATOM     35  N   HIS  1726      85.666  41.815 109.251  1.00                 N  
ATOM     36  CA  HIS  1726      85.852  42.519 107.989  1.00                 C  
ATOM     37  C   HIS  1726      84.574  43.147 107.434  1.00                 C  
ATOM     38  O   HIS  1726      84.528  44.348 107.168  1.00                 O  
ATOM     39  CB  HIS  1726      86.430  41.578 106.930  1.00                 C  
ATOM     40  CG  HIS  1726      87.860  41.206 107.169  1.00                 C  
ATOM     41  ND1 HIS  1726      88.883  42.129 107.147  1.00                 N  
ATOM     42  CE1 HIS  1726      90.046  41.500 107.395  1.00                 C  
ATOM     43  CD2 HIS  1726      88.578  39.972 107.459  1.00                 C  
ATOM     44  NE2 HIS  1726      89.870  40.206 107.582  1.00                 N  
ATOM     45  N   GLY  1727      83.549  42.322 107.246  1.00                 N  
ATOM     46  CA  GLY  1727      82.286  42.800 106.708  1.00                 C  
ATOM     47  C   GLY  1727      81.585  43.862 107.535  1.00                 C  
ATOM     48  O   GLY  1727      80.842  44.685 106.996  1.00                 O  
ATOM     49  N   GLN  1728      81.799  43.844 108.846  1.00                 N  
ATOM     50  CA  GLN  1728      81.173  44.825 109.722  1.00                 C  
ATOM     51  C   GLN  1728      81.771  46.206 109.440  1.00                 C  
ATOM     52  O   GLN  1728      81.058  47.212 109.428  1.00                 O  
ATOM     53  CB  GLN  1728      81.362  44.432 111.188  1.00                 C  
ATOM     54  CD  GLN  1728      80.857  42.789 113.040  1.00                 C  
ATOM     55  CG  GLN  1728      80.583  43.194 111.605  1.00                 C  
ATOM     56  OE1 GLN  1728      82.010  42.635 113.442  1.00                 O  
ATOM     57  NE2 GLN  1728      79.794  42.616 113.817  1.00                 N  
ATOM     58  N   LEU  1729      83.078  46.248 109.200  1.00                 N  
ATOM     59  CA  LEU  1729      83.752  47.505 108.892  1.00                 C  
ATOM     60  C   LEU  1729      83.443  47.926 107.456  1.00                 C  
ATOM     61  O   LEU  1729      83.246  49.108 107.177  1.00                 O  
ATOM     62  CB  LEU  1729      85.261  47.369 109.102  1.00                 C  
ATOM     63  CG  LEU  1729      85.730  47.174 110.545  1.00                 C  
ATOM     64  CD1 LEU  1729      87.225  46.895 110.592  1.00                 C  
ATOM     65  CD2 LEU  1729      85.393  48.393 111.390  1.00                 C  
ATOM     66  N   GLU  1730      83.408  46.958 106.546  1.00                 N  
ATOM     67  CA  GLU  1730      83.125  47.252 105.142  1.00                 C  
ATOM     68  C   GLU  1730      81.722  47.817 104.961  1.00                 C  
ATOM     69  O   GLU  1730      81.496  48.668 104.100  1.00                 O  
ATOM     70  CB  GLU  1730      83.293  45.995 104.287  1.00                 C  
ATOM     71  CD  GLU  1730      84.855  44.255 103.332  1.00                 C  
ATOM     72  CG  GLU  1730      84.733  45.527 104.146  1.00                 C  
ATOM     73  OE1 GLU  1730      83.845  43.532 103.203  1.00                 O  
ATOM     74  OE2 GLU  1730      85.962  43.980 102.822  1.00                 O  
ATOM     75  N   ALA  1731      80.779  47.344 105.767  1.00                 N  
ATOM     76  CA  ALA  1731      79.407  47.831 105.675  1.00                 C  
ATOM     77  C   ALA  1731      79.372  49.318 106.014  1.00                 C  
ATOM     78  O   ALA  1731      78.771  50.117 105.293  1.00                 O  
ATOM     79  CB  ALA  1731      78.500  47.038 106.603  1.00                 C  
ATOM     80  N   MET  1732      80.089  49.683 107.064  1.00                 N  
ATOM     81  CA  MET  1732      80.078  51.043 107.614  1.00                 C  
ATOM     82  C   MET  1732      81.217  51.906 107.116  1.00                 C  
ATOM     83  O   MET  1732      81.016  53.030 106.648  1.00                 O  
ATOM     84  CB  MET  1732      80.123  51.003 109.143  1.00                 C  
ATOM     85  SD  MET  1732      79.864  52.260 111.598  1.00                 S  
ATOM     86  CE  MET  1732      79.870  53.996 112.041  1.00                 C  
ATOM     87  CG  MET  1732      79.999  52.367 109.803  1.00                 C  
ATOM     88  N   GLY  1733      82.454  51.397 107.206  1.00                 N  
ATOM     89  CA  GLY  1733      83.617  52.260 107.168  1.00                 C  
ATOM     90  C   GLY  1733      84.825  51.786 106.392  1.00                 C  
ATOM     91  O   GLY  1733      85.835  52.490 106.314  1.00                 O  
ATOM     92  N   MET  1734      84.782  50.595 105.795  1.00                 N  
ATOM     93  CA  MET  1734      85.942  50.045 105.100  1.00                 C  
ATOM     94  C   MET  1734      86.252  50.815 103.799  1.00                 C  
ATOM     95  O   MET  1734      85.456  50.820 102.857  1.00                 O  
ATOM     96  CB  MET  1734      85.724  48.564 104.782  1.00                 C  
ATOM     97  SD  MET  1734      88.381  47.849 105.106  1.00                 S  
ATOM     98  CE  MET  1734      87.929  46.585 106.292  1.00                 C  
ATOM     99  CG  MET  1734      86.898  47.900 104.081  1.00                 C  
ATOM    100  N   PRO  1735      87.415  51.479 103.725  1.00                 N  
ATOM    101  CA  PRO  1735      87.787  52.089 102.433  1.00                 C  
ATOM    102  C   PRO  1735      87.862  51.104 101.247  1.00                 C  
ATOM    103  O   PRO  1735      87.641  51.474 100.091  1.00                 O  
ATOM    104  CB  PRO  1735      89.168  52.695 102.693  1.00                 C  
ATOM    105  CD  PRO  1735      88.470  51.636 104.724  1.00                 C  
ATOM    106  CG  PRO  1735      89.677  51.962 103.889  1.00                 C  
ATOM    107  N   GLU  1736      88.176  49.842 101.522  1.00                 N  
ATOM    108  CA  GLU  1736      88.209  48.812 100.477  1.00                 C  
ATOM    109  C   GLU  1736      86.857  48.122 100.217  1.00                 C  
ATOM    110  O   GLU  1736      86.736  47.246  99.357  1.00                 O  
ATOM    111  CB  GLU  1736      89.238  47.733 100.820  1.00                 C  
ATOM    112  CD  GLU  1736      91.175  48.762  99.567  1.00                 C  
ATOM    113  CG  GLU  1736      90.668  48.242 100.898  1.00                 C  
ATOM    114  OE1 GLU  1736      90.787  48.199  98.523  1.00                 O  
ATOM    115  OE2 GLU  1736      91.960  49.734  99.569  1.00                 O  
ATOM    116  N   ASP  1737      85.819  48.516 100.967  1.00                 N  
ATOM    117  CA  ASP  1737      84.513  47.882 100.833  1.00                 C  
ATOM    118  C   ASP  1737      83.964  48.097  99.423  1.00                 C  
ATOM    119  O   ASP  1737      84.284  49.084  98.754  1.00                 O  
ATOM    120  CB  ASP  1737      83.541  48.432 101.878  1.00                 C  
ATOM    121  CG  ASP  1737      82.232  47.668 101.916  1.00                 C  
ATOM    122  OD1 ASP  1737      82.051  46.758 101.079  1.00                 O  
ATOM    123  OD2 ASP  1737      81.387  47.979 102.781  1.00                 O  
ATOM    124  N   LYS  1738      83.129  47.180  98.945  1.00                 N  
ATOM    125  CA  LYS  1738      82.410  47.468  97.703  1.00                 C  
ATOM    126  C   LYS  1738      81.228  48.392  97.975  1.00                 C  
ATOM    127  O   LYS  1738      80.624  48.951  97.056  1.00                 O  
ATOM    128  CB  LYS  1738      81.935  46.171  97.046  1.00                 C  
ATOM    129  CD  LYS  1738      82.517  44.015  95.899  1.00                 C  
ATOM    130  CE  LYS  1738      83.643  43.124  95.401  1.00                 C  
ATOM    131  CG  LYS  1738      83.060  45.282  96.541  1.00                 C  
ATOM    132  NZ  LYS  1738      83.127  41.866  94.793  1.00                 N  
ATOM    133  N   THR  1739      80.877  48.571  99.247  1.00                 N  
ATOM    134  CA  THR  1739      79.727  49.392  99.618  1.00                 C  
ATOM    135  C   THR  1739      79.707  49.738 101.101  1.00                 C  
ATOM    136  O   THR  1739      79.160  49.001 101.927  1.00                 O  
ATOM    137  CB  THR  1739      78.399  48.699  99.260  1.00                 C  
ATOM    138  OG1 THR  1739      78.351  48.454  97.849  1.00                 O  
ATOM    139  CG2 THR  1739      77.219  49.578  99.642  1.00                 C  
ATOM    140  N   LYS  1740      80.307  50.874 101.469  1.00                 N  
ATOM    141  CA  LYS  1740      80.320  51.339 102.840  1.00                 C  
ATOM    142  C   LYS  1740      79.632  52.695 102.904  1.00                 C  
ATOM    143  O   LYS  1740      80.033  53.667 102.260  1.00                 O  
ATOM    144  CB  LYS  1740      81.755  51.418 103.366  1.00                 C  
ATOM    145  CD  LYS  1740      84.047  52.423 103.183  1.00                 C  
ATOM    146  CE  LYS  1740      84.924  53.422 102.447  1.00                 C  
ATOM    147  CG  LYS  1740      82.636  52.407 102.620  1.00                 C  
ATOM    148  NZ  LYS  1740      86.311  53.449 102.988  1.00                 N  
ATOM    149  N   ILE  1741      78.576  52.808 103.609  1.00                 N  
ATOM    150  CA  ILE  1741      77.720  53.943 103.924  1.00                 C  
ATOM    151  C   ILE  1741      78.540  55.216 103.734  1.00                 C  
ATOM    152  O   ILE  1741      78.035  56.226 103.248  1.00                 O  
ATOM    153  CB  ILE  1741      77.152  53.842 105.352  1.00                 C  
ATOM    154  CD1 ILE  1741      75.071  52.601 104.558  1.00                 C  
ATOM    155  CG1 ILE  1741      76.266  52.602 105.487  1.00                 C  
ATOM    156  CG2 ILE  1741      76.405  55.115 105.719  1.00                 C  
ATOM    157  N   ARG  1742      79.811  55.162 104.112  1.00                 N  
ATOM    158  CA  ARG  1742      80.684  56.320 103.955  1.00                 C  
ATOM    159  C   ARG  1742      80.842  56.647 102.471  1.00                 C  
ATOM    160  O   ARG  1742      80.825  57.818 102.089  1.00                 O  
ATOM    161  CB  ARG  1742      82.045  56.057 104.603  1.00                 C  
ATOM    162  CD  ARG  1742      83.380  55.690 106.696  1.00                 C  
ATOM    163  NE  ARG  1742      83.369  55.662 108.157  1.00                 N  
ATOM    164  CG  ARG  1742      82.013  56.023 106.122  1.00                 C  
ATOM    165  CZ  ARG  1742      84.381  55.232 108.904  1.00                 C  
ATOM    166  NH1 ARG  1742      84.281  55.244 110.226  1.00                 N  
ATOM    167  NH2 ARG  1742      85.491  54.792 108.327  1.00                 N  
ATOM    168  N   GLN  1743      80.990  55.625 101.630  1.00                 N  
ATOM    169  CA  GLN  1743      81.114  55.873 100.196  1.00                 C  
ATOM    170  C   GLN  1743      79.837  56.533  99.677  1.00                 C  
ATOM    171  O   GLN  1743      79.890  57.393  98.801  1.00                 O  
ATOM    172  CB  GLN  1743      81.396  54.568  99.449  1.00                 C  
ATOM    173  CD  GLN  1743      82.984  52.648  99.037  1.00                 C  
ATOM    174  CG  GLN  1743      82.782  53.996  99.699  1.00                 C  
ATOM    175  OE1 GLN  1743      82.218  51.712  99.266  1.00                 O  
ATOM    176  NE2 GLN  1743      84.019  52.544  98.212  1.00                 N  
ATOM    177  N   TRP  1744      78.691  56.131 100.224  1.00                 N  
ATOM    178  CA  TRP  1744      77.407  56.700  99.823  1.00                 C  
ATOM    179  C   TRP  1744      77.366  58.197 100.120  1.00                 C  
ATOM    180  O   TRP  1744      76.784  58.973  99.359  1.00                 O  
ATOM    181  CB  TRP  1744      76.258  55.985 100.536  1.00                 C  
ATOM    182  CG  TRP  1744      75.989  54.608 100.009  1.00                 C  
ATOM    183  CD1 TRP  1744      76.163  53.428 100.672  1.00                 C  
ATOM    184  NE1 TRP  1744      75.811  52.374  99.865  1.00                 N  
ATOM    185  CD2 TRP  1744      75.497  54.269  98.706  1.00                 C  
ATOM    186  CE2 TRP  1744      75.399  52.867  98.652  1.00                 C  
ATOM    187  CH2 TRP  1744      74.598  52.947  96.432  1.00                 C  
ATOM    188  CZ2 TRP  1744      74.949  52.194  97.517  1.00                 C  
ATOM    189  CE3 TRP  1744      75.131  55.014  97.582  1.00                 C  
ATOM    190  CZ3 TRP  1744      74.686  54.343  96.459  1.00                 C  
ATOM    191  N   LEU  1745      77.976  58.603 101.227  1.00                 N  
ATOM    192  CA  LEU  1745      78.020  60.016 101.571  1.00                 C  
ATOM    193  C   LEU  1745      78.958  60.706 100.585  1.00                 C  
ATOM    194  O   LEU  1745      78.672  61.808 100.112  1.00                 O  
ATOM    195  CB  LEU  1745      78.479  60.201 103.019  1.00                 C  
ATOM    196  CG  LEU  1745      77.512  59.720 104.103  1.00                 C  
ATOM    197  CD1 LEU  1745      78.161  59.802 105.476  1.00                 C  
ATOM    198  CD2 LEU  1745      76.227  60.533 104.076  1.00                 C  
ATOM    199  N   MET  1746      80.075  60.052 100.272  1.00                 N  
ATOM    200  CA  MET  1746      81.043  60.611  99.328  1.00                 C  
ATOM    201  C   MET  1746      80.457  60.707  97.919  1.00                 C  
ATOM    202  O   MET  1746      80.804  61.615  97.156  1.00                 O  
ATOM    203  CB  MET  1746      82.319  59.767  99.306  1.00                 C  
ATOM    204  SD  MET  1746      84.590  58.777 100.546  1.00                 S  
ATOM    205  CE  MET  1746      85.626  59.673  99.392  1.00                 C  
ATOM    206  CG  MET  1746      83.132  59.836 100.588  1.00                 C  
ATOM    207  N   ASP  1747      79.574  59.774  97.571  1.00                 N  
ATOM    208  CA  ASP  1747      78.935  59.793  96.257  1.00                 C  
ATOM    209  C   ASP  1747      77.772  60.790  96.236  1.00                 C  
ATOM    210  O   ASP  1747      77.174  61.045  95.189  1.00                 O  
ATOM    211  CB  ASP  1747      78.443  58.394  95.880  1.00                 C  
ATOM    212  CG  ASP  1747      79.580  57.428  95.613  1.00                 C  
ATOM    213  OD1 ASP  1747      80.689  57.895  95.275  1.00                 O  
ATOM    214  OD2 ASP  1747      79.364  56.205  95.742  1.00                 O  
ATOM    215  N   GLN  1748      77.464  61.347  97.403  1.00                 N  
ATOM    216  CA  GLN  1748      76.409  62.348  97.546  1.00                 C  
ATOM    217  C   GLN  1748      74.998  61.856  97.211  1.00                 C  
ATOM    218  O   GLN  1748      74.234  62.566  96.558  1.00                 O  
ATOM    219  CB  GLN  1748      76.703  63.566  96.668  1.00                 C  
ATOM    220  CD  GLN  1748      77.859  65.006  98.391  1.00                 C  
ATOM    221  CG  GLN  1748      77.971  64.313  97.048  1.00                 C  
ATOM    222  OE1 GLN  1748      77.051  65.919  98.564  1.00                 O  
ATOM    223  NE2 GLN  1748      78.672  64.574  99.349  1.00                 N  
ATOM    224  N   ALA  1749      74.651  60.646  97.643  1.00                 N  
ATOM    225  CA  ALA  1749      73.309  60.124  97.391  1.00                 C  
ATOM    226  C   ALA  1749      72.325  60.926  98.227  1.00                 C  
ATOM    227  O   ALA  1749      72.663  61.374  99.321  1.00                 O  
ATOM    228  CB  ALA  1749      73.247  58.640  97.718  1.00                 C  
ATOM    229  N   GLY  1750      71.097  61.127  97.721  1.00                 N  
ATOM    230  CA  GLY  1750      70.103  61.871  98.498  1.00                 C  
ATOM    231  C   GLY  1750      69.910  61.101  99.812  1.00                 C  
ATOM    232  O   GLY  1750      70.111  59.882  99.856  1.00                 O  
ATOM    233  N   LEU  1751      69.530  61.794 100.879  1.00                 N  
ATOM    234  CA  LEU  1751      69.358  61.127 102.165  1.00                 C  
ATOM    235  C   LEU  1751      68.399  59.934 102.124  1.00                 C  
ATOM    236  O   LEU  1751      68.614  58.935 102.807  1.00                 O  
ATOM    237  CB  LEU  1751      68.858  62.117 103.219  1.00                 C  
ATOM    238  CG  LEU  1751      68.633  61.554 104.624  1.00                 C  
ATOM    239  CD1 LEU  1751      69.933  61.015 105.201  1.00                 C  
ATOM    240  CD2 LEU  1751      68.048  62.617 105.541  1.00                 C  
ATOM    241  N   GLU  1752      67.344  60.026 101.322  1.00                 N  
ATOM    242  CA  GLU  1752      66.394  58.922 101.236  1.00                 C  
ATOM    243  C   GLU  1752      67.077  57.643 100.758  1.00                 C  
ATOM    244  O   GLU  1752      66.786  56.552 101.249  1.00                 O  
ATOM    245  CB  GLU  1752      65.239  59.281 100.300  1.00                 C  
ATOM    246  CD  GLU  1752      63.213  60.727  99.866  1.00                 C  
ATOM    247  CG  GLU  1752      64.299  60.341 100.851  1.00                 C  
ATOM    248  OE1 GLU  1752      63.302  60.312  98.692  1.00                 O  
ATOM    249  OE2 GLU  1752      62.273  61.444 100.269  1.00                 O  
ATOM    250  N   GLY  1753      67.987  57.772  99.797  1.00                 N  
ATOM    251  CA  GLY  1753      68.684  56.603  99.274  1.00                 C  
ATOM    252  C   GLY  1753      69.671  56.054 100.292  1.00                 C  
ATOM    253  O   GLY  1753      69.884  54.840 100.371  1.00                 O  
ATOM    254  N   ILE  1754      70.273  56.947 101.071  1.00                 N  
ATOM    255  CA  ILE  1754      71.192  56.521 102.118  1.00                 C  
ATOM    256  C   ILE  1754      70.375  55.687 103.106  1.00                 C  
ATOM    257  O   ILE  1754      70.782  54.595 103.495  1.00                 O  
ATOM    258  CB  ILE  1754      71.874  57.725 102.794  1.00                 C  
ATOM    259  CD1 ILE  1754      73.306  59.772 102.290  1.00                 C  
ATOM    260  CG1 ILE  1754      72.822  58.420 101.815  1.00                 C  
ATOM    261  CG2 ILE  1754      72.590  57.288 104.063  1.00                 C  
ATOM    262  N   LYS  1755      69.212  56.203 103.497  1.00                 N  
ATOM    263  CA  LYS  1755      68.346  55.507 104.450  1.00                 C  
ATOM    264  C   LYS  1755      67.939  54.117 103.988  1.00                 C  
ATOM    265  O   LYS  1755      67.851  53.192 104.792  1.00                 O  
ATOM    266  CB  LYS  1755      67.084  56.327 104.725  1.00                 C  
ATOM    267  CD  LYS  1755      66.038  58.362 105.757  1.00                 C  
ATOM    268  CE  LYS  1755      66.285  59.630 106.558  1.00                 C  
ATOM    269  CG  LYS  1755      67.328  57.588 105.538  1.00                 C  
ATOM    270  NZ  LYS  1755      65.037  60.421 106.743  1.00                 N  
ATOM    271  N   ASP  1756      67.674  53.975 102.695  1.00                 N  
ATOM    272  CA  ASP  1756      67.284  52.684 102.153  1.00                 C  
ATOM    273  C   ASP  1756      68.377  51.641 102.379  1.00                 C  
ATOM    274  O   ASP  1756      68.080  50.485 102.676  1.00                 O  
ATOM    275  CB  ASP  1756      66.970  52.802 100.660  1.00                 C  
ATOM    276  CG  ASP  1756      65.673  53.540 100.394  1.00                 C  
ATOM    277  OD1 ASP  1756      64.884  53.717 101.346  1.00                 O  
ATOM    278  OD2 ASP  1756      65.444  53.940  99.234  1.00                 O  
ATOM    279  N   ILE  1757      69.639  52.043 102.250  1.00                 N  
ATOM    280  CA  ILE  1757      70.733  51.096 102.453  1.00                 C  
ATOM    281  C   ILE  1757      71.021  50.904 103.936  1.00                 C  
ATOM    282  O   ILE  1757      71.231  49.780 104.394  1.00                 O  
ATOM    283  CB  ILE  1757      72.013  51.547 101.725  1.00                 C  
ATOM    284  CD1 ILE  1757      71.334  50.311  99.601  1.00                 C  
ATOM    285  CG1 ILE  1757      71.769  51.623 100.216  1.00                 C  
ATOM    286  CG2 ILE  1757      73.173  50.625 102.066  1.00                 C  
ATOM    287  N   GLU  1758      71.028  52.000 104.690  1.00                 N  
ATOM    288  CA  GLU  1758      71.279  51.917 106.123  1.00                 C  
ATOM    289  C   GLU  1758      70.213  51.058 106.806  1.00                 C  
ATOM    290  O   GLU  1758      70.531  50.253 107.678  1.00                 O  
ATOM    291  CB  GLU  1758      71.314  53.315 106.743  1.00                 C  
ATOM    292  CD  GLU  1758      72.493  55.542 106.920  1.00                 C  
ATOM    293  CG  GLU  1758      72.531  54.138 106.351  1.00                 C  
ATOM    294  OE1 GLU  1758      71.437  55.937 107.459  1.00                 O  
ATOM    295  OE2 GLU  1758      73.519  56.249 106.828  1.00                 O  
ATOM    296  N   GLU  1759      68.951  51.218 106.407  1.00                 N  
ATOM    297  CA  GLU  1759      67.873  50.433 107.012  1.00                 C  
ATOM    298  C   GLU  1759      68.061  48.946 106.739  1.00                 C  
ATOM    299  O   GLU  1759      67.765  48.100 107.593  1.00                 O  
ATOM    300  CB  GLU  1759      66.513  50.897 106.487  1.00                 C  
ATOM    301  CD  GLU  1759      65.913  52.447 108.389  1.00                 C  
ATOM    302  CG  GLU  1759      66.140  52.313 106.896  1.00                 C  
ATOM    303  OE1 GLU  1759      65.146  51.636 108.949  1.00                 O  
ATOM    304  OE2 GLU  1759      66.502  53.364 109.000  1.00                 O  
ATOM    305  N   LEU  1760      66.969  48.191 106.794  1.00                 N  
ATOM    306  CA  LEU  1760      67.035  46.761 106.507  1.00                 C  
ATOM    307  C   LEU  1760      66.552  46.534 105.080  1.00                 C  
ATOM    308  O   LEU  1760      65.587  47.146 104.615  1.00                 O  
ATOM    309  CB  LEU  1760      66.197  45.973 107.516  1.00                 C  
ATOM    310  CG  LEU  1760      66.838  45.723 108.882  1.00                 C  
ATOM    311  CD1 LEU  1760      67.081  47.036 109.610  1.00                 C  
ATOM    312  CD2 LEU  1760      65.968  44.803 109.724  1.00                 C  
ATOM    313  N   LYS  1761      67.224  45.643 104.362  1.00                 N  
ATOM    314  CA  LYS  1761      66.860  45.347 102.981  1.00                 C  
ATOM    315  C   LYS  1761      65.578  44.517 102.852  1.00                 C  
ATOM    316  O   LYS  1761      64.659  44.865 102.106  1.00                 O  
ATOM    317  CB  LYS  1761      67.998  44.609 102.273  1.00                 C  
ATOM    318  CD  LYS  1761      68.919  43.634 100.152  1.00                 C  
ATOM    319  CE  LYS  1761      68.636  43.307  98.695  1.00                 C  
ATOM    320  CG  LYS  1761      67.720  44.293 100.813  1.00                 C  
ATOM    321  NZ  LYS  1761      69.804  42.661  98.034  1.00                 N  
ATOM    322  N   ASN  1762      65.500  43.408 103.577  1.00                 N  
ATOM    323  CA  ASN  1762      64.318  42.545 103.537  1.00                 C  
ATOM    324  C   ASN  1762      63.924  42.117 104.942  1.00                 C  
ATOM    325  O   ASN  1762      64.777  41.824 105.785  1.00                 O  
ATOM    326  CB  ASN  1762      64.573  41.328 102.645  1.00                 C  
ATOM    327  CG  ASN  1762      63.338  40.467 102.468  1.00                 C  
ATOM    328  OD1 ASN  1762      62.881  39.820 103.410  1.00                 O  
ATOM    329  ND2 ASN  1762      62.794  40.456 101.257  1.00                 N  
ATOM    330  N   PRO  1763      62.613  42.070 105.231  1.00                 N  
ATOM    331  CA  PRO  1763      62.153  41.655 106.562  1.00                 C  
ATOM    332  C   PRO  1763      62.724  40.274 106.889  1.00                 C  
ATOM    333  O   PRO  1763      63.077  39.959 108.029  1.00                 O  
ATOM    334  CB  PRO  1763      60.628  41.637 106.438  1.00                 C  
ATOM    335  CD  PRO  1763      61.426  42.491 104.349  1.00                 C  
ATOM    336  CG  PRO  1763      60.329  42.631 105.367  1.00                 C  
ATOM    337  N   GLU  1764      62.815  39.436 105.859  1.00                 N  
ATOM    338  CA  GLU  1764      63.339  38.085 105.993  1.00                 C  
ATOM    339  C   GLU  1764      64.855  38.091 106.205  1.00                 C  
ATOM    340  O   GLU  1764      65.412  37.223 106.882  1.00                 O  
ATOM    341  CB  GLU  1764      62.989  37.250 104.760  1.00                 C  
ATOM    342  CD  GLU  1764      61.196  36.131 103.377  1.00                 C  
ATOM    343  CG  GLU  1764      61.507  36.940 104.620  1.00                 C  
ATOM    344  OE1 GLU  1764      62.106  35.955 102.539  1.00                 O  
ATOM    345  OE2 GLU  1764      60.043  35.671 103.240  1.00                 O  
ATOM    346  N   VAL  1765      65.545  39.069 105.629  1.00                 N  
ATOM    347  CA  VAL  1765      66.997  39.151 105.784  1.00                 C  
ATOM    348  C   VAL  1765      67.399  40.051 106.960  1.00                 C  
ATOM    349  O   VAL  1765      68.543  40.503 107.071  1.00                 O  
ATOM    350  CB  VAL  1765      67.674  39.661 104.498  1.00                 C  
ATOM    351  CG1 VAL  1765      67.398  38.715 103.340  1.00                 C  
ATOM    352  CG2 VAL  1765      67.198  41.068 104.168  1.00                 C  
ATOM    353  N   LEU  1766      66.452  40.320 107.853  1.00                 N  
ATOM    354  CA  LEU  1766      66.690  41.175 109.011  1.00                 C  
ATOM    355  C   LEU  1766      67.939  40.843 109.831  1.00                 C  
ATOM    356  O   LEU  1766      68.713  41.727 110.207  1.00                 O  
ATOM    357  CB  LEU  1766      65.490  41.139 109.959  1.00                 C  
ATOM    358  CG  LEU  1766      65.522  42.123 111.131  1.00                 C  
ATOM    359  CD1 LEU  1766      64.125  42.332 111.695  1.00                 C  
ATOM    360  CD2 LEU  1766      66.464  41.632 112.219  1.00                 C  
ATOM    361  N   THR  1767      68.156  39.564 110.122  1.00                 N  
ATOM    362  CA  THR  1767      69.313  39.183 110.920  1.00                 C  
ATOM    363  C   THR  1767      70.630  39.616 110.283  1.00                 C  
ATOM    364  O   THR  1767      71.555  40.060 110.968  1.00                 O  
ATOM    365  CB  THR  1767      69.359  37.662 111.157  1.00                 C  
ATOM    366  OG1 THR  1767      68.195  37.254 111.888  1.00                 O  
ATOM    367  CG2 THR  1767      70.594  37.285 111.961  1.00                 C  
ATOM    368  N   GLN  1768      70.745  39.498 108.962  1.00                 N  
ATOM    369  CA  GLN  1768      71.982  39.910 108.313  1.00                 C  
ATOM    370  C   GLN  1768      72.127  41.428 108.356  1.00                 C  
ATOM    371  O   GLN  1768      73.222  41.976 108.200  1.00                 O  
ATOM    372  CB  GLN  1768      72.021  39.411 106.867  1.00                 C  
ATOM    373  CD  GLN  1768      72.146  37.441 105.290  1.00                 C  
ATOM    374  CG  GLN  1768      72.137  37.901 106.735  1.00                 C  
ATOM    375  OE1 GLN  1768      71.552  38.081 104.422  1.00                 O  
ATOM    376  NE2 GLN  1768      72.821  36.328 105.029  1.00                 N  
ATOM    377  N   VAL  1769      71.027  42.131 108.569  1.00                 N  
ATOM    378  CA  VAL  1769      71.085  43.577 108.677  1.00                 C  
ATOM    379  C   VAL  1769      71.872  43.890 109.945  1.00                 C  
ATOM    380  O   VAL  1769      72.827  44.671 109.948  1.00                 O  
ATOM    381  CB  VAL  1769      69.676  44.198 108.699  1.00                 C  
ATOM    382  CG1 VAL  1769      69.755  45.686 109.004  1.00                 C  
ATOM    383  CG2 VAL  1769      68.968  43.959 107.374  1.00                 C  
ATOM    384  N   ALA  1770      71.377  43.307 111.102  1.00                 N  
ATOM    385  CA  ALA  1770      72.167  43.413 112.325  1.00                 C  
ATOM    386  C   ALA  1770      73.609  43.882 112.101  1.00                 C  
ATOM    387  O   ALA  1770      74.531  43.464 112.810  1.00                 O  
ATOM    388  CB  ALA  1770      72.202  42.077 113.051  1.00                 C  
ATOM    389  N   ILE  1771      73.803  44.746 111.111  1.00                 N  
ATOM    390  CA  ILE  1771      75.123  45.301 110.824  1.00                 C  
ATOM    391  C   ILE  1771      75.210  46.662 111.517  1.00                 C  
ATOM    392  O   ILE  1771      74.208  47.371 111.635  1.00                 O  
ATOM    393  CB  ILE  1771      75.371  45.413 109.308  1.00                 C  
ATOM    394  CD1 ILE  1771      75.318  44.065 107.145  1.00                 C  
ATOM    395  CG1 ILE  1771      75.335  44.029 108.658  1.00                 C  
ATOM    396  CG2 ILE  1771      76.682  46.134 109.035  1.00                 C  
ATOM    397  N   LYS  1772      76.403  47.044 111.997  1.00                 N  
ATOM    398  CA  LYS  1772      76.531  48.342 112.669  1.00                 C  
ATOM    399  C   LYS  1772      76.468  49.502 111.673  1.00                 C  
ATOM    400  O   LYS  1772      77.105  49.454 110.620  1.00                 O  
ATOM    401  CB  LYS  1772      77.839  48.409 113.460  1.00                 C  
ATOM    402  CD  LYS  1772      80.348  48.470 113.444  1.00                 C  
ATOM    403  CE  LYS  1772      81.592  48.594 112.579  1.00                 C  
ATOM    404  CG  LYS  1772      79.088  48.427 112.594  1.00                 C  
ATOM    405  NZ  LYS  1772      82.839  48.560 113.393  1.00                 N  
ATOM    406  N   LYS  1773      75.696  50.534 111.999  1.00                 N  
ATOM    407  CA  LYS  1773      75.577  51.688 111.113  1.00                 C  
ATOM    408  C   LYS  1773      75.923  52.997 111.820  1.00                 C  
ATOM    409  O   LYS  1773      75.715  54.078 111.267  1.00                 O  
ATOM    410  CB  LYS  1773      74.162  51.778 110.537  1.00                 C  
ATOM    411  CD  LYS  1773      74.587  50.385 108.493  1.00                 C  
ATOM    412  CE  LYS  1773      74.123  49.197 107.666  1.00                 C  
ATOM    413  CG  LYS  1773      73.737  50.554 109.742  1.00                 C  
ATOM    414  NZ  LYS  1773      75.003  48.962 106.488  1.00                 N  
ATOM    415  N   ALA  1774      76.450  52.895 113.039  1.00                 N  
ATOM    416  CA  ALA  1774      76.824  54.075 113.823  1.00                 C  
ATOM    417  C   ALA  1774      78.188  53.868 114.476  1.00                 C  
ATOM    418  O   ALA  1774      78.652  52.737 114.598  1.00                 O  
ATOM    419  CB  ALA  1774      75.767  54.368 114.876  1.00                 C  
ATOM    420  N   PHE  1775      78.827  54.959 114.894  1.00                 N  
ATOM    421  CA  PHE  1775      80.135  54.865 115.543  1.00                 C  
ATOM    422  C   PHE  1775      79.999  54.149 116.885  1.00                 C  
ATOM    423  O   PHE  1775      80.914  53.451 117.329  1.00                 O  
ATOM    424  CB  PHE  1775      80.741  56.257 115.731  1.00                 C  
ATOM    425  CG  PHE  1775      81.226  56.884 114.455  1.00                 C  
ATOM    426  CZ  PHE  1775      82.126  58.038 112.092  1.00                 C  
ATOM    427  CD1 PHE  1775      81.067  58.240 114.229  1.00                 C  
ATOM    428  CE1 PHE  1775      81.513  58.817 113.055  1.00                 C  
ATOM    429  CD2 PHE  1775      81.841  56.118 113.481  1.00                 C  
ATOM    430  CE2 PHE  1775      82.288  56.695 112.307  1.00                 C  
ATOM    431  N   ARG  1776      78.848  54.323 117.526  1.00                 N  
ATOM    432  CA  ARG  1776      78.578  53.684 118.807  1.00                 C  
ATOM    433  C   ARG  1776      78.589  52.162 118.653  1.00                 C  
ATOM    434  O   ARG  1776      79.242  51.457 119.418  1.00                 O  
ATOM    435  CB  ARG  1776      77.236  54.157 119.369  1.00                 C  
ATOM    436  CD  ARG  1776      75.497  53.986 121.171  1.00                 C  
ATOM    437  NE  ARG  1776      74.457  53.483 120.277  1.00                 N  
ATOM    438  CG  ARG  1776      76.886  53.562 120.724  1.00                 C  
ATOM    439  CZ  ARG  1776      74.008  52.232 120.283  1.00                 C  
ATOM    440  NH1 ARG  1776      73.059  51.863 119.433  1.00                 N  
ATOM    441  NH2 ARG  1776      74.510  51.352 121.139  1.00                 N  
ATOM    442  N   MET  1777      77.862  51.659 117.660  1.00                 N  
ATOM    443  CA  MET  1777      77.806  50.218 117.427  1.00                 C  
ATOM    444  C   MET  1777      79.176  49.673 117.034  1.00                 C  
ATOM    445  O   MET  1777      79.539  48.558 117.417  1.00                 O  
ATOM    446  CB  MET  1777      76.778  49.890 116.342  1.00                 C  
ATOM    447  SD  MET  1777      74.154  49.452 115.569  1.00                 S  
ATOM    448  CE  MET  1777      74.307  50.675 114.270  1.00                 C  
ATOM    449  CG  MET  1777      75.334  50.087 116.775  1.00                 C  
ATOM    450  N   MET  1778      79.938  50.460 116.277  1.00                 N  
ATOM    451  CA  MET  1778      81.277  50.044 115.865  1.00                 C  
ATOM    452  C   MET  1778      82.205  49.974 117.071  1.00                 C  
ATOM    453  O   MET  1778      83.291  49.402 116.997  1.00                 O  
ATOM    454  CB  MET  1778      81.837  51.004 114.814  1.00                 C  
ATOM    455  SD  MET  1778      83.809  51.745 113.014  1.00                 S  
ATOM    456  CE  MET  1778      84.195  53.179 114.015  1.00                 C  
ATOM    457  CG  MET  1778      83.200  50.606 114.272  1.00                 C  
ATOM    458  N   GLY  1779      81.774  50.573 118.173  1.00                 N  
ATOM    459  CA  GLY  1779      82.578  50.561 119.378  1.00                 C  
ATOM    460  C   GLY  1779      83.566  51.708 119.502  1.00                 C  
ATOM    461  O   GLY  1779      84.437  51.670 120.369  1.00                 O  
ATOM    462  N   LEU  1780      83.444  52.720 118.644  1.00                 N  
ATOM    463  CA  LEU  1780      84.343  53.878 118.688  1.00                 C  
ATOM    464  C   LEU  1780      83.557  55.192 118.652  1.00                 C  
ATOM    465  O   LEU  1780      83.869  56.098 117.881  1.00                 O  
ATOM    466  CB  LEU  1780      85.336  53.830 117.525  1.00                 C  
ATOM    467  CG  LEU  1780      86.294  52.637 117.500  1.00                 C  
ATOM    468  CD1 LEU  1780      87.103  52.623 116.213  1.00                 C  
ATOM    469  CD2 LEU  1780      87.219  52.665 118.707  1.00                 C  
ATOM    470  N   ASP  1781      82.538  55.321 119.513  1.00                 N  
ATOM    471  CA  ASP  1781      81.722  56.536 119.549  1.00                 C  
ATOM    472  C   ASP  1781      82.487  57.800 119.915  1.00                 C  
ATOM    473  O   ASP  1781      82.030  58.908 119.644  1.00                 O  
ATOM    474  CB  ASP  1781      80.564  56.375 120.536  1.00                 C  
ATOM    475  CG  ASP  1781      81.038  56.117 121.953  1.00                 C  
ATOM    476  OD1 ASP  1781      81.759  55.119 122.166  1.00                 O  
ATOM    477  OD2 ASP  1781      80.689  56.912 122.850  1.00                 O  
ATOM    478  N   GLU  1782      83.657  57.635 120.516  1.00                 N  
ATOM    479  CA  GLU  1782      84.442  58.778 120.946  1.00                 C  
ATOM    480  C   GLU  1782      85.688  59.034 120.109  1.00                 C  
ATOM    481  O   GLU  1782      86.575  59.785 120.522  1.00                 O  
ATOM    482  CB  GLU  1782      84.869  58.616 122.406  1.00                 C  
ATOM    483  CD  GLU  1782      82.908  59.835 123.431  1.00                 C  
ATOM    484  CG  GLU  1782      83.710  58.549 123.388  1.00                 C  
ATOM    485  OE1 GLU  1782      83.517  60.919 123.313  1.00                 O  
ATOM    486  OE2 GLU  1782      81.671  59.758 123.583  1.00                 O  
ATOM    487  N   ASN  1783      85.757  58.417 118.933  1.00                 N  
ATOM    488  CA  ASN  1783      86.906  58.616 118.064  1.00                 C  
ATOM    489  C   ASN  1783      87.079  60.125 117.876  1.00                 C  
ATOM    490  O   ASN  1783      86.101  60.846 117.687  1.00                 O  
ATOM    491  CB  ASN  1783      86.711  57.875 116.740  1.00                 C  
ATOM    492  CG  ASN  1783      87.949  57.909 115.865  1.00                 C  
ATOM    493  OD1 ASN  1783      88.388  58.976 115.436  1.00                 O  
ATOM    494  ND2 ASN  1783      88.515  56.738 115.598  1.00                 N  
ATOM    495  N   SER  1784      88.321  60.603 117.946  1.00                 N  
ATOM    496  CA  SER  1784      88.598  62.036 117.822  1.00                 C  
ATOM    497  C   SER  1784      88.752  62.501 116.379  1.00                 C  
ATOM    498  O   SER  1784      88.939  61.691 115.475  1.00                 O  
ATOM    499  CB  SER  1784      89.864  62.406 118.597  1.00                 C  
ATOM    500  OG  SER  1784      90.180  63.778 118.434  1.00                 O  
ATOM    501  N   ASP  1785      88.844  63.809 116.205  1.00                 N  
ATOM    502  CA  ASP  1785      88.871  64.447 114.884  1.00                 C  
ATOM    503  C   ASP  1785      90.266  64.777 114.401  1.00                 C  
ATOM    504  O   ASP  1785      90.694  64.348 113.326  1.00                 O  
ATOM    505  CB  ASP  1785      88.037  65.729 114.891  1.00                 C  
ATOM    506  CG  ASP  1785      86.551  65.457 115.017  1.00                 C  
ATOM    507  OD1 ASP  1785      86.141  64.294 114.820  1.00                 O  
ATOM    508  OD2 ASP  1785      85.795  66.407 115.313  1.00                 O  
ATOM    509  N   PRO  1786      91.019  65.557 115.191  1.00                 N  
ATOM    510  CA  PRO  1786      92.162  66.269 114.659  1.00                 C  
ATOM    511  C   PRO  1786      93.380  66.414 115.543  1.00                 C  
ATOM    512  O   PRO  1786      94.427  66.888 115.095  1.00                 O  
ATOM    513  CB  PRO  1786      91.618  67.665 114.351  1.00                 C  
ATOM    514  CD  PRO  1786      89.861  66.495 115.479  1.00                 C  
ATOM    515  CG  PRO  1786      90.493  67.849 115.314  1.00                 C  
ATOM    516  N   GLU  1787      93.304  66.023 116.815  1.00                 N  
ATOM    517  CA  GLU  1787      94.417  66.210 117.741  1.00                 C  
ATOM    518  C   GLU  1787      95.630  65.332 117.369  1.00                 C  
ATOM    519  O   GLU  1787      95.530  64.104 117.301  1.00                 O  
ATOM    520  CB  GLU  1787      93.979  65.901 119.174  1.00                 C  
ATOM    521  CD  GLU  1787      93.583  68.265 119.972  1.00                 C  
ATOM    522  CG  GLU  1787      92.979  66.893 119.745  1.00                 C  
ATOM    523  OE1 GLU  1787      94.820  68.352 120.122  1.00                 O  
ATOM    524  OE2 GLU  1787      92.820  69.253 120.000  1.00                 O  
ATOM    525  N   GLN  1788      96.797  65.945 117.122  1.00                 N  
ATOM    526  CA  GLN  1788      97.994  65.107 116.916  1.00                 C  
ATOM    527  C   GLN  1788      98.329  64.155 118.084  1.00                 C  
ATOM    528  O   GLN  1788      98.870  63.063 117.887  1.00                 O  
ATOM    529  CB  GLN  1788      99.221  65.982 116.651  1.00                 C  
ATOM    530  CD  GLN  1788     100.345  64.438 114.998  1.00                 C  
ATOM    531  CG  GLN  1788     100.477  65.200 116.302  1.00                 C  
ATOM    532  OE1 GLN  1788      99.945  64.999 113.978  1.00                 O  
ATOM    533  NE2 GLN  1788     100.680  63.153 115.028  1.00                 N  
ATOM    534  N   VAL  1789      98.011  64.559 119.310  1.00                 N  
ATOM    535  CA  VAL  1789      98.226  63.702 120.482  1.00                 C  
ATOM    536  C   VAL  1789      97.056  62.753 120.803  1.00                 C  
ATOM    537  O   VAL  1789      97.089  61.995 121.776  1.00                 O  
ATOM    538  CB  VAL  1789      98.518  64.535 121.744  1.00                 C  
ATOM    539  CG1 VAL  1789      99.754  65.398 121.538  1.00                 C  
ATOM    540  CG2 VAL  1789      97.317  65.395 122.105  1.00                 C  
ATOM    541  N   ILE  1790      96.001  62.788 119.977  1.00                 N  
ATOM    542  CA  ILE  1790      94.823  61.968 120.230  1.00                 C  
ATOM    543  C   ILE  1790      95.193  60.485 120.193  1.00                 C  
ATOM    544  O   ILE  1790      96.132  60.077 119.504  1.00                 O  
ATOM    545  CB  ILE  1790      93.701  62.265 119.218  1.00                 C  
ATOM    546  CD1 ILE  1790      91.776  62.422 120.883  1.00                 C  
ATOM    547  CG1 ILE  1790      92.374  61.681 119.707  1.00                 C  
ATOM    548  CG2 ILE  1790      94.076  61.744 117.839  1.00                 C  
ATOM    549  N   ASP  1791      94.464  59.654 120.930  1.00                 N  
ATOM    550  CA  ASP  1791      94.640  58.213 120.741  1.00                 C  
ATOM    551  C   ASP  1791      93.891  57.745 119.498  1.00                 C  
ATOM    552  O   ASP  1791      94.026  56.600 119.058  1.00                 O  
ATOM    553  CB  ASP  1791      94.159  57.448 121.976  1.00                 C  
ATOM    554  CG  ASP  1791      95.047  57.672 123.183  1.00                 C  
ATOM    555  OD1 ASP  1791      96.232  58.019 122.993  1.00                 O  
ATOM    556  OD2 ASP  1791      94.559  57.501 124.320  1.00                 O  
ATOM    557  N   ARG  1792      93.085  58.626 118.907  1.00                 N  
ATOM    558  CA  ARG  1792      92.279  58.267 117.743  1.00                 C  
ATOM    559  C   ARG  1792      91.726  59.485 117.015  1.00                 C  
ATOM    560  O   ARG  1792      90.655  60.001 117.345  1.00                 O  
ATOM    561  CB  ARG  1792      91.121  57.356 118.154  1.00                 C  
ATOM    562  CD  ARG  1792      89.328  56.883 119.845  1.00                 C  
ATOM    563  NE  ARG  1792      90.077  56.012 120.748  1.00                 N  
ATOM    564  CG  ARG  1792      90.212  57.949 119.218  1.00                 C  
ATOM    565  CZ  ARG  1792      89.579  54.918 121.315  1.00                 C  
ATOM    566  NH1 ARG  1792      90.335  54.187 122.123  1.00                 N  
ATOM    567  NH2 ARG  1792      88.326  54.558 121.072  1.00                 N  
ATOM    568  N   ILE  1793      92.451  59.971 116.002  1.00                 N  
ATOM    569  CA  ILE  1793      92.016  61.095 115.201  1.00                 C  
ATOM    570  C   ILE  1793      91.573  60.585 113.838  1.00                 C  
ATOM    571  O   ILE  1793      92.306  59.896 113.124  1.00                 O  
ATOM    572  CB  ILE  1793      93.127  62.153 115.063  1.00                 C  
ATOM    573  CD1 ILE  1793      93.513  64.582 114.393  1.00                 C  
ATOM    574  CG1 ILE  1793      92.609  63.372 114.297  1.00                 C  
ATOM    575  CG2 ILE  1793      94.358  61.550 114.404  1.00                 C  
ATOM    576  N   HIS  1794      90.341  60.929 113.467  1.00                 N  
ATOM    577  CA  HIS  1794      89.710  60.482 112.230  1.00                 C  
ATOM    578  C   HIS  1794      90.489  60.889 110.977  1.00                 C  
ATOM    579  O   HIS  1794      90.483  60.196 109.956  1.00                 O  
ATOM    580  CB  HIS  1794      88.284  61.027 112.129  1.00                 C  
ATOM    581  CG  HIS  1794      87.330  60.408 113.102  1.00                 C  
ATOM    582  ND1 HIS  1794      86.999  59.070 113.072  1.00                 N  
ATOM    583  CE1 HIS  1794      86.127  58.813 114.063  1.00                 C  
ATOM    584  CD2 HIS  1794      86.542  60.884 114.229  1.00                 C  
ATOM    585  NE2 HIS  1794      85.848  59.896 114.761  1.00                 N  
ATOM    586  N   GLU  1795      91.140  62.027 110.969  1.00                 N  
ATOM    587  CA  GLU  1795      91.993  62.591 109.924  1.00                 C  
ATOM    588  C   GLU  1795      93.048  61.563 109.548  1.00                 C  
ATOM    589  O   GLU  1795      93.467  61.481 108.393  1.00                 O  
ATOM    590  CB  GLU  1795      92.632  63.897 110.401  1.00                 C  
ATOM    591  CD  GLU  1795      94.040  65.916 109.833  1.00                 C  
ATOM    592  CG  GLU  1795      93.485  64.590 109.351  1.00                 C  
ATOM    593  OE1 GLU  1795      93.784  66.277 111.001  1.00                 O  
ATOM    594  OE2 GLU  1795      94.732  66.593 109.044  1.00                 O  
ATOM    595  N   GLN  1796      93.471  60.779 110.537  1.00                 N  
ATOM    596  CA  GLN  1796      94.464  59.732 110.325  1.00                 C  
ATOM    597  C   GLN  1796      93.871  58.643 109.434  1.00                 C  
ATOM    598  O   GLN  1796      94.545  58.104 108.556  1.00                 O  
ATOM    599  CB  GLN  1796      94.927  59.153 111.664  1.00                 C  
ATOM    600  CD  GLN  1796      97.324  58.737 110.987  1.00                 C  
ATOM    601  CG  GLN  1796      96.049  58.136 111.545  1.00                 C  
ATOM    602  OE1 GLN  1796      97.578  59.931 111.142  1.00                 O  
ATOM    603  NE2 GLN  1796      98.131  57.908 110.335  1.00                 N  
ATOM    604  N   LEU  1797      92.607  58.313 109.678  1.00                 N  
ATOM    605  CA  LEU  1797      91.918  57.309 108.878  1.00                 C  
ATOM    606  C   LEU  1797      91.849  57.849 107.455  1.00                 C  
ATOM    607  O   LEU  1797      92.086  57.125 106.488  1.00                 O  
ATOM    608  CB  LEU  1797      90.532  57.020 109.458  1.00                 C  
ATOM    609  CG  LEU  1797      90.499  56.292 110.803  1.00                 C  
ATOM    610  CD1 LEU  1797      89.079  56.232 111.347  1.00                 C  
ATOM    611  CD2 LEU  1797      91.074  54.890 110.670  1.00                 C  
ATOM    612  N   ILE  1798      91.532  59.135 107.345  1.00                 N  
ATOM    613  CA  ILE  1798      91.436  59.778 106.047  1.00                 C  
ATOM    614  C   ILE  1798      92.732  59.718 105.262  1.00                 C  
ATOM    615  O   ILE  1798      92.728  59.426 104.065  1.00                 O  
ATOM    616  CB  ILE  1798      91.001  61.249 106.177  1.00                 C  
ATOM    617  CD1 ILE  1798      89.889  63.147 104.887  1.00                 C  
ATOM    618  CG1 ILE  1798      90.585  61.805 104.813  1.00                 C  
ATOM    619  CG2 ILE  1798      92.106  62.078 106.814  1.00                 C  
ATOM    620  N   GLU  1799      93.851  59.995 105.926  1.00                 N  
ATOM    621  CA  GLU  1799      95.142  59.953 105.251  1.00                 C  
ATOM    622  C   GLU  1799      95.465  58.533 104.796  1.00                 C  
ATOM    623  O   GLU  1799      95.963  58.327 103.690  1.00                 O  
ATOM    624  CB  GLU  1799      96.245  60.480 106.171  1.00                 C  
ATOM    625  CD  GLU  1799      97.236  62.450 107.403  1.00                 C  
ATOM    626  CG  GLU  1799      96.176  61.977 106.427  1.00                 C  
ATOM    627  OE1 GLU  1799      97.899  61.592 108.022  1.00                 O  
ATOM    628  OE2 GLU  1799      97.404  63.679 107.548  1.00                 O  
ATOM    629  N   GLU  1800      95.166  57.554 105.643  1.00                 N  
ATOM    630  CA  GLU  1800      95.428  56.158 105.310  1.00                 C  
ATOM    631  C   GLU  1800      94.547  55.732 104.142  1.00                 C  
ATOM    632  O   GLU  1800      94.989  55.008 103.247  1.00                 O  
ATOM    633  CB  GLU  1800      95.187  55.263 106.527  1.00                 C  
ATOM    634  CD  GLU  1800      95.897  54.588 108.855  1.00                 C  
ATOM    635  CG  GLU  1800      96.202  55.446 107.643  1.00                 C  
ATOM    636  OE1 GLU  1800      95.102  53.634 108.722  1.00                 O  
ATOM    637  OE2 GLU  1800      96.452  54.869 109.938  1.00                 O  
ATOM    638  N   ALA  1801      93.297  56.188 104.162  1.00                 N  
ATOM    639  CA  ALA  1801      92.338  55.872 103.112  1.00                 C  
ATOM    640  C   ALA  1801      92.833  56.372 101.757  1.00                 C  
ATOM    641  O   ALA  1801      92.643  55.715 100.734  1.00                 O  
ATOM    642  CB  ALA  1801      90.980  56.478 103.434  1.00                 C  
ATOM    643  N   LYS  1802      93.482  57.532 101.759  1.00                 N  
ATOM    644  CA  LYS  1802      93.958  58.143 100.524  1.00                 C  
ATOM    645  C   LYS  1802      95.385  57.815 100.069  1.00                 C  
ATOM    646  O   LYS  1802      95.919  58.479  99.180  1.00                 O  
ATOM    647  CB  LYS  1802      93.873  59.668 100.613  1.00                 C  
ATOM    648  CD  LYS  1802      91.569  59.847  99.634  1.00                 C  
ATOM    649  CE  LYS  1802      90.194  60.478  99.776  1.00                 C  
ATOM    650  CG  LYS  1802      92.463  60.200 100.811  1.00                 C  
ATOM    651  NZ  LYS  1802      89.293  60.107  98.649  1.00                 N  
ATOM    652  N   LYS  1803      96.003  56.795 100.656  1.00                 N  
ATOM    653  CA  LYS  1803      97.354  56.422 100.245  1.00                 C  
ATOM    654  C   LYS  1803      97.331  56.139  98.742  1.00                 C  
ATOM    655  O   LYS  1803      96.351  55.612  98.216  1.00                 O  
ATOM    656  CB  LYS  1803      97.841  55.210 101.042  1.00                 C  
ATOM    657  CD  LYS  1803      98.595  54.258 103.238  1.00                 C  
ATOM    658  CE  LYS  1803      98.818  54.535 104.716  1.00                 C  
ATOM    659  CG  LYS  1803      98.071  55.490 102.518  1.00                 C  
ATOM    660  NZ  LYS  1803      99.323  53.334 105.437  1.00                 N  
ATOM    661  N   VAL  1804      98.419  56.488  98.032  1.00                 N  
ATOM    662  CA  VAL  1804      98.556  56.300  96.583  1.00                 C  
ATOM    663  C   VAL  1804      98.058  54.999  95.956  1.00                 C  
ATOM    664  O   VAL  1804      97.511  55.017  94.851  1.00                 O  
ATOM    665  CB  VAL  1804     100.023  56.432  96.133  1.00                 C  
ATOM    666  CG1 VAL  1804     100.171  56.030  94.674  1.00                 C  
ATOM    667  CG2 VAL  1804     100.521  57.853  96.350  1.00                 C  
ATOM    668  N   GLY  1805      98.237  53.875  96.639  1.00                 N  
ATOM    669  CA  GLY  1805      97.795  52.607  96.071  1.00                 C  
ATOM    670  C   GLY  1805      96.423  52.134  96.543  1.00                 C  
ATOM    671  O   GLY  1805      96.033  51.003  96.264  1.00                 O  
ATOM    672  N   SER  1806      95.683  52.985  97.247  1.00                 N  
ATOM    673  CA  SER  1806      94.360  52.582  97.716  1.00                 C  
ATOM    674  C   SER  1806      93.345  52.554  96.579  1.00                 C  
ATOM    675  O   SER  1806      93.509  53.234  95.564  1.00                 O  
ATOM    676  CB  SER  1806      93.874  53.522  98.821  1.00                 C  
ATOM    677  OG  SER  1806      93.613  54.818  98.311  1.00                 O  
ATOM    678  N   SER  1807      92.287  51.771  96.761  1.00                 N  
ATOM    679  CA  SER  1807      91.264  51.621  95.735  1.00                 C  
ATOM    680  C   SER  1807      90.371  52.837  95.529  1.00                 C  
ATOM    681  O   SER  1807      89.755  52.982  94.474  1.00                 O  
ATOM    682  CB  SER  1807      90.363  50.425  96.048  1.00                 C  
ATOM    683  OG  SER  1807      89.577  50.666  97.201  1.00                 O  
ATOM    684  N   ILE  1808      90.302  53.718  96.521  1.00                 N  
ATOM    685  CA  ILE  1808      89.456  54.896  96.396  1.00                 C  
ATOM    686  C   ILE  1808      89.827  55.737  95.167  1.00                 C  
ATOM    687  O   ILE  1808      88.993  56.453  94.621  1.00                 O  
ATOM    688  CB  ILE  1808      89.523  55.776  97.658  1.00                 C  
ATOM    689  CD1 ILE  1808      87.014  56.228  97.690  1.00                 C  
ATOM    690  CG1 ILE  1808      88.406  56.820  97.640  1.00                 C  
ATOM    691  CG2 ILE  1808      90.896  56.416  97.789  1.00                 C  
ATOM    692  N   ASN  1809      91.074  55.630  94.723  1.00                 N  
ATOM    693  CA  ASN  1809      91.531  56.396  93.570  1.00                 C  
ATOM    694  C   ASN  1809      90.894  55.968  92.246  1.00                 C  
ATOM    695  O   ASN  1809      91.063  56.645  91.232  1.00                 O  
ATOM    696  CB  ASN  1809      93.053  56.313  93.441  1.00                 C  
ATOM    697  CG  ASN  1809      93.534  54.918  93.094  1.00                 C  
ATOM    698  OD1 ASN  1809      92.740  54.051  92.726  1.00                 O  
ATOM    699  ND2 ASN  1809      94.838  54.696  93.210  1.00                 N  
ATOM    700  N   LYS  1810      91.192  56.689  91.144  1.00                 N  
ATOM    701  CA  LYS  1810      92.144  57.793  90.983  1.00                 C  
ATOM    702  C   LYS  1810      91.684  59.166  91.469  1.00                 C  
ATOM    703  O   LYS  1810      92.469  60.117  91.507  1.00                 O  
ATOM    704  CB  LYS  1810      92.543  57.946  89.514  1.00                 C  
ATOM    705  CD  LYS  1810      93.709  56.997  87.504  1.00                 C  
ATOM    706  CE  LYS  1810      94.504  55.825  86.952  1.00                 C  
ATOM    707  CG  LYS  1810      93.345  56.778  88.964  1.00                 C  
ATOM    708  NZ  LYS  1810      94.846  56.014  85.515  1.00                 N  
ATOM    709  N   ASP  1811      90.415  59.315  91.852  1.00                 N  
ATOM    710  CA  ASP  1811      89.992  60.565  92.480  1.00                 C  
ATOM    711  C   ASP  1811      90.685  60.678  93.829  1.00                 C  
ATOM    712  O   ASP  1811      90.753  59.720  94.604  1.00                 O  
ATOM    713  CB  ASP  1811      88.469  60.604  92.623  1.00                 C  
ATOM    714  CG  ASP  1811      87.763  60.763  91.292  1.00                 C  
ATOM    715  OD1 ASP  1811      88.441  61.083  90.293  1.00                 O  
ATOM    716  OD2 ASP  1811      86.530  60.568  91.246  1.00                 O  
ATOM    717  N   ALA  1812      91.215  61.860  94.131  1.00                 N  
ATOM    718  CA  ALA  1812      91.836  62.112  95.422  1.00                 C  
ATOM    719  C   ALA  1812      91.251  63.411  95.934  1.00                 C  
ATOM    720  O   ALA  1812      91.552  64.501  95.442  1.00                 O  
ATOM    721  CB  ALA  1812      93.349  62.169  95.280  1.00                 C  
ATOM    722  N   SER  1813      90.395  63.308  96.943  1.00                 N  
ATOM    723  CA  SER  1813      89.762  64.495  97.493  1.00                 C  
ATOM    724  C   SER  1813      90.583  65.032  98.660  1.00                 C  
ATOM    725  O   SER  1813      91.291  64.285  99.341  1.00                 O  
ATOM    726  CB  SER  1813      88.332  64.182  97.938  1.00                 C  
ATOM    727  OG  SER  1813      88.322  63.256  99.010  1.00                 O  
ATOM    728  N   PRO  1814      90.507  66.353  98.921  1.00                 N  
ATOM    729  CA  PRO  1814      91.144  66.843 100.149  1.00                 C  
ATOM    730  C   PRO  1814      90.380  66.313 101.362  1.00                 C  
ATOM    731  O   PRO  1814      89.593  65.368 101.258  1.00                 O  
ATOM    732  CB  PRO  1814      91.057  68.366 100.029  1.00                 C  
ATOM    733  CD  PRO  1814      89.756  67.486  98.223  1.00                 C  
ATOM    734  CG  PRO  1814      89.826  68.607  99.221  1.00                 C  
ATOM    735  N   GLU  1815      90.593  66.905 102.534  1.00                 N  
ATOM    736  CA  GLU  1815      89.793  66.499 103.704  1.00                 C  
ATOM    737  C   GLU  1815      88.329  66.325 103.299  1.00                 C  
ATOM    738  O   GLU  1815      87.818  66.986 102.391  1.00                 O  
ATOM    739  CB  GLU  1815      89.925  67.529 104.827  1.00                 C  
ATOM    740  CD  GLU  1815      92.218  68.570 104.632  1.00                 C  
ATOM    741  CG  GLU  1815      91.323  67.631 105.415  1.00                 C  
ATOM    742  OE1 GLU  1815      91.728  69.190 103.665  1.00                 O  
ATOM    743  OE2 GLU  1815      93.410  68.688 104.986  1.00                 O  
ATOM    744  N   ASP  1816      87.597  65.404 104.085  1.00                 N  
ATOM    745  CA  ASP  1816      86.337  64.990 103.484  1.00                 C  
ATOM    746  C   ASP  1816      85.990  63.564 103.904  1.00                 C  
ATOM    747  O   ASP  1816      84.815  63.229 104.073  1.00                 O  
ATOM    748  CB  ASP  1816      86.410  65.096 101.959  1.00                 C  
ATOM    749  CG  ASP  1816      86.478  66.531 101.477  1.00                 C  
ATOM    750  OD1 ASP  1816      86.174  67.441 102.277  1.00                 O  
ATOM    751  OD2 ASP  1816      86.835  66.747 100.300  1.00                 O  
ATOM    752  N   VAL  1817      87.015  62.733 104.072  1.00                 N  
ATOM    753  CA  VAL  1817      86.826  61.350 104.496  1.00                 C  
ATOM    754  C   VAL  1817      86.350  61.373 105.945  1.00                 C  
ATOM    755  O   VAL  1817      85.400  60.678 106.318  1.00                 O  
ATOM    756  CB  VAL  1817      88.118  60.528 104.334  1.00                 C  
ATOM    757  CG1 VAL  1817      87.953  59.148 104.951  1.00                 C  
ATOM    758  CG2 VAL  1817      88.499  60.418 102.866  1.00                 C  
ATOM    759  N   MET  1818      87.016  62.186 106.758  1.00                 N  
ATOM    760  CA  MET  1818      86.665  62.320 108.166  1.00                 C  
ATOM    761  C   MET  1818      85.237  62.828 108.316  1.00                 C  
ATOM    762  O   MET  1818      84.460  62.298 109.116  1.00                 O  
ATOM    763  CB  MET  1818      87.642  63.261 108.875  1.00                 C  
ATOM    764  SD  MET  1818      88.453  64.661 111.123  1.00                 S  
ATOM    765  CE  MET  1818      87.870  66.191 110.396  1.00                 C  
ATOM    766  CG  MET  1818      87.342  63.471 110.350  1.00                 C  
ATOM    767  N   LYS  1819      84.899  63.865 107.553  1.00                 N  
ATOM    768  CA  LYS  1819      83.560  64.445 107.596  1.00                 C  
ATOM    769  C   LYS  1819      82.487  63.423 107.216  1.00                 C  
ATOM    770  O   LYS  1819      81.416  63.375 107.828  1.00                 O  
ATOM    771  CB  LYS  1819      83.471  65.657 106.667  1.00                 C  
ATOM    772  CD  LYS  1819      84.130  68.029 106.176  1.00                 C  
ATOM    773  CE  LYS  1819      84.917  69.237 106.655  1.00                 C  
ATOM    774  CG  LYS  1819      84.246  66.871 107.154  1.00                 C  
ATOM    775  NZ  LYS  1819      84.848  70.365 105.686  1.00                 N  
ATOM    776  N   GLU  1820      82.772  62.614 106.203  1.00                 N  
ATOM    777  CA  GLU  1820      81.817  61.609 105.748  1.00                 C  
ATOM    778  C   GLU  1820      81.602  60.503 106.782  1.00                 C  
ATOM    779  O   GLU  1820      80.493  59.986 106.909  1.00                 O  
ATOM    780  CB  GLU  1820      82.280  60.989 104.428  1.00                 C  
ATOM    781  CD  GLU  1820      80.817  62.405 102.932  1.00                 C  
ATOM    782  CG  GLU  1820      82.226  61.940 103.243  1.00                 C  
ATOM    783  OE1 GLU  1820      79.887  62.016 103.670  1.00                 O  
ATOM    784  OE2 GLU  1820      80.643  63.158 101.951  1.00                 O  
ATOM    785  N   MET  1821      82.654  60.134 107.512  1.00                 N  
ATOM    786  CA  MET  1821      82.531  59.103 108.542  1.00                 C  
ATOM    787  C   MET  1821      81.601  59.608 109.649  1.00                 C  
ATOM    788  O   MET  1821      80.784  58.852 110.192  1.00                 O  
ATOM    789  CB  MET  1821      83.907  58.738 109.101  1.00                 C  
ATOM    790  SD  MET  1821      86.432  57.637 108.798  1.00                 S  
ATOM    791  CE  MET  1821      87.226  56.874 107.385  1.00                 C  
ATOM    792  CG  MET  1821      84.807  58.013 108.113  1.00                 C  
ATOM    793  N   ASP  1822      81.722  60.889 109.985  1.00                 N  
ATOM    794  CA  ASP  1822      80.872  61.470 111.017  1.00                 C  
ATOM    795  C   ASP  1822      79.451  61.659 110.499  1.00                 C  
ATOM    796  O   ASP  1822      78.488  61.458 111.236  1.00                 O  
ATOM    797  CB  ASP  1822      81.446  62.805 111.495  1.00                 C  
ATOM    798  CG  ASP  1822      82.706  62.636 112.320  1.00                 C  
ATOM    799  OD1 ASP  1822      82.985  61.498 112.751  1.00                 O  
ATOM    800  OD2 ASP  1822      83.415  63.642 112.535  1.00                 O  
ATOM    801  N   LYS  1823      79.326  62.038 109.229  1.00                 N  
ATOM    802  CA  LYS  1823      78.015  62.250 108.623  1.00                 C  
ATOM    803  C   LYS  1823      77.206  60.957 108.644  1.00                 C  
ATOM    804  O   LYS  1823      76.010  60.981 108.921  1.00                 O  
ATOM    805  CB  LYS  1823      78.164  62.766 107.190  1.00                 C  
ATOM    806  CD  LYS  1823      78.945  64.593 105.658  1.00                 C  
ATOM    807  CE  LYS  1823      77.684  64.607 104.809  1.00                 C  
ATOM    808  CG  LYS  1823      78.639  64.206 107.095  1.00                 C  
ATOM    809  NZ  LYS  1823      77.956  65.065 103.418  1.00                 N  
ATOM    810  N   VAL  1824      77.854  59.832 108.346  1.00                 N  
ATOM    811  CA  VAL  1824      77.158  58.545 108.364  1.00                 C  
ATOM    812  C   VAL  1824      76.549  58.349 109.747  1.00                 C  
ATOM    813  O   VAL  1824      75.371  58.016 109.882  1.00                 O  
ATOM    814  CB  VAL  1824      78.105  57.386 108.000  1.00                 C  
ATOM    815  CG1 VAL  1824      77.422  56.047 108.235  1.00                 C  
ATOM    816  CG2 VAL  1824      78.565  57.508 106.556  1.00                 C  
ATOM    817  N   LEU  1825      77.365  58.571 110.771  1.00                 N  
ATOM    818  CA  LEU  1825      76.927  58.419 112.153  1.00                 C  
ATOM    819  C   LEU  1825      75.681  59.260 112.457  1.00                 C  
ATOM    820  O   LEU  1825      74.722  58.761 113.045  1.00                 O  
ATOM    821  CB  LEU  1825      78.052  58.802 113.117  1.00                 C  
ATOM    822  CG  LEU  1825      77.723  58.720 114.609  1.00                 C  
ATOM    823  CD1 LEU  1825      77.376  57.293 115.005  1.00                 C  
ATOM    824  CD2 LEU  1825      78.886  59.233 115.444  1.00                 C  
ATOM    825  N   THR  1826      75.723  60.532 112.072  1.00                 N  
ATOM    826  CA  THR  1826      74.558  61.425 112.260  1.00                 C  
ATOM    827  C   THR  1826      73.314  60.873 111.567  1.00                 C  
ATOM    828  O   THR  1826      72.232  60.779 112.153  1.00                 O  
ATOM    829  CB  THR  1826      74.844  62.844 111.733  1.00                 C  
ATOM    830  OG1 THR  1826      75.928  63.421 112.471  1.00                 O  
ATOM    831  CG2 THR  1826      73.618  63.729 111.897  1.00                 C  
ATOM    832  N   GLN  1827      73.459  60.500 110.303  1.00                 N  
ATOM    833  CA  GLN  1827      72.334  60.003 109.531  1.00                 C  
ATOM    834  C   GLN  1827      71.784  58.728 110.153  1.00                 C  
ATOM    835  O   GLN  1827      70.571  58.508 110.220  1.00                 O  
ATOM    836  CB  GLN  1827      72.749  59.753 108.080  1.00                 C  
ATOM    837  CD  GLN  1827      73.543  60.733 105.891  1.00                 C  
ATOM    838  CG  GLN  1827      73.024  61.020 107.286  1.00                 C  
ATOM    839  OE1 GLN  1827      73.733  59.576 105.515  1.00                 O  
ATOM    840  NE2 GLN  1827      73.774  61.788 105.118  1.00                 N  
ATOM    841  N   ARG  1828      72.680  57.862 110.621  1.00                 N  
ATOM    842  CA  ARG  1828      72.274  56.591 111.222  1.00                 C  
ATOM    843  C   ARG  1828      71.538  56.765 112.543  1.00                 C  
ATOM    844  O   ARG  1828      70.590  56.036 112.849  1.00                 O  
ATOM    845  CB  ARG  1828      73.491  55.690 111.444  1.00                 C  
ATOM    846  CD  ARG  1828      72.261  53.524 111.136  1.00                 C  
ATOM    847  NE  ARG  1828      71.965  52.205 111.690  1.00                 N  
ATOM    848  CG  ARG  1828      73.159  54.338 112.053  1.00                 C  
ATOM    849  CZ  ARG  1828      71.008  51.402 111.236  1.00                 C  
ATOM    850  NH1 ARG  1828      70.811  50.219 111.802  1.00                 N  
ATOM    851  NH2 ARG  1828      70.251  51.783 110.217  1.00                 N  
ATOM    852  N   LEU  1829      71.954  57.731 113.353  1.00                 N  
ATOM    853  CA  LEU  1829      71.402  57.875 114.717  1.00                 C  
ATOM    854  C   LEU  1829      70.165  58.766 114.755  1.00                 C  
ATOM    855  O   LEU  1829      69.474  58.875 115.772  1.00                 O  
ATOM    856  CB  LEU  1829      72.461  58.438 115.667  1.00                 C  
ATOM    857  CG  LEU  1829      73.707  57.576 115.881  1.00                 C  
ATOM    858  CD1 LEU  1829      74.715  58.298 116.762  1.00                 C  
ATOM    859  CD2 LEU  1829      73.334  56.235 116.492  1.00                 C  
ATOM    860  N   ASN  1830      69.871  59.418 113.637  1.00                 N  
ATOM    861  CA  ASN  1830      68.725  60.318 113.545  1.00                 C  
ATOM    862  C   ASN  1830      67.447  59.533 113.846  1.00                 C  
ATOM    863  O   ASN  1830      67.061  58.627 113.104  1.00                 O  
ATOM    864  CB  ASN  1830      68.672  60.979 112.166  1.00                 C  
ATOM    865  CG  ASN  1830      67.577  62.022 112.062  1.00                 C  
ATOM    866  OD1 ASN  1830      66.552  61.930 112.738  1.00                 O  
ATOM    867  ND2 ASN  1830      67.790  63.019 111.211  1.00                 N  
ATOM    868  N   GLU  1831      66.763  59.871 114.950  1.00                 N  
ATOM    869  CA  GLU  1831      65.554  59.138 115.337  1.00                 C  
ATOM    870  C   GLU  1831      64.371  59.542 114.452  1.00                 C  
ATOM    871  O   GLU  1831      63.896  60.680 114.466  1.00                 O  
ATOM    872  CB  GLU  1831      65.225  59.387 116.810  1.00                 C  
ATOM    873  CD  GLU  1831      63.752  58.849 118.790  1.00                 C  
ATOM    874  CG  GLU  1831      64.025  58.605 117.319  1.00                 C  
ATOM    875  OE1 GLU  1831      64.585  59.507 119.448  1.00                 O  
ATOM    876  OE2 GLU  1831      62.704  58.382 119.285  1.00                 O  
ATOM    877  N   GLN  1832      63.837  58.588 113.700  1.00                 N  
ATOM    878  CA  GLN  1832      62.640  58.743 112.874  1.00                 C  
ATOM    879  C   GLN  1832      61.771  57.498 112.808  1.00                 C  
ATOM    880  O   GLN  1832      60.548  57.580 112.901  1.00                 O  
ATOM    881  CB  GLN  1832      63.021  59.146 111.448  1.00                 C  
ATOM    882  CD  GLN  1832      62.857  61.640 111.812  1.00                 C  
ATOM    883  CG  GLN  1832      63.728  60.488 111.351  1.00                 C  
ATOM    884  OE1 GLN  1832      61.733  61.810 111.338  1.00                 O  
ATOM    885  NE2 GLN  1832      63.373  62.436 112.742  1.00                 N  
ATOM    886  N   PHE  1833      62.410  56.350 112.620  1.00                 N  
ATOM    887  CA  PHE  1833      61.692  55.089 112.491  1.00                 C  
ATOM    888  C   PHE  1833      61.411  54.385 113.813  1.00                 C  
ATOM    889  O   PHE  1833      60.610  53.450 113.861  1.00                 O  
ATOM    890  CB  PHE  1833      62.463  54.124 111.588  1.00                 C  
ATOM    891  CG  PHE  1833      62.531  54.560 110.153  1.00                 C  
ATOM    892  CZ  PHE  1833      62.652  55.365 107.495  1.00                 C  
ATOM    893  CD1 PHE  1833      63.661  55.188 109.658  1.00                 C  
ATOM    894  CE1 PHE  1833      63.725  55.589 108.337  1.00                 C  
ATOM    895  CD2 PHE  1833      61.466  54.343 109.297  1.00                 C  
ATOM    896  CE2 PHE  1833      61.529  54.745 107.976  1.00                 C  
ATOM    897  N   GLY  1834      62.066  54.831 114.879  1.00                 N  
ATOM    898  CA  GLY  1834      61.871  54.201 116.169  1.00                 C  
ATOM    899  C   GLY  1834      62.548  52.842 116.223  1.00                 C  
ATOM    900  O   GLY  1834      62.201  51.999 117.054  1.00                 O  
ATOM    901  N   LEU  1835      63.511  52.630 115.328  1.00                 N  
ATOM    902  CA  LEU  1835      64.262  51.378 115.262  1.00                 C  
ATOM    903  C   LEU  1835      65.088  51.218 116.537  1.00                 C  
ATOM    904  O   LEU  1835      65.935  52.057 116.842  1.00                 O  
ATOM    905  CB  LEU  1835      65.156  51.354 114.021  1.00                 C  
ATOM    906  CG  LEU  1835      65.973  50.080 113.798  1.00                 C  
ATOM    907  CD1 LEU  1835      65.058  48.895 113.530  1.00                 C  
ATOM    908  CD2 LEU  1835      66.952  50.263 112.648  1.00                 C  
ATOM    909  N   ASN  1836      64.849  50.137 117.275  1.00                 N  
ATOM    910  CA  ASN  1836      65.557  49.917 118.533  1.00                 C  
ATOM    911  C   ASN  1836      66.677  48.885 118.502  1.00                 C  
ATOM    912  O   ASN  1836      67.504  48.843 119.413  1.00                 O  
ATOM    913  CB  ASN  1836      64.577  49.511 119.636  1.00                 C  
ATOM    914  CG  ASN  1836      63.625  50.630 120.009  1.00                 C  
ATOM    915  OD1 ASN  1836      64.029  51.785 120.136  1.00                 O  
ATOM    916  ND2 ASN  1836      62.354  50.288 120.187  1.00                 N  
ATOM    917  N   THR  1837      66.707  48.049 117.469  1.00                 N  
ATOM    918  CA  THR  1837      67.748  47.030 117.364  1.00                 C  
ATOM    919  C   THR  1837      69.121  47.696 117.235  1.00                 C  
ATOM    920  O   THR  1837      69.257  48.739 116.593  1.00                 O  
ATOM    921  CB  THR  1837      67.502  46.093 116.166  1.00                 C  
ATOM    922  OG1 THR  1837      66.241  45.431 116.325  1.00                 O  
ATOM    923  CG2 THR  1837      68.597  45.041 116.080  1.00                 C  
ATOM    924  N   ASP  1838      70.135  47.098 117.856  1.00                 N  
ATOM    925  CA  ASP  1838      71.485  47.649 117.811  1.00                 C  
ATOM    926  C   ASP  1838      72.551  46.561 117.803  1.00                 C  
ATOM    927  O   ASP  1838      72.426  45.546 118.485  1.00                 O  
ATOM    928  CB  ASP  1838      71.721  48.586 118.997  1.00                 C  
ATOM    929  CG  ASP  1838      70.890  49.851 118.915  1.00                 C  
ATOM    930  OD1 ASP  1838      71.154  50.678 118.017  1.00                 O  
ATOM    931  OD2 ASP  1838      69.974  50.015 119.748  1.00                 O  
ATOM    932  N   SER  1839      73.603  46.785 117.026  1.00                 N  
ATOM    933  CA  SER  1839      74.716  45.847 116.957  1.00                 C  
ATOM    934  C   SER  1839      75.585  46.145 118.171  1.00                 C  
ATOM    935  O   SER  1839      75.951  47.299 118.396  1.00                 O  
ATOM    936  CB  SER  1839      75.468  46.004 115.634  1.00                 C  
ATOM    937  OG  SER  1839      76.611  45.167 115.594  1.00                 O  
ATOM    938  N   ALA  1840      75.896  45.116 118.958  1.00                 N  
ATOM    939  CA  ALA  1840      76.744  45.278 120.138  1.00                 C  
ATOM    940  C   ALA  1840      78.053  44.557 119.844  1.00                 C  
ATOM    941  O   ALA  1840      78.065  43.344 119.639  1.00                 O  
ATOM    942  CB  ALA  1840      76.045  44.729 121.372  1.00                 C  
ATOM    943  N   MET  1841      79.152  45.305 119.826  1.00                 N  
ATOM    944  CA  MET  1841      80.461  44.734 119.538  1.00                 C  
ATOM    945  C   MET  1841      80.858  43.647 120.537  1.00                 C  
ATOM    946  O   MET  1841      81.005  43.917 121.728  1.00                 O  
ATOM    947  CB  MET  1841      81.532  45.827 119.527  1.00                 C  
ATOM    948  SD  MET  1841      84.149  46.651 119.144  1.00                 S  
ATOM    949  CE  MET  1841      84.377  46.895 120.904  1.00                 C  
ATOM    950  CG  MET  1841      82.917  45.335 119.140  1.00                 C  
ATOM    951  N   PRO  1842      81.021  42.398 120.061  1.00                 N  
ATOM    952  CA  PRO  1842      81.406  41.269 120.921  1.00                 C  
ATOM    953  C   PRO  1842      82.819  41.442 121.490  1.00                 C  
ATOM    954  O   PRO  1842      83.561  42.327 121.060  1.00                 O  
ATOM    955  CB  PRO  1842      81.327  40.054 119.994  1.00                 C  
ATOM    956  CD  PRO  1842      80.982  41.974 118.607  1.00                 C  
ATOM    957  CG  PRO  1842      81.600  40.604 118.634  1.00                 C  
ATOM    958  N   ASP  1843      83.206  40.591 122.459  1.00                 N  
ATOM    959  CA  ASP  1843      84.517  40.607 123.125  1.00                 C  
ATOM    960  C   ASP  1843      85.729  40.520 122.202  1.00                 C  
ATOM    961  O   ASP  1843      86.778  41.103 122.489  1.00                 O  
ATOM    962  CB  ASP  1843      84.620  39.460 124.132  1.00                 C  
ATOM    963  CG  ASP  1843      83.764  39.686 125.363  1.00                 C  
ATOM    964  OD1 ASP  1843      83.309  40.831 125.567  1.00                 O  
ATOM    965  OD2 ASP  1843      83.549  38.718 126.123  1.00                 O  
ATOM    966  N   ASP  1844      85.591  39.771 121.111  1.00                 N  
ATOM    967  CA  ASP  1844      86.679  39.612 120.155  1.00                 C  
ATOM    968  C   ASP  1844      86.157  39.413 118.736  1.00                 C  
ATOM    969  O   ASP  1844      84.969  39.176 118.521  1.00                 O  
ATOM    970  CB  ASP  1844      87.570  38.433 120.549  1.00                 C  
ATOM    971  CG  ASP  1844      88.848  38.371 119.735  1.00                 C  
ATOM    972  OD1 ASP  1844      89.288  39.429 119.239  1.00                 O  
ATOM    973  OD2 ASP  1844      89.409  37.264 119.594  1.00                 O  
TER
