# Supplementary material for: Comparative Single-Cell Transcriptomics Reveals Novel Genes Involved in Bivalve Embryonic Shell Formation and Questions Ontogenetic Homology of Molluscan Shell Types
Source: Front Cell Dev Biol. 2022 Jun 9;10:883755. doi: 10.3389/fcell.2022.883755 (PMC9261976; doi:10.3389/fcell.2022.883755)
Supplement: Supplementary file 1 [file DataSheet1.ZIP › Supplementary_File1/s_f_2/beff0c5810a20562.final.pdb]

ATOM      1  N   ALA    36      41.900  -1.251 -47.576  1.00                 N  
ATOM      2  CA  ALA    36      41.623  -0.789 -46.217  1.00                 C  
ATOM      3  C   ALA    36      41.531   0.735 -46.166  1.00                 C  
ATOM      4  O   ALA    36      42.492   1.425 -45.805  1.00                 O  
ATOM      5  CB  ALA    36      42.697  -1.283 -45.260  1.00                 C  
ATOM      6  N   TYR    37      40.356   1.247 -46.517  1.00                 N  
ATOM      7  CA  TYR    37      40.085   2.678 -46.485  1.00                 C  
ATOM      8  C   TYR    37      39.402   3.066 -45.187  1.00                 C  
ATOM      9  O   TYR    37      40.036   3.568 -44.258  1.00                 O  
ATOM     10  CB  TYR    37      39.223   3.087 -47.681  1.00                 C  
ATOM     11  CG  TYR    37      38.891   4.561 -47.721  1.00                 C  
ATOM     12  OH  TYR    37      37.991   8.620 -47.836  1.00                 O  
ATOM     13  CZ  TYR    37      38.287   7.276 -47.798  1.00                 C  
ATOM     14  CD1 TYR    37      39.824   5.489 -48.165  1.00                 C  
ATOM     15  CE1 TYR    37      39.529   6.839 -48.204  1.00                 C  
ATOM     16  CD2 TYR    37      37.644   5.021 -47.315  1.00                 C  
ATOM     17  CE2 TYR    37      37.332   6.366 -47.348  1.00                 C  
ATOM     18  N   SER    38      38.096   2.812 -45.149  1.00                 N  
ATOM     19  CA  SER    38      37.225   3.240 -44.058  1.00                 C  
ATOM     20  C   SER    38      37.755   2.921 -42.654  1.00                 C  
ATOM     21  O   SER    38      37.662   3.762 -41.758  1.00                 O  
ATOM     22  CB  SER    38      35.839   2.608 -44.199  1.00                 C  
ATOM     23  OG  SER    38      35.175   3.088 -45.355  1.00                 O  
ATOM     24  N   SER    39      38.299   1.707 -42.446  1.00                 N  
ATOM     25  CA  SER    39      38.807   1.440 -41.094  1.00                 C  
ATOM     26  C   SER    39      40.033   2.259 -40.698  1.00                 C  
ATOM     27  O   SER    39      40.984   2.385 -41.475  1.00                 O  
ATOM     28  CB  SER    39      39.154  -0.042 -40.935  1.00                 C  
ATOM     29  OG  SER    39      39.712  -0.301 -39.658  1.00                 O  
ATOM     30  N   LEU    40      39.988   2.789 -39.476  1.00                 N  
ATOM     31  CA  LEU    40      41.107   3.470 -38.813  1.00                 C  
ATOM     32  C   LEU    40      41.890   4.446 -39.708  1.00                 C  
ATOM     33  O   LEU    40      43.063   4.736 -39.467  1.00                 O  
ATOM     34  CB  LEU    40      42.096   2.449 -38.246  1.00                 C  
ATOM     35  CG  LEU    40      41.533   1.453 -37.231  1.00                 C  
ATOM     36  CD1 LEU    40      42.601   0.454 -36.810  1.00                 C  
ATOM     37  CD2 LEU    40      40.980   2.179 -36.014  1.00                 C  
ATOM     38  N   VAL    41      41.217   4.947 -40.741  1.00                 N  
ATOM     39  CA  VAL    41      41.733   6.019 -41.581  1.00                 C  
ATOM     40  C   VAL    41      40.648   7.092 -41.693  1.00                 C  
ATOM     41  O   VAL    41      40.863   8.181 -42.225  1.00                 O  
ATOM     42  CB  VAL    41      42.156   5.496 -42.966  1.00                 C  
ATOM     43  CG1 VAL    41      43.277   4.477 -42.831  1.00                 C  
ATOM     44  CG2 VAL    41      40.966   4.891 -43.694  1.00                 C  
ATOM     45  N   ILE    42      39.468   6.746 -41.193  1.00                 N  
ATOM     46  CA  ILE    42      38.396   7.697 -40.993  1.00                 C  
ATOM     47  C   ILE    42      38.696   8.581 -39.805  1.00                 C  
ATOM     48  O   ILE    42      38.065   9.611 -39.622  1.00                 O  
ATOM     49  CB  ILE    42      37.041   6.989 -40.804  1.00                 C  
ATOM     50  CD1 ILE    42      34.536   7.306 -41.156  1.00                 C  
ATOM     51  CG1 ILE    42      35.890   7.970 -41.035  1.00                 C  
ATOM     52  CG2 ILE    42      36.966   6.340 -39.431  1.00                 C  
ATOM     53  N   MET    43      39.643   8.150 -38.977  1.00                 N  
ATOM     54  CA  MET    43      40.044   8.912 -37.802  1.00                 C  
ATOM     55  C   MET    43      40.829  10.167 -38.214  1.00                 C  
ATOM     56  O   MET    43      40.542  11.248 -37.709  1.00                 O  
ATOM     57  CB  MET    43      40.883   8.044 -36.861  1.00                 C  
ATOM     58  SD  MET    43      41.153   5.836 -35.210  1.00                 S  
ATOM     59  CE  MET    43      41.622   6.920 -33.863  1.00                 C  
ATOM     60  CG  MET    43      40.101   6.934 -36.179  1.00                 C  
ATOM     61  N   ALA    44      41.829  10.043 -39.118  1.00                 N  
ATOM     62  CA  ALA    44      42.445  11.295 -39.589  1.00                 C  
ATOM     63  C   ALA    44      41.512  12.163 -40.440  1.00                 C  
ATOM     64  O   ALA    44      41.670  13.389 -40.508  1.00                 O  
ATOM     65  CB  ALA    44      43.701  10.998 -40.394  1.00                 C  
ATOM     66  N   LEU    45      40.557  11.524 -41.098  1.00                 N  
ATOM     67  CA  LEU    45      39.555  12.258 -41.833  1.00                 C  
ATOM     68  C   LEU    45      38.747  13.070 -40.824  1.00                 C  
ATOM     69  O   LEU    45      38.437  14.226 -41.070  1.00                 O  
ATOM     70  CB  LEU    45      38.672  11.301 -42.637  1.00                 C  
ATOM     71  CG  LEU    45      39.339  10.594 -43.818  1.00                 C  
ATOM     72  CD1 LEU    45      38.410   9.546 -44.411  1.00                 C  
ATOM     73  CD2 LEU    45      39.751  11.599 -44.883  1.00                 C  
ATOM     74  N   ILE    46      38.385  12.446 -39.705  1.00                 N  
ATOM     75  CA  ILE    46      37.684  13.130 -38.617  1.00                 C  
ATOM     76  C   ILE    46      38.553  14.183 -37.960  1.00                 C  
ATOM     77  O   ILE    46      38.040  15.125 -37.363  1.00                 O  
ATOM     78  CB  ILE    46      37.190  12.135 -37.550  1.00                 C  
ATOM     79  CD1 ILE    46      37.992  10.621 -35.663  1.00                 C  
ATOM     80  CG1 ILE    46      38.377  11.455 -36.865  1.00                 C  
ATOM     81  CG2 ILE    46      36.236  11.124 -38.166  1.00                 C  
ATOM     82  N   PRO    47      39.866  14.018 -38.060  1.00                 N  
ATOM     83  CA  PRO    47      40.800  15.046 -37.610  1.00                 C  
ATOM     84  C   PRO    47      40.679  16.306 -38.474  1.00                 C  
ATOM     85  O   PRO    47      40.343  17.406 -37.994  1.00                 O  
ATOM     86  CB  PRO    47      42.174  14.389 -37.759  1.00                 C  
ATOM     87  CD  PRO    47      40.591  12.676 -38.297  1.00                 C  
ATOM     88  CG  PRO    47      41.906  12.928 -37.615  1.00                 C  
ATOM     89  N   ILE    48      40.956  16.118 -39.761  1.00                 N  
ATOM     90  CA  ILE    48      40.850  17.174 -40.759  1.00                 C  
ATOM     91  C   ILE    48      39.484  17.849 -40.681  1.00                 C  
ATOM     92  O   ILE    48      39.396  19.068 -40.672  1.00                 O  
ATOM     93  CB  ILE    48      41.095  16.634 -42.180  1.00                 C  
ATOM     94  CD1 ILE    48      42.818  15.400 -43.597  1.00                 C  
ATOM     95  CG1 ILE    48      42.555  16.206 -42.344  1.00                 C  
ATOM     96  CG2 ILE    48      40.687  17.667 -43.220  1.00                 C  
ATOM     97  N   PHE    49      38.431  17.044 -40.610  1.00                 N  
ATOM     98  CA  PHE    49      37.077  17.545 -40.464  1.00                 C  
ATOM     99  C   PHE    49      36.859  18.387 -39.235  1.00                 C  
ATOM    100  O   PHE    49      36.389  19.500 -39.350  1.00                 O  
ATOM    101  CB  PHE    49      36.077  16.387 -40.439  1.00                 C  
ATOM    102  CG  PHE    49      35.854  15.750 -41.781  1.00                 C  
ATOM    103  CZ  PHE    49      35.438  14.565 -44.261  1.00                 C  
ATOM    104  CD1 PHE    49      36.250  16.391 -42.942  1.00                 C  
ATOM    105  CE1 PHE    49      36.045  15.804 -44.176  1.00                 C  
ATOM    106  CD2 PHE    49      35.248  14.510 -41.882  1.00                 C  
ATOM    107  CE2 PHE    49      35.043  13.924 -43.117  1.00                 C  
ATOM    108  N   PHE    50      37.123  17.843 -38.054  1.00                 N  
ATOM    109  CA  PHE    50      36.940  18.633 -36.835  1.00                 C  
ATOM    110  C   PHE    50      37.746  19.931 -36.844  1.00                 C  
ATOM    111  O   PHE    50      37.272  20.963 -36.376  1.00                 O  
ATOM    112  CB  PHE    50      37.323  17.812 -35.602  1.00                 C  
ATOM    113  CG  PHE    50      36.313  16.764 -35.233  1.00                 C  
ATOM    114  CZ  PHE    50      34.441  14.828 -34.544  1.00                 C  
ATOM    115  CD1 PHE    50      35.921  15.806 -36.151  1.00                 C  
ATOM    116  CE1 PHE    50      34.991  14.842 -35.812  1.00                 C  
ATOM    117  CD2 PHE    50      35.753  16.737 -33.968  1.00                 C  
ATOM    118  CE2 PHE    50      34.823  15.773 -33.628  1.00                 C  
ATOM    119  N   GLY    51      38.951  19.879 -37.396  1.00                 N  
ATOM    120  CA  GLY    51      39.737  21.086 -37.568  1.00                 C  
ATOM    121  C   GLY    51      39.040  22.084 -38.486  1.00                 C  
ATOM    122  O   GLY    51      38.858  23.244 -38.129  1.00                 O  
ATOM    123  N   ALA    52      38.626  21.622 -39.658  1.00                 N  
ATOM    124  CA  ALA    52      37.959  22.487 -40.621  1.00                 C  
ATOM    125  C   ALA    52      36.721  23.102 -40.009  1.00                 C  
ATOM    126  O   ALA    52      36.568  24.312 -40.031  1.00                 O  
ATOM    127  CB  ALA    52      37.601  21.706 -41.876  1.00                 C  
ATOM    128  N   PHE    53      35.849  22.279 -39.446  1.00                 N  
ATOM    129  CA  PHE    53      34.624  22.782 -38.852  1.00                 C  
ATOM    130  C   PHE    53      34.938  23.704 -37.689  1.00                 C  
ATOM    131  O   PHE    53      34.193  24.643 -37.401  1.00                 O  
ATOM    132  CB  PHE    53      33.737  21.624 -38.391  1.00                 C  
ATOM    133  CG  PHE    53      33.070  20.886 -39.516  1.00                 C  
ATOM    134  CZ  PHE    53      31.830  19.523 -41.598  1.00                 C  
ATOM    135  CD1 PHE    53      33.764  19.940 -40.251  1.00                 C  
ATOM    136  CE1 PHE    53      33.150  19.261 -41.286  1.00                 C  
ATOM    137  CD2 PHE    53      31.749  21.137 -39.841  1.00                 C  
ATOM    138  CE2 PHE    53      31.135  20.458 -40.876  1.00                 C  
ATOM    139  N   ARG    54      36.081  23.489 -37.059  1.00                 N  
ATOM    140  CA  ARG    54      36.482  24.393 -35.995  1.00                 C  
ATOM    141  C   ARG    54      36.871  25.766 -36.548  1.00                 C  
ATOM    142  O   ARG    54      36.630  26.768 -35.896  1.00                 O  
ATOM    143  CB  ARG    54      37.647  23.801 -35.200  1.00                 C  
ATOM    144  CD  ARG    54      40.052  23.085 -35.146  1.00                 C  
ATOM    145  NE  ARG    54      39.806  21.655 -34.973  1.00                 N  
ATOM    146  CG  ARG    54      38.961  23.756 -35.963  1.00                 C  
ATOM    147  CZ  ARG    54      40.530  20.861 -34.191  1.00                 C  
ATOM    148  NH1 ARG    54      40.232  19.573 -34.096  1.00                 N  
ATOM    149  NH2 ARG    54      41.552  21.358 -33.507  1.00                 N  
ATOM    150  N   SER    55      37.459  25.809 -37.744  1.00                 N  
ATOM    151  CA  SER    55      37.803  27.080 -38.408  1.00                 C  
ATOM    152  C   SER    55      36.653  27.837 -39.067  1.00                 C  
ATOM    153  O   SER    55      36.394  29.035 -38.794  1.00                 O  
ATOM    154  CB  SER    55      38.867  26.852 -39.484  1.00                 C  
ATOM    155  OG  SER    55      38.366  26.040 -40.532  1.00                 O  
ATOM    156  N   VAL    56      35.960  27.124 -39.940  1.00                 N  
ATOM    157  CA  VAL    56      34.775  27.654 -40.572  1.00                 C  
ATOM    158  C   VAL    56      33.799  28.087 -39.478  1.00                 C  
ATOM    159  O   VAL    56      32.977  28.967 -39.694  1.00                 O  
ATOM    160  CB  VAL    56      34.132  26.624 -41.519  1.00                 C  
ATOM    161  CG1 VAL    56      35.092  26.261 -42.642  1.00                 C  
ATOM    162  CG2 VAL    56      33.713  25.381 -40.749  1.00                 C  
ATOM    163  N   ARG    57      33.897  27.507 -38.288  1.00                 N  
ATOM    164  CA  ARG    57      33.153  28.108 -37.190  1.00                 C  
ATOM    165  C   ARG    57      33.957  29.175 -36.429  1.00                 C  
ATOM    166  O   ARG    57      33.365  29.965 -35.705  1.00                 O  
ATOM    167  CB  ARG    57      32.693  27.033 -36.203  1.00                 C  
ATOM    168  CD  ARG    57      31.309  24.986 -35.765  1.00                 C  
ATOM    169  NE  ARG    57      30.642  25.534 -34.586  1.00                 N  
ATOM    170  CG  ARG    57      31.666  26.067 -36.772  1.00                 C  
ATOM    171  CZ  ARG    57      29.335  25.758 -34.505  1.00                 C  
ATOM    172  NH1 ARG    57      28.816  26.259 -33.392  1.00                 N  
ATOM    173  NH2 ARG    57      28.549  25.481 -35.536  1.00                 N  
ATOM    174  N   TYR    58      35.282  29.221 -36.604  1.00                 N  
ATOM    175  CA  TYR    58      36.089  30.256 -35.938  1.00                 C  
ATOM    176  C   TYR    58      35.597  31.601 -36.343  1.00                 C  
ATOM    177  O   TYR    58      35.317  32.449 -35.491  1.00                 O  
ATOM    178  CB  TYR    58      37.570  30.086 -36.284  1.00                 C  
ATOM    179  CG  TYR    58      38.226  28.906 -35.603  1.00                 C  
ATOM    180  OH  TYR    58      40.041  25.659 -33.744  1.00                 O  
ATOM    181  CZ  TYR    58      39.439  26.734 -34.358  1.00                 C  
ATOM    182  CD1 TYR    58      39.262  28.215 -36.219  1.00                 C  
ATOM    183  CE1 TYR    58      39.867  27.136 -35.605  1.00                 C  
ATOM    184  CD2 TYR    58      37.808  28.487 -34.347  1.00                 C  
ATOM    185  CE2 TYR    58      38.402  27.410 -33.717  1.00                 C  
ATOM    186  N   HIS    59      35.461  31.779 -37.655  1.00                 N  
ATOM    187  CA  HIS    59      35.121  33.111 -38.170  1.00                 C  
ATOM    188  C   HIS    59      33.927  33.768 -37.425  1.00                 C  
ATOM    189  O   HIS    59      34.097  34.836 -36.830  1.00                 O  
ATOM    190  CB  HIS    59      34.797  33.041 -39.664  1.00                 C  
ATOM    191  CG  HIS    59      34.437  34.364 -40.266  1.00                 C  
ATOM    192  ND1 HIS    59      35.369  35.348 -40.513  1.00                 N  
ATOM    193  CE1 HIS    59      34.749  36.412 -41.053  1.00                 C  
ATOM    194  CD2 HIS    59      33.209  34.993 -40.730  1.00                 C  
ATOM    195  NE2 HIS    59      33.453  36.206 -41.186  1.00                 N  
ATOM    196  N   LYS    60      32.736  33.132 -37.435  1.00                 N  
ATOM    197  CA  LYS    60      31.535  33.748 -36.855  1.00                 C  
ATOM    198  C   LYS    60      31.499  33.795 -35.326  1.00                 C  
ATOM    199  O   LYS    60      30.590  34.406 -34.770  1.00                 O  
ATOM    200  CB  LYS    60      30.276  33.020 -37.330  1.00                 C  
ATOM    201  CD  LYS    60      28.722  32.442 -39.215  1.00                 C  
ATOM    202  CE  LYS    60      28.425  32.618 -40.695  1.00                 C  
ATOM    203  CG  LYS    60      29.983  33.190 -38.812  1.00                 C  
ATOM    204  NZ  LYS    60      27.204  31.873 -41.109  1.00                 N  
ATOM    205  N   GLU    61      32.421  33.133 -34.646  1.00                 N  
ATOM    206  CA  GLU    61      32.259  32.968 -33.204  1.00                 C  
ATOM    207  C   GLU    61      32.501  34.150 -32.256  1.00                 C  
ATOM    208  O   GLU    61      31.905  34.176 -31.183  1.00                 O  
ATOM    209  CB  GLU    61      33.172  31.855 -32.686  1.00                 C  
ATOM    210  CD  GLU    61      31.644  31.031 -30.852  1.00                 C  
ATOM    211  CG  GLU    61      33.018  31.566 -31.202  1.00                 C  
ATOM    212  OE1 GLU    61      30.962  30.506 -31.758  1.00                 O  
ATOM    213  OE2 GLU    61      31.248  31.135 -29.672  1.00                 O  
ATOM    214  N   GLN    62      33.350  35.113 -32.607  1.00                 N  
ATOM    215  CA  GLN    62      33.556  36.257 -31.703  1.00                 C  
ATOM    216  C   GLN    62      32.276  37.079 -31.419  1.00                 C  
ATOM    217  O   GLN    62      32.287  37.964 -30.562  1.00                 O  
ATOM    218  CB  GLN    62      34.621  37.200 -32.267  1.00                 C  
ATOM    219  CD  GLN    62      35.312  38.776 -34.116  1.00                 C  
ATOM    220  CG  GLN    62      34.203  37.918 -33.539  1.00                 C  
ATOM    221  OE1 GLN    62      35.978  39.515 -33.391  1.00                 O  
ATOM    222  NE2 GLN    62      35.514  38.680 -35.425  1.00                 N  
ATOM    223  N   LYS    63      31.188  36.777 -32.129  1.00                 N  
ATOM    224  CA  LYS    63      29.917  37.518 -32.046  1.00                 C  
ATOM    225  C   LYS    63      29.204  37.620 -30.685  1.00                 C  
ATOM    226  O   LYS    63      28.227  38.362 -30.556  1.00                 O  
ATOM    227  CB  LYS    63      28.888  36.927 -33.011  1.00                 C  
ATOM    228  CD  LYS    63      28.124  36.587 -35.378  1.00                 C  
ATOM    229  CE  LYS    63      28.363  36.955 -36.833  1.00                 C  
ATOM    230  CG  LYS    63      29.207  37.161 -34.479  1.00                 C  
ATOM    231  NZ  LYS    63      29.584  36.300 -37.378  1.00                 N  
ATOM    232  N   GLU    64      29.656  36.879 -29.682  1.00                 N  
ATOM    233  CA  GLU    64      29.008  36.940 -28.372  1.00                 C  
ATOM    234  C   GLU    64      29.981  37.068 -27.199  1.00                 C  
ATOM    235  O   GLU    64      29.608  36.804 -26.056  1.00                 O  
ATOM    236  CB  GLU    64      28.138  35.702 -28.146  1.00                 C  
ATOM    237  CD  GLU    64      25.982  36.673 -29.034  1.00                 C  
ATOM    238  CG  GLU    64      26.999  35.554 -29.142  1.00                 C  
ATOM    239  OE1 GLU    64      25.725  37.136 -27.903  1.00                 O  
ATOM    240  OE2 GLU    64      25.442  37.088 -30.081  1.00                 O  
ATOM    241  N   SER    65      31.210  37.503 -27.474  1.00                 N  
ATOM    242  CA  SER    65      32.228  37.640 -26.442  1.00                 C  
ATOM    243  C   SER    65      33.264  36.522 -26.394  1.00                 C  
ATOM    244  O   SER    65      34.258  36.592 -27.123  1.00                 O  
ATOM    245  CB  SER    65      31.580  37.735 -25.059  1.00                 C  
ATOM    246  OG  SER    65      30.793  38.908 -24.944  1.00                 O  
ATOM    247  N   GLY    66      33.052  35.531 -25.520  1.00                 N  
ATOM    248  CA  GLY    66      33.914  34.336 -25.391  1.00                 C  
ATOM    249  C   GLY    66      35.221  34.532 -24.624  1.00                 C  
ATOM    250  O   GLY    66      35.293  35.291 -23.656  1.00                 O  
ATOM    251  N   GLU    67      35.940  35.585 -24.982  1.00                 N  
ATOM    252  CA  GLU    67      37.029  36.082 -24.183  1.00                 C  
ATOM    253  C   GLU    67      36.565  37.405 -23.612  1.00                 C  
ATOM    254  O   GLU    67      35.903  38.216 -24.265  1.00                 O  
ATOM    255  CB  GLU    67      38.296  36.217 -25.029  1.00                 C  
ATOM    256  CD  GLU    67      39.447  37.312 -26.993  1.00                 C  
ATOM    257  CG  GLU    67      38.179  37.216 -26.169  1.00                 C  
ATOM    258  OE1 GLU    67      40.482  36.767 -26.556  1.00                 O  
ATOM    259  OE2 GLU    67      39.406  37.933 -28.076  1.00                 O  
ATOM    260  N   LYS    68      36.921  37.621 -22.370  1.00                 N  
ATOM    261  CA  LYS    68      36.691  38.884 -21.729  1.00                 C  
ATOM    262  C   LYS    68      38.021  39.455 -21.329  1.00                 C  
ATOM    263  O   LYS    68      39.061  38.801 -21.443  1.00                 O  
ATOM    264  CB  LYS    68      35.765  38.712 -20.523  1.00                 C  
ATOM    265  CD  LYS    68      33.483  38.149 -19.644  1.00                 C  
ATOM    266  CE  LYS    68      32.082  37.678 -19.999  1.00                 C  
ATOM    267  CG  LYS    68      34.361  38.251 -20.880  1.00                 C  
ATOM    268  NZ  LYS    68      31.208  37.578 -18.798  1.00                 N  
ATOM    269  N   PRO    69      38.032  40.697 -20.845  1.00                 N  
ATOM    270  CA  PRO    69      39.306  41.286 -20.580  1.00                 C  
ATOM    271  C   PRO    69      40.104  40.494 -19.567  1.00                 C  
ATOM    272  O   PRO    69      41.333  40.412 -19.637  1.00                 O  
ATOM    273  CB  PRO    69      38.966  42.678 -20.044  1.00                 C  
ATOM    274  CD  PRO    69      36.878  41.682 -20.659  1.00                 C  
ATOM    275  CG  PRO    69      37.627  42.985 -20.625  1.00                 C  
ATOM    276  N   GLU    70      39.422  39.892 -18.601  1.00                 N  
ATOM    277  CA  GLU    70      40.063  39.107 -17.578  1.00                 C  
ATOM    278  C   GLU    70      40.636  37.829 -18.152  1.00                 C  
ATOM    279  O   GLU    70      41.299  37.052 -17.461  1.00                 O  
ATOM    280  CB  GLU    70      39.077  38.783 -16.454  1.00                 C  
ATOM    281  CD  GLU    70      37.631  39.639 -14.568  1.00                 C  
ATOM    282  CG  GLU    70      38.623  39.995 -15.658  1.00                 C  
ATOM    283  OE1 GLU    70      37.251  38.453 -14.475  1.00                 O  
ATOM    284  OE2 GLU    70      37.233  40.546 -13.807  1.00                 O  
ATOM    285  N   THR    71      40.393  37.586 -19.428  1.00                 N  
ATOM    286  CA  THR    71      40.861  36.398 -20.076  1.00                 C  
ATOM    287  C   THR    71      42.146  36.536 -20.846  1.00                 C  
ATOM    288  O   THR    71      42.539  35.631 -21.588  1.00                 O  
ATOM    289  CB  THR    71      39.813  35.840 -21.057  1.00                 C  
ATOM    290  OG1 THR    71      39.521  36.822 -22.058  1.00                 O  
ATOM    291  CG2 THR    71      38.526  35.496 -20.323  1.00                 C  
ATOM    292  N   MET    72      42.846  37.651 -20.708  1.00                 N  
ATOM    293  CA  MET    72      43.971  37.926 -21.604  1.00                 C  
ATOM    294  C   MET    72      45.309  37.582 -20.981  1.00                 C  
ATOM    295  O   MET    72      46.251  37.191 -21.674  1.00                 O  
ATOM    296  CB  MET    72      43.973  39.397 -22.025  1.00                 C  
ATOM    297  SD  MET    72      42.786  41.555 -23.294  1.00                 S  
ATOM    298  CE  MET    72      44.098  41.595 -24.513  1.00                 C  
ATOM    299  CG  MET    72      42.773  39.804 -22.865  1.00                 C  
ATOM    300  N   THR    73      45.435  37.712 -19.674  1.00                 N  
ATOM    301  CA  THR    73      46.721  37.529 -19.069  1.00                 C  
ATOM    302  C   THR    73      46.971  36.042 -18.946  1.00                 C  
ATOM    303  O   THR    73      46.041  35.231 -18.914  1.00                 O  
ATOM    304  CB  THR    73      46.802  38.220 -17.695  1.00                 C  
ATOM    305  OG1 THR    73      45.848  37.630 -16.803  1.00                 O  
ATOM    306  CG2 THR    73      46.492  39.704 -17.826  1.00                 C  
ATOM    307  N   ARG    74      48.233  35.651 -18.874  1.00                 N  
ATOM    308  CA  ARG    74      48.531  34.229 -18.702  1.00                 C  
ATOM    309  C   ARG    74      47.859  33.700 -17.434  1.00                 C  
ATOM    310  O   ARG    74      47.178  34.435 -16.713  1.00                 O  
ATOM    311  CB  ARG    74      50.043  34.001 -18.645  1.00                 C  
ATOM    312  CD  ARG    74      52.257  34.035 -19.827  1.00                 C  
ATOM    313  NE  ARG    74      52.968  34.331 -21.069  1.00                 N  
ATOM    314  CG  ARG    74      50.764  34.296 -19.950  1.00                 C  
ATOM    315  CZ  ARG    74      54.277  34.173 -21.235  1.00                 C  
ATOM    316  NH1 ARG    74      54.838  34.468 -22.400  1.00                 N  
ATOM    317  NH2 ARG    74      55.023  33.720 -20.237  1.00                 N  
ATOM    318  N   LYS    75      48.087  32.310 -17.133  1.00                 N  
ATOM    319  CA  LYS    75      47.416  31.852 -15.924  1.00                 C  
ATOM    320  C   LYS    75      46.127  31.132 -16.320  1.00                 C  
ATOM    321  O   LYS    75      45.571  30.304 -15.562  1.00                 O  
ATOM    322  CB  LYS    75      47.131  33.030 -14.990  1.00                 C  
ATOM    323  CD  LYS    75      48.025  34.848 -13.508  1.00                 C  
ATOM    324  CE  LYS    75      49.272  35.551 -12.997  1.00                 C  
ATOM    325  CG  LYS    75      48.379  33.715 -14.458  1.00                 C  
ATOM    326  NZ  LYS    75      48.938  36.694 -12.103  1.00                 N  
ATOM    327  N   ASP    76      45.691  31.425 -17.542  1.00                 N  
ATOM    328  CA  ASP    76      44.519  30.788 -18.117  1.00                 C  
ATOM    329  C   ASP    76      44.616  29.260 -18.111  1.00                 C  
ATOM    330  O   ASP    76      43.670  28.598 -17.672  1.00                 O  
ATOM    331  CB  ASP    76      44.294  31.274 -19.550  1.00                 C  
ATOM    332  CG  ASP    76      43.809  32.708 -19.610  1.00                 C  
ATOM    333  OD1 ASP    76      43.393  33.239 -18.559  1.00                 O  
ATOM    334  OD2 ASP    76      43.845  33.302 -20.708  1.00                 O  
ATOM    335  N   ALA    77      45.758  28.688 -18.563  1.00                 N  
ATOM    336  CA  ALA    77      45.823  27.227 -18.470  1.00                 C  
ATOM    337  C   ALA    77      45.661  26.694 -17.062  1.00                 C  
ATOM    338  O   ALA    77      44.879  25.769 -16.887  1.00                 O  
ATOM    339  CB  ALA    77      47.141  26.718 -19.033  1.00                 C  
ATOM    340  N   ALA    78      46.292  27.303 -16.066  1.00                 N  
ATOM    341  CA  ALA    78      46.242  26.686 -14.748  1.00                 C  
ATOM    342  C   ALA    78      44.872  26.755 -14.088  1.00                 C  
ATOM    343  O   ALA    78      44.373  25.754 -13.527  1.00                 O  
ATOM    344  CB  ALA    78      47.261  27.331 -13.822  1.00                 C  
ATOM    345  N   MET    79      44.237  27.915 -14.184  1.00                 N  
ATOM    346  CA  MET    79      42.853  27.988 -13.723  1.00                 C  
ATOM    347  C   MET    79      41.930  27.020 -14.470  1.00                 C  
ATOM    348  O   MET    79      41.071  26.368 -13.864  1.00                 O  
ATOM    349  CB  MET    79      42.314  29.412 -13.869  1.00                 C  
ATOM    350  SD  MET    79      42.399  32.106 -13.224  1.00                 S  
ATOM    351  CE  MET    79      40.687  32.013 -12.705  1.00                 C  
ATOM    352  CG  MET    79      42.941  30.414 -12.913  1.00                 C  
ATOM    353  N   PHE    80      42.138  26.926 -15.779  1.00                 N  
ATOM    354  CA  PHE    80      41.419  25.993 -16.639  1.00                 C  
ATOM    355  C   PHE    80      41.456  24.557 -16.118  1.00                 C  
ATOM    356  O   PHE    80      40.427  23.915 -15.898  1.00                 O  
ATOM    357  CB  PHE    80      41.988  26.026 -18.059  1.00                 C  
ATOM    358  CG  PHE    80      41.329  25.057 -18.999  1.00                 C  
ATOM    359  CZ  PHE    80      40.114  23.260 -20.737  1.00                 C  
ATOM    360  CD1 PHE    80      40.103  25.351 -19.572  1.00                 C  
ATOM    361  CE1 PHE    80      39.497  24.459 -20.436  1.00                 C  
ATOM    362  CD2 PHE    80      41.933  23.852 -19.309  1.00                 C  
ATOM    363  CE2 PHE    80      41.327  22.961 -20.174  1.00                 C  
ATOM    364  N   PRO    81      42.677  24.062 -15.995  1.00                 N  
ATOM    365  CA  PRO    81      42.963  22.751 -15.462  1.00                 C  
ATOM    366  C   PRO    81      42.200  22.560 -14.173  1.00                 C  
ATOM    367  O   PRO    81      41.532  21.536 -13.978  1.00                 O  
ATOM    368  CB  PRO    81      44.477  22.762 -15.244  1.00                 C  
ATOM    369  CD  PRO    81      44.006  24.821 -16.370  1.00                 C  
ATOM    370  CG  PRO    81      44.998  23.695 -16.286  1.00                 C  
ATOM    371  N   ILE    82      42.225  23.590 -13.334  1.00                 N  
ATOM    372  CA  ILE    82      41.369  23.586 -12.167  1.00                 C  
ATOM    373  C   ILE    82      39.940  23.254 -12.578  1.00                 C  
ATOM    374  O   ILE    82      39.383  22.253 -12.136  1.00                 O  
ATOM    375  CB  ILE    82      41.420  24.934 -11.425  1.00                 C  
ATOM    376  CD1 ILE    82      43.033  26.555 -10.299  1.00                 C  
ATOM    377  CG1 ILE    82      42.799  25.146 -10.798  1.00                 C  
ATOM    378  CG2 ILE    82      40.308  25.015 -10.390  1.00                 C  
ATOM    379  N   ILE    83      39.381  24.054 -13.478  1.00                 N  
ATOM    380  CA  ILE    83      37.983  23.920 -13.879  1.00                 C  
ATOM    381  C   ILE    83      37.563  22.614 -14.577  1.00                 C  
ATOM    382  O   ILE    83      36.399  22.234 -14.503  1.00                 O  
ATOM    383  CB  ILE    83      37.553  25.064 -14.816  1.00                 C  
ATOM    384  CD1 ILE    83      37.391  27.604 -14.956  1.00                 C  
ATOM    385  CG1 ILE    83      37.531  26.393 -14.060  1.00                 C  
ATOM    386  CG2 ILE    83      36.207  24.752 -15.454  1.00                 C  
ATOM    387  N   ALA    84      38.477  21.937 -15.263  1.00                 N  
ATOM    388  CA  ALA    84      38.151  20.615 -15.815  1.00                 C  
ATOM    389  C   ALA    84      38.185  19.580 -14.701  1.00                 C  
ATOM    390  O   ALA    84      37.402  18.621 -14.688  1.00                 O  
ATOM    391  CB  ALA    84      39.121  20.251 -16.928  1.00                 C  
ATOM    392  N   SER    85      39.125  19.751 -13.783  1.00                 N  
ATOM    393  CA  SER    85      39.166  18.829 -12.673  1.00                 C  
ATOM    394  C   SER    85      37.918  18.974 -11.827  1.00                 C  
ATOM    395  O   SER    85      37.315  17.975 -11.426  1.00                 O  
ATOM    396  CB  SER    85      40.419  19.064 -11.827  1.00                 C  
ATOM    397  OG  SER    85      41.593  18.748 -12.556  1.00                 O  
ATOM    398  N   CYS    86      37.503  20.216 -11.607  1.00                 N  
ATOM    399  CA  CYS    86      36.253  20.477 -10.930  1.00                 C  
ATOM    400  C   CYS    86      35.095  19.850 -11.732  1.00                 C  
ATOM    401  O   CYS    86      34.349  19.031 -11.192  1.00                 O  
ATOM    402  CB  CYS    86      36.044  21.982 -10.752  1.00                 C  
ATOM    403  SG  CYS    86      37.162  22.755  -9.559  1.00                 S  
ATOM    404  N   THR    87      34.978  20.174 -13.022  1.00                 N  
ATOM    405  CA  THR    87      33.862  19.655 -13.827  1.00                 C  
ATOM    406  C   THR    87      33.750  18.147 -13.764  1.00                 C  
ATOM    407  O   THR    87      32.654  17.626 -13.603  1.00                 O  
ATOM    408  CB  THR    87      33.988  20.075 -15.303  1.00                 C  
ATOM    409  OG1 THR    87      33.951  21.504 -15.401  1.00                 O  
ATOM    410  CG2 THR    87      32.839  19.502 -16.120  1.00                 C  
ATOM    411  N   LEU    88      34.865  17.446 -13.936  1.00                 N  
ATOM    412  CA  LEU    88      34.834  15.992 -13.768  1.00                 C  
ATOM    413  C   LEU    88      34.437  15.572 -12.355  1.00                 C  
ATOM    414  O   LEU    88      33.614  14.676 -12.206  1.00                 O  
ATOM    415  CB  LEU    88      36.195  15.384 -14.111  1.00                 C  
ATOM    416  CG  LEU    88      36.324  13.869 -13.937  1.00                 C  
ATOM    417  CD1 LEU    88      35.352  13.138 -14.849  1.00                 C  
ATOM    418  CD2 LEU    88      37.750  13.416 -14.212  1.00                 C  
ATOM    419  N   PHE    89      35.034  16.175 -11.330  1.00                 N  
ATOM    420  CA  PHE    89      34.637  15.873  -9.959  1.00                 C  
ATOM    421  C   PHE    89      33.108  15.973  -9.800  1.00                 C  
ATOM    422  O   PHE    89      32.466  15.098  -9.201  1.00                 O  
ATOM    423  CB  PHE    89      35.335  16.817  -8.979  1.00                 C  
ATOM    424  CG  PHE    89      34.964  16.583  -7.542  1.00                 C  
ATOM    425  CZ  PHE    89      34.272  16.155  -4.884  1.00                 C  
ATOM    426  CD1 PHE    89      35.538  15.549  -6.823  1.00                 C  
ATOM    427  CE1 PHE    89      35.196  15.334  -5.502  1.00                 C  
ATOM    428  CD2 PHE    89      34.040  17.396  -6.910  1.00                 C  
ATOM    429  CE2 PHE    89      33.698  17.180  -5.588  1.00                 C  
ATOM    430  N   GLY    90      32.525  17.015 -10.380  1.00                 N  
ATOM    431  CA  GLY    90      31.082  17.205 -10.370  1.00                 C  
ATOM    432  C   GLY    90      30.344  16.098 -11.125  1.00                 C  
ATOM    433  O   GLY    90      29.423  15.475 -10.599  1.00                 O  
ATOM    434  N   ILE    91      30.762  15.858 -12.360  1.00                 N  
ATOM    435  CA  ILE    91      30.152  14.849 -13.210  1.00                 C  
ATOM    436  C   ILE    91      30.122  13.497 -12.481  1.00                 C  
ATOM    437  O   ILE    91      29.159  12.715 -12.590  1.00                 O  
ATOM    438  CB  ILE    91      30.893  14.720 -14.554  1.00                 C  
ATOM    439  CD1 ILE    91      31.615  16.067 -16.594  1.00                 C  
ATOM    440  CG1 ILE    91      30.698  15.984 -15.394  1.00                 C  
ATOM    441  CG2 ILE    91      30.439  13.472 -15.295  1.00                 C  
ATOM    442  N   TYR    92      31.202  13.210 -11.760  1.00                 N  
ATOM    443  CA  TYR    92      31.304  11.969 -10.996  1.00                 C  
ATOM    444  C   TYR    92      30.362  11.935  -9.811  1.00                 C  
ATOM    445  O   TYR    92      29.673  10.926  -9.581  1.00                 O  
ATOM    446  CB  TYR    92      32.738  11.757 -10.507  1.00                 C  
ATOM    447  CG  TYR    92      32.929  10.495  -9.696  1.00                 C  
ATOM    448  OH  TYR    92      33.453   7.016  -7.481  1.00                 O  
ATOM    449  CZ  TYR    92      33.280   8.168  -8.213  1.00                 C  
ATOM    450  CD1 TYR    92      33.026   9.258 -10.319  1.00                 C  
ATOM    451  CE1 TYR    92      33.201   8.099  -9.587  1.00                 C  
ATOM    452  CD2 TYR    92      33.011  10.546  -8.310  1.00                 C  
ATOM    453  CE2 TYR    92      33.185   9.397  -7.561  1.00                 C  
ATOM    454  N   VAL    93      30.317  13.028  -9.058  1.00                 N  
ATOM    455  CA  VAL    93      29.419  13.022  -7.923  1.00                 C  
ATOM    456  C   VAL    93      27.965  12.925  -8.419  1.00                 C  
ATOM    457  O   VAL    93      27.094  12.497  -7.672  1.00                 O  
ATOM    458  CB  VAL    93      29.611  14.272  -7.045  1.00                 C  
ATOM    459  CG1 VAL    93      28.533  14.342  -5.974  1.00                 C  
ATOM    460  CG2 VAL    93      30.995  14.272  -6.413  1.00                 C  
ATOM    461  N   VAL    94      27.707  13.308  -9.675  1.00                 N  
ATOM    462  CA  VAL    94      26.451  12.924 -10.340  1.00                 C  
ATOM    463  C   VAL    94      26.354  11.428 -10.451  1.00                 C  
ATOM    464  O   VAL    94      25.396  10.816  -9.990  1.00                 O  
ATOM    465  CB  VAL    94      26.330  13.569 -11.733  1.00                 C  
ATOM    466  CG1 VAL    94      25.133  13.002 -12.481  1.00                 C  
ATOM    467  CG2 VAL    94      26.219  15.081 -11.612  1.00                 C  
ATOM    468  N   PHE    95      27.355  10.856 -11.102  1.00                 N  
ATOM    469  CA  PHE    95      27.361   9.436 -11.426  1.00                 C  
ATOM    470  C   PHE    95      27.098   8.472 -10.260  1.00                 C  
ATOM    471  O   PHE    95      26.258   7.567 -10.374  1.00                 O  
ATOM    472  CB  PHE    95      28.698   9.035 -12.053  1.00                 C  
ATOM    473  CG  PHE    95      28.807   7.569 -12.363  1.00                 C  
ATOM    474  CZ  PHE    95      29.010   4.856 -12.929  1.00                 C  
ATOM    475  CD1 PHE    95      28.610   7.103 -13.651  1.00                 C  
ATOM    476  CE1 PHE    95      28.710   5.754 -13.936  1.00                 C  
ATOM    477  CD2 PHE    95      29.106   6.657 -11.366  1.00                 C  
ATOM    478  CE2 PHE    95      29.207   5.309 -11.651  1.00                 C  
ATOM    479  N   GLN    96      27.826   8.639  -9.158  1.00                 N  
ATOM    480  CA  GLN    96      27.572   7.807  -7.980  1.00                 C  
ATOM    481  C   GLN    96      26.277   8.222  -7.263  1.00                 C  
ATOM    482  O   GLN    96      25.819   7.539  -6.341  1.00                 O  
ATOM    483  CB  GLN    96      28.750   7.882  -7.007  1.00                 C  
ATOM    484  CD  GLN    96      29.951   5.832  -7.866  1.00                 C  
ATOM    485  CG  GLN    96      30.048   7.314  -7.559  1.00                 C  
ATOM    486  OE1 GLN    96      28.911   5.210  -7.650  1.00                 O  
ATOM    487  NE2 GLN    96      31.038   5.262  -8.373  1.00                 N  
ATOM    488  N   LEU    97      25.702   9.346  -7.682  1.00                 N  
ATOM    489  CA  LEU    97      24.387   9.759  -7.203  1.00                 C  
ATOM    490  C   LEU    97      23.309   9.376  -8.210  1.00                 C  
ATOM    491  O   LEU    97      22.203   9.906  -8.188  1.00                 O  
ATOM    492  CB  LEU    97      24.361  11.266  -6.940  1.00                 C  
ATOM    493  CG  LEU    97      25.317  11.783  -5.863  1.00                 C  
ATOM    494  CD1 LEU    97      25.254  13.300  -5.770  1.00                 C  
ATOM    495  CD2 LEU    97      24.997  11.156  -4.515  1.00                 C  
ATOM    496  N   PHE    98      23.653   8.489  -9.132  1.00                 N  
ATOM    497  CA  PHE    98      22.651   7.965 -10.025  1.00                 C  
ATOM    498  C   PHE    98      21.631   7.183  -9.223  1.00                 C  
ATOM    499  O   PHE    98      21.979   6.332  -8.405  1.00                 O  
ATOM    500  CB  PHE    98      23.297   7.089 -11.100  1.00                 C  
ATOM    501  CG  PHE    98      24.068   7.863 -12.131  1.00                 C  
ATOM    502  CZ  PHE    98      25.497   9.291 -14.040  1.00                 C  
ATOM    503  CD1 PHE    98      23.917   9.234 -12.243  1.00                 C  
ATOM    504  CE1 PHE    98      24.626   9.947 -13.191  1.00                 C  
ATOM    505  CD2 PHE    98      24.944   7.221 -12.988  1.00                 C  
ATOM    506  CE2 PHE    98      25.653   7.934 -13.936  1.00                 C  
ATOM    507  N   SER    99      20.362   7.473  -9.462  1.00                 N  
ATOM    508  CA  SER    99      19.990   8.465 -10.446  1.00                 C  
ATOM    509  C   SER    99      19.807   7.738 -11.747  1.00                 C  
ATOM    510  O   SER    99      20.598   7.907 -12.672  1.00                 O  
ATOM    511  CB  SER    99      21.057   9.558 -10.535  1.00                 C  
ATOM    512  OG  SER    99      20.635  10.615 -11.379  1.00                 O  
ATOM    513  N   LYS   100      18.750   6.937 -11.813  1.00                 N  
ATOM    514  CA  LYS   100      18.525   6.056 -12.942  1.00                 C  
ATOM    515  C   LYS   100      18.479   6.826 -14.243  1.00                 C  
ATOM    516  O   LYS   100      19.018   6.395 -15.259  1.00                 O  
ATOM    517  CB  LYS   100      17.227   5.268 -12.757  1.00                 C  
ATOM    518  CD  LYS   100      15.967   3.480 -11.525  1.00                 C  
ATOM    519  CE  LYS   100      16.029   2.431 -10.427  1.00                 C  
ATOM    520  CG  LYS   100      17.293   4.209 -11.668  1.00                 C  
ATOM    521  NZ  LYS   100      14.724   1.739 -10.246  1.00                 N  
ATOM    522  N   ASP   101      17.828   7.973 -14.202  1.00                 N  
ATOM    523  CA  ASP   101      17.699   8.808 -15.371  1.00                 C  
ATOM    524  C   ASP   101      18.243  10.176 -15.031  1.00                 C  
ATOM    525  O   ASP   101      18.342  11.037 -15.895  1.00                 O  
ATOM    526  CB  ASP   101      16.239   8.875 -15.823  1.00                 C  
ATOM    527  CG  ASP   101      15.335   9.507 -14.782  1.00                 C  
ATOM    528  OD1 ASP   101      15.859   9.993 -13.758  1.00                 O  
ATOM    529  OD2 ASP   101      14.104   9.515 -14.990  1.00                 O  
ATOM    530  N   TYR   102      18.563  10.379 -13.756  1.00                 N  
ATOM    531  CA  TYR   102      19.115  11.649 -13.299  1.00                 C  
ATOM    532  C   TYR   102      20.527  11.876 -13.862  1.00                 C  
ATOM    533  O   TYR   102      20.946  13.006 -14.129  1.00                 O  
ATOM    534  CB  TYR   102      19.146  11.701 -11.770  1.00                 C  
ATOM    535  CG  TYR   102      17.781  11.837 -11.134  1.00                 C  
ATOM    536  OH  TYR   102      14.028  12.198  -9.380  1.00                 O  
ATOM    537  CZ  TYR   102      15.270  12.080  -9.961  1.00                 C  
ATOM    538  CD1 TYR   102      17.224  10.789 -10.413  1.00                 C  
ATOM    539  CE1 TYR   102      15.977  10.905  -9.829  1.00                 C  
ATOM    540  CD2 TYR   102      17.054  13.014 -11.257  1.00                 C  
ATOM    541  CE2 TYR   102      15.805  13.148 -10.679  1.00                 C  
ATOM    542  N   ILE   103      21.258  10.783 -14.028  1.00                 N  
ATOM    543  CA  ILE   103      22.558  10.818 -14.667  1.00                 C  
ATOM    544  C   ILE   103      22.397  11.256 -16.092  1.00                 C  
ATOM    545  O   ILE   103      22.941  12.289 -16.540  1.00                 O  
ATOM    546  CB  ILE   103      23.262   9.450 -14.590  1.00                 C  
ATOM    547  CD1 ILE   103      25.539  10.461 -14.050  1.00                 C  
ATOM    548  CG1 ILE   103      24.734   9.585 -14.985  1.00                 C  
ATOM    549  CG2 ILE   103      22.535   8.428 -15.450  1.00                 C  
ATOM    550  N   ASN   104      21.603  10.443 -16.781  1.00                 N  
ATOM    551  CA  ASN   104      21.218  10.655 -18.159  1.00                 C  
ATOM    552  C   ASN   104      20.586  12.031 -18.286  1.00                 C  
ATOM    553  O   ASN   104      20.690  12.697 -19.321  1.00                 O  
ATOM    554  CB  ASN   104      20.271   9.548 -18.627  1.00                 C  
ATOM    555  CG  ASN   104      20.984   8.229 -18.853  1.00                 C  
ATOM    556  OD1 ASN   104      22.203   8.191 -19.017  1.00                 O  
ATOM    557  ND2 ASN   104      20.222   7.141 -18.861  1.00                 N  
ATOM    558  N   MET   105      19.935  12.458 -17.214  1.00                 N  
ATOM    559  CA  MET   105      19.406  13.800 -17.165  1.00                 C  
ATOM    560  C   MET   105      20.514  14.845 -17.305  1.00                 C  
ATOM    561  O   MET   105      20.680  15.409 -18.384  1.00                 O  
ATOM    562  CB  MET   105      18.640  14.027 -15.860  1.00                 C  
ATOM    563  SD  MET   105      17.190  15.659 -14.155  1.00                 S  
ATOM    564  CE  MET   105      18.579  15.739 -13.027  1.00                 C  
ATOM    565  CG  MET   105      18.039  15.417 -15.726  1.00                 C  
ATOM    566  N   LEU   106      21.278  15.068 -16.233  1.00                 N  
ATOM    567  CA  LEU   106      22.318  16.104 -16.219  1.00                 C  
ATOM    568  C   LEU   106      23.141  16.099 -17.513  1.00                 C  
ATOM    569  O   LEU   106      23.435  17.163 -18.087  1.00                 O  
ATOM    570  CB  LEU   106      23.245  15.917 -15.016  1.00                 C  
ATOM    571  CG  LEU   106      24.255  17.036 -14.758  1.00                 C  
ATOM    572  CD1 LEU   106      24.779  16.969 -13.332  1.00                 C  
ATOM    573  CD2 LEU   106      25.407  16.960 -15.749  1.00                 C  
ATOM    574  N   LEU   107      23.502  14.922 -18.009  1.00                 N  
ATOM    575  CA  LEU   107      24.230  14.952 -19.279  1.00                 C  
ATOM    576  C   LEU   107      23.354  15.333 -20.489  1.00                 C  
ATOM    577  O   LEU   107      23.844  15.960 -21.441  1.00                 O  
ATOM    578  CB  LEU   107      24.881  13.595 -19.555  1.00                 C  
ATOM    579  CG  LEU   107      26.025  13.190 -18.623  1.00                 C  
ATOM    580  CD1 LEU   107      26.475  11.766 -18.912  1.00                 C  
ATOM    581  CD2 LEU   107      27.195  14.153 -18.758  1.00                 C  
ATOM    582  N   ALA   108      22.058  15.031 -20.428  1.00                 N  
ATOM    583  CA  ALA   108      21.136  15.518 -21.442  1.00                 C  
ATOM    584  C   ALA   108      21.122  17.045 -21.415  1.00                 C  
ATOM    585  O   ALA   108      21.097  17.706 -22.462  1.00                 O  
ATOM    586  CB  ALA   108      19.744  14.951 -21.209  1.00                 C  
ATOM    587  N   VAL   109      21.153  17.599 -20.201  1.00                 N  
ATOM    588  CA  VAL   109      21.233  19.041 -19.958  1.00                 C  
ATOM    589  C   VAL   109      22.372  19.586 -20.764  1.00                 C  
ATOM    590  O   VAL   109      22.133  20.283 -21.768  1.00                 O  
ATOM    591  CB  VAL   109      21.405  19.352 -18.460  1.00                 C  
ATOM    592  CG1 VAL   109      21.684  20.833 -18.252  1.00                 C  
ATOM    593  CG2 VAL   109      20.169  18.925 -17.682  1.00                 C  
ATOM    594  N   TYR   110      23.586  19.167 -20.396  1.00                 N  
ATOM    595  CA  TYR   110      24.796  19.700 -21.010  1.00                 C  
ATOM    596  C   TYR   110      24.670  19.665 -22.519  1.00                 C  
ATOM    597  O   TYR   110      24.855  20.690 -23.205  1.00                 O  
ATOM    598  CB  TYR   110      26.023  18.909 -20.552  1.00                 C  
ATOM    599  CG  TYR   110      27.317  19.360 -21.190  1.00                 C  
ATOM    600  OH  TYR   110      30.876  20.615 -22.936  1.00                 O  
ATOM    601  CZ  TYR   110      29.698  20.198 -22.360  1.00                 C  
ATOM    602  CD1 TYR   110      27.982  20.489 -20.729  1.00                 C  
ATOM    603  CE1 TYR   110      29.165  20.909 -21.307  1.00                 C  
ATOM    604  CD2 TYR   110      27.869  18.656 -22.253  1.00                 C  
ATOM    605  CE2 TYR   110      29.051  19.062 -22.843  1.00                 C  
ATOM    606  N   PHE   111      24.245  18.502 -23.006  1.00                 N  
ATOM    607  CA  PHE   111      24.053  18.287 -24.431  1.00                 C  
ATOM    608  C   PHE   111      23.167  19.345 -25.073  1.00                 C  
ATOM    609  O   PHE   111      23.625  20.122 -25.914  1.00                 O  
ATOM    610  CB  PHE   111      23.451  16.904 -24.688  1.00                 C  
ATOM    611  CG  PHE   111      24.424  15.775 -24.503  1.00                 C  
ATOM    612  CZ  PHE   111      26.220  13.682 -24.161  1.00                 C  
ATOM    613  CD1 PHE   111      25.786  16.017 -24.454  1.00                 C  
ATOM    614  CE1 PHE   111      26.681  14.979 -24.284  1.00                 C  
ATOM    615  CD2 PHE   111      23.978  14.471 -24.378  1.00                 C  
ATOM    616  CE2 PHE   111      24.874  13.433 -24.209  1.00                 C  
ATOM    617  N   PHE   112      21.905  19.386 -24.657  1.00                 N  
ATOM    618  CA  PHE   112      20.943  20.204 -25.363  1.00                 C  
ATOM    619  C   PHE   112      21.251  21.687 -25.272  1.00                 C  
ATOM    620  O   PHE   112      20.985  22.429 -26.224  1.00                 O  
ATOM    621  CB  PHE   112      19.531  19.951 -24.830  1.00                 C  
ATOM    622  CG  PHE   112      18.464  20.725 -25.550  1.00                 C  
ATOM    623  CZ  PHE   112      16.488  22.160 -26.878  1.00                 C  
ATOM    624  CD1 PHE   112      18.062  20.357 -26.823  1.00                 C  
ATOM    625  CE1 PHE   112      17.080  21.069 -27.485  1.00                 C  
ATOM    626  CD2 PHE   112      17.862  21.820 -24.956  1.00                 C  
ATOM    627  CE2 PHE   112      16.880  22.531 -25.619  1.00                 C  
ATOM    628  N   PHE   113      21.759  22.124 -24.115  1.00                 N  
ATOM    629  CA  PHE   113      22.236  23.503 -23.986  1.00                 C  
ATOM    630  C   PHE   113      23.234  23.770 -25.072  1.00                 C  
ATOM    631  O   PHE   113      23.039  24.662 -25.892  1.00                 O  
ATOM    632  CB  PHE   113      22.844  23.732 -22.601  1.00                 C  
ATOM    633  CG  PHE   113      23.400  25.114 -22.404  1.00                 C  
ATOM    634  CZ  PHE   113      24.433  27.668 -22.040  1.00                 C  
ATOM    635  CD1 PHE   113      22.562  26.178 -22.120  1.00                 C  
ATOM    636  CE1 PHE   113      23.072  27.449 -21.939  1.00                 C  
ATOM    637  CD2 PHE   113      24.759  25.349 -22.502  1.00                 C  
ATOM    638  CE2 PHE   113      25.270  26.621 -22.321  1.00                 C  
ATOM    639  N   LEU   114      24.299  22.967 -25.072  1.00                 N  
ATOM    640  CA  LEU   114      25.404  23.164 -26.001  1.00                 C  
ATOM    641  C   LEU   114      24.997  23.105 -27.474  1.00                 C  
ATOM    642  O   LEU   114      25.547  23.834 -28.299  1.00                 O  
ATOM    643  CB  LEU   114      26.500  22.124 -25.758  1.00                 C  
ATOM    644  CG  LEU   114      27.736  22.220 -26.655  1.00                 C  
ATOM    645  CD1 LEU   114      28.427  23.564 -26.476  1.00                 C  
ATOM    646  CD2 LEU   114      28.704  21.085 -26.360  1.00                 C  
ATOM    647  N   GLY   115      24.043  22.247 -27.813  1.00                 N  
ATOM    648  CA  GLY   115      23.519  22.228 -29.180  1.00                 C  
ATOM    649  C   GLY   115      22.720  23.500 -29.470  1.00                 C  
ATOM    650  O   GLY   115      22.761  24.048 -30.574  1.00                 O  
ATOM    651  N   VAL   116      21.988  23.953 -28.462  1.00                 N  
ATOM    652  CA  VAL   116      21.261  25.203 -28.558  1.00                 C  
ATOM    653  C   VAL   116      22.181  26.390 -28.720  1.00                 C  
ATOM    654  O   VAL   116      21.756  27.395 -29.254  1.00                 O  
ATOM    655  CB  VAL   116      20.360  25.428 -27.330  1.00                 C  
ATOM    656  CG1 VAL   116      19.763  26.827 -27.355  1.00                 C  
ATOM    657  CG2 VAL   116      19.261  24.377 -27.275  1.00                 C  
ATOM    658  N   LEU   117      23.406  26.306 -28.204  1.00                 N  
ATOM    659  CA  LEU   117      24.420  27.345 -28.452  1.00                 C  
ATOM    660  C   LEU   117      25.013  27.218 -29.843  1.00                 C  
ATOM    661  O   LEU   117      25.343  28.224 -30.473  1.00                 O  
ATOM    662  CB  LEU   117      25.531  27.271 -27.402  1.00                 C  
ATOM    663  CG  LEU   117      25.135  27.635 -25.970  1.00                 C  
ATOM    664  CD1 LEU   117      26.284  27.367 -25.010  1.00                 C  
ATOM    665  CD2 LEU   117      24.705  29.092 -25.885  1.00                 C  
ATOM    666  N   ALA   118      25.198  25.979 -30.301  1.00                 N  
ATOM    667  CA  ALA   118      25.686  25.760 -31.660  1.00                 C  
ATOM    668  C   ALA   118      24.713  26.341 -32.675  1.00                 C  
ATOM    669  O   ALA   118      25.028  27.314 -33.372  1.00                 O  
ATOM    670  CB  ALA   118      25.897  24.275 -31.915  1.00                 C  
ATOM    671  N   LEU   119      23.515  25.771 -32.727  1.00                 N  
ATOM    672  CA  LEU   119      22.488  26.242 -33.647  1.00                 C  
ATOM    673  C   LEU   119      22.054  27.662 -33.274  1.00                 C  
ATOM    674  O   LEU   119      21.523  28.407 -34.100  1.00                 O  
ATOM    675  CB  LEU   119      21.287  25.294 -33.640  1.00                 C  
ATOM    676  CG  LEU   119      21.528  23.891 -34.202  1.00                 C  
ATOM    677  CD1 LEU   119      20.298  23.017 -34.009  1.00                 C  
ATOM    678  CD2 LEU   119      21.903  23.958 -35.674  1.00                 C  
ATOM    679  N   ALA   120      22.290  28.016 -32.015  1.00                 N  
ATOM    680  CA  ALA   120      22.076  29.360 -31.519  1.00                 C  
ATOM    681  C   ALA   120      22.895  30.375 -32.269  1.00                 C  
ATOM    682  O   ALA   120      22.325  31.208 -32.948  1.00                 O  
ATOM    683  CB  ALA   120      22.402  29.436 -30.035  1.00                 C  
ATOM    684  N   HIS   121      24.220  30.295 -32.176  1.00                 N  
ATOM    685  CA  HIS   121      25.086  31.239 -32.888  1.00                 C  
ATOM    686  C   HIS   121      24.907  31.094 -34.391  1.00                 C  
ATOM    687  O   HIS   121      24.977  32.088 -35.139  1.00                 O  
ATOM    688  CB  HIS   121      26.550  31.020 -32.501  1.00                 C  
ATOM    689  CG  HIS   121      26.872  31.435 -31.099  1.00                 C  
ATOM    690  ND1 HIS   121      28.104  31.214 -30.522  1.00                 N  
ATOM    691  CE1 HIS   121      28.091  31.694 -29.265  1.00                 C  
ATOM    692  CD2 HIS   121      26.153  32.099 -30.021  1.00                 C  
ATOM    693  NE2 HIS   121      26.924  32.226 -28.958  1.00                 N  
ATOM    694  N   ILE   122      24.664  29.857 -34.822  1.00                 N  
ATOM    695  CA  ILE   122      24.376  29.578 -36.225  1.00                 C  
ATOM    696  C   ILE   122      23.269  30.502 -36.714  1.00                 C  
ATOM    697  O   ILE   122      23.432  31.193 -37.716  1.00                 O  
ATOM    698  CB  ILE   122      23.987  28.103 -36.439  1.00                 C  
ATOM    699  CD1 ILE   122      24.832  25.724 -36.086  1.00                 C  
ATOM    700  CG1 ILE   122      25.188  27.192 -36.181  1.00                 C  
ATOM    701  CG2 ILE   122      23.411  27.901 -37.832  1.00                 C  
ATOM    702  N   ALA   123      22.134  30.482 -36.026  1.00                 N  
ATOM    703  CA  ALA   123      21.020  31.377 -36.346  1.00                 C  
ATOM    704  C   ALA   123      21.293  32.885 -36.112  1.00                 C  
ATOM    705  O   ALA   123      21.021  33.706 -36.995  1.00                 O  
ATOM    706  CB  ALA   123      19.786  30.997 -35.542  1.00                 C  
ATOM    707  N   SER   124      21.812  33.250 -34.934  1.00                 N  
ATOM    708  CA  SER   124      22.069  34.666 -34.598  1.00                 C  
ATOM    709  C   SER   124      23.068  35.350 -35.516  1.00                 C  
ATOM    710  O   SER   124      23.211  36.567 -35.464  1.00                 O  
ATOM    711  CB  SER   124      22.569  34.793 -33.158  1.00                 C  
ATOM    712  OG  SER   124      23.848  34.200 -33.008  1.00                 O  
ATOM    713  N   PRO   125      23.768  34.590 -36.350  1.00                 N  
ATOM    714  CA  PRO   125      24.502  35.255 -37.419  1.00                 C  
ATOM    715  C   PRO   125      23.654  35.558 -38.654  1.00                 C  
ATOM    716  O   PRO   125      23.610  36.700 -39.117  1.00                 O  
ATOM    717  CB  PRO   125      25.619  34.270 -37.770  1.00                 C  
ATOM    718  CD  PRO   125      24.485  33.310 -35.893  1.00                 C  
ATOM    719  CG  PRO   125      25.841  33.495 -36.514  1.00                 C  
ATOM    720  N   LEU   126      22.977  34.541 -39.178  1.00                 N  
ATOM    721  CA  LEU   126      22.238  34.681 -40.430  1.00                 C  
ATOM    722  C   LEU   126      21.120  35.714 -40.367  1.00                 C  
ATOM    723  O   LEU   126      21.336  36.898 -40.633  1.00                 O  
ATOM    724  CB  LEU   126      21.641  33.337 -40.853  1.00                 C  
ATOM    725  CG  LEU   126      20.838  33.332 -42.155  1.00                 C  
ATOM    726  CD1 LEU   126      21.714  33.743 -43.329  1.00                 C  
ATOM    727  CD2 LEU   126      20.228  31.961 -42.405  1.00                 C  
ATOM    728  N   LEU   127      19.925  35.261 -40.006  1.00                 N  
ATOM    729  CA  LEU   127      18.774  36.149 -39.889  1.00                 C  
ATOM    730  C   LEU   127      18.908  37.110 -38.705  1.00                 C  
ATOM    731  O   LEU   127      18.080  38.001 -38.525  1.00                 O  
ATOM    732  CB  LEU   127      17.484  35.338 -39.748  1.00                 C  
ATOM    733  CG  LEU   127      17.075  34.499 -40.960  1.00                 C  
ATOM    734  CD1 LEU   127      15.858  33.646 -40.637  1.00                 C  
ATOM    735  CD2 LEU   127      16.793  35.390 -42.160  1.00                 C  
ATOM    736  N   HIS   128      19.951  36.927 -37.899  1.00                 N  
ATOM    737  CA  HIS   128      20.152  37.755 -36.726  1.00                 C  
ATOM    738  C   HIS   128      19.084  37.441 -35.699  1.00                 C  
ATOM    739  O   HIS   128      18.287  36.533 -35.903  1.00                 O  
ATOM    740  CB  HIS   128      20.128  39.237 -37.106  1.00                 C  
ATOM    741  CG  HIS   128      21.181  39.623 -38.097  1.00                 C  
ATOM    742  ND1 HIS   128      22.511  39.748 -37.760  1.00                 N  
ATOM    743  CE1 HIS   128      23.209  40.104 -38.854  1.00                 C  
ATOM    744  CD2 HIS   128      21.201  39.950 -39.516  1.00                 C  
ATOM    745  NE2 HIS   128      22.429  40.227 -39.911  1.00                 N  
ATOM    746  N   PRO   129      19.042  38.208 -34.602  1.00                 N  
ATOM    747  CA  PRO   129      18.158  37.994 -33.443  1.00                 C  
ATOM    748  C   PRO   129      16.671  37.694 -33.721  1.00                 C  
ATOM    749  O   PRO   129      15.948  37.439 -32.753  1.00                 O  
ATOM    750  CB  PRO   129      18.252  39.304 -32.659  1.00                 C  
ATOM    751  CD  PRO   129      19.778  39.529 -34.489  1.00                 C  
ATOM    752  CG  PRO   129      19.578  39.873 -33.040  1.00                 C  
ATOM    753  N   PHE   160      16.229  37.729 -34.980  1.00                 N  
ATOM    754  CA  PHE   160      14.811  37.554 -35.320  1.00                 C  
ATOM    755  C   PHE   160      14.234  36.266 -34.752  1.00                 C  
ATOM    756  O   PHE   160      14.971  35.348 -34.404  1.00                 O  
ATOM    757  CB  PHE   160      14.618  37.571 -36.838  1.00                 C  
ATOM    758  CG  PHE   160      14.807  38.927 -37.457  1.00                 C  
ATOM    759  CZ  PHE   160      15.150  41.436 -38.602  1.00                 C  
ATOM    760  CD1 PHE   160      15.982  39.245 -38.115  1.00                 C  
ATOM    761  CE1 PHE   160      16.156  40.492 -38.685  1.00                 C  
ATOM    762  CD2 PHE   160      13.810  39.883 -37.382  1.00                 C  
ATOM    763  CE2 PHE   160      13.983  41.130 -37.952  1.00                 C  
ATOM    764  N   ASP   161      12.910  36.201 -34.668  1.00                 N  
ATOM    765  CA  ASP   161      12.230  35.009 -34.176  1.00                 C  
ATOM    766  C   ASP   161      12.567  33.775 -35.010  1.00                 C  
ATOM    767  O   ASP   161      12.789  32.689 -34.462  1.00                 O  
ATOM    768  CB  ASP   161      10.715  35.223 -34.163  1.00                 C  
ATOM    769  CG  ASP   161      10.271  36.180 -33.075  1.00                 C  
ATOM    770  OD1 ASP   161      11.080  36.462 -32.165  1.00                 O  
ATOM    771  OD2 ASP   161       9.114  36.648 -33.130  1.00                 O  
ATOM    772  N   ARG   162      12.614  33.951 -36.329  1.00                 N  
ATOM    773  CA  ARG   162      12.922  32.853 -37.240  1.00                 C  
ATOM    774  C   ARG   162      14.220  32.133 -36.869  1.00                 C  
ATOM    775  O   ARG   162      14.262  30.901 -36.780  1.00                 O  
ATOM    776  CB  ARG   162      13.018  33.362 -38.680  1.00                 C  
ATOM    777  CD  ARG   162      11.860  34.326 -40.687  1.00                 C  
ATOM    778  NE  ARG   162      10.585  34.707 -41.289  1.00                 N  
ATOM    779  CG  ARG   162      11.683  33.760 -39.288  1.00                 C  
ATOM    780  CZ  ARG   162      10.468  35.393 -42.422  1.00                 C  
ATOM    781  NH1 ARG   162       9.267  35.694 -42.894  1.00                 N  
ATOM    782  NH2 ARG   162      11.554  35.775 -43.079  1.00                 N  
ATOM    783  N   LYS   163      15.264  32.911 -36.614  1.00                 N  
ATOM    784  CA  LYS   163      16.559  32.351 -36.262  1.00                 C  
ATOM    785  C   LYS   163      16.547  31.588 -34.938  1.00                 C  
ATOM    786  O   LYS   163      16.869  30.410 -34.913  1.00                 O  
ATOM    787  CB  LYS   163      17.618  33.453 -36.189  1.00                 C  
ATOM    788  CD  LYS   163      18.781  33.278 -38.406  1.00                 C  
ATOM    789  CE  LYS   163      17.962  32.262 -39.186  1.00                 C  
ATOM    790  CG  LYS   163      17.895  34.136 -37.519  1.00                 C  
ATOM    791  NZ  LYS   163      18.794  31.514 -40.169  1.00                 N  
ATOM    792  N   ASP   164      16.160  32.247 -33.851  1.00                 N  
ATOM    793  CA  ASP   164      16.093  31.607 -32.532  1.00                 C  
ATOM    794  C   ASP   164      15.239  30.337 -32.524  1.00                 C  
ATOM    795  O   ASP   164      15.594  29.331 -31.884  1.00                 O  
ATOM    796  CB  ASP   164      15.544  32.583 -31.490  1.00                 C  
ATOM    797  CG  ASP   164      16.530  33.681 -31.143  1.00                 C  
ATOM    798  OD1 ASP   164      17.721  33.543 -31.494  1.00                 O  
ATOM    799  OD2 ASP   164      16.113  34.680 -30.520  1.00                 O  
ATOM    800  N   LEU   165      14.107  30.393 -33.222  1.00                 N  
ATOM    801  CA  LEU   165      13.269  29.211 -33.365  1.00                 C  
ATOM    802  C   LEU   165      14.076  28.132 -34.084  1.00                 C  
ATOM    803  O   LEU   165      14.070  26.954 -33.697  1.00                 O  
ATOM    804  CB  LEU   165      11.986  29.553 -34.125  1.00                 C  
ATOM    805  CG  LEU   165      10.983  30.447 -33.394  1.00                 C  
ATOM    806  CD1 LEU   165       9.849  30.854 -34.323  1.00                 C  
ATOM    807  CD2 LEU   165      10.432  29.744 -32.163  1.00                 C  
ATOM    808  N   LEU   166      14.794  28.572 -35.116  1.00                 N  
ATOM    809  CA  LEU   166      15.680  27.723 -35.889  1.00                 C  
ATOM    810  C   LEU   166      16.677  26.983 -35.027  1.00                 C  
ATOM    811  O   LEU   166      16.924  25.805 -35.244  1.00                 O  
ATOM    812  CB  LEU   166      16.433  28.546 -36.936  1.00                 C  
ATOM    813  CG  LEU   166      17.407  27.778 -37.831  1.00                 C  
ATOM    814  CD1 LEU   166      16.672  26.720 -38.641  1.00                 C  
ATOM    815  CD2 LEU   166      18.152  28.728 -38.755  1.00                 C  
ATOM    816  N   VAL   167      17.277  27.680 -34.071  1.00                 N  
ATOM    817  CA  VAL   167      18.165  27.025 -33.136  1.00                 C  
ATOM    818  C   VAL   167      17.440  26.060 -32.237  1.00                 C  
ATOM    819  O   VAL   167      17.943  24.973 -31.995  1.00                 O  
ATOM    820  CB  VAL   167      18.925  28.046 -32.269  1.00                 C  
ATOM    821  CG1 VAL   167      19.708  27.338 -31.175  1.00                 C  
ATOM    822  CG2 VAL   167      19.850  28.892 -33.130  1.00                 C  
ATOM    823  N   ILE   168      16.299  26.468 -31.680  1.00                 N  
ATOM    824  CA  ILE   168      15.646  25.559 -30.751  1.00                 C  
ATOM    825  C   ILE   168      15.373  24.285 -31.478  1.00                 C  
ATOM    826  O   ILE   168      15.950  23.263 -31.170  1.00                 O  
ATOM    827  CB  ILE   168      14.357  26.172 -30.173  1.00                 C  
ATOM    828  CD1 ILE   168      13.487  28.196 -28.890  1.00                 C  
ATOM    829  CG1 ILE   168      14.691  27.361 -29.269  1.00                 C  
ATOM    830  CG2 ILE   168      13.545  25.114 -29.442  1.00                 C  
ATOM    831  N   ALA   169      14.573  24.414 -32.522  1.00                 N  
ATOM    832  CA  ALA   169      14.137  23.313 -33.350  1.00                 C  
ATOM    833  C   ALA   169      15.316  22.498 -33.869  1.00                 C  
ATOM    834  O   ALA   169      15.282  21.265 -33.859  1.00                 O  
ATOM    835  CB  ALA   169      13.309  23.824 -34.519  1.00                 C  
ATOM    836  N   LEU   170      16.358  23.203 -34.295  1.00                 N  
ATOM    837  CA  LEU   170      17.598  22.595 -34.725  1.00                 C  
ATOM    838  C   LEU   170      18.114  21.680 -33.645  1.00                 C  
ATOM    839  O   LEU   170      18.335  20.495 -33.876  1.00                 O  
ATOM    840  CB  LEU   170      18.631  23.670 -35.069  1.00                 C  
ATOM    841  CG  LEU   170      18.346  24.511 -36.315  1.00                 C  
ATOM    842  CD1 LEU   170      19.347  25.650 -36.436  1.00                 C  
ATOM    843  CD2 LEU   170      18.376  23.645 -37.565  1.00                 C  
ATOM    844  N   ALA   171      18.322  22.244 -32.462  1.00                 N  
ATOM    845  CA  ALA   171      18.918  21.534 -31.337  1.00                 C  
ATOM    846  C   ALA   171      18.039  20.379 -30.903  1.00                 C  
ATOM    847  O   ALA   171      18.534  19.333 -30.485  1.00                 O  
ATOM    848  CB  ALA   171      19.152  22.485 -30.174  1.00                 C  
ATOM    849  N   GLY   172      16.730  20.598 -30.976  1.00                 N  
ATOM    850  CA  GLY   172      15.747  19.586 -30.649  1.00                 C  
ATOM    851  C   GLY   172      16.064  18.416 -31.514  1.00                 C  
ATOM    852  O   GLY   172      16.340  17.327 -31.026  1.00                 O  
ATOM    853  N   VAL   173      16.082  18.693 -32.814  1.00                 N  
ATOM    854  CA  VAL   173      16.329  17.692 -33.830  1.00                 C  
ATOM    855  C   VAL   173      17.570  16.906 -33.443  1.00                 C  
ATOM    856  O   VAL   173      17.529  15.684 -33.250  1.00                 O  
ATOM    857  CB  VAL   173      16.486  18.329 -35.223  1.00                 C  
ATOM    858  CG1 VAL   173      16.950  17.291 -36.234  1.00                 C  
ATOM    859  CG2 VAL   173      15.178  18.965 -35.669  1.00                 C  
ATOM    860  N   VAL   174      18.663  17.632 -33.293  1.00                 N  
ATOM    861  CA  VAL   174      19.929  17.004 -33.008  1.00                 C  
ATOM    862  C   VAL   174      20.004  16.169 -31.723  1.00                 C  
ATOM    863  O   VAL   174      20.281  14.980 -31.811  1.00                 O  
ATOM    864  CB  VAL   174      21.068  18.038 -32.932  1.00                 C  
ATOM    865  CG1 VAL   174      22.347  17.386 -32.432  1.00                 C  
ATOM    866  CG2 VAL   174      21.291  18.686 -34.290  1.00                 C  
ATOM    867  N   GLY   175      19.760  16.744 -30.546  1.00                 N  
ATOM    868  CA  GLY   175      19.897  15.953 -29.308  1.00                 C  
ATOM    869  C   GLY   175      18.840  14.876 -29.176  1.00                 C  
ATOM    870  O   GLY   175      19.136  13.773 -28.716  1.00                 O  
ATOM    871  N   VAL   176      17.611  15.184 -29.573  1.00                 N  
ATOM    872  CA  VAL   176      16.564  14.173 -29.529  1.00                 C  
ATOM    873  C   VAL   176      16.948  13.000 -30.423  1.00                 C  
ATOM    874  O   VAL   176      16.741  11.845 -30.057  1.00                 O  
ATOM    875  CB  VAL   176      15.201  14.753 -29.951  1.00                 C  
ATOM    876  CG1 VAL   176      14.173  13.642 -30.102  1.00                 C  
ATOM    877  CG2 VAL   176      14.728  15.789 -28.943  1.00                 C  
ATOM    878  N   TRP   177      17.544  13.294 -31.578  1.00                 N  
ATOM    879  CA  TRP   177      18.027  12.232 -32.466  1.00                 C  
ATOM    880  C   TRP   177      19.134  11.415 -31.782  1.00                 C  
ATOM    881  O   TRP   177      18.973  10.228 -31.508  1.00                 O  
ATOM    882  CB  TRP   177      18.539  12.824 -33.781  1.00                 C  
ATOM    883  CG  TRP   177      19.046  11.796 -34.744  1.00                 C  
ATOM    884  CD1 TRP   177      20.339  11.385 -34.900  1.00                 C  
ATOM    885  NE1 TRP   177      20.417  10.427 -35.881  1.00                 N  
ATOM    886  CD2 TRP   177      18.270  11.047 -35.688  1.00                 C  
ATOM    887  CE2 TRP   177      19.158  10.203 -36.380  1.00                 C  
ATOM    888  CH2 TRP   177      17.398   9.312 -37.678  1.00                 C  
ATOM    889  CZ2 TRP   177      18.732   9.329 -37.379  1.00                 C  
ATOM    890  CE3 TRP   177      16.911  11.008 -36.015  1.00                 C  
ATOM    891  CZ3 TRP   177      16.494  10.141 -37.006  1.00                 C  
ATOM    892  N   TYR   178      20.236  12.098 -31.484  1.00                 N  
ATOM    893  CA  TYR   178      21.441  11.531 -30.891  1.00                 C  
ATOM    894  C   TYR   178      21.152  10.729 -29.623  1.00                 C  
ATOM    895  O   TYR   178      21.991   9.958 -29.175  1.00                 O  
ATOM    896  CB  TYR   178      22.451  12.635 -30.570  1.00                 C  
ATOM    897  CG  TYR   178      23.739  12.129 -29.961  1.00                 C  
ATOM    898  OH  TYR   178      27.286  10.732 -28.300  1.00                 O  
ATOM    899  CZ  TYR   178      26.111  11.195 -28.848  1.00                 C  
ATOM    900  CD1 TYR   178      24.724  11.556 -30.754  1.00                 C  
ATOM    901  CE1 TYR   178      25.904  11.091 -30.206  1.00                 C  
ATOM    902  CD2 TYR   178      23.965  12.225 -28.594  1.00                 C  
ATOM    903  CE2 TYR   178      25.139  11.765 -28.028  1.00                 C  
ATOM    904  N   LEU   179      19.990  10.947 -29.016  1.00                 N  
ATOM    905  CA  LEU   179      19.598  10.203 -27.816  1.00                 C  
ATOM    906  C   LEU   179      18.826   8.924 -28.104  1.00                 C  
ATOM    907  O   LEU   179      18.763   8.010 -27.274  1.00                 O  
ATOM    908  CB  LEU   179      18.752  11.082 -26.893  1.00                 C  
ATOM    909  CG  LEU   179      19.443  12.318 -26.313  1.00                 C  
ATOM    910  CD1 LEU   179      18.462  13.153 -25.504  1.00                 C  
ATOM    911  CD2 LEU   179      20.631  11.916 -25.453  1.00                 C  
ATOM    912  N   MET   180      18.219   8.871 -29.278  1.00                 N  
ATOM    913  CA  MET   180      17.358   7.748 -29.612  1.00                 C  
ATOM    914  C   MET   180      18.054   6.604 -30.376  1.00                 C  
ATOM    915  O   MET   180      17.439   5.973 -31.242  1.00                 O  
ATOM    916  CB  MET   180      16.164   8.218 -30.446  1.00                 C  
ATOM    917  SD  MET   180      13.818   9.666 -30.715  1.00                 S  
ATOM    918  CE  MET   180      12.910   8.145 -30.978  1.00                 C  
ATOM    919  CG  MET   180      15.173   9.080 -29.681  1.00                 C  
ATOM    920  N   LYS   181      19.319   6.336 -30.039  1.00                 N  
ATOM    921  CA  LYS   181      20.120   5.321 -30.734  1.00                 C  
ATOM    922  C   LYS   181      20.144   5.540 -32.254  1.00                 C  
ATOM    923  O   LYS   181      19.300   5.017 -32.975  1.00                 O  
ATOM    924  CB  LYS   181      19.589   3.919 -30.429  1.00                 C  
ATOM    925  CD  LYS   181      19.899   1.433 -30.593  1.00                 C  
ATOM    926  CE  LYS   181      20.771   0.310 -31.128  1.00                 C  
ATOM    927  CG  LYS   181      20.458   2.795 -30.971  1.00                 C  
ATOM    928  NZ  LYS   181      20.234  -1.031 -30.767  1.00                 N  
ATOM    929  N   LYS   182      21.096   6.346 -32.739  1.00                 N  
ATOM    930  CA  LYS   182      21.275   6.690 -34.160  1.00                 C  
ATOM    931  C   LYS   182      21.871   5.589 -35.037  1.00                 C  
ATOM    932  O   LYS   182      21.614   4.414 -34.813  1.00                 O  
ATOM    933  CB  LYS   182      22.163   7.927 -34.304  1.00                 C  
ATOM    934  CD  LYS   182      23.670   7.589 -32.326  1.00                 C  
ATOM    935  CE  LYS   182      23.461   8.930 -31.643  1.00                 C  
ATOM    936  CG  LYS   182      23.595   7.721 -33.838  1.00                 C  
ATOM    937  NZ  LYS   182      24.070   8.963 -30.285  1.00                 N  
ATOM    938  N   HIS   183      22.681   5.990 -36.016  1.00                 N  
ATOM    939  CA  HIS   183      23.402   5.056 -36.879  1.00                 C  
ATOM    940  C   HIS   183      24.875   5.049 -36.516  1.00                 C  
ATOM    941  O   HIS   183      25.675   4.340 -37.126  1.00                 O  
ATOM    942  CB  HIS   183      23.209   5.428 -38.350  1.00                 C  
ATOM    943  CG  HIS   183      21.788   5.340 -38.814  1.00                 C  
ATOM    944  ND1 HIS   183      21.121   4.141 -38.948  1.00                 N  
ATOM    945  CE1 HIS   183      19.870   4.382 -39.380  1.00                 C  
ATOM    946  CD2 HIS   183      20.768   6.295 -39.221  1.00                 C  
ATOM    947  NE2 HIS   183      19.651   5.672 -39.545  1.00                 N  
ATOM    948  N   TRP   184      25.228   5.869 -35.535  1.00                 N  
ATOM    949  CA  TRP   184      26.558   5.847 -34.933  1.00                 C  
ATOM    950  C   TRP   184      27.762   5.977 -35.886  1.00                 C  
ATOM    951  O   TRP   184      28.900   5.764 -35.469  1.00                 O  
ATOM    952  CB  TRP   184      26.764   4.558 -34.135  1.00                 C  
ATOM    953  CG  TRP   184      25.756   4.360 -33.045  1.00                 C  
ATOM    954  CD1 TRP   184      24.747   3.441 -33.018  1.00                 C  
ATOM    955  NE1 TRP   184      24.027   3.561 -31.854  1.00                 N  
ATOM    956  CD2 TRP   184      25.659   5.099 -31.821  1.00                 C  
ATOM    957  CE2 TRP   184      24.570   4.573 -31.103  1.00                 C  
ATOM    958  CH2 TRP   184      24.921   6.096 -29.333  1.00                 C  
ATOM    959  CZ2 TRP   184      24.191   5.066 -29.855  1.00                 C  
ATOM    960  CE3 TRP   184      26.389   6.153 -31.262  1.00                 C  
ATOM    961  CZ3 TRP   184      26.009   6.638 -30.025  1.00                 C  
ATOM    962  N   ILE   185      27.529   6.301 -37.157  1.00                 N  
ATOM    963  CA  ILE   185      28.562   7.013 -37.897  1.00                 C  
ATOM    964  C   ILE   185      28.123   8.462 -37.753  1.00                 C  
ATOM    965  O   ILE   185      28.910   9.404 -37.869  1.00                 O  
ATOM    966  CB  ILE   185      28.660   6.515 -39.351  1.00                 C  
ATOM    967  CD1 ILE   185      27.454   6.579 -41.596  1.00                 C  
ATOM    968  CG1 ILE   185      27.361   6.811 -40.104  1.00                 C  
ATOM    969  CG2 ILE   185      29.010   5.035 -39.385  1.00                 C  
ATOM    970  N   ALA   186      26.824   8.599 -37.500  1.00                 N  
ATOM    971  CA  ALA   186      26.211   9.828 -37.039  1.00                 C  
ATOM    972  C   ALA   186      26.974  10.370 -35.872  1.00                 C  
ATOM    973  O   ALA   186      27.302  11.528 -35.845  1.00                 O  
ATOM    974  CB  ALA   186      24.755   9.588 -36.668  1.00                 C  
ATOM    975  N   ASN   187      27.221   9.527 -34.886  1.00                 N  
ATOM    976  CA  ASN   187      27.934   9.948 -33.695  1.00                 C  
ATOM    977  C   ASN   187      29.325  10.462 -34.020  1.00                 C  
ATOM    978  O   ASN   187      29.784  11.400 -33.394  1.00                 O  
ATOM    979  CB  ASN   187      28.017   8.800 -32.686  1.00                 C  
ATOM    980  CG  ASN   187      28.623   9.229 -31.365  1.00                 C  
ATOM    981  OD1 ASN   187      28.363  10.331 -30.880  1.00                 O  
ATOM    982  ND2 ASN   187      29.434   8.358 -30.776  1.00                 N  
ATOM    983  N   ASN   188      30.027   9.832 -34.953  1.00                 N  
ATOM    984  CA  ASN   188      31.308  10.396 -35.354  1.00                 C  
ATOM    985  C   ASN   188      31.038  11.785 -35.905  1.00                 C  
ATOM    986  O   ASN   188      31.844  12.686 -35.745  1.00                 O  
ATOM    987  CB  ASN   188      32.001   9.484 -36.368  1.00                 C  
ATOM    988  CG  ASN   188      32.562   8.227 -35.733  1.00                 C  
ATOM    989  OD1 ASN   188      32.769   8.171 -34.521  1.00                 O  
ATOM    990  ND2 ASN   188      32.810   7.212 -36.553  1.00                 N  
ATOM    991  N   LEU   189      29.883  11.962 -36.534  1.00                 N  
ATOM    992  CA  LEU   189      29.577  13.239 -37.153  1.00                 C  
ATOM    993  C   LEU   189      29.214  14.326 -36.130  1.00                 C  
ATOM    994  O   LEU   189      29.805  15.393 -36.143  1.00                 O  
ATOM    995  CB  LEU   189      28.429  13.088 -38.153  1.00                 C  
ATOM    996  CG  LEU   189      27.987  14.363 -38.875  1.00                 C  
ATOM    997  CD1 LEU   189      29.135  14.949 -39.682  1.00                 C  
ATOM    998  CD2 LEU   189      26.795  14.084 -39.777  1.00                 C  
ATOM    999  N   PHE   190      28.280  14.037 -35.229  1.00                 N  
ATOM   1000  CA  PHE   190      27.833  14.982 -34.216  1.00                 C  
ATOM   1001  C   PHE   190      28.948  15.209 -33.224  1.00                 C  
ATOM   1002  O   PHE   190      29.077  16.278 -32.637  1.00                 O  
ATOM   1003  CB  PHE   190      26.572  14.465 -33.520  1.00                 C  
ATOM   1004  CG  PHE   190      25.338  14.531 -34.374  1.00                 C  
ATOM   1005  CZ  PHE   190      23.055  14.659 -35.954  1.00                 C  
ATOM   1006  CD1 PHE   190      24.722  13.373 -34.815  1.00                 C  
ATOM   1007  CE1 PHE   190      23.587  13.433 -35.601  1.00                 C  
ATOM   1008  CD2 PHE   190      24.794  15.750 -34.736  1.00                 C  
ATOM   1009  CE2 PHE   190      23.659  15.811 -35.522  1.00                 C  
ATOM   1010  N   GLY   191      29.730  14.165 -33.019  1.00                 N  
ATOM   1011  CA  GLY   191      30.949  14.255 -32.255  1.00                 C  
ATOM   1012  C   GLY   191      31.860  15.240 -32.953  1.00                 C  
ATOM   1013  O   GLY   191      32.465  16.068 -32.290  1.00                 O  
ATOM   1014  N   LEU   192      31.947  15.167 -34.285  1.00                 N  
ATOM   1015  CA  LEU   192      32.782  16.107 -35.037  1.00                 C  
ATOM   1016  C   LEU   192      32.248  17.514 -34.813  1.00                 C  
ATOM   1017  O   LEU   192      33.014  18.464 -34.668  1.00                 O  
ATOM   1018  CB  LEU   192      32.794  15.743 -36.523  1.00                 C  
ATOM   1019  CG  LEU   192      33.787  16.507 -37.400  1.00                 C  
ATOM   1020  CD1 LEU   192      34.026  15.770 -38.709  1.00                 C  
ATOM   1021  CD2 LEU   192      33.289  17.919 -37.671  1.00                 C  
ATOM   1022  N   ALA   193      30.923  17.627 -34.760  1.00                 N  
ATOM   1023  CA  ALA   193      30.243  18.905 -34.615  1.00                 C  
ATOM   1024  C   ALA   193      30.628  19.550 -33.309  1.00                 C  
ATOM   1025  O   ALA   193      31.292  20.585 -33.287  1.00                 O  
ATOM   1026  CB  ALA   193      28.736  18.716 -34.698  1.00                 C  
ATOM   1027  N   PHE   194      30.212  18.904 -32.228  1.00                 N  
ATOM   1028  CA  PHE   194      30.495  19.350 -30.876  1.00                 C  
ATOM   1029  C   PHE   194      31.968  19.614 -30.690  1.00                 C  
ATOM   1030  O   PHE   194      32.370  20.671 -30.189  1.00                 O  
ATOM   1031  CB  PHE   194      30.013  18.314 -29.858  1.00                 C  
ATOM   1032  CG  PHE   194      28.522  18.288 -29.679  1.00                 C  
ATOM   1033  CZ  PHE   194      25.763  18.247 -29.348  1.00                 C  
ATOM   1034  CD1 PHE   194      27.863  17.100 -29.416  1.00                 C  
ATOM   1035  CE1 PHE   194      26.491  17.076 -29.251  1.00                 C  
ATOM   1036  CD2 PHE   194      27.779  19.451 -29.773  1.00                 C  
ATOM   1037  CE2 PHE   194      26.407  19.427 -29.608  1.00                 C  
ATOM   1038  N   ALA   195      32.773  18.640 -31.081  1.00                 N  
ATOM   1039  CA  ALA   195      34.212  18.768 -30.929  1.00                 C  
ATOM   1040  C   ALA   195      34.740  20.031 -31.636  1.00                 C  
ATOM   1041  O   ALA   195      35.513  20.797 -31.062  1.00                 O  
ATOM   1042  CB  ALA   195      34.915  17.534 -31.474  1.00                 C  
ATOM   1043  N   LEU   196      34.290  20.267 -32.859  1.00                 N  
ATOM   1044  CA  LEU   196      34.668  21.476 -33.560  1.00                 C  
ATOM   1045  C   LEU   196      34.219  22.702 -32.758  1.00                 C  
ATOM   1046  O   LEU   196      34.919  23.718 -32.717  1.00                 O  
ATOM   1047  CB  LEU   196      34.061  21.493 -34.964  1.00                 C  
ATOM   1048  CG  LEU   196      34.624  20.476 -35.959  1.00                 C  
ATOM   1049  CD1 LEU   196      33.815  20.478 -37.246  1.00                 C  
ATOM   1050  CD2 LEU   196      36.088  20.766 -36.254  1.00                 C  
ATOM   1051  N   ASN   197      33.053  22.599 -32.120  1.00                 N  
ATOM   1052  CA  ASN   197      32.523  23.696 -31.327  1.00                 C  
ATOM   1053  C   ASN   197      33.481  24.083 -30.216  1.00                 C  
ATOM   1054  O   ASN   197      34.041  25.186 -30.217  1.00                 O  
ATOM   1055  CB  ASN   197      31.153  23.329 -30.752  1.00                 C  
ATOM   1056  CG  ASN   197      30.062  23.325 -31.805  1.00                 C  
ATOM   1057  OD1 ASN   197      30.218  23.910 -32.877  1.00                 O  
ATOM   1058  ND2 ASN   197      28.951  22.663 -31.501  1.00                 N  
ATOM   1059  N   GLY   198      33.711  23.160 -29.288  1.00                 N  
ATOM   1060  CA  GLY   198      34.614  23.424 -28.164  1.00                 C  
ATOM   1061  C   GLY   198      35.991  23.873 -28.665  1.00                 C  
ATOM   1062  O   GLY   198      36.629  24.785 -28.091  1.00                 O  
ATOM   1063  N   VAL   199      36.434  23.206 -29.730  1.00                 N  
ATOM   1064  CA  VAL   199      37.698  23.507 -30.397  1.00                 C  
ATOM   1065  C   VAL   199      37.827  24.981 -30.718  1.00                 C  
ATOM   1066  O   VAL   199      38.780  25.662 -30.333  1.00                 O  
ATOM   1067  CB  VAL   199      37.864  22.686 -31.689  1.00                 C  
ATOM   1068  CG1 VAL   199      39.072  23.170 -32.476  1.00                 C  
ATOM   1069  CG2 VAL   199      37.992  21.205 -31.367  1.00                 C  
ATOM   1070  N   GLU   200      36.832  25.476 -31.421  1.00                 N  
ATOM   1071  CA  GLU   200      36.824  26.869 -31.797  1.00                 C  
ATOM   1072  C   GLU   200      36.662  27.851 -30.616  1.00                 C  
ATOM   1073  O   GLU   200      37.256  28.923 -30.643  1.00                 O  
ATOM   1074  CB  GLU   200      35.707  27.145 -32.805  1.00                 C  
ATOM   1075  CD  GLU   200      33.226  27.234 -33.272  1.00                 C  
ATOM   1076  CG  GLU   200      34.306  27.020 -32.229  1.00                 C  
ATOM   1077  OE1 GLU   200      33.574  27.445 -34.453  1.00                 O  
ATOM   1078  OE2 GLU   200      32.032  27.191 -32.908  1.00                 O  
ATOM   1079  N   PHE   201      35.869  27.513 -29.593  1.00                 N  
ATOM   1080  CA  PHE   201      35.758  28.424 -28.437  1.00                 C  
ATOM   1081  C   PHE   201      37.039  28.601 -27.657  1.00                 C  
ATOM   1082  O   PHE   201      37.512  29.725 -27.476  1.00                 O  
ATOM   1083  CB  PHE   201      34.673  27.938 -27.474  1.00                 C  
ATOM   1084  CG  PHE   201      34.523  28.793 -26.248  1.00                 C  
ATOM   1085  CZ  PHE   201      34.250  30.371 -23.976  1.00                 C  
ATOM   1086  CD1 PHE   201      33.830  29.990 -26.302  1.00                 C  
ATOM   1087  CE1 PHE   201      33.692  30.776 -25.174  1.00                 C  
ATOM   1088  CD2 PHE   201      35.075  28.401 -25.042  1.00                 C  
ATOM   1089  CE2 PHE   201      34.937  29.187 -23.914  1.00                 C  
ATOM   1090  N   LEU   202      37.600  27.511 -27.160  1.00                 N  
ATOM   1091  CA  LEU   202      38.819  27.704 -26.395  1.00                 C  
ATOM   1092  C   LEU   202      39.923  28.185 -27.355  1.00                 C  
ATOM   1093  O   LEU   202      40.890  28.825 -26.930  1.00                 O  
ATOM   1094  CB  LEU   202      39.217  26.408 -25.685  1.00                 C  
ATOM   1095  CG  LEU   202      38.278  25.927 -24.577  1.00                 C  
ATOM   1096  CD1 LEU   202      38.716  24.567 -24.055  1.00                 C  
ATOM   1097  CD2 LEU   202      38.223  26.937 -23.442  1.00                 C  
ATOM   1098  N   SER   203      39.744  27.924 -28.654  1.00                 N  
ATOM   1099  CA  SER   203      40.664  28.426 -29.663  1.00                 C  
ATOM   1100  C   SER   203      40.638  29.926 -29.879  1.00                 C  
ATOM   1101  O   SER   203      41.662  30.543 -30.155  1.00                 O  
ATOM   1102  CB  SER   203      40.396  27.757 -31.013  1.00                 C  
ATOM   1103  OG  SER   203      40.692  26.372 -30.963  1.00                 O  
ATOM   1104  N   LEU   204      39.444  30.498 -29.795  1.00                 N  
ATOM   1105  CA  LEU   204      39.233  31.940 -29.871  1.00                 C  
ATOM   1106  C   LEU   204      39.560  32.572 -28.532  1.00                 C  
ATOM   1107  O   LEU   204      40.076  33.692 -28.449  1.00                 O  
ATOM   1108  CB  LEU   204      37.793  32.250 -30.284  1.00                 C  
ATOM   1109  CG  LEU   204      37.431  33.730 -30.423  1.00                 C  
ATOM   1110  CD1 LEU   204      38.243  34.380 -31.533  1.00                 C  
ATOM   1111  CD2 LEU   204      35.943  33.897 -30.689  1.00                 C  
ATOM   1112  N   ASN   205      40.802  33.025 -28.417  1.00                 N  
ATOM   1113  CA  ASN   205      41.278  33.636 -27.192  1.00                 C  
ATOM   1114  C   ASN   205      42.759  33.885 -27.378  1.00                 C  
ATOM   1115  O   ASN   205      43.268  33.911 -28.502  1.00                 O  
ATOM   1116  CB  ASN   205      40.968  32.740 -25.991  1.00                 C  
ATOM   1117  CG  ASN   205      41.171  33.450 -24.667  1.00                 C  
ATOM   1118  OD1 ASN   205      42.292  33.545 -24.167  1.00                 O  
ATOM   1119  ND2 ASN   205      40.083  33.952 -24.094  1.00                 N  
ATOM   1120  N   SER   206      43.489  34.075 -26.288  1.00                 N  
ATOM   1121  CA  SER   206      44.917  34.323 -26.404  1.00                 C  
ATOM   1122  C   SER   206      45.649  33.168 -27.080  1.00                 C  
ATOM   1123  O   SER   206      45.147  32.046 -27.186  1.00                 O  
ATOM   1124  CB  SER   206      45.530  34.579 -25.026  1.00                 C  
ATOM   1125  OG  SER   206      45.510  33.406 -24.232  1.00                 O  
ATOM   1126  N   ILE   207      46.864  33.445 -27.548  1.00                 N  
ATOM   1127  CA  ILE   207      47.683  32.427 -28.187  1.00                 C  
ATOM   1128  C   ILE   207      48.726  31.911 -27.200  1.00                 C  
ATOM   1129  O   ILE   207      48.815  30.717 -26.903  1.00                 O  
ATOM   1130  CB  ILE   207      48.361  32.966 -29.460  1.00                 C  
ATOM   1131  CD1 ILE   207      46.325  32.399 -30.886  1.00                 C  
ATOM   1132  CG1 ILE   207      47.310  33.464 -30.454  1.00                 C  
ATOM   1133  CG2 ILE   207      49.263  31.905 -30.073  1.00                 C  
ATOM   1134  N   SER   208      49.535  32.836 -26.678  1.00                 N  
ATOM   1135  CA  SER   208      50.533  32.509 -25.661  1.00                 C  
ATOM   1136  C   SER   208      49.689  31.929 -24.540  1.00                 C  
ATOM   1137  O   SER   208      48.823  32.575 -23.944  1.00                 O  
ATOM   1138  CB  SER   208      51.331  33.755 -25.273  1.00                 C  
ATOM   1139  OG  SER   208      52.240  33.473 -24.223  1.00                 O  
ATOM   1140  N   THR   209      50.018  30.736 -24.238  1.00                 N  
ATOM   1141  CA  THR   209      49.257  29.873 -23.320  1.00                 C  
ATOM   1142  C   THR   209      48.883  28.480 -23.904  1.00                 C  
ATOM   1143  O   THR   209      49.135  27.497 -23.224  1.00                 O  
ATOM   1144  CB  THR   209      47.951  30.548 -22.863  1.00                 C  
ATOM   1145  OG1 THR   209      48.256  31.764 -22.168  1.00                 O  
ATOM   1146  CG2 THR   209      47.177  29.633 -21.926  1.00                 C  
ATOM   1147  N   GLY   210      48.307  28.399 -25.108  1.00                 N  
ATOM   1148  CA  GLY   210      48.034  27.106 -25.771  1.00                 C  
ATOM   1149  C   GLY   210      49.304  26.269 -25.816  1.00                 C  
ATOM   1150  O   GLY   210      49.279  25.063 -25.610  1.00                 O  
ATOM   1151  N   CYS   211      50.419  26.910 -26.107  1.00                 N  
ATOM   1152  CA  CYS   211      51.678  26.210 -26.074  1.00                 C  
ATOM   1153  C   CYS   211      51.896  25.588 -24.699  1.00                 C  
ATOM   1154  O   CYS   211      52.003  24.361 -24.596  1.00                 O  
ATOM   1155  CB  CYS   211      52.827  27.157 -26.425  1.00                 C  
ATOM   1156  SG  CYS   211      54.456  26.374 -26.463  1.00                 S  
ATOM   1157  N   ILE   212      51.890  26.402 -23.644  1.00                 N  
ATOM   1158  CA  ILE   212      52.105  25.866 -22.299  1.00                 C  
ATOM   1159  C   ILE   212      51.113  24.782 -21.891  1.00                 C  
ATOM   1160  O   ILE   212      51.515  23.696 -21.430  1.00                 O  
ATOM   1161  CB  ILE   212      52.062  26.978 -21.235  1.00                 C  
ATOM   1162  CD1 ILE   212      53.151  29.191 -20.590  1.00                 C  
ATOM   1163  CG1 ILE   212      53.264  27.912 -21.391  1.00                 C  
ATOM   1164  CG2 ILE   212      51.988  26.378 -19.839  1.00                 C  
ATOM   1165  N   LEU   213      49.830  25.060 -22.064  1.00                 N  
ATOM   1166  CA  LEU   213      48.806  24.073 -21.784  1.00                 C  
ATOM   1167  C   LEU   213      49.014  22.742 -22.521  1.00                 C  
ATOM   1168  O   LEU   213      49.011  21.688 -21.894  1.00                 O  
ATOM   1169  CB  LEU   213      47.423  24.620 -22.142  1.00                 C  
ATOM   1170  CG  LEU   213      46.242  23.671 -21.926  1.00                 C  
ATOM   1171  CD1 LEU   213      46.115  23.295 -20.458  1.00                 C  
ATOM   1172  CD2 LEU   213      44.950  24.299 -22.426  1.00                 C  
ATOM   1173  N   LEU   214      49.234  22.791 -23.834  1.00                 N  
ATOM   1174  CA  LEU   214      49.441  21.566 -24.623  1.00                 C  
ATOM   1175  C   LEU   214      50.666  20.758 -24.189  1.00                 C  
ATOM   1176  O   LEU   214      50.617  19.513 -24.149  1.00                 O  
ATOM   1177  CB  LEU   214      49.576  21.902 -26.109  1.00                 C  
ATOM   1178  CG  LEU   214      48.310  22.404 -26.808  1.00                 C  
ATOM   1179  CD1 LEU   214      48.626  22.870 -28.221  1.00                 C  
ATOM   1180  CD2 LEU   214      47.245  21.319 -26.835  1.00                 C  
ATOM   1181  N   GLY   215      51.765  21.450 -23.899  1.00                 N  
ATOM   1182  CA  GLY   215      52.920  20.757 -23.345  1.00                 C  
ATOM   1183  C   GLY   215      52.516  20.027 -22.067  1.00                 C  
ATOM   1184  O   GLY   215      52.816  18.824 -21.891  1.00                 O  
ATOM   1185  N   GLY   216      51.803  20.739 -21.198  1.00                 N  
ATOM   1186  CA  GLY   216      51.320  20.149 -19.949  1.00                 C  
ATOM   1187  C   GLY   216      50.468  18.871 -20.147  1.00                 C  
ATOM   1188  O   GLY   216      50.688  17.847 -19.483  1.00                 O  
ATOM   1189  N   LEU   217      49.484  18.950 -21.037  1.00                 N  
ATOM   1190  CA  LEU   217      48.583  17.836 -21.314  1.00                 C  
ATOM   1191  C   LEU   217      49.276  16.618 -21.919  1.00                 C  
ATOM   1192  O   LEU   217      48.990  15.469 -21.545  1.00                 O  
ATOM   1193  CB  LEU   217      47.460  18.276 -22.256  1.00                 C  
ATOM   1194  CG  LEU   217      46.434  19.252 -21.677  1.00                 C  
ATOM   1195  CD1 LEU   217      45.488  19.744 -22.762  1.00                 C  
ATOM   1196  CD2 LEU   217      45.650  18.601 -20.548  1.00                 C  
ATOM   1197  N   PHE   218      50.160  16.861 -22.883  1.00                 N  
ATOM   1198  CA  PHE   218      50.944  15.761 -23.447  1.00                 C  
ATOM   1199  C   PHE   218      51.780  15.077 -22.370  1.00                 C  
ATOM   1200  O   PHE   218      51.791  13.847 -22.297  1.00                 O  
ATOM   1201  CB  PHE   218      51.848  16.269 -24.572  1.00                 C  
ATOM   1202  CG  PHE   218      52.730  15.209 -25.167  1.00                 C  
ATOM   1203  CZ  PHE   218      54.367  13.250 -26.266  1.00                 C  
ATOM   1204  CD1 PHE   218      52.187  14.039 -25.669  1.00                 C  
ATOM   1205  CE1 PHE   218      52.998  13.063 -26.217  1.00                 C  
ATOM   1206  CD2 PHE   218      54.101  15.380 -25.224  1.00                 C  
ATOM   1207  CE2 PHE   218      54.913  14.405 -25.771  1.00                 C  
ATOM   1208  N   ILE   219      52.447  15.864 -21.517  1.00                 N  
ATOM   1209  CA  ILE   219      53.205  15.255 -20.421  1.00                 C  
ATOM   1210  C   ILE   219      52.380  14.506 -19.388  1.00                 C  
ATOM   1211  O   ILE   219      52.756  13.404 -19.002  1.00                 O  
ATOM   1212  CB  ILE   219      54.044  16.302 -19.665  1.00                 C  
ATOM   1213  CD1 ILE   219      55.866  18.052 -20.004  1.00                 C  
ATOM   1214  CG1 ILE   219      55.171  16.827 -20.556  1.00                 C  
ATOM   1215  CG2 ILE   219      54.575  15.720 -18.364  1.00                 C  
ATOM   1216  N   TYR   220      51.264  15.066 -18.940  1.00                 N  
ATOM   1217  CA  TYR   220      50.410  14.284 -18.056  1.00                 C  
ATOM   1218  C   TYR   220      49.978  12.972 -18.713  1.00                 C  
ATOM   1219  O   TYR   220      50.024  11.926 -18.080  1.00                 O  
ATOM   1220  CB  TYR   220      49.177  15.093 -17.648  1.00                 C  
ATOM   1221  CG  TYR   220      48.209  14.334 -16.770  1.00                 C  
ATOM   1222  OH  TYR   220      45.556  12.247 -14.341  1.00                 O  
ATOM   1223  CZ  TYR   220      46.433  12.937 -15.146  1.00                 C  
ATOM   1224  CD1 TYR   220      48.454  14.177 -15.412  1.00                 C  
ATOM   1225  CE1 TYR   220      47.574  13.484 -14.601  1.00                 C  
ATOM   1226  CD2 TYR   220      47.053  13.776 -17.302  1.00                 C  
ATOM   1227  CE2 TYR   220      46.163  13.080 -16.506  1.00                 C  
ATOM   1228  N   ASP   221      49.545  13.042 -19.973  1.00                 N  
ATOM   1229  CA  ASP   221      49.082  11.859 -20.701  1.00                 C  
ATOM   1230  C   ASP   221      50.179  10.794 -20.706  1.00                 C  
ATOM   1231  O   ASP   221      49.927   9.627 -20.380  1.00                 O  
ATOM   1232  CB  ASP   221      48.680  12.232 -22.129  1.00                 C  
ATOM   1233  CG  ASP   221      48.106  11.059 -22.898  1.00                 C  
ATOM   1234  OD1 ASP   221      47.052  10.534 -22.481  1.00                 O  
ATOM   1235  OD2 ASP   221      48.710  10.664 -23.918  1.00                 O  
ATOM   1236  N   VAL   222      51.383  11.192 -21.114  1.00                 N  
ATOM   1237  CA  VAL   222      52.531  10.283 -21.150  1.00                 C  
ATOM   1238  C   VAL   222      52.825   9.703 -19.769  1.00                 C  
ATOM   1239  O   VAL   222      53.122   8.508 -19.633  1.00                 O  
ATOM   1240  CB  VAL   222      53.789  10.984 -21.695  1.00                 C  
ATOM   1241  CG1 VAL   222      55.011  10.093 -21.526  1.00                 C  
ATOM   1242  CG2 VAL   222      53.598  11.362 -23.156  1.00                 C  
ATOM   1243  N   PHE   223      52.717  10.560 -18.756  1.00                 N  
ATOM   1244  CA  PHE   223      52.857  10.168 -17.362  1.00                 C  
ATOM   1245  C   PHE   223      51.882   9.070 -16.950  1.00                 C  
ATOM   1246  O   PHE   223      52.309   8.007 -16.516  1.00                 O  
ATOM   1247  CB  PHE   223      52.665  11.377 -16.444  1.00                 C  
ATOM   1248  CG  PHE   223      52.756  11.047 -14.981  1.00                 C  
ATOM   1249  CZ  PHE   223      52.920  10.438 -12.274  1.00                 C  
ATOM   1250  CD1 PHE   223      53.987  10.877 -14.371  1.00                 C  
ATOM   1251  CE1 PHE   223      54.072  10.574 -13.025  1.00                 C  
ATOM   1252  CD2 PHE   223      51.613  10.907 -14.215  1.00                 C  
ATOM   1253  CE2 PHE   223      51.697  10.604 -12.870  1.00                 C  
ATOM   1254  N   TRP   224      50.580   9.308 -17.074  1.00                 N  
ATOM   1255  CA  TRP   224      49.608   8.300 -16.660  1.00                 C  
ATOM   1256  C   TRP   224      49.665   7.013 -17.502  1.00                 C  
ATOM   1257  O   TRP   224      49.608   5.925 -16.939  1.00                 O  
ATOM   1258  CB  TRP   224      48.188   8.867 -16.721  1.00                 C  
ATOM   1259  CG  TRP   224      47.135   7.898 -16.280  1.00                 C  
ATOM   1260  CD1 TRP   224      46.708   7.677 -15.002  1.00                 C  
ATOM   1261  NE1 TRP   224      45.729   6.713 -14.989  1.00                 N  
ATOM   1262  CD2 TRP   224      46.376   7.016 -17.116  1.00                 C  
ATOM   1263  CE2 TRP   224      45.508   6.293 -16.277  1.00                 C  
ATOM   1264  CH2 TRP   224      44.610   5.116 -18.117  1.00                 C  
ATOM   1265  CZ2 TRP   224      44.619   5.338 -16.768  1.00                 C  
ATOM   1266  CE3 TRP   224      46.345   6.769 -18.492  1.00                 C  
ATOM   1267  CZ3 TRP   224      45.461   5.822 -18.974  1.00                 C  
ATOM   1268  N   VAL   225      49.779   7.131 -18.829  1.00                 N  
ATOM   1269  CA  VAL   225      49.962   5.944 -19.688  1.00                 C  
ATOM   1270  C   VAL   225      51.162   5.096 -19.281  1.00                 C  
ATOM   1271  O   VAL   225      51.042   3.870 -19.127  1.00                 O  
ATOM   1272  CB  VAL   225      50.113   6.337 -21.169  1.00                 C  
ATOM   1273  CG1 VAL   225      50.514   5.130 -22.003  1.00                 C  
ATOM   1274  CG2 VAL   225      48.821   6.945 -21.693  1.00                 C  
ATOM   1275  N   PHE   226      52.324   5.727 -19.145  1.00                 N  
ATOM   1276  CA  PHE   226      53.480   4.994 -18.645  1.00                 C  
ATOM   1277  C   PHE   226      53.229   4.400 -17.245  1.00                 C  
ATOM   1278  O   PHE   226      53.619   3.257 -16.966  1.00                 O  
ATOM   1279  CB  PHE   226      54.712   5.900 -18.603  1.00                 C  
ATOM   1280  CG  PHE   226      55.953   5.213 -18.111  1.00                 C  
ATOM   1281  CZ  PHE   226      58.250   3.944 -17.193  1.00                 C  
ATOM   1282  CD1 PHE   226      56.680   4.382 -18.946  1.00                 C  
ATOM   1283  CE1 PHE   226      57.822   3.750 -18.493  1.00                 C  
ATOM   1284  CD2 PHE   226      56.395   5.397 -16.812  1.00                 C  
ATOM   1285  CE2 PHE   226      57.537   4.765 -16.359  1.00                 C  
ATOM   1286  N   GLY   227      52.551   5.168 -16.388  1.00                 N  
ATOM   1287  CA  GLY   227      52.350   4.784 -14.987  1.00                 C  
ATOM   1288  C   GLY   227      51.559   3.477 -14.914  1.00                 C  
ATOM   1289  O   GLY   227      52.047   2.462 -14.398  1.00                 O  
ATOM   1290  N   THR   228      50.349   3.499 -15.462  1.00                 N  
ATOM   1291  CA  THR   228      49.520   2.307 -15.478  1.00                 C  
ATOM   1292  C   THR   228      50.094   1.193 -16.355  1.00                 C  
ATOM   1293  O   THR   228      49.716   0.039 -16.184  1.00                 O  
ATOM   1294  CB  THR   228      48.092   2.619 -15.963  1.00                 C  
ATOM   1295  OG1 THR   228      48.142   3.151 -17.293  1.00                 O  
ATOM   1296  CG2 THR   228      47.433   3.645 -15.054  1.00                 C  
ATOM   1297  N   ASN   229      50.944   1.522 -17.329  1.00                 N  
ATOM   1298  CA  ASN   229      51.616   0.452 -18.081  1.00                 C  
ATOM   1299  C   ASN   229      52.577  -0.350 -17.209  1.00                 C  
ATOM   1300  O   ASN   229      52.532  -1.587 -17.164  1.00                 O  
ATOM   1301  CB  ASN   229      52.361   1.030 -19.286  1.00                 C  
ATOM   1302  CG  ASN   229      52.956  -0.045 -20.173  1.00                 C  
ATOM   1303  OD1 ASN   229      52.234  -0.860 -20.748  1.00                 O  
ATOM   1304  ND2 ASN   229      54.279  -0.050 -20.288  1.00                 N  
ATOM   1305  N   VAL   230      53.452   0.367 -16.522  1.00                 N  
ATOM   1306  CA  VAL   230      54.304  -0.237 -15.513  1.00                 C  
ATOM   1307  C   VAL   230      53.471  -1.025 -14.503  1.00                 C  
ATOM   1308  O   VAL   230      53.805  -2.161 -14.135  1.00                 O  
ATOM   1309  CB  VAL   230      55.152   0.821 -14.784  1.00                 C  
ATOM   1310  CG1 VAL   230      55.870   0.201 -13.595  1.00                 C  
ATOM   1311  CG2 VAL   230      56.150   1.456 -15.741  1.00                 C  
ATOM   1312  N   MET   231      52.357  -0.422 -14.098  1.00                 N  
ATOM   1313  CA  MET   231      51.412  -1.037 -13.170  1.00                 C  
ATOM   1314  C   MET   231      50.850  -2.333 -13.753  1.00                 C  
ATOM   1315  O   MET   231      50.413  -3.206 -13.020  1.00                 O  
ATOM   1316  CB  MET   231      50.276  -0.066 -12.840  1.00                 C  
ATOM   1317  SD  MET   231      51.417   0.641 -10.416  1.00                 S  
ATOM   1318  CE  MET   231      49.991  -0.085  -9.610  1.00                 C  
ATOM   1319  CG  MET   231      50.704   1.126 -11.999  1.00                 C  
ATOM   1320  N   VAL   232      50.823  -2.436 -15.077  1.00                 N  
ATOM   1321  CA  VAL   232      50.482  -3.703 -15.715  1.00                 C  
ATOM   1322  C   VAL   232      51.618  -4.731 -15.701  1.00                 C  
ATOM   1323  O   VAL   232      51.387  -5.895 -15.367  1.00                 O  
ATOM   1324  CB  VAL   232      50.037  -3.498 -17.175  1.00                 C  
ATOM   1325  CG1 VAL   232      49.844  -4.839 -17.866  1.00                 C  
ATOM   1326  CG2 VAL   232      48.759  -2.676 -17.232  1.00                 C  
ATOM   1327  N   THR   233      52.839  -4.329 -16.048  1.00                 N  
ATOM   1328  CA  THR   233      53.926  -5.319 -16.044  1.00                 C  
ATOM   1329  C   THR   233      54.262  -5.826 -14.644  1.00                 C  
ATOM   1330  O   THR   233      54.864  -6.887 -14.499  1.00                 O  
ATOM   1331  CB  THR   233      55.210  -4.750 -16.676  1.00                 C  
ATOM   1332  OG1 THR   233      55.643  -3.603 -15.934  1.00                 O  
ATOM   1333  CG2 THR   233      54.954  -4.330 -18.115  1.00                 C  
ATOM   1334  N   VAL   234      53.884  -5.082 -13.610  1.00                 N  
ATOM   1335  CA  VAL   234      54.293  -5.472 -12.266  1.00                 C  
ATOM   1336  C   VAL   234      53.354  -6.525 -11.679  1.00                 C  
ATOM   1337  O   VAL   234      53.758  -7.336 -10.851  1.00                 O  
ATOM   1338  CB  VAL   234      54.360  -4.257 -11.322  1.00                 C  
ATOM   1339  CG1 VAL   234      54.622  -4.707  -9.893  1.00                 C  
ATOM   1340  CG2 VAL   234      55.434  -3.284 -11.782  1.00                 C  
ATOM   1341  N   ALA   235      52.103  -6.514 -12.117  1.00                 N  
ATOM   1342  CA  ALA   235      51.103  -7.454 -11.624  1.00                 C  
ATOM   1343  C   ALA   235      51.274  -8.880 -12.183  1.00                 C  
ATOM   1344  O   ALA   235      50.390  -9.734 -12.033  1.00                 O  
ATOM   1345  CB  ALA   235      49.703  -6.961 -11.955  1.00                 C  
ATOM   1346  N   LYS   236      52.402  -9.136 -12.836  1.00                 N  
ATOM   1347  CA  LYS   236      52.764 -10.507 -13.170  1.00                 C  
ATOM   1348  C   LYS   236      53.726 -11.045 -12.135  1.00                 C  
ATOM   1349  O   LYS   236      53.481 -12.080 -11.534  1.00                 O  
ATOM   1350  CB  LYS   236      53.377 -10.573 -14.570  1.00                 C  
ATOM   1351  CD  LYS   236      53.063 -10.386 -17.053  1.00                 C  
ATOM   1352  CE  LYS   236      52.076 -10.111 -18.176  1.00                 C  
ATOM   1353  CG  LYS   236      52.390 -10.296 -15.693  1.00                 C  
ATOM   1354  NZ  LYS   236      52.729 -10.155 -19.513  1.00                 N  
ATOM   1355  N   SER   237      54.829 -10.338 -11.928  1.00                 N  
ATOM   1356  CA  SER   237      55.810 -10.793 -10.967  1.00                 C  
ATOM   1357  C   SER   237      57.033  -9.928 -10.716  1.00                 C  
ATOM   1358  O   SER   237      57.933 -10.334  -9.972  1.00                 O  
ATOM   1359  CB  SER   237      56.343 -12.173 -11.358  1.00                 C  
ATOM   1360  OG  SER   237      57.034 -12.122 -12.593  1.00                 O  
ATOM   1361  N   PHE   238      57.078  -8.744 -11.320  1.00                 N  
ATOM   1362  CA  PHE   238      58.279  -7.919 -11.248  1.00                 C  
ATOM   1363  C   PHE   238      58.328  -7.020 -10.006  1.00                 C  
ATOM   1364  O   PHE   238      59.389  -6.821  -9.398  1.00                 O  
ATOM   1365  CB  PHE   238      58.403  -7.043 -12.496  1.00                 C  
ATOM   1366  CG  PHE   238      58.610  -7.821 -13.764  1.00                 C  
ATOM   1367  CZ  PHE   238      59.001  -9.261 -16.110  1.00                 C  
ATOM   1368  CD1 PHE   238      57.553  -8.071 -14.621  1.00                 C  
ATOM   1369  CE1 PHE   238      57.743  -8.786 -15.788  1.00                 C  
ATOM   1370  CD2 PHE   238      59.863  -8.303 -14.101  1.00                 C  
ATOM   1371  CE2 PHE   238      60.054  -9.019 -15.267  1.00                 C  
ATOM   1372  N   ASN   259      31.097   5.058 -24.457  1.00                 N  
ATOM   1373  CA  ASN   259      31.623   5.470 -23.167  1.00                 C  
ATOM   1374  C   ASN   259      33.072   5.898 -23.283  1.00                 C  
ATOM   1375  O   ASN   259      33.577   6.696 -22.485  1.00                 O  
ATOM   1376  CB  ASN   259      31.472   4.344 -22.142  1.00                 C  
ATOM   1377  CG  ASN   259      30.038   4.158 -21.688  1.00                 C  
ATOM   1378  OD1 ASN   259      29.209   5.057 -21.832  1.00                 O  
ATOM   1379  ND2 ASN   259      29.741   2.987 -21.135  1.00                 N  
ATOM   1380  N   PHE   260      33.757   5.310 -24.256  1.00                 N  
ATOM   1381  CA  PHE   260      35.146   5.647 -24.540  1.00                 C  
ATOM   1382  C   PHE   260      35.327   6.883 -25.434  1.00                 C  
ATOM   1383  O   PHE   260      36.435   7.409 -25.535  1.00                 O  
ATOM   1384  CB  PHE   260      35.859   4.466 -25.202  1.00                 C  
ATOM   1385  CG  PHE   260      36.080   3.299 -24.282  1.00                 C  
ATOM   1386  CZ  PHE   260      36.494   1.143 -22.578  1.00                 C  
ATOM   1387  CD1 PHE   260      35.221   2.214 -24.299  1.00                 C  
ATOM   1388  CE1 PHE   260      35.425   1.140 -23.453  1.00                 C  
ATOM   1389  CD2 PHE   260      37.147   3.286 -23.401  1.00                 C  
ATOM   1390  CE2 PHE   260      37.350   2.212 -22.555  1.00                 C  
ATOM   1391  N   ALA   261      34.255   7.324 -26.095  1.00                 N  
ATOM   1392  CA  ALA   261      34.307   8.448 -27.052  1.00                 C  
ATOM   1393  C   ALA   261      34.658   9.816 -26.431  1.00                 C  
ATOM   1394  O   ALA   261      35.081  10.723 -27.137  1.00                 O  
ATOM   1395  CB  ALA   261      32.978   8.588 -27.778  1.00                 C  
ATOM   1396  N   MET   262      34.453   9.970 -25.125  1.00                 N  
ATOM   1397  CA  MET   262      34.822  11.206 -24.426  1.00                 C  
ATOM   1398  C   MET   262      36.298  11.601 -24.573  1.00                 C  
ATOM   1399  O   MET   262      36.610  12.641 -25.179  1.00                 O  
ATOM   1400  CB  MET   262      34.501  11.094 -22.934  1.00                 C  
ATOM   1401  SD  MET   262      34.534  12.133 -20.366  1.00                 S  
ATOM   1402  CE  MET   262      35.842  10.997 -19.911  1.00                 C  
ATOM   1403  CG  MET   262      34.855  12.334 -22.129  1.00                 C  
ATOM   1404  N   LEU   263      37.195  10.756 -24.061  1.00                 N  
ATOM   1405  CA  LEU   263      38.636  11.009 -24.104  1.00                 C  
ATOM   1406  C   LEU   263      39.024  11.087 -25.583  1.00                 C  
ATOM   1407  O   LEU   263      39.949  11.820 -25.965  1.00                 O  
ATOM   1408  CB  LEU   263      39.395   9.910 -23.358  1.00                 C  
ATOM   1409  CG  LEU   263      39.211   9.869 -21.840  1.00                 C  
ATOM   1410  CD1 LEU   263      39.881   8.638 -21.250  1.00                 C  
ATOM   1411  CD2 LEU   263      39.764  11.132 -21.197  1.00                 C  
ATOM   1412  N   GLY   264      38.261  10.367 -26.409  1.00                 N  
ATOM   1413  CA  GLY   264      38.406  10.386 -27.868  1.00                 C  
ATOM   1414  C   GLY   264      38.180  11.771 -28.499  1.00                 C  
ATOM   1415  O   GLY   264      39.132  12.538 -28.642  1.00                 O  
ATOM   1416  N   LEU   265      36.946  12.093 -28.885  1.00                 N  
ATOM   1417  CA  LEU   265      36.698  13.388 -29.513  1.00                 C  
ATOM   1418  C   LEU   265      37.274  14.570 -28.715  1.00                 C  
ATOM   1419  O   LEU   265      37.619  15.598 -29.306  1.00                 O  
ATOM   1420  CB  LEU   265      35.197  13.608 -29.712  1.00                 C  
ATOM   1421  CG  LEU   265      34.365  13.795 -28.442  1.00                 C  
ATOM   1422  CD1 LEU   265      34.451  15.231 -27.949  1.00                 C  
ATOM   1423  CD2 LEU   265      32.915  13.405 -28.687  1.00                 C  
ATOM   1424  N   GLY   266      37.455  14.400 -27.404  1.00                 N  
ATOM   1425  CA  GLY   266      38.129  15.420 -26.615  1.00                 C  
ATOM   1426  C   GLY   266      39.588  15.656 -27.007  1.00                 C  
ATOM   1427  O   GLY   266      40.010  16.779 -27.365  1.00                 O  
ATOM   1428  N   ASP   267      40.395  14.606 -26.966  1.00                 N  
ATOM   1429  CA  ASP   267      41.773  14.815 -27.393  1.00                 C  
ATOM   1430  C   ASP   267      41.912  14.887 -28.931  1.00                 C  
ATOM   1431  O   ASP   267      42.978  15.223 -29.445  1.00                 O  
ATOM   1432  CB  ASP   267      42.675  13.703 -26.855  1.00                 C  
ATOM   1433  CG  ASP   267      42.846  13.768 -25.350  1.00                 C  
ATOM   1434  OD1 ASP   267      42.672  14.865 -24.779  1.00                 O  
ATOM   1435  OD2 ASP   267      43.154  12.722 -24.741  1.00                 O  
ATOM   1436  N   ILE   268      40.828  14.595 -29.652  1.00                 N  
ATOM   1437  CA  ILE   268      40.756  14.876 -31.087  1.00                 C  
ATOM   1438  C   ILE   268      40.710  16.388 -31.280  1.00                 C  
ATOM   1439  O   ILE   268      41.330  16.920 -32.206  1.00                 O  
ATOM   1440  CB  ILE   268      39.539  14.191 -31.736  1.00                 C  
ATOM   1441  CD1 ILE   268      38.452  11.912 -32.084  1.00                 C  
ATOM   1442  CG1 ILE   268      39.707  12.671 -31.712  1.00                 C  
ATOM   1443  CG2 ILE   268      39.322  14.715 -33.147  1.00                 C  
ATOM   1444  N   VAL   269      39.961  17.064 -30.404  1.00                 N  
ATOM   1445  CA  VAL   269      39.963  18.535 -30.308  1.00                 C  
ATOM   1446  C   VAL   269      41.334  19.124 -29.983  1.00                 C  
ATOM   1447  O   VAL   269      41.783  20.065 -30.641  1.00                 O  
ATOM   1448  CB  VAL   269      38.958  19.033 -29.253  1.00                 C  
ATOM   1449  CG1 VAL   269      39.129  20.526 -29.017  1.00                 C  
ATOM   1450  CG2 VAL   269      37.534  18.719 -29.684  1.00                 C  
ATOM   1451  N   ILE   270      41.981  18.549 -28.969  1.00                 N  
ATOM   1452  CA  ILE   270      43.263  19.057 -28.444  1.00                 C  
ATOM   1453  C   ILE   270      44.164  19.846 -29.409  1.00                 C  
ATOM   1454  O   ILE   270      44.412  21.027 -29.190  1.00                 O  
ATOM   1455  CB  ILE   270      44.133  17.918 -27.879  1.00                 C  
ATOM   1456  CD1 ILE   270      43.199  18.212 -25.525  1.00                 C  
ATOM   1457  CG1 ILE   270      43.442  17.265 -26.680  1.00                 C  
ATOM   1458  CG2 ILE   270      45.519  18.433 -27.524  1.00                 C  
ATOM   1459  N   PRO   271      44.675  19.198 -30.472  1.00                 N  
ATOM   1460  CA  PRO   271      45.624  19.962 -31.280  1.00                 C  
ATOM   1461  C   PRO   271      44.922  20.891 -32.261  1.00                 C  
ATOM   1462  O   PRO   271      45.602  21.660 -32.938  1.00                 O  
ATOM   1463  CB  PRO   271      46.430  18.890 -32.017  1.00                 C  
ATOM   1464  CD  PRO   271      44.854  17.731 -30.637  1.00                 C  
ATOM   1465  CG  PRO   271      46.246  17.656 -31.198  1.00                 C  
ATOM   1466  N   GLY   272      43.595  20.815 -32.350  1.00                 N  
ATOM   1467  CA  GLY   272      42.859  21.715 -33.239  1.00                 C  
ATOM   1468  C   GLY   272      42.502  23.091 -32.613  1.00                 C  
ATOM   1469  O   GLY   272      42.051  23.998 -33.312  1.00                 O  
ATOM   1470  N   ILE   273      42.696  23.250 -31.307  1.00                 N  
ATOM   1471  CA  ILE   273      42.567  24.570 -30.696  1.00                 C  
ATOM   1472  C   ILE   273      43.729  25.462 -31.130  1.00                 C  
ATOM   1473  O   ILE   273      43.578  26.675 -31.293  1.00                 O  
ATOM   1474  CB  ILE   273      42.504  24.477 -29.160  1.00                 C  
ATOM   1475  CD1 ILE   273      41.181  23.420 -27.255  1.00                 C  
ATOM   1476  CG1 ILE   273      41.207  23.796 -28.720  1.00                 C  
ATOM   1477  CG2 ILE   273      42.660  25.856 -28.536  1.00                 C  
ATOM   1478  N   PHE   274      44.897  24.854 -31.305  1.00                 N  
ATOM   1479  CA  PHE   274      46.075  25.577 -31.749  1.00                 C  
ATOM   1480  C   PHE   274      45.956  25.805 -33.235  1.00                 C  
ATOM   1481  O   PHE   274      46.430  26.808 -33.763  1.00                 O  
ATOM   1482  CB  PHE   274      47.345  24.799 -31.398  1.00                 C  
ATOM   1483  CG  PHE   274      48.614  25.507 -31.778  1.00                 C  
ATOM   1484  CZ  PHE   274      50.963  26.813 -32.488  1.00                 C  
ATOM   1485  CD1 PHE   274      49.070  26.586 -31.041  1.00                 C  
ATOM   1486  CE1 PHE   274      50.237  27.237 -31.391  1.00                 C  
ATOM   1487  CD2 PHE   274      49.352  25.095 -32.874  1.00                 C  
ATOM   1488  CE2 PHE   274      50.519  25.746 -33.224  1.00                 C  
ATOM   1489  N   ILE   275      45.324  24.860 -33.913  1.00                 N  
ATOM   1490  CA  ILE   275      44.985  25.059 -35.309  1.00                 C  
ATOM   1491  C   ILE   275      43.981  26.238 -35.425  1.00                 C  
ATOM   1492  O   ILE   275      44.028  27.013 -36.385  1.00                 O  
ATOM   1493  CB  ILE   275      44.405  23.778 -35.937  1.00                 C  
ATOM   1494  CD1 ILE   275      44.942  21.325 -36.376  1.00                 C  
ATOM   1495  CG1 ILE   275      45.483  22.696 -36.032  1.00                 C  
ATOM   1496  CG2 ILE   275      43.786  24.083 -37.293  1.00                 C  
ATOM   1497  N   ALA   276      43.103  26.390 -34.431  1.00                 N  
ATOM   1498  CA  ALA   276      42.229  27.573 -34.333  1.00                 C  
ATOM   1499  C   ALA   276      42.917  28.846 -33.806  1.00                 C  
ATOM   1500  O   ALA   276      42.955  29.842 -34.511  1.00                 O  
ATOM   1501  CB  ALA   276      41.035  27.278 -33.438  1.00                 C  
ATOM   1502  N   LEU   277      43.441  28.831 -32.581  1.00                 N  
ATOM   1503  CA  LEU   277      44.180  29.982 -32.057  1.00                 C  
ATOM   1504  C   LEU   277      45.404  30.265 -32.947  1.00                 C  
ATOM   1505  O   LEU   277      46.558  30.117 -32.543  1.00                 O  
ATOM   1506  CB  LEU   277      44.608  29.730 -30.610  1.00                 C  
ATOM   1507  CG  LEU   277      43.480  29.558 -29.590  1.00                 C  
ATOM   1508  CD1 LEU   277      44.042  29.194 -28.224  1.00                 C  
ATOM   1509  CD2 LEU   277      42.641  30.823 -29.497  1.00                 C  
ATOM   1510  N   LEU   278      45.111  30.722 -34.161  1.00                 N  
ATOM   1511  CA  LEU   278      46.096  30.974 -35.203  1.00                 C  
ATOM   1512  C   LEU   278      45.330  31.694 -36.325  1.00                 C  
ATOM   1513  O   LEU   278      45.855  32.596 -36.972  1.00                 O  
ATOM   1514  CB  LEU   278      46.739  29.663 -35.661  1.00                 C  
ATOM   1515  CG  LEU   278      47.809  29.777 -36.749  1.00                 C  
ATOM   1516  CD1 LEU   278      48.977  30.623 -36.267  1.00                 C  
ATOM   1517  CD2 LEU   278      48.293  28.399 -37.173  1.00                 C  
ATOM   1518  N   LEU   279      44.097  31.269 -36.576  1.00                 N  
ATOM   1519  CA  LEU   279      43.151  32.103 -37.306  1.00                 C  
ATOM   1520  C   LEU   279      42.586  33.231 -36.397  1.00                 C  
ATOM   1521  O   LEU   279      42.116  34.256 -36.903  1.00                 O  
ATOM   1522  CB  LEU   279      42.007  31.254 -37.864  1.00                 C  
ATOM   1523  CG  LEU   279      40.931  32.001 -38.654  1.00                 C  
ATOM   1524  CD1 LEU   279      41.535  32.686 -39.870  1.00                 C  
ATOM   1525  CD2 LEU   279      39.820  31.052 -39.078  1.00                 C  
ATOM   1526  N   ARG   280      41.862  32.839 -35.356  1.00                 N  
ATOM   1527  CA  ARG   280      41.275  33.801 -34.430  1.00                 C  
ATOM   1528  C   ARG   280      42.369  34.433 -33.573  1.00                 C  
ATOM   1529  O   ARG   280      42.365  35.636 -33.298  1.00                 O  
ATOM   1530  CB  ARG   280      40.222  33.124 -33.550  1.00                 C  
ATOM   1531  CD  ARG   280      38.241  33.910 -34.877  1.00                 C  
ATOM   1532  NE  ARG   280      37.711  34.784 -33.833  1.00                 N  
ATOM   1533  CG  ARG   280      38.966  32.706 -34.297  1.00                 C  
ATOM   1534  CZ  ARG   280      37.402  36.064 -34.017  1.00                 C  
ATOM   1535  NH1 ARG   280      36.925  36.782 -33.009  1.00                 N  
ATOM   1536  NH2 ARG   280      37.570  36.622 -35.208  1.00                 N  
ATOM   1537  N   PHE   281      43.329  33.619 -33.139  1.00                 N  
ATOM   1538  CA  PHE   281      44.429  34.121 -32.320  1.00                 C  
ATOM   1539  C   PHE   281      45.234  35.171 -33.086  1.00                 C  
ATOM   1540  O   PHE   281      45.638  36.201 -32.540  1.00                 O  
ATOM   1541  CB  PHE   281      45.337  32.971 -31.879  1.00                 C  
ATOM   1542  CG  PHE   281      46.489  33.404 -31.018  1.00                 C  
ATOM   1543  CZ  PHE   281      48.625  34.203 -29.429  1.00                 C  
ATOM   1544  CD1 PHE   281      46.272  34.135 -29.863  1.00                 C  
ATOM   1545  CE1 PHE   281      47.332  34.534 -29.071  1.00                 C  
ATOM   1546  CD2 PHE   281      47.789  33.081 -31.363  1.00                 C  
ATOM   1547  CE2 PHE   281      48.849  33.479 -30.570  1.00                 C  
ATOM   1548  N   ASP   282      45.478  34.920 -34.369  1.00                 N  
ATOM   1549  CA  ASP   282      46.237  35.861 -35.192  1.00                 C  
ATOM   1550  C   ASP   282      45.523  37.201 -35.346  1.00                 C  
ATOM   1551  O   ASP   282      46.143  38.268 -35.356  1.00                 O  
ATOM   1552  CB  ASP   282      46.507  35.266 -36.575  1.00                 C  
ATOM   1553  CG  ASP   282      47.422  36.135 -37.415  1.00                 C  
ATOM   1554  OD1 ASP   282      48.596  36.312 -37.026  1.00                 O  
ATOM   1555  OD2 ASP   282      46.966  36.640 -38.462  1.00                 O  
ATOM   1556  N   ILE   283      44.201  37.161 -35.468  1.00                 N  
ATOM   1557  CA  ILE   283      43.439  38.392 -35.639  1.00                 C  
ATOM   1558  C   ILE   283      43.526  39.341 -34.446  1.00                 C  
ATOM   1559  O   ILE   283      43.098  40.497 -34.512  1.00                 O  
ATOM   1560  CB  ILE   283      41.953  38.102 -35.920  1.00                 C  
ATOM   1561  CD1 ILE   283      40.408  36.867 -37.528  1.00                 C  
ATOM   1562  CG1 ILE   283      41.789  37.437 -37.288  1.00                 C  
ATOM   1563  CG2 ILE   283      41.130  39.376 -35.806  1.00                 C  
ATOM   1564  N   SER   284      44.081  38.871 -33.333  1.00                 N  
ATOM   1565  CA  SER   284      44.230  39.713 -32.145  1.00                 C  
ATOM   1566  C   SER   284      45.411  40.669 -32.318  1.00                 C  
ATOM   1567  O   SER   284      45.568  41.648 -31.584  1.00                 O  
ATOM   1568  CB  SER   284      44.417  38.849 -30.896  1.00                 C  
ATOM   1569  OG  SER   284      45.657  38.165 -30.930  1.00                 O  
ATOM   1570  N   GLN   285      46.261  40.389 -33.302  1.00                 N  
ATOM   1571  CA  GLN   285      47.424  41.222 -33.575  1.00                 C  
ATOM   1572  C   GLN   285      47.423  41.617 -35.052  1.00                 C  
ATOM   1573  O   GLN   285      48.053  40.968 -35.892  1.00                 O  
ATOM   1574  CB  GLN   285      48.711  40.484 -33.203  1.00                 C  
ATOM   1575  CD  GLN   285      50.142  39.468 -31.385  1.00                 C  
ATOM   1576  CG  GLN   285      48.847  40.182 -31.719  1.00                 C  
ATOM   1577  OE1 GLN   285      51.195  39.781 -31.941  1.00                 O  
ATOM   1578  NE2 GLN   285      50.067  38.504 -30.475  1.00                 N  
ATOM   1579  N   LYS   286      46.706  42.700 -35.396  1.00                 N  
ATOM   1580  CA  LYS   286      46.630  43.165 -36.784  1.00                 C  
ATOM   1581  C   LYS   286      47.962  43.552 -37.408  1.00                 C  
ATOM   1582  O   LYS   286      48.126  43.560 -38.631  1.00                 O  
ATOM   1583  CB  LYS   286      45.691  44.368 -36.895  1.00                 C  
ATOM   1584  CD  LYS   286      43.353  45.273 -36.789  1.00                 C  
ATOM   1585  CE  LYS   286      41.884  44.935 -36.589  1.00                 C  
ATOM   1586  CG  LYS   286      44.225  44.034 -36.671  1.00                 C  
ATOM   1587  NZ  LYS   286      41.021  46.146 -36.664  1.00                 N  
ATOM   1588  N   LYS   287      48.941  43.881 -36.571  1.00                 N  
ATOM   1589  CA  LYS   287      50.262  44.266 -37.053  1.00                 C  
ATOM   1590  C   LYS   287      50.954  43.077 -37.723  1.00                 C  
ATOM   1591  O   LYS   287      51.891  43.229 -38.512  1.00                 O  
ATOM   1592  CB  LYS   287      51.116  44.803 -35.903  1.00                 C  
ATOM   1593  CD  LYS   287      51.540  46.614 -34.217  1.00                 C  
ATOM   1594  CE  LYS   287      51.085  47.962 -33.683  1.00                 C  
ATOM   1595  CG  LYS   287      50.647  46.140 -35.352  1.00                 C  
ATOM   1596  NZ  LYS   287      51.936  48.428 -32.554  1.00                 N  
ATOM   1597  N   GLU   288      50.491  41.873 -37.407  1.00                 N  
ATOM   1598  CA  GLU   288      51.055  40.655 -37.982  1.00                 C  
ATOM   1599  C   GLU   288      50.339  40.296 -39.280  1.00                 C  
ATOM   1600  O   GLU   288      49.135  40.027 -39.306  1.00                 O  
ATOM   1601  CB  GLU   288      50.963  39.499 -36.984  1.00                 C  
ATOM   1602  CD  GLU   288      51.489  37.086 -36.456  1.00                 C  
ATOM   1603  CG  GLU   288      51.580  38.201 -37.479  1.00                 C  
ATOM   1604  OE1 GLU   288      51.090  37.365 -35.306  1.00                 O  
ATOM   1605  OE2 GLU   288      51.818  35.932 -36.805  1.00                 O  
ATOM   1606  N   SER   289      51.081  40.290 -40.378  1.00                 N  
ATOM   1607  CA  SER   289      50.505  39.953 -41.670  1.00                 C  
ATOM   1608  C   SER   289      50.862  38.518 -42.024  1.00                 C  
ATOM   1609  O   SER   289      51.990  38.190 -42.402  1.00                 O  
ATOM   1610  CB  SER   289      50.999  40.922 -42.746  1.00                 C  
ATOM   1611  OG  SER   289      50.515  40.553 -44.026  1.00                 O  
ATOM   1612  N   ARG   290      49.869  37.644 -41.897  1.00                 N  
ATOM   1613  CA  ARG   290      50.013  36.220 -42.164  1.00                 C  
ATOM   1614  C   ARG   290      50.325  35.848 -43.611  1.00                 C  
ATOM   1615  O   ARG   290      49.757  36.389 -44.564  1.00                 O  
ATOM   1616  CB  ARG   290      48.745  35.467 -41.756  1.00                 C  
ATOM   1617  CD  ARG   290      46.307  35.014 -42.147  1.00                 C  
ATOM   1618  NE  ARG   290      45.849  35.406 -40.817  1.00                 N  
ATOM   1619  CG  ARG   290      47.522  35.814 -42.590  1.00                 C  
ATOM   1620  CZ  ARG   290      44.897  34.774 -40.138  1.00                 C  
ATOM   1621  NH1 ARG   290      44.546  35.202 -38.933  1.00                 N  
ATOM   1622  NH2 ARG   290      44.299  33.715 -40.666  1.00                 N  
ATOM   1623  N   VAL   291      51.248  34.904 -43.779  1.00                 N  
ATOM   1624  CA  VAL   291      51.591  34.376 -45.096  1.00                 C  
ATOM   1625  C   VAL   291      50.712  33.134 -45.202  1.00                 C  
ATOM   1626  O   VAL   291      50.021  32.900 -46.197  1.00                 O  
ATOM   1627  CB  VAL   291      53.100  34.094 -45.215  1.00                 C  
ATOM   1628  CG1 VAL   291      53.413  33.425 -46.545  1.00                 C  
ATOM   1629  CG2 VAL   291      53.896  35.381 -45.062  1.00                 C  
ATOM   1630  N   TYR   292      50.740  32.321 -44.150  1.00                 N  
ATOM   1631  CA  TYR   292      49.935  31.110 -44.115  1.00                 C  
ATOM   1632  C   TYR   292      49.777  30.531 -42.715  1.00                 C  
ATOM   1633  O   TYR   292      50.603  30.729 -41.820  1.00                 O  
ATOM   1634  CB  TYR   292      50.537  30.040 -45.028  1.00                 C  
ATOM   1635  CG  TYR   292      50.607  30.445 -46.483  1.00                 C  
ATOM   1636  OH  TYR   292      50.815  31.566 -50.482  1.00                 O  
ATOM   1637  CZ  TYR   292      50.745  31.195 -49.159  1.00                 C  
ATOM   1638  CD1 TYR   292      51.713  31.123 -46.980  1.00                 C  
ATOM   1639  CE1 TYR   292      51.786  31.497 -48.308  1.00                 C  
ATOM   1640  CD2 TYR   292      49.567  30.149 -47.355  1.00                 C  
ATOM   1641  CE2 TYR   292      49.623  30.515 -48.686  1.00                 C  
ATOM   1642  N   PHE   293      48.686  29.800 -42.528  1.00                 N  
ATOM   1643  CA  PHE   293      48.395  29.115 -41.278  1.00                 C  
ATOM   1644  C   PHE   293      47.652  27.869 -41.729  1.00                 C  
ATOM   1645  O   PHE   293      46.558  27.941 -42.294  1.00                 O  
ATOM   1646  CB  PHE   293      47.590  30.022 -40.345  1.00                 C  
ATOM   1647  CG  PHE   293      46.241  30.403 -40.885  1.00                 C  
ATOM   1648  CZ  PHE   293      43.749  31.114 -41.888  1.00                 C  
ATOM   1649  CD1 PHE   293      45.120  29.649 -40.584  1.00                 C  
ATOM   1650  CE1 PHE   293      43.880  30.000 -41.081  1.00                 C  
ATOM   1651  CD2 PHE   293      46.094  31.515 -41.695  1.00                 C  
ATOM   1652  CE2 PHE   293      44.853  31.866 -42.192  1.00                 C  
ATOM   1653  N   TYR   294      48.243  26.655 -41.419  1.00                 N  
ATOM   1654  CA  TYR   294      47.564  25.506 -42.004  1.00                 C  
ATOM   1655  C   TYR   294      48.467  24.285 -41.764  1.00                 C  
ATOM   1656  O   TYR   294      48.002  23.149 -41.643  1.00                 O  
ATOM   1657  CB  TYR   294      47.291  25.744 -43.490  1.00                 C  
ATOM   1658  CG  TYR   294      46.565  24.606 -44.170  1.00                 C  
ATOM   1659  OH  TYR   294      44.554  21.479 -46.034  1.00                 O  
ATOM   1660  CZ  TYR   294      45.221  22.513 -45.418  1.00                 C  
ATOM   1661  CD1 TYR   294      45.195  24.441 -44.013  1.00                 C  
ATOM   1662  CE1 TYR   294      44.523  23.403 -44.630  1.00                 C  
ATOM   1663  CD2 TYR   294      47.252  23.700 -44.968  1.00                 C  
ATOM   1664  CE2 TYR   294      46.597  22.656 -45.593  1.00                 C  
ATOM   1665  N   ALA   295      49.773  24.550 -41.734  1.00                 N  
ATOM   1666  CA  ALA   295      50.794  23.575 -41.391  1.00                 C  
ATOM   1667  C   ALA   295      50.585  22.833 -40.086  1.00                 C  
ATOM   1668  O   ALA   295      50.906  21.652 -40.000  1.00                 O  
ATOM   1669  CB  ALA   295      52.161  24.239 -41.328  1.00                 C  
ATOM   1670  N   SER   296      50.058  23.512 -39.071  1.00                 N  
ATOM   1671  CA  SER   296      49.731  22.855 -37.810  1.00                 C  
ATOM   1672  C   SER   296      48.700  21.739 -38.038  1.00                 C  
ATOM   1673  O   SER   296      48.677  20.743 -37.309  1.00                 O  
ATOM   1674  CB  SER   296      49.202  23.872 -36.797  1.00                 C  
ATOM   1675  OG  SER   296      47.955  24.403 -37.211  1.00                 O  
ATOM   1676  N   PHE   297      47.856  21.894 -39.052  1.00                 N  
ATOM   1677  CA  PHE   297      46.838  20.891 -39.332  1.00                 C  
ATOM   1678  C   PHE   297      47.439  19.593 -39.892  1.00                 C  
ATOM   1679  O   PHE   297      47.068  18.492 -39.468  1.00                 O  
ATOM   1680  CB  PHE   297      45.802  21.439 -40.316  1.00                 C  
ATOM   1681  CG  PHE   297      44.718  20.459 -40.662  1.00                 C  
ATOM   1682  CZ  PHE   297      42.710  18.649 -41.310  1.00                 C  
ATOM   1683  CD1 PHE   297      44.408  19.416 -39.807  1.00                 C  
ATOM   1684  CE1 PHE   297      43.410  18.515 -40.126  1.00                 C  
ATOM   1685  CD2 PHE   297      44.008  20.580 -41.844  1.00                 C  
ATOM   1686  CE2 PHE   297      43.011  19.678 -42.163  1.00                 C  
ATOM   1687  N   LEU   298      48.343  19.714 -40.860  1.00                 N  
ATOM   1688  CA  LEU   298      49.024  18.541 -41.409  1.00                 C  
ATOM   1689  C   LEU   298      50.032  17.971 -40.405  1.00                 C  
ATOM   1690  O   LEU   298      50.307  16.773 -40.415  1.00                 O  
ATOM   1691  CB  LEU   298      49.729  18.895 -42.720  1.00                 C  
ATOM   1692  CG  LEU   298      48.824  19.235 -43.906  1.00                 C  
ATOM   1693  CD1 LEU   298      49.649  19.712 -45.092  1.00                 C  
ATOM   1694  CD2 LEU   298      47.980  18.032 -44.299  1.00                 C  
ATOM   1695  N   ALA   299      50.602  18.839 -39.569  1.00                 N  
ATOM   1696  CA  ALA   299      51.471  18.413 -38.485  1.00                 C  
ATOM   1697  C   ALA   299      50.685  17.551 -37.513  1.00                 C  
ATOM   1698  O   ALA   299      51.186  16.557 -36.969  1.00                 O  
ATOM   1699  CB  ALA   299      52.070  19.620 -37.780  1.00                 C  
ATOM   1700  N   TYR   300      49.436  17.943 -37.298  1.00                 N  
ATOM   1701  CA  TYR   300      48.498  17.136 -36.531  1.00                 C  
ATOM   1702  C   TYR   300      48.140  15.811 -37.237  1.00                 C  
ATOM   1703  O   TYR   300      48.001  14.780 -36.581  1.00                 O  
ATOM   1704  CB  TYR   300      47.216  17.923 -36.254  1.00                 C  
ATOM   1705  CG  TYR   300      46.202  17.170 -35.423  1.00                 C  
ATOM   1706  OH  TYR   300      43.426  15.096 -33.125  1.00                 O  
ATOM   1707  CZ  TYR   300      44.343  15.782 -33.886  1.00                 C  
ATOM   1708  CD1 TYR   300      46.558  16.609 -34.203  1.00                 C  
ATOM   1709  CE1 TYR   300      45.639  15.919 -33.436  1.00                 C  
ATOM   1710  CD2 TYR   300      44.892  17.022 -35.860  1.00                 C  
ATOM   1711  CE2 TYR   300      43.959  16.336 -35.107  1.00                 C  
ATOM   1712  N   PHE   301      47.954  15.836 -38.558  1.00                 N  
ATOM   1713  CA  PHE   301      47.743  14.590 -39.312  1.00                 C  
ATOM   1714  C   PHE   301      48.937  13.653 -39.217  1.00                 C  
ATOM   1715  O   PHE   301      48.784  12.438 -39.303  1.00                 O  
ATOM   1716  CB  PHE   301      47.449  14.896 -40.782  1.00                 C  
ATOM   1717  CG  PHE   301      47.175  13.675 -41.612  1.00                 C  
ATOM   1718  CZ  PHE   301      46.672  11.416 -43.152  1.00                 C  
ATOM   1719  CD1 PHE   301      45.941  13.049 -41.562  1.00                 C  
ATOM   1720  CE1 PHE   301      45.688  11.926 -42.326  1.00                 C  
ATOM   1721  CD2 PHE   301      48.149  13.153 -42.444  1.00                 C  
ATOM   1722  CE2 PHE   301      47.896  12.030 -43.208  1.00                 C  
ATOM   1723  N   LEU   302      50.127  14.227 -39.071  1.00                 N  
ATOM   1724  CA  LEU   302      51.351  13.446 -38.919  1.00                 C  
ATOM   1725  C   LEU   302      51.447  12.877 -37.499  1.00                 C  
ATOM   1726  O   LEU   302      51.887  11.731 -37.298  1.00                 O  
ATOM   1727  CB  LEU   302      52.577  14.304 -39.236  1.00                 C  
ATOM   1728  CG  LEU   302      52.736  14.748 -40.692  1.00                 C  
ATOM   1729  CD1 LEU   302      53.898  15.719 -40.834  1.00                 C  
ATOM   1730  CD2 LEU   302      52.936  13.546 -41.602  1.00                 C  
ATOM   1731  N   GLY   303      50.988  13.662 -36.523  1.00                 N  
ATOM   1732  CA  GLY   303      50.871  13.173 -35.161  1.00                 C  
ATOM   1733  C   GLY   303      49.925  11.987 -35.056  1.00                 C  
ATOM   1734  O   GLY   303      50.271  10.966 -34.452  1.00                 O  
ATOM   1735  N   LEU   304      48.748  12.108 -35.677  1.00                 N  
ATOM   1736  CA  LEU   304      47.783  11.011 -35.728  1.00                 C  
ATOM   1737  C   LEU   304      48.322   9.850 -36.540  1.00                 C  
ATOM   1738  O   LEU   304      47.991   8.699 -36.272  1.00                 O  
ATOM   1739  CB  LEU   304      46.455  11.493 -36.315  1.00                 C  
ATOM   1740  CG  LEU   304      45.327  10.461 -36.377  1.00                 C  
ATOM   1741  CD1 LEU   304      44.990   9.948 -34.985  1.00                 C  
ATOM   1742  CD2 LEU   304      44.091  11.054 -37.036  1.00                 C  
ATOM   1743  N   LEU   305      49.128  10.147 -37.551  1.00                 N  
ATOM   1744  CA  LEU   305      49.716   9.081 -38.352  1.00                 C  
ATOM   1745  C   LEU   305      50.569   8.193 -37.447  1.00                 C  
ATOM   1746  O   LEU   305      50.360   6.966 -37.350  1.00                 O  
ATOM   1747  CB  LEU   305      50.546   9.666 -39.496  1.00                 C  
ATOM   1748  CG  LEU   305      51.263   8.659 -40.398  1.00                 C  
ATOM   1749  CD1 LEU   305      50.261   7.752 -41.094  1.00                 C  
ATOM   1750  CD2 LEU   305      52.129   9.376 -41.422  1.00                 C  
ATOM   1751  N   PHE   306      51.478   8.856 -36.735  1.00                 N  
ATOM   1752  CA  PHE   306      52.356   8.209 -35.769  1.00                 C  
ATOM   1753  C   PHE   306      51.553   7.387 -34.757  1.00                 C  
ATOM   1754  O   PHE   306      51.832   6.207 -34.530  1.00                 O  
ATOM   1755  CB  PHE   306      53.210   9.249 -35.041  1.00                 C  
ATOM   1756  CG  PHE   306      54.325   9.810 -35.877  1.00                 C  
ATOM   1757  CZ  PHE   306      56.388  10.843 -37.427  1.00                 C  
ATOM   1758  CD1 PHE   306      54.723  11.128 -35.731  1.00                 C  
ATOM   1759  CE1 PHE   306      55.748  11.644 -36.500  1.00                 C  
ATOM   1760  CD2 PHE   306      54.976   9.021 -36.808  1.00                 C  
ATOM   1761  CE2 PHE   306      56.001   9.537 -37.577  1.00                 C  
ATOM   1762  N   THR   307      50.548   8.019 -34.158  1.00                 N  
ATOM   1763  CA  THR   307      49.747   7.371 -33.122  1.00                 C  
ATOM   1764  C   THR   307      48.953   6.170 -33.638  1.00                 C  
ATOM   1765  O   THR   307      49.106   5.079 -33.104  1.00                 O  
ATOM   1766  CB  THR   307      48.760   8.358 -32.472  1.00                 C  
ATOM   1767  OG1 THR   307      49.486   9.419 -31.840  1.00                 O  
ATOM   1768  CG2 THR   307      47.916   7.653 -31.421  1.00                 C  
ATOM   1769  N   ILE   308      48.111   6.355 -34.655  1.00                 N  
ATOM   1770  CA  ILE   308      47.345   5.236 -35.227  1.00                 C  
ATOM   1771  C   ILE   308      48.241   4.138 -35.811  1.00                 C  
ATOM   1772  O   ILE   308      47.776   3.038 -36.112  1.00                 O  
ATOM   1773  CB  ILE   308      46.372   5.718 -36.319  1.00                 C  
ATOM   1774  CD1 ILE   308      44.429   4.306 -35.464  1.00                 C  
ATOM   1775  CG1 ILE   308      45.338   4.633 -36.629  1.00                 C  
ATOM   1776  CG2 ILE   308      47.136   6.144 -37.563  1.00                 C  
ATOM   1777  N   VAL   309      49.526   4.445 -35.972  1.00                 N  
ATOM   1778  CA  VAL   309      50.535   3.418 -36.249  1.00                 C  
ATOM   1779  C   VAL   309      50.987   2.609 -35.030  1.00                 C  
ATOM   1780  O   VAL   309      50.870   1.385 -35.005  1.00                 O  
ATOM   1781  CB  VAL   309      51.794   4.024 -36.897  1.00                 C  
ATOM   1782  CG1 VAL   309      52.889   2.975 -37.015  1.00                 C  
ATOM   1783  CG2 VAL   309      51.461   4.607 -38.262  1.00                 C  
ATOM   1784  N   ILE   310      51.500   3.314 -34.025  1.00                 N  
ATOM   1785  CA  ILE   310      52.023   2.685 -32.820  1.00                 C  
ATOM   1786  C   ILE   310      50.992   1.838 -32.115  1.00                 C  
ATOM   1787  O   ILE   310      51.198   0.663 -31.839  1.00                 O  
ATOM   1788  CB  ILE   310      52.575   3.730 -31.832  1.00                 C  
ATOM   1789  CD1 ILE   310      54.955   3.536 -32.726  1.00                 C  
ATOM   1790  CG1 ILE   310      53.783   4.449 -32.437  1.00                 C  
ATOM   1791  CG2 ILE   310      52.912   3.077 -30.500  1.00                 C  
ATOM   1792  N   MET   311      49.862   2.464 -31.835  1.00                 N  
ATOM   1793  CA  MET   311      48.800   1.814 -31.101  1.00                 C  
ATOM   1794  C   MET   311      48.294   0.603 -31.874  1.00                 C  
ATOM   1795  O   MET   311      48.060  -0.453 -31.290  1.00                 O  
ATOM   1796  CB  MET   311      47.658   2.795 -30.829  1.00                 C  
ATOM   1797  SD  MET   311      46.693   5.116 -29.663  1.00                 S  
ATOM   1798  CE  MET   311      45.434   4.150 -28.833  1.00                 C  
ATOM   1799  CG  MET   311      48.005   3.891 -29.834  1.00                 C  
ATOM   1800  N   HIS   312      48.171   0.748 -33.192  1.00                 N  
ATOM   1801  CA  HIS   312      47.742  -0.361 -34.042  1.00                 C  
ATOM   1802  C   HIS   312      48.792  -1.455 -34.169  1.00                 C  
ATOM   1803  O   HIS   312      48.662  -2.353 -34.998  1.00                 O  
ATOM   1804  CB  HIS   312      47.377   0.145 -35.439  1.00                 C  
ATOM   1805  CG  HIS   312      46.892  -0.929 -36.363  1.00                 C  
ATOM   1806  ND1 HIS   312      45.656  -1.522 -36.230  1.00                 N  
ATOM   1807  CE1 HIS   312      45.506  -2.443 -37.199  1.00                 C  
ATOM   1808  CD2 HIS   312      47.432  -1.621 -37.524  1.00                 C  
ATOM   1809  NE2 HIS   312      46.568  -2.508 -37.979  1.00                 N  
ATOM   1810  N   PHE   313      49.771  -1.244 -35.045  1.00                 N  
ATOM   1811  CA  PHE   313      50.773  -2.237 -35.407  1.00                 C  
ATOM   1812  C   PHE   313      51.670  -2.563 -34.216  1.00                 C  
ATOM   1813  O   PHE   313      52.222  -3.662 -34.112  1.00                 O  
ATOM   1814  CB  PHE   313      51.616  -1.743 -36.584  1.00                 C  
ATOM   1815  CG  PHE   313      50.886  -1.748 -37.897  1.00                 C  
ATOM   1816  CZ  PHE   313      49.535  -1.764 -40.326  1.00                 C  
ATOM   1817  CD1 PHE   313      50.569  -0.561 -38.533  1.00                 C  
ATOM   1818  CE1 PHE   313      49.897  -0.565 -39.741  1.00                 C  
ATOM   1819  CD2 PHE   313      50.516  -2.940 -38.495  1.00                 C  
ATOM   1820  CE2 PHE   313      49.845  -2.944 -39.703  1.00                 C  
ATOM   1821  N   PHE   314      51.833  -1.623 -33.299  1.00                 N  
ATOM   1822  CA  PHE   314      52.722  -1.832 -32.191  1.00                 C  
ATOM   1823  C   PHE   314      52.211  -2.970 -31.327  1.00                 C  
ATOM   1824  O   PHE   314      52.971  -3.613 -30.596  1.00                 O  
ATOM   1825  CB  PHE   314      52.865  -0.549 -31.369  1.00                 C  
ATOM   1826  CG  PHE   314      53.820  -0.671 -30.217  1.00                 C  
ATOM   1827  CZ  PHE   314      55.583  -0.899 -28.080  1.00                 C  
ATOM   1828  CD1 PHE   314      55.139  -0.274 -30.347  1.00                 C  
ATOM   1829  CE1 PHE   314      56.018  -0.386 -29.287  1.00                 C  
ATOM   1830  CD2 PHE   314      53.400  -1.183 -29.002  1.00                 C  
ATOM   1831  CE2 PHE   314      54.279  -1.295 -27.941  1.00                 C  
ATOM   1832  N   LYS   315      50.905  -3.248 -31.389  1.00                 N  
ATOM   1833  CA  LYS   315      50.249  -4.141 -30.458  1.00                 C  
ATOM   1834  C   LYS   315      50.351  -3.258 -29.242  1.00                 C  
ATOM   1835  O   LYS   315      50.167  -2.042 -29.345  1.00                 O  
ATOM   1836  CB  LYS   315      50.975  -5.486 -30.404  1.00                 C  
ATOM   1837  CD  LYS   315      51.671  -7.587 -31.589  1.00                 C  
ATOM   1838  CE  LYS   315      51.805  -8.281 -32.934  1.00                 C  
ATOM   1839  CG  LYS   315      51.031  -6.216 -31.736  1.00                 C  
ATOM   1840  NZ  LYS   315      52.500  -9.593 -32.816  1.00                 N  
ATOM   1841  N   HIS   316      50.607  -3.786 -28.050  1.00                 N  
ATOM   1842  CA  HIS   316      51.170  -2.950 -26.990  1.00                 C  
ATOM   1843  C   HIS   316      51.273  -1.448 -27.369  1.00                 C  
ATOM   1844  O   HIS   316      52.248  -1.011 -27.980  1.00                 O  
ATOM   1845  CB  HIS   316      52.560  -3.452 -26.593  1.00                 C  
ATOM   1846  CG  HIS   316      53.148  -2.735 -25.417  1.00                 C  
ATOM   1847  ND1 HIS   316      54.477  -2.840 -25.070  1.00                 N  
ATOM   1848  CE1 HIS   316      54.706  -2.088 -23.979  1.00                 C  
ATOM   1849  CD2 HIS   316      52.643  -1.833 -24.393  1.00                 C  
ATOM   1850  NE2 HIS   316      53.609  -1.481 -23.567  1.00                 N  
ATOM   1851  N   ALA   317      50.234  -0.669 -27.018  1.00                 N  
ATOM   1852  CA  ALA   317      49.997   0.767 -27.268  1.00                 C  
ATOM   1853  C   ALA   317      51.006   1.777 -26.677  1.00                 C  
ATOM   1854  O   ALA   317      51.959   1.384 -26.001  1.00                 O  
ATOM   1855  CB  ALA   317      48.626   1.176 -26.752  1.00                 C  
ATOM   1856  N   GLN   318      50.782   3.071 -26.943  1.00                 N  
ATOM   1857  CA  GLN   318      51.634   4.143 -26.412  1.00                 C  
ATOM   1858  C   GLN   318      50.882   5.259 -25.715  1.00                 C  
ATOM   1859  O   GLN   318      49.737   5.099 -25.296  1.00                 O  
ATOM   1860  CB  GLN   318      52.477   4.761 -27.529  1.00                 C  
ATOM   1861  CD  GLN   318      54.518   3.291 -27.302  1.00                 C  
ATOM   1862  CG  GLN   318      53.412   3.779 -28.217  1.00                 C  
ATOM   1863  OE1 GLN   318      55.266   4.088 -26.737  1.00                 O  
ATOM   1864  NE2 GLN   318      54.626   1.975 -27.155  1.00                 N  
ATOM   1865  N   PRO   319      51.550   6.406 -25.631  1.00                 N  
ATOM   1866  CA  PRO   319      51.045   7.543 -24.882  1.00                 C  
ATOM   1867  C   PRO   319      49.736   8.096 -25.459  1.00                 C  
ATOM   1868  O   PRO   319      48.672   7.871 -24.888  1.00                 O  
ATOM   1869  CB  PRO   319      52.166   8.580 -24.983  1.00                 C  
ATOM   1870  CD  PRO   319      53.033   6.611 -26.032  1.00                 C  
ATOM   1871  CG  PRO   319      53.408   7.772 -25.153  1.00                 C  
ATOM   1872  N   ALA   320      49.796   8.773 -26.602  1.00                 N  
ATOM   1873  CA  ALA   320      48.591   9.344 -27.191  1.00                 C  
ATOM   1874  C   ALA   320      48.650  10.839 -27.487  1.00                 C  
ATOM   1875  O   ALA   320      48.726  11.261 -28.645  1.00                 O  
ATOM   1876  CB  ALA   320      47.392   9.097 -26.289  1.00                 C  
ATOM   1877  N   LEU   321      48.588  11.661 -26.452  1.00                 N  
ATOM   1878  CA  LEU   321      48.746  13.085 -26.674  1.00                 C  
ATOM   1879  C   LEU   321      50.078  13.415 -27.334  1.00                 C  
ATOM   1880  O   LEU   321      50.072  13.961 -28.423  1.00                 O  
ATOM   1881  CB  LEU   321      48.624  13.850 -25.355  1.00                 C  
ATOM   1882  CG  LEU   321      47.221  14.331 -24.978  1.00                 C  
ATOM   1883  CD1 LEU   321      46.240  13.169 -24.963  1.00                 C  
ATOM   1884  CD2 LEU   321      47.237  15.027 -23.625  1.00                 C  
ATOM   1885  N   LEU   322      51.214  13.008 -26.728  1.00                 N  
ATOM   1886  CA  LEU   322      52.533  13.428 -27.232  1.00                 C  
ATOM   1887  C   LEU   322      52.815  13.315 -28.745  1.00                 C  
ATOM   1888  O   LEU   322      53.499  14.186 -29.278  1.00                 O  
ATOM   1889  CB  LEU   322      53.647  12.642 -26.537  1.00                 C  
ATOM   1890  CG  LEU   322      55.079  13.104 -26.818  1.00                 C  
ATOM   1891  CD1 LEU   322      56.031  12.577 -25.756  1.00                 C  
ATOM   1892  CD2 LEU   322      55.527  12.654 -28.200  1.00                 C  
ATOM   1893  N   TYR   323      52.324  12.272 -29.427  1.00                 N  
ATOM   1894  CA  TYR   323      52.533  12.300 -30.879  1.00                 C  
ATOM   1895  C   TYR   323      51.715  13.383 -31.558  1.00                 C  
ATOM   1896  O   TYR   323      52.168  14.001 -32.524  1.00                 O  
ATOM   1897  CB  TYR   323      52.191  10.942 -31.496  1.00                 C  
ATOM   1898  CG  TYR   323      53.190   9.854 -31.172  1.00                 C  
ATOM   1899  OH  TYR   323      55.925   6.853 -30.274  1.00                 O  
ATOM   1900  CZ  TYR   323      55.021   7.847 -30.572  1.00                 C  
ATOM   1901  CD1 TYR   323      52.848   8.800 -30.335  1.00                 C  
ATOM   1902  CE1 TYR   323      53.754   7.801 -30.034  1.00                 C  
ATOM   1903  CD2 TYR   323      54.472   9.884 -31.706  1.00                 C  
ATOM   1904  CE2 TYR   323      55.391   8.893 -31.416  1.00                 C  
ATOM   1905  N   LEU   324      50.526  13.618 -31.017  1.00                 N  
ATOM   1906  CA  LEU   324      49.549  14.538 -31.599  1.00                 C  
ATOM   1907  C   LEU   324      49.909  16.011 -31.383  1.00                 C  
ATOM   1908  O   LEU   324      49.928  16.829 -32.317  1.00                 O  
ATOM   1909  CB  LEU   324      48.156  14.275 -31.023  1.00                 C  
ATOM   1910  CG  LEU   324      47.503  12.947 -31.408  1.00                 C  
ATOM   1911  CD1 LEU   324      46.209  12.740 -30.635  1.00                 C  
ATOM   1912  CD2 LEU   324      47.240  12.891 -32.905  1.00                 C  
ATOM   1913  N   VAL   325      50.187  16.328 -30.124  1.00                 N  
ATOM   1914  CA  VAL   325      50.621  17.653 -29.743  1.00                 C  
ATOM   1915  C   VAL   325      52.028  17.924 -30.215  1.00                 C  
ATOM   1916  O   VAL   325      52.302  18.989 -30.756  1.00                 O  
ATOM   1917  CB  VAL   325      50.536  17.858 -28.219  1.00                 C  
ATOM   1918  CG1 VAL   325      51.161  19.188 -27.825  1.00                 C  
ATOM   1919  CG2 VAL   325      49.091  17.785 -27.751  1.00                 C  
ATOM   1920  N   PRO   326      52.907  16.944 -30.061  1.00                 N  
ATOM   1921  CA  PRO   326      54.260  17.091 -30.554  1.00                 C  
ATOM   1922  C   PRO   326      54.253  17.385 -32.045  1.00                 C  
ATOM   1923  O   PRO   326      54.897  18.340 -32.474  1.00                 O  
ATOM   1924  CB  PRO   326      54.915  15.744 -30.244  1.00                 C  
ATOM   1925  CD  PRO   326      52.742  15.621 -29.248  1.00                 C  
ATOM   1926  CG  PRO   326      54.182  15.238 -29.047  1.00                 C  
ATOM   1927  N   ALA   327      53.493  16.603 -32.820  1.00                 N  
ATOM   1928  CA  ALA   327      53.445  16.753 -34.272  1.00                 C  
ATOM   1929  C   ALA   327      52.738  17.995 -34.800  1.00                 C  
ATOM   1930  O   ALA   327      53.187  18.630 -35.769  1.00                 O  
ATOM   1931  CB  ALA   327      52.772  15.546 -34.908  1.00                 C  
ATOM   1932  N   CYS   328      51.631  18.357 -34.165  1.00                 N  
ATOM   1933  CA  CYS   328      50.922  19.557 -34.572  1.00                 C  
ATOM   1934  C   CYS   328      51.754  20.816 -34.213  1.00                 C  
ATOM   1935  O   CYS   328      51.839  21.780 -34.994  1.00                 O  
ATOM   1936  CB  CYS   328      49.544  19.615 -33.910  1.00                 C  
ATOM   1937  SG  CYS   328      48.508  20.990 -34.463  1.00                 S  
ATOM   1938  N   ILE   329      52.374  20.800 -33.035  1.00                 N  
ATOM   1939  CA  ILE   329      53.298  21.860 -32.658  1.00                 C  
ATOM   1940  C   ILE   329      54.472  21.903 -33.627  1.00                 C  
ATOM   1941  O   ILE   329      54.943  22.982 -33.982  1.00                 O  
ATOM   1942  CB  ILE   329      53.802  21.682 -31.214  1.00                 C  
ATOM   1943  CD1 ILE   329      52.990  21.482 -28.805  1.00                 C  
ATOM   1944  CG1 ILE   329      52.661  21.908 -30.219  1.00                 C  
ATOM   1945  CG2 ILE   329      54.980  22.605 -30.943  1.00                 C  
ATOM   1946  N   GLY   330      54.915  20.733 -34.082  1.00                 N  
ATOM   1947  CA  GLY   330      55.969  20.640 -35.092  1.00                 C  
ATOM   1948  C   GLY   330      55.598  21.418 -36.361  1.00                 C  
ATOM   1949  O   GLY   330      56.237  22.444 -36.684  1.00                 O  
ATOM   1950  N   ALA   331      54.559  20.944 -37.062  1.00                 N  
ATOM   1951  CA  ALA   331      54.123  21.552 -38.322  1.00                 C  
ATOM   1952  C   ALA   331      53.797  23.035 -38.196  1.00                 C  
ATOM   1953  O   ALA   331      54.019  23.865 -39.104  1.00                 O  
ATOM   1954  CB  ALA   331      52.904  20.824 -38.868  1.00                 C  
ATOM   1955  N   PRO   332      53.289  23.368 -37.024  1.00                 N  
ATOM   1956  CA  PRO   332      53.001  24.738 -36.693  1.00                 C  
ATOM   1957  C   PRO   332      54.278  25.606 -36.643  1.00                 C  
ATOM   1958  O   PRO   332      54.366  26.668 -37.292  1.00                 O  
ATOM   1959  CB  PRO   332      52.338  24.655 -35.316  1.00                 C  
ATOM   1960  CD  PRO   332      52.636  22.381 -36.001  1.00                 C  
ATOM   1961  CG  PRO   332      51.690  23.311 -35.295  1.00                 C  
ATOM   1962  N   VAL   333      55.280  25.142 -35.905  1.00                 N  
ATOM   1963  CA  VAL   333      56.504  25.916 -35.743  1.00                 C  
ATOM   1964  C   VAL   333      57.307  26.009 -37.032  1.00                 C  
ATOM   1965  O   VAL   333      58.073  26.971 -37.265  1.00                 O  
ATOM   1966  CB  VAL   333      57.399  25.331 -34.635  1.00                 C  
ATOM   1967  CG1 VAL   333      58.050  24.038 -35.103  1.00                 C  
ATOM   1968  CG2 VAL   333      58.456  26.341 -34.215  1.00                 C  
ATOM   1969  N   LEU   334      57.070  25.050 -37.914  1.00                 N  
ATOM   1970  CA  LEU   334      57.620  25.171 -39.252  1.00                 C  
ATOM   1971  C   LEU   334      56.894  26.296 -40.018  1.00                 C  
ATOM   1972  O   LEU   334      57.538  27.126 -40.709  1.00                 O  
ATOM   1973  CB  LEU   334      57.503  23.842 -40.002  1.00                 C  
ATOM   1974  CG  LEU   334      58.375  22.695 -39.487  1.00                 C  
ATOM   1975  CD1 LEU   334      58.034  21.398 -40.204  1.00                 C  
ATOM   1976  CD2 LEU   334      59.850  23.022 -39.658  1.00                 C  
ATOM   1977  N   VAL   335      55.568  26.371 -39.850  1.00                 N  
ATOM   1978  CA  VAL   335      54.819  27.458 -40.476  1.00                 C  
ATOM   1979  C   VAL   335      55.098  28.821 -39.852  1.00                 C  
ATOM   1980  O   VAL   335      54.597  29.845 -40.316  1.00                 O  
ATOM   1981  CB  VAL   335      53.302  27.199 -40.428  1.00                 C  
ATOM   1982  CG1 VAL   335      52.775  27.383 -39.013  1.00                 C  
ATOM   1983  CG2 VAL   335      52.573  28.119 -41.395  1.00                 C  
ATOM   1984  N   ALA   336      55.911  28.816 -38.796  1.00                 N  
ATOM   1985  CA  ALA   336      56.466  30.042 -38.220  1.00                 C  
ATOM   1986  C   ALA   336      57.835  30.347 -38.833  1.00                 C  
ATOM   1987  O   ALA   336      58.258  31.511 -38.920  1.00                 O  
ATOM   1988  CB  ALA   336      56.575  29.915 -36.708  1.00                 C  
ATOM   1989  N   LEU   337      58.557  29.295 -39.209  1.00                 N  
ATOM   1990  CA  LEU   337      59.808  29.527 -39.922  1.00                 C  
ATOM   1991  C   LEU   337      59.518  30.088 -41.318  1.00                 C  
ATOM   1992  O   LEU   337      60.351  30.795 -41.902  1.00                 O  
ATOM   1993  CB  LEU   337      60.619  28.233 -40.017  1.00                 C  
ATOM   1994  CG  LEU   337      61.045  27.601 -38.690  1.00                 C  
ATOM   1995  CD1 LEU   337      61.763  26.282 -38.929  1.00                 C  
ATOM   1996  CD2 LEU   337      61.934  28.552 -37.903  1.00                 C  
TER
