# Supplementary material for: Comparative Single-Cell Transcriptomics Reveals Novel Genes Involved in Bivalve Embryonic Shell Formation and Questions Ontogenetic Homology of Molluscan Shell Types
Source: Front Cell Dev Biol. 2022 Jun 9;10:883755. doi: 10.3389/fcell.2022.883755 (PMC9261976; doi:10.3389/fcell.2022.883755)
Supplement: Supplementary file 1 [file DataSheet1.ZIP › Supplementary_File1/s_f_2/c3bc033b305bf159.final.pdb]

ATOM      1  N   ILE     2      19.326   6.199  21.084  1.00                 N  
ATOM      2  CA  ILE     2      18.091   5.980  20.355  1.00                 C  
ATOM      3  C   ILE     2      16.949   6.610  21.125  1.00                 C  
ATOM      4  O   ILE     2      17.088   6.868  22.311  1.00                 O  
ATOM      5  CB  ILE     2      17.836   4.480  20.114  1.00                 C  
ATOM      6  CD1 ILE     2      16.595   2.871  18.575  1.00                 C  
ATOM      7  CG1 ILE     2      16.712   4.288  19.095  1.00                 C  
ATOM      8  CG2 ILE     2      17.538   3.773  21.428  1.00                 C  
ATOM      9  N   GLN     3      15.831   6.881  20.448  1.00                 N  
ATOM     10  CA  GLN     3      14.681   7.496  21.091  1.00                 C  
ATOM     11  C   GLN     3      13.394   6.926  20.471  1.00                 C  
ATOM     12  O   GLN     3      13.308   6.831  19.251  1.00                 O  
ATOM     13  CB  GLN     3      14.737   9.018  20.947  1.00                 C  
ATOM     14  CD  GLN     3      15.826   9.654  23.135  1.00                 C  
ATOM     15  CG  GLN     3      15.936   9.662  21.623  1.00                 C  
ATOM     16  OE1 GLN     3      14.726   9.692  23.687  1.00                 O  
ATOM     17  NE2 GLN     3      16.968   9.604  23.810  1.00                 N  
ATOM     18  N   PRO     4      12.388   6.525  21.290  1.00                 N  
ATOM     19  CA  PRO     4      11.125   6.084  20.691  1.00                 C  
ATOM     20  C   PRO     4      10.213   7.292  20.435  1.00                 C  
ATOM     21  O   PRO     4      10.354   8.314  21.099  1.00                 O  
ATOM     22  CB  PRO     4      10.534   5.131  21.732  1.00                 C  
ATOM     23  CD  PRO     4      12.379   6.209  22.811  1.00                 C  
ATOM     24  CG  PRO     4      10.991   5.680  23.042  1.00                 C  
ATOM     25  N   LEU     5       9.285   7.192  19.487  1.00                 N  
ATOM     26  CA  LEU     5       8.294   8.261  19.300  1.00                 C  
ATOM     27  C   LEU     5       7.311   8.258  20.513  1.00                 C  
ATOM     28  O   LEU     5       7.207   7.244  21.217  1.00                 O  
ATOM     29  CB  LEU     5       7.545   8.073  17.979  1.00                 C  
ATOM     30  CG  LEU     5       8.218   8.647  16.731  1.00                 C  
ATOM     31  CD1 LEU     5       9.585   8.016  16.518  1.00                 C  
ATOM     32  CD2 LEU     5       7.343   8.440  15.504  1.00                 C  
ATOM     33  N   SER     6       6.613   9.387  20.747  1.00                 N  
ATOM     34  CA  SER     6       5.643   9.561  21.833  1.00                 C  
ATOM     35  C   SER     6       4.576   8.423  21.841  1.00                 C  
ATOM     36  O   SER     6       4.227   7.965  22.919  1.00                 O  
ATOM     37  CB  SER     6       4.949  10.920  21.719  1.00                 C  
ATOM     38  OG  SER     6       5.866  11.980  21.927  1.00                 O  
ATOM     39  N   ASP     7       4.110   7.947  20.663  1.00                 N  
ATOM     40  CA  ASP     7       3.131   6.858  20.565  1.00                 C  
ATOM     41  C   ASP     7       3.791   5.447  20.638  1.00                 C  
ATOM     42  O   ASP     7       3.092   4.443  20.508  1.00                 O  
ATOM     43  CB  ASP     7       2.330   6.973  19.266  1.00                 C  
ATOM     44  CG  ASP     7       3.190   6.780  18.033  1.00                 C  
ATOM     45  OD1 ASP     7       4.399   6.510  18.188  1.00                 O  
ATOM     46  OD2 ASP     7       2.654   6.899  16.911  1.00                 O  
ATOM     47  N   CYS     8       5.121   5.399  20.767  1.00                 N  
ATOM     48  CA  CYS     8       5.899   4.163  20.856  1.00                 C  
ATOM     49  C   CYS     8       5.928   3.276  19.628  1.00                 C  
ATOM     50  O   CYS     8       6.389   2.137  19.706  1.00                 O  
ATOM     51  CB  CYS     8       5.399   3.297  22.014  1.00                 C  
ATOM     52  SG  CYS     8       5.487   4.095  23.635  1.00                 S  
ATOM     53  N   ARG     9       5.460   3.788  18.483  1.00                 N  
ATOM     54  CA  ARG     9       5.411   3.034  17.226  1.00                 C  
ATOM     55  C   ARG     9       6.705   3.167  16.418  1.00                 C  
ATOM     56  O   ARG     9       6.961   2.334  15.542  1.00                 O  
ATOM     57  CB  ARG     9       4.228   3.493  16.372  1.00                 C  
ATOM     58  CD  ARG     9       1.741   3.653  16.071  1.00                 C  
ATOM     59  NE  ARG     9       0.426   3.362  16.638  1.00                 N  
ATOM     60  CG  ARG     9       2.868   3.172  16.971  1.00                 C  
ATOM     61  CZ  ARG     9      -0.725   3.710  16.073  1.00                 C  
ATOM     62  NH1 ARG     9      -1.872   3.403  16.662  1.00                 N  
ATOM     63  NH2 ARG     9      -0.726   4.364  14.919  1.00                 N  
ATOM     64  N   THR    10       7.504   4.226  16.679  1.00                 N  
ATOM     65  CA  THR    10       8.738   4.450  15.924  1.00                 C  
ATOM     66  C   THR    10       9.914   4.635  16.829  1.00                 C  
ATOM     67  O   THR    10       9.758   5.054  17.976  1.00                 O  
ATOM     68  CB  THR    10       8.619   5.675  14.998  1.00                 C  
ATOM     69  OG1 THR    10       7.545   5.473  14.071  1.00                 O  
ATOM     70  CG2 THR    10       9.906   5.878  14.215  1.00                 C  
ATOM     71  N   LEU    11      11.092   4.248  16.330  1.00                 N  
ATOM     72  CA  LEU    11      12.366   4.395  17.020  1.00                 C  
ATOM     73  C   LEU    11      13.337   5.099  16.069  1.00                 C  
ATOM     74  O   LEU    11      13.453   4.717  14.897  1.00                 O  
ATOM     75  CB  LEU    11      12.895   3.030  17.465  1.00                 C  
ATOM     76  CG  LEU    11      12.028   2.259  18.462  1.00                 C  
ATOM     77  CD1 LEU    11      12.585   0.862  18.691  1.00                 C  
ATOM     78  CD2 LEU    11      11.927   3.011  19.780  1.00                 C  
ATOM     79  N   LEU    12      14.036   6.121  16.579  1.00                 N  
ATOM     80  CA  LEU    12      15.036   6.865  15.818  1.00                 C  
ATOM     81  C   LEU    12      16.378   6.638  16.498  1.00                 C  
ATOM     82  O   LEU    12      16.528   6.974  17.663  1.00                 O  
ATOM     83  CB  LEU    12      14.665   8.348  15.752  1.00                 C  
ATOM     84  CG  LEU    12      13.516   8.719  14.812  1.00                 C  
ATOM     85  CD1 LEU    12      12.187   8.235  15.371  1.00                 C  
ATOM     86  CD2 LEU    12      13.476  10.221  14.578  1.00                 C  
ATOM     87  N   VAL    13      17.310   5.960  15.801  1.00                 N  
ATOM     88  CA  VAL    13      18.609   5.583  16.348  1.00                 C  
ATOM     89  C   VAL    13      19.749   6.097  15.494  1.00                 C  
ATOM     90  O   VAL    13      19.724   5.974  14.264  1.00                 O  
ATOM     91  CB  VAL    13      18.734   4.056  16.503  1.00                 C  
ATOM     92  CG1 VAL    13      18.585   3.370  15.154  1.00                 C  
ATOM     93  CG2 VAL    13      20.065   3.693  17.145  1.00                 C  
ATOM     94  N   ALA    14      20.782   6.631  16.156  1.00                 N  
ATOM     95  CA  ALA    14      21.975   7.117  15.460  1.00                 C  
ATOM     96  C   ALA    14      22.852   5.915  15.069  1.00                 C  
ATOM     97  O   ALA    14      22.663   4.814  15.580  1.00                 O  
ATOM     98  CB  ALA    14      22.740   8.095  16.339  1.00                 C  
ATOM     99  N   ILE    15      23.807   6.141  14.164  1.00                 N  
ATOM    100  CA  ILE    15      24.889   5.226  13.850  1.00                 C  
ATOM    101  C   ILE    15      26.122   6.060  14.072  1.00                 C  
ATOM    102  O   ILE    15      26.482   6.887  13.232  1.00                 O  
ATOM    103  CB  ILE    15      24.758   4.666  12.421  1.00                 C  
ATOM    104  CD1 ILE    15      23.121   3.544  10.822  1.00                 C  
ATOM    105  CG1 ILE    15      23.415   3.955  12.248  1.00                 C  
ATOM    106  CG2 ILE    15      25.930   3.752  12.098  1.00                 C  
ATOM    107  N   GLU    16      26.657   5.972  15.287  1.00                 N  
ATOM    108  CA  GLU    16      27.790   6.769  15.709  1.00                 C  
ATOM    109  C   GLU    16      29.079   6.319  15.006  1.00                 C  
ATOM    110  O   GLU    16      29.836   5.488  15.523  1.00                 O  
ATOM    111  CB  GLU    16      27.966   6.689  17.227  1.00                 C  
ATOM    112  CD  GLU    16      28.845   9.031  17.578  1.00                 C  
ATOM    113  CG  GLU    16      29.098   7.548  17.767  1.00                 C  
ATOM    114  OE1 GLU    16      27.669   9.416  17.411  1.00                 O  
ATOM    115  OE2 GLU    16      29.823   9.807  17.597  1.00                 O  
ATOM    116  N   ALA    17      28.966   6.103  13.699  1.00                 N  
ATOM    117  CA  ALA    17      30.112   5.749  12.833  1.00                 C  
ATOM    118  C   ALA    17      30.743   4.394  13.107  1.00                 C  
ATOM    119  O   ALA    17      31.963   4.232  13.017  1.00                 O  
ATOM    120  CB  ALA    17      31.205   6.801  12.944  1.00                 C  
ATOM    121  N   GLU    18      29.939   3.387  13.446  1.00                 N  
ATOM    122  CA  GLU    18      30.509   2.090  13.806  1.00                 C  
ATOM    123  C   GLU    18      30.378   1.155  12.609  1.00                 C  
ATOM    124  O   GLU    18      29.286   0.702  12.255  1.00                 O  
ATOM    125  CB  GLU    18      29.808   1.521  15.041  1.00                 C  
ATOM    126  CD  GLU    18      29.314   1.740  17.508  1.00                 C  
ATOM    127  CG  GLU    18      30.021   2.335  16.306  1.00                 C  
ATOM    128  OE1 GLU    18      28.510   0.803  17.321  1.00                 O  
ATOM    129  OE2 GLU    18      29.564   2.211  18.638  1.00                 O  
ATOM    130  N   PRO    19      31.504   0.854  11.968  1.00                 N  
ATOM    131  CA  PRO    19      31.505   0.109  10.701  1.00                 C  
ATOM    132  C   PRO    19      30.469   0.702   9.763  1.00                 C  
ATOM    133  O   PRO    19      29.680   0.001   9.124  1.00                 O  
ATOM    134  CB  PRO    19      31.159  -1.323  11.113  1.00                 C  
ATOM    135  CD  PRO    19      31.303  -0.074  13.150  1.00                 C  
ATOM    136  CG  PRO    19      31.591  -1.416  12.538  1.00                 C  
ATOM    137  N   TYR    20      30.470   2.024   9.677  1.00                 N  
ATOM    138  CA  TYR    20      29.416   2.758   9.012  1.00                 C  
ATOM    139  C   TYR    20      29.757   4.230   8.878  1.00                 C  
ATOM    140  O   TYR    20      30.560   4.791   9.628  1.00                 O  
ATOM    141  CB  TYR    20      28.094   2.599   9.766  1.00                 C  
ATOM    142  CG  TYR    20      26.917   3.261   9.085  1.00                 C  
ATOM    143  OH  TYR    20      23.679   5.066   7.203  1.00                 O  
ATOM    144  CZ  TYR    20      24.751   4.470   7.827  1.00                 C  
ATOM    145  CD1 TYR    20      26.284   2.652   8.010  1.00                 C  
ATOM    146  CE1 TYR    20      25.207   3.249   7.381  1.00                 C  
ATOM    147  CD2 TYR    20      26.443   4.492   9.521  1.00                 C  
ATOM    148  CE2 TYR    20      25.368   5.103   8.905  1.00                 C  
ATOM    149  N   ASP    21      29.132   4.873   7.899  1.00                 N  
ATOM    150  CA  ASP    21      29.101   6.321   7.822  1.00                 C  
ATOM    151  C   ASP    21      28.291   6.888   8.977  1.00                 C  
ATOM    152  O   ASP    21      27.676   6.146   9.747  1.00                 O  
ATOM    153  CB  ASP    21      28.519   6.774   6.482  1.00                 C  
ATOM    154  CG  ASP    21      29.449   6.494   5.318  1.00                 C  
ATOM    155  OD1 ASP    21      30.631   6.175   5.566  1.00                 O  
ATOM    156  OD2 ASP    21      28.996   6.593   4.158  1.00                 O  
ATOM    157  N   ASN    22      28.283   8.285   9.066  1.00                 N  
ATOM    158  CA  ASN    22      27.515   8.747  10.245  1.00                 C  
ATOM    159  C   ASN    22      26.063   8.967   9.820  1.00                 C  
ATOM    160  O   ASN    22      25.802   9.596   8.785  1.00                 O  
ATOM    161  CB  ASN    22      28.142  10.015  10.829  1.00                 C  
ATOM    162  CG  ASN    22      27.471  10.456  12.116  1.00                 C  
ATOM    163  OD1 ASN    22      26.298  10.166  12.347  1.00                 O  
ATOM    164  ND2 ASN    22      28.217  11.161  12.958  1.00                 N  
ATOM    165  N   ASP    23      25.129   8.334  10.531  1.00                 N  
ATOM    166  CA  ASP    23      23.745   8.390  10.086  1.00                 C  
ATOM    167  C   ASP    23      22.733   8.347  11.202  1.00                 C  
ATOM    168  O   ASP    23      23.059   8.150  12.377  1.00                 O  
ATOM    169  CB  ASP    23      23.446   7.242   9.120  1.00                 C  
ATOM    170  CG  ASP    23      22.273   7.540   8.206  1.00                 C  
ATOM    171  OD1 ASP    23      21.653   8.611   8.367  1.00                 O  
ATOM    172  OD2 ASP    23      21.976   6.701   7.330  1.00                 O  
ATOM    173  N   VAL    24      21.478   8.533  10.793  1.00                 N  
ATOM    174  CA  VAL    24      20.300   8.429  11.619  1.00                 C  
ATOM    175  C   VAL    24      19.332   7.494  10.923  1.00                 C  
ATOM    176  O   VAL    24      19.049   7.695   9.739  1.00                 O  
ATOM    177  CB  VAL    24      19.669   9.810  11.879  1.00                 C  
ATOM    178  CG1 VAL    24      18.410   9.670  12.720  1.00                 C  
ATOM    179  CG2 VAL    24      20.669  10.732  12.559  1.00                 C  
ATOM    180  N   THR    25      18.837   6.478  11.641  1.00                 N  
ATOM    181  CA  THR    25      17.867   5.527  11.075  1.00                 C  
ATOM    182  C   THR    25      16.511   5.616  11.764  1.00                 C  
ATOM    183  O   THR    25      16.450   5.869  12.971  1.00                 O  
ATOM    184  CB  THR    25      18.378   4.077  11.167  1.00                 C  
ATOM    185  OG1 THR    25      19.599   3.950  10.428  1.00                 O  
ATOM    186  CG2 THR    25      17.355   3.114  10.585  1.00                 C  
ATOM    187  N   GLY    26      15.433   5.404  10.991  1.00                 N  
ATOM    188  CA  GLY    26      14.072   5.327  11.513  1.00                 C  
ATOM    189  C   GLY    26      13.671   3.853  11.533  1.00                 C  
ATOM    190  O   GLY    26      13.999   3.123  10.593  1.00                 O  
ATOM    191  N   SER    27      13.004   3.404  12.600  1.00                 N  
ATOM    192  CA  SER    27      12.594   2.006  12.693  1.00                 C  
ATOM    193  C   SER    27      11.174   1.881  13.162  1.00                 C  
ATOM    194  O   SER    27      10.740   2.649  14.008  1.00                 O  
ATOM    195  CB  SER    27      13.523   1.237  13.634  1.00                 C  
ATOM    196  OG  SER    27      13.097  -0.106  13.786  1.00                 O  
ATOM    197  N   LEU    28      10.447   0.903  12.637  1.00                 N  
ATOM    198  CA  LEU    28       9.104   0.627  13.134  1.00                 C  
ATOM    199  C   LEU    28       9.247  -0.299  14.347  1.00                 C  
ATOM    200  O   LEU    28      10.071  -1.210  14.320  1.00                 O  
ATOM    201  CB  LEU    28       8.243   0.004  12.033  1.00                 C  
ATOM    202  CG  LEU    28       6.801  -0.338  12.413  1.00                 C  
ATOM    203  CD1 LEU    28       6.011   0.926  12.718  1.00                 C  
ATOM    204  CD2 LEU    28       6.126  -1.129  11.303  1.00                 C  
ATOM    205  N   VAL    29       8.516  -0.025  15.426  1.00                 N  
ATOM    206  CA  VAL    29       8.585  -0.841  16.628  1.00                 C  
ATOM    207  C   VAL    29       7.237  -1.498  16.945  1.00                 C  
ATOM    208  O   VAL    29       6.197  -0.832  16.973  1.00                 O  
ATOM    209  CB  VAL    29       9.052  -0.018  17.843  1.00                 C  
ATOM    210  CG1 VAL    29       8.113   1.154  18.086  1.00                 C  
ATOM    211  CG2 VAL    29       9.142  -0.898  19.080  1.00                 C  
ATOM    212  N   ASP    30       7.279  -2.824  17.161  1.00                 N  
ATOM    213  CA  ASP    30       6.155  -3.664  17.552  1.00                 C  
ATOM    214  C   ASP    30       6.226  -3.851  19.078  1.00                 C  
ATOM    215  O   ASP    30       6.961  -4.710  19.557  1.00                 O  
ATOM    216  CB  ASP    30       6.200  -5.000  16.808  1.00                 C  
ATOM    217  CG  ASP    30       5.006  -5.880  17.118  1.00                 C  
ATOM    218  OD1 ASP    30       4.223  -5.522  18.023  1.00                 O  
ATOM    219  OD2 ASP    30       4.852  -6.928  16.455  1.00                 O  
ATOM    220  N   ASN    31       5.506  -3.004  19.835  1.00                 N  
ATOM    221  CA  ASN    31       5.466  -2.980  21.307  1.00                 C  
ATOM    222  C   ASN    31       5.150  -4.344  21.971  1.00                 C  
ATOM    223  O   ASN    31       5.641  -4.598  23.078  1.00                 O  
ATOM    224  CB  ASN    31       4.446  -1.951  21.799  1.00                 C  
ATOM    225  CG  ASN    31       4.923  -0.524  21.611  1.00                 C  
ATOM    226  OD1 ASN    31       6.118  -0.273  21.454  1.00                 O  
ATOM    227  ND2 ASN    31       3.986   0.418  21.627  1.00                 N  
ATOM    228  N   PRO    32       4.303  -5.186  21.328  1.00                 N  
ATOM    229  CA  PRO    32       3.892  -6.460  21.910  1.00                 C  
ATOM    230  C   PRO    32       4.887  -7.609  21.654  1.00                 C  
ATOM    231  O   PRO    32       4.994  -8.489  22.510  1.00                 O  
ATOM    232  CB  PRO    32       2.550  -6.758  21.238  1.00                 C  
ATOM    233  CD  PRO    32       3.230  -4.611  20.428  1.00                 C  
ATOM    234  CG  PRO    32       2.030  -5.420  20.833  1.00                 C  
ATOM    235  N   GLY    33       5.583  -7.628  20.507  1.00                 N  
ATOM    236  CA  GLY    33       6.540  -8.706  20.217  1.00                 C  
ATOM    237  C   GLY    33       7.982  -8.235  20.468  1.00                 C  
ATOM    238  O   GLY    33       8.908  -9.049  20.436  1.00                 O  
ATOM    239  N   GLY    34       8.151  -6.926  20.678  1.00                 N  
ATOM    240  CA  GLY    34       9.452  -6.293  20.882  1.00                 C  
ATOM    241  C   GLY    34      10.306  -6.327  19.631  1.00                 C  
ATOM    242  O   GLY    34      11.520  -6.144  19.688  1.00                 O  
ATOM    243  N   VAL    35       9.678  -6.557  18.485  1.00                 N  
ATOM    244  CA  VAL    35      10.393  -6.609  17.216  1.00                 C  
ATOM    245  C   VAL    35      10.538  -5.233  16.612  1.00                 C  
ATOM    246  O   VAL    35       9.608  -4.425  16.681  1.00                 O  
ATOM    247  CB  VAL    35       9.694  -7.545  16.212  1.00                 C  
ATOM    248  CG1 VAL    35      10.402  -7.506  14.866  1.00                 C  
ATOM    249  CG2 VAL    35       9.646  -8.966  16.753  1.00                 C  
ATOM    250  N   GLY    36      11.693  -5.002  15.966  1.00                 N  
ATOM    251  CA  GLY    36      12.067  -3.775  15.260  1.00                 C  
ATOM    252  C   GLY    36      12.288  -4.036  13.794  1.00                 C  
ATOM    253  O   GLY    36      12.880  -5.064  13.428  1.00                 O  
ATOM    254  N   ILE    37      11.831  -3.090  12.956  1.00                 N  
ATOM    255  CA  ILE    37      11.922  -3.158  11.499  1.00                 C  
ATOM    256  C   ILE    37      12.581  -1.878  10.977  1.00                 C  
ATOM    257  O   ILE    37      12.035  -0.793  11.198  1.00                 O  
ATOM    258  CB  ILE    37      10.538  -3.366  10.856  1.00                 C  
ATOM    259  CD1 ILE    37       8.461  -4.842  10.942  1.00                 C  
ATOM    260  CG1 ILE    37       9.901  -4.660  11.368  1.00                 C  
ATOM    261  CG2 ILE    37      10.648  -3.350   9.339  1.00                 C  
ATOM    262  N   LEU    38      13.740  -1.992  10.300  1.00                 N  
ATOM    263  CA  LEU    38      14.448  -0.836   9.732  1.00                 C  
ATOM    264  C   LEU    38      13.624  -0.251   8.587  1.00                 C  
ATOM    265  O   LEU    38      13.227  -0.996   7.699  1.00                 O  
ATOM    266  CB  LEU    38      15.842  -1.244   9.252  1.00                 C  
ATOM    267  CG  LEU    38      16.822  -1.707  10.332  1.00                 C  
ATOM    268  CD1 LEU    38      18.118  -2.201   9.707  1.00                 C  
ATOM    269  CD2 LEU    38      17.105  -0.585  11.319  1.00                 C  
ATOM    270  N   LYS    39      13.340   1.067   8.622  1.00                 N  
ATOM    271  CA  LYS    39      12.542   1.732   7.580  1.00                 C  
ATOM    272  C   LYS    39      13.459   2.503   6.618  1.00                 C  
ATOM    273  O   LYS    39      13.422   2.270   5.420  1.00                 O  
ATOM    274  CB  LYS    39      11.514   2.673   8.211  1.00                 C  
ATOM    275  CD  LYS    39       9.613   1.035   8.269  1.00                 C  
ATOM    276  CE  LYS    39       8.544   0.385   9.132  1.00                 C  
ATOM    277  CG  LYS    39      10.487   1.973   9.086  1.00                 C  
ATOM    278  NZ  LYS    39       7.701  -0.562   8.351  1.00                 N  
ATOM    279  N   PHE    40      14.266   3.440   7.130  1.00                 N  
ATOM    280  CA  PHE    40      15.203   4.187   6.279  1.00                 C  
ATOM    281  C   PHE    40      16.340   4.750   7.116  1.00                 C  
ATOM    282  O   PHE    40      16.208   4.911   8.329  1.00                 O  
ATOM    283  CB  PHE    40      14.475   5.310   5.538  1.00                 C  
ATOM    284  CG  PHE    40      15.347   6.067   4.578  1.00                 C  
ATOM    285  CZ  PHE    40      16.961   7.474   2.805  1.00                 C  
ATOM    286  CD1 PHE    40      15.639   5.548   3.328  1.00                 C  
ATOM    287  CE1 PHE    40      16.442   6.245   2.445  1.00                 C  
ATOM    288  CD2 PHE    40      15.875   7.299   4.923  1.00                 C  
ATOM    289  CE2 PHE    40      16.677   7.996   4.040  1.00                 C  
ATOM    290  N   PRO    41      17.558   4.257   6.965  1.00                 N  
ATOM    291  CA  PRO    41      18.681   4.553   7.825  1.00                 C  
ATOM    292  C   PRO    41      19.194   5.978   7.801  1.00                 C  
ATOM    293  O   PRO    41      19.934   6.415   8.686  1.00                 O  
ATOM    294  CB  PRO    41      19.784   3.615   7.330  1.00                 C  
ATOM    295  CD  PRO    41      17.924   3.313   5.853  1.00                 C  
ATOM    296  CG  PRO    41      19.426   3.336   5.908  1.00                 C  
ATOM    297  N   GLY    42      18.808   6.732   6.783  1.00                 N  
ATOM    298  CA  GLY    42      19.193   8.149   6.720  1.00                 C  
ATOM    299  C   GLY    42      18.369   9.005   7.673  1.00                 C  
ATOM    300  O   GLY    42      18.759  10.139   7.964  1.00                 O  
ATOM    301  N   GLY    43      17.241   8.547   8.193  1.00                 N  
ATOM    302  CA  GLY    43      16.427   9.302   9.124  1.00                 C  
ATOM    303  C   GLY    43      17.131   9.581  10.457  1.00                 C  
ATOM    304  O   GLY    43      17.905   8.773  10.978  1.00                 O  
ATOM    305  N   PRO    44      16.846  10.764  11.014  1.00                 N  
ATOM    306  CA  PRO    44      17.450  11.194  12.263  1.00                 C  
ATOM    307  C   PRO    44      17.154  10.275  13.431  1.00                 C  
ATOM    308  O   PRO    44      16.064   9.704  13.533  1.00                 O  
ATOM    309  CB  PRO    44      16.847  12.579  12.508  1.00                 C  
ATOM    310  CD  PRO    44      15.848  11.714  10.513  1.00                 C  
ATOM    311  CG  PRO    44      15.587  12.584  11.710  1.00                 C  
ATOM    312  N   GLU    45      18.108  10.102  14.345  1.00                 N  
ATOM    313  CA  GLU    45      17.819   9.278  15.531  1.00                 C  
ATOM    314  C   GLU    45      17.769  10.167  16.762  1.00                 C  
ATOM    315  O   GLU    45      17.393   9.725  17.851  1.00                 O  
ATOM    316  CB  GLU    45      18.872   8.179  15.690  1.00                 C  
ATOM    317  CD  GLU    45      21.056   9.208  14.945  1.00                 C  
ATOM    318  CG  GLU    45      20.241   8.688  16.113  1.00                 C  
ATOM    319  OE1 GLU    45      20.470   9.860  14.056  1.00                 O  
ATOM    320  OE2 GLU    45      22.280   8.963  14.920  1.00                 O  
ATOM    321  N   GLY    46      18.152  11.463  16.625  1.00                 N  
ATOM    322  CA  GLY    46      18.153  12.324  17.797  1.00                 C  
ATOM    323  C   GLY    46      16.770  12.708  18.309  1.00                 C  
ATOM    324  O   GLY    46      15.743  12.534  17.647  1.00                 O  
ATOM    325  N   THR    47      16.786  13.315  19.592  1.00                 N  
ATOM    326  CA  THR    47      15.519  13.726  20.209  1.00                 C  
ATOM    327  C   THR    47      14.442  13.919  19.125  1.00                 C  
ATOM    328  O   THR    47      14.756  14.221  17.975  1.00                 O  
ATOM    329  CB  THR    47      15.683  15.022  21.024  1.00                 C  
ATOM    330  OG1 THR    47      16.639  14.814  22.071  1.00                 O  
ATOM    331  CG2 THR    47      14.357  15.428  21.651  1.00                 C  
ATOM    332  N   TYR    48      13.181  13.721  19.488  1.00                 N  
ATOM    333  CA  TYR    48      12.067  13.902  18.560  1.00                 C  
ATOM    334  C   TYR    48      10.872  14.553  19.278  1.00                 C  
ATOM    335  O   TYR    48      10.664  14.328  20.461  1.00                 O  
ATOM    336  CB  TYR    48      11.657  12.562  17.947  1.00                 C  
ATOM    337  CG  TYR    48      11.106  11.572  18.949  1.00                 C  
ATOM    338  OH  TYR    48       9.577   8.860  21.705  1.00                 O  
ATOM    339  CZ  TYR    48      10.085   9.757  20.793  1.00                 C  
ATOM    340  CD1 TYR    48       9.838  11.739  19.489  1.00                 C  
ATOM    341  CE1 TYR    48       9.326  10.840  20.406  1.00                 C  
ATOM    342  CD2 TYR    48      11.857  10.475  19.350  1.00                 C  
ATOM    343  CE2 TYR    48      11.361   9.565  20.266  1.00                 C  
ATOM    344  N   THR    49      10.124  15.385  18.558  1.00                 N  
ATOM    345  CA  THR    49       8.884  16.013  19.049  1.00                 C  
ATOM    346  C   THR    49       7.695  15.539  18.141  1.00                 C  
ATOM    347  O   THR    49       6.595  16.106  18.185  1.00                 O  
ATOM    348  CB  THR    49       8.992  17.549  19.052  1.00                 C  
ATOM    349  OG1 THR    49       9.251  18.016  17.722  1.00                 O  
ATOM    350  CG2 THR    49      10.130  18.001  19.956  1.00                 C  
ATOM    351  N   LEU    50       7.961  14.538  17.290  1.00                 N  
ATOM    352  CA  LEU    50       6.961  13.995  16.378  1.00                 C  
ATOM    353  C   LEU    50       6.816  14.709  15.050  1.00                 C  
ATOM    354  O   LEU    50       6.155  14.184  14.164  1.00                 O  
ATOM    355  CB  LEU    50       5.583  13.980  17.042  1.00                 C  
ATOM    356  CG  LEU    50       5.460  13.167  18.332  1.00                 C  
ATOM    357  CD1 LEU    50       4.063  13.297  18.919  1.00                 C  
ATOM    358  CD2 LEU    50       5.794  11.704  18.080  1.00                 C  
ATOM    359  N   ASN    51       7.428  15.900  14.885  1.00                 N  
ATOM    360  CA  ASN    51       7.388  16.657  13.622  1.00                 C  
ATOM    361  C   ASN    51       8.774  16.614  12.988  1.00                 C  
ATOM    362  O   ASN    51       8.889  16.503  11.769  1.00                 O  
ATOM    363  CB  ASN    51       6.915  18.091  13.871  1.00                 C  
ATOM    364  CG  ASN    51       5.464  18.158  14.305  1.00                 C  
ATOM    365  OD1 ASN    51       4.613  17.446  13.772  1.00                 O  
ATOM    366  ND2 ASN    51       5.177  19.017  15.276  1.00                 N  
ATOM    367  N   VAL    52       9.816  16.685  13.829  1.00                 N  
ATOM    368  CA  VAL    52      11.217  16.613  13.410  1.00                 C  
ATOM    369  C   VAL    52      12.023  15.756  14.377  1.00                 C  
ATOM    370  O   VAL    52      11.568  15.456  15.475  1.00                 O  
ATOM    371  CB  VAL    52      11.845  18.015  13.298  1.00                 C  
ATOM    372  CG1 VAL    52      11.871  18.697  14.657  1.00                 C  
ATOM    373  CG2 VAL    52      13.248  17.924  12.717  1.00                 C  
ATOM    374  N   LEU    53      13.225  15.359  13.938  1.00                 N  
ATOM    375  CA  LEU    53      14.189  14.583  14.710  1.00                 C  
ATOM    376  C   LEU    53      15.502  15.355  14.682  1.00                 C  
ATOM    377  O   LEU    53      15.867  15.941  13.659  1.00                 O  
ATOM    378  CB  LEU    53      14.330  13.174  14.130  1.00                 C  
ATOM    379  CG  LEU    53      13.108  12.263  14.256  1.00                 C  
ATOM    380  CD1 LEU    53      12.114  12.539  13.138  1.00                 C  
ATOM    381  CD2 LEU    53      13.524  10.800  14.245  1.00                 C  
ATOM    382  N   ASN    54      16.167  15.405  15.829  1.00                 N  
ATOM    383  CA  ASN    54      17.449  16.097  16.011  1.00                 C  
ATOM    384  C   ASN    54      18.557  15.146  16.347  1.00                 C  
ATOM    385  O   ASN    54      18.320  14.188  17.064  1.00                 O  
ATOM    386  CB  ASN    54      17.329  17.171  17.094  1.00                 C  
ATOM    387  CG  ASN    54      16.379  18.286  16.706  1.00                 C  
ATOM    388  OD1 ASN    54      16.185  18.566  15.524  1.00                 O  
ATOM    389  ND2 ASN    54      15.783  18.928  17.705  1.00                 N  
ATOM    390  N   PHE    55      19.774  15.433  15.882  1.00                 N  
ATOM    391  CA  PHE    55      20.955  14.694  16.301  1.00                 C  
ATOM    392  C   PHE    55      22.028  15.662  16.759  1.00                 C  
ATOM    393  O   PHE    55      22.195  16.741  16.152  1.00                 O  
ATOM    394  CB  PHE    55      21.468  13.813  15.161  1.00                 C  
ATOM    395  CG  PHE    55      22.683  13.005  15.518  1.00                 C  
ATOM    396  CZ  PHE    55      24.935  11.514  16.174  1.00                 C  
ATOM    397  CD1 PHE    55      22.672  12.158  16.612  1.00                 C  
ATOM    398  CE1 PHE    55      23.790  11.415  16.941  1.00                 C  
ATOM    399  CD2 PHE    55      23.837  13.093  14.760  1.00                 C  
ATOM    400  CE2 PHE    55      24.955  12.350  15.089  1.00                 C  
ATOM    401  N   ASP    56      22.776  15.255  17.816  1.00                 N  
ATOM    402  CA  ASP    56      23.949  15.961  18.310  1.00                 C  
ATOM    403  C   ASP    56      25.136  15.262  17.694  1.00                 C  
ATOM    404  O   ASP    56      25.377  14.083  17.983  1.00                 O  
ATOM    405  CB  ASP    56      23.977  15.948  19.840  1.00                 C  
ATOM    406  CG  ASP    56      24.044  14.545  20.409  1.00                 C  
ATOM    407  OD1 ASP    56      24.059  13.581  19.615  1.00                 O  
ATOM    408  OD2 ASP    56      24.082  14.409  21.650  1.00                 O  
ATOM    409  N   LYS    57      25.099  13.940  17.595  1.00                 N  
ATOM    410  CA  LYS    57      26.218  13.143  17.078  1.00                 C  
ATOM    411  C   LYS    57      26.450  13.101  15.551  1.00                 C  
ATOM    412  O   LYS    57      27.551  12.816  15.071  1.00                 O  
ATOM    413  CB  LYS    57      26.089  11.685  17.524  1.00                 C  
ATOM    414  CD  LYS    57      26.140  10.007  19.390  1.00                 C  
ATOM    415  CE  LYS    57      26.329   9.796  20.883  1.00                 C  
ATOM    416  CG  LYS    57      26.271  11.475  19.019  1.00                 C  
ATOM    417  NZ  LYS    57      26.175   8.366  21.266  1.00                 N  
ATOM    418  N   PHE    58      25.394  13.391  14.769  1.00                 N  
ATOM    419  CA  PHE    58      25.425  13.376  13.311  1.00                 C  
ATOM    420  C   PHE    58      26.545  14.232  12.702  1.00                 C  
ATOM    421  O   PHE    58      26.808  15.374  13.089  1.00                 O  
ATOM    422  CB  PHE    58      24.087  13.851  12.742  1.00                 C  
ATOM    423  CG  PHE    58      24.021  13.821  11.241  1.00                 C  
ATOM    424  CZ  PHE    58      23.902  13.774   8.465  1.00                 C  
ATOM    425  CD1 PHE    58      23.803  12.633  10.567  1.00                 C  
ATOM    426  CE1 PHE    58      23.743  12.606   9.186  1.00                 C  
ATOM    427  CD2 PHE    58      24.179  14.982  10.505  1.00                 C  
ATOM    428  CE2 PHE    58      24.119  14.955   9.124  1.00                 C  
ATOM    429  N   ASN    59      27.207  13.624  11.715  1.00                 N  
ATOM    430  CA  ASN    59      28.303  14.265  10.999  1.00                 C  
ATOM    431  C   ASN    59      29.390  14.816  11.934  1.00                 C  
ATOM    432  O   ASN    59      29.681  16.015  11.920  1.00                 O  
ATOM    433  CB  ASN    59      27.775  15.390  10.107  1.00                 C  
ATOM    434  CG  ASN    59      28.805  15.872   9.105  1.00                 C  
ATOM    435  OD1 ASN    59      29.644  15.098   8.643  1.00                 O  
ATOM    436  ND2 ASN    59      28.745  17.154   8.765  1.00                 N  
ATOM    437  N   ALA    60      30.019  13.970  12.768  1.00                 N  
ATOM    438  CA  ALA    60      31.013  14.431  13.741  1.00                 C  
ATOM    439  C   ALA    60      30.594  15.604  14.625  1.00                 C  
ATOM    440  O   ALA    60      31.346  16.565  14.810  1.00                 O  
ATOM    441  CB  ALA    60      32.300  14.830  13.036  1.00                 C  
ATOM    442  N   ARG    61      29.385  15.552  15.190  1.00                 N  
ATOM    443  CA  ARG    61      28.877  16.602  16.074  1.00                 C  
ATOM    444  C   ARG    61      28.618  17.977  15.473  1.00                 C  
ATOM    445  O   ARG    61      28.645  19.002  16.159  1.00                 O  
ATOM    446  CB  ARG    61      29.831  16.820  17.250  1.00                 C  
ATOM    447  CD  ARG    61      28.645  15.329  18.884  1.00                 C  
ATOM    448  NE  ARG    61      28.817  14.391  19.991  1.00                 N  
ATOM    449  CG  ARG    61      29.958  15.622  18.177  1.00                 C  
ATOM    450  CZ  ARG    61      28.672  13.074  19.884  1.00                 C  
ATOM    451  NH1 ARG    61      28.848  12.299  20.945  1.00                 N  
ATOM    452  NH2 ARG    61      28.350  12.536  18.715  1.00                 N  
ATOM    453  N   TYR    62      28.358  18.014  14.152  1.00                 N  
ATOM    454  CA  TYR    62      27.842  19.260  13.560  1.00                 C  
ATOM    455  C   TYR    62      26.347  19.428  13.937  1.00                 C  
ATOM    456  O   TYR    62      25.781  20.523  13.883  1.00                 O  
ATOM    457  CB  TYR    62      28.027  19.248  12.041  1.00                 C  
ATOM    458  CG  TYR    62      29.470  19.346  11.599  1.00                 C  
ATOM    459  OH  TYR    62      33.437  19.597  10.381  1.00                 O  
ATOM    460  CZ  TYR    62      32.124  19.516  10.784  1.00                 C  
ATOM    461  CD1 TYR    62      30.179  18.210  11.232  1.00                 C  
ATOM    462  CE1 TYR    62      31.498  18.289  10.827  1.00                 C  
ATOM    463  CD2 TYR    62      30.117  20.574  11.550  1.00                 C  
ATOM    464  CE2 TYR    62      31.435  20.672  11.147  1.00                 C  
ATOM    465  N   ILE    63      25.708  18.325  14.321  1.00                 N  
ATOM    466  CA  ILE    63      24.278  18.340  14.664  1.00                 C  
ATOM    467  C   ILE    63      23.388  18.162  13.421  1.00                 C  
ATOM    468  O   ILE    63      23.906  17.874  12.339  1.00                 O  
ATOM    469  CB  ILE    63      23.886  19.639  15.392  1.00                 C  
ATOM    470  CD1 ILE    63      24.494  21.101  17.390  1.00                 C  
ATOM    471  CG1 ILE    63      24.632  19.750  16.723  1.00                 C  
ATOM    472  CG2 ILE    63      22.378  19.710  15.581  1.00                 C  
ATOM    473  N   SER    64      21.962  18.338  13.541  1.00                 N  
ATOM    474  CA  SER    64      21.237  18.091  12.278  1.00                 C  
ATOM    475  C   SER    64      19.734  18.074  12.572  1.00                 C  
ATOM    476  O   SER    64      19.320  17.569  13.633  1.00                 O  
ATOM    477  CB  SER    64      21.697  16.777  11.644  1.00                 C  
ATOM    478  OG  SER    64      20.998  16.519  10.439  1.00                 O  
ATOM    479  N   ASP    65      18.930  18.625  11.661  1.00                 N  
ATOM    480  CA  ASP    65      17.480  18.679  11.833  1.00                 C  
ATOM    481  C   ASP    65      16.837  17.889  10.688  1.00                 C  
ATOM    482  O   ASP    65      17.005  18.226   9.517  1.00                 O  
ATOM    483  CB  ASP    65      16.997  20.131  11.861  1.00                 C  
ATOM    484  CG  ASP    65      17.467  20.877  13.094  1.00                 C  
ATOM    485  OD1 ASP    65      17.816  20.214  14.093  1.00                 O  
ATOM    486  OD2 ASP    65      17.487  22.126  13.060  1.00                 O  
ATOM    487  N   LEU    66      16.098  16.839  11.046  1.00                 N  
ATOM    488  CA  LEU    66      15.426  15.986  10.082  1.00                 C  
ATOM    489  C   LEU    66      13.910  16.109  10.191  1.00                 C  
ATOM    490  O   LEU    66      13.356  15.598  11.170  1.00                 O  
ATOM    491  CB  LEU    66      15.846  14.527  10.273  1.00                 C  
ATOM    492  CG  LEU    66      17.221  14.140   9.725  1.00                 C  
ATOM    493  CD1 LEU    66      18.325  14.843  10.500  1.00                 C  
ATOM    494  CD2 LEU    66      17.415  12.632   9.778  1.00                 C  
ATOM    495  N   LYS    67      13.216  16.732   9.193  1.00                 N  
ATOM    496  CA  LYS    67      11.748  16.700   9.196  1.00                 C  
ATOM    497  C   LYS    67      11.279  15.243   9.079  1.00                 C  
ATOM    498  O   LYS    67      11.926  14.415   8.410  1.00                 O  
ATOM    499  CB  LYS    67      11.191  17.554   8.055  1.00                 C  
ATOM    500  CD  LYS    67       9.194  18.578   6.931  1.00                 C  
ATOM    501  CE  LYS    67       7.677  18.668   6.906  1.00                 C  
ATOM    502  CG  LYS    67       9.674  17.650   8.035  1.00                 C  
ATOM    503  NZ  LYS    67       7.191  19.538   5.800  1.00                 N  
ATOM    504  N   PRO    68      10.197  14.909   9.764  1.00                 N  
ATOM    505  CA  PRO    68       9.668  13.557   9.673  1.00                 C  
ATOM    506  C   PRO    68       8.695  13.470   8.516  1.00                 C  
ATOM    507  O   PRO    68       8.038  14.467   8.198  1.00                 O  
ATOM    508  CB  PRO    68       8.982  13.336  11.023  1.00                 C  
ATOM    509  CD  PRO    68       9.539  15.663  10.937  1.00                 C  
ATOM    510  CG  PRO    68       8.500  14.691  11.422  1.00                 C  
ATOM    511  N   GLN    69       8.636  12.299   7.853  1.00                 N  
ATOM    512  CA  GLN    69       7.672  12.039   6.768  1.00                 C  
ATOM    513  C   GLN    69       6.391  11.504   7.420  1.00                 C  
ATOM    514  O   GLN    69       6.452  11.024   8.558  1.00                 O  
ATOM    515  CB  GLN    69       8.259  11.055   5.754  1.00                 C  
ATOM    516  CD  GLN    69      10.031  10.579   4.018  1.00                 C  
ATOM    517  CG  GLN    69       9.479  11.579   5.015  1.00                 C  
ATOM    518  OE1 GLN    69       9.772   9.380   4.120  1.00                 O  
ATOM    519  NE2 GLN    69      10.795  11.070   3.050  1.00                 N  
ATOM    520  N   GLY    70       5.238  11.578   6.711  1.00                 N  
ATOM    521  CA  GLY    70       3.920  11.156   7.204  1.00                 C  
ATOM    522  C   GLY    70       3.904   9.696   7.677  1.00                 C  
ATOM    523  O   GLY    70       3.162   9.367   8.604  1.00                 O  
ATOM    524  N   VAL    71       4.702   8.817   7.028  1.00                 N  
ATOM    525  CA  VAL    71       4.785   7.391   7.379  1.00                 C  
ATOM    526  C   VAL    71       5.737   7.162   8.569  1.00                 C  
ATOM    527  O   VAL    71       5.988   6.014   8.938  1.00                 O  
ATOM    528  CB  VAL    71       5.241   6.540   6.179  1.00                 C  
ATOM    529  CG1 VAL    71       4.270   6.692   5.018  1.00                 C  
ATOM    530  CG2 VAL    71       6.649   6.929   5.755  1.00                 C  
ATOM    531  N   ARG    72       6.283   8.244   9.127  1.00                 N  
ATOM    532  CA  ARG    72       7.199   8.171  10.264  1.00                 C  
ATOM    533  C   ARG    72       8.664   8.000   9.919  1.00                 C  
ATOM    534  O   ARG    72       9.501   8.010  10.823  1.00                 O  
ATOM    535  CB  ARG    72       6.808   7.021  11.194  1.00                 C  
ATOM    536  CD  ARG    72       4.376   7.590  11.442  1.00                 C  
ATOM    537  NE  ARG    72       3.265   7.786  12.371  1.00                 N  
ATOM    538  CG  ARG    72       5.692   7.363  12.168  1.00                 C  
ATOM    539  CZ  ARG    72       2.041   8.151  12.005  1.00                 C  
ATOM    540  NH1 ARG    72       1.093   8.305  12.920  1.00                 N  
ATOM    541  NH2 ARG    72       1.767   8.362  10.725  1.00                 N  
ATOM    542  N   HIS    73       8.994   7.851   8.613  1.00                 N  
ATOM    543  CA  HIS    73      10.385   7.720   8.159  1.00                 C  
ATOM    544  C   HIS    73      11.057   9.113   8.170  1.00                 C  
ATOM    545  O   HIS    73      10.381  10.142   8.265  1.00                 O  
ATOM    546  CB  HIS    73      10.437   7.094   6.764  1.00                 C  
ATOM    547  CG  HIS    73       9.959   5.676   6.719  1.00                 C  
ATOM    548  ND1 HIS    73       9.830   4.971   5.543  1.00                 N  
ATOM    549  CE1 HIS    73       9.383   3.733   5.821  1.00                 C  
ATOM    550  CD2 HIS    73       9.531   4.693   7.705  1.00                 C  
ATOM    551  NE2 HIS    73       9.202   3.560   7.116  1.00                 N  
ATOM    552  N   ILE    74      12.378   9.141   8.031  1.00                 N  
ATOM    553  CA  ILE    74      13.113  10.392   8.026  1.00                 C  
ATOM    554  C   ILE    74      13.312  10.987   6.652  1.00                 C  
ATOM    555  O   ILE    74      13.771  10.311   5.726  1.00                 O  
ATOM    556  CB  ILE    74      14.496  10.237   8.686  1.00                 C  
ATOM    557  CD1 ILE    74      13.919   8.521  10.480  1.00                 C  
ATOM    558  CG1 ILE    74      14.344   9.941  10.179  1.00                 C  
ATOM    559  CG2 ILE    74      15.347  11.472   8.436  1.00                 C  
ATOM    560  N   ASN    75      13.038  12.285   6.543  1.00                 N  
ATOM    561  CA  ASN    75      13.405  13.042   5.355  1.00                 C  
ATOM    562  C   ASN    75      14.913  13.350   5.537  1.00                 C  
ATOM    563  O   ASN    75      15.397  13.266   6.676  1.00                 O  
ATOM    564  CB  ASN    75      12.526  14.287   5.220  1.00                 C  
ATOM    565  CG  ASN    75      12.593  14.901   3.836  1.00                 C  
ATOM    566  OD1 ASN    75      12.592  14.190   2.830  1.00                 O  
ATOM    567  ND2 ASN    75      12.653  16.226   3.779  1.00                 N  
ATOM    568  N   SER    76      15.698  13.685   4.492  1.00                 N  
ATOM    569  CA  SER    76      17.128  13.975   4.743  1.00                 C  
ATOM    570  C   SER    76      17.327  15.159   5.716  1.00                 C  
ATOM    571  O   SER    76      16.371  15.911   5.998  1.00                 O  
ATOM    572  CB  SER    76      17.854  14.271   3.429  1.00                 C  
ATOM    573  OG  SER    76      17.349  15.447   2.821  1.00                 O  
ATOM    574  N   HIS    77      40.241  23.318  27.207  1.00                 N  
ATOM    575  CA  HIS    77      40.760  21.937  27.147  1.00                 C  
ATOM    576  C   HIS    77      41.306  21.695  25.732  1.00                 C  
ATOM    577  O   HIS    77      40.521  21.658  24.783  1.00                 O  
ATOM    578  CB  HIS    77      39.661  20.936  27.509  1.00                 C  
ATOM    579  CG  HIS    77      40.145  19.524  27.624  1.00                 C  
ATOM    580  ND1 HIS    77      40.529  18.777  26.531  1.00                 N  
ATOM    581  CE1 HIS    77      40.912  17.556  26.948  1.00                 C  
ATOM    582  CD2 HIS    77      40.355  18.583  28.716  1.00                 C  
ATOM    583  NE2 HIS    77      40.810  17.434  28.257  1.00                 N  
ATOM    584  N   THR    78      42.647  21.591  25.581  1.00                 N  
ATOM    585  CA  THR    78      43.300  21.417  24.272  1.00                 C  
ATOM    586  C   THR    78      42.948  20.087  23.592  1.00                 C  
ATOM    587  O   THR    78      43.035  19.996  22.377  1.00                 O  
ATOM    588  CB  THR    78      44.833  21.506  24.390  1.00                 C  
ATOM    589  OG1 THR    78      45.306  20.494  25.288  1.00                 O  
ATOM    590  CG2 THR    78      45.248  22.867  24.928  1.00                 C  
ATOM    591  N   GLN    79      42.599  19.052  24.360  1.00                 N  
ATOM    592  CA  GLN    79      42.277  17.760  23.758  1.00                 C  
ATOM    593  C   GLN    79      40.790  17.667  23.515  1.00                 C  
ATOM    594  O   GLN    79      40.378  17.343  22.406  1.00                 O  
ATOM    595  CB  GLN    79      42.754  16.617  24.656  1.00                 C  
ATOM    596  CD  GLN    79      44.964  16.252  23.489  1.00                 C  
ATOM    597  CG  GLN    79      44.264  16.533  24.805  1.00                 C  
ATOM    598  OE1 GLN    79      44.652  15.278  22.804  1.00                 O  
ATOM    599  NE2 GLN    79      45.915  17.107  23.132  1.00                 N  
ATOM    600  N   PHE    80      39.978  17.931  24.553  1.00                 N  
ATOM    601  CA  PHE    80      38.540  17.754  24.456  1.00                 C  
ATOM    602  C   PHE    80      37.784  18.933  23.845  1.00                 C  
ATOM    603  O   PHE    80      36.677  18.718  23.375  1.00                 O  
ATOM    604  CB  PHE    80      37.940  17.473  25.835  1.00                 C  
ATOM    605  CG  PHE    80      38.292  16.120  26.385  1.00                 C  
ATOM    606  CZ  PHE    80      38.939  13.619  27.409  1.00                 C  
ATOM    607  CD1 PHE    80      38.790  15.129  25.558  1.00                 C  
ATOM    608  CE1 PHE    80      39.113  13.884  26.063  1.00                 C  
ATOM    609  CD2 PHE    80      38.124  15.839  27.729  1.00                 C  
ATOM    610  CE2 PHE    80      38.447  14.594  28.235  1.00                 C  
ATOM    611  N   SER    81      38.319  20.155  23.862  1.00                 N  
ATOM    612  CA  SER    81      37.570  21.300  23.304  1.00                 C  
ATOM    613  C   SER    81      38.313  21.931  22.086  1.00                 C  
ATOM    614  O   SER    81      38.103  23.108  21.771  1.00                 O  
ATOM    615  CB  SER    81      37.338  22.364  24.379  1.00                 C  
ATOM    616  OG  SER    81      38.567  22.830  24.909  1.00                 O  
ATOM    617  N   ASN    82      39.136  21.116  21.384  1.00                 N  
ATOM    618  CA  ASN    82      39.969  21.540  20.245  1.00                 C  
ATOM    619  C   ASN    82      39.128  21.923  19.026  1.00                 C  
ATOM    620  O   ASN    82      39.476  22.885  18.339  1.00                 O  
ATOM    621  CB  ASN    82      40.965  20.440  19.871  1.00                 C  
ATOM    622  CG  ASN    82      41.960  20.889  18.819  1.00                 C  
ATOM    623  OD1 ASN    82      42.754  21.800  19.050  1.00                 O  
ATOM    624  ND2 ASN    82      41.919  20.248  17.656  1.00                 N  
ATOM    625  N   ASP    83      38.029  21.180  18.767  1.00                 N  
ATOM    626  CA  ASP    83      37.107  21.419  17.639  1.00                 C  
ATOM    627  C   ASP    83      35.689  21.446  18.187  1.00                 C  
ATOM    628  O   ASP    83      35.487  20.922  19.284  1.00                 O  
ATOM    629  CB  ASP    83      37.280  20.340  16.568  1.00                 C  
ATOM    630  CG  ASP    83      38.638  20.396  15.898  1.00                 C  
ATOM    631  OD1 ASP    83      39.032  21.492  15.445  1.00                 O  
ATOM    632  OD2 ASP    83      39.309  19.345  15.825  1.00                 O  
ATOM    633  N   VAL    84      34.694  22.039  17.462  1.00                 N  
ATOM    634  CA  VAL    84      33.316  22.059  17.989  1.00                 C  
ATOM    635  C   VAL    84      32.745  20.657  18.262  1.00                 C  
ATOM    636  O   VAL    84      33.029  19.702  17.526  1.00                 O  
ATOM    637  CB  VAL    84      32.358  22.799  17.037  1.00                 C  
ATOM    638  CG1 VAL    84      32.776  24.253  16.885  1.00                 C  
ATOM    639  CG2 VAL    84      32.316  22.108  15.682  1.00                 C  
ATOM    640  N   GLU    85      32.003  20.524  19.355  1.00                 N  
ATOM    641  CA  GLU    85      31.336  19.273  19.687  1.00                 C  
ATOM    642  C   GLU    85      29.920  19.595  20.167  1.00                 C  
ATOM    643  O   GLU    85      29.796  20.419  21.054  1.00                 O  
ATOM    644  CB  GLU    85      32.129  18.508  20.749  1.00                 C  
ATOM    645  CD  GLU    85      34.266  17.314  21.370  1.00                 C  
ATOM    646  CG  GLU    85      33.513  18.072  20.295  1.00                 C  
ATOM    647  OE1 GLU    85      33.615  16.809  22.309  1.00                 O  
ATOM    648  OE2 GLU    85      35.508  17.224  21.274  1.00                 O  
ATOM    649  N   PRO    86      28.866  19.008  19.573  1.00                 N  
ATOM    650  CA  PRO    86      27.489  19.183  20.084  1.00                 C  
ATOM    651  C   PRO    86      27.156  17.867  20.816  1.00                 C  
ATOM    652  O   PRO    86      27.312  16.810  20.232  1.00                 O  
ATOM    653  CB  PRO    86      26.654  19.421  18.824  1.00                 C  
ATOM    654  CD  PRO    86      28.921  19.194  18.091  1.00                 C  
ATOM    655  CG  PRO    86      27.634  19.919  17.815  1.00                 C  
ATOM    656  N   GLU    87      26.769  17.910  22.097  1.00                 N  
ATOM    657  CA  GLU    87      26.578  16.664  22.849  1.00                 C  
ATOM    658  C   GLU    87      25.137  16.336  23.238  1.00                 C  
ATOM    659  O   GLU    87      24.877  15.214  23.689  1.00                 O  
ATOM    660  CB  GLU    87      27.409  16.681  24.134  1.00                 C  
ATOM    661  CD  GLU    87      29.471  15.564  23.194  1.00                 C  
ATOM    662  CG  GLU    87      28.908  16.781  23.902  1.00                 C  
ATOM    663  OE1 GLU    87      28.977  14.446  23.452  1.00                 O  
ATOM    664  OE2 GLU    87      30.405  15.729  22.382  1.00                 O  
ATOM    665  N   TYR    88      24.209  17.277  23.045  1.00                 N  
ATOM    666  CA  TYR    88      22.826  17.093  23.444  1.00                 C  
ATOM    667  C   TYR    88      21.998  18.052  22.652  1.00                 C  
ATOM    668  O   TYR    88      22.436  19.176  22.413  1.00                 O  
ATOM    669  CB  TYR    88      22.670  17.309  24.951  1.00                 C  
ATOM    670  CG  TYR    88      21.264  17.084  25.459  1.00                 C  
ATOM    671  OH  TYR    88      17.401  16.451  26.863  1.00                 O  
ATOM    672  CZ  TYR    88      18.679  16.662  26.398  1.00                 C  
ATOM    673  CD1 TYR    88      20.922  15.905  26.108  1.00                 C  
ATOM    674  CE1 TYR    88      19.640  15.691  26.577  1.00                 C  
ATOM    675  CD2 TYR    88      20.282  18.052  25.288  1.00                 C  
ATOM    676  CE2 TYR    88      18.994  17.855  25.749  1.00                 C  
ATOM    677  N   ILE    89      20.807  17.620  22.244  1.00                 N  
ATOM    678  CA  ILE    89      19.827  18.408  21.468  1.00                 C  
ATOM    679  C   ILE    89      18.459  18.082  22.068  1.00                 C  
ATOM    680  O   ILE    89      18.015  16.952  21.947  1.00                 O  
ATOM    681  CB  ILE    89      19.908  18.086  19.964  1.00                 C  
ATOM    682  CD1 ILE    89      19.199  18.970  17.681  1.00                 C  
ATOM    683  CG1 ILE    89      18.956  18.987  19.174  1.00                 C  
ATOM    684  CG2 ILE    89      19.628  16.612  19.719  1.00                 C  
ATOM    685  N   ALA    90      17.864  19.017  22.820  1.00                 N  
ATOM    686  CA  ALA    90      16.625  18.794  23.576  1.00                 C  
ATOM    687  C   ALA    90      15.563  19.812  23.210  1.00                 C  
ATOM    688  O   ALA    90      15.874  20.983  23.033  1.00                 O  
ATOM    689  CB  ALA    90      16.900  18.844  25.071  1.00                 C  
ATOM    690  N   LEU    91      14.309  19.387  23.255  1.00                 N  
ATOM    691  CA  LEU    91      13.165  20.246  23.062  1.00                 C  
ATOM    692  C   LEU    91      12.756  20.866  24.408  1.00                 C  
ATOM    693  O   LEU    91      12.716  20.165  25.419  1.00                 O  
ATOM    694  CB  LEU    91      12.004  19.462  22.446  1.00                 C  
ATOM    695  CG  LEU    91      10.720  20.250  22.181  1.00                 C  
ATOM    696  CD1 LEU    91      10.949  21.311  21.116  1.00                 C  
ATOM    697  CD2 LEU    91       9.593  19.317  21.764  1.00                 C  
ATOM    698  N   ASN    92      12.450  22.170  24.433  1.00                 N  
ATOM    699  CA  ASN    92      11.969  22.794  25.667  1.00                 C  
ATOM    700  C   ASN    92      10.567  22.229  25.998  1.00                 C  
ATOM    701  O   ASN    92       9.834  21.895  25.055  1.00                 O  
ATOM    702  CB  ASN    92      11.951  24.317  25.525  1.00                 C  
ATOM    703  CG  ASN    92      11.719  25.023  26.847  1.00                 C  
ATOM    704  OD1 ASN    92      10.632  24.945  27.420  1.00                 O  
ATOM    705  ND2 ASN    92      12.742  25.714  27.335  1.00                 N  
ATOM    706  N   SER    93      10.177  22.091  27.295  1.00                 N  
ATOM    707  CA  SER    93       8.865  21.488  27.617  1.00                 C  
ATOM    708  C   SER    93       7.648  22.317  27.210  1.00                 C  
ATOM    709  O   SER    93       6.553  21.773  27.138  1.00                 O  
ATOM    710  CB  SER    93       8.758  21.207  29.117  1.00                 C  
ATOM    711  OG  SER    93       9.692  20.220  29.519  1.00                 O  
ATOM    712  N   ASP    94       7.819  23.607  26.931  1.00                 N  
ATOM    713  CA  ASP    94       6.706  24.463  26.484  1.00                 C  
ATOM    714  C   ASP    94       6.499  24.341  24.945  1.00                 C  
ATOM    715  O   ASP    94       5.695  25.081  24.384  1.00                 O  
ATOM    716  CB  ASP    94       6.963  25.921  26.870  1.00                 C  
ATOM    717  CG  ASP    94       8.163  26.510  26.156  1.00                 C  
ATOM    718  OD1 ASP    94       8.768  25.800  25.325  1.00                 O  
ATOM    719  OD2 ASP    94       8.500  27.682  26.427  1.00                 O  
ATOM    720  N   GLN    95       7.281  23.464  24.292  1.00                 N  
ATOM    721  CA  GLN    95       7.233  23.190  22.856  1.00                 C  
ATOM    722  C   GLN    95       7.596  24.344  21.937  1.00                 C  
ATOM    723  O   GLN    95       7.163  24.372  20.772  1.00                 O  
ATOM    724  CB  GLN    95       5.839  22.709  22.449  1.00                 C  
ATOM    725  CD  GLN    95       6.242  20.224  22.656  1.00                 C  
ATOM    726  CG  GLN    95       5.413  21.409  23.111  1.00                 C  
ATOM    727  OE1 GLN    95       6.252  19.878  21.474  1.00                 O  
ATOM    728  NE2 GLN    95       6.942  19.597  23.594  1.00                 N  
ATOM    729  N   SER    96       8.422  25.293  22.419  1.00                 N  
ATOM    730  CA  SER    96       8.719  26.489  21.626  1.00                 C  
ATOM    731  C   SER    96      10.191  26.664  21.297  1.00                 C  
ATOM    732  O   SER    96      10.535  27.444  20.389  1.00                 O  
ATOM    733  CB  SER    96       8.231  27.746  22.349  1.00                 C  
ATOM    734  OG  SER    96       8.915  27.926  23.577  1.00                 O  
ATOM    735  N   ILE    97      11.073  25.938  22.018  1.00                 N  
ATOM    736  CA  ILE    97      12.510  26.094  21.808  1.00                 C  
ATOM    737  C   ILE    97      13.226  24.768  21.753  1.00                 C  
ATOM    738  O   ILE    97      12.677  23.728  22.127  1.00                 O  
ATOM    739  CB  ILE    97      13.149  26.970  22.902  1.00                 C  
ATOM    740  CD1 ILE    97      15.201  28.405  23.378  1.00                 C  
ATOM    741  CG1 ILE    97      14.602  27.291  22.548  1.00                 C  
ATOM    742  CG2 ILE    97      13.032  26.295  24.260  1.00                 C  
ATOM    743  N   ALA    98      14.466  24.826  21.276  1.00                 N  
ATOM    744  CA  ALA    98      15.413  23.723  21.239  1.00                 C  
ATOM    745  C   ALA    98      16.680  24.229  21.922  1.00                 C  
ATOM    746  O   ALA    98      17.128  25.347  21.636  1.00                 O  
ATOM    747  CB  ALA    98      15.655  23.280  19.804  1.00                 C  
ATOM    748  N   TYR    99      17.268  23.410  22.801  1.00                 N  
ATOM    749  CA  TYR    99      18.547  23.738  23.428  1.00                 C  
ATOM    750  C   TYR    99      19.535  22.680  23.015  1.00                 C  
ATOM    751  O   TYR    99      19.154  21.509  22.873  1.00                 O  
ATOM    752  CB  TYR    99      18.393  23.819  24.948  1.00                 C  
ATOM    753  CG  TYR    99      17.481  24.931  25.413  1.00                 C  
ATOM    754  OH  TYR    99      14.959  27.981  26.691  1.00                 O  
ATOM    755  CZ  TYR    99      15.795  26.973  26.269  1.00                 C  
ATOM    756  CD1 TYR    99      16.110  24.732  25.512  1.00                 C  
ATOM    757  CE1 TYR    99      15.269  25.743  25.937  1.00                 C  
ATOM    758  CD2 TYR    99      17.994  26.177  25.752  1.00                 C  
ATOM    759  CE2 TYR    99      17.168  27.199  26.178  1.00                 C  
ATOM    760  N   ILE   100      20.794  23.100  22.777  1.00                 N  
ATOM    761  CA  ILE   100      21.886  22.212  22.387  1.00                 C  
ATOM    762  C   ILE   100      23.136  22.539  23.201  1.00                 C  
ATOM    763  O   ILE   100      23.437  23.714  23.443  1.00                 O  
ATOM    764  CB  ILE   100      22.182  22.310  20.879  1.00                 C  
ATOM    765  CD1 ILE   100      21.077  22.188  18.585  1.00                 C  
ATOM    766  CG1 ILE   100      20.950  21.908  20.066  1.00                 C  
ATOM    767  CG2 ILE   100      23.398  21.470  20.519  1.00                 C  
ATOM    768  N   GLY   101      23.852  21.505  23.665  1.00                 N  
ATOM    769  CA  GLY   101      25.048  21.768  24.450  1.00                 C  
ATOM    770  C   GLY   101      26.226  21.962  23.497  1.00                 C  
ATOM    771  O   GLY   101      26.613  21.031  22.789  1.00                 O  
ATOM    772  N   LEU   102      26.791  23.194  23.495  1.00                 N  
ATOM    773  CA  LEU   102      27.967  23.574  22.722  1.00                 C  
ATOM    774  C   LEU   102      29.178  23.258  23.608  1.00                 C  
ATOM    775  O   LEU   102      29.748  24.148  24.235  1.00                 O  
ATOM    776  CB  LEU   102      27.893  25.050  22.325  1.00                 C  
ATOM    777  CG  LEU   102      26.690  25.464  21.476  1.00                 C  
ATOM    778  CD1 LEU   102      26.702  26.964  21.223  1.00                 C  
ATOM    779  CD2 LEU   102      26.674  24.705  20.159  1.00                 C  
ATOM    780  N   GLN   103      29.502  21.961  23.697  1.00                 N  
ATOM    781  CA  GLN   103      30.492  21.334  24.570  1.00                 C  
ATOM    782  C   GLN   103      31.871  22.030  24.579  1.00                 C  
ATOM    783  O   GLN   103      32.478  22.153  25.644  1.00                 O  
ATOM    784  CB  GLN   103      30.698  19.869  24.181  1.00                 C  
ATOM    785  CD  GLN   103      33.064  19.266  24.829  1.00                 C  
ATOM    786  CG  GLN   103      31.590  19.092  25.136  1.00                 C  
ATOM    787  OE1 GLN   103      33.451  19.432  23.672  1.00                 O  
ATOM    788  NE2 GLN   103      33.892  19.228  25.866  1.00                 N  
ATOM    789  N   GLU   104      32.380  22.428  23.402  1.00                 N  
ATOM    790  CA  GLU   104      33.702  23.025  23.270  1.00                 C  
ATOM    791  C   GLU   104      33.698  24.538  23.453  1.00                 C  
ATOM    792  O   GLU   104      34.771  25.154  23.447  1.00                 O  
ATOM    793  CB  GLU   104      34.307  22.691  21.905  1.00                 C  
ATOM    794  CD  GLU   104      32.390  22.706  20.260  1.00                 C  
ATOM    795  CG  GLU   104      33.644  23.409  20.740  1.00                 C  
ATOM    796  OE1 GLU   104      31.910  21.797  20.969  1.00                 O  
ATOM    797  OE2 GLU   104      31.888  23.063  19.174  1.00                 O  
ATOM    798  N   ASN   105      32.525  25.144  23.631  1.00                 N  
ATOM    799  CA  ASN   105      32.433  26.607  23.816  1.00                 C  
ATOM    800  C   ASN   105      31.787  26.960  25.158  1.00                 C  
ATOM    801  O   ASN   105      31.471  28.128  25.388  1.00                 O  
ATOM    802  CB  ASN   105      31.655  27.245  22.663  1.00                 C  
ATOM    803  CG  ASN   105      32.397  27.162  21.344  1.00                 C  
ATOM    804  OD1 ASN   105      33.356  27.899  21.112  1.00                 O  
ATOM    805  ND2 ASN   105      31.955  26.262  20.473  1.00                 N  
ATOM    806  N   ASN   106      31.598  25.953  26.039  1.00                 N  
ATOM    807  CA  ASN   106      31.072  26.112  27.403  1.00                 C  
ATOM    808  C   ASN   106      29.818  27.004  27.428  1.00                 C  
ATOM    809  O   ASN   106      29.781  28.031  28.107  1.00                 O  
ATOM    810  CB  ASN   106      32.148  26.682  28.329  1.00                 C  
ATOM    811  CG  ASN   106      33.335  25.752  28.485  1.00                 C  
ATOM    812  OD1 ASN   106      33.174  24.535  28.580  1.00                 O  
ATOM    813  ND2 ASN   106      34.534  26.323  28.511  1.00                 N  
ATOM    814  N   ALA   107      28.822  26.639  26.623  1.00                 N  
ATOM    815  CA  ALA   107      27.585  27.400  26.530  1.00                 C  
ATOM    816  C   ALA   107      26.445  26.498  26.042  1.00                 C  
ATOM    817  O   ALA   107      26.668  25.359  25.597  1.00                 O  
ATOM    818  CB  ALA   107      27.763  28.590  25.600  1.00                 C  
ATOM    819  N   ILE   108      25.223  27.017  26.144  1.00                 N  
ATOM    820  CA  ILE   108      24.043  26.310  25.687  1.00                 C  
ATOM    821  C   ILE   108      23.449  27.130  24.580  1.00                 C  
ATOM    822  O   ILE   108      23.170  28.314  24.775  1.00                 O  
ATOM    823  CB  ILE   108      23.046  26.074  26.837  1.00                 C  
ATOM    824  CD1 ILE   108      22.862  25.144  29.203  1.00                 C  
ATOM    825  CG1 ILE   108      23.697  25.245  27.946  1.00                 C  
ATOM    826  CG2 ILE   108      21.775  25.422  26.314  1.00                 C  
ATOM    827  N   ALA   109      23.278  26.510  23.412  1.00                 N  
ATOM    828  CA  ALA   109      22.687  27.165  22.256  1.00                 C  
ATOM    829  C   ALA   109      21.183  27.086  22.331  1.00                 C  
ATOM    830  O   ALA   109      20.642  26.068  22.747  1.00                 O  
ATOM    831  CB  ALA   109      23.196  26.532  20.970  1.00                 C  
ATOM    832  N   ILE   110      20.526  28.159  21.887  1.00                 N  
ATOM    833  CA  ILE   110      19.082  28.249  21.829  1.00                 C  
ATOM    834  C   ILE   110      18.601  28.440  20.378  1.00                 C  
ATOM    835  O   ILE   110      19.150  29.264  19.630  1.00                 O  
ATOM    836  CB  ILE   110      18.552  29.393  22.713  1.00                 C  
ATOM    837  CD1 ILE   110      18.512  31.932  22.940  1.00                 C  
ATOM    838  CG1 ILE   110      19.133  30.733  22.257  1.00                 C  
ATOM    839  CG2 ILE   110      18.850  29.115  24.179  1.00                 C  
ATOM    840  N   VAL   111      17.552  27.676  20.014  1.00                 N  
ATOM    841  CA  VAL   111      16.878  27.722  18.726  1.00                 C  
ATOM    842  C   VAL   111      15.392  27.994  18.968  1.00                 C  
ATOM    843  O   VAL   111      14.794  27.376  19.851  1.00                 O  
ATOM    844  CB  VAL   111      17.085  26.418  17.934  1.00                 C  
ATOM    845  CG1 VAL   111      16.329  26.470  16.615  1.00                 C  
ATOM    846  CG2 VAL   111      18.566  26.170  17.693  1.00                 C  
ATOM    847  N   ASP   112      14.816  28.955  18.224  1.00                 N  
ATOM    848  CA  ASP   112      13.411  29.303  18.338  1.00                 C  
ATOM    849  C   ASP   112      12.634  28.481  17.297  1.00                 C  
ATOM    850  O   ASP   112      12.910  28.583  16.111  1.00                 O  
ATOM    851  CB  ASP   112      13.213  30.807  18.136  1.00                 C  
ATOM    852  CG  ASP   112      11.770  31.234  18.318  1.00                 C  
ATOM    853  OD1 ASP   112      10.898  30.348  18.436  1.00                 O  
ATOM    854  OD2 ASP   112      11.511  32.456  18.342  1.00                 O  
ATOM    855  N   LEU   113      11.775  27.559  17.717  1.00                 N  
ATOM    856  CA  LEU   113      11.072  26.822  16.645  1.00                 C  
ATOM    857  C   LEU   113       9.963  27.642  16.034  1.00                 C  
ATOM    858  O   LEU   113       9.088  28.146  16.743  1.00                 O  
ATOM    859  CB  LEU   113      10.504  25.507  17.182  1.00                 C  
ATOM    860  CG  LEU   113       9.767  24.624  16.173  1.00                 C  
ATOM    861  CD1 LEU   113      10.723  24.115  15.105  1.00                 C  
ATOM    862  CD2 LEU   113       9.089  23.457  16.874  1.00                 C  
ATOM    863  N   ARG   114       9.947  27.811  14.721  1.00                 N  
ATOM    864  CA  ARG   114       8.814  28.414  14.005  1.00                 C  
ATOM    865  C   ARG   114       8.089  27.177  13.446  1.00                 C  
ATOM    866  O   ARG   114       8.408  26.700  12.353  1.00                 O  
ATOM    867  CB  ARG   114       9.313  29.397  12.944  1.00                 C  
ATOM    868  CD  ARG   114       8.768  31.120  11.202  1.00                 C  
ATOM    869  NE  ARG   114       7.714  31.798  10.450  1.00                 N  
ATOM    870  CG  ARG   114       8.203  30.112  12.190  1.00                 C  
ATOM    871  CZ  ARG   114       7.938  32.678   9.479  1.00                 C  
ATOM    872  NH1 ARG   114       6.917  33.244   8.850  1.00                 N  
ATOM    873  NH2 ARG   114       9.181  32.989   9.140  1.00                 N  
ATOM    874  N   THR   115       7.106  26.630  14.169  1.00                 N  
ATOM    875  CA  THR   115       6.508  25.345  13.830  1.00                 C  
ATOM    876  C   THR   115       5.937  25.161  12.444  1.00                 C  
ATOM    877  O   THR   115       5.876  24.039  11.933  1.00                 O  
ATOM    878  CB  THR   115       5.360  24.985  14.792  1.00                 C  
ATOM    879  OG1 THR   115       4.351  26.001  14.737  1.00                 O  
ATOM    880  CG2 THR   115       5.873  24.886  16.220  1.00                 C  
ATOM    881  N   GLU   116       5.501  26.229  11.786  1.00                 N  
ATOM    882  CA  GLU   116       4.951  26.072  10.436  1.00                 C  
ATOM    883  C   GLU   116       5.960  25.657   9.400  1.00                 C  
ATOM    884  O   GLU   116       5.572  25.337   8.273  1.00                 O  
ATOM    885  CB  GLU   116       4.292  27.372   9.971  1.00                 C  
ATOM    886  CD  GLU   116       4.576  29.797   9.323  1.00                 C  
ATOM    887  CG  GLU   116       5.270  28.507   9.715  1.00                 C  
ATOM    888  OE1 GLU   116       3.458  29.725   8.770  1.00                 O  
ATOM    889  OE2 GLU   116       5.151  30.878   9.567  1.00                 O  
ATOM    890  N   THR   117       7.275  25.628   9.674  1.00                 N  
ATOM    891  CA  THR   117       8.273  25.203   8.731  1.00                 C  
ATOM    892  C   THR   117       9.029  23.942   9.173  1.00                 C  
ATOM    893  O   THR   117       9.868  23.410   8.441  1.00                 O  
ATOM    894  CB  THR   117       9.307  26.313   8.464  1.00                 C  
ATOM    895  OG1 THR   117       9.953  26.673   9.692  1.00                 O  
ATOM    896  CG2 THR   117       8.627  27.547   7.892  1.00                 C  
ATOM    897  N   ILE   118       8.748  23.447  10.368  1.00                 N  
ATOM    898  CA  ILE   118       9.380  22.256  10.884  1.00                 C  
ATOM    899  C   ILE   118      10.828  22.436  11.311  1.00                 C  
ATOM    900  O   ILE   118      11.456  21.540  11.881  1.00                 O  
ATOM    901  CB  ILE   118       9.331  21.104   9.863  1.00                 C  
ATOM    902  CD1 ILE   118       7.092  20.268  10.750  1.00                 C  
ATOM    903  CG1 ILE   118       7.881  20.734   9.546  1.00                 C  
ATOM    904  CG2 ILE   118      10.123  19.908  10.371  1.00                 C  
ATOM    905  N   VAL   119      11.383  23.626  11.032  1.00                 N  
ATOM    906  CA  VAL   119      12.770  23.952  11.345  1.00                 C  
ATOM    907  C   VAL   119      12.847  25.049  12.416  1.00                 C  
ATOM    908  O   VAL   119      11.847  25.661  12.801  1.00                 O  
ATOM    909  CB  VAL   119      13.544  24.392  10.088  1.00                 C  
ATOM    910  CG1 VAL   119      13.567  23.274   9.058  1.00                 C  
ATOM    911  CG2 VAL   119      12.929  25.652   9.499  1.00                 C  
ATOM    912  N   ASP   120      14.143  25.258  12.910  1.00                 N  
ATOM    913  CA  ASP   120      14.121  26.397  13.833  1.00                 C  
ATOM    914  C   ASP   120      15.021  27.542  13.404  1.00                 C  
ATOM    915  O   ASP   120      15.873  27.378  12.533  1.00                 O  
ATOM    916  CB  ASP   120      14.525  25.954  15.241  1.00                 C  
ATOM    917  CG  ASP   120      13.514  25.015  15.869  1.00                 C  
ATOM    918  OD1 ASP   120      12.347  25.014  15.423  1.00                 O  
ATOM    919  OD2 ASP   120      13.889  24.280  16.807  1.00                 O  
ATOM    920  N   ILE   121      14.845  28.694  14.065  1.00                 N  
ATOM    921  CA  ILE   121      15.632  29.908  13.894  1.00                 C  
ATOM    922  C   ILE   121      16.703  29.941  14.992  1.00                 C  
ATOM    923  O   ILE   121      16.374  29.835  16.179  1.00                 O  
ATOM    924  CB  ILE   121      14.745  31.166  13.933  1.00                 C  
ATOM    925  CD1 ILE   121      12.653  32.196  12.902  1.00                 C  
ATOM    926  CG1 ILE   121      13.729  31.139  12.789  1.00                 C  
ATOM    927  CG2 ILE   121      15.601  32.423  13.902  1.00                 C  
ATOM    928  N   LYS   122      17.977  30.108  14.610  1.00                 N  
ATOM    929  CA  LYS   122      19.056  30.176  15.599  1.00                 C  
ATOM    930  C   LYS   122      19.039  31.514  16.316  1.00                 C  
ATOM    931  O   LYS   122      19.040  32.565  15.669  1.00                 O  
ATOM    932  CB  LYS   122      20.412  29.948  14.929  1.00                 C  
ATOM    933  CD  LYS   122      21.626  28.723  16.752  1.00                 C  
ATOM    934  CE  LYS   122      22.831  28.726  17.679  1.00                 C  
ATOM    935  CG  LYS   122      21.591  29.973  15.888  1.00                 C  
ATOM    936  NZ  LYS   122      22.726  29.785  18.722  1.00                 N  
ATOM    937  N   GLY   123      18.995  31.482  17.661  1.00                 N  
ATOM    938  CA  GLY   123      19.026  32.702  18.475  1.00                 C  
ATOM    939  C   GLY   123      20.407  33.362  18.378  1.00                 C  
ATOM    940  O   GLY   123      21.413  32.671  18.155  1.00                 O  
ATOM    941  N   LEU   124      20.450  34.698  18.504  1.00                 N  
ATOM    942  CA  LEU   124      21.706  35.455  18.422  1.00                 C  
ATOM    943  C   LEU   124      22.542  35.301  19.705  1.00                 C  
ATOM    944  O   LEU   124      23.762  35.474  19.654  1.00                 O  
ATOM    945  CB  LEU   124      21.423  36.936  18.160  1.00                 C  
ATOM    946  CG  LEU   124      20.783  37.275  16.813  1.00                 C  
ATOM    947  CD1 LEU   124      20.441  38.756  16.738  1.00                 C  
ATOM    948  CD2 LEU   124      21.703  36.886  15.666  1.00                 C  
ATOM    949  N   GLY   125      21.892  34.947  20.840  1.00                 N  
ATOM    950  CA  GLY   125      22.577  34.776  22.117  1.00                 C  
ATOM    951  C   GLY   125      22.434  33.356  22.650  1.00                 C  
ATOM    952  O   GLY   125      21.380  32.735  22.513  1.00                 O  
ATOM    953  N   PHE   126      23.526  32.861  23.243  1.00                 N  
ATOM    954  CA  PHE   126      23.677  31.577  23.910  1.00                 C  
ATOM    955  C   PHE   126      23.775  31.808  25.417  1.00                 C  
ATOM    956  O   PHE   126      23.994  32.942  25.849  1.00                 O  
ATOM    957  CB  PHE   126      24.909  30.840  23.381  1.00                 C  
ATOM    958  CG  PHE   126      26.201  31.567  23.625  1.00                 C  
ATOM    959  CZ  PHE   126      28.590  32.916  24.070  1.00                 C  
ATOM    960  CD1 PHE   126      26.924  31.353  24.785  1.00                 C  
ATOM    961  CE1 PHE   126      28.113  32.022  25.009  1.00                 C  
ATOM    962  CD2 PHE   126      26.692  32.465  22.694  1.00                 C  
ATOM    963  CE2 PHE   126      27.881  33.134  22.918  1.00                 C  
ATOM    964  N   LYS   127      23.620  30.747  26.222  1.00                 N  
ATOM    965  CA  LYS   127      23.727  30.854  27.687  1.00                 C  
ATOM    966  C   LYS   127      25.104  30.350  28.091  1.00                 C  
ATOM    967  O   LYS   127      25.356  29.145  28.042  1.00                 O  
ATOM    968  CB  LYS   127      22.609  30.060  28.365  1.00                 C  
ATOM    969  CD  LYS   127      22.369  31.463  30.433  1.00                 C  
ATOM    970  CE  LYS   127      22.359  31.465  31.953  1.00                 C  
ATOM    971  CG  LYS   127      22.669  30.077  29.884  1.00                 C  
ATOM    972  NZ  LYS   127      22.116  32.826  32.505  1.00                 N  
ATOM    973  N   GLY   142      25.978  31.271  28.476  1.00                 N  
ATOM    974  CA  GLY   142      27.339  30.939  28.891  1.00                 C  
ATOM    975  C   GLY   142      27.471  30.308  30.270  1.00                 C  
ATOM    976  O   GLY   142      26.746  30.652  31.199  1.00                 O  
ATOM    977  N   THR   143      28.396  29.366  30.409  1.00                 N  
ATOM    978  CA  THR   143      28.720  28.740  31.688  1.00                 C  
ATOM    979  C   THR   143      30.246  28.845  31.906  1.00                 C  
ATOM    980  O   THR   143      30.965  29.206  30.979  1.00                 O  
ATOM    981  CB  THR   143      28.258  27.272  31.731  1.00                 C  
ATOM    982  OG1 THR   143      28.993  26.508  30.766  1.00                 O  
ATOM    983  CG2 THR   143      26.776  27.170  31.405  1.00                 C  
ATOM    984  N   HIS   144      30.726  28.547  33.122  1.00                 N  
ATOM    985  CA  HIS   144      32.150  28.587  33.480  1.00                 C  
ATOM    986  C   HIS   144      33.028  27.888  32.448  1.00                 C  
ATOM    987  O   HIS   144      32.638  26.856  31.895  1.00                 O  
ATOM    988  CB  HIS   144      32.375  27.951  34.853  1.00                 C  
ATOM    989  CG  HIS   144      33.776  28.093  35.362  1.00                 C  
ATOM    990  ND1 HIS   144      34.819  27.324  34.895  1.00                 N  
ATOM    991  CE1 HIS   144      35.947  27.678  35.537  1.00                 C  
ATOM    992  CD2 HIS   144      34.442  28.931  36.349  1.00                 C  
ATOM    993  NE2 HIS   144      35.728  28.642  36.411  1.00                 N  
ATOM    994  N   MET   145      34.214  28.454  32.191  1.00                 N  
ATOM    995  CA  MET   145      35.198  27.882  31.274  1.00                 C  
ATOM    996  C   MET   145      35.630  26.498  31.777  1.00                 C  
ATOM    997  O   MET   145      35.602  26.266  32.978  1.00                 O  
ATOM    998  CB  MET   145      36.405  28.812  31.135  1.00                 C  
ATOM    999  SD  MET   145      37.535  31.206  30.319  1.00                 S  
ATOM   1000  CE  MET   145      38.614  30.293  29.220  1.00                 C  
ATOM   1001  CG  MET   145      36.110  30.105  30.391  1.00                 C  
ATOM   1002  N   ARG   146      35.954  25.570  30.856  1.00                 N  
ATOM   1003  CA  ARG   146      36.413  24.199  31.140  1.00                 C  
ATOM   1004  C   ARG   146      35.297  23.346  31.735  1.00                 C  
ATOM   1005  O   ARG   146      35.556  22.432  32.511  1.00                 O  
ATOM   1006  CB  ARG   146      37.612  24.221  32.090  1.00                 C  
ATOM   1007  CD  ARG   146      39.985  24.917  32.523  1.00                 C  
ATOM   1008  NE  ARG   146      41.137  25.675  32.040  1.00                 N  
ATOM   1009  CG  ARG   146      38.817  24.976  31.551  1.00                 C  
ATOM   1010  CZ  ARG   146      42.257  25.852  32.732  1.00                 C  
ATOM   1011  NH1 ARG   146      43.253  26.557  32.212  1.00                 N  
ATOM   1012  NH2 ARG   146      42.379  25.325  33.942  1.00                 N  
ATOM   1013  N   HIS   147      34.041  23.626  31.351  1.00                 N  
ATOM   1014  CA  HIS   147      32.913  22.864  31.856  1.00                 C  
ATOM   1015  C   HIS   147      32.670  21.632  31.017  1.00                 C  
ATOM   1016  O   HIS   147      32.496  20.538  31.574  1.00                 O  
ATOM   1017  CB  HIS   147      31.653  23.732  31.893  1.00                 C  
ATOM   1018  CG  HIS   147      31.708  24.834  32.904  1.00                 C  
ATOM   1019  ND1 HIS   147      30.762  25.834  32.968  1.00                 N  
ATOM   1020  CE1 HIS   147      31.077  26.672  33.972  1.00                 C  
ATOM   1021  CD2 HIS   147      32.603  25.200  33.993  1.00                 C  
ATOM   1022  NE2 HIS   147      32.180  26.298  34.591  1.00                 N  
ATOM   1023  N   TRP   148      32.605  21.823  29.696  1.00                 N  
ATOM   1024  CA  TRP   148      32.235  20.772  28.743  1.00                 C  
ATOM   1025  C   TRP   148      30.780  20.355  28.942  1.00                 C  
ATOM   1026  O   TRP   148      30.522  19.218  29.350  1.00                 O  
ATOM   1027  CB  TRP   148      33.161  19.563  28.893  1.00                 C  
ATOM   1028  CG  TRP   148      34.612  19.895  28.729  1.00                 C  
ATOM   1029  CD1 TRP   148      35.668  19.276  29.333  1.00                 C  
ATOM   1030  NE1 TRP   148      36.848  19.857  28.938  1.00                 N  
ATOM   1031  CD2 TRP   148      35.169  20.927  27.906  1.00                 C  
ATOM   1032  CE2 TRP   148      36.566  20.875  28.061  1.00                 C  
ATOM   1033  CH2 TRP   148      36.863  22.680  26.568  1.00                 C  
ATOM   1034  CZ2 TRP   148      37.425  21.748  27.395  1.00                 C  
ATOM   1035  CE3 TRP   148      34.622  21.891  27.053  1.00                 C  
ATOM   1036  CZ3 TRP   148      35.477  22.755  26.395  1.00                 C  
ATOM   1037  N   LYS   149      29.795  21.263  28.708  1.00                 N  
ATOM   1038  CA  LYS   149      28.366  20.898  28.933  1.00                 C  
ATOM   1039  C   LYS   149      27.979  19.664  28.125  1.00                 C  
ATOM   1040  O   LYS   149      28.223  19.617  26.911  1.00                 O  
ATOM   1041  CB  LYS   149      27.451  22.070  28.572  1.00                 C  
ATOM   1042  CD  LYS   149      25.103  21.342  28.064  1.00                 C  
ATOM   1043  CE  LYS   149      23.658  21.362  28.537  1.00                 C  
ATOM   1044  CG  LYS   149      26.034  21.938  29.107  1.00                 C  
ATOM   1045  NZ  LYS   149      23.028  22.697  28.343  1.00                 N  
ATOM   1046  N   VAL   150      27.458  18.633  28.808  1.00                 N  
ATOM   1047  CA  VAL   150      27.197  17.376  28.118  1.00                 C  
ATOM   1048  C   VAL   150      25.702  17.167  27.882  1.00                 C  
ATOM   1049  O   VAL   150      25.239  17.380  26.756  1.00                 O  
ATOM   1050  CB  VAL   150      27.769  16.176  28.896  1.00                 C  
ATOM   1051  CG1 VAL   150      27.364  14.869  28.231  1.00                 C  
ATOM   1052  CG2 VAL   150      29.283  16.280  28.997  1.00                 C  
ATOM   1053  N   LYS   151      24.955  16.748  28.901  1.00                 N  
ATOM   1054  CA  LYS   151      23.524  16.516  28.737  1.00                 C  
ATOM   1055  C   LYS   151      22.731  17.510  29.540  1.00                 C  
ATOM   1056  O   LYS   151      23.142  17.899  30.630  1.00                 O  
ATOM   1057  CB  LYS   151      23.162  15.088  29.150  1.00                 C  
ATOM   1058  CD  LYS   151      23.336  12.624  28.705  1.00                 C  
ATOM   1059  CE  LYS   151      23.971  11.547  27.841  1.00                 C  
ATOM   1060  CG  LYS   151      23.781  14.012  28.274  1.00                 C  
ATOM   1061  NZ  LYS   151      23.578  10.180  28.279  1.00                 N  
ATOM   1062  N   GLY   152      21.574  17.901  28.996  1.00                 N  
ATOM   1063  CA  GLY   152      20.634  18.815  29.645  1.00                 C  
ATOM   1064  C   GLY   152      19.290  18.124  29.793  1.00                 C  
ATOM   1065  O   GLY   152      18.849  17.430  28.875  1.00                 O  
ATOM   1066  N   MET   153      18.640  18.311  30.952  1.00                 N  
ATOM   1067  CA  MET   153      17.313  17.741  31.195  1.00                 C  
ATOM   1068  C   MET   153      16.430  18.780  31.877  1.00                 C  
ATOM   1069  O   MET   153      16.935  19.640  32.580  1.00                 O  
ATOM   1070  CB  MET   153      17.422  16.473  32.045  1.00                 C  
ATOM   1071  SD  MET   153      17.376  14.662  29.948  1.00                 S  
ATOM   1072  CE  MET   153      15.952  13.897  30.718  1.00                 C  
ATOM   1073  CG  MET   153      18.212  15.353  31.389  1.00                 C  
ATOM   1074  N   TYR   154      15.123  18.716  31.641  1.00                 N  
ATOM   1075  CA  TYR   154      14.161  19.612  32.273  1.00                 C  
ATOM   1076  C   TYR   154      13.465  18.875  33.387  1.00                 C  
ATOM   1077  O   TYR   154      13.293  17.658  33.300  1.00                 O  
ATOM   1078  CB  TYR   154      13.158  20.134  31.242  1.00                 C  
ATOM   1079  CG  TYR   154      12.346  19.049  30.573  1.00                 C  
ATOM   1080  OH  TYR   154      10.101  16.064  28.745  1.00                 O  
ATOM   1081  CZ  TYR   154      10.845  17.052  29.349  1.00                 C  
ATOM   1082  CD1 TYR   154      11.161  18.596  31.139  1.00                 C  
ATOM   1083  CE1 TYR   154      10.412  17.604  30.535  1.00                 C  
ATOM   1084  CD2 TYR   154      12.766  18.481  29.378  1.00                 C  
ATOM   1085  CE2 TYR   154      12.030  17.488  28.759  1.00                 C  
ATOM   1086  N   GLN   155      13.121  19.593  34.464  1.00                 N  
ATOM   1087  CA  GLN   155      12.391  19.009  35.599  1.00                 C  
ATOM   1088  C   GLN   155      10.990  18.587  35.149  1.00                 C  
ATOM   1089  O   GLN   155      10.464  19.229  34.232  1.00                 O  
ATOM   1090  CB  GLN   155      12.314  20.006  36.757  1.00                 C  
ATOM   1091  CD  GLN   155      12.318  18.382  38.691  1.00                 C  
ATOM   1092  CG  GLN   155      11.567  19.487  37.974  1.00                 C  
ATOM   1093  OE1 GLN   155      13.492  18.535  39.028  1.00                 O  
ATOM   1094  NE2 GLN   155      11.641  17.264  38.926  1.00                 N  
ATOM   1095  N   PRO   156      10.444  17.508  35.697  1.00                 N  
ATOM   1096  CA  PRO   156       9.116  17.046  35.295  1.00                 C  
ATOM   1097  C   PRO   156       8.056  17.812  36.074  1.00                 C  
ATOM   1098  O   PRO   156       6.852  17.571  35.953  1.00                 O  
ATOM   1099  CB  PRO   156       9.123  15.555  35.639  1.00                 C  
ATOM   1100  CD  PRO   156      11.109  16.456  36.625  1.00                 C  
ATOM   1101  CG  PRO   156      10.011  15.452  36.833  1.00                 C  
ATOM   1102  N   ASP   157       8.507  18.756  36.890  1.00                 N  
ATOM   1103  CA  ASP   157       7.588  19.617  37.633  1.00                 C  
ATOM   1104  C   ASP   157       7.243  20.841  36.796  1.00                 C  
ATOM   1105  O   ASP   157       8.098  21.664  36.458  1.00                 O  
ATOM   1106  CB  ASP   157       8.203  20.028  38.972  1.00                 C  
ATOM   1107  CG  ASP   157       7.254  20.850  39.822  1.00                 C  
ATOM   1108  OD1 ASP   157       6.197  21.264  39.300  1.00                 O  
ATOM   1109  OD2 ASP   157       7.567  21.080  41.009  1.00                 O  
ATOM   1110  N   SER   158       5.971  20.970  36.453  1.00                 N  
ATOM   1111  CA  SER   158       5.564  22.131  35.685  1.00                 C  
ATOM   1112  C   SER   158       4.607  23.070  36.397  1.00                 C  
ATOM   1113  O   SER   158       3.863  22.719  37.317  1.00                 O  
ATOM   1114  CB  SER   158       4.910  21.701  34.370  1.00                 C  
ATOM   1115  OG  SER   158       5.825  20.991  33.554  1.00                 O  
ATOM   1116  N   ILE   159       4.656  24.304  35.925  1.00                 N  
ATOM   1117  CA  ILE   159       3.686  25.321  36.266  1.00                 C  
ATOM   1118  C   ILE   159       3.049  25.791  34.979  1.00                 C  
ATOM   1119  O   ILE   159       3.455  25.481  33.855  1.00                 O  
ATOM   1120  CB  ILE   159       4.335  26.483  37.041  1.00                 C  
ATOM   1121  CD1 ILE   159       5.927  28.456  36.780  1.00                 C  
ATOM   1122  CG1 ILE   159       5.390  27.177  36.177  1.00                 C  
ATOM   1123  CG2 ILE   159       4.917  25.986  38.356  1.00                 C  
ATOM   1124  N   LYS   160       1.999  26.579  35.200  1.00                 N  
ATOM   1125  CA  LYS   160       1.297  27.329  34.180  1.00                 C  
ATOM   1126  C   LYS   160       1.998  28.668  34.022  1.00                 C  
ATOM   1127  O   LYS   160       1.881  29.592  34.832  1.00                 O  
ATOM   1128  CB  LYS   160      -0.176  27.499  34.558  1.00                 C  
ATOM   1129  CD  LYS   160      -2.469  28.294  33.920  1.00                 C  
ATOM   1130  CE  LYS   160      -3.307  28.986  32.857  1.00                 C  
ATOM   1131  CG  LYS   160      -1.013  28.191  33.495  1.00                 C  
ATOM   1132  NZ  LYS   160      -4.737  29.091  33.259  1.00                 N  
ATOM   1133  N   PHE   161       2.745  28.749  32.935  1.00                 N  
ATOM   1134  CA  PHE   161       3.544  29.888  32.604  1.00                 C  
ATOM   1135  C   PHE   161       2.804  30.582  31.475  1.00                 C  
ATOM   1136  O   PHE   161       3.041  30.364  30.284  1.00                 O  
ATOM   1137  CB  PHE   161       4.960  29.455  32.218  1.00                 C  
ATOM   1138  CG  PHE   161       5.896  30.602  31.964  1.00                 C  
ATOM   1139  CZ  PHE   161       7.628  32.723  31.486  1.00                 C  
ATOM   1140  CD1 PHE   161       6.419  31.334  33.016  1.00                 C  
ATOM   1141  CE1 PHE   161       7.281  32.389  32.781  1.00                 C  
ATOM   1142  CD2 PHE   161       6.253  30.949  30.673  1.00                 C  
ATOM   1143  CE2 PHE   161       7.114  32.005  30.439  1.00                 C  
ATOM   1144  N   TYR   162       1.877  31.449  31.882  1.00                 N  
ATOM   1145  CA  TYR   162       1.082  32.273  30.987  1.00                 C  
ATOM   1146  C   TYR   162       0.301  31.475  29.956  1.00                 C  
ATOM   1147  O   TYR   162       0.182  31.865  28.792  1.00                 O  
ATOM   1148  CB  TYR   162       1.971  33.281  30.256  1.00                 C  
ATOM   1149  CG  TYR   162       2.711  34.225  31.176  1.00                 C  
ATOM   1150  OH  TYR   162       4.761  36.811  33.706  1.00                 O  
ATOM   1151  CZ  TYR   162       4.082  35.957  32.869  1.00                 C  
ATOM   1152  CD1 TYR   162       4.036  33.989  31.521  1.00                 C  
ATOM   1153  CE1 TYR   162       4.721  34.846  32.361  1.00                 C  
ATOM   1154  CD2 TYR   162       2.083  35.349  31.698  1.00                 C  
ATOM   1155  CE2 TYR   162       2.752  36.217  32.540  1.00                 C  
ATOM   1156  N   GLN   163      -0.249  30.336  30.369  1.00                 N  
ATOM   1157  CA  GLN   163      -1.108  29.543  29.503  1.00                 C  
ATOM   1158  C   GLN   163      -0.417  28.331  28.909  1.00                 C  
ATOM   1159  O   GLN   163      -1.048  27.451  28.319  1.00                 O  
ATOM   1160  CB  GLN   163      -1.660  30.402  28.363  1.00                 C  
ATOM   1161  CD  GLN   163      -3.925  29.297  28.202  1.00                 C  
ATOM   1162  CG  GLN   163      -2.655  29.681  27.469  1.00                 C  
ATOM   1163  OE1 GLN   163      -4.583  30.141  28.809  1.00                 O  
ATOM   1164  NE2 GLN   163      -4.274  28.016  28.146  1.00                 N  
ATOM   1165  N   HIS   164       0.905  28.264  29.055  1.00                 N  
ATOM   1166  CA  HIS   164       1.678  27.132  28.540  1.00                 C  
ATOM   1167  C   HIS   164       2.430  26.423  29.661  1.00                 C  
ATOM   1168  O   HIS   164       3.111  27.035  30.489  1.00                 O  
ATOM   1169  CB  HIS   164       2.660  27.599  27.463  1.00                 C  
ATOM   1170  CG  HIS   164       1.998  28.184  26.255  1.00                 C  
ATOM   1171  ND1 HIS   164       1.522  27.411  25.219  1.00                 N  
ATOM   1172  CE1 HIS   164       0.984  28.214  24.284  1.00                 C  
ATOM   1173  CD2 HIS   164       1.668  29.527  25.800  1.00                 C  
ATOM   1174  NE2 HIS   164       1.068  29.485  24.626  1.00                 N  
ATOM   1175  N   ARG   165       2.303  25.107  29.685  1.00                 N  
ATOM   1176  CA  ARG   165       2.998  24.284  30.665  1.00                 C  
ATOM   1177  C   ARG   165       4.489  24.263  30.340  1.00                 C  
ATOM   1178  O   ARG   165       4.913  23.834  29.263  1.00                 O  
ATOM   1179  CB  ARG   165       2.419  22.868  30.682  1.00                 C  
ATOM   1180  CD  ARG   165       2.337  20.608  31.770  1.00                 C  
ATOM   1181  NE  ARG   165       2.912  19.723  32.782  1.00                 N  
ATOM   1182  CG  ARG   165       3.027  21.962  31.741  1.00                 C  
ATOM   1183  CZ  ARG   165       2.492  18.484  33.016  1.00                 C  
ATOM   1184  NH1 ARG   165       3.074  17.753  33.956  1.00                 N  
ATOM   1185  NH2 ARG   165       1.490  17.979  32.309  1.00                 N  
ATOM   1186  N   GLY   166       5.311  24.732  31.281  1.00                 N  
ATOM   1187  CA  GLY   166       6.739  24.965  31.056  1.00                 C  
ATOM   1188  C   GLY   166       7.606  24.339  32.151  1.00                 C  
ATOM   1189  O   GLY   166       7.309  24.446  33.344  1.00                 O  
ATOM   1190  N   VAL   167       8.695  23.673  31.763  1.00                 N  
ATOM   1191  CA  VAL   167       9.599  23.078  32.750  1.00                 C  
ATOM   1192  C   VAL   167      10.089  24.196  33.656  1.00                 C  
ATOM   1193  O   VAL   167      10.703  25.164  33.199  1.00                 O  
ATOM   1194  CB  VAL   167      10.768  22.340  32.072  1.00                 C  
ATOM   1195  CG1 VAL   167      11.655  23.323  31.323  1.00                 C  
ATOM   1196  CG2 VAL   167      11.577  21.565  33.100  1.00                 C  
ATOM   1197  N   ASP   168       9.836  24.095  34.949  1.00                 N  
ATOM   1198  CA  ASP   168      10.190  25.181  35.838  1.00                 C  
ATOM   1199  C   ASP   168      11.700  25.225  36.063  1.00                 C  
ATOM   1200  O   ASP   168      12.262  26.246  36.467  1.00                 O  
ATOM   1201  CB  ASP   168       9.458  25.040  37.174  1.00                 C  
ATOM   1202  CG  ASP   168       9.524  26.302  38.011  1.00                 C  
ATOM   1203  OD1 ASP   168       9.078  27.362  37.523  1.00                 O  
ATOM   1204  OD2 ASP   168      10.021  26.232  39.154  1.00                 O  
ATOM   1205  N   TYR   169      12.376  24.100  35.698  1.00                 N  
ATOM   1206  CA  TYR   169      13.815  24.033  35.907  1.00                 C  
ATOM   1207  C   TYR   169      14.474  23.138  34.878  1.00                 C  
ATOM   1208  O   TYR   169      13.819  22.289  34.279  1.00                 O  
ATOM   1209  CB  TYR   169      14.129  23.531  37.318  1.00                 C  
ATOM   1210  CG  TYR   169      13.570  24.406  38.417  1.00                 C  
ATOM   1211  OH  TYR   169      12.019  26.803  41.441  1.00                 O  
ATOM   1212  CZ  TYR   169      12.534  26.010  40.441  1.00                 C  
ATOM   1213  CD1 TYR   169      12.309  24.164  38.947  1.00                 C  
ATOM   1214  CE1 TYR   169      11.790  24.958  39.952  1.00                 C  
ATOM   1215  CD2 TYR   169      14.305  25.471  38.922  1.00                 C  
ATOM   1216  CE2 TYR   169      13.803  26.276  39.927  1.00                 C  
ATOM   1217  N   ILE   170      15.776  23.347  34.674  1.00                 N  
ATOM   1218  CA  ILE   170      16.617  22.552  33.765  1.00                 C  
ATOM   1219  C   ILE   170      17.935  22.309  34.448  1.00                 C  
ATOM   1220  O   ILE   170      18.379  23.155  35.219  1.00                 O  
ATOM   1221  CB  ILE   170      16.803  23.256  32.408  1.00                 C  
ATOM   1222  CD1 ILE   170      17.496  22.811  29.995  1.00                 C  
ATOM   1223  CG1 ILE   170      17.553  22.345  31.434  1.00                 C  
ATOM   1224  CG2 ILE   170      17.507  24.591  32.592  1.00                 C  
ATOM   1225  N   ILE   171      18.511  21.111  34.234  1.00                 N  
ATOM   1226  CA  ILE   171      19.732  20.688  34.887  1.00                 C  
ATOM   1227  C   ILE   171      20.708  20.163  33.888  1.00                 C  
ATOM   1228  O   ILE   171      20.353  19.353  33.039  1.00                 O  
ATOM   1229  CB  ILE   171      19.456  19.625  35.966  1.00                 C  
ATOM   1230  CD1 ILE   171      18.022  19.142  38.018  1.00                 C  
ATOM   1231  CG1 ILE   171      18.511  20.182  37.034  1.00                 C  
ATOM   1232  CG2 ILE   171      20.760  19.126  36.569  1.00                 C  
ATOM   1233  N   THR   172      21.949  20.629  34.001  1.00                 N  
ATOM   1234  CA  THR   172      23.049  20.280  33.112  1.00                 C  
ATOM   1235  C   THR   172      24.119  19.498  33.825  1.00                 C  
ATOM   1236  O   THR   172      24.536  19.890  34.913  1.00                 O  
ATOM   1237  CB  THR   172      23.682  21.533  32.479  1.00                 C  
ATOM   1238  OG1 THR   172      24.181  22.393  33.511  1.00                 O  
ATOM   1239  CG2 THR   172      22.651  22.298  31.665  1.00                 C  
ATOM   1240  N   ALA   173      24.607  18.433  33.202  1.00                 N  
ATOM   1241  CA  ALA   173      25.772  17.710  33.730  1.00                 C  
ATOM   1242  C   ALA   173      26.964  18.142  32.836  1.00                 C  
ATOM   1243  O   ALA   173      26.850  18.166  31.600  1.00                 O  
ATOM   1244  CB  ALA   173      25.520  16.210  33.707  1.00                 C  
ATOM   1245  N   ASN   174      28.078  18.529  33.461  1.00                 N  
ATOM   1246  CA  ASN   174      29.249  18.972  32.724  1.00                 C  
ATOM   1247  C   ASN   174      30.269  17.847  32.792  1.00                 C  
ATOM   1248  O   ASN   174      30.564  17.346  33.889  1.00                 O  
ATOM   1249  CB  ASN   174      29.777  20.288  33.298  1.00                 C  
ATOM   1250  CG  ASN   174      28.810  21.439  33.103  1.00                 C  
ATOM   1251  OD1 ASN   174      28.254  21.617  32.019  1.00                 O  
ATOM   1252  ND2 ASN   174      28.608  22.225  34.154  1.00                 N  
ATOM   1253  N   GLU   175      30.768  17.425  31.619  1.00                 N  
ATOM   1254  CA  GLU   175      31.683  16.294  31.510  1.00                 C  
ATOM   1255  C   GLU   175      33.029  16.575  32.136  1.00                 C  
ATOM   1256  O   GLU   175      33.528  15.722  32.874  1.00                 O  
ATOM   1257  CB  GLU   175      31.879  15.903  30.044  1.00                 C  
ATOM   1258  CD  GLU   175      32.898  14.298  28.380  1.00                 C  
ATOM   1259  CG  GLU   175      32.778  14.694  29.839  1.00                 C  
ATOM   1260  OE1 GLU   175      32.284  14.975  27.529  1.00                 O  
ATOM   1261  OE2 GLU   175      33.606  13.311  28.089  1.00                 O  
ATOM   1262  N   GLY   176      33.602  17.768  31.856  1.00                 N  
ATOM   1263  CA  GLY   176      34.957  18.120  32.256  1.00                 C  
ATOM   1264  C   GLY   176      35.063  18.616  33.687  1.00                 C  
ATOM   1265  O   GLY   176      35.956  18.157  34.405  1.00                 O  
ATOM   1266  N   ASP   177      34.187  19.542  34.106  1.00                 N  
ATOM   1267  CA  ASP   177      34.211  20.087  35.469  1.00                 C  
ATOM   1268  C   ASP   177      33.463  19.184  36.458  1.00                 C  
ATOM   1269  O   ASP   177      33.604  19.383  37.657  1.00                 O  
ATOM   1270  CB  ASP   177      33.606  21.492  35.495  1.00                 C  
ATOM   1271  CG  ASP   177      33.939  22.246  36.767  1.00                 C  
ATOM   1272  OD1 ASP   177      35.140  22.385  37.079  1.00                 O  
ATOM   1273  OD2 ASP   177      32.998  22.698  37.453  1.00                 O  
ATOM   1274  N   GLY   240      32.761  18.159  35.953  1.00                 N  
ATOM   1275  CA  GLY   240      32.028  17.189  36.767  1.00                 C  
ATOM   1276  C   GLY   240      31.018  17.844  37.695  1.00                 C  
ATOM   1277  O   GLY   240      30.961  17.527  38.887  1.00                 O  
ATOM   1278  N   ALA   241      30.272  18.809  37.158  1.00                 N  
ATOM   1279  CA  ALA   241      29.291  19.554  37.915  1.00                 C  
ATOM   1280  C   ALA   241      27.904  19.328  37.417  1.00                 C  
ATOM   1281  O   ALA   241      27.707  19.039  36.239  1.00                 O  
ATOM   1282  CB  ALA   241      29.609  21.041  37.877  1.00                 C  
ATOM   1283  N   ARG   242      26.929  19.573  38.295  1.00                 N  
ATOM   1284  CA  ARG   242      25.543  19.680  37.905  1.00                 C  
ATOM   1285  C   ARG   242      25.238  21.181  37.980  1.00                 C  
ATOM   1286  O   ARG   242      25.524  21.804  38.992  1.00                 O  
ATOM   1287  CB  ARG   242      24.661  18.830  38.822  1.00                 C  
ATOM   1288  CD  ARG   242      22.379  17.941  39.371  1.00                 C  
ATOM   1289  NE  ARG   242      22.743  16.534  39.228  1.00                 N  
ATOM   1290  CG  ARG   242      23.188  18.836  38.447  1.00                 C  
ATOM   1291  CZ  ARG   242      23.430  15.843  40.133  1.00                 C  
ATOM   1292  NH1 ARG   242      23.715  14.567  39.916  1.00                 N  
ATOM   1293  NH2 ARG   242      23.829  16.432  41.252  1.00                 N  
ATOM   1294  N   SER   243      24.734  21.773  36.880  1.00                 N  
ATOM   1295  CA  SER   243      24.369  23.178  36.885  1.00                 C  
ATOM   1296  C   SER   243      22.848  23.251  36.799  1.00                 C  
ATOM   1297  O   SER   243      22.249  22.687  35.893  1.00                 O  
ATOM   1298  CB  SER   243      25.048  23.912  35.727  1.00                 C  
ATOM   1299  OG  SER   243      26.455  23.927  35.887  1.00                 O  
ATOM   1300  N   PHE   244      22.244  23.934  37.785  1.00                 N  
ATOM   1301  CA  PHE   244      20.801  24.099  37.907  1.00                 C  
ATOM   1302  C   PHE   244      20.389  25.431  37.321  1.00                 C  
ATOM   1303  O   PHE   244      21.059  26.441  37.521  1.00                 O  
ATOM   1304  CB  PHE   244      20.371  23.992  39.372  1.00                 C  
ATOM   1305  CG  PHE   244      20.540  22.618  39.954  1.00                 C  
ATOM   1306  CZ  PHE   244      20.847  20.074  41.030  1.00                 C  
ATOM   1307  CD1 PHE   244      21.719  22.258  40.584  1.00                 C  
ATOM   1308  CE1 PHE   244      21.875  20.993  41.120  1.00                 C  
ATOM   1309  CD2 PHE   244      19.521  21.686  39.873  1.00                 C  
ATOM   1310  CE2 PHE   244      19.677  20.422  40.409  1.00                 C  
ATOM   1311  N   SER   245      19.292  25.431  36.587  1.00                 N  
ATOM   1312  CA  SER   245      18.762  26.634  35.960  1.00                 C  
ATOM   1313  C   SER   245      17.300  26.758  36.199  1.00                 C  
ATOM   1314  O   SER   245      16.591  25.755  36.133  1.00                 O  
ATOM   1315  CB  SER   245      19.052  26.628  34.458  1.00                 C  
ATOM   1316  OG  SER   245      18.484  27.761  33.824  1.00                 O  
ATOM   1317  N   PHE   246      16.816  27.986  36.388  1.00                 N  
ATOM   1318  CA  PHE   246      15.386  28.233  36.367  1.00                 C  
ATOM   1319  C   PHE   246      15.037  28.324  34.870  1.00                 C  
ATOM   1320  O   PHE   246      15.897  28.686  34.048  1.00                 O  
ATOM   1321  CB  PHE   246      15.050  29.502  37.154  1.00                 C  
ATOM   1322  CG  PHE   246      13.580  29.802  37.220  1.00                 C  
ATOM   1323  CZ  PHE   246      10.860  30.362  37.338  1.00                 C  
ATOM   1324  CD1 PHE   246      12.762  29.136  38.117  1.00                 C  
ATOM   1325  CE1 PHE   246      11.409  29.412  38.178  1.00                 C  
ATOM   1326  CD2 PHE   246      13.014  30.750  36.386  1.00                 C  
ATOM   1327  CE2 PHE   246      11.661  31.026  36.447  1.00                 C  
ATOM   1328  N   ARG   247      13.846  27.906  34.495  1.00                 N  
ATOM   1329  CA  ARG   247      13.482  27.936  33.086  1.00                 C  
ATOM   1330  C   ARG   247      12.151  28.597  32.914  1.00                 C  
ATOM   1331  O   ARG   247      11.194  28.181  33.556  1.00                 O  
ATOM   1332  CB  ARG   247      13.460  26.520  32.508  1.00                 C  
ATOM   1333  CD  ARG   247      14.184  27.028  30.159  1.00                 C  
ATOM   1334  NE  ARG   247      15.429  26.272  30.281  1.00                 N  
ATOM   1335  CG  ARG   247      13.083  26.455  31.037  1.00                 C  
ATOM   1336  CZ  ARG   247      15.682  25.141  29.631  1.00                 C  
ATOM   1337  NH1 ARG   247      16.843  24.523  29.803  1.00                 N  
ATOM   1338  NH2 ARG   247      14.775  24.630  28.810  1.00                 N  
ATOM   1339  N   ARG   248      12.073  29.581  32.007  1.00                 N  
ATOM   1340  CA  ARG   248      10.814  30.239  31.672  1.00                 C  
ATOM   1341  C   ARG   248      10.870  30.819  30.281  1.00                 C  
ATOM   1342  O   ARG   248      11.706  31.679  30.015  1.00                 O  
ATOM   1343  CB  ARG   248      10.494  31.334  32.692  1.00                 C  
ATOM   1344  CD  ARG   248      11.242  33.387  33.926  1.00                 C  
ATOM   1345  NE  ARG   248      10.074  34.200  33.593  1.00                 N  
ATOM   1346  CG  ARG   248      11.576  32.393  32.826  1.00                 C  
ATOM   1347  CZ  ARG   248       9.574  35.146  34.381  1.00                 C  
ATOM   1348  NH1 ARG   248       8.509  35.835  33.995  1.00                 N  
ATOM   1349  NH2 ARG   248      10.141  35.402  35.552  1.00                 N  
ATOM   1350  N   ALA   249       9.972  30.332  29.398  1.00                 N  
ATOM   1351  CA  ALA   249       9.744  30.774  28.021  1.00                 C  
ATOM   1352  C   ALA   249      11.048  31.075  27.245  1.00                 C  
ATOM   1353  O   ALA   249      11.276  32.201  26.808  1.00                 O  
ATOM   1354  CB  ALA   249       8.864  32.014  28.001  1.00                 C  
ATOM   1355  N   ASP   250      11.888  30.061  27.103  1.00                 N  
ATOM   1356  CA  ASP   250      13.150  30.180  26.380  1.00                 C  
ATOM   1357  C   ASP   250      14.318  30.752  27.153  1.00                 C  
ATOM   1358  O   ASP   250      15.444  30.773  26.647  1.00                 O  
ATOM   1359  CB  ASP   250      12.972  31.043  25.129  1.00                 C  
ATOM   1360  CG  ASP   250      12.017  30.424  24.126  1.00                 C  
ATOM   1361  OD1 ASP   250      12.041  29.185  23.970  1.00                 O  
ATOM   1362  OD2 ASP   250      11.246  31.179  23.497  1.00                 O  
ATOM   1363  N   THR   251      14.067  31.194  28.378  1.00                 N  
ATOM   1364  CA  THR   251      15.111  31.798  29.187  1.00                 C  
ATOM   1365  C   THR   251      15.618  30.837  30.251  1.00                 C  
ATOM   1366  O   THR   251      14.852  30.406  31.112  1.00                 O  
ATOM   1367  CB  THR   251      14.622  33.091  29.865  1.00                 C  
ATOM   1368  OG1 THR   251      14.250  34.048  28.865  1.00                 O  
ATOM   1369  CG2 THR   251      15.724  33.691  30.725  1.00                 C  
ATOM   1370  N   MET   252      16.912  30.508  30.163  1.00                 N  
ATOM   1371  CA  MET   252      17.643  29.696  31.132  1.00                 C  
ATOM   1372  C   MET   252      18.446  30.631  32.027  1.00                 C  
ATOM   1373  O   MET   252      19.250  31.416  31.517  1.00                 O  
ATOM   1374  CB  MET   252      18.545  28.689  30.415  1.00                 C  
ATOM   1375  SD  MET   252      18.889  26.490  28.766  1.00                 S  
ATOM   1376  CE  MET   252      19.474  25.538  30.165  1.00                 C  
ATOM   1377  CG  MET   252      17.791  27.662  29.586  1.00                 C  
ATOM   1378  N   ALA   253      18.210  30.577  33.341  1.00                 N  
ATOM   1379  CA  ALA   253      18.921  31.413  34.304  1.00                 C  
ATOM   1380  C   ALA   253      19.612  30.524  35.319  1.00                 C  
ATOM   1381  O   ALA   253      18.914  29.824  36.055  1.00                 O  
ATOM   1382  CB  ALA   253      17.959  32.377  34.982  1.00                 C  
ATOM   1383  N   LEU   254      20.975  30.552  35.372  1.00                 N  
ATOM   1384  CA  LEU   254      21.739  29.741  36.320  1.00                 C  
ATOM   1385  C   LEU   254      21.399  30.141  37.766  1.00                 C  
ATOM   1386  O   LEU   254      21.417  31.330  38.108  1.00                 O  
ATOM   1387  CB  LEU   254      23.240  29.889  36.064  1.00                 C  
ATOM   1388  CG  LEU   254      24.164  29.028  36.928  1.00                 C  
ATOM   1389  CD1 LEU   254      23.972  27.552  36.615  1.00                 C  
ATOM   1390  CD2 LEU   254      25.617  29.428  36.725  1.00                 C  
ATOM   1391  N   VAL   255      21.032  29.154  38.594  1.00                 N  
ATOM   1392  CA  VAL   255      20.714  29.409  39.999  1.00                 C  
ATOM   1393  C   VAL   255      21.761  28.747  40.916  1.00                 C  
ATOM   1394  O   VAL   255      21.907  29.174  42.058  1.00                 O  
ATOM   1395  CB  VAL   255      19.302  28.909  40.358  1.00                 C  
ATOM   1396  CG1 VAL   255      18.254  29.627  39.522  1.00                 C  
ATOM   1397  CG2 VAL   255      19.205  27.404  40.162  1.00                 C  
ATOM   1398  N   TYR   256      22.473  27.707  40.438  1.00                 N  
ATOM   1399  CA  TYR   256      23.425  26.980  41.292  1.00                 C  
ATOM   1400  C   TYR   256      24.295  26.018  40.501  1.00                 C  
ATOM   1401  O   TYR   256      23.849  25.437  39.523  1.00                 O  
ATOM   1402  CB  TYR   256      22.683  26.211  42.387  1.00                 C  
ATOM   1403  CG  TYR   256      23.595  25.501  43.362  1.00                 C  
ATOM   1404  OH  TYR   256      26.111  23.564  46.047  1.00                 O  
ATOM   1405  CZ  TYR   256      25.278  24.204  45.158  1.00                 C  
ATOM   1406  CD1 TYR   256      24.567  26.201  44.065  1.00                 C  
ATOM   1407  CE1 TYR   256      25.405  25.561  44.958  1.00                 C  
ATOM   1408  CD2 TYR   256      23.481  24.133  43.576  1.00                 C  
ATOM   1409  CE2 TYR   256      24.310  23.477  44.466  1.00                 C  
ATOM   1410  N   ASP   257      25.522  25.810  41.010  1.00                 N  
ATOM   1411  CA  ASP   257      26.502  24.839  40.557  1.00                 C  
ATOM   1412  C   ASP   257      26.786  23.923  41.777  1.00                 C  
ATOM   1413  O   ASP   257      26.897  24.411  42.899  1.00                 O  
ATOM   1414  CB  ASP   257      27.756  25.545  40.039  1.00                 C  
ATOM   1415  CG  ASP   257      27.499  26.333  38.770  1.00                 C  
ATOM   1416  OD1 ASP   257      26.911  25.764  37.826  1.00                 O  
ATOM   1417  OD2 ASP   257      27.887  27.519  38.718  1.00                 O  
ATOM   1418  N   SER   258      26.822  22.605  41.562  1.00                 N  
ATOM   1419  CA  SER   258      27.091  21.613  42.600  1.00                 C  
ATOM   1420  C   SER   258      27.984  20.508  41.997  1.00                 C  
ATOM   1421  O   SER   258      27.796  20.120  40.848  1.00                 O  
ATOM   1422  CB  SER   258      25.782  21.041  43.147  1.00                 C  
ATOM   1423  OG  SER   258      26.029  20.046  44.125  1.00                 O  
ATOM   1424  N   GLY   259      28.938  20.007  42.787  1.00                 N  
ATOM   1425  CA  GLY   259      29.846  18.940  42.369  1.00                 C  
ATOM   1426  C   GLY   259      29.099  17.620  42.305  1.00                 C  
ATOM   1427  O   GLY   259      28.414  17.251  43.241  1.00                 O  
ATOM   1428  N   ASP   260      29.249  16.918  41.197  1.00                 N  
ATOM   1429  CA  ASP   260      28.712  15.582  40.980  1.00                 C  
ATOM   1430  C   ASP   260      29.868  14.574  41.087  1.00                 C  
ATOM   1431  O   ASP   260      29.666  13.446  41.538  1.00                 O  
ATOM   1432  CB  ASP   260      28.016  15.499  39.620  1.00                 C  
ATOM   1433  CG  ASP   260      26.781  16.373  39.543  1.00                 C  
ATOM   1434  OD1 ASP   260      26.179  16.646  40.603  1.00                 O  
ATOM   1435  OD2 ASP   260      26.414  16.787  38.422  1.00                 O  
ATOM   1436  N   GLU   261      31.073  14.976  40.609  1.00                 N  
ATOM   1437  CA  GLU   261      32.286  14.155  40.610  1.00                 C  
ATOM   1438  C   GLU   261      33.342  14.778  41.532  1.00                 C  
ATOM   1439  O   GLU   261      34.044  15.713  41.131  1.00                 O  
ATOM   1440  CB  GLU   261      32.832  14.004  39.189  1.00                 C  
ATOM   1441  CD  GLU   261      34.551  12.960  37.661  1.00                 C  
ATOM   1442  CG  GLU   261      34.059  13.113  39.087  1.00                 C  
ATOM   1443  OE1 GLU   261      34.179  13.796  36.811  1.00                 O  
ATOM   1444  OE2 GLU   261      35.308  12.003  37.393  1.00                 O  
ATOM   1445  N   ILE   262      33.471  14.232  42.752  1.00                 N  
ATOM   1446  CA  ILE   262      34.417  14.707  43.779  1.00                 C  
ATOM   1447  C   ILE   262      35.898  14.364  43.466  1.00                 C  
ATOM   1448  O   ILE   262      36.781  15.004  44.033  1.00                 O  
ATOM   1449  CB  ILE   262      34.070  14.144  45.170  1.00                 C  
ATOM   1450  CD1 ILE   262      34.114  12.009  46.563  1.00                 C  
ATOM   1451  CG1 ILE   262      34.231  12.622  45.184  1.00                 C  
ATOM   1452  CG2 ILE   262      32.669  14.570  45.583  1.00                 C  
ATOM   1453  N   ALA   263      36.176  13.391  42.564  1.00                 N  
ATOM   1454  CA  ALA   263      37.561  13.021  42.217  1.00                 C  
ATOM   1455  C   ALA   263      38.006  13.735  40.931  1.00                 C  
ATOM   1456  O   ALA   263      39.117  13.499  40.464  1.00                 O  
ATOM   1457  CB  ALA   263      37.682  11.513  42.056  1.00                 C  
ATOM   1458  N   ARG   264      37.155  14.632  40.383  1.00                 N  
ATOM   1459  CA  ARG   264      37.390  15.431  39.160  1.00                 C  
ATOM   1460  C   ARG   264      38.077  14.603  38.048  1.00                 C  
ATOM   1461  O   ARG   264      39.113  14.989  37.500  1.00                 O  
ATOM   1462  CB  ARG   264      38.239  16.663  39.480  1.00                 C  
ATOM   1463  CD  ARG   264      36.316  18.218  39.910  1.00                 C  
ATOM   1464  NE  ARG   264      35.859  19.364  40.692  1.00                 N  
ATOM   1465  CG  ARG   264      37.596  17.620  40.471  1.00                 C  
ATOM   1466  CZ  ARG   264      34.965  19.291  41.673  1.00                 C  
ATOM   1467  NH1 ARG   264      34.610  20.387  42.329  1.00                 N  
ATOM   1468  NH2 ARG   264      34.429  18.122  41.995  1.00                 N  
ATOM   1469  N   GLY   296      37.472  13.441  37.734  1.00                 N  
ATOM   1470  CA  GLY   296      37.974  12.488  36.741  1.00                 C  
ATOM   1471  C   GLY   296      37.760  12.973  35.291  1.00                 C  
ATOM   1472  O   GLY   296      38.275  12.347  34.376  1.00                 O  
ATOM   1473  N   PRO   297      37.006  14.075  35.093  1.00                 N  
ATOM   1474  CA  PRO   297      36.688  14.694  33.796  1.00                 C  
ATOM   1475  C   PRO   297      35.962  13.662  32.903  1.00                 C  
ATOM   1476  O   PRO   297      36.281  13.511  31.730  1.00                 O  
ATOM   1477  CB  PRO   297      38.053  15.092  33.231  1.00                 C  
ATOM   1478  CD  PRO   297      38.485  13.851  35.232  1.00                 C  
ATOM   1479  CG  PRO   297      39.009  14.128  33.850  1.00                 C  
ATOM   1480  N   GLU   298      35.002  12.953  33.485  1.00                 N  
ATOM   1481  CA  GLU   298      34.288  11.904  32.779  1.00                 C  
ATOM   1482  C   GLU   298      32.842  11.724  33.170  1.00                 C  
ATOM   1483  O   GLU   298      32.316  10.609  33.090  1.00                 O  
ATOM   1484  CB  GLU   298      34.990  10.558  32.967  1.00                 C  
ATOM   1485  CD  GLU   298      37.043   9.143  32.559  1.00                 C  
ATOM   1486  CG  GLU   298      36.384  10.495  32.364  1.00                 C  
ATOM   1487  OE1 GLU   298      36.440   8.280  33.231  1.00                 O  
ATOM   1488  OE2 GLU   298      38.162   8.948  32.041  1.00                 O  
ATOM   1489  N   THR   299      32.183  12.815  33.568  1.00                 N  
ATOM   1490  CA  THR   299      30.774  12.785  33.934  1.00                 C  
ATOM   1491  C   THR   299      29.949  12.502  32.692  1.00                 C  
ATOM   1492  O   THR   299      30.435  12.741  31.583  1.00                 O  
ATOM   1493  CB  THR   299      30.332  14.108  34.587  1.00                 C  
ATOM   1494  OG1 THR   299      30.512  15.185  33.660  1.00                 O  
ATOM   1495  CG2 THR   299      31.163  14.392  35.830  1.00                 C  
ATOM   1496  N   GLU   300      28.735  11.945  32.858  1.00                 N  
ATOM   1497  CA  GLU   300      27.981  11.497  31.703  1.00                 C  
ATOM   1498  C   GLU   300      26.510  11.895  31.650  1.00                 C  
ATOM   1499  O   GLU   300      26.161  12.785  30.868  1.00                 O  
ATOM   1500  CB  GLU   300      28.037   9.973  31.585  1.00                 C  
ATOM   1501  CD  GLU   300      29.918   9.858  29.903  1.00                 C  
ATOM   1502  CG  GLU   300      29.419   9.425  31.268  1.00                 C  
ATOM   1503  OE1 GLU   300      29.168   9.697  28.918  1.00                 O  
ATOM   1504  OE2 GLU   300      31.060  10.359  29.820  1.00                 O  
ATOM   1505  N   SER   301      25.643  11.182  32.391  1.00                 N  
ATOM   1506  CA  SER   301      24.199  11.310  32.266  1.00                 C  
ATOM   1507  C   SER   301      23.520  11.943  33.478  1.00                 C  
ATOM   1508  O   SER   301      24.069  11.960  34.586  1.00                 O  
ATOM   1509  CB  SER   301      23.560   9.943  32.014  1.00                 C  
ATOM   1510  OG  SER   301      23.995   9.396  30.781  1.00                 O  
ATOM   1511  N   ILE   302      22.293  12.457  33.250  1.00                 N  
ATOM   1512  CA  ILE   302      21.528  13.183  34.252  1.00                 C  
ATOM   1513  C   ILE   302      20.028  12.963  34.051  1.00                 C  
ATOM   1514  O   ILE   302      19.526  13.105  32.947  1.00                 O  
ATOM   1515  CB  ILE   302      21.850  14.689  34.226  1.00                 C  
ATOM   1516  CD1 ILE   302      21.706  15.075  36.742  1.00                 C  
ATOM   1517  CG1 ILE   302      21.141  15.405  35.377  1.00                 C  
ATOM   1518  CG2 ILE   302      21.485  15.288  32.876  1.00                 C  
ATOM   1519  N   ALA   303      19.328  12.598  35.118  1.00                 N  
ATOM   1520  CA  ALA   303      17.878  12.358  35.128  1.00                 C  
ATOM   1521  C   ALA   303      17.307  12.706  36.479  1.00                 C  
ATOM   1522  O   ALA   303      17.959  12.496  37.500  1.00                 O  
ATOM   1523  CB  ALA   303      17.578  10.910  34.773  1.00                 C  
ATOM   1524  N   LEU   304      16.072  13.189  36.484  1.00                 N  
ATOM   1525  CA  LEU   304      15.310  13.402  37.694  1.00                 C  
ATOM   1526  C   LEU   304      14.328  12.263  37.820  1.00                 C  
ATOM   1527  O   LEU   304      13.886  11.729  36.813  1.00                 O  
ATOM   1528  CB  LEU   304      14.608  14.761  37.653  1.00                 C  
ATOM   1529  CG  LEU   304      15.477  15.982  37.960  1.00                 C  
ATOM   1530  CD1 LEU   304      16.543  16.166  36.891  1.00                 C  
ATOM   1531  CD2 LEU   304      14.623  17.235  38.076  1.00                 C  
ATOM   1532  N   GLY   305      13.942  11.908  39.045  1.00                 N  
ATOM   1533  CA  GLY   305      12.877  10.934  39.262  1.00                 C  
ATOM   1534  C   GLY   305      11.568  11.584  38.761  1.00                 C  
ATOM   1535  O   GLY   305      11.473  12.819  38.820  1.00                 O  
ATOM   1536  N   HIS   306      10.561  10.817  38.252  1.00                 N  
ATOM   1537  CA  HIS   306       9.367  11.464  37.667  1.00                 C  
ATOM   1538  C   HIS   306       8.558  12.358  38.628  1.00                 C  
ATOM   1539  O   HIS   306       7.758  13.178  38.158  1.00                 O  
ATOM   1540  CB  HIS   306       8.413  10.412  37.097  1.00                 C  
ATOM   1541  CG  HIS   306       7.765   9.556  38.141  1.00                 C  
ATOM   1542  ND1 HIS   306       8.396   8.470  38.708  1.00                 N  
ATOM   1543  CE1 HIS   306       7.569   7.903  39.605  1.00                 C  
ATOM   1544  CD2 HIS   306       6.478   9.542  38.821  1.00                 C  
ATOM   1545  NE2 HIS   306       6.417   8.542  39.678  1.00                 N  
ATOM   1546  N   PHE   307       8.783  12.250  39.955  1.00                 N  
ATOM   1547  CA  PHE   307       8.098  13.128  40.918  1.00                 C  
ATOM   1548  C   PHE   307       8.870  14.464  41.075  1.00                 C  
ATOM   1549  O   PHE   307       8.395  15.378  41.756  1.00                 O  
ATOM   1550  CB  PHE   307       7.955  12.430  42.272  1.00                 C  
ATOM   1551  CG  PHE   307       7.026  11.251  42.251  1.00                 C  
ATOM   1552  CZ  PHE   307       5.300   9.072  42.210  1.00                 C  
ATOM   1553  CD1 PHE   307       7.459  10.001  42.659  1.00                 C  
ATOM   1554  CE1 PHE   307       6.604   8.916  42.640  1.00                 C  
ATOM   1555  CD2 PHE   307       5.717  11.390  41.823  1.00                 C  
ATOM   1556  CE2 PHE   307       4.862  10.305  41.804  1.00                 C  
ATOM   1557  N   GLY   308      10.046  14.544  40.442  1.00                 N  
ATOM   1558  CA  GLY   308      10.942  15.699  40.463  1.00                 C  
ATOM   1559  C   GLY   308      11.667  15.952  41.775  1.00                 C  
ATOM   1560  O   GLY   308      12.287  17.005  41.931  1.00                 O  
ATOM   1561  N   HIS   309      11.618  14.990  42.723  1.00                 N  
ATOM   1562  CA  HIS   309      12.223  15.135  44.071  1.00                 C  
ATOM   1563  C   HIS   309      13.701  14.833  44.125  1.00                 C  
ATOM   1564  O   HIS   309      14.387  15.325  45.021  1.00                 O  
ATOM   1565  CB  HIS   309      11.510  14.231  45.078  1.00                 C  
ATOM   1566  CG  HIS   309      10.104  14.648  45.375  1.00                 C  
ATOM   1567  ND1 HIS   309       9.799  15.811  46.049  1.00                 N  
ATOM   1568  CE1 HIS   309       8.462  15.913  46.163  1.00                 C  
ATOM   1569  CD2 HIS   309       8.781  14.097  45.119  1.00                 C  
ATOM   1570  NE2 HIS   309       7.846  14.888  45.608  1.00                 N  
ATOM   1571  N   MET   310      14.193  13.977  43.222  1.00                 N  
ATOM   1572  CA  MET   310      15.598  13.589  43.250  1.00                 C  
ATOM   1573  C   MET   310      16.209  13.716  41.903  1.00                 C  
ATOM   1574  O   MET   310      15.522  13.513  40.905  1.00                 O  
ATOM   1575  CB  MET   310      15.748  12.156  43.765  1.00                 C  
ATOM   1576  SD  MET   310      15.372  10.239  45.730  1.00                 S  
ATOM   1577  CE  MET   310      13.983   9.527  44.852  1.00                 C  
ATOM   1578  CG  MET   310      15.270  11.957  45.194  1.00                 C  
ATOM   1579  N   THR   311      17.510  14.042  41.873  1.00                 N  
ATOM   1580  CA  THR   311      18.307  14.180  40.665  1.00                 C  
ATOM   1581  C   THR   311      19.480  13.218  40.734  1.00                 C  
ATOM   1582  O   THR   311      20.130  13.105  41.771  1.00                 O  
ATOM   1583  CB  THR   311      18.804  15.626  40.479  1.00                 C  
ATOM   1584  OG1 THR   311      17.682  16.511  40.376  1.00                 O  
ATOM   1585  CG2 THR   311      19.634  15.744  39.210  1.00                 C  
ATOM   1586  N   LEU   312      19.780  12.576  39.609  1.00                 N  
ATOM   1587  CA  LEU   312      20.851  11.594  39.502  1.00                 C  
ATOM   1588  C   LEU   312      21.804  12.001  38.392  1.00                 C  
ATOM   1589  O   LEU   312      21.366  12.374  37.304  1.00                 O  
ATOM   1590  CB  LEU   312      20.276  10.200  39.245  1.00                 C  
ATOM   1591  CG  LEU   312      19.341   9.643  40.320  1.00                 C  
ATOM   1592  CD1 LEU   312      18.747   8.314  39.880  1.00                 C  
ATOM   1593  CD2 LEU   312      20.076   9.483  41.642  1.00                 C  
ATOM   1594  N   LEU   313      23.094  11.940  38.678  1.00                 N  
ATOM   1595  CA  LEU   313      24.158  12.287  37.756  1.00                 C  
ATOM   1596  C   LEU   313      25.224  11.218  37.818  1.00                 C  
ATOM   1597  O   LEU   313      25.675  10.879  38.918  1.00                 O  
ATOM   1598  CB  LEU   313      24.732  13.665  38.094  1.00                 C  
ATOM   1599  CG  LEU   313      25.766  14.227  37.116  1.00                 C  
ATOM   1600  CD1 LEU   313      25.823  15.744  37.208  1.00                 C  
ATOM   1601  CD2 LEU   313      27.138  13.628  37.382  1.00                 C  
ATOM   1602  N   MET   314      25.629  10.684  36.645  1.00                 N  
ATOM   1603  CA  MET   314      26.579   9.568  36.585  1.00                 C  
ATOM   1604  C   MET   314      27.991  10.027  36.222  1.00                 C  
ATOM   1605  O   MET   314      28.162  11.007  35.498  1.00                 O  
ATOM   1606  CB  MET   314      26.110   8.518  35.575  1.00                 C  
ATOM   1607  SD  MET   314      24.795   6.931  37.427  1.00                 S  
ATOM   1608  CE  MET   314      23.045   6.668  37.700  1.00                 C  
ATOM   1609  CG  MET   314      24.762   7.898  35.906  1.00                 C  
ATOM   1610  N   ILE   315      28.994   9.324  36.767  1.00                 N  
ATOM   1611  CA  ILE   315      30.412   9.596  36.620  1.00                 C  
ATOM   1612  C   ILE   315      31.136   8.343  36.140  1.00                 C  
ATOM   1613  O   ILE   315      30.833   7.241  36.582  1.00                 O  
ATOM   1614  CB  ILE   315      31.029  10.103  37.937  1.00                 C  
ATOM   1615  CD1 ILE   315      31.667   9.372  40.294  1.00                 C  
ATOM   1616  CG1 ILE   315      30.912   9.036  39.027  1.00                 C  
ATOM   1617  CG2 ILE   315      30.384  11.415  38.357  1.00                 C  
ATOM   1618  N   GLY   316      32.313   8.636  35.468  1.00                 N  
ATOM   1619  CA  GLY   316      33.131   7.557  34.916  1.00                 C  
ATOM   1620  C   GLY   316      33.873   6.898  36.066  1.00                 C  
ATOM   1621  O   GLY   316      33.339   6.057  36.795  1.00                 O  
ATOM   1622  N   ASN   317      35.139   7.284  36.240  1.00                 N  
ATOM   1623  CA  ASN   317      35.986   6.738  37.308  1.00                 C  
ATOM   1624  C   ASN   317      36.402   7.838  38.283  1.00                 C  
ATOM   1625  O   ASN   317      37.030   8.830  37.902  1.00                 O  
ATOM   1626  CB  ASN   317      37.213   6.042  36.716  1.00                 C  
ATOM   1627  CG  ASN   317      38.077   5.385  37.774  1.00                 C  
ATOM   1628  OD1 ASN   317      37.729   5.373  38.954  1.00                 O  
ATOM   1629  ND2 ASN   317      39.210   4.834  37.352  1.00                 N  
ATOM   1630  N   GLU   318      36.057   7.684  39.572  1.00                 N  
ATOM   1631  CA  GLU   318      35.304   6.536  40.089  1.00                 C  
ATOM   1632  C   GLU   318      34.046   6.325  39.248  1.00                 C  
ATOM   1633  O   GLU   318      33.616   7.213  38.507  1.00                 O  
ATOM   1634  CB  GLU   318      34.946   6.749  41.561  1.00                 C  
ATOM   1635  CD  GLU   318      35.748   6.948  43.948  1.00                 C  
ATOM   1636  CG  GLU   318      36.144   6.763  42.496  1.00                 C  
ATOM   1637  OE1 GLU   318      34.545   7.150  44.214  1.00                 O  
ATOM   1638  OE2 GLU   318      36.642   6.890  44.819  1.00                 O  
ATOM   1639  N   ARG   319      33.439   5.053  39.393  1.00                 N  
ATOM   1640  CA  ARG   319      32.223   4.970  38.561  1.00                 C  
ATOM   1641  C   ARG   319      30.983   4.832  39.411  1.00                 C  
ATOM   1642  O   ARG   319      30.923   3.969  40.291  1.00                 O  
ATOM   1643  CB  ARG   319      32.320   3.795  37.586  1.00                 C  
ATOM   1644  CD  ARG   319      34.685   3.720  36.748  1.00                 C  
ATOM   1645  NE  ARG   319      34.915   2.280  36.836  1.00                 N  
ATOM   1646  CG  ARG   319      33.241   4.046  36.402  1.00                 C  
ATOM   1647  CZ  ARG   319      36.071   1.728  37.192  1.00                 C  
ATOM   1648  NH1 ARG   319      36.187   0.408  37.244  1.00                 N  
ATOM   1649  NH2 ARG   319      37.107   2.498  37.495  1.00                 N  
ATOM   1650  N   PRO   320      30.033   5.727  39.192  1.00                 N  
ATOM   1651  CA  PRO   320      28.804   5.699  39.959  1.00                 C  
ATOM   1652  C   PRO   320      27.851   6.835  39.706  1.00                 C  
ATOM   1653  O   PRO   320      27.985   7.581  38.738  1.00                 O  
ATOM   1654  CB  PRO   320      29.275   5.742  41.414  1.00                 C  
ATOM   1655  CD  PRO   320      31.228   6.040  40.063  1.00                 C  
ATOM   1656  CG  PRO   320      30.589   6.447  41.361  1.00                 C  
ATOM   1657  N   GLY   321      26.843   6.931  40.570  1.00                 N  
ATOM   1658  CA  GLY   321      25.782   7.911  40.427  1.00                 C  
ATOM   1659  C   GLY   321      25.680   8.744  41.681  1.00                 C  
ATOM   1660  O   GLY   321      25.517   8.196  42.770  1.00                 O  
ATOM   1661  N   THR   322      25.771  10.084  41.508  1.00                 N  
ATOM   1662  CA  THR   322      25.601  11.065  42.573  1.00                 C  
ATOM   1663  C   THR   322      24.102  11.317  42.736  1.00                 C  
ATOM   1664  O   THR   322      23.396  11.450  41.737  1.00                 O  
ATOM   1665  CB  THR   322      26.356  12.371  42.263  1.00                 C  
ATOM   1666  OG1 THR   322      27.758  12.098  42.141  1.00                 O  
ATOM   1667  CG2 THR   322      26.154  13.381  43.382  1.00                 C  
ATOM   1668  N   ILE   323      23.608  11.303  43.972  1.00                 N  
ATOM   1669  CA  ILE   323      22.173  11.476  44.249  1.00                 C  
ATOM   1670  C   ILE   323      21.952  12.796  44.996  1.00                 C  
ATOM   1671  O   ILE   323      22.589  13.056  46.023  1.00                 O  
ATOM   1672  CB  ILE   323      21.607  10.292  45.055  1.00                 C  
ATOM   1673  CD1 ILE   323      21.445   7.748  45.070  1.00                 C  
ATOM   1674  CG1 ILE   323      21.752   8.991  44.263  1.00                 C  
ATOM   1675  CG2 ILE   323      20.162  10.558  45.449  1.00                 C  
ATOM   1676  N   ALA   324      21.027  13.604  44.480  1.00                 N  
ATOM   1677  CA  ALA   324      20.681  14.904  45.052  1.00                 C  
ATOM   1678  C   ALA   324      19.193  15.040  45.316  1.00                 C  
ATOM   1679  O   ALA   324      18.389  14.654  44.466  1.00                 O  
ATOM   1680  CB  ALA   324      21.138  16.026  44.132  1.00                 C  
ATOM   1681  N   VAL   325      18.829  15.683  46.425  1.00                 N  
ATOM   1682  CA  VAL   325      17.438  16.044  46.702  1.00                 C  
ATOM   1683  C   VAL   325      17.187  17.380  46.025  1.00                 C  
ATOM   1684  O   VAL   325      18.065  18.253  46.039  1.00                 O  
ATOM   1685  CB  VAL   325      17.160  16.100  48.216  1.00                 C  
ATOM   1686  CG1 VAL   325      15.738  16.572  48.479  1.00                 C  
ATOM   1687  CG2 VAL   325      17.400  14.740  48.852  1.00                 C  
ATOM   1688  N   TYR   326      16.038  17.518  45.365  1.00                 N  
ATOM   1689  CA  TYR   326      15.692  18.728  44.620  1.00                 C  
ATOM   1690  C   TYR   326      14.723  19.540  45.448  1.00                 C  
ATOM   1691  O   TYR   326      13.758  18.974  45.955  1.00                 O  
ATOM   1692  CB  TYR   326      15.098  18.367  43.257  1.00                 C  
ATOM   1693  CG  TYR   326      14.705  19.565  42.423  1.00                 C  
ATOM   1694  OH  TYR   326      13.639  22.859  40.120  1.00                 O  
ATOM   1695  CZ  TYR   326      13.990  21.769  40.883  1.00                 C  
ATOM   1696  CD1 TYR   326      15.546  20.045  41.427  1.00                 C  
ATOM   1697  CE1 TYR   326      15.196  21.139  40.660  1.00                 C  
ATOM   1698  CD2 TYR   326      13.495  20.212  42.634  1.00                 C  
ATOM   1699  CE2 TYR   326      13.127  21.308  41.876  1.00                 C  
ATOM   1700  N   SER   327      14.985  20.851  45.625  1.00                 N  
ATOM   1701  CA  SER   327      14.074  21.702  46.390  1.00                 C  
ATOM   1702  C   SER   327      12.810  21.967  45.560  1.00                 C  
ATOM   1703  O   SER   327      12.932  22.432  44.426  1.00                 O  
ATOM   1704  CB  SER   327      14.763  23.013  46.777  1.00                 C  
ATOM   1705  OG  SER   327      13.865  23.883  47.443  1.00                 O  
ATOM   1706  N   ILE   328      11.594  21.672  46.108  1.00                 N  
ATOM   1707  CA  ILE   328      10.354  21.867  45.322  1.00                 C  
ATOM   1708  C   ILE   328      10.100  23.310  44.837  1.00                 C  
ATOM   1709  O   ILE   328       9.792  23.495  43.650  1.00                 O  
ATOM   1710  CB  ILE   328       9.110  21.419  46.111  1.00                 C  
ATOM   1711  CD1 ILE   328       8.089  19.403  47.292  1.00                 C  
ATOM   1712  CG1 ILE   328       9.114  19.900  46.296  1.00                 C  
ATOM   1713  CG2 ILE   328       7.841  21.902  45.424  1.00                 C  
ATOM   1714  N   ASP   329      10.421  24.290  45.700  1.00                 N  
ATOM   1715  CA  ASP   329      10.085  25.664  45.369  1.00                 C  
ATOM   1716  C   ASP   329      11.250  26.430  44.665  1.00                 C  
ATOM   1717  O   ASP   329      12.423  26.054  44.742  1.00                 O  
ATOM   1718  CB  ASP   329       9.673  26.433  46.626  1.00                 C  
ATOM   1719  CG  ASP   329       8.350  25.958  47.192  1.00                 C  
ATOM   1720  OD1 ASP   329       7.599  25.281  46.459  1.00                 O  
ATOM   1721  OD2 ASP   329       8.064  26.263  48.369  1.00                 O  
ATOM   1722  N   GLU   330      10.899  27.506  43.983  1.00                 N  
ATOM   1723  CA  GLU   330      11.884  28.322  43.233  1.00                 C  
ATOM   1724  C   GLU   330      12.505  29.346  44.187  1.00                 C  
ATOM   1725  O   GLU   330      11.841  29.790  45.128  1.00                 O  
ATOM   1726  CB  GLU   330      11.214  29.008  42.040  1.00                 C  
ATOM   1727  CD  GLU   330       8.950  29.735  42.890  1.00                 C  
ATOM   1728  CG  GLU   330      10.321  30.178  42.418  1.00                 C  
ATOM   1729  OE1 GLU   330       8.648  28.527  42.788  1.00                 O  
ATOM   1730  OE2 GLU   330       8.178  30.596  43.362  1.00                 O  
ATOM   1731  N   ARG   331      13.733  29.752  44.011  1.00                 N  
ATOM   1732  CA  ARG   331      14.654  29.147  43.061  1.00                 C  
ATOM   1733  C   ARG   331      15.031  27.720  43.428  1.00                 C  
ATOM   1734  O   ARG   331      15.295  27.398  44.589  1.00                 O  
ATOM   1735  CB  ARG   331      15.928  29.986  42.941  1.00                 C  
ATOM   1736  CD  ARG   331      17.005  32.152  42.273  1.00                 C  
ATOM   1737  NE  ARG   331      17.450  32.516  43.616  1.00                 N  
ATOM   1738  CG  ARG   331      15.716  31.347  42.298  1.00                 C  
ATOM   1739  CZ  ARG   331      18.583  33.158  43.880  1.00                 C  
ATOM   1740  NH1 ARG   331      18.905  33.447  45.133  1.00                 N  
ATOM   1741  NH2 ARG   331      19.391  33.510  42.889  1.00                 N  
ATOM   1742  N   GLN   332      15.062  26.830  42.428  1.00                 N  
ATOM   1743  CA  GLN   332      15.353  25.414  42.677  1.00                 C  
ATOM   1744  C   GLN   332      16.778  25.233  43.116  1.00                 C  
ATOM   1745  O   GLN   332      17.679  26.009  42.786  1.00                 O  
ATOM   1746  CB  GLN   332      15.074  24.581  41.424  1.00                 C  
ATOM   1747  CD  GLN   332      16.565  22.544  41.520  1.00                 C  
ATOM   1748  CG  GLN   332      15.152  23.080  41.647  1.00                 C  
ATOM   1749  OE1 GLN   332      17.399  23.125  40.826  1.00                 O  
ATOM   1750  NE2 GLN   332      16.837  21.432  42.192  1.00                 N  
ATOM   1751  N   SER   333      16.899  24.132  43.917  1.00                 N  
ATOM   1752  CA  SER   333      18.301  23.942  44.351  1.00                 C  
ATOM   1753  C   SER   333      18.537  22.479  44.730  1.00                 C  
ATOM   1754  O   SER   333      17.587  21.732  44.993  1.00                 O  
ATOM   1755  CB  SER   333      18.628  24.865  45.527  1.00                 C  
ATOM   1756  OG  SER   333      17.894  24.498  46.682  1.00                 O  
ATOM   1757  N   THR   334      19.819  22.082  44.745  1.00                 N  
ATOM   1758  CA  THR   334      20.255  20.719  44.997  1.00                 C  
ATOM   1759  C   THR   334      21.173  20.603  46.201  1.00                 C  
ATOM   1760  O   THR   334      21.930  21.532  46.527  1.00                 O  
ATOM   1761  CB  THR   334      20.980  20.123  43.776  1.00                 C  
ATOM   1762  OG1 THR   334      21.299  18.749  44.029  1.00                 O  
ATOM   1763  CG2 THR   334      22.271  20.879  43.502  1.00                 C  
ATOM   1764  N   ILE   335      21.113  19.426  46.845  1.00                 N  
ATOM   1765  CA  ILE   335      21.967  19.031  47.966  1.00                 C  
ATOM   1766  C   ILE   335      22.142  17.518  47.906  1.00                 C  
ATOM   1767  O   ILE   335      21.167  16.813  47.674  1.00                 O  
ATOM   1768  CB  ILE   335      21.374  19.482  49.314  1.00                 C  
ATOM   1769  CD1 ILE   335      21.997  19.860  51.757  1.00                 C  
ATOM   1770  CG1 ILE   335      22.346  19.174  50.454  1.00                 C  
ATOM   1771  CG2 ILE   335      20.014  18.840  49.539  1.00                 C  
ATOM   1772  N   ALA   336      23.386  17.028  48.052  1.00                 N  
ATOM   1773  CA  ALA   336      23.718  15.599  47.989  1.00                 C  
ATOM   1774  C   ALA   336      23.053  14.768  49.110  1.00                 C  
ATOM   1775  O   ALA   336      23.044  15.185  50.257  1.00                 O  
ATOM   1776  CB  ALA   336      25.225  15.401  48.054  1.00                 C  
ATOM   1777  N   PRO   337      22.500  13.594  48.763  1.00                 N  
ATOM   1778  CA  PRO   337      21.894  12.671  49.742  1.00                 C  
ATOM   1779  C   PRO   337      22.709  11.369  49.782  1.00                 C  
ATOM   1780  O   PRO   337      22.617  10.616  50.756  1.00                 O  
ATOM   1781  CB  PRO   337      20.475  12.452  49.215  1.00                 C  
ATOM   1782  CD  PRO   337      21.468  14.063  47.750  1.00                 C  
ATOM   1783  CG  PRO   337      20.178  13.679  48.419  1.00                 C  
ATOM   1784  N   LYS   338      23.477  11.113  48.730  1.00                 N  
ATOM   1785  CA  LYS   338      24.292   9.912  48.658  1.00                 C  
ATOM   1786  C   LYS   338      24.994   9.702  47.338  1.00                 C  
ATOM   1787  O   LYS   338      24.971  10.557  46.446  1.00                 O  
ATOM   1788  CB  LYS   338      23.445   8.671  48.948  1.00                 C  
ATOM   1789  CD  LYS   338      23.346   6.193  49.332  1.00                 C  
ATOM   1790  CE  LYS   338      24.133   4.893  49.346  1.00                 C  
ATOM   1791  CG  LYS   338      24.234   7.372  48.969  1.00                 C  
ATOM   1792  NZ  LYS   338      23.274   3.727  49.693  1.00                 N  
ATOM   1793  N   PHE   339      25.642   8.559  47.228  1.00                 N  
ATOM   1794  CA  PHE   339      26.392   8.188  46.046  1.00                 C  
ATOM   1795  C   PHE   339      26.267   6.709  45.848  1.00                 C  
ATOM   1796  O   PHE   339      26.441   5.955  46.800  1.00                 O  
ATOM   1797  CB  PHE   339      27.855   8.613  46.185  1.00                 C  
ATOM   1798  CG  PHE   339      28.045  10.095  46.335  1.00                 C  
ATOM   1799  CZ  PHE   339      28.396  12.839  46.605  1.00                 C  
ATOM   1800  CD1 PHE   339      28.016  10.688  47.585  1.00                 C  
ATOM   1801  CE1 PHE   339      28.191  12.052  47.722  1.00                 C  
ATOM   1802  CD2 PHE   339      28.251  10.896  45.226  1.00                 C  
ATOM   1803  CE2 PHE   339      28.425  12.260  45.363  1.00                 C  
ATOM   1804  N   GLU   340      25.995   6.281  44.608  1.00                 N  
ATOM   1805  CA  GLU   340      25.887   4.866  44.305  1.00                 C  
ATOM   1806  C   GLU   340      27.015   4.405  43.365  1.00                 C  
ATOM   1807  O   GLU   340      26.948   4.684  42.172  1.00                 O  
ATOM   1808  CB  GLU   340      24.526   4.555  43.678  1.00                 C  
ATOM   1809  CD  GLU   340      23.284   3.738  45.721  1.00                 C  
ATOM   1810  CG  GLU   340      23.348   4.772  44.614  1.00                 C  
ATOM   1811  OE1 GLU   340      24.049   2.753  45.658  1.00                 O  
ATOM   1812  OE2 GLU   340      22.470   3.914  46.651  1.00                 O  
ATOM   1813  N   THR   341      28.020   3.655  43.877  1.00                 N  
ATOM   1814  CA  THR   341      29.030   3.052  42.978  1.00                 C  
ATOM   1815  C   THR   341      28.352   2.013  42.077  1.00                 C  
ATOM   1816  O   THR   341      27.474   1.278  42.544  1.00                 O  
ATOM   1817  CB  THR   341      30.178   2.403  43.773  1.00                 C  
ATOM   1818  OG1 THR   341      30.831   3.398  44.572  1.00                 O  
ATOM   1819  CG2 THR   341      31.200   1.790  42.829  1.00                 C  
ATOM   1820  N   LEU   342      28.690   2.010  40.779  1.00                 N  
ATOM   1821  CA  LEU   342      28.064   1.127  39.795  1.00                 C  
ATOM   1822  C   LEU   342      29.121   0.292  39.097  1.00                 C  
ATOM   1823  O   LEU   342      30.300   0.388  39.459  1.00                 O  
ATOM   1824  CB  LEU   342      27.262   1.941  38.778  1.00                 C  
ATOM   1825  CG  LEU   342      26.127   2.800  39.340  1.00                 C  
ATOM   1826  CD1 LEU   342      25.499   3.647  38.244  1.00                 C  
ATOM   1827  CD2 LEU   342      25.072   1.928  40.005  1.00                 C  
ATOM   1828  N   MET   364      28.711  -0.448  38.054  1.00                 N  
ATOM   1829  CA  MET   364      29.629  -1.161  37.177  1.00                 C  
ATOM   1830  C   MET   364      30.438  -0.125  36.402  1.00                 C  
ATOM   1831  O   MET   364      30.146   1.078  36.465  1.00                 O  
ATOM   1832  CB  MET   364      28.859  -2.096  36.242  1.00                 C  
ATOM   1833  SD  MET   364      29.311  -4.377  37.748  1.00                 S  
ATOM   1834  CE  MET   364      29.176  -3.853  39.455  1.00                 C  
ATOM   1835  CG  MET   364      28.158  -3.243  36.950  1.00                 C  
ATOM   1836  N   ILE   365      31.459  -0.563  35.675  1.00                 N  
ATOM   1837  CA  ILE   365      32.361   0.353  34.970  1.00                 C  
ATOM   1838  C   ILE   365      31.718   1.001  33.721  1.00                 C  
ATOM   1839  O   ILE   365      31.129   0.327  32.871  1.00                 O  
ATOM   1840  CB  ILE   365      33.662  -0.352  34.545  1.00                 C  
ATOM   1841  CD1 ILE   365      35.619  -1.711  35.452  1.00                 C  
ATOM   1842  CG1 ILE   365      34.448  -0.809  35.775  1.00                 C  
ATOM   1843  CG2 ILE   365      34.491   0.554  33.647  1.00                 C  
ATOM   1844  N   ASP   366      31.872   2.338  33.645  1.00                 N  
ATOM   1845  CA  ASP   366      31.490   3.262  32.582  1.00                 C  
ATOM   1846  C   ASP   366      29.947   3.452  32.481  1.00                 C  
ATOM   1847  O   ASP   366      29.351   3.143  31.438  1.00                 O  
ATOM   1848  CB  ASP   366      32.029   2.780  31.234  1.00                 C  
ATOM   1849  CG  ASP   366      31.999   3.863  30.173  1.00                 C  
ATOM   1850  OD1 ASP   366      32.026   5.056  30.542  1.00                 O  
ATOM   1851  OD2 ASP   366      31.948   3.519  28.974  1.00                 O  
ATOM   1852  N   PRO   367      29.283   4.040  33.515  1.00                 N  
ATOM   1853  CA  PRO   367      27.834   4.303  33.398  1.00                 C  
ATOM   1854  C   PRO   367      27.559   5.578  32.575  1.00                 C  
ATOM   1855  O   PRO   367      27.223   6.634  33.110  1.00                 O  
ATOM   1856  CB  PRO   367      27.369   4.462  34.847  1.00                 C  
ATOM   1857  CD  PRO   367      29.761   4.421  34.914  1.00                 C  
ATOM   1858  CG  PRO   367      28.549   5.034  35.558  1.00                 C  
ATOM   1859  N   GLU   368      27.714   5.457  31.252  1.00                 N  
ATOM   1860  CA  GLU   368      27.521   6.526  30.254  1.00                 C  
ATOM   1861  C   GLU   368      26.046   6.934  30.146  1.00                 C  
ATOM   1862  O   GLU   368      25.749   8.060  29.789  1.00                 O  
ATOM   1863  CB  GLU   368      28.039   6.081  28.885  1.00                 C  
ATOM   1864  CD  GLU   368      30.024   5.466  27.449  1.00                 C  
ATOM   1865  CG  GLU   368      29.550   5.929  28.813  1.00                 C  
ATOM   1866  OE1 GLU   368      29.169   5.103  26.615  1.00                 O  
ATOM   1867  OE2 GLU   368      31.251   5.467  27.215  1.00                 O  
ATOM   1868  N   ASP   369      25.135   6.026  30.476  1.00                 N  
ATOM   1869  CA  ASP   369      23.709   6.267  30.391  1.00                 C  
ATOM   1870  C   ASP   369      22.972   5.446  31.418  1.00                 C  
ATOM   1871  O   ASP   369      23.360   4.313  31.742  1.00                 O  
ATOM   1872  CB  ASP   369      23.195   5.949  28.985  1.00                 C  
ATOM   1873  CG  ASP   369      21.811   6.513  28.730  1.00                 C  
ATOM   1874  OD1 ASP   369      21.450   7.517  29.379  1.00                 O  
ATOM   1875  OD2 ASP   369      21.088   5.952  27.881  1.00                 O  
ATOM   1876  N   ILE   370      21.859   6.001  31.879  1.00                 N  
ATOM   1877  CA  ILE   370      20.949   5.350  32.791  1.00                 C  
ATOM   1878  C   ILE   370      19.578   5.942  32.573  1.00                 C  
ATOM   1879  O   ILE   370      19.446   6.967  31.913  1.00                 O  
ATOM   1880  CB  ILE   370      21.409   5.503  34.253  1.00                 C  
ATOM   1881  CD1 ILE   370      22.499   7.805  34.141  1.00                 C  
ATOM   1882  CG1 ILE   370      21.356   6.971  34.678  1.00                 C  
ATOM   1883  CG2 ILE   370      22.797   4.909  34.439  1.00                 C  
ATOM   1884  N   LYS   371      18.556   5.288  33.095  1.00                 N  
ATOM   1885  CA  LYS   371      17.181   5.758  32.999  1.00                 C  
ATOM   1886  C   LYS   371      16.411   5.268  34.234  1.00                 C  
ATOM   1887  O   LYS   371      16.836   4.324  34.895  1.00                 O  
ATOM   1888  CB  LYS   371      16.535   5.263  31.703  1.00                 C  
ATOM   1889  CD  LYS   371      15.013   7.192  31.190  1.00                 C  
ATOM   1890  CE  LYS   371      13.575   7.633  30.974  1.00                 C  
ATOM   1891  CG  LYS   371      15.094   5.710  31.518  1.00                 C  
ATOM   1892  NZ  LYS   371      13.475   9.094  30.708  1.00                 N  
ATOM   1893  N   PHE   372      15.303   5.928  34.548  1.00                 N  
ATOM   1894  CA  PHE   372      14.416   5.588  35.652  1.00                 C  
ATOM   1895  C   PHE   372      13.074   5.197  35.035  1.00                 C  
ATOM   1896  O   PHE   372      12.610   5.871  34.105  1.00                 O  
ATOM   1897  CB  PHE   372      14.291   6.765  36.621  1.00                 C  
ATOM   1898  CG  PHE   372      13.663   7.987  36.013  1.00                 C  
ATOM   1899  CZ  PHE   372      12.508  10.250  34.885  1.00                 C  
ATOM   1900  CD1 PHE   372      12.296   8.188  36.083  1.00                 C  
ATOM   1901  CE1 PHE   372      11.718   9.312  35.524  1.00                 C  
ATOM   1902  CD2 PHE   372      14.440   8.934  35.370  1.00                 C  
ATOM   1903  CE2 PHE   372      13.863  10.058  34.810  1.00                 C  
ATOM   1904  N   ILE   373      12.382   4.191  35.578  1.00                 N  
ATOM   1905  CA  ILE   373      11.073   3.720  35.111  1.00                 C  
ATOM   1906  C   ILE   373      10.053   3.992  36.212  1.00                 C  
ATOM   1907  O   ILE   373      10.239   3.519  37.336  1.00                 O  
ATOM   1908  CB  ILE   373      11.112   2.228  34.733  1.00                 C  
ATOM   1909  CD1 ILE   373      12.387   0.526  33.326  1.00                 C  
ATOM   1910  CG1 ILE   373      12.121   1.989  33.608  1.00                 C  
ATOM   1911  CG2 ILE   373       9.722   1.736  34.361  1.00                 C  
ATOM   1912  N   PRO   374       8.965   4.726  35.988  1.00                 N  
ATOM   1913  CA  PRO   374       8.021   5.128  37.037  1.00                 C  
ATOM   1914  C   PRO   374       6.956   4.071  37.223  1.00                 C  
ATOM   1915  O   PRO   374       6.354   3.620  36.245  1.00                 O  
ATOM   1916  CB  PRO   374       7.433   6.443  36.521  1.00                 C  
ATOM   1917  CD  PRO   374       8.731   5.516  34.737  1.00                 C  
ATOM   1918  CG  PRO   374       7.500   6.325  35.036  1.00                 C  
ATOM   1919  N   ALA   375       6.669   3.630  38.440  1.00                 N  
ATOM   1920  CA  ALA   375       5.696   2.557  38.690  1.00                 C  
ATOM   1921  C   ALA   375       4.297   3.029  38.365  1.00                 C  
ATOM   1922  O   ALA   375       3.958   4.191  38.602  1.00                 O  
ATOM   1923  CB  ALA   375       5.780   2.092  40.136  1.00                 C  
ATOM   1924  N   GLU   376       3.427   2.160  37.813  1.00                 N  
ATOM   1925  CA  GLU   376       2.044   2.536  37.516  1.00                 C  
ATOM   1926  C   GLU   376       1.327   2.749  38.846  1.00                 C  
ATOM   1927  O   GLU   376       0.487   3.642  38.989  1.00                 O  
ATOM   1928  CB  GLU   376       1.366   1.458  36.668  1.00                 C  
ATOM   1929  CD  GLU   376       1.253   0.237  34.459  1.00                 C  
ATOM   1930  CG  GLU   376       1.905   1.354  35.250  1.00                 C  
ATOM   1931  OE1 GLU   376       0.524  -0.574  35.068  1.00                 O  
ATOM   1932  OE2 GLU   376       1.470   0.173  33.231  1.00                 O  
ATOM   1933  N   GLN   377       1.645   1.933  39.843  1.00                 N  
ATOM   1934  CA  GLN   377       1.079   2.099  41.162  1.00                 C  
ATOM   1935  C   GLN   377       2.160   2.383  42.222  1.00                 C  
ATOM   1936  O   GLN   377       2.757   1.452  42.770  1.00                 O  
ATOM   1937  CB  GLN   377       0.281   0.857  41.563  1.00                 C  
ATOM   1938  CD  GLN   377      -1.703  -0.642  41.120  1.00                 C  
ATOM   1939  CG  GLN   377      -0.937   0.594  40.692  1.00                 C  
ATOM   1940  OE1 GLN   377      -1.863  -0.903  42.312  1.00                 O  
ATOM   1941  NE2 GLN   377      -2.180  -1.408  40.146  1.00                 N  
ATOM   1942  N   SER   378       2.444   3.643  42.540  1.00                 N  
ATOM   1943  CA  SER   378       3.517   4.018  43.464  1.00                 C  
ATOM   1944  C   SER   378       3.270   3.711  44.935  1.00                 C  
ATOM   1945  O   SER   378       4.189   3.840  45.748  1.00                 O  
ATOM   1946  CB  SER   378       3.820   5.514  43.354  1.00                 C  
ATOM   1947  OG  SER   378       2.730   6.291  43.818  1.00                 O  
ATOM   1948  N   PRO   379       2.065   3.301  45.355  1.00                 N  
ATOM   1949  CA  PRO   379       1.805   3.003  46.768  1.00                 C  
ATOM   1950  C   PRO   379       2.231   1.575  47.082  1.00                 C  
ATOM   1951  O   PRO   379       2.391   1.202  48.248  1.00                 O  
ATOM   1952  CB  PRO   379       0.295   3.198  46.916  1.00                 C  
ATOM   1953  CD  PRO   379       0.824   3.738  44.645  1.00                 C  
ATOM   1954  CG  PRO   379      -0.077   4.105  45.791  1.00                 C  
ATOM   1955  N   ASN   380       2.428   0.735  46.057  1.00                 N  
ATOM   1956  CA  ASN   380       2.975  -0.589  46.332  1.00                 C  
ATOM   1957  C   ASN   380       4.203  -0.961  45.520  1.00                 C  
ATOM   1958  O   ASN   380       4.949  -1.845  45.949  1.00                 O  
ATOM   1959  CB  ASN   380       1.909  -1.665  46.115  1.00                 C  
ATOM   1960  CG  ASN   380       0.763  -1.557  47.102  1.00                 C  
ATOM   1961  OD1 ASN   380       0.902  -1.917  48.271  1.00                 O  
ATOM   1962  ND2 ASN   380      -0.375  -1.059  46.633  1.00                 N  
ATOM   1963  N   GLY   381       4.506  -0.379  44.372  1.00                 N  
ATOM   1964  CA  GLY   381       5.723  -0.735  43.676  1.00                 C  
ATOM   1965  C   GLY   381       6.660   0.449  43.619  1.00                 C  
ATOM   1966  O   GLY   381       6.228   1.597  43.487  1.00                 O  
ATOM   1967  N   SER   382       7.953   0.215  43.717  1.00                 N  
ATOM   1968  CA  SER   382       8.922   1.276  43.550  1.00                 C  
ATOM   1969  C   SER   382       9.202   1.531  42.075  1.00                 C  
ATOM   1970  O   SER   382       9.044   0.684  41.191  1.00                 O  
ATOM   1971  CB  SER   382      10.221   0.935  44.282  1.00                 C  
ATOM   1972  OG  SER   382      10.875  -0.166  43.675  1.00                 O  
ATOM   1973  N   PRO   383       9.634   2.768  41.843  1.00                 N  
ATOM   1974  CA  PRO   383      10.070   3.182  40.538  1.00                 C  
ATOM   1975  C   PRO   383      11.513   2.713  40.502  1.00                 C  
ATOM   1976  O   PRO   383      12.116   2.482  41.553  1.00                 O  
ATOM   1977  CB  PRO   383       9.886   4.701  40.551  1.00                 C  
ATOM   1978  CD  PRO   383       9.520   3.979  42.804  1.00                 C  
ATOM   1979  CG  PRO   383      10.101   5.091  41.975  1.00                 C  
ATOM   1980  N   LEU   384      12.127   2.551  39.325  1.00                 N  
ATOM   1981  CA  LEU   384      13.482   2.034  39.332  1.00                 C  
ATOM   1982  C   LEU   384      14.374   2.683  38.321  1.00                 C  
ATOM   1983  O   LEU   384      13.964   3.167  37.263  1.00                 O  
ATOM   1984  CB  LEU   384      13.480   0.523  39.089  1.00                 C  
ATOM   1985  CG  LEU   384      12.903   0.052  37.753  1.00                 C  
ATOM   1986  CD1 LEU   384      13.945   0.160  36.650  1.00                 C  
ATOM   1987  CD2 LEU   384      12.394  -1.377  37.861  1.00                 C  
ATOM   1988  N   LEU   385      15.653   2.686  38.679  1.00                 N  
ATOM   1989  CA  LEU   385      16.747   3.108  37.828  1.00                 C  
ATOM   1990  C   LEU   385      17.416   1.872  37.214  1.00                 C  
ATOM   1991  O   LEU   385      17.591   0.878  37.923  1.00                 O  
ATOM   1992  CB  LEU   385      17.754   3.941  38.624  1.00                 C  
ATOM   1993  CG  LEU   385      18.981   4.437  37.855  1.00                 C  
ATOM   1994  CD1 LEU   385      18.574   5.431  36.778  1.00                 C  
ATOM   1995  CD2 LEU   385      19.990   5.067  38.802  1.00                 C  
ATOM   1996  N   ILE   386      17.821   1.832  35.929  1.00                 N  
ATOM   1997  CA  ILE   386      18.762   0.791  35.582  1.00                 C  
ATOM   1998  C   ILE   386      19.908   1.653  35.047  1.00                 C  
ATOM   1999  O   ILE   386      19.703   2.738  34.497  1.00                 O  
ATOM   2000  CB  ILE   386      18.152  -0.212  34.586  1.00                 C  
ATOM   2001  CD1 ILE   386      17.344  -0.446  32.180  1.00                 C  
ATOM   2002  CG1 ILE   386      17.760   0.496  33.288  1.00                 C  
ATOM   2003  CG2 ILE   386      16.971  -0.936  35.215  1.00                 C  
ATOM   2004  N   VAL   387      21.089   1.266  35.231  1.00                 N  
ATOM   2005  CA  VAL   387      22.375   1.859  34.858  1.00                 C  
ATOM   2006  C   VAL   387      23.132   1.004  33.819  1.00                 C  
ATOM   2007  O   VAL   387      23.536  -0.134  34.104  1.00                 O  
ATOM   2008  CB  VAL   387      23.276   2.074  36.089  1.00                 C  
ATOM   2009  CG1 VAL   387      24.609   2.676  35.674  1.00                 C  
ATOM   2010  CG2 VAL   387      22.580   2.962  37.109  1.00                 C  
ATOM   2011  N   SER   388      23.292   1.559  32.594  1.00                 N  
ATOM   2012  CA  SER   388      24.030   0.888  31.528  1.00                 C  
ATOM   2013  C   SER   388      25.515   1.132  31.770  1.00                 C  
ATOM   2014  O   SER   388      25.978   2.276  31.736  1.00                 O  
ATOM   2015  CB  SER   388      23.582   1.404  30.159  1.00                 C  
ATOM   2016  OG  SER   388      24.350   0.825  29.119  1.00                 O  
ATOM   2017  N   GLY   389      26.232   0.059  32.127  1.00                 N  
ATOM   2018  CA  GLY   389      27.665   0.082  32.392  1.00                 C  
ATOM   2019  C   GLY   389      28.343  -0.578  31.191  1.00                 C  
ATOM   2020  O   GLY   389      28.264  -1.812  31.016  1.00                 O  
ATOM   2021  N   SER   390      28.888   0.282  30.291  1.00                 N  
ATOM   2022  CA  SER   390      29.485  -0.081  28.998  1.00                 C  
ATOM   2023  C   SER   390      30.628  -1.090  29.127  1.00                 C  
ATOM   2024  O   SER   390      30.679  -2.029  28.332  1.00                 O  
ATOM   2025  CB  SER   390      30.000   1.166  28.277  1.00                 C  
ATOM   2026  OG  SER   390      28.932   2.024  27.914  1.00                 O  
ATOM   2027  N   ILE   391      31.551  -0.882  30.089  1.00                 N  
ATOM   2028  CA  ILE   391      32.729  -1.745  30.243  1.00                 C  
ATOM   2029  C   ILE   391      32.461  -2.953  31.149  1.00                 C  
ATOM   2030  O   ILE   391      33.248  -3.899  31.125  1.00                 O  
ATOM   2031  CB  ILE   391      33.934  -0.962  30.796  1.00                 C  
ATOM   2032  CD1 ILE   391      34.714  -0.332  28.452  1.00                 C  
ATOM   2033  CG1 ILE   391      34.330   0.158  29.831  1.00                 C  
ATOM   2034  CG2 ILE   391      35.095  -1.902  31.080  1.00                 C  
ATOM   2035  N   SER   392      31.354  -2.950  31.914  1.00                 N  
ATOM   2036  CA  SER   392      30.967  -4.099  32.756  1.00                 C  
ATOM   2037  C   SER   392      30.001  -5.020  31.977  1.00                 C  
ATOM   2038  O   SER   392      29.696  -6.119  32.435  1.00                 O  
ATOM   2039  CB  SER   392      30.324  -3.617  34.058  1.00                 C  
ATOM   2040  OG  SER   392      29.081  -2.983  33.809  1.00                 O  
ATOM   2041  N   GLY   393      29.526  -4.555  30.788  1.00                 N  
ATOM   2042  CA  GLY   393      28.625  -5.266  29.869  1.00                 C  
ATOM   2043  C   GLY   393      27.333  -5.717  30.566  1.00                 C  
ATOM   2044  O   GLY   393      26.859  -6.848  30.376  1.00                 O  
ATOM   2045  N   THR   394      26.775  -4.820  31.379  1.00                 N  
ATOM   2046  CA  THR   394      25.551  -5.064  32.134  1.00                 C  
ATOM   2047  C   THR   394      24.752  -3.799  32.236  1.00                 C  
ATOM   2048  O   THR   394      25.305  -2.698  32.183  1.00                 O  
ATOM   2049  CB  THR   394      25.855  -5.610  33.541  1.00                 C  
ATOM   2050  OG1 THR   394      26.552  -4.616  34.303  1.00                 O  
ATOM   2051  CG2 THR   394      26.727  -6.854  33.453  1.00                 C  
ATOM   2052  N   ILE   395      23.444  -3.968  32.424  1.00                 N  
ATOM   2053  CA  ILE   395      22.521  -2.921  32.816  1.00                 C  
ATOM   2054  C   ILE   395      22.137  -3.327  34.236  1.00                 C  
ATOM   2055  O   ILE   395      21.458  -4.335  34.427  1.00                 O  
ATOM   2056  CB  ILE   395      21.333  -2.821  31.841  1.00                 C  
ATOM   2057  CD1 ILE   395      20.752  -2.619  29.367  1.00                 C  
ATOM   2058  CG1 ILE   395      21.830  -2.523  30.425  1.00                 C  
ATOM   2059  CG2 ILE   395      20.335  -1.780  32.322  1.00                 C  
ATOM   2060  N   THR   396      22.664  -2.614  35.232  1.00                 N  
ATOM   2061  CA  THR   396      22.370  -2.921  36.642  1.00                 C  
ATOM   2062  C   THR   396      21.006  -2.378  36.987  1.00                 C  
ATOM   2063  O   THR   396      20.664  -1.276  36.565  1.00                 O  
ATOM   2064  CB  THR   396      23.439  -2.335  37.582  1.00                 C  
ATOM   2065  OG1 THR   396      23.499  -0.913  37.415  1.00                 O  
ATOM   2066  CG2 THR   396      24.807  -2.920  37.264  1.00                 C  
ATOM   2067  N   VAL   397      20.214  -3.174  37.699  1.00                 N  
ATOM   2068  CA  VAL   397      18.844  -2.855  38.088  1.00                 C  
ATOM   2069  C   VAL   397      18.844  -2.435  39.560  1.00                 C  
ATOM   2070  O   VAL   397      19.074  -3.267  40.440  1.00                 O  
ATOM   2071  CB  VAL   397      17.897  -4.046  37.848  1.00                 C  
ATOM   2072  CG1 VAL   397      16.481  -3.696  38.279  1.00                 C  
ATOM   2073  CG2 VAL   397      17.925  -4.462  36.385  1.00                 C  
ATOM   2074  N   LEU   398      18.607  -1.135  39.814  1.00                 N  
ATOM   2075  CA  LEU   398      18.554  -0.588  41.167  1.00                 C  
ATOM   2076  C   LEU   398      17.147  -0.271  41.578  1.00                 C  
ATOM   2077  O   LEU   398      16.405   0.345  40.809  1.00                 O  
ATOM   2078  CB  LEU   398      19.421   0.668  41.271  1.00                 C  
ATOM   2079  CG  LEU   398      20.907   0.495  40.948  1.00                 C  
ATOM   2080  CD1 LEU   398      21.629   1.833  41.005  1.00                 C  
ATOM   2081  CD2 LEU   398      21.553  -0.496  41.903  1.00                 C  
ATOM   2082  N   LYS   399      16.776  -0.651  42.801  1.00                 N  
ATOM   2083  CA  LYS   399      15.470  -0.293  43.343  1.00                 C  
ATOM   2084  C   LYS   399      15.601   1.096  43.945  1.00                 C  
ATOM   2085  O   LYS   399      16.569   1.359  44.656  1.00                 O  
ATOM   2086  CB  LYS   399      15.015  -1.329  44.373  1.00                 C  
ATOM   2087  CD  LYS   399      13.198  -2.200  45.869  1.00                 C  
ATOM   2088  CE  LYS   399      11.801  -1.958  46.418  1.00                 C  
ATOM   2089  CG  LYS   399      13.612  -1.097  44.909  1.00                 C  
ATOM   2090  NZ  LYS   399      11.382  -3.031  47.362  1.00                 N  
ATOM   2091  N   VAL   400      14.704   2.009  43.569  1.00                 N  
ATOM   2092  CA  VAL   400      14.701   3.398  44.041  1.00                 C  
ATOM   2093  C   VAL   400      13.786   3.566  45.221  1.00                 C  
ATOM   2094  O   VAL   400      12.616   3.166  45.141  1.00                 O  
ATOM   2095  CB  VAL   400      14.292   4.374  42.922  1.00                 C  
ATOM   2096  CG1 VAL   400      14.304   5.806  43.433  1.00                 C  
ATOM   2097  CG2 VAL   400      15.216   4.225  41.722  1.00                 C  
ATOM   2098  N   ASN   401      14.272   3.121  46.374  1.00                 N  
ATOM   2099  CA  ASN   401      13.518   3.202  47.617  1.00                 C  
ATOM   2100  C   ASN   401      13.984   4.470  48.321  1.00                 C  
ATOM   2101  O   ASN   401      14.229   5.496  47.680  1.00                 O  
ATOM   2102  CB  ASN   401      13.727   1.938  48.454  1.00                 C  
ATOM   2103  CG  ASN   401      13.089   0.713  47.828  1.00                 C  
ATOM   2104  OD1 ASN   401      12.219   0.827  46.965  1.00                 O  
ATOM   2105  ND2 ASN   401      13.522  -0.465  48.262  1.00                 N  
ATOM   2106  N   VAL   402      14.119   4.444  49.639  1.00                 N  
ATOM   2107  CA  VAL   402      14.585   5.649  50.314  1.00                 C  
ATOM   2108  C   VAL   402      15.999   5.921  49.817  1.00                 C  
ATOM   2109  O   VAL   402      16.517   7.039  49.872  1.00                 O  
ATOM   2110  CB  VAL   402      14.532   5.495  51.845  1.00                 C  
ATOM   2111  CG1 VAL   402      13.101   5.269  52.309  1.00                 C  
ATOM   2112  CG2 VAL   402      15.428   4.351  52.297  1.00                 C  
ATOM   2113  N   HIS   403      16.633   4.865  49.322  1.00                 N  
ATOM   2114  CA  HIS   403      17.983   4.924  48.777  1.00                 C  
ATOM   2115  C   HIS   403      18.032   3.888  47.650  1.00                 C  
ATOM   2116  O   HIS   403      17.391   2.836  47.727  1.00                 O  
ATOM   2117  CB  HIS   403      19.016   4.654  49.873  1.00                 C  
ATOM   2118  CG  HIS   403      18.928   3.280  50.461  1.00                 C  
ATOM   2119  ND1 HIS   403      19.610   2.202  49.939  1.00                 N  
ATOM   2120  CE1 HIS   403      19.334   1.111  50.676  1.00                 C  
ATOM   2121  CD2 HIS   403      18.228   2.674  51.585  1.00                 C  
ATOM   2122  NE2 HIS   403      18.506   1.387  51.665  1.00                 N  
ATOM   2123  N   ASP   404      18.792   4.156  46.577  1.00                 N  
ATOM   2124  CA  ASP   404      18.850   3.162  45.497  1.00                 C  
ATOM   2125  C   ASP   404      19.535   1.903  46.008  1.00                 C  
ATOM   2126  O   ASP   404      20.497   1.961  46.778  1.00                 O  
ATOM   2127  CB  ASP   404      19.585   3.733  44.282  1.00                 C  
ATOM   2128  CG  ASP   404      18.785   4.804  43.568  1.00                 C  
ATOM   2129  OD1 ASP   404      17.577   4.937  43.859  1.00                 O  
ATOM   2130  OD2 ASP   404      19.365   5.511  42.717  1.00                 O  
ATOM   2131  N   ASP   405      19.052   0.740  45.588  1.00                 N  
ATOM   2132  CA  ASP   405      19.648  -0.510  46.028  1.00                 C  
ATOM   2133  C   ASP   405      19.757  -1.471  44.851  1.00                 C  
ATOM   2134  O   ASP   405      18.848  -1.594  44.026  1.00                 O  
ATOM   2135  CB  ASP   405      18.824  -1.128  47.159  1.00                 C  
ATOM   2136  CG  ASP   405      19.522  -2.303  47.815  1.00                 C  
ATOM   2137  OD1 ASP   405      20.460  -2.070  48.606  1.00                 O  
ATOM   2138  OD2 ASP   405      19.132  -3.456  47.537  1.00                 O  
ATOM   2139  N   SER   406      20.884  -2.171  44.760  1.00                 N  
ATOM   2140  CA  SER   406      21.114  -3.143  43.699  1.00                 C  
ATOM   2141  C   SER   406      20.232  -4.361  43.952  1.00                 C  
ATOM   2142  O   SER   406      20.251  -4.961  45.030  1.00                 O  
ATOM   2143  CB  SER   406      22.593  -3.529  43.637  1.00                 C  
ATOM   2144  OG  SER   406      22.814  -4.551  42.681  1.00                 O  
ATOM   2145  N   ARG   407      19.438  -4.680  43.046  1.00                 N  
ATOM   2146  CA  ARG   407      18.560  -5.858  43.136  1.00                 C  
ATOM   2147  C   ARG   407      19.324  -7.121  42.698  1.00                 C  
ATOM   2148  O   ARG   407      18.847  -8.230  42.950  1.00                 O  
ATOM   2149  CB  ARG   407      17.308  -5.660  42.279  1.00                 C  
ATOM   2150  CD  ARG   407      15.160  -4.424  41.883  1.00                 C  
ATOM   2151  NE  ARG   407      14.265  -3.365  42.342  1.00                 N  
ATOM   2152  CG  ARG   407      16.375  -4.573  42.785  1.00                 C  
ATOM   2153  CZ  ARG   407      13.146  -3.010  41.717  1.00                 C  
ATOM   2154  NH1 ARG   407      12.394  -2.034  42.209  1.00                 N  
ATOM   2155  NH2 ARG   407      12.783  -3.631  40.604  1.00                 N  
ATOM   2156  N   GLU   408      20.509  -6.939  42.048  1.00                 N  
ATOM   2157  CA  GLU   408      21.405  -7.971  41.504  1.00                 C  
ATOM   2158  C   GLU   408      20.676  -8.819  40.442  1.00                 C  
ATOM   2159  O   GLU   408      20.811 -10.042  40.403  1.00                 O  
ATOM   2160  CB  GLU   408      21.936  -8.866  42.626  1.00                 C  
ATOM   2161  CD  GLU   408      23.309  -9.053  44.738  1.00                 C  
ATOM   2162  CG  GLU   408      22.747  -8.127  43.677  1.00                 C  
ATOM   2163  OE1 GLU   408      23.022 -10.268  44.678  1.00                 O  
ATOM   2164  OE2 GLU   408      24.036  -8.566  45.629  1.00                 O  
ATOM   2165  N   TYR   409      19.899  -8.138  39.586  1.00                 N  
ATOM   2166  CA  TYR   409      19.150  -8.701  38.459  1.00                 C  
ATOM   2167  C   TYR   409      19.723  -8.089  37.166  1.00                 C  
ATOM   2168  O   TYR   409      18.987  -7.543  36.337  1.00                 O  
ATOM   2169  CB  TYR   409      17.655  -8.415  38.613  1.00                 C  
ATOM   2170  CG  TYR   409      17.050  -8.981  39.878  1.00                 C  
ATOM   2171  OH  TYR   409      15.386 -10.522  43.364  1.00                 O  
ATOM   2172  CZ  TYR   409      15.937 -10.013  42.210  1.00                 C  
ATOM   2173  CD1 TYR   409      16.668  -8.145  40.920  1.00                 C  
ATOM   2174  CE1 TYR   409      16.115  -8.653  42.080  1.00                 C  
ATOM   2175  CD2 TYR   409      16.863 -10.349  40.027  1.00                 C  
ATOM   2176  CE2 TYR   409      16.312 -10.875  41.180  1.00                 C  
ATOM   2177  N   LYS   410      21.058  -8.185  37.017  1.00                 N  
ATOM   2178  CA  LYS   410      21.857  -7.635  35.921  1.00                 C  
ATOM   2179  C   LYS   410      21.459  -8.134  34.524  1.00                 C  
ATOM   2180  O   LYS   410      21.413  -9.331  34.274  1.00                 O  
ATOM   2181  CB  LYS   410      23.341  -7.944  36.132  1.00                 C  
ATOM   2182  CD  LYS   410      25.441  -7.549  37.448  1.00                 C  
ATOM   2183  CE  LYS   410      26.065  -6.820  38.626  1.00                 C  
ATOM   2184  CG  LYS   410      23.963  -7.222  37.316  1.00                 C  
ATOM   2185  NZ  LYS   410      27.515  -7.131  38.767  1.00                 N  
ATOM   2186  N   VAL   411      21.219  -7.195  33.605  1.00                 N  
ATOM   2187  CA  VAL   411      20.878  -7.497  32.217  1.00                 C  
ATOM   2188  C   VAL   411      22.194  -7.488  31.415  1.00                 C  
ATOM   2189  O   VAL   411      22.810  -6.439  31.273  1.00                 O  
ATOM   2190  CB  VAL   411      19.855  -6.492  31.656  1.00                 C  
ATOM   2191  CG1 VAL   411      19.544  -6.805  30.200  1.00                 C  
ATOM   2192  CG2 VAL   411      18.583  -6.505  32.490  1.00                 C  
ATOM   2193  N   VAL   412      22.643  -8.670  30.949  1.00                 N  
ATOM   2194  CA  VAL   412      23.910  -8.829  30.225  1.00                 C  
ATOM   2195  C   VAL   412      23.728  -8.451  28.761  1.00                 C  
ATOM   2196  O   VAL   412      22.978  -9.098  28.024  1.00                 O  
ATOM   2197  CB  VAL   412      24.451 -10.266  30.343  1.00                 C  
ATOM   2198  CG1 VAL   412      25.725 -10.424  29.527  1.00                 C  
ATOM   2199  CG2 VAL   412      24.699 -10.624  31.800  1.00                 C  
ATOM   2200  N   VAL   413      23.161  -7.274  28.521  1.00                 N  
ATOM   2201  CA  VAL   413      22.946  -6.798  27.159  1.00                 C  
ATOM   2202  C   VAL   413      23.785  -5.550  26.903  1.00                 C  
ATOM   2203  O   VAL   413      23.490  -4.732  26.028  1.00                 O  
ATOM   2204  CB  VAL   413      21.458  -6.507  26.891  1.00                 C  
ATOM   2205  CG1 VAL   413      20.640  -7.786  26.984  1.00                 C  
ATOM   2206  CG2 VAL   413      20.935  -5.464  27.867  1.00                 C  
ATOM   2207  N   VAL   414      24.854  -5.396  27.679  1.00                 N  
ATOM   2208  CA  VAL   414      25.742  -4.248  27.541  1.00                 C  
ATOM   2209  C   VAL   414      26.225  -4.068  26.101  1.00                 C  
ATOM   2210  O   VAL   414      27.043  -3.195  25.795  1.00                 O  
ATOM   2211  CB  VAL   414      26.961  -4.361  28.476  1.00                 C  
ATOM   2212  CG1 VAL   414      27.905  -5.450  27.990  1.00                 C  
ATOM   2213  CG2 VAL   414      27.685  -3.027  28.572  1.00                 C  
ATOM   2214  N   GLY   415      25.720  -4.901  25.194  1.00                 N  
ATOM   2215  CA  GLY   415      26.104  -4.800  23.799  1.00                 C  
ATOM   2216  C   GLY   415      25.600  -3.514  23.169  1.00                 C  
ATOM   2217  O   GLY   415      26.150  -3.010  22.186  1.00                 O  
ATOM   2218  N   LYS   416      24.533  -2.961  23.736  1.00                 N  
ATOM   2219  CA  LYS   416      23.954  -1.718  23.241  1.00                 C  
ATOM   2220  C   LYS   416      23.553  -0.874  24.444  1.00                 C  
ATOM   2221  O   LYS   416      22.581  -1.158  25.149  1.00                 O  
ATOM   2222  CB  LYS   416      22.760  -2.009  22.329  1.00                 C  
ATOM   2223  CD  LYS   416      21.000  -1.134  20.769  1.00                 C  
ATOM   2224  CE  LYS   416      20.362   0.107  20.165  1.00                 C  
ATOM   2225  CG  LYS   416      22.133  -0.769  21.714  1.00                 C  
ATOM   2226  NZ  LYS   416      19.261  -0.237  19.224  1.00                 N  
ATOM   2227  N   TYR   417      24.316   0.188  24.687  1.00                 N  
ATOM   2228  CA  TYR   417      24.083   1.084  25.817  1.00                 C  
ATOM   2229  C   TYR   417      22.692   1.698  25.879  1.00                 C  
ATOM   2230  O   TYR   417      21.665   1.018  25.800  1.00                 O  
ATOM   2231  CB  TYR   417      25.101   2.226  25.814  1.00                 C  
ATOM   2232  CG  TYR   417      26.520   1.784  26.091  1.00                 C  
ATOM   2233  OH  TYR   417      30.416   0.551  26.858  1.00                 O  
ATOM   2234  CZ  TYR   417      29.127   0.960  26.604  1.00                 C  
ATOM   2235  CD1 TYR   417      26.800   0.467  26.433  1.00                 C  
ATOM   2236  CE1 TYR   417      28.093   0.053  26.689  1.00                 C  
ATOM   2237  CD2 TYR   417      27.574   2.684  26.011  1.00                 C  
ATOM   2238  CE2 TYR   417      28.874   2.288  26.263  1.00                 C  
ATOM   2239  N   CYS   418      22.666   3.067  26.109  1.00                 N  
ATOM   2240  CA  CYS   418      21.390   3.802  26.048  1.00                 C  
ATOM   2241  C   CYS   418      20.257   2.900  26.536  1.00                 C  
ATOM   2242  O   CYS   418      20.150   1.757  26.100  1.00                 O  
ATOM   2243  CB  CYS   418      21.122   4.294  24.624  1.00                 C  
ATOM   2244  SG  CYS   418      19.619   5.283  24.446  1.00                 S  
ATOM   2245  N   CYS   419      19.430   3.415  27.453  1.00                 N  
ATOM   2246  CA  CYS   419      18.285   2.702  28.034  1.00                 C  
ATOM   2247  C   CYS   419      17.053   3.565  27.789  1.00                 C  
ATOM   2248  O   CYS   419      17.004   4.705  28.258  1.00                 O  
ATOM   2249  CB  CYS   419      18.519   2.434  29.522  1.00                 C  
ATOM   2250  SG  CYS   419      19.968   1.414  29.878  1.00                 S  
ATOM   2251  N   TRP   420      16.077   3.049  27.030  1.00                 N  
ATOM   2252  CA  TRP   420      14.822   3.765  26.763  1.00                 C  
ATOM   2253  C   TRP   420      13.660   2.875  27.100  1.00                 C  
ATOM   2254  O   TRP   420      13.773   1.663  26.957  1.00                 O  
ATOM   2255  CB  TRP   420      14.763   4.216  25.302  1.00                 C  
ATOM   2256  CG  TRP   420      14.783   3.082  24.323  1.00                 C  
ATOM   2257  CD1 TRP   420      15.884   2.503  23.762  1.00                 C  
ATOM   2258  NE1 TRP   420      15.507   1.492  22.911  1.00                 N  
ATOM   2259  CD2 TRP   420      13.648   2.389  23.790  1.00                 C  
ATOM   2260  CE2 TRP   420      14.137   1.404  22.913  1.00                 C  
ATOM   2261  CH2 TRP   420      11.948   0.676  22.409  1.00                 C  
ATOM   2262  CZ2 TRP   420      13.294   0.540  22.215  1.00                 C  
ATOM   2263  CE3 TRP   420      12.266   2.505  23.969  1.00                 C  
ATOM   2264  CZ3 TRP   420      11.434   1.647  23.275  1.00                 C  
ATOM   2265  N   TRP   421      12.553   3.460  27.565  1.00                 N  
ATOM   2266  CA  TRP   421      11.333   2.701  27.874  1.00                 C  
ATOM   2267  C   TRP   421      10.185   3.116  26.991  1.00                 C  
ATOM   2268  O   TRP   421      10.086   4.281  26.611  1.00                 O  
ATOM   2269  CB  TRP   421      10.949   2.880  29.344  1.00                 C  
ATOM   2270  CG  TRP   421      10.662   4.301  29.721  1.00                 C  
ATOM   2271  CD1 TRP   421      11.552   5.215  30.209  1.00                 C  
ATOM   2272  NE1 TRP   421      10.922   6.414  30.438  1.00                 N  
ATOM   2273  CD2 TRP   421       9.399   4.973  29.640  1.00                 C  
ATOM   2274  CE2 TRP   421       9.598   6.289  30.095  1.00                 C  
ATOM   2275  CH2 TRP   421       7.326   6.822  29.739  1.00                 C  
ATOM   2276  CZ2 TRP   421       8.566   7.224  30.149  1.00                 C  
ATOM   2277  CE3 TRP   421       8.120   4.589  29.227  1.00                 C  
ATOM   2278  CZ3 TRP   421       7.100   5.520  29.282  1.00                 C  
ATOM   2279  N   VAL   422       9.287   2.161  26.718  1.00                 N  
ATOM   2280  CA  VAL   422       8.030   2.330  25.989  1.00                 C  
ATOM   2281  C   VAL   422       6.924   1.743  26.880  1.00                 C  
ATOM   2282  O   VAL   422       6.970   0.554  27.236  1.00                 O  
ATOM   2283  CB  VAL   422       8.084   1.655  24.606  1.00                 C  
ATOM   2284  CG1 VAL   422       9.083   2.365  23.705  1.00                 C  
ATOM   2285  CG2 VAL   422       8.441   0.182  24.746  1.00                 C  
TER
