# Supplementary material for: Comparative Single-Cell Transcriptomics Reveals Novel Genes Involved in Bivalve Embryonic Shell Formation and Questions Ontogenetic Homology of Molluscan Shell Types
Source: Front Cell Dev Biol. 2022 Jun 9;10:883755. doi: 10.3389/fcell.2022.883755 (PMC9261976; doi:10.3389/fcell.2022.883755)
Supplement: Supplementary file 1 [file DataSheet1.ZIP › Supplementary_File1/s_f_2/c6395fa4108af8fd.final.pdb]

ATOM      1  N   LYS    20     143.476 -29.346 142.826  1.00                 N  
ATOM      2  CA  LYS    20     143.500 -30.642 142.068  1.00                 C  
ATOM      3  C   LYS    20     144.806 -31.433 142.334  1.00                 C  
ATOM      4  O   LYS    20     144.729 -32.526 142.905  1.00                 O  
ATOM      5  CB  LYS    20     143.343 -30.388 140.567  1.00                 C  
ATOM      6  CD  LYS    20     143.101 -31.330 138.254  1.00                 C  
ATOM      7  CE  LYS    20     143.107 -32.592 137.406  1.00                 C  
ATOM      8  CG  LYS    20     143.323 -31.652 139.723  1.00                 C  
ATOM      9  NZ  LYS    20     142.891 -32.292 135.963  1.00                 N  
ATOM     10  N   VAL    21     145.992 -30.904 141.920  1.00                 N  
ATOM     11  CA  VAL    21     147.254 -31.343 142.550  1.00                 C  
ATOM     12  C   VAL    21     147.706 -30.367 143.681  1.00                 C  
ATOM     13  O   VAL    21     147.073 -30.376 144.740  1.00                 O  
ATOM     14  CB  VAL    21     148.384 -31.483 141.513  1.00                 C  
ATOM     15  CG1 VAL    21     149.705 -31.788 142.202  1.00                 C  
ATOM     16  CG2 VAL    21     148.045 -32.565 140.499  1.00                 C  
ATOM     17  N   LYS    22     148.760 -29.561 143.484  1.00                 N  
ATOM     18  CA  LYS    22     149.180 -28.506 144.436  1.00                 C  
ATOM     19  C   LYS    22     149.578 -28.987 145.855  1.00                 C  
ATOM     20  O   LYS    22     149.010 -28.545 146.860  1.00                 O  
ATOM     21  CB  LYS    22     148.073 -27.463 144.602  1.00                 C  
ATOM     22  CD  LYS    22     146.659 -25.665 143.570  1.00                 C  
ATOM     23  CE  LYS    22     146.293 -24.937 142.286  1.00                 C  
ATOM     24  CG  LYS    22     147.711 -26.732 143.319  1.00                 C  
ATOM     25  NZ  LYS    22     145.242 -23.907 142.512  1.00                 N  
ATOM     26  N   LYS    23     150.576 -29.872 145.923  1.00                 N  
ATOM     27  CA  LYS    23     151.062 -30.418 147.204  1.00                 C  
ATOM     28  C   LYS    23     151.945 -29.408 147.947  1.00                 C  
ATOM     29  O   LYS    23     151.708 -29.125 149.126  1.00                 O  
ATOM     30  CB  LYS    23     151.838 -31.716 146.973  1.00                 C  
ATOM     31  CD  LYS    23     153.018 -33.703 147.953  1.00                 C  
ATOM     32  CE  LYS    23     153.523 -34.359 149.228  1.00                 C  
ATOM     33  CG  LYS    23     152.337 -32.376 148.248  1.00                 C  
ATOM     34  NZ  LYS    23     154.194 -35.660 148.954  1.00                 N  
ATOM     35  N   ALA    24     152.951 -28.869 147.250  1.00                 N  
ATOM     36  CA  ALA    24     153.909 -27.922 147.841  1.00                 C  
ATOM     37  C   ALA    24     153.273 -26.544 148.078  1.00                 C  
ATOM     38  O   ALA    24     152.795 -25.907 147.134  1.00                 O  
ATOM     39  CB  ALA    24     155.132 -27.779 146.948  1.00                 C  
ATOM     40  N   ALA    25     153.269 -26.114 149.345  1.00                 N  
ATOM     41  CA  ALA    25     152.762 -24.798 149.793  1.00                 C  
ATOM     42  C   ALA    25     151.233 -24.658 149.724  1.00                 C  
ATOM     43  O   ALA    25     150.538 -25.530 149.191  1.00                 O  
ATOM     44  CB  ALA    25     153.387 -23.681 148.971  1.00                 C  
ATOM     45  N   LYS    26     150.724 -23.560 150.291  1.00                 N  
ATOM     46  CA  LYS    26     149.299 -23.211 150.205  1.00                 C  
ATOM     47  C   LYS    26     148.906 -22.960 148.747  1.00                 C  
ATOM     48  O   LYS    26     149.755 -22.648 147.909  1.00                 O  
ATOM     49  CB  LYS    26     148.996 -21.982 151.064  1.00                 C  
ATOM     50  CD  LYS    26     148.805 -20.966 153.351  1.00                 C  
ATOM     51  CE  LYS    26     148.964 -21.198 154.845  1.00                 C  
ATOM     52  CG  LYS    26     149.154 -22.214 152.558  1.00                 C  
ATOM     53  NZ  LYS    26     148.641 -19.978 155.634  1.00                 N  
ATOM     54  N   PRO    27     147.618 -23.089 148.453  1.00                 N  
ATOM     55  CA  PRO    27     147.150 -23.190 147.065  1.00                 C  
ATOM     56  C   PRO    27     147.135 -21.888 146.238  1.00                 C  
ATOM     57  O   PRO    27     147.198 -21.964 145.010  1.00                 O  
ATOM     58  CB  PRO    27     145.718 -23.713 147.194  1.00                 C  
ATOM     59  CD  PRO    27     146.463 -23.271 149.425  1.00                 C  
ATOM     60  CG  PRO    27     145.260 -23.222 148.527  1.00                 C  
ATOM     61  N   LYS    28     147.053 -20.717 146.884  1.00                 N  
ATOM     62  CA  LYS    28     147.010 -19.414 146.175  1.00                 C  
ATOM     63  C   LYS    28     147.669 -18.266 146.968  1.00                 C  
ATOM     64  O   LYS    28     147.287 -18.027 148.119  1.00                 O  
ATOM     65  CB  LYS    28     145.565 -19.027 145.852  1.00                 C  
ATOM     66  CD  LYS    28     143.982 -17.484 144.664  1.00                 C  
ATOM     67  CE  LYS    28     143.849 -16.212 143.843  1.00                 C  
ATOM     68  CG  LYS    28     145.433 -17.758 145.027  1.00                 C  
ATOM     69  NZ  LYS    28     142.431 -15.924 143.491  1.00                 N  
ATOM     70  N   LYS    29     148.635 -17.559 146.356  1.00                 N  
ATOM     71  CA  LYS    29     149.184 -16.305 146.932  1.00                 C  
ATOM     72  C   LYS    29     149.939 -15.342 145.962  1.00                 C  
ATOM     73  O   LYS    29     150.859 -14.639 146.392  1.00                 O  
ATOM     74  CB  LYS    29     150.149 -16.619 148.077  1.00                 C  
ATOM     75  CD  LYS    29     152.258 -17.737 148.851  1.00                 C  
ATOM     76  CE  LYS    29     153.413 -18.645 148.459  1.00                 C  
ATOM     77  CG  LYS    29     151.343 -17.466 147.669  1.00                 C  
ATOM     78  NZ  LYS    29     154.388 -18.815 149.572  1.00                 N  
ATOM     79  N   PRO    30     149.533 -15.274 144.687  1.00                 N  
ATOM     80  CA  PRO    30     150.179 -14.379 143.697  1.00                 C  
ATOM     81  C   PRO    30     149.477 -13.019 143.585  1.00                 C  
ATOM     82  O   PRO    30     148.342 -12.937 143.109  1.00                 O  
ATOM     83  CB  PRO    30     150.082 -15.152 142.380  1.00                 C  
ATOM     84  CD  PRO    30     148.780 -16.340 143.999  1.00                 C  
ATOM     85  CG  PRO    30     148.868 -16.006 142.537  1.00                 C  
ATOM     86  N   ALA    31     150.162 -11.960 144.017  1.00                 N  
ATOM     87  CA  ALA    31     149.652 -10.594 143.892  1.00                 C  
ATOM     88  C   ALA    31     149.823 -10.116 142.447  1.00                 C  
ATOM     89  O   ALA    31     150.944  -9.831 142.005  1.00                 O  
ATOM     90  CB  ALA    31     150.371  -9.669 144.862  1.00                 C  
ATOM     91  N   THR    32     148.706 -10.067 141.717  1.00                 N  
ATOM     92  CA  THR    32     148.658  -9.487 140.370  1.00                 C  
ATOM     93  C   THR    32     148.473  -7.975 140.465  1.00                 C  
ATOM     94  O   THR    32     147.714  -7.490 141.312  1.00                 O  
ATOM     95  CB  THR    32     147.527 -10.107 139.529  1.00                 C  
ATOM     96  OG1 THR    32     147.749 -11.516 139.388  1.00                 O  
ATOM     97  CG2 THR    32     147.488  -9.480 138.143  1.00                 C  
ATOM     98  N   HIS    33     149.146  -7.246 139.572  1.00                 N  
ATOM     99  CA  HIS    33     149.118  -5.778 139.546  1.00                 C  
ATOM    100  C   HIS    33     148.618  -5.281 138.158  1.00                 C  
ATOM    101  O   HIS    33     149.427  -4.849 137.329  1.00                 O  
ATOM    102  CB  HIS    33     150.504  -5.210 139.857  1.00                 C  
ATOM    103  CG  HIS    33     151.012  -5.567 141.219  1.00                 C  
ATOM    104  ND1 HIS    33     150.501  -5.012 142.373  1.00                 N  
ATOM    105  CE1 HIS    33     151.154  -5.525 143.431  1.00                 C  
ATOM    106  CD2 HIS    33     152.035  -6.459 141.745  1.00                 C  
ATOM    107  NE2 HIS    33     152.075  -6.394 143.062  1.00                 N  
ATOM    108  N   PRO    34     147.288  -5.357 137.889  1.00                 N  
ATOM    109  CA  PRO    34     146.744  -4.860 136.600  1.00                 C  
ATOM    110  C   PRO    34     146.833  -3.342 136.366  1.00                 C  
ATOM    111  O   PRO    34     147.156  -2.598 137.295  1.00                 O  
ATOM    112  CB  PRO    34     145.273  -5.281 136.632  1.00                 C  
ATOM    113  CD  PRO    34     146.162  -5.801 138.793  1.00                 C  
ATOM    114  CG  PRO    34     144.928  -5.320 138.083  1.00                 C  
ATOM    115  N   LYS    35     146.535  -2.901 135.137  1.00                 N  
ATOM    116  CA  LYS    35     146.486  -1.463 134.793  1.00                 C  
ATOM    117  C   LYS    35     145.045  -0.938 134.674  1.00                 C  
ATOM    118  O   LYS    35     144.625  -0.124 135.500  1.00                 O  
ATOM    119  CB  LYS    35     147.232  -1.200 133.484  1.00                 C  
ATOM    120  CD  LYS    35     148.095   0.463 131.813  1.00                 C  
ATOM    121  CE  LYS    35     148.121   1.924 131.395  1.00                 C  
ATOM    122  CG  LYS    35     147.272   0.264 133.076  1.00                 C  
ATOM    123  NZ  LYS    35     148.922   2.134 130.158  1.00                 N  
ATOM    124  N   TYR    36     144.303  -1.372 133.651  1.00                 N  
ATOM    125  CA  TYR    36     142.933  -0.873 133.418  1.00                 C  
ATOM    126  C   TYR    36     141.950  -1.330 134.517  1.00                 C  
ATOM    127  O   TYR    36     141.009  -0.604 134.826  1.00                 O  
ATOM    128  CB  TYR    36     142.420  -1.333 132.052  1.00                 C  
ATOM    129  CG  TYR    36     143.085  -0.641 130.883  1.00                 C  
ATOM    130  OH  TYR    36     144.921   1.248 127.666  1.00                 O  
ATOM    131  CZ  TYR    36     144.312   0.624 128.731  1.00                 C  
ATOM    132  CD1 TYR    36     143.943  -1.335 130.040  1.00                 C  
ATOM    133  CE1 TYR    36     144.555  -0.711 128.970  1.00                 C  
ATOM    134  CD2 TYR    36     142.852   0.704 130.627  1.00                 C  
ATOM    135  CE2 TYR    36     143.455   1.345 129.561  1.00                 C  
ATOM    136  N   SER    37     142.175  -2.507 135.112  1.00                 N  
ATOM    137  CA  SER    37     141.346  -2.995 136.239  1.00                 C  
ATOM    138  C   SER    37     141.656  -2.323 137.587  1.00                 C  
ATOM    139  O   SER    37     140.842  -2.397 138.512  1.00                 O  
ATOM    140  CB  SER    37     141.505  -4.508 136.406  1.00                 C  
ATOM    141  OG  SER    37     141.000  -5.201 135.278  1.00                 O  
ATOM    142  N   GLU    38     142.838  -1.713 137.703  1.00                 N  
ATOM    143  CA  GLU    38     143.150  -0.780 138.796  1.00                 C  
ATOM    144  C   GLU    38     142.432   0.559 138.561  1.00                 C  
ATOM    145  O   GLU    38     141.997   1.210 139.513  1.00                 O  
ATOM    146  CB  GLU    38     144.662  -0.572 138.908  1.00                 C  
ATOM    147  CD  GLU    38     144.743  -0.242 141.411  1.00                 C  
ATOM    148  CG  GLU    38     145.080   0.338 140.051  1.00                 C  
ATOM    149  OE1 GLU    38     144.542  -1.471 141.499  1.00                 O  
ATOM    150  OE2 GLU    38     144.681   0.533 142.388  1.00                 O  
ATOM    151  N   MET    39     142.338   0.960 137.291  1.00                 N  
ATOM    152  CA  MET    39     141.538   2.124 136.858  1.00                 C  
ATOM    153  C   MET    39     140.032   1.992 137.182  1.00                 C  
ATOM    154  O   MET    39     139.395   2.990 137.534  1.00                 O  
ATOM    155  CB  MET    39     141.700   2.356 135.354  1.00                 C  
ATOM    156  SD  MET    39     143.478   4.456 135.672  1.00                 S  
ATOM    157  CE  MET    39     142.311   5.515 134.821  1.00                 C  
ATOM    158  CG  MET    39     143.077   2.855 134.948  1.00                 C  
ATOM    159  N   ILE    40     139.471   0.782 137.072  1.00                 N  
ATOM    160  CA  ILE    40     138.030   0.555 137.338  1.00                 C  
ATOM    161  C   ILE    40     137.686   0.436 138.841  1.00                 C  
ATOM    162  O   ILE    40     136.565   0.747 139.212  1.00                 O  
ATOM    163  CB  ILE    40     137.516  -0.707 136.621  1.00                 C  
ATOM    164  CD1 ILE    40     137.599  -3.254 136.687  1.00                 C  
ATOM    165  CG1 ILE    40     138.194  -1.956 137.187  1.00                 C  
ATOM    166  CG2 ILE    40     137.717  -0.585 135.118  1.00                 C  
ATOM    167  N   ALA    41     138.631   0.046 139.702  1.00                 N  
ATOM    168  CA  ALA    41     138.377  -0.025 141.166  1.00                 C  
ATOM    169  C   ALA    41     138.127   1.363 141.795  1.00                 C  
ATOM    170  O   ALA    41     137.374   1.473 142.767  1.00                 O  
ATOM    171  CB  ALA    41     139.544  -0.695 141.875  1.00                 C  
ATOM    172  N   ALA    42     138.761   2.403 141.249  1.00                 N  
ATOM    173  CA  ALA    42     138.416   3.797 141.571  1.00                 C  
ATOM    174  C   ALA    42     137.117   4.235 140.871  1.00                 C  
ATOM    175  O   ALA    42     136.341   5.009 141.439  1.00                 O  
ATOM    176  CB  ALA    42     139.553   4.728 141.181  1.00                 C  
ATOM    177  N   ALA    43     136.903   3.751 139.641  1.00                 N  
ATOM    178  CA  ALA    43     135.660   3.989 138.872  1.00                 C  
ATOM    179  C   ALA    43     134.463   3.086 139.248  1.00                 C  
ATOM    180  O   ALA    43     133.380   3.251 138.684  1.00                 O  
ATOM    181  CB  ALA    43     135.918   3.821 137.382  1.00                 C  
ATOM    182  N   LEU    44     134.670   2.117 140.148  1.00                 N  
ATOM    183  CA  LEU    44     133.571   1.401 140.827  1.00                 C  
ATOM    184  C   LEU    44     133.309   2.005 142.219  1.00                 C  
ATOM    185  O   LEU    44     132.148   2.205 142.595  1.00                 O  
ATOM    186  CB  LEU    44     133.896  -0.089 140.946  1.00                 C  
ATOM    187  CG  LEU    44     134.032  -0.861 139.632  1.00                 C  
ATOM    188  CD1 LEU    44     134.460  -2.297 139.893  1.00                 C  
ATOM    189  CD2 LEU    44     132.726  -0.831 138.853  1.00                 C  
ATOM    190  N   GLY    45     134.376   2.282 142.977  1.00                 N  
ATOM    191  CA  GLY    45     134.248   2.755 144.369  1.00                 C  
ATOM    192  C   GLY    45     134.012   4.273 144.528  1.00                 C  
ATOM    193  O   GLY    45     133.838   4.744 145.654  1.00                 O  
ATOM    194  N   ALA    46     133.998   5.031 143.425  1.00                 N  
ATOM    195  CA  ALA    46     133.638   6.463 143.469  1.00                 C  
ATOM    196  C   ALA    46     132.178   6.715 143.913  1.00                 C  
ATOM    197  O   ALA    46     131.874   7.791 144.433  1.00                 O  
ATOM    198  CB  ALA    46     133.858   7.107 142.109  1.00                 C  
ATOM    199  N   LEU    47     131.293   5.732 143.700  1.00                 N  
ATOM    200  CA  LEU    47     129.914   5.736 144.231  1.00                 C  
ATOM    201  C   LEU    47     129.720   4.550 145.192  1.00                 C  
ATOM    202  O   LEU    47     130.433   3.545 145.083  1.00                 O  
ATOM    203  CB  LEU    47     128.899   5.678 143.087  1.00                 C  
ATOM    204  CG  LEU    47     128.965   6.814 142.065  1.00                 C  
ATOM    205  CD1 LEU    47     127.997   6.563 140.919  1.00                 C  
ATOM    206  CD2 LEU    47     128.667   8.151 142.726  1.00                 C  
ATOM    207  N   LYS    48     128.745   4.657 146.104  1.00                 N  
ATOM    208  CA  LYS    48     128.597   3.702 147.228  1.00                 C  
ATOM    209  C   LYS    48     127.170   3.124 147.436  1.00                 C  
ATOM    210  O   LYS    48     126.169   3.761 147.097  1.00                 O  
ATOM    211  CB  LYS    48     129.029   4.352 148.544  1.00                 C  
ATOM    212  CD  LYS    48     130.874   5.306 149.952  1.00                 C  
ATOM    213  CE  LYS    48     132.339   5.711 149.995  1.00                 C  
ATOM    214  CG  LYS    48     130.500   4.730 148.596  1.00                 C  
ATOM    215  NZ  LYS    48     132.725   6.260 151.324  1.00                 N  
ATOM    216  N   GLU    49     127.135   1.909 148.002  1.00                 N  
ATOM    217  CA  GLU    49     125.934   1.081 148.331  1.00                 C  
ATOM    218  C   GLU    49     124.534   1.412 147.745  1.00                 C  
ATOM    219  O   GLU    49     123.565   1.594 148.491  1.00                 O  
ATOM    220  CB  GLU    49     125.709   1.041 149.844  1.00                 C  
ATOM    221  CD  GLU    49     124.399   0.090 151.783  1.00                 C  
ATOM    222  CG  GLU    49     124.555   0.151 150.276  1.00                 C  
ATOM    223  OE1 GLU    49     125.170   0.775 152.488  1.00                 O  
ATOM    224  OE2 GLU    49     123.506  -0.642 152.259  1.00                 O  
ATOM    225  N   ARG    50     124.426   1.453 146.416  1.00                 N  
ATOM    226  CA  ARG    50     123.108   1.593 145.754  1.00                 C  
ATOM    227  C   ARG    50     122.953   0.951 144.347  1.00                 C  
ATOM    228  O   ARG    50     121.886   1.075 143.738  1.00                 O  
ATOM    229  CB  ARG    50     122.735   3.070 145.610  1.00                 C  
ATOM    230  CD  ARG    50     123.182   5.294 144.538  1.00                 C  
ATOM    231  NE  ARG    50     124.051   6.063 143.649  1.00                 N  
ATOM    232  CG  ARG    50     123.620   3.843 144.647  1.00                 C  
ATOM    233  CZ  ARG    50     125.184   6.643 144.030  1.00                 C  
ATOM    234  NH1 ARG    50     125.909   7.322 143.152  1.00                 N  
ATOM    235  NH2 ARG    50     125.590   6.542 145.288  1.00                 N  
ATOM    236  N   SER    51     123.977   0.242 143.854  1.00                 N  
ATOM    237  CA  SER    51     123.958  -0.393 142.520  1.00                 C  
ATOM    238  C   SER    51     123.683   0.581 141.348  1.00                 C  
ATOM    239  O   SER    51     122.621   0.529 140.715  1.00                 O  
ATOM    240  CB  SER    51     122.910  -1.507 142.472  1.00                 C  
ATOM    241  OG  SER    51     123.142  -2.378 141.379  1.00                 O  
ATOM    242  N   GLY    52     124.655   1.456 141.071  1.00                 N  
ATOM    243  CA  GLY    52     124.577   2.421 139.962  1.00                 C  
ATOM    244  C   GLY    52     125.934   2.756 139.357  1.00                 C  
ATOM    245  O   GLY    52     126.473   3.836 139.602  1.00                 O  
ATOM    246  N   SER    53     126.477   1.824 138.567  1.00                 N  
ATOM    247  CA  SER    53     127.768   1.998 137.869  1.00                 C  
ATOM    248  C   SER    53     127.924   1.012 136.693  1.00                 C  
ATOM    249  O   SER    53     128.284  -0.150 136.897  1.00                 O  
ATOM    250  CB  SER    53     128.933   1.823 138.845  1.00                 C  
ATOM    251  OG  SER    53     130.178   1.987 138.189  1.00                 O  
ATOM    252  N   SER    54     127.674   1.496 135.473  1.00                 N  
ATOM    253  CA  SER    54     127.551   0.652 134.267  1.00                 C  
ATOM    254  C   SER    54     128.763   0.724 133.326  1.00                 C  
ATOM    255  O   SER    54     129.656   1.545 133.522  1.00                 O  
ATOM    256  CB  SER    54     126.298   1.030 133.474  1.00                 C  
ATOM    257  OG  SER    54     126.415   2.332 132.927  1.00                 O  
ATOM    258  N   ARG    55     128.760  -0.132 132.296  1.00                 N  
ATOM    259  CA  ARG    55     129.806  -0.162 131.245  1.00                 C  
ATOM    260  C   ARG    55     129.920   1.156 130.463  1.00                 C  
ATOM    261  O   ARG    55     131.029   1.641 130.211  1.00                 O  
ATOM    262  CB  ARG    55     129.542  -1.302 130.259  1.00                 C  
ATOM    263  CD  ARG    55     129.522  -3.769 129.797  1.00                 C  
ATOM    264  NE  ARG    55     129.705  -5.110 130.347  1.00                 N  
ATOM    265  CG  ARG    55     129.799  -2.687 130.829  1.00                 C  
ATOM    266  CZ  ARG    55     130.875  -5.736 130.416  1.00                 C  
ATOM    267  NH1 ARG    55     130.946  -6.955 130.932  1.00                 N  
ATOM    268  NH2 ARG    55     131.973  -5.141 129.968  1.00                 N  
ATOM    269  N   GLN    56     128.772   1.707 130.066  1.00                 N  
ATOM    270  CA  GLN    56     128.711   2.962 129.298  1.00                 C  
ATOM    271  C   GLN    56     128.892   4.192 130.216  1.00                 C  
ATOM    272  O   GLN    56     129.401   5.227 129.774  1.00                 O  
ATOM    273  CB  GLN    56     127.384   3.064 128.543  1.00                 C  
ATOM    274  CD  GLN    56     128.251   2.084 126.383  1.00                 C  
ATOM    275  CG  GLN    56     127.197   2.004 127.470  1.00                 C  
ATOM    276  OE1 GLN    56     128.525   3.159 125.848  1.00                 O  
ATOM    277  NE2 GLN    56     128.845   0.944 126.052  1.00                 N  
ATOM    278  N   ALA    57     128.475   4.065 131.481  1.00                 N  
ATOM    279  CA  ALA    57     128.621   5.127 132.490  1.00                 C  
ATOM    280  C   ALA    57     130.047   5.239 133.042  1.00                 C  
ATOM    281  O   ALA    57     130.530   6.350 133.262  1.00                 O  
ATOM    282  CB  ALA    57     127.658   4.898 133.644  1.00                 C  
ATOM    283  N   ILE    58     130.700   4.098 133.288  1.00                 N  
ATOM    284  CA  ILE    58     132.110   4.071 133.726  1.00                 C  
ATOM    285  C   ILE    58     133.041   4.551 132.597  1.00                 C  
ATOM    286  O   ILE    58     133.945   5.337 132.859  1.00                 O  
ATOM    287  CB  ILE    58     132.529   2.665 134.194  1.00                 C  
ATOM    288  CD1 ILE    58     131.931   0.829 135.859  1.00                 C  
ATOM    289  CG1 ILE    58     131.784   2.285 135.476  1.00                 C  
ATOM    290  CG2 ILE    58     134.038   2.590 134.371  1.00                 C  
ATOM    291  N   LEU    59     132.807   4.096 131.360  1.00                 N  
ATOM    292  CA  LEU    59     133.551   4.568 130.168  1.00                 C  
ATOM    293  C   LEU    59     133.509   6.095 129.993  1.00                 C  
ATOM    294  O   LEU    59     134.497   6.688 129.554  1.00                 O  
ATOM    295  CB  LEU    59     133.006   3.908 128.900  1.00                 C  
ATOM    296  CG  LEU    59     133.271   2.408 128.749  1.00                 C  
ATOM    297  CD1 LEU    59     132.525   1.849 127.547  1.00                 C  
ATOM    298  CD2 LEU    59     134.762   2.136 128.620  1.00                 C  
ATOM    299  N   LYS    60     132.372   6.711 130.334  1.00                 N  
ATOM    300  CA  LYS    60     132.176   8.170 130.220  1.00                 C  
ATOM    301  C   LYS    60     132.517   8.975 131.504  1.00                 C  
ATOM    302  O   LYS    60     132.650  10.198 131.429  1.00                 O  
ATOM    303  CB  LYS    60     130.731   8.488 129.831  1.00                 C  
ATOM    304  CD  LYS    60     128.906   8.378 128.111  1.00                 C  
ATOM    305  CE  LYS    60     128.525   7.922 126.712  1.00                 C  
ATOM    306  CG  LYS    60     130.349   8.027 128.433  1.00                 C  
ATOM    307  NZ  LYS    60     127.105   8.236 126.392  1.00                 N  
ATOM    308  N   TYR    61     132.631   8.304 132.661  1.00                 N  
ATOM    309  CA  TYR    61     133.188   8.912 133.903  1.00                 C  
ATOM    310  C   TYR    61     134.721   8.723 134.056  1.00                 C  
ATOM    311  O   TYR    61     135.304   9.251 135.009  1.00                 O  
ATOM    312  CB  TYR    61     132.497   8.333 135.139  1.00                 C  
ATOM    313  CG  TYR    61     131.037   8.709 135.258  1.00                 C  
ATOM    314  OH  TYR    61     127.020   9.728 135.589  1.00                 O  
ATOM    315  CZ  TYR    61     128.349   9.393 135.479  1.00                 C  
ATOM    316  CD1 TYR    61     130.105   7.799 135.740  1.00                 C  
ATOM    317  CE1 TYR    61     128.769   8.134 135.851  1.00                 C  
ATOM    318  CD2 TYR    61     130.596   9.973 134.887  1.00                 C  
ATOM    319  CE2 TYR    61     129.264  10.326 134.992  1.00                 C  
ATOM    320  N   ILE    62     135.359   7.985 133.135  1.00                 N  
ATOM    321  CA  ILE    62     136.827   7.758 133.163  1.00                 C  
ATOM    322  C   ILE    62     137.635   8.262 131.948  1.00                 C  
ATOM    323  O   ILE    62     138.849   8.444 132.075  1.00                 O  
ATOM    324  CB  ILE    62     137.164   6.264 133.325  1.00                 C  
ATOM    325  CD1 ILE    62     137.127   4.038 132.084  1.00                 C  
ATOM    326  CG1 ILE    62     136.625   5.464 132.138  1.00                 C  
ATOM    327  CG2 ILE    62     136.634   5.739 134.650  1.00                 C  
ATOM    328  N   GLN    63     136.996   8.472 130.792  1.00                 N  
ATOM    329  CA  GLN    63     137.712   8.867 129.562  1.00                 C  
ATOM    330  C   GLN    63     138.255  10.304 129.660  1.00                 C  
ATOM    331  O   GLN    63     137.658  11.251 129.138  1.00                 O  
ATOM    332  CB  GLN    63     136.795   8.741 128.344  1.00                 C  
ATOM    333  CD  GLN    63     138.574   8.175 126.642  1.00                 C  
ATOM    334  CG  GLN    63     137.454   9.122 127.028  1.00                 C  
ATOM    335  OE1 GLN    63     138.375   6.963 126.564  1.00                 O  
ATOM    336  NE2 GLN    63     139.756   8.728 126.400  1.00                 N  
ATOM    337  N   ALA    64     139.401  10.434 130.337  1.00                 N  
ATOM    338  CA  ALA    64     139.991  11.733 130.687  1.00                 C  
ATOM    339  C   ALA    64     141.527  11.660 130.843  1.00                 C  
ATOM    340  O   ALA    64     142.047  11.421 131.940  1.00                 O  
ATOM    341  CB  ALA    64     139.377  12.265 131.973  1.00                 C  
ATOM    342  N   ASN    65     142.224  11.866 129.722  1.00                 N  
ATOM    343  CA  ASN    65     143.700  11.953 129.637  1.00                 C  
ATOM    344  C   ASN    65     144.502  10.800 130.276  1.00                 C  
ATOM    345  O   ASN    65     145.038  10.926 131.381  1.00                 O  
ATOM    346  CB  ASN    65     144.197  13.259 130.261  1.00                 C  
ATOM    347  CG  ASN    65     143.752  14.482 129.483  1.00                 C  
ATOM    348  OD1 ASN    65     143.823  14.508 128.255  1.00                 O  
ATOM    349  ND2 ASN    65     143.290  15.501 130.199  1.00                 N  
ATOM    350  N   TYR    66     145.773  10.694 129.891  1.00                 N  
ATOM    351  CA  TYR    66     146.707   9.764 130.506  1.00                 C  
ATOM    352  C   TYR    66     146.876   8.485 129.685  1.00                 C  
ATOM    353  O   TYR    66     147.529   7.533 130.120  1.00                 O  
ATOM    354  CB  TYR    66     146.251   9.404 131.922  1.00                 C  
ATOM    355  CG  TYR    66     146.145  10.592 132.851  1.00                 C  
ATOM    356  OH  TYR    66     145.836  13.859 135.406  1.00                 O  
ATOM    357  CZ  TYR    66     145.940  12.778 134.560  1.00                 C  
ATOM    358  CD1 TYR    66     144.908  11.142 133.163  1.00                 C  
ATOM    359  CE1 TYR    66     144.801  12.228 134.012  1.00                 C  
ATOM    360  CD2 TYR    66     147.281  11.160 133.413  1.00                 C  
ATOM    361  CE2 TYR    66     147.194  12.245 134.264  1.00                 C  
ATOM    362  N   LYS    67     146.299   8.430 128.490  1.00                 N  
ATOM    363  CA  LYS    67     146.327   7.224 127.683  1.00                 C  
ATOM    364  C   LYS    67     146.737   7.550 126.310  1.00                 C  
ATOM    365  O   LYS    67     146.528   8.655 125.802  1.00                 O  
ATOM    366  CB  LYS    67     144.958   6.542 127.692  1.00                 C  
ATOM    367  CD  LYS    67     143.190   5.313 128.982  1.00                 C  
ATOM    368  CE  LYS    67     142.742   4.835 130.354  1.00                 C  
ATOM    369  CG  LYS    67     144.524   6.038 129.059  1.00                 C  
ATOM    370  NZ  LYS    67     141.445   4.106 130.291  1.00                 N  
ATOM    371  N   LEU    68     147.347   6.571 125.655  1.00                 N  
ATOM    372  CA  LEU    68     147.627   6.654 124.235  1.00                 C  
ATOM    373  C   LEU    68     146.330   6.834 123.430  1.00                 C  
ATOM    374  O   LEU    68     145.228   6.585 123.925  1.00                 O  
ATOM    375  CB  LEU    68     148.373   5.405 123.762  1.00                 C  
ATOM    376  CG  LEU    68     149.767   5.184 124.353  1.00                 C  
ATOM    377  CD1 LEU    68     150.336   3.847 123.902  1.00                 C  
ATOM    378  CD2 LEU    68     150.703   6.316 123.960  1.00                 C  
ATOM    379  N   GLY    69     146.443   7.270 122.175  1.00                 N  
ATOM    380  CA  GLY    69     145.303   7.437 121.299  1.00                 C  
ATOM    381  C   GLY    69     144.571   6.095 121.122  1.00                 C  
ATOM    382  O   GLY    69     143.339   6.049 121.075  1.00                 O  
ATOM    383  N   ASP    70     145.297   4.987 121.022  1.00                 N  
ATOM    384  CA  ASP    70     144.682   3.687 120.763  1.00                 C  
ATOM    385  C   ASP    70     143.858   3.216 121.948  1.00                 C  
ATOM    386  O   ASP    70     142.737   2.723 121.798  1.00                 O  
ATOM    387  CB  ASP    70     145.751   2.646 120.426  1.00                 C  
ATOM    388  CG  ASP    70     146.373   2.870 119.061  1.00                 C  
ATOM    389  OD1 ASP    70     145.801   3.647 118.269  1.00                 O  
ATOM    390  OD2 ASP    70     147.431   2.267 118.785  1.00                 O  
ATOM    391  N   ASN    71     144.400   3.360 123.162  1.00                 N  
ATOM    392  CA  ASN    71     143.677   3.046 124.352  1.00                 C  
ATOM    393  C   ASN    71     142.411   3.891 124.525  1.00                 C  
ATOM    394  O   ASN    71     141.323   3.376 124.800  1.00                 O  
ATOM    395  CB  ASN    71     144.573   3.208 125.582  1.00                 C  
ATOM    396  CG  ASN    71     145.603   2.102 125.701  1.00                 C  
ATOM    397  OD1 ASN    71     145.465   1.043 125.089  1.00                 O  
ATOM    398  ND2 ASN    71     146.642   2.346 126.492  1.00                 N  
ATOM    399  N   VAL    72     142.538   5.208 124.365  1.00                 N  
ATOM    400  CA  VAL    72     141.403   6.140 124.358  1.00                 C  
ATOM    401  C   VAL    72     140.255   5.637 123.444  1.00                 C  
ATOM    402  O   VAL    72     139.082   5.668 123.825  1.00                 O  
ATOM    403  CB  VAL    72     141.833   7.550 123.913  1.00                 C  
ATOM    404  CG1 VAL    72     140.616   8.437 123.702  1.00                 C  
ATOM    405  CG2 VAL    72     142.776   8.167 124.935  1.00                 C  
ATOM    406  N   THR    73     140.570   5.173 122.243  1.00                 N  
ATOM    407  CA  THR    73     139.594   4.719 121.290  1.00                 C  
ATOM    408  C   THR    73     138.867   3.480 121.838  1.00                 C  
ATOM    409  O   THR    73     137.635   3.403 121.821  1.00                 O  
ATOM    410  CB  THR    73     140.241   4.394 119.931  1.00                 C  
ATOM    411  OG1 THR    73     140.830   5.580 119.383  1.00                 O  
ATOM    412  CG2 THR    73     139.197   3.875 118.954  1.00                 C  
ATOM    413  N   ALA    74     139.575   2.466 122.250  1.00                 N  
ATOM    414  CA  ALA    74     138.981   1.288 122.911  1.00                 C  
ATOM    415  C   ALA    74     138.204   1.536 124.223  1.00                 C  
ATOM    416  O   ALA    74     138.781   1.757 125.292  1.00                 O  
ATOM    417  CB  ALA    74     140.055   0.257 123.223  1.00                 C  
ATOM    418  N   VAL    75     136.874   1.505 124.096  1.00                 N  
ATOM    419  CA  VAL    75     135.977   1.123 125.192  1.00                 C  
ATOM    420  C   VAL    75     135.991  -0.413 125.367  1.00                 C  
ATOM    421  O   VAL    75     135.287  -0.947 126.229  1.00                 O  
ATOM    422  CB  VAL    75     134.542   1.626 124.948  1.00                 C  
ATOM    423  CG1 VAL    75     134.523   3.141 124.819  1.00                 C  
ATOM    424  CG2 VAL    75     133.953   0.974 123.706  1.00                 C  
ATOM    425  N   ASN    76     136.772  -1.099 124.521  1.00                 N  
ATOM    426  CA  ASN    76     137.019  -2.549 124.579  1.00                 C  
ATOM    427  C   ASN    76     137.772  -2.981 125.851  1.00                 C  
ATOM    428  O   ASN    76     137.463  -4.030 126.421  1.00                 O  
ATOM    429  CB  ASN    76     137.794  -3.010 123.343  1.00                 C  
ATOM    430  CG  ASN    76     136.937  -3.029 122.092  1.00                 C  
ATOM    431  OD1 ASN    76     135.709  -3.050 122.169  1.00                 O  
ATOM    432  ND2 ASN    76     137.585  -3.021 120.933  1.00                 N  
ATOM    433  N   ALA    77     138.764  -2.185 126.270  1.00                 N  
ATOM    434  CA  ALA    77     139.588  -2.485 127.464  1.00                 C  
ATOM    435  C   ALA    77     138.785  -2.630 128.766  1.00                 C  
ATOM    436  O   ALA    77     139.165  -3.418 129.629  1.00                 O  
ATOM    437  CB  ALA    77     140.640  -1.406 127.667  1.00                 C  
ATOM    438  N   HIS    78     137.676  -1.894 128.879  1.00                 N  
ATOM    439  CA  HIS    78     136.846  -1.871 130.103  1.00                 C  
ATOM    440  C   HIS    78     135.643  -2.838 130.088  1.00                 C  
ATOM    441  O   HIS    78     135.132  -3.175 131.159  1.00                 O  
ATOM    442  CB  HIS    78     136.317  -0.460 130.365  1.00                 C  
ATOM    443  CG  HIS    78     137.390   0.546 130.645  1.00                 C  
ATOM    444  ND1 HIS    78     138.119   0.550 131.814  1.00                 N  
ATOM    445  CE1 HIS    78     139.002   1.564 131.775  1.00                 C  
ATOM    446  CD2 HIS    78     137.962   1.680 129.933  1.00                 C  
ATOM    447  NE2 HIS    78     138.913   2.246 130.650  1.00                 N  
ATOM    448  N   LEU    79     135.201  -3.286 128.905  1.00                 N  
ATOM    449  CA  LEU    79     134.126  -4.312 128.791  1.00                 C  
ATOM    450  C   LEU    79     134.620  -5.759 129.066  1.00                 C  
ATOM    451  O   LEU    79     133.847  -6.581 129.568  1.00                 O  
ATOM    452  CB  LEU    79     133.486  -4.265 127.402  1.00                 C  
ATOM    453  CG  LEU    79     132.694  -3.001 127.063  1.00                 C  
ATOM    454  CD1 LEU    79     132.236  -3.026 125.613  1.00                 C  
ATOM    455  CD2 LEU    79     131.499  -2.850 127.992  1.00                 C  
ATOM    456  N   LYS    80     135.886  -6.062 128.744  1.00                 N  
ATOM    457  CA  LYS    80     136.515  -7.359 129.098  1.00                 C  
ATOM    458  C   LYS    80     137.276  -7.338 130.437  1.00                 C  
ATOM    459  O   LYS    80     137.731  -8.379 130.920  1.00                 O  
ATOM    460  CB  LYS    80     137.479  -7.805 127.997  1.00                 C  
ATOM    461  CD  LYS    80     137.818  -8.550 125.624  1.00                 C  
ATOM    462  CE  LYS    80     137.144  -8.861 124.298  1.00                 C  
ATOM    463  CG  LYS    80     136.804  -8.124 126.673  1.00                 C  
ATOM    464  NZ  LYS    80     138.129  -9.250 123.252  1.00                 N  
ATOM    465  N   LEU    81     137.436  -6.146 131.003  1.00                 N  
ATOM    466  CA  LEU    81     137.987  -5.965 132.343  1.00                 C  
ATOM    467  C   LEU    81     137.043  -6.471 133.425  1.00                 C  
ATOM    468  O   LEU    81     137.413  -7.334 134.224  1.00                 O  
ATOM    469  CB  LEU    81     138.310  -4.491 132.595  1.00                 C  
ATOM    470  CG  LEU    81     139.467  -3.902 131.785  1.00                 C  
ATOM    471  CD1 LEU    81     139.563  -2.399 131.998  1.00                 C  
ATOM    472  CD2 LEU    81     140.780  -4.574 132.157  1.00                 C  
ATOM    473  N   ALA    82     135.835  -5.903 133.454  1.00                 N  
ATOM    474  CA  ALA    82     134.907  -6.082 134.580  1.00                 C  
ATOM    475  C   ALA    82     134.352  -7.506 134.708  1.00                 C  
ATOM    476  O   ALA    82     134.245  -8.000 135.830  1.00                 O  
ATOM    477  CB  ALA    82     133.739  -5.115 134.463  1.00                 C  
ATOM    478  N   LEU    83     134.036  -8.169 133.586  1.00                 N  
ATOM    479  CA  LEU    83     133.460  -9.542 133.617  1.00                 C  
ATOM    480  C   LEU    83     134.465 -10.599 134.111  1.00                 C  
ATOM    481  O   LEU    83     134.073 -11.612 134.705  1.00                 O  
ATOM    482  CB  LEU    83     132.952  -9.941 132.230  1.00                 C  
ATOM    483  CG  LEU    83     132.279 -11.311 132.123  1.00                 C  
ATOM    484  CD1 LEU    83     131.064 -11.387 133.035  1.00                 C  
ATOM    485  CD2 LEU    83     131.880 -11.603 130.685  1.00                 C  
ATOM    486  N   LYS    84     135.750 -10.358 133.844  1.00                 N  
ATOM    487  CA  LYS    84     136.834 -11.128 134.455  1.00                 C  
ATOM    488  C   LYS    84     136.945 -10.789 135.952  1.00                 C  
ATOM    489  O   LYS    84     137.135 -11.689 136.773  1.00                 O  
ATOM    490  CB  LYS    84     138.158 -10.850 133.740  1.00                 C  
ATOM    491  CD  LYS    84     139.570 -11.101 131.680  1.00                 C  
ATOM    492  CE  LYS    84     139.649 -11.676 130.275  1.00                 C  
ATOM    493  CG  LYS    84     138.236 -11.423 132.334  1.00                 C  
ATOM    494  NZ  LYS    84     140.933 -11.331 129.605  1.00                 N  
ATOM    495  N   SER    85     136.820  -9.503 136.296  1.00                 N  
ATOM    496  CA  SER    85     136.774  -9.060 137.709  1.00                 C  
ATOM    497  C   SER    85     135.571  -9.606 138.509  1.00                 C  
ATOM    498  O   SER    85     135.688  -9.825 139.721  1.00                 O  
ATOM    499  CB  SER    85     136.752  -7.532 137.791  1.00                 C  
ATOM    500  OG  SER    85     137.964  -6.978 137.310  1.00                 O  
ATOM    501  N   GLY    86     134.430  -9.812 137.839  1.00                 N  
ATOM    502  CA  GLY    86     133.232 -10.388 138.477  1.00                 C  
ATOM    503  C   GLY    86     133.460 -11.857 138.852  1.00                 C  
ATOM    504  O   GLY    86     133.256 -12.243 140.007  1.00                 O  
ATOM    505  N   VAL    87     133.896 -12.661 137.879  1.00                 N  
ATOM    506  CA  VAL    87     134.156 -14.090 138.097  1.00                 C  
ATOM    507  C   VAL    87     135.554 -14.266 138.724  1.00                 C  
ATOM    508  O   VAL    87     136.506 -14.614 138.025  1.00                 O  
ATOM    509  CB  VAL    87     134.042 -14.891 136.787  1.00                 C  
ATOM    510  CG1 VAL    87     134.322 -16.365 137.037  1.00                 C  
ATOM    511  CG2 VAL    87     132.665 -14.704 136.167  1.00                 C  
ATOM    512  N   LYS    88     135.644 -13.975 140.034  1.00                 N  
ATOM    513  CA  LYS    88     136.809 -14.234 140.949  1.00                 C  
ATOM    514  C   LYS    88     137.727 -13.019 141.272  1.00                 C  
ATOM    515  O   LYS    88     137.642 -11.981 140.616  1.00                 O  
ATOM    516  CB  LYS    88     137.706 -15.333 140.376  1.00                 C  
ATOM    517  CD  LYS    88     137.998 -17.747 139.753  1.00                 C  
ATOM    518  CE  LYS    88     137.327 -19.107 139.654  1.00                 C  
ATOM    519  CG  LYS    88     137.039 -16.696 140.290  1.00                 C  
ATOM    520  NZ  LYS    88     138.249 -20.143 139.113  1.00                 N  
ATOM    521  N   SER    89     138.560 -13.179 142.314  1.00                 N  
ATOM    522  CA  SER    89     139.622 -12.220 142.765  1.00                 C  
ATOM    523  C   SER    89     139.214 -10.749 142.969  1.00                 C  
ATOM    524  O   SER    89     138.964 -10.027 141.999  1.00                 O  
ATOM    525  CB  SER    89     140.792 -12.214 141.779  1.00                 C  
ATOM    526  OG  SER    89     141.430 -13.478 141.736  1.00                 O  
ATOM    527  N   GLY    90     139.227 -10.297 144.226  1.00                 N  
ATOM    528  CA  GLY    90     138.744  -8.959 144.585  1.00                 C  
ATOM    529  C   GLY    90     137.333  -8.801 144.059  1.00                 C  
ATOM    530  O   GLY    90     137.011  -7.811 143.405  1.00                 O  
ATOM    531  N   ALA    91     136.508  -9.800 144.370  1.00                 N  
ATOM    532  CA  ALA    91     135.297 -10.122 143.608  1.00                 C  
ATOM    533  C   ALA    91     134.282  -8.964 143.554  1.00                 C  
ATOM    534  O   ALA    91     134.051  -8.275 144.555  1.00                 O  
ATOM    535  CB  ALA    91     134.614 -11.349 144.192  1.00                 C  
ATOM    536  N   VAL    92     133.727  -8.748 142.358  1.00                 N  
ATOM    537  CA  VAL    92     132.627  -7.802 142.110  1.00                 C  
ATOM    538  C   VAL    92     131.339  -8.594 141.809  1.00                 C  
ATOM    539  O   VAL    92     131.391  -9.814 141.624  1.00                 O  
ATOM    540  CB  VAL    92     132.961  -6.838 140.956  1.00                 C  
ATOM    541  CG1 VAL    92     134.195  -6.014 141.291  1.00                 C  
ATOM    542  CG2 VAL    92     133.165  -7.608 139.661  1.00                 C  
ATOM    543  N   LYS    93     130.197  -7.901 141.771  1.00                 N  
ATOM    544  CA  LYS    93     128.882  -8.523 141.497  1.00                 C  
ATOM    545  C   LYS    93     127.964  -7.612 140.651  1.00                 C  
ATOM    546  O   LYS    93     128.345  -6.484 140.335  1.00                 O  
ATOM    547  CB  LYS    93     128.175  -8.881 142.806  1.00                 C  
ATOM    548  CD  LYS    93     127.171  -8.111 144.973  1.00                 C  
ATOM    549  CE  LYS    93     126.804  -6.910 145.830  1.00                 C  
ATOM    550  CG  LYS    93     127.846  -7.682 143.681  1.00                 C  
ATOM    551  NZ  LYS    93     126.141  -7.315 147.100  1.00                 N  
ATOM    552  N   GLN    94     126.775  -8.115 140.285  1.00                 N  
ATOM    553  CA  GLN    94     125.864  -7.444 139.328  1.00                 C  
ATOM    554  C   GLN    94     124.362  -7.737 139.600  1.00                 C  
ATOM    555  O   GLN    94     123.991  -8.879 139.888  1.00                 O  
ATOM    556  CB  GLN    94     126.197  -7.856 137.893  1.00                 C  
ATOM    557  CD  GLN    94     125.773  -7.527 135.424  1.00                 C  
ATOM    558  CG  GLN    94     125.374  -7.139 136.834  1.00                 C  
ATOM    559  OE1 GLN    94     126.938  -7.411 135.044  1.00                 O  
ATOM    560  NE2 GLN    94     124.804  -7.991 134.644  1.00                 N  
ATOM    561  N   SER    95     123.525  -6.692 139.518  1.00                 N  
ATOM    562  CA  SER    95     122.048  -6.813 139.573  1.00                 C  
ATOM    563  C   SER    95     121.385  -6.708 138.174  1.00                 C  
ATOM    564  O   SER    95     120.398  -7.403 137.909  1.00                 O  
ATOM    565  CB  SER    95     121.456  -5.742 140.492  1.00                 C  
ATOM    566  OG  SER    95     121.681  -4.443 139.971  1.00                 O  
ATOM    567  N   LYS    96     121.917  -5.833 137.306  1.00                 N  
ATOM    568  CA  LYS    96     121.533  -5.732 135.871  1.00                 C  
ATOM    569  C   LYS    96     122.759  -5.321 135.000  1.00                 C  
ATOM    570  O   LYS    96     123.702  -4.718 135.524  1.00                 O  
ATOM    571  CB  LYS    96     120.393  -4.727 135.691  1.00                 C  
ATOM    572  CD  LYS    96     119.576  -2.362 135.886  1.00                 C  
ATOM    573  CE  LYS    96     119.951  -0.929 136.225  1.00                 C  
ATOM    574  CG  LYS    96     120.758  -3.300 136.065  1.00                 C  
ATOM    575  NZ  LYS    96     118.805   0.003 136.043  1.00                 N  
ATOM    576  N   GLY    97     122.760  -5.642 133.695  1.00                 N  
ATOM    577  CA  GLY    97     123.927  -5.336 132.823  1.00                 C  
ATOM    578  C   GLY    97     123.849  -5.599 131.313  1.00                 C  
ATOM    579  O   GLY    97     123.217  -6.560 130.876  1.00                 O  
ATOM    580  N   THR    98     124.531  -4.742 130.538  1.00                 N  
ATOM    581  CA  THR    98     124.625  -4.774 129.045  1.00                 C  
ATOM    582  C   THR    98     123.297  -4.423 128.319  1.00                 C  
ATOM    583  O   THR    98     122.224  -4.850 128.749  1.00                 O  
ATOM    584  CB  THR    98     125.086  -6.153 128.538  1.00                 C  
ATOM    585  OG1 THR    98     123.988  -7.072 128.578  1.00                 O  
ATOM    586  CG2 THR    98     126.206  -6.695 129.413  1.00                 C  
ATOM    587  N   GLY    99     123.383  -3.650 127.227  1.00                 N  
ATOM    588  CA  GLY    99     122.219  -3.332 126.363  1.00                 C  
ATOM    589  C   GLY    99     121.714  -1.891 126.417  1.00                 C  
ATOM    590  O   GLY    99     122.230  -1.027 125.707  1.00                 O  
ATOM    591  N   ALA   100     120.678  -1.650 127.227  1.00                 N  
ATOM    592  CA  ALA   100     120.131  -0.300 127.483  1.00                 C  
ATOM    593  C   ALA   100     120.563   0.292 128.842  1.00                 C  
ATOM    594  O   ALA   100     120.699   1.516 128.950  1.00                 O  
ATOM    595  CB  ALA   100     118.612  -0.323 127.418  1.00                 C  
ATOM    596  N   SER   101     120.745  -0.558 129.868  1.00                 N  
ATOM    597  CA  SER   101     121.248  -0.128 131.200  1.00                 C  
ATOM    598  C   SER   101     121.998  -1.242 131.967  1.00                 C  
ATOM    599  O   SER   101     122.046  -2.393 131.520  1.00                 O  
ATOM    600  CB  SER   101     120.096   0.378 132.070  1.00                 C  
ATOM    601  OG  SER   101     119.205  -0.674 132.399  1.00                 O  
ATOM    602  N   GLY   102     122.585  -0.888 133.114  1.00                 N  
ATOM    603  CA  GLY   102     123.310  -1.855 133.958  1.00                 C  
ATOM    604  C   GLY   102     123.740  -1.339 135.327  1.00                 C  
ATOM    605  O   GLY   102     123.388  -0.219 135.708  1.00                 O  
ATOM    606  N   SER   103     124.488  -2.173 136.060  1.00                 N  
ATOM    607  CA  SER   103     125.144  -1.800 137.335  1.00                 C  
ATOM    608  C   SER   103     125.984  -2.956 137.911  1.00                 C  
ATOM    609  O   SER   103     125.430  -4.012 138.229  1.00                 O  
ATOM    610  CB  SER   103     124.102  -1.360 138.365  1.00                 C  
ATOM    611  OG  SER   103     123.258  -2.438 138.730  1.00                 O  
ATOM    612  N   PHE   104     127.302  -2.751 138.045  1.00                 N  
ATOM    613  CA  PHE   104     128.204  -3.702 138.746  1.00                 C  
ATOM    614  C   PHE   104     129.125  -2.975 139.737  1.00                 C  
ATOM    615  O   PHE   104     129.835  -2.044 139.348  1.00                 O  
ATOM    616  CB  PHE   104     129.042  -4.489 137.736  1.00                 C  
ATOM    617  CG  PHE   104     129.970  -3.633 136.922  1.00                 C  
ATOM    618  CZ  PHE   104     131.683  -2.049 135.411  1.00                 C  
ATOM    619  CD1 PHE   104     131.272  -3.410 137.337  1.00                 C  
ATOM    620  CE1 PHE   104     132.126  -2.623 136.587  1.00                 C  
ATOM    621  CD2 PHE   104     129.542  -3.052 135.742  1.00                 C  
ATOM    622  CE2 PHE   104     130.396  -2.265 134.993  1.00                 C  
ATOM    623  N   LYS   105     129.114  -3.417 141.003  1.00                 N  
ATOM    624  CA  LYS   105     129.845  -2.748 142.098  1.00                 C  
ATOM    625  C   LYS   105     130.645  -3.737 142.982  1.00                 C  
ATOM    626  O   LYS   105     130.444  -4.953 142.897  1.00                 O  
ATOM    627  CB  LYS   105     128.879  -1.956 142.981  1.00                 C  
ATOM    628  CD  LYS   105     126.937  -1.966 144.571  1.00                 C  
ATOM    629  CE  LYS   105     125.942  -2.828 145.331  1.00                 C  
ATOM    630  CG  LYS   105     127.855  -2.814 143.706  1.00                 C  
ATOM    631  NZ  LYS   105     125.017  -2.008 146.161  1.00                 N  
ATOM    632  N   LEU   106     131.539  -3.206 143.825  1.00                 N  
ATOM    633  CA  LEU   106     132.448  -4.021 144.655  1.00                 C  
ATOM    634  C   LEU   106     131.705  -4.713 145.797  1.00                 C  
ATOM    635  O   LEU   106     131.214  -4.049 146.715  1.00                 O  
ATOM    636  CB  LEU   106     133.576  -3.156 145.222  1.00                 C  
ATOM    637  CG  LEU   106     134.617  -3.877 146.081  1.00                 C  
ATOM    638  CD1 LEU   106     135.389  -4.892 145.252  1.00                 C  
ATOM    639  CD2 LEU   106     135.571  -2.880 146.720  1.00                 C  
ATOM    640  N   GLY   107     131.631  -6.043 145.739  1.00                 N  
ATOM    641  CA  GLY   107     131.052  -6.838 146.818  1.00                 C  
ATOM    642  C   GLY   107     132.007  -6.790 148.009  1.00                 C  
ATOM    643  O   GLY   107     132.981  -7.550 148.054  1.00                 O  
ATOM    644  N   GLU   108     131.736  -5.872 148.946  1.00                 N  
ATOM    645  CA  GLU   108     132.600  -5.649 150.134  1.00                 C  
ATOM    646  C   GLU   108     132.735  -6.887 151.041  1.00                 C  
ATOM    647  O   GLU   108     132.117  -6.984 152.106  1.00                 O  
ATOM    648  CB  GLU   108     132.070  -4.483 150.971  1.00                 C  
ATOM    649  CD  GLU   108     133.579  -2.665 150.079  1.00                 C  
ATOM    650  CG  GLU   108     132.151  -3.133 150.277  1.00                 C  
ATOM    651  OE1 GLU   108     134.486  -3.236 150.721  1.00                 O  
ATOM    652  OE2 GLU   108     133.792  -1.728 149.281  1.00                 O  
ATOM    653  N   VAL   109     133.574  -7.820 150.588  1.00                 N  
ATOM    654  CA  VAL   109     133.833  -9.088 151.271  1.00                 C  
ATOM    655  C   VAL   109     135.021  -8.994 152.237  1.00                 C  
ATOM    656  O   VAL   109     135.071  -9.726 153.228  1.00                 O  
ATOM    657  CB  VAL   109     134.087 -10.228 150.267  1.00                 C  
ATOM    658  CG1 VAL   109     134.510 -11.495 150.996  1.00                 C  
ATOM    659  CG2 VAL   109     132.846 -10.483 149.425  1.00                 C  
ATOM    660  N   LYS   110     135.979  -8.114 151.934  1.00                 N  
ATOM    661  CA  LYS   110     137.108  -7.828 152.834  1.00                 C  
ATOM    662  C   LYS   110     137.564  -6.357 152.743  1.00                 C  
ATOM    663  O   LYS   110     137.542  -5.763 151.661  1.00                 O  
ATOM    664  CB  LYS   110     138.288  -8.750 152.523  1.00                 C  
ATOM    665  CD  LYS   110     140.029  -9.518 150.885  1.00                 C  
ATOM    666  CE  LYS   110     140.639  -9.303 149.509  1.00                 C  
ATOM    667  CG  LYS   110     138.886  -8.548 151.140  1.00                 C  
ATOM    668  NZ  LYS   110     141.776 -10.230 149.255  1.00                 N  
ATOM    669  N   LYS   111     137.955  -5.785 153.891  1.00                 N  
ATOM    670  CA  LYS   111     138.410  -4.380 154.007  1.00                 C  
ATOM    671  C   LYS   111     139.779  -4.359 154.763  1.00                 C  
ATOM    672  O   LYS   111     140.738  -4.900 154.201  1.00                 O  
ATOM    673  CB  LYS   111     137.360  -3.535 154.730  1.00                 C  
ATOM    674  CD  LYS   111     135.068  -2.512 154.730  1.00                 C  
ATOM    675  CE  LYS   111     133.769  -2.343 153.958  1.00                 C  
ATOM    676  CG  LYS   111     136.053  -3.383 153.968  1.00                 C  
ATOM    677  NZ  LYS   111     132.796  -1.485 154.690  1.00                 N  
ATOM    678  N   ALA   112     139.906  -3.766 155.997  1.00                 N  
ATOM    679  CA  ALA   112     141.207  -4.054 156.640  1.00                 C  
ATOM    680  C   ALA   112     141.224  -5.438 157.310  1.00                 C  
ATOM    681  O   ALA   112     140.663  -5.613 158.401  1.00                 O  
ATOM    682  CB  ALA   112     141.539  -2.983 157.668  1.00                 C  
ATOM    683  N   ALA   113     141.867  -6.402 156.644  1.00                 N  
ATOM    684  CA  ALA   113     142.000  -7.785 157.132  1.00                 C  
ATOM    685  C   ALA   113     143.437  -8.315 156.919  1.00                 C  
ATOM    686  O   ALA   113     144.308  -7.572 156.464  1.00                 O  
ATOM    687  CB  ALA   113     140.998  -8.692 156.434  1.00                 C  
ATOM    688  N   LYS   114     143.691  -9.572 157.295  1.00                 N  
ATOM    689  CA  LYS   114     144.961 -10.251 156.970  1.00                 C  
ATOM    690  C   LYS   114     144.675 -11.688 156.490  1.00                 C  
ATOM    691  O   LYS   114     144.009 -12.452 157.191  1.00                 O  
ATOM    692  CB  LYS   114     145.891 -10.258 158.185  1.00                 C  
ATOM    693  CD  LYS   114     148.151 -10.780 159.143  1.00                 C  
ATOM    694  CE  LYS   114     149.508 -11.415 158.883  1.00                 C  
ATOM    695  CG  LYS   114     147.254 -10.876 157.919  1.00                 C  
ATOM    696  NZ  LYS   114     150.398 -11.328 160.074  1.00                 N  
ATOM    697  N   LYS   115     145.152 -12.026 155.286  1.00                 N  
ATOM    698  CA  LYS   115     144.951 -13.352 154.668  1.00                 C  
ATOM    699  C   LYS   115     143.547 -13.951 154.933  1.00                 C  
ATOM    700  O   LYS   115     143.413 -15.024 155.533  1.00                 O  
ATOM    701  CB  LYS   115     146.009 -14.340 155.163  1.00                 C  
ATOM    702  CD  LYS   115     148.427 -15.004 155.276  1.00                 C  
ATOM    703  CE  LYS   115     149.852 -14.620 154.912  1.00                 C  
ATOM    704  CG  LYS   115     147.436 -13.948 154.815  1.00                 C  
ATOM    705  NZ  LYS   115     150.836 -15.638 155.372  1.00                 N  
ATOM    706  N   ALA   116     142.518 -13.234 154.476  1.00                 N  
ATOM    707  CA  ALA   116     141.101 -13.541 154.808  1.00                 C  
ATOM    708  C   ALA   116     140.508 -14.801 154.144  1.00                 C  
ATOM    709  O   ALA   116     139.940 -15.644 154.842  1.00                 O  
ATOM    710  CB  ALA   116     140.205 -12.368 154.442  1.00                 C  
ATOM    711  N   ALA   117     140.638 -14.920 152.819  1.00                 N  
ATOM    712  CA  ALA   117     139.942 -15.942 152.004  1.00                 C  
ATOM    713  C   ALA   117     138.429 -15.691 151.905  1.00                 C  
ATOM    714  O   ALA   117     137.760 -15.496 152.922  1.00                 O  
ATOM    715  CB  ALA   117     140.185 -17.331 152.575  1.00                 C  
ATOM    716  N   LYS   118     137.898 -15.704 150.679  1.00                 N  
ATOM    717  CA  LYS   118     136.451 -15.563 150.457  1.00                 C  
ATOM    718  C   LYS   118     135.729 -16.854 150.874  1.00                 C  
ATOM    719  O   LYS   118     136.257 -17.959 150.691  1.00                 O  
ATOM    720  CB  LYS   118     136.164 -15.231 148.991  1.00                 C  
ATOM    721  CD  LYS   118     136.298 -13.579 147.107  1.00                 C  
ATOM    722  CE  LYS   118     136.924 -12.280 146.626  1.00                 C  
ATOM    723  CG  LYS   118     136.659 -13.862 148.556  1.00                 C  
ATOM    724  NZ  LYS   118     136.361 -11.096 147.333  1.00                 N  
ATOM    725  N   PRO   119     134.521 -16.695 151.422  1.00                 N  
ATOM    726  CA  PRO   119     133.789 -17.775 152.113  1.00                 C  
ATOM    727  C   PRO   119     133.379 -18.940 151.188  1.00                 C  
ATOM    728  O   PRO   119     132.336 -18.893 150.525  1.00                 O  
ATOM    729  CB  PRO   119     132.547 -17.080 152.675  1.00                 C  
ATOM    730  CD  PRO   119     133.673 -15.487 151.288  1.00                 C  
ATOM    731  CG  PRO   119     132.315 -15.929 151.754  1.00                 C  
ATOM    732  N   LYS   120     134.216 -19.980 151.162  1.00                 N  
ATOM    733  CA  LYS   120     133.904 -21.246 150.479  1.00                 C  
ATOM    734  C   LYS   120     132.810 -22.028 151.222  1.00                 C  
ATOM    735  O   LYS   120     132.485 -21.717 152.374  1.00                 O  
ATOM    736  CB  LYS   120     135.162 -22.107 150.346  1.00                 C  
ATOM    737  CD  LYS   120     137.432 -22.433 149.326  1.00                 C  
ATOM    738  CE  LYS   120     138.494 -21.843 148.413  1.00                 C  
ATOM    739  CG  LYS   120     136.228 -21.512 149.440  1.00                 C  
ATOM    740  NZ  LYS   120     139.688 -22.725 148.307  1.00                 N  
ATOM    741  N   ALA   121     132.247 -23.036 150.553  1.00                 N  
ATOM    742  CA  ALA   121     131.221 -23.903 151.159  1.00                 C  
ATOM    743  C   ALA   121     131.797 -24.691 152.359  1.00                 C  
ATOM    744  O   ALA   121     132.751 -25.458 152.202  1.00                 O  
ATOM    745  CB  ALA   121     130.659 -24.864 150.122  1.00                 C  
ATOM    746  N   ALA   122     131.238 -24.451 153.551  1.00                 N  
ATOM    747  CA  ALA   122     131.640 -25.139 154.789  1.00                 C  
ATOM    748  C   ALA   122     130.655 -26.289 155.077  1.00                 C  
ATOM    749  O   ALA   122     129.648 -26.101 155.764  1.00                 O  
ATOM    750  CB  ALA   122     131.689 -24.157 155.949  1.00                 C  
ATOM    751  N   LYS   123     130.956 -27.469 154.527  1.00                 N  
ATOM    752  CA  LYS   123     130.144 -28.685 154.722  1.00                 C  
ATOM    753  C   LYS   123     130.640 -29.508 155.927  1.00                 C  
ATOM    754  O   LYS   123     131.763 -29.307 156.408  1.00                 O  
ATOM    755  CB  LYS   123     130.161 -29.549 153.459  1.00                 C  
ATOM    756  CD  LYS   123     129.527 -29.823 151.047  1.00                 C  
ATOM    757  CE  LYS   123     128.846 -29.183 149.848  1.00                 C  
ATOM    758  CG  LYS   123     129.500 -28.900 152.254  1.00                 C  
ATOM    759  NZ  LYS   123     128.904 -30.057 148.644  1.00                 N  
ATOM    760  N   PRO   124     129.784 -30.418 156.407  1.00                 N  
ATOM    761  CA  PRO   124     130.106 -31.355 157.506  1.00                 C  
ATOM    762  C   PRO   124     130.390 -32.766 156.938  1.00                 C  
ATOM    763  O   PRO   124     130.324 -32.964 155.719  1.00                 O  
ATOM    764  CB  PRO   124     128.856 -31.335 158.388  1.00                 C  
ATOM    765  CD  PRO   124     128.246 -30.187 156.378  1.00                 C  
ATOM    766  CG  PRO   124     127.729 -31.124 157.433  1.00                 C  
ATOM    767  N   LYS   125     130.708 -33.733 157.809  1.00                 N  
ATOM    768  CA  LYS   125     131.001 -35.130 157.391  1.00                 C  
ATOM    769  C   LYS   125     130.390 -36.157 158.368  1.00                 C  
ATOM    770  O   LYS   125     130.735 -36.177 159.554  1.00                 O  
ATOM    771  CB  LYS   125     132.511 -35.352 157.284  1.00                 C  
ATOM    772  CD  LYS   125     134.409 -36.861 156.635  1.00                 C  
ATOM    773  CE  LYS   125     134.801 -38.251 156.161  1.00                 C  
ATOM    774  CG  LYS   125     132.902 -36.736 156.792  1.00                 C  
ATOM    775  NZ  LYS   125     136.275 -38.388 156.003  1.00                 N  
ATOM    776  N   LYS   126     129.485 -36.995 157.845  1.00                 N  
ATOM    777  CA  LYS   126     128.868 -38.106 158.585  1.00                 C  
ATOM    778  C   LYS   126     128.818 -39.363 157.711  1.00                 C  
ATOM    779  O   LYS   126     127.930 -39.515 156.870  1.00                 O  
ATOM    780  CB  LYS   126     127.463 -37.722 159.054  1.00                 C  
ATOM    781  CD  LYS   126     126.015 -36.274 160.505  1.00                 C  
ATOM    782  CE  LYS   126     125.985 -35.123 161.497  1.00                 C  
ATOM    783  CG  LYS   126     127.432 -36.563 160.037  1.00                 C  
ATOM    784  NZ  LYS   126     124.600 -34.813 161.946  1.00                 N  
TER
