# Supplementary material for: Comparative Single-Cell Transcriptomics Reveals Novel Genes Involved in Bivalve Embryonic Shell Formation and Questions Ontogenetic Homology of Molluscan Shell Types
Source: Front Cell Dev Biol. 2022 Jun 9;10:883755. doi: 10.3389/fcell.2022.883755 (PMC9261976; doi:10.3389/fcell.2022.883755)
Supplement: Supplementary file 1 [file DataSheet1.ZIP › Supplementary_File1/s_f_2/c6c5079373f95afd.final.pdb]

ATOM      1  N   MET     1       6.708  29.743  45.417  1.00                 N  
ATOM      2  CA  MET     1       6.401  28.796  44.322  1.00                 C  
ATOM      3  C   MET     1       7.498  28.715  43.269  1.00                 C  
ATOM      4  O   MET     1       7.539  27.730  42.537  1.00                 O  
ATOM      5  CB  MET     1       5.086  29.176  43.638  1.00                 C  
ATOM      6  SD  MET     1       3.654  27.232  44.997  1.00                 S  
ATOM      7  CE  MET     1       3.313  26.458  43.419  1.00                 C  
ATOM      8  CG  MET     1       3.852  28.953  44.498  1.00                 C  
ATOM      9  N   ASN     2       8.369  29.736  43.222  1.00                 N  
ATOM     10  CA  ASN     2       9.450  29.824  42.238  1.00                 C  
ATOM     11  C   ASN     2      10.780  29.377  42.810  1.00                 C  
ATOM     12  O   ASN     2      11.801  29.410  42.115  1.00                 O  
ATOM     13  CB  ASN     2       9.565  31.249  41.694  1.00                 C  
ATOM     14  CG  ASN     2       8.374  31.646  40.843  1.00                 C  
ATOM     15  OD1 ASN     2       7.888  30.856  40.034  1.00                 O  
ATOM     16  ND2 ASN     2       7.902  32.874  41.023  1.00                 N  
ATOM     17  N   LEU     3      10.762  28.897  44.074  1.00                 N  
ATOM     18  CA  LEU     3      12.003  28.445  44.747  1.00                 C  
ATOM     19  C   LEU     3      12.284  26.996  44.428  1.00                 C  
ATOM     20  O   LEU     3      11.393  26.157  44.585  1.00                 O  
ATOM     21  CB  LEU     3      11.895  28.645  46.260  1.00                 C  
ATOM     22  CG  LEU     3      13.105  28.209  47.089  1.00                 C  
ATOM     23  CD1 LEU     3      14.318  29.068  46.764  1.00                 C  
ATOM     24  CD2 LEU     3      12.791  28.279  48.576  1.00                 C  
ATOM     25  N   ALA     4      13.512  26.670  44.005  1.00                 N  
ATOM     26  CA  ALA     4      13.809  25.253  43.810  1.00                 C  
ATOM     27  C   ALA     4      13.623  24.469  45.091  1.00                 C  
ATOM     28  O   ALA     4      13.833  24.993  46.165  1.00                 O  
ATOM     29  CB  ALA     4      15.228  25.075  43.293  1.00                 C  
ATOM     30  N   LEU     5      13.236  23.204  44.947  1.00                 N  
ATOM     31  CA  LEU     5      12.984  22.342  46.093  1.00                 C  
ATOM     32  C   LEU     5      14.241  21.838  46.801  1.00                 C  
ATOM     33  O   LEU     5      14.126  21.191  47.870  1.00                 O  
ATOM     34  CB  LEU     5      12.153  21.127  45.677  1.00                 C  
ATOM     35  CG  LEU     5      10.736  21.414  45.175  1.00                 C  
ATOM     36  CD1 LEU     5      10.070  20.138  44.685  1.00                 C  
ATOM     37  CD2 LEU     5       9.900  22.061  46.269  1.00                 C  
ATOM     38  N   LEU     6      15.419  22.158  46.292  1.00                 N  
ATOM     39  CA  LEU     6      16.679  21.750  46.911  1.00                 C  
ATOM     40  C   LEU     6      16.792  22.059  48.398  1.00                 C  
ATOM     41  O   LEU     6      17.124  21.202  49.177  1.00                 O  
ATOM     42  CB  LEU     6      17.863  22.408  46.200  1.00                 C  
ATOM     43  CG  LEU     6      19.251  22.095  46.762  1.00                 C  
ATOM     44  CD1 LEU     6      19.549  20.606  46.661  1.00                 C  
ATOM     45  CD2 LEU     6      20.319  22.898  46.037  1.00                 C  
ATOM     46  N   GLY     7      16.569  23.313  48.788  1.00                 N  
ATOM     47  CA  GLY     7      16.671  23.687  50.198  1.00                 C  
ATOM     48  C   GLY     7      15.719  22.887  51.128  1.00                 C  
ATOM     49  O   GLY     7      16.097  22.474  52.251  1.00                 O  
ATOM     50  N   PHE     8      14.484  22.677  50.681  1.00                 N  
ATOM     51  CA  PHE     8      13.549  21.887  51.433  1.00                 C  
ATOM     52  C   PHE     8      14.086  20.450  51.606  1.00                 C  
ATOM     53  O   PHE     8      14.039  19.866  52.701  1.00                 O  
ATOM     54  CB  PHE     8      12.183  21.872  50.743  1.00                 C  
ATOM     55  CG  PHE     8      11.162  21.019  51.439  1.00                 C  
ATOM     56  CZ  PHE     8       9.273  19.434  52.722  1.00                 C  
ATOM     57  CD1 PHE     8      10.499  21.483  52.561  1.00                 C  
ATOM     58  CE1 PHE     8       9.559  20.698  53.202  1.00                 C  
ATOM     59  CD2 PHE     8      10.864  19.751  50.971  1.00                 C  
ATOM     60  CE2 PHE     8       9.924  18.965  51.611  1.00                 C  
ATOM     61  N   LEU     9      14.557  19.869  50.489  1.00                 N  
ATOM     62  CA  LEU     9      15.049  18.483  50.503  1.00                 C  
ATOM     63  C   LEU     9      16.269  18.391  51.446  1.00                 C  
ATOM     64  O   LEU     9      16.344  17.494  52.288  1.00                 O  
ATOM     65  CB  LEU     9      15.409  18.028  49.087  1.00                 C  
ATOM     66  CG  LEU     9      14.238  17.826  48.122  1.00                 C  
ATOM     67  CD1 LEU     9      14.744  17.576  46.710  1.00                 C  
ATOM     68  CD2 LEU     9      13.356  16.675  48.580  1.00                 C  
ATOM     69  N   VAL    10      17.190  19.339  51.319  1.00                 N  
ATOM     70  CA  VAL    10      18.358  19.398  52.196  1.00                 C  
ATOM     71  C   VAL    10      17.996  19.547  53.652  1.00                 C  
ATOM     72  O   VAL    10      18.628  18.941  54.507  1.00                 O  
ATOM     73  CB  VAL    10      19.302  20.549  51.802  1.00                 C  
ATOM     74  CG1 VAL    10      20.393  20.725  52.847  1.00                 C  
ATOM     75  CG2 VAL    10      19.909  20.295  50.431  1.00                 C  
ATOM     76  N   ALA    11      16.979  20.355  53.932  1.00                 N  
ATOM     77  CA  ALA    11      16.532  20.548  55.299  1.00                 C  
ATOM     78  C   ALA    11      16.018  19.256  55.900  1.00                 C  
ATOM     79  O   ALA    11      16.340  18.924  57.041  1.00                 O  
ATOM     80  CB  ALA    11      15.450  21.615  55.357  1.00                 C  
ATOM     81  N   MET    12      15.212  18.527  55.142  1.00                 N  
ATOM     82  CA  MET    12      14.685  17.275  55.619  1.00                 C  
ATOM     83  C   MET    12      15.825  16.284  55.858  1.00                 C  
ATOM     84  O   MET    12      15.835  15.605  56.865  1.00                 O  
ATOM     85  CB  MET    12      13.674  16.705  54.622  1.00                 C  
ATOM     86  SD  MET    12      11.471  17.506  56.100  1.00                 S  
ATOM     87  CE  MET    12      10.990  15.786  56.232  1.00                 C  
ATOM     88  CG  MET    12      12.374  17.489  54.539  1.00                 C  
ATOM     89  N   ALA    13      16.770  16.187  54.934  1.00                 N  
ATOM     90  CA  ALA    13      17.909  15.238  55.112  1.00                 C  
ATOM     91  C   ALA    13      18.775  15.596  56.330  1.00                 C  
ATOM     92  O   ALA    13      19.159  14.717  57.155  1.00                 O  
ATOM     93  CB  ALA    13      18.775  15.208  53.862  1.00                 C  
ATOM     94  N   THR    14      19.063  16.877  56.492  1.00                 N  
ATOM     95  CA  THR    14      19.857  17.332  57.632  1.00                 C  
ATOM     96  C   THR    14      19.208  17.036  58.973  1.00                 C  
ATOM     97  O   THR    14      19.901  16.699  59.940  1.00                 O  
ATOM     98  CB  THR    14      20.136  18.845  57.558  1.00                 C  
ATOM     99  OG1 THR    14      20.895  19.136  56.378  1.00                 O  
ATOM    100  CG2 THR    14      20.931  19.300  58.772  1.00                 C  
ATOM    101  N   VAL    15      17.893  17.156  59.052  1.00                 N  
ATOM    102  CA  VAL    15      17.212  16.879  60.298  1.00                 C  
ATOM    103  C   VAL    15      17.388  15.418  60.726  1.00                 C  
ATOM    104  O   VAL    15      17.471  15.138  61.919  1.00                 O  
ATOM    105  CB  VAL    15      15.711  17.210  60.206  1.00                 C  
ATOM    106  CG1 VAL    15      14.982  16.727  61.451  1.00                 C  
ATOM    107  CG2 VAL    15      15.505  18.704  60.010  1.00                 C  
ATOM    108  N   SER    16      17.485  14.513  59.764  1.00                 N  
ATOM    109  CA  SER    16      17.802  13.102  60.057  1.00                 C  
ATOM    110  C   SER    16      19.283  12.792  60.194  1.00                 C  
ATOM    111  O   SER    16      19.640  11.629  60.353  1.00                 O  
ATOM    112  CB  SER    16      17.227  12.188  58.973  1.00                 C  
ATOM    113  OG  SER    16      17.863  12.411  57.727  1.00                 O  
ATOM    114  N   CYS    17      20.144  13.796  60.088  1.00                 N  
ATOM    115  CA  CYS    17      21.592  13.584  60.137  1.00                 C  
ATOM    116  C   CYS    17      22.186  13.023  58.854  1.00                 C  
ATOM    117  O   CYS    17      23.417  12.873  58.745  1.00                 O  
ATOM    118  CB  CYS    17      21.957  12.644  61.288  1.00                 C  
ATOM    119  SG  CYS    17      21.439  13.225  62.920  1.00                 S  
ATOM    120  N   GLN    18      21.325  12.742  57.868  1.00                 N  
ATOM    121  CA  GLN    18      21.726  12.106  56.608  1.00                 C  
ATOM    122  C   GLN    18      22.081  13.100  55.514  1.00                 C  
ATOM    123  O   GLN    18      21.684  14.274  55.554  1.00                 O  
ATOM    124  CB  GLN    18      20.617  11.185  56.096  1.00                 C  
ATOM    125  CD  GLN    18      21.401   9.125  57.329  1.00                 C  
ATOM    126  CG  GLN    18      20.245  10.067  57.057  1.00                 C  
ATOM    127  OE1 GLN    18      21.979   8.553  56.405  1.00                 O  
ATOM    128  NE2 GLN    18      21.741   8.961  58.603  1.00                 N  
ATOM    129  N   MET    19      22.805  12.614  54.510  1.00                 N  
ATOM    130  CA  MET    19      23.068  13.402  53.317  1.00                 C  
ATOM    131  C   MET    19      21.872  13.258  52.341  1.00                 C  
ATOM    132  O   MET    19      21.251  12.178  52.235  1.00                 O  
ATOM    133  CB  MET    19      24.375  12.957  52.658  1.00                 C  
ATOM    134  SD  MET    19      25.907  14.843  53.990  1.00                 S  
ATOM    135  CE  MET    19      26.336  15.540  52.397  1.00                 C  
ATOM    136  CG  MET    19      25.603  13.124  53.540  1.00                 C  
ATOM    137  N   PHE    20      21.564  14.358  51.643  1.00                 N  
ATOM    138  CA  PHE    20      20.463  14.398  50.654  1.00                 C  
ATOM    139  C   PHE    20      20.619  13.226  49.673  1.00                 C  
ATOM    140  O   PHE    20      19.641  12.598  49.281  1.00                 O  
ATOM    141  CB  PHE    20      20.456  15.737  49.914  1.00                 C  
ATOM    142  CG  PHE    20      19.376  15.850  48.876  1.00                 C  
ATOM    143  CZ  PHE    20      17.383  16.058  46.950  1.00                 C  
ATOM    144  CD1 PHE    20      18.073  16.142  49.241  1.00                 C  
ATOM    145  CE1 PHE    20      17.080  16.246  48.285  1.00                 C  
ATOM    146  CD2 PHE    20      19.663  15.665  47.535  1.00                 C  
ATOM    147  CE2 PHE    20      18.670  15.769  46.580  1.00                 C  
ATOM    148  N   ASP    21      21.864  12.920  49.305  1.00                 N  
ATOM    149  CA  ASP    21      22.183  11.771  48.418  1.00                 C  
ATOM    150  C   ASP    21      21.550  10.394  48.763  1.00                 C  
ATOM    151  O   ASP    21      21.247   9.594  47.858  1.00                 O  
ATOM    152  CB  ASP    21      23.695  11.548  48.353  1.00                 C  
ATOM    153  CG  ASP    21      24.410  12.627  47.564  1.00                 C  
ATOM    154  OD1 ASP    21      23.728  13.388  46.846  1.00                 O  
ATOM    155  OD2 ASP    21      25.652  12.711  47.664  1.00                 O  
ATOM    156  N   LYS    22      21.346  10.122  50.052  1.00                 N  
ATOM    157  CA  LYS    22      20.795   8.835  50.504  1.00                 C  
ATOM    158  C   LYS    22      19.240   8.790  50.542  1.00                 C  
ATOM    159  O   LYS    22      18.653   7.806  51.019  1.00                 O  
ATOM    160  CB  LYS    22      21.325   8.485  51.896  1.00                 C  
ATOM    161  CD  LYS    22      23.290   7.951  53.363  1.00                 C  
ATOM    162  CE  LYS    22      22.765   6.618  53.870  1.00                 C  
ATOM    163  CG  LYS    22      22.822   8.226  51.943  1.00                 C  
ATOM    164  NZ  LYS    22      23.298   6.288  55.221  1.00                 N  
ATOM    165  N   LYS    23      18.591   9.847  50.019  1.00                 N  
ATOM    166  CA  LYS    23      17.149   9.991  50.036  1.00                 C  
ATOM    167  C   LYS    23      16.520  10.294  48.645  1.00                 C  
ATOM    168  O   LYS    23      17.152  10.862  47.766  1.00                 O  
ATOM    169  CB  LYS    23      16.733  11.100  51.005  1.00                 C  
ATOM    170  CD  LYS    23      16.572  11.921  53.371  1.00                 C  
ATOM    171  CE  LYS    23      16.938  11.650  54.821  1.00                 C  
ATOM    172  CG  LYS    23      17.073  10.814  52.458  1.00                 C  
ATOM    173  NZ  LYS    23      16.437  12.718  55.730  1.00                 N  
ATOM    174  N   PRO    24      15.263   9.920  48.505  1.00                 N  
ATOM    175  CA  PRO    24      14.455  10.185  47.319  1.00                 C  
ATOM    176  C   PRO    24      13.153  10.813  47.774  1.00                 C  
ATOM    177  O   PRO    24      12.523  10.322  48.716  1.00                 O  
ATOM    178  CB  PRO    24      14.261   8.805  46.687  1.00                 C  
ATOM    179  CD  PRO    24      15.330   8.440  48.797  1.00                 C  
ATOM    180  CG  PRO    24      14.334   7.855  47.835  1.00                 C  
ATOM    181  N   THR    25      12.744  11.877  47.080  1.00                 N  
ATOM    182  CA  THR    25      11.517  12.583  47.385  1.00                 C  
ATOM    183  C   THR    25      10.596  12.470  46.226  1.00                 C  
ATOM    184  O   THR    25      10.974  12.810  45.089  1.00                 O  
ATOM    185  CB  THR    25      11.785  14.062  47.721  1.00                 C  
ATOM    186  OG1 THR    25      12.643  14.146  48.866  1.00                 O  
ATOM    187  CG2 THR    25      10.483  14.781  48.035  1.00                 C  
ATOM    188  N   ILE    26       9.392  11.988  46.484  1.00                 N  
ATOM    189  CA  ILE    26       8.365  11.817  45.463  1.00                 C  
ATOM    190  C   ILE    26       7.184  12.757  45.646  1.00                 C  
ATOM    191  O   ILE    26       6.731  12.988  46.772  1.00                 O  
ATOM    192  CB  ILE    26       7.845  10.368  45.423  1.00                 C  
ATOM    193  CD1 ILE    26       6.511   8.654  46.758  1.00                 C  
ATOM    194  CG1 ILE    26       7.232   9.984  46.771  1.00                 C  
ATOM    195  CG2 ILE    26       8.956   9.414  45.013  1.00                 C  
ATOM    196  N   TYR    27       6.662  13.238  44.517  1.00                 N  
ATOM    197  CA  TYR    27       5.419  14.005  44.461  1.00                 C  
ATOM    198  C   TYR    27       4.547  13.393  43.411  1.00                 C  
ATOM    199  O   TYR    27       4.971  13.291  42.263  1.00                 O  
ATOM    200  CB  TYR    27       5.711  15.478  44.168  1.00                 C  
ATOM    201  CG  TYR    27       4.476  16.349  44.117  1.00                 C  
ATOM    202  OH  TYR    27       1.079  18.744  43.993  1.00                 O  
ATOM    203  CZ  TYR    27       2.203  17.951  44.032  1.00                 C  
ATOM    204  CD1 TYR    27       3.834  16.741  45.285  1.00                 C  
ATOM    205  CE1 TYR    27       2.704  17.537  45.247  1.00                 C  
ATOM    206  CD2 TYR    27       3.957  16.776  42.902  1.00                 C  
ATOM    207  CE2 TYR    27       2.829  17.572  42.845  1.00                 C  
ATOM    208  N   ASP    28       3.321  13.018  43.786  1.00                 N  
ATOM    209  CA  ASP    28       2.408  12.319  42.864  1.00                 C  
ATOM    210  C   ASP    28       3.130  11.140  42.226  1.00                 C  
ATOM    211  O   ASP    28       3.061  10.963  41.006  1.00                 O  
ATOM    212  CB  ASP    28       1.885  13.281  41.796  1.00                 C  
ATOM    213  CG  ASP    28       0.690  12.726  41.046  1.00                 C  
ATOM    214  OD1 ASP    28      -0.041  11.895  41.625  1.00                 O  
ATOM    215  OD2 ASP    28       0.485  13.121  39.879  1.00                 O  
ATOM    216  N   HIS    29       3.846  10.371  43.052  1.00                 N  
ATOM    217  CA  HIS    29       4.555   9.160  42.616  1.00                 C  
ATOM    218  C   HIS    29       5.793   9.350  41.737  1.00                 C  
ATOM    219  O   HIS    29       6.380   8.368  41.278  1.00                 O  
ATOM    220  CB  HIS    29       3.610   8.233  41.849  1.00                 C  
ATOM    221  CG  HIS    29       2.391   7.839  42.622  1.00                 C  
ATOM    222  ND1 HIS    29       2.453   7.101  43.785  1.00                 N  
ATOM    223  CE1 HIS    29       1.205   6.906  44.246  1.00                 C  
ATOM    224  CD2 HIS    29       0.957   8.041  42.474  1.00                 C  
ATOM    225  NE2 HIS    29       0.302   7.467  43.465  1.00                 N  
ATOM    226  N   MET    30       6.169  10.598  41.462  1.00                 N  
ATOM    227  CA  MET    30       7.294  10.921  40.595  1.00                 C  
ATOM    228  C   MET    30       8.401  11.577  41.400  1.00                 C  
ATOM    229  O   MET    30       8.134  12.425  42.230  1.00                 O  
ATOM    230  CB  MET    30       6.845  11.834  39.452  1.00                 C  
ATOM    231  SD  MET    30       6.322   9.760  37.691  1.00                 S  
ATOM    232  CE  MET    30       7.544  10.464  36.587  1.00                 C  
ATOM    233  CG  MET    30       5.765  11.234  38.567  1.00                 C  
ATOM    234  N   LYS    31       9.639  11.153  41.150  1.00                 N  
ATOM    235  CA  LYS    31      10.797  11.617  41.879  1.00                 C  
ATOM    236  C   LYS    31      11.125  13.076  41.539  1.00                 C  
ATOM    237  O   LYS    31      11.141  13.477  40.372  1.00                 O  
ATOM    238  CB  LYS    31      12.007  10.728  41.584  1.00                 C  
ATOM    239  CD  LYS    31      14.385  10.116  42.102  1.00                 C  
ATOM    240  CE  LYS    31      15.625  10.469  42.908  1.00                 C  
ATOM    241  CG  LYS    31      13.248  11.083  42.388  1.00                 C  
ATOM    242  NZ  LYS    31      16.755   9.541  42.624  1.00                 N  
ATOM    243  N   SER    32      11.371  13.863  42.584  1.00                 N  
ATOM    244  CA  SER    32      11.662  15.275  42.455  1.00                 C  
ATOM    245  C   SER    32      13.155  15.488  42.341  1.00                 C  
ATOM    246  O   SER    32      13.935  14.911  43.082  1.00                 O  
ATOM    247  CB  SER    32      11.096  16.050  43.646  1.00                 C  
ATOM    248  OG  SER    32      11.463  17.417  43.587  1.00                 O  
ATOM    249  N   GLY    33      13.546  16.337  41.415  1.00                 N  
ATOM    250  CA  GLY    33      14.938  16.744  41.301  1.00                 C  
ATOM    251  C   GLY    33      15.055  18.117  41.981  1.00                 C  
ATOM    252  O   GLY    33      14.109  18.905  41.985  1.00                 O  
ATOM    253  N   ALA    34      16.234  18.369  42.548  1.00                 N  
ATOM    254  CA  ALA    34      16.535  19.524  43.387  1.00                 C  
ATOM    255  C   ALA    34      16.314  20.881  42.714  1.00                 C  
ATOM    256  O   ALA    34      16.030  21.887  43.387  1.00                 O  
ATOM    257  CB  ALA    34      17.975  19.466  43.873  1.00                 C  
ATOM    258  N   ASN    35      16.459  20.915  41.400  1.00                 N  
ATOM    259  CA  ASN    35      16.335  22.155  40.645  1.00                 C  
ATOM    260  C   ASN    35      14.875  22.504  40.354  1.00                 C  
ATOM    261  O   ASN    35      14.592  23.599  39.904  1.00                 O  
ATOM    262  CB  ASN    35      17.127  22.068  39.339  1.00                 C  
ATOM    263  CG  ASN    35      18.626  22.081  39.564  1.00                 C  
ATOM    264  OD1 ASN    35      19.106  22.585  40.580  1.00                 O  
ATOM    265  ND2 ASN    35      19.371  21.526  38.615  1.00                 N  
ATOM    266  N   THR    36      13.954  21.544  40.577  1.00                 N  
ATOM    267  CA  THR    36      12.535  21.768  40.268  1.00                 C  
ATOM    268  C   THR    36      11.844  22.606  41.332  1.00                 C  
ATOM    269  O   THR    36      12.106  22.455  42.532  1.00                 O  
ATOM    270  CB  THR    36      11.775  20.438  40.111  1.00                 C  
ATOM    271  OG1 THR    36      12.341  19.685  39.031  1.00                 O  
ATOM    272  CG2 THR    36      10.307  20.696  39.806  1.00                 C  
ATOM    273  N   VAL    37      10.908  23.439  40.890  1.00                 N  
ATOM    274  CA  VAL    37      10.141  24.323  41.771  1.00                 C  
ATOM    275  C   VAL    37       8.698  23.824  41.920  1.00                 C  
ATOM    276  O   VAL    37       8.215  23.005  41.126  1.00                 O  
ATOM    277  CB  VAL    37      10.145  25.774  41.256  1.00                 C  
ATOM    278  CG1 VAL    37      11.565  26.317  41.204  1.00                 C  
ATOM    279  CG2 VAL    37       9.488  25.856  39.887  1.00                 C  
ATOM    280  N   LYS    38       7.990  24.284  42.966  1.00                 N  
ATOM    281  CA  LYS    38       6.578  23.948  43.097  1.00                 C  
ATOM    282  C   LYS    38       5.774  24.354  41.880  1.00                 C  
ATOM    283  O   LYS    38       4.885  23.619  41.478  1.00                 O  
ATOM    284  CB  LYS    38       5.983  24.608  44.342  1.00                 C  
ATOM    285  CD  LYS    38       5.855  24.725  46.846  1.00                 C  
ATOM    286  CE  LYS    38       6.351  24.137  48.157  1.00                 C  
ATOM    287  CG  LYS    38       6.468  24.011  45.653  1.00                 C  
ATOM    288  NZ  LYS    38       5.791  24.856  49.335  1.00                 N  
ATOM    289  N   THR    39       6.102  25.498  41.301  1.00                 N  
ATOM    290  CA  THR    39       5.477  25.942  40.038  1.00                 C  
ATOM    291  C   THR    39       5.682  24.908  38.922  1.00                 C  
ATOM    292  O   THR    39       4.722  24.542  38.214  1.00                 O  
ATOM    293  CB  THR    39       6.035  27.302  39.580  1.00                 C  
ATOM    294  OG1 THR    39       5.732  28.301  40.562  1.00                 O  
ATOM    295  CG2 THR    39       5.409  27.716  38.257  1.00                 C  
ATOM    296  N   ASN    40       6.927  24.429  38.773  1.00                 N  
ATOM    297  CA  ASN    40       7.248  23.422  37.741  1.00                 C  
ATOM    298  C   ASN    40       6.343  22.216  37.891  1.00                 C  
ATOM    299  O   ASN    40       5.873  21.669  36.918  1.00                 O  
ATOM    300  CB  ASN    40       8.722  23.021  37.824  1.00                 C  
ATOM    301  CG  ASN    40       9.650  24.103  37.310  1.00                 C  
ATOM    302  OD1 ASN    40       9.228  25.005  36.586  1.00                 O  
ATOM    303  ND2 ASN    40      10.922  24.018  37.684  1.00                 N  
ATOM    304  N   LEU    41       6.063  21.828  39.128  1.00                 N  
ATOM    305  CA  LEU    41       5.334  20.566  39.404  1.00                 C  
ATOM    306  C   LEU    41       3.842  20.727  39.650  1.00                 C  
ATOM    307  O   LEU    41       3.190  19.751  40.021  1.00                 O  
ATOM    308  CB  LEU    41       5.938  19.852  40.615  1.00                 C  
ATOM    309  CG  LEU    41       7.397  19.411  40.485  1.00                 C  
ATOM    310  CD1 LEU    41       7.890  18.794  41.784  1.00                 C  
ATOM    311  CD2 LEU    41       7.560  18.427  39.336  1.00                 C  
ATOM    312  N   ILE    42       3.330  21.945  39.468  1.00                 N  
ATOM    313  CA  ILE    42       1.916  22.323  39.749  1.00                 C  
ATOM    314  C   ILE    42       1.461  21.900  41.162  1.00                 C  
ATOM    315  O   ILE    42       0.364  21.360  41.363  1.00                 O  
ATOM    316  CB  ILE    42       0.953  21.720  38.709  1.00                 C  
ATOM    317  CD1 ILE    42       1.304  23.673  37.108  1.00                 C  
ATOM    318  CG1 ILE    42       1.340  22.173  37.299  1.00                 C  
ATOM    319  CG2 ILE    42      -0.486  22.079  39.045  1.00                 C  
ATOM    320  N   GLU    43       2.312  22.146  42.133  1.00                 N  
ATOM    321  CA  GLU    43       1.978  21.788  43.512  1.00                 C  
ATOM    322  C   GLU    43       1.014  22.791  44.092  1.00                 C  
ATOM    323  O   GLU    43       1.040  23.966  43.730  1.00                 O  
ATOM    324  CB  GLU    43       3.245  21.705  44.366  1.00                 C  
ATOM    325  CD  GLU    43       5.421  20.516  44.849  1.00                 C  
ATOM    326  CG  GLU    43       4.193  20.587  43.962  1.00                 C  
ATOM    327  OE1 GLU    43       5.382  21.080  45.963  1.00                 O  
ATOM    328  OE2 GLU    43       6.421  19.896  44.430  1.00                 O  
ATOM    329  N   SER    44       0.197  22.341  45.033  1.00                 N  
ATOM    330  CA  SER    44      -0.798  23.202  45.650  1.00                 C  
ATOM    331  C   SER    44      -0.584  23.242  47.139  1.00                 C  
ATOM    332  O   SER    44       0.143  22.385  47.712  1.00                 O  
ATOM    333  CB  SER    44      -2.209  22.714  45.317  1.00                 C  
ATOM    334  OG  SER    44      -2.465  21.451  45.907  1.00                 O  
ATOM    335  N   GLN    45      -1.226  24.229  47.769  1.00                 N  
ATOM    336  CA  GLN    45      -1.113  24.418  49.205  1.00                 C  
ATOM    337  C   GLN    45      -1.498  23.132  49.928  1.00                 C  
ATOM    338  O   GLN    45      -2.506  22.489  49.579  1.00                 O  
ATOM    339  CB  GLN    45      -1.994  25.582  49.663  1.00                 C  
ATOM    340  CD  GLN    45      -2.690  27.122  51.540  1.00                 C  
ATOM    341  CG  GLN    45      -1.854  25.924  51.138  1.00                 C  
ATOM    342  OE1 GLN    45      -3.513  27.606  50.763  1.00                 O  
ATOM    343  NE2 GLN    45      -2.482  27.604  52.760  1.00                 N  
ATOM    344  N   LEU    46      -0.663  22.740  50.902  1.00                 N  
ATOM    345  CA  LEU    46      -0.874  21.537  51.738  1.00                 C  
ATOM    346  C   LEU    46      -0.666  20.216  51.035  1.00                 C  
ATOM    347  O   LEU    46      -1.003  19.142  51.591  1.00                 O  
ATOM    348  CB  LEU    46      -2.286  21.535  52.327  1.00                 C  
ATOM    349  CG  LEU    46      -2.669  22.749  53.176  1.00                 C  
ATOM    350  CD1 LEU    46      -4.113  22.646  53.642  1.00                 C  
ATOM    351  CD2 LEU    46      -1.736  22.886  54.369  1.00                 C  
ATOM    352  N   LYS    47      -0.095  20.252  49.833  1.00                 N  
ATOM    353  CA  LYS    47       0.331  18.996  49.183  1.00                 C  
ATOM    354  C   LYS    47       1.391  18.265  50.001  1.00                 C  
ATOM    355  O   LYS    47       2.077  18.849  50.838  1.00                 O  
ATOM    356  CB  LYS    47       0.866  19.275  47.777  1.00                 C  
ATOM    357  CD  LYS    47      -1.254  18.838  46.507  1.00                 C  
ATOM    358  CE  LYS    47      -2.241  19.386  45.489  1.00                 C  
ATOM    359  CG  LYS    47      -0.166  19.852  46.823  1.00                 C  
ATOM    360  NZ  LYS    47      -3.345  18.426  45.215  1.00                 N  
ATOM    361  N   VAL    48       1.554  16.990  49.708  1.00                 N  
ATOM    362  CA  VAL    48       2.470  16.129  50.439  1.00                 C  
ATOM    363  C   VAL    48       3.590  15.613  49.519  1.00                 C  
ATOM    364  O   VAL    48       3.351  15.238  48.350  1.00                 O  
ATOM    365  CB  VAL    48       1.734  14.941  51.085  1.00                 C  
ATOM    366  CG1 VAL    48       2.721  14.016  51.780  1.00                 C  
ATOM    367  CG2 VAL    48       0.681  15.436  52.065  1.00                 C  
ATOM    368  N   GLU    49       4.805  15.617  50.042  1.00                 N  
ATOM    369  CA  GLU    49       5.962  15.007  49.404  1.00                 C  
ATOM    370  C   GLU    49       6.352  13.783  50.232  1.00                 C  
ATOM    371  O   GLU    49       6.525  13.892  51.459  1.00                 O  
ATOM    372  CB  GLU    49       7.108  16.015  49.297  1.00                 C  
ATOM    373  CD  GLU    49       7.970  18.171  48.304  1.00                 C  
ATOM    374  CG  GLU    49       6.810  17.199  48.391  1.00                 C  
ATOM    375  OE1 GLU    49       8.969  17.971  49.025  1.00                 O  
ATOM    376  OE2 GLU    49       7.880  19.134  47.513  1.00                 O  
ATOM    377  N   ASN    50       6.532  12.634  49.581  1.00                 N  
ATOM    378  CA  ASN    50       6.921  11.425  50.307  1.00                 C  
ATOM    379  C   ASN    50       8.393  11.238  50.181  1.00                 C  
ATOM    380  O   ASN    50       8.945  11.339  49.090  1.00                 O  
ATOM    381  CB  ASN    50       6.147  10.213  49.783  1.00                 C  
ATOM    382  CG  ASN    50       4.661  10.303  50.070  1.00                 C  
ATOM    383  OD1 ASN    50       4.253  10.628  51.184  1.00                 O  
ATOM    384  ND2 ASN    50       3.847  10.014  49.061  1.00                 N  
ATOM    385  N   LEU    51       9.028  10.953  51.298  1.00                 N  
ATOM    386  CA  LEU    51      10.458  10.765  51.364  1.00                 C  
ATOM    387  C   LEU    51      10.771   9.270  51.622  1.00                 C  
ATOM    388  O   LEU    51      10.072   8.626  52.394  1.00                 O  
ATOM    389  CB  LEU    51      11.065  11.648  52.457  1.00                 C  
ATOM    390  CG  LEU    51      12.574  11.521  52.670  1.00                 C  
ATOM    391  CD1 LEU    51      13.334  12.017  51.449  1.00                 C  
ATOM    392  CD2 LEU    51      13.008  12.287  53.910  1.00                 C  
ATOM    393  N   PHE    52      11.780   8.752  50.916  1.00                 N  
ATOM    394  CA  PHE    52      12.239   7.344  51.043  1.00                 C  
ATOM    395  C   PHE    52      13.754   7.260  51.042  1.00                 C  
ATOM    396  O   PHE    52      14.427   8.118  50.484  1.00                 O  
ATOM    397  CB  PHE    52      11.665   6.489  49.911  1.00                 C  
ATOM    398  CG  PHE    52      10.164   6.445  49.887  1.00                 C  
ATOM    399  CZ  PHE    52       7.386   6.357  49.845  1.00                 C  
ATOM    400  CD1 PHE    52       9.440   7.393  49.185  1.00                 C  
ATOM    401  CE1 PHE    52       8.059   7.352  49.162  1.00                 C  
ATOM    402  CD2 PHE    52       9.475   5.455  50.565  1.00                 C  
ATOM    403  CE2 PHE    52       8.094   5.414  50.542  1.00                 C  
ATOM    404  N   MET    53      14.300   6.217  51.668  1.00                 N  
ATOM    405  CA  MET    53      15.693   5.850  51.448  1.00                 C  
ATOM    406  C   MET    53      15.733   5.018  50.142  1.00                 C  
ATOM    407  O   MET    53      14.805   4.254  49.868  1.00                 O  
ATOM    408  CB  MET    53      16.240   5.077  52.650  1.00                 C  
ATOM    409  SD  MET    53      17.248   7.341  53.887  1.00                 S  
ATOM    410  CE  MET    53      18.881   6.617  53.761  1.00                 C  
ATOM    411  CG  MET    53      16.222   5.860  53.952  1.00                 C  
ATOM    412  N   PRO    54      16.754   5.176  49.322  1.00                 N  
ATOM    413  CA  PRO    54      16.977   4.204  48.231  1.00                 C  
ATOM    414  C   PRO    54      18.384   3.757  48.380  1.00                 C  
ATOM    415  O   PRO    54      19.276   4.588  48.462  1.00                 O  
ATOM    416  CB  PRO    54      16.716   5.011  46.957  1.00                 C  
ATOM    417  CD  PRO    54      16.663   6.572  48.771  1.00                 C  
ATOM    418  CG  PRO    54      17.056   6.415  47.328  1.00                 C  
ATOM    419  N   ASP    55      18.610   2.449  48.471  1.00                 N  
ATOM    420  CA  ASP    55      19.983   1.958  48.403  1.00                 C  
ATOM    421  C   ASP    55      20.088   1.260  47.062  1.00                 C  
ATOM    422  O   ASP    55      19.236   0.425  46.685  1.00                 O  
ATOM    423  CB  ASP    55      20.282   1.037  49.588  1.00                 C  
ATOM    424  CG  ASP    55      20.302   1.777  50.910  1.00                 C  
ATOM    425  OD1 ASP    55      20.469   3.015  50.896  1.00                 O  
ATOM    426  OD2 ASP    55      20.152   1.119  51.961  1.00                 O  
ATOM    427  N   ASN    56      21.136   1.611  46.341  1.00                 N  
ATOM    428  CA  ASN    56      21.313   1.145  44.967  1.00                 C  
ATOM    429  C   ASN    56      21.519  -0.327  45.031  1.00                 C  
ATOM    430  O   ASN    56      21.059  -1.057  44.151  1.00                 O  
ATOM    431  CB  ASN    56      22.477   1.879  44.298  1.00                 C  
ATOM    432  CG  ASN    56      22.138   3.317  43.955  1.00                 C  
ATOM    433  OD1 ASN    56      20.967   3.682  43.855  1.00                 O  
ATOM    434  ND2 ASN    56      23.166   4.138  43.774  1.00                 N  
ATOM    435  N   CYS    57      22.214  -0.768  46.081  1.00                 N  
ATOM    436  CA  CYS    57      22.528  -2.154  46.245  1.00                 C  
ATOM    437  C   CYS    57      21.321  -3.002  46.513  1.00                 C  
ATOM    438  O   CYS    57      21.434  -4.200  46.432  1.00                 O  
ATOM    439  CB  CYS    57      23.534  -2.345  47.382  1.00                 C  
ATOM    440  SG  CYS    57      25.164  -1.630  47.065  1.00                 S  
ATOM    441  N   VAL    58      20.176  -2.370  46.811  1.00                 N  
ATOM    442  CA  VAL    58      18.900  -3.081  47.145  1.00                 C  
ATOM    443  C   VAL    58      18.530  -3.002  48.607  1.00                 C  
ATOM    444  O   VAL    58      19.257  -2.420  49.407  1.00                 O  
ATOM    445  CB  VAL    58      18.958  -4.565  46.738  1.00                 C  
ATOM    446  CG1 VAL    58      17.687  -5.284  47.164  1.00                 C  
ATOM    447  CG2 VAL    58      19.171  -4.698  45.238  1.00                 C  
ATOM    448  N   LEU    59      17.356  -3.563  48.960  1.00                 N  
ATOM    449  CA  LEU    59      16.874  -3.510  50.340  1.00                 C  
ATOM    450  C   LEU    59      16.287  -4.857  50.729  1.00                 C  
ATOM    451  O   LEU    59      15.335  -5.317  50.115  1.00                 O  
ATOM    452  CB  LEU    59      15.837  -2.397  50.503  1.00                 C  
ATOM    453  CG  LEU    59      16.322  -0.973  50.222  1.00                 C  
ATOM    454  CD1 LEU    59      15.161   0.009  50.267  1.00                 C  
ATOM    455  CD2 LEU    59      17.399  -0.565  51.215  1.00                 C  
ATOM    456  N   ASN    60      16.868  -5.481  51.757  1.00                 N  
ATOM    457  CA  ASN    60      16.403  -6.730  52.253  1.00                 C  
ATOM    458  C   ASN    60      16.396  -6.556  53.784  1.00                 C  
ATOM    459  O   ASN    60      17.454  -6.386  54.409  1.00                 O  
ATOM    460  CB  ASN    60      17.295  -7.869  51.756  1.00                 C  
ATOM    461  CG  ASN    60      16.789  -9.234  52.181  1.00                 C  
ATOM    462  OD1 ASN    60      16.839  -9.585  53.360  1.00                 O  
ATOM    463  ND2 ASN    60      16.298 -10.007  51.220  1.00                 N  
ATOM    464  N   ASP    61      15.331  -6.873  54.470  1.00                 N  
ATOM    465  CA  ASP    61      15.459  -7.067  55.957  1.00                 C  
ATOM    466  C   ASP    61      15.687  -8.546  56.169  1.00                 C  
ATOM    467  O   ASP    61      14.813  -9.384  55.933  1.00                 O  
ATOM    468  CB  ASP    61      14.209  -6.553  56.674  1.00                 C  
ATOM    469  CG  ASP    61      14.080  -5.044  56.611  1.00                 C  
ATOM    470  OD1 ASP    61      15.082  -4.375  56.280  1.00                 O  
ATOM    471  OD2 ASP    61      12.978  -4.529  56.892  1.00                 O  
ATOM    472  N   ASP    62      16.883  -8.887  56.625  1.00                 N  
ATOM    473  CA  ASP    62      17.301 -10.204  56.915  1.00                 C  
ATOM    474  C   ASP    62      16.309 -10.963  57.845  1.00                 C  
ATOM    475  O   ASP    62      15.890 -10.483  58.901  1.00                 O  
ATOM    476  CB  ASP    62      18.688 -10.196  57.562  1.00                 C  
ATOM    477  CG  ASP    62      19.783  -9.810  56.587  1.00                 C  
ATOM    478  OD1 ASP    62      19.502  -9.751  55.371  1.00                 O  
ATOM    479  OD2 ASP    62      20.922  -9.567  57.038  1.00                 O  
ATOM    480  N   ASP    63      15.955 -12.144  57.424  1.00                 N  
ATOM    481  CA  ASP    63      15.080 -13.067  58.219  1.00                 C  
ATOM    482  C   ASP    63      15.777 -13.489  59.488  1.00                 C  
ATOM    483  O   ASP    63      15.133 -14.027  60.394  1.00                 O  
ATOM    484  CB  ASP    63      14.697 -14.292  57.386  1.00                 C  
ATOM    485  CG  ASP    63      13.722 -13.959  56.275  1.00                 C  
ATOM    486  OD1 ASP    63      13.124 -12.863  56.317  1.00                 O  
ATOM    487  OD2 ASP    63      13.555 -14.794  55.361  1.00                 O  
ATOM    488  N   PHE    64      17.097 -13.280  59.636  1.00                 N  
ATOM    489  CA  PHE    64      17.818 -13.569  60.860  1.00                 C  
ATOM    490  C   PHE    64      17.397 -12.647  61.998  1.00                 C  
ATOM    491  O   PHE    64      17.620 -12.980  63.165  1.00                 O  
ATOM    492  CB  PHE    64      19.327 -13.452  60.634  1.00                 C  
ATOM    493  CG  PHE    64      19.904 -14.567  59.810  1.00                 C  
ATOM    494  CZ  PHE    64      20.976 -16.635  58.292  1.00                 C  
ATOM    495  CD1 PHE    64      19.803 -14.553  58.430  1.00                 C  
ATOM    496  CE1 PHE    64      20.335 -15.579  57.672  1.00                 C  
ATOM    497  CD2 PHE    64      20.549 -15.631  60.416  1.00                 C  
ATOM    498  CE2 PHE    64      21.081 -16.658  59.658  1.00                 C  
ATOM    499  N   TYR    65      16.788 -11.480  61.750  1.00                 N  
ATOM    500  CA  TYR    65      16.203 -10.692  62.811  1.00                 C  
ATOM    501  C   TYR    65      15.066 -11.477  63.504  1.00                 C  
ATOM    502  O   TYR    65      14.709 -11.184  64.649  1.00                 O  
ATOM    503  CB  TYR    65      15.678  -9.363  62.264  1.00                 C  
ATOM    504  CG  TYR    65      14.425  -9.497  61.429  1.00                 C  
ATOM    505  OH  TYR    65      10.971  -9.868  59.144  1.00                 O  
ATOM    506  CZ  TYR    65      12.114  -9.745  59.899  1.00                 C  
ATOM    507  CD1 TYR    65      13.221  -9.877  62.008  1.00                 C  
ATOM    508  CE1 TYR    65      12.071 -10.001  61.252  1.00                 C  
ATOM    509  CD2 TYR    65      14.450  -9.242  60.063  1.00                 C  
ATOM    510  CE2 TYR    65      13.310  -9.362  59.292  1.00                 C  
ATOM    511  N   GLY    66      14.484 -12.465  62.851  1.00                 N  
ATOM    512  CA  GLY    66      13.538 -13.399  63.425  1.00                 C  
ATOM    513  C   GLY    66      14.279 -14.449  64.285  1.00                 C  
ATOM    514  O   GLY    66      13.694 -14.968  65.240  1.00                 O  
ATOM    515  N   ASP    67      15.514 -14.800  64.023  1.00                 N  
ATOM    516  CA  ASP    67      16.282 -15.812  64.775  1.00                 C  
ATOM    517  C   ASP    67      16.401 -15.443  66.251  1.00                 C  
ATOM    518  O   ASP    67      16.257 -16.286  67.140  1.00                 O  
ATOM    519  CB  ASP    67      17.676 -15.986  64.169  1.00                 C  
ATOM    520  CG  ASP    67      17.646 -16.700  62.832  1.00                 C  
ATOM    521  OD1 ASP    67      16.600 -17.299  62.502  1.00                 O  
ATOM    522  OD2 ASP    67      18.667 -16.660  62.114  1.00                 O  
ATOM    523  N   ARG    68      16.670 -14.161  66.537  1.00                 N  
ATOM    524  CA  ARG    68      16.997 -13.725  67.872  1.00                 C  
ATOM    525  C   ARG    68      15.769 -13.133  68.489  1.00                 C  
ATOM    526  O   ARG    68      15.841 -12.587  69.593  1.00                 O  
ATOM    527  CB  ARG    68      18.150 -12.720  67.840  1.00                 C  
ATOM    528  CD  ARG    68      20.526 -12.232  67.196  1.00                 C  
ATOM    529  NE  ARG    68      21.840 -12.793  66.890  1.00                 N  
ATOM    530  CG  ARG    68      19.480 -13.315  67.406  1.00                 C  
ATOM    531  CZ  ARG    68      22.194 -13.261  65.698  1.00                 C  
ATOM    532  NH1 ARG    68      23.411 -13.753  65.512  1.00                 N  
ATOM    533  NH2 ARG    68      21.329 -13.237  64.693  1.00                 N  
ATOM    534  N   LYS    69      14.568 -13.194  67.838  1.00                 N  
ATOM    535  CA  LYS    69      13.355 -12.853  68.523  1.00                 C  
ATOM    536  C   LYS    69      12.349 -11.912  67.920  1.00                 C  
ATOM    537  O   LYS    69      11.140 -12.021  68.143  1.00                 O  
ATOM    538  CB  LYS    69      13.666 -12.244  69.892  1.00                 C  
ATOM    539  CD  LYS    69      12.814 -11.374  72.087  1.00                 C  
ATOM    540  CE  LYS    69      11.584 -11.120  72.942  1.00                 C  
ATOM    541  CG  LYS    69      12.433 -11.907  70.715  1.00                 C  
ATOM    542  NZ  LYS    69      10.744 -10.019  72.393  1.00                 N  
ATOM    543  N   ASP    70      12.814 -10.923  67.199  1.00                 N  
ATOM    544  CA  ASP    70      11.969  -9.852  66.697  1.00                 C  
ATOM    545  C   ASP    70      12.768  -8.647  66.212  1.00                 C  
ATOM    546  O   ASP    70      12.200  -7.718  65.661  1.00                 O  
ATOM    547  CB  ASP    70      10.981  -9.399  67.774  1.00                 C  
ATOM    548  CG  ASP    70       9.929 -10.448  68.078  1.00                 C  
ATOM    549  OD1 ASP    70       9.403 -11.056  67.122  1.00                 O  
ATOM    550  OD2 ASP    70       9.630 -10.661  69.272  1.00                 O  
ATOM    551  N   GLU    71      14.072  -8.639  66.476  1.00                 N  
ATOM    552  CA  GLU    71      14.978  -7.664  65.886  1.00                 C  
ATOM    553  C   GLU    71      14.855  -7.726  64.371  1.00                 C  
ATOM    554  O   GLU    71      14.662  -8.821  63.774  1.00                 O  
ATOM    555  CB  GLU    71      16.416  -7.928  66.336  1.00                 C  
ATOM    556  CD  GLU    71      18.824  -7.166  66.348  1.00                 C  
ATOM    557  CG  GLU    71      17.420  -6.900  65.841  1.00                 C  
ATOM    558  OE1 GLU    71      19.022  -8.184  67.044  1.00                 O  
ATOM    559  OE2 GLU    71      19.727  -6.356  66.049  1.00                 O  
ATOM    560  N   ILE    72      14.961  -6.536  63.737  1.00                 N  
ATOM    561  CA  ILE    72      15.093  -6.470  62.284  1.00                 C  
ATOM    562  C   ILE    72      16.386  -5.785  61.956  1.00                 C  
ATOM    563  O   ILE    72      16.791  -4.847  62.656  1.00                 O  
ATOM    564  CB  ILE    72      13.896  -5.745  61.641  1.00                 C  
ATOM    565  CD1 ILE    72      11.349  -5.738  61.541  1.00                 C  
ATOM    566  CG1 ILE    72      12.597  -6.500  61.930  1.00                 C  
ATOM    567  CG2 ILE    72      14.125  -5.560  60.148  1.00                 C  
ATOM    568  N   SER    73      17.032  -6.282  60.914  1.00                 N  
ATOM    569  CA  SER    73      18.241  -5.644  60.399  1.00                 C  
ATOM    570  C   SER    73      18.226  -5.547  58.887  1.00                 C  
ATOM    571  O   SER    73      17.660  -6.360  58.203  1.00                 O  
ATOM    572  CB  SER    73      19.486  -6.408  60.854  1.00                 C  
ATOM    573  OG  SER    73      19.510  -7.716  60.308  1.00                 O  
ATOM    574  N   ARG    74      18.893  -4.516  58.400  1.00                 N  
ATOM    575  CA  ARG    74      18.978  -4.234  56.970  1.00                 C  
ATOM    576  C   ARG    74      20.372  -3.707  56.697  1.00                 C  
ATOM    577  O   ARG    74      20.744  -2.675  57.245  1.00                 O  
ATOM    578  CB  ARG    74      17.894  -3.237  56.555  1.00                 C  
ATOM    579  CD  ARG    74      16.760  -1.958  54.717  1.00                 C  
ATOM    580  NE  ARG    74      15.476  -2.650  54.809  1.00                 N  
ATOM    581  CG  ARG    74      17.923  -2.866  55.081  1.00                 C  
ATOM    582  CZ  ARG    74      14.295  -2.040  54.787  1.00                 C  
ATOM    583  NH1 ARG    74      13.180  -2.752  54.876  1.00                 N  
ATOM    584  NH2 ARG    74      14.233  -0.721  54.676  1.00                 N  
ATOM    585  N   GLU    75      21.112  -4.403  55.836  1.00                 N  
ATOM    586  CA  GLU    75      22.466  -3.951  55.517  1.00                 C  
ATOM    587  C   GLU    75      22.393  -2.915  54.417  1.00                 C  
ATOM    588  O   GLU    75      22.259  -3.251  53.265  1.00                 O  
ATOM    589  CB  GLU    75      23.343  -5.135  55.105  1.00                 C  
ATOM    590  CD  GLU    75      24.477  -7.289  55.778  1.00                 C  
ATOM    591  CG  GLU    75      23.591  -6.140  56.218  1.00                 C  
ATOM    592  OE1 GLU    75      24.771  -7.383  54.568  1.00                 O  
ATOM    593  OE2 GLU    75      24.877  -8.096  56.643  1.00                 O  
ATOM    594  N   LYS    76      22.530  -1.648  54.790  1.00                 N  
ATOM    595  CA  LYS    76      22.492  -0.547  53.828  1.00                 C  
ATOM    596  C   LYS    76      23.703  -0.593  52.942  1.00                 C  
ATOM    597  O   LYS    76      23.627  -0.305  51.710  1.00                 O  
ATOM    598  CB  LYS    76      22.407   0.797  54.555  1.00                 C  
ATOM    599  CD  LYS    76      21.064   2.392  55.951  1.00                 C  
ATOM    600  CE  LYS    76      19.730   2.645  56.635  1.00                 C  
ATOM    601  CG  LYS    76      21.074   1.048  55.241  1.00                 C  
ATOM    602  NZ  LYS    76      19.720   3.939  57.371  1.00                 N  
ATOM    603  N   GLU    77      24.840  -0.875  53.563  1.00                 N  
ATOM    604  CA  GLU    77      26.094  -1.141  52.907  1.00                 C  
ATOM    605  C   GLU    77      26.700  -2.376  53.553  1.00                 C  
ATOM    606  O   GLU    77      26.701  -2.482  54.770  1.00                 O  
ATOM    607  CB  GLU    77      27.021   0.071  53.012  1.00                 C  
ATOM    608  CD  GLU    77      27.444   2.494  52.435  1.00                 C  
ATOM    609  CG  GLU    77      26.497   1.316  52.314  1.00                 C  
ATOM    610  OE1 GLU    77      28.405   2.405  53.227  1.00                 O  
ATOM    611  OE2 GLU    77      27.224   3.507  51.738  1.00                 O  
ATOM    612  N   ARG    78      27.232  -3.306  52.760  1.00                 N  
ATOM    613  CA  ARG    78      27.914  -4.492  53.304  1.00                 C  
ATOM    614  C   ARG    78      29.392  -4.164  53.413  1.00                 C  
ATOM    615  O   ARG    78      29.940  -3.515  52.528  1.00                 O  
ATOM    616  CB  ARG    78      27.664  -5.710  52.413  1.00                 C  
ATOM    617  CD  ARG    78      27.812  -8.198  52.120  1.00                 C  
ATOM    618  NE  ARG    78      28.491  -9.427  52.525  1.00                 N  
ATOM    619  CG  ARG    78      28.256  -7.003  52.948  1.00                 C  
ATOM    620  CZ  ARG    78      28.049 -10.246  53.474  1.00                 C  
ATOM    621  NH1 ARG    78      28.733 -11.342  53.775  1.00                 N  
ATOM    622  NH2 ARG    78      26.925  -9.968  54.120  1.00                 N  
ATOM    623  N   LEU    79      30.021  -4.575  54.500  1.00                 N  
ATOM    624  CA  LEU    79      31.431  -4.255  54.729  1.00                 C  
ATOM    625  C   LEU    79      32.359  -5.224  53.997  1.00                 C  
ATOM    626  O   LEU    79      31.917  -5.964  53.142  1.00                 O  
ATOM    627  CB  LEU    79      31.747  -4.269  56.226  1.00                 C  
ATOM    628  CG  LEU    79      31.499  -5.589  56.959  1.00                 C  
ATOM    629  CD1 LEU    79      32.653  -6.554  56.734  1.00                 C  
ATOM    630  CD2 LEU    79      31.294  -5.347  58.446  1.00                 C  
ATOM    631  N   ARG    80      33.650  -5.167  54.323  1.00                 N  
ATOM    632  CA  ARG    80      34.642  -6.116  53.801  1.00                 C  
ATOM    633  C   ARG    80      35.344  -6.850  54.883  1.00                 C  
ATOM    634  O   ARG    80      35.413  -6.370  55.991  1.00                 O  
ATOM    635  CB  ARG    80      35.669  -5.392  52.928  1.00                 C  
ATOM    636  CD  ARG    80      36.164  -4.103  50.832  1.00                 C  
ATOM    637  NE  ARG    80      35.620  -3.501  49.618  1.00                 N  
ATOM    638  CG  ARG    80      35.084  -4.762  51.675  1.00                 C  
ATOM    639  CZ  ARG    80      36.357  -2.920  48.677  1.00                 C  
ATOM    640  NH1 ARG    80      35.775  -2.399  47.606  1.00                 N  
ATOM    641  NH2 ARG    80      37.675  -2.863  48.808  1.00                 N  
ATOM    642  N   LEU    81      35.862  -8.020  54.575  1.00                 N  
ATOM    643  CA  LEU    81      36.620  -8.782  55.577  1.00                 C  
ATOM    644  C   LEU    81      35.750  -9.647  56.483  1.00                 C  
ATOM    645  O   LEU    81      34.622  -9.999  56.134  1.00                 O  
ATOM    646  CB  LEU    81      37.449  -7.840  56.452  1.00                 C  
ATOM    647  CG  LEU    81      38.532  -7.029  55.739  1.00                 C  
ATOM    648  CD1 LEU    81      39.183  -6.042  56.696  1.00                 C  
ATOM    649  CD2 LEU    81      39.581  -7.950  55.134  1.00                 C  
ATOM    650  N   ILE    82      36.292  -9.994  57.637  1.00                 N  
ATOM    651  CA  ILE    82      35.643 -10.959  58.524  1.00                 C  
ATOM    652  C   ILE    82      34.426 -10.345  59.204  1.00                 C  
ATOM    653  O   ILE    82      34.416  -9.177  59.507  1.00                 O  
ATOM    654  CB  ILE    82      36.621 -11.496  59.586  1.00                 C  
ATOM    655  CD1 ILE    82      37.866 -10.828  61.707  1.00                 C  
ATOM    656  CG1 ILE    82      37.112 -10.358  60.483  1.00                 C  
ATOM    657  CG2 ILE    82      37.774 -12.233  58.923  1.00                 C  
ATOM    658  N   LYS    83      33.448 -11.181  59.479  1.00                 N  
ATOM    659  CA  LYS    83      32.277 -10.790  60.286  1.00                 C  
ATOM    660  C   LYS    83      32.610 -10.596  61.765  1.00                 C  
ATOM    661  O   LYS    83      33.384 -11.382  62.343  1.00                 O  
ATOM    662  CB  LYS    83      31.165 -11.833  60.157  1.00                 C  
ATOM    663  CD  LYS    83      29.424 -12.935  58.724  1.00                 C  
ATOM    664  CE  LYS    83      28.812 -13.021  57.335  1.00                 C  
ATOM    665  CG  LYS    83      30.545 -11.910  58.771  1.00                 C  
ATOM    666  NZ  LYS    83      27.721 -14.033  57.271  1.00                 N  
ATOM    667  N   ALA    84      32.054  -9.526  62.370  1.00                 N  
ATOM    668  CA  ALA    84      32.140  -9.267  63.826  1.00                 C  
ATOM    669  C   ALA    84      31.495 -10.439  64.555  1.00                 C  
ATOM    670  O   ALA    84      30.416 -10.858  64.176  1.00                 O  
ATOM    671  CB  ALA    84      31.464  -7.949  64.171  1.00                 C  
ATOM    672  N   GLU    85      32.190 -10.928  65.573  1.00                 N  
ATOM    673  CA  GLU    85      31.781 -12.095  66.367  1.00                 C  
ATOM    674  C   GLU    85      31.667 -11.704  67.830  1.00                 C  
ATOM    675  O   GLU    85      32.394 -10.828  68.351  1.00                 O  
ATOM    676  CB  GLU    85      32.777 -13.242  66.186  1.00                 C  
ATOM    677  CD  GLU    85      33.838 -14.924  64.629  1.00                 C  
ATOM    678  CG  GLU    85      32.853 -13.780  64.767  1.00                 C  
ATOM    679  OE1 GLU    85      34.623 -15.149  65.574  1.00                 O  
ATOM    680  OE2 GLU    85      33.827 -15.595  63.575  1.00                 O  
ATOM    681  N   PHE    86      30.748 -12.355  68.529  1.00                 N  
ATOM    682  CA  PHE    86      30.637 -12.197  69.975  1.00                 C  
ATOM    683  C   PHE    86      31.986 -12.375  70.662  1.00                 C  
ATOM    684  O   PHE    86      32.756 -13.272  70.324  1.00                 O  
ATOM    685  CB  PHE    86      29.627 -13.194  70.547  1.00                 C  
ATOM    686  CG  PHE    86      28.198 -12.864  70.221  1.00                 C  
ATOM    687  CZ  PHE    86      25.555 -12.248  69.621  1.00                 C  
ATOM    688  CD1 PHE    86      27.492 -13.617  69.299  1.00                 C  
ATOM    689  CE1 PHE    86      26.178 -13.313  68.999  1.00                 C  
ATOM    690  CD2 PHE    86      27.561 -11.800  70.835  1.00                 C  
ATOM    691  CE2 PHE    86      26.247 -11.497  70.534  1.00                 C  
ATOM    692  N   GLY    87      32.279 -11.501  71.617  1.00                 N  
ATOM    693  CA  GLY    87      33.516 -11.532  72.359  1.00                 C  
ATOM    694  C   GLY    87      34.607 -10.601  71.833  1.00                 C  
ATOM    695  O   GLY    87      35.599 -10.340  72.543  1.00                 O  
ATOM    696  N   ASP    88      34.413 -10.070  70.628  1.00                 N  
ATOM    697  CA  ASP    88      35.305  -9.054  70.082  1.00                 C  
ATOM    698  C   ASP    88      34.955  -7.641  70.575  1.00                 C  
ATOM    699  O   ASP    88      33.774  -7.312  70.777  1.00                 O  
ATOM    700  CB  ASP    88      35.274  -9.080  68.553  1.00                 C  
ATOM    701  CG  ASP    88      35.927 -10.322  67.978  1.00                 C  
ATOM    702  OD1 ASP    88      36.623 -11.031  68.734  1.00                 O  
ATOM    703  OD2 ASP    88      35.743 -10.586  66.771  1.00                 O  
ATOM    704  N   THR    89      35.966  -6.796  70.768  1.00                 N  
ATOM    705  CA  THR    89      35.737  -5.385  71.060  1.00                 C  
ATOM    706  C   THR    89      35.575  -4.702  69.686  1.00                 C  
ATOM    707  O   THR    89      36.416  -4.841  68.823  1.00                 O  
ATOM    708  CB  THR    89      36.892  -4.784  71.882  1.00                 C  
ATOM    709  OG1 THR    89      36.996  -5.468  73.137  1.00                 O  
ATOM    710  CG2 THR    89      36.642  -3.308  72.153  1.00                 C  
ATOM    711  N   VAL    90      34.464  -4.016  69.480  1.00                 N  
ATOM    712  CA  VAL    90      34.195  -3.326  68.204  1.00                 C  
ATOM    713  C   VAL    90      34.136  -1.846  68.466  1.00                 C  
ATOM    714  O   VAL    90      33.929  -1.434  69.593  1.00                 O  
ATOM    715  CB  VAL    90      32.893  -3.829  67.554  1.00                 C  
ATOM    716  CG1 VAL    90      32.991  -5.316  67.247  1.00                 C  
ATOM    717  CG2 VAL    90      31.702  -3.546  68.457  1.00                 C  
ATOM    718  N   SER    91      34.275  -1.071  67.396  1.00                 N  
ATOM    719  CA  SER    91      34.196   0.387  67.432  1.00                 C  
ATOM    720  C   SER    91      33.228   0.807  66.347  1.00                 C  
ATOM    721  O   SER    91      33.362   0.375  65.188  1.00                 O  
ATOM    722  CB  SER    91      35.583   1.004  67.240  1.00                 C  
ATOM    723  OG  SER    91      35.512   2.419  67.209  1.00                 O  
ATOM    724  N   VAL    92      32.243   1.604  66.713  1.00                 N  
ATOM    725  CA  VAL    92      31.231   2.023  65.756  1.00                 C  
ATOM    726  C   VAL    92      30.917   3.493  65.787  1.00                 C  
ATOM    727  O   VAL    92      31.214   4.204  66.757  1.00                 O  
ATOM    728  CB  VAL    92      29.912   1.253  65.955  1.00                 C  
ATOM    729  CG1 VAL    92      30.130  -0.238  65.749  1.00                 C  
ATOM    730  CG2 VAL    92      29.340   1.525  67.338  1.00                 C  
ATOM    731  N   LEU    93      30.341   3.958  64.690  1.00                 N  
ATOM    732  CA  LEU    93      29.565   5.155  64.692  1.00                 C  
ATOM    733  C   LEU    93      28.083   4.785  64.581  1.00                 C  
ATOM    734  O   LEU    93      27.745   3.779  63.954  1.00                 O  
ATOM    735  CB  LEU    93      29.995   6.074  63.547  1.00                 C  
ATOM    736  CG  LEU    93      31.462   6.510  63.542  1.00                 C  
ATOM    737  CD1 LEU    93      31.771   7.342  62.307  1.00                 C  
ATOM    738  CD2 LEU    93      31.794   7.293  64.803  1.00                 C  
ATOM    739  N   PHE    94      27.225   5.605  65.170  1.00                 N  
ATOM    740  CA  PHE    94      25.783   5.339  65.149  1.00                 C  
ATOM    741  C   PHE    94      24.986   6.631  65.241  1.00                 C  
ATOM    742  O   PHE    94      25.471   7.653  65.735  1.00                 O  
ATOM    743  CB  PHE    94      25.395   4.400  66.293  1.00                 C  
ATOM    744  CG  PHE    94      25.617   4.984  67.659  1.00                 C  
ATOM    745  CZ  PHE    94      26.034   6.062  70.186  1.00                 C  
ATOM    746  CD1 PHE    94      24.602   5.662  68.311  1.00                 C  
ATOM    747  CE1 PHE    94      24.806   6.199  69.567  1.00                 C  
ATOM    748  CD2 PHE    94      26.841   4.855  68.291  1.00                 C  
ATOM    749  CE2 PHE    94      27.045   5.393  69.548  1.00                 C  
ATOM    750  N   THR    95      23.763   6.543  64.752  1.00                 N  
ATOM    751  CA  THR    95      22.712   7.463  65.053  1.00                 C  
ATOM    752  C   THR    95      21.466   6.632  65.446  1.00                 C  
ATOM    753  O   THR    95      21.237   5.551  64.920  1.00                 O  
ATOM    754  CB  THR    95      22.415   8.390  63.860  1.00                 C  
ATOM    755  OG1 THR    95      23.593   9.133  63.523  1.00                 O  
ATOM    756  CG2 THR    95      21.306   9.370  64.211  1.00                 C  
ATOM    757  N   VAL    96      20.707   7.147  66.389  1.00                 N  
ATOM    758  CA  VAL    96      19.495   6.486  66.853  1.00                 C  
ATOM    759  C   VAL    96      18.314   7.427  66.827  1.00                 C  
ATOM    760  O   VAL    96      18.416   8.609  67.180  1.00                 O  
ATOM    761  CB  VAL    96      19.672   5.914  68.272  1.00                 C  
ATOM    762  CG1 VAL    96      18.376   5.282  68.757  1.00                 C  
ATOM    763  CG2 VAL    96      20.806   4.902  68.301  1.00                 C  
ATOM    764  N   SER    97      17.164   6.888  66.431  1.00                 N  
ATOM    765  CA  SER    97      15.921   7.654  66.347  1.00                 C  
ATOM    766  C   SER    97      14.757   6.891  66.969  1.00                 C  
ATOM    767  O   SER    97      14.743   5.689  66.974  1.00                 O  
ATOM    768  CB  SER    97      15.601   7.999  64.891  1.00                 C  
ATOM    769  OG  SER    97      14.369   8.690  64.789  1.00                 O  
ATOM    770  N   LEU    98      13.777   7.635  67.436  1.00                 N  
ATOM    771  CA  LEU    98      12.456   7.130  67.791  1.00                 C  
ATOM    772  C   LEU    98      11.654   6.852  66.533  1.00                 C  
ATOM    773  O   LEU    98      12.044   7.281  65.453  1.00                 O  
ATOM    774  CB  LEU    98      11.724   8.129  68.690  1.00                 C  
ATOM    775  CG  LEU    98      12.386   8.443  70.033  1.00                 C  
ATOM    776  CD1 LEU    98      11.609   9.517  70.778  1.00                 C  
ATOM    777  CD2 LEU    98      12.500   7.187  70.884  1.00                 C  
ATOM    778  N   GLU    99      10.558   6.124  66.662  1.00                 N  
ATOM    779  CA  GLU    99       9.767   5.764  65.447  1.00                 C  
ATOM    780  C   GLU    99       9.003   6.982  64.895  1.00                 C  
ATOM    781  O   GLU    99       8.472   6.919  63.827  1.00                 O  
ATOM    782  CB  GLU    99       8.788   4.631  65.761  1.00                 C  
ATOM    783  CD  GLU    99       8.097   4.869  68.179  1.00                 C  
ATOM    784  CG  GLU    99       7.681   5.019  66.729  1.00                 C  
ATOM    785  OE1 GLU    99       9.316   4.802  68.444  1.00                 O  
ATOM    786  OE2 GLU    99       7.204   4.820  69.051  1.00                 O  
ATOM    787  N   ASP   100       8.934   8.073  65.647  1.00                 N  
ATOM    788  CA  ASP   100       8.410   9.362  65.118  1.00                 C  
ATOM    789  C   ASP   100       9.498  10.222  64.422  1.00                 C  
ATOM    790  O   ASP   100       9.275  11.393  64.103  1.00                 O  
ATOM    791  CB  ASP   100       7.770  10.181  66.241  1.00                 C  
ATOM    792  CG  ASP   100       8.772  10.606  67.296  1.00                 C  
ATOM    793  OD1 ASP   100       9.958  10.232  67.174  1.00                 O  
ATOM    794  OD2 ASP   100       8.372  11.312  68.245  1.00                 O  
ATOM    795  N   GLY   101      10.671   9.646  64.206  1.00                 N  
ATOM    796  CA  GLY   101      11.794  10.323  63.543  1.00                 C  
ATOM    797  C   GLY   101      12.691  11.172  64.431  1.00                 C  
ATOM    798  O   GLY   101      13.718  11.619  63.985  1.00                 O  
ATOM    799  N   THR   102      12.340  11.366  65.699  1.00                 N  
ATOM    800  CA  THR   102      13.179  12.176  66.606  1.00                 C  
ATOM    801  C   THR   102      14.531  11.498  66.834  1.00                 C  
ATOM    802  O   THR   102      14.578  10.380  67.302  1.00                 O  
ATOM    803  CB  THR   102      12.482  12.413  67.959  1.00                 C  
ATOM    804  OG1 THR   102      11.243  13.101  67.747  1.00                 O  
ATOM    805  CG2 THR   102      13.359  13.258  68.869  1.00                 C  
ATOM    806  N   VAL   103      15.623  12.207  66.506  1.00                 N  
ATOM    807  CA  VAL   103      17.002  11.702  66.785  1.00                 C  
ATOM    808  C   VAL   103      17.303  11.843  68.261  1.00                 C  
ATOM    809  O   VAL   103      17.299  12.946  68.776  1.00                 O  
ATOM    810  CB  VAL   103      18.056  12.444  65.943  1.00                 C  
ATOM    811  CG1 VAL   103      19.455  11.967  66.299  1.00                 C  
ATOM    812  CG2 VAL   103      17.785  12.250  64.459  1.00                 C  
ATOM    813  N   VAL   104      17.607  10.756  68.957  1.00                 N  
ATOM    814  CA  VAL   104      17.907  10.844  70.384  1.00                 C  
ATOM    815  C   VAL   104      19.382  10.752  70.702  1.00                 C  
ATOM    816  O   VAL   104      19.790  11.054  71.814  1.00                 O  
ATOM    817  CB  VAL   104      17.171   9.753  71.184  1.00                 C  
ATOM    818  CG1 VAL   104      15.666   9.884  71.003  1.00                 C  
ATOM    819  CG2 VAL   104      17.644   8.371  70.760  1.00                 C  
ATOM    820  N   ASP   105      20.187  10.320  69.743  1.00                 N  
ATOM    821  CA  ASP   105      21.615  10.264  69.957  1.00                 C  
ATOM    822  C   ASP   105      22.426   9.934  68.730  1.00                 C  
ATOM    823  O   ASP   105      21.916   9.408  67.742  1.00                 O  
ATOM    824  CB  ASP   105      21.955   9.238  71.040  1.00                 C  
ATOM    825  CG  ASP   105      23.325   9.465  71.648  1.00                 C  
ATOM    826  OD1 ASP   105      24.016  10.412  71.218  1.00                 O  
ATOM    827  OD2 ASP   105      23.707   8.695  72.555  1.00                 O  
ATOM    828  N   THR   106      23.699  10.315  68.783  1.00                 N  
ATOM    829  CA  THR   106      24.649   9.998  67.720  1.00                 C  
ATOM    830  C   THR   106      26.059  10.126  68.227  1.00                 C  
ATOM    831  O   THR   106      26.382  11.073  68.955  1.00                 O  
ATOM    832  CB  THR   106      24.449  10.909  66.494  1.00                 C  
ATOM    833  OG1 THR   106      25.357  10.522  65.455  1.00                 O  
ATOM    834  CG2 THR   106      24.718  12.361  66.860  1.00                 C  
ATOM    835  N   SER   107      26.906   9.210  67.836  1.00                 N  
ATOM    836  CA  SER   107      28.348   9.316  68.127  1.00                 C  
ATOM    837  C   SER   107      29.010  10.423  67.333  1.00                 C  
ATOM    838  O   SER   107      30.104  10.907  67.704  1.00                 O  
ATOM    839  CB  SER   107      29.052   7.988  67.839  1.00                 C  
ATOM    840  OG  SER   107      29.061   7.707  66.450  1.00                 O  
ATOM    841  N   TYR   108      28.391  10.788  66.214  1.00                 N  
ATOM    842  CA  TYR   108      28.893  11.841  65.376  1.00                 C  
ATOM    843  C   TYR   108      28.762  13.210  66.081  1.00                 C  
ATOM    844  O   TYR   108      29.437  14.148  65.688  1.00                 O  
ATOM    845  CB  TYR   108      28.152  11.860  64.038  1.00                 C  
ATOM    846  CG  TYR   108      28.691  12.873  63.053  1.00                 C  
ATOM    847  OH  TYR   108      30.186  15.651  60.344  1.00                 O  
ATOM    848  CZ  TYR   108      29.690  14.733  61.241  1.00                 C  
ATOM    849  CD1 TYR   108      29.918  12.679  62.433  1.00                 C  
ATOM    850  CE1 TYR   108      30.419  13.600  61.532  1.00                 C  
ATOM    851  CD2 TYR   108      27.970  14.021  62.748  1.00                 C  
ATOM    852  CE2 TYR   108      28.455  14.953  61.849  1.00                 C  
ATOM    853  N   LYS   109      29.715  13.520  66.956  1.00                 N  
ATOM    854  CA  LYS   109      29.717  14.794  67.662  1.00                 C  
ATOM    855  C   LYS   109      29.693  15.930  66.636  1.00                 C  
ATOM    856  O   LYS   109      30.126  15.779  65.490  1.00                 O  
ATOM    857  CB  LYS   109      30.939  14.898  68.576  1.00                 C  
ATOM    858  CD  LYS   109      29.977  16.112  70.551  1.00                 C  
ATOM    859  CE  LYS   109      29.988  17.400  71.359  1.00                 C  
ATOM    860  CG  LYS   109      30.983  16.167  69.412  1.00                 C  
ATOM    861  NZ  LYS   109      31.304  17.632  72.016  1.00                 N  
ATOM    862  N   PRO   110      29.182  17.088  67.041  1.00                 N  
ATOM    863  CA  PRO   110      29.130  18.236  66.143  1.00                 C  
ATOM    864  C   PRO   110      29.970  19.387  66.684  1.00                 C  
ATOM    865  O   PRO   110      30.059  20.464  66.089  1.00                 O  
ATOM    866  CB  PRO   110      27.644  18.598  66.091  1.00                 C  
ATOM    867  CD  PRO   110      27.866  17.008  67.866  1.00                 C  
ATOM    868  CG  PRO   110      27.127  18.247  67.445  1.00                 C  
ATOM    869  N   SER   111      30.601  19.167  67.834  1.00                 N  
ATOM    870  CA  SER   111      31.454  20.171  68.456  1.00                 C  
ATOM    871  C   SER   111      32.780  20.297  67.688  1.00                 C  
ATOM    872  O   SER   111      33.278  19.335  67.097  1.00                 O  
ATOM    873  CB  SER   111      31.716  19.818  69.922  1.00                 C  
ATOM    874  OG  SER   111      32.491  18.637  70.031  1.00                 O  
ATOM    875  N   GLU   112      33.366  21.494  67.692  1.00                 N  
ATOM    876  CA  GLU   112      34.607  21.737  66.953  1.00                 C  
ATOM    877  C   GLU   112      35.768  22.380  67.723  1.00                 C  
ATOM    878  O   GLU   112      36.931  22.283  67.321  1.00                 O  
ATOM    879  CB  GLU   112      34.341  22.626  65.736  1.00                 C  
ATOM    880  CD  GLU   112      33.182  22.908  63.510  1.00                 C  
ATOM    881  CG  GLU   112      33.425  21.998  64.698  1.00                 C  
ATOM    882  OE1 GLU   112      33.688  24.050  63.522  1.00                 O  
ATOM    883  OE2 GLU   112      32.487  22.478  62.565  1.00                 O  
ATOM    884  N   ASP   113      35.481  23.043  68.836  1.00                 N  
ATOM    885  CA  ASP   113      36.526  23.708  69.614  1.00                 C  
ATOM    886  C   ASP   113      37.495  22.797  70.361  1.00                 C  
ATOM    887  O   ASP   113      37.201  21.648  70.703  1.00                 O  
ATOM    888  CB  ASP   113      35.907  24.654  70.645  1.00                 C  
ATOM    889  CG  ASP   113      35.279  25.879  70.010  1.00                 C  
ATOM    890  OD1 ASP   113      35.531  26.120  68.810  1.00                 O  
ATOM    891  OD2 ASP   113      34.536  26.597  70.711  1.00                 O  
ATOM    892  N   VAL   114      38.682  23.338  70.613  1.00                 N  
ATOM    893  CA  VAL   114      39.735  22.638  71.327  1.00                 C  
ATOM    894  C   VAL   114      39.946  21.209  70.850  1.00                 C  
ATOM    895  O   VAL   114      39.914  20.247  71.622  1.00                 O  
ATOM    896  CB  VAL   114      39.467  22.610  72.843  1.00                 C  
ATOM    897  CG1 VAL   114      40.654  22.013  73.583  1.00                 C  
ATOM    898  CG2 VAL   114      39.163  24.009  73.356  1.00                 C  
ATOM    899  N   HIS   115      40.167  21.064  69.548  1.00                 N  
ATOM    900  CA  HIS   115      40.428  19.758  68.976  1.00                 C  
ATOM    901  C   HIS   115      39.256  18.844  68.677  1.00                 C  
ATOM    902  O   HIS   115      39.439  17.706  68.237  1.00                 O  
ATOM    903  CB  HIS   115      41.363  18.954  69.881  1.00                 C  
ATOM    904  CG  HIS   115      42.666  19.636  70.163  1.00                 C  
ATOM    905  ND1 HIS   115      43.620  19.847  69.192  1.00                 N  
ATOM    906  CE1 HIS   115      44.673  20.477  69.742  1.00                 C  
ATOM    907  CD2 HIS   115      43.299  20.221  71.335  1.00                 C  
ATOM    908  NE2 HIS   115      44.487  20.705  71.028  1.00                 N  
ATOM    909  N   GLU   116      38.026  19.296  68.901  1.00                 N  
ATOM    910  CA  GLU   116      36.883  18.436  68.613  1.00                 C  
ATOM    911  C   GLU   116      36.662  18.305  67.111  1.00                 C  
ATOM    912  O   GLU   116      35.962  17.407  66.636  1.00                 O  
ATOM    913  CB  GLU   116      35.621  18.979  69.285  1.00                 C  
ATOM    914  CD  GLU   116      35.706  17.493  71.325  1.00                 C  
ATOM    915  CG  GLU   116      35.649  18.915  70.804  1.00                 C  
ATOM    916  OE1 GLU   116      34.902  16.657  70.861  1.00                 O  
ATOM    917  OE2 GLU   116      36.554  17.213  72.199  1.00                 O  
ATOM    918  N   GLU   117      37.259  19.204  66.337  1.00                 N  
ATOM    919  CA  GLU   117      37.097  19.163  64.889  1.00                 C  
ATOM    920  C   GLU   117      37.834  18.003  64.233  1.00                 C  
ATOM    921  O   GLU   117      37.472  17.541  63.148  1.00                 O  
ATOM    922  CB  GLU   117      37.575  20.473  64.259  1.00                 C  
ATOM    923  CD  GLU   117      39.506  22.023  63.762  1.00                 C  
ATOM    924  CG  GLU   117      39.077  20.691  64.343  1.00                 C  
ATOM    925  OE1 GLU   117      38.628  22.775  63.287  1.00                 O  
ATOM    926  OE2 GLU   117      40.720  22.316  63.781  1.00                 O  
ATOM    927  N   ASP   118      38.885  17.509  64.882  1.00                 N  
ATOM    928  CA  ASP   118      39.654  16.397  64.322  1.00                 C  
ATOM    929  C   ASP   118      39.440  15.113  65.116  1.00                 C  
ATOM    930  O   ASP   118      39.655  14.000  64.629  1.00                 O  
ATOM    931  CB  ASP   118      41.144  16.742  64.283  1.00                 C  
ATOM    932  CG  ASP   118      41.452  17.891  63.344  1.00                 C  
ATOM    933  OD1 ASP   118      41.045  17.820  62.165  1.00                 O  
ATOM    934  OD2 ASP   118      42.100  18.863  63.786  1.00                 O  
ATOM    935  N   LYS   119      39.009  15.264  66.360  1.00                 N  
ATOM    936  CA  LYS   119      38.781  14.127  67.241  1.00                 C  
ATOM    937  C   LYS   119      37.715  13.149  66.742  1.00                 C  
ATOM    938  O   LYS   119      36.678  13.536  66.198  1.00                 O  
ATOM    939  CB  LYS   119      38.381  14.604  68.639  1.00                 C  
ATOM    940  CD  LYS   119      37.894  14.032  71.033  1.00                 C  
ATOM    941  CE  LYS   119      37.715  12.911  72.044  1.00                 C  
ATOM    942  CG  LYS   119      38.209  13.483  69.651  1.00                 C  
ATOM    943  NZ  LYS   119      37.361  13.431  73.394  1.00                 N  
ATOM    944  N   VAL   120      37.972  11.856  66.929  1.00                 N  
ATOM    945  CA  VAL   120      37.020  10.800  66.554  1.00                 C  
ATOM    946  C   VAL   120      36.398  10.418  67.894  1.00                 C  
ATOM    947  O   VAL   120      37.090  10.158  68.882  1.00                 O  
ATOM    948  CB  VAL   120      37.723   9.638  65.828  1.00                 C  
ATOM    949  CG1 VAL   120      36.731   8.530  65.510  1.00                 C  
ATOM    950  CG2 VAL   120      38.398  10.134  64.559  1.00                 C  
ATOM    951  N   ILE   121      35.072  10.379  67.940  1.00                 N  
ATOM    952  CA  ILE   121      34.343  10.106  69.176  1.00                 C  
ATOM    953  C   ILE   121      33.495   8.837  69.016  1.00                 C  
ATOM    954  O   ILE   121      32.351   8.768  69.473  1.00                 O  
ATOM    955  CB  ILE   121      33.457  11.298  69.584  1.00                 C  
ATOM    956  CD1 ILE   121      33.517  13.806  70.032  1.00                 C  
ATOM    957  CG1 ILE   121      34.317  12.534  69.852  1.00                 C  
ATOM    958  CG2 ILE   121      32.595  10.935  70.783  1.00                 C  
ATOM    959  N   PRO   122      33.959   7.798  68.335  1.00                 N  
ATOM    960  CA  PRO   122      33.405   6.483  68.095  1.00                 C  
ATOM    961  C   PRO   122      33.105   5.809  69.407  1.00                 C  
ATOM    962  O   PRO   122      33.690   6.138  70.428  1.00                 O  
ATOM    963  CB  PRO   122      34.501   5.757  67.313  1.00                 C  
ATOM    964  CD  PRO   122      35.392   7.892  67.926  1.00                 C  
ATOM    965  CG  PRO   122      35.762   6.453  67.702  1.00                 C  
ATOM    966  N   ALA   123      32.192   4.867  69.350  1.00                 N  
ATOM    967  CA  ALA   123      31.722   4.189  70.492  1.00                 C  
ATOM    968  C   ALA   123      32.221   2.739  70.466  1.00                 C  
ATOM    969  O   ALA   123      32.013   2.010  69.489  1.00                 O  
ATOM    970  CB  ALA   123      30.203   4.243  70.553  1.00                 C  
ATOM    971  N   ILE   124      32.909   2.332  71.532  1.00                 N  
ATOM    972  CA  ILE   124      33.476   1.009  71.585  1.00                 C  
ATOM    973  C   ILE   124      32.786   0.190  72.655  1.00                 C  
ATOM    974  O   ILE   124      32.389   0.712  73.686  1.00                 O  
ATOM    975  CB  ILE   124      34.994   1.055  71.840  1.00                 C  
ATOM    976  CD1 ILE   124      36.737   1.628  73.609  1.00                 C  
ATOM    977  CG1 ILE   124      35.289   1.727  73.182  1.00                 C  
ATOM    978  CG2 ILE   124      35.706   1.750  70.689  1.00                 C  
ATOM    979  N   PHE   125      32.655  -1.089  72.399  1.00                 N  
ATOM    980  CA  PHE   125      32.038  -2.002  73.346  1.00                 C  
ATOM    981  C   PHE   125      32.423  -3.408  73.006  1.00                 C  
ATOM    982  O   PHE   125      32.914  -3.696  71.928  1.00                 O  
ATOM    983  CB  PHE   125      30.517  -1.834  73.339  1.00                 C  
ATOM    984  CG  PHE   125      29.877  -2.158  72.020  1.00                 C  
ATOM    985  CZ  PHE   125      28.694  -2.753  69.576  1.00                 C  
ATOM    986  CD1 PHE   125      29.414  -3.435  71.755  1.00                 C  
ATOM    987  CE1 PHE   125      28.825  -3.734  70.541  1.00                 C  
ATOM    988  CD2 PHE   125      29.738  -1.187  71.044  1.00                 C  
ATOM    989  CE2 PHE   125      29.149  -1.486  69.830  1.00                 C  
ATOM    990  N   THR   126      32.228  -4.287  73.966  1.00                 N  
ATOM    991  CA  THR   126      32.518  -5.705  73.803  1.00                 C  
ATOM    992  C   THR   126      31.252  -6.388  73.326  1.00                 C  
ATOM    993  O   THR   126      30.256  -6.463  74.049  1.00                 O  
ATOM    994  CB  THR   126      33.026  -6.332  75.115  1.00                 C  
ATOM    995  OG1 THR   126      34.243  -5.690  75.514  1.00                 O  
ATOM    996  CG2 THR   126      33.298  -7.816  74.926  1.00                 C  
ATOM    997  N   MET   127      31.322  -6.922  72.121  1.00                 N  
ATOM    998  CA  MET   127      30.180  -7.472  71.457  1.00                 C  
ATOM    999  C   MET   127      29.690  -8.737  72.160  1.00                 C  
ATOM   1000  O   MET   127      30.447  -9.675  72.373  1.00                 O  
ATOM   1001  CB  MET   127      30.507  -7.778  69.994  1.00                 C  
ATOM   1002  SD  MET   127      29.729  -8.537  67.445  1.00                 S  
ATOM   1003  CE  MET   127      30.108  -6.886  66.864  1.00                 C  
ATOM   1004  CG  MET   127      29.305  -8.204  69.166  1.00                 C  
ATOM   1005  N   GLY   128      28.408  -8.728  72.550  1.00                 N  
ATOM   1006  CA  GLY   128      27.819  -9.842  73.257  1.00                 C  
ATOM   1007  C   GLY   128      28.101  -9.792  74.750  1.00                 C  
ATOM   1008  O   GLY   128      27.699 -10.691  75.477  1.00                 O  
ATOM   1009  N   PHE   129      28.745  -8.719  75.208  1.00                 N  
ATOM   1010  CA  PHE   129      29.149  -8.576  76.628  1.00                 C  
ATOM   1011  C   PHE   129      28.125  -8.008  77.596  1.00                 C  
ATOM   1012  O   PHE   129      28.408  -7.835  78.764  1.00                 O  
ATOM   1013  CB  PHE   129      30.394  -7.694  76.745  1.00                 C  
ATOM   1014  CG  PHE   129      30.916  -7.565  78.147  1.00                 C  
ATOM   1015  CZ  PHE   129      31.880  -7.320  80.743  1.00                 C  
ATOM   1016  CD1 PHE   129      31.597  -8.610  78.746  1.00                 C  
ATOM   1017  CE1 PHE   129      32.078  -8.492  80.037  1.00                 C  
ATOM   1018  CD2 PHE   129      30.726  -6.399  78.867  1.00                 C  
ATOM   1019  CE2 PHE   129      31.206  -6.281  80.158  1.00                 C  
ATOM   1020  N   GLY   130      26.931  -7.684  77.125  1.00                 N  
ATOM   1021  CA  GLY   130      25.882  -7.099  77.990  1.00                 C  
ATOM   1022  C   GLY   130      26.097  -5.705  78.497  1.00                 C  
ATOM   1023  O   GLY   130      25.479  -5.318  79.476  1.00                 O  
ATOM   1024  N   ARG   131      26.923  -4.915  77.830  1.00                 N  
ATOM   1025  CA  ARG   131      27.147  -3.519  78.254  1.00                 C  
ATOM   1026  C   ARG   131      26.464  -2.492  77.345  1.00                 C  
ATOM   1027  O   ARG   131      26.651  -1.249  77.515  1.00                 O  
ATOM   1028  CB  ARG   131      28.644  -3.210  78.312  1.00                 C  
ATOM   1029  CD  ARG   131      30.855  -3.557  79.448  1.00                 C  
ATOM   1030  NE  ARG   131      31.585  -3.976  78.253  1.00                 N  
ATOM   1031  CG  ARG   131      29.393  -3.969  79.396  1.00                 C  
ATOM   1032  CZ  ARG   131      31.953  -3.153  77.277  1.00                 C  
ATOM   1033  NH1 ARG   131      32.613  -3.623  76.227  1.00                 N  
ATOM   1034  NH2 ARG   131      31.660  -1.862  77.352  1.00                 N  
ATOM   1035  N   ALA   132      25.729  -2.984  76.367  1.00                 N  
ATOM   1036  CA  ALA   132      24.850  -2.168  75.546  1.00                 C  
ATOM   1037  C   ALA   132      23.482  -2.831  75.504  1.00                 C  
ATOM   1038  O   ALA   132      23.303  -3.951  75.983  1.00                 O  
ATOM   1039  CB  ALA   132      25.433  -1.998  74.152  1.00                 C  
ATOM   1040  N   ILE   133      22.497  -2.151  74.924  1.00                 N  
ATOM   1041  CA  ILE   133      21.166  -2.763  74.799  1.00                 C  
ATOM   1042  C   ILE   133      21.226  -4.095  73.992  1.00                 C  
ATOM   1043  O   ILE   133      22.074  -4.288  73.143  1.00                 O  
ATOM   1044  CB  ILE   133      20.162  -1.801  74.138  1.00                 C  
ATOM   1045  CD1 ILE   133      19.566  -0.728  71.903  1.00                 C  
ATOM   1046  CG1 ILE   133      20.617  -1.446  72.720  1.00                 C  
ATOM   1047  CG2 ILE   133      19.967  -0.561  74.997  1.00                 C  
ATOM   1048  N   PRO   134      20.313  -4.995  74.297  1.00                 N  
ATOM   1049  CA  PRO   134      20.340  -6.352  73.710  1.00                 C  
ATOM   1050  C   PRO   134      20.304  -6.344  72.208  1.00                 C  
ATOM   1051  O   PRO   134      20.918  -7.216  71.541  1.00                 O  
ATOM   1052  CB  PRO   134      19.089  -7.025  74.277  1.00                 C  
ATOM   1053  CD  PRO   134      19.198  -4.886  75.344  1.00                 C  
ATOM   1054  CG  PRO   134      18.844  -6.329  75.573  1.00                 C  
ATOM   1055  N   GLY   135      19.515  -5.417  71.651  1.00                 N  
ATOM   1056  CA  GLY   135      19.392  -5.304  70.208  1.00                 C  
ATOM   1057  C   GLY   135      20.718  -5.023  69.508  1.00                 C  
ATOM   1058  O   GLY   135      20.898  -5.406  68.363  1.00                 O  
ATOM   1059  N   TRP   136      21.625  -4.329  70.197  1.00                 N  
ATOM   1060  CA  TRP   136      22.962  -4.065  69.672  1.00                 C  
ATOM   1061  C   TRP   136      23.862  -5.267  69.784  1.00                 C  
ATOM   1062  O   TRP   136      24.555  -5.611  68.855  1.00                 O  
ATOM   1063  CB  TRP   136      23.599  -2.879  70.399  1.00                 C  
ATOM   1064  CG  TRP   136      22.988  -1.559  70.042  1.00                 C  
ATOM   1065  CD1 TRP   136      22.149  -1.300  68.998  1.00                 C  
ATOM   1066  NE1 TRP   136      21.795   0.028  68.991  1.00                 N  
ATOM   1067  CD2 TRP   136      23.171  -0.315  70.730  1.00                 C  
ATOM   1068  CE2 TRP   136      22.412   0.653  70.047  1.00                 C  
ATOM   1069  CH2 TRP   136      23.086   2.339  71.557  1.00                 C  
ATOM   1070  CZ2 TRP   136      22.362   1.986  70.452  1.00                 C  
ATOM   1071  CE3 TRP   136      23.902   0.074  71.856  1.00                 C  
ATOM   1072  CZ3 TRP   136      23.849   1.397  72.255  1.00                 C  
ATOM   1073  N   GLU   137      23.829  -5.920  70.929  1.00                 N  
ATOM   1074  CA  GLU   137      24.641  -7.126  71.102  1.00                 C  
ATOM   1075  C   GLU   137      24.291  -8.160  70.074  1.00                 C  
ATOM   1076  O   GLU   137      25.170  -8.888  69.576  1.00                 O  
ATOM   1077  CB  GLU   137      24.458  -7.698  72.509  1.00                 C  
ATOM   1078  CD  GLU   137      26.575  -6.749  73.506  1.00                 C  
ATOM   1079  CG  GLU   137      25.066  -6.844  73.610  1.00                 C  
ATOM   1080  OE1 GLU   137      27.092  -6.722  72.369  1.00                 O  
ATOM   1081  OE2 GLU   137      27.242  -6.700  74.562  1.00                 O  
ATOM   1082  N   LEU   138      23.008  -8.277  69.749  1.00                 N  
ATOM   1083  CA  LEU   138      22.557  -9.225  68.737  1.00                 C  
ATOM   1084  C   LEU   138      22.851  -8.693  67.306  1.00                 C  
ATOM   1085  O   LEU   138      23.383  -9.393  66.457  1.00                 O  
ATOM   1086  CB  LEU   138      21.062  -9.509  68.897  1.00                 C  
ATOM   1087  CG  LEU   138      20.649 -10.276  70.155  1.00                 C  
ATOM   1088  CD1 LEU   138      19.134 -10.339  70.273  1.00                 C  
ATOM   1089  CD2 LEU   138      21.237 -11.679  70.146  1.00                 C  
ATOM   1090  N   GLY   139      22.485  -7.444  67.080  1.00                 N  
ATOM   1091  CA  GLY   139      22.447  -6.877  65.746  1.00                 C  
ATOM   1092  C   GLY   139      23.756  -6.525  65.086  1.00                 C  
ATOM   1093  O   GLY   139      23.840  -6.515  63.850  1.00                 O  
ATOM   1094  N   ILE   140      24.792  -6.289  65.885  1.00                 N  
ATOM   1095  CA  ILE   140      26.076  -5.923  65.340  1.00                 C  
ATOM   1096  C   ILE   140      26.876  -7.179  64.956  1.00                 C  
ATOM   1097  O   ILE   140      27.740  -7.117  64.091  1.00                 O  
ATOM   1098  CB  ILE   140      26.883  -5.060  66.328  1.00                 C  
ATOM   1099  CD1 ILE   140      28.660  -3.235  66.421  1.00                 C  
ATOM   1100  CG1 ILE   140      28.006  -4.322  65.597  1.00                 C  
ATOM   1101  CG2 ILE   140      27.415  -5.914  67.469  1.00                 C  
ATOM   1102  N   HIS   141      26.563  -8.316  65.583  1.00                 N  
ATOM   1103  CA  HIS   141      27.118  -9.587  65.148  1.00                 C  
ATOM   1104  C   HIS   141      26.853  -9.787  63.675  1.00                 C  
ATOM   1105  O   HIS   141      25.740  -9.537  63.187  1.00                 O  
ATOM   1106  CB  HIS   141      26.527 -10.738  65.965  1.00                 C  
ATOM   1107  CG  HIS   141      27.150 -12.067  65.675  1.00                 C  
ATOM   1108  ND1 HIS   141      28.411 -12.410  66.112  1.00                 N  
ATOM   1109  CE1 HIS   141      28.694 -13.659  65.698  1.00                 C  
ATOM   1110  CD2 HIS   141      26.745 -13.270  64.961  1.00                 C  
ATOM   1111  NE2 HIS   141      27.698 -14.180  65.007  1.00                 N  
ATOM   1112  N   GLY   142      27.896 -10.174  62.940  1.00                 N  
ATOM   1113  CA  GLY   142      27.761 -10.439  61.516  1.00                 C  
ATOM   1114  C   GLY   142      28.134  -9.274  60.622  1.00                 C  
ATOM   1115  O   GLY   142      28.295  -9.454  59.412  1.00                 O  
ATOM   1116  N   MET   143      28.216  -8.068  61.188  1.00                 N  
ATOM   1117  CA  MET   143      28.684  -6.919  60.428  1.00                 C  
ATOM   1118  C   MET   143      30.155  -7.065  60.036  1.00                 C  
ATOM   1119  O   MET   143      30.954  -7.664  60.736  1.00                 O  
ATOM   1120  CB  MET   143      28.486  -5.630  61.229  1.00                 C  
ATOM   1121  SD  MET   143      26.839  -3.733  62.397  1.00                 S  
ATOM   1122  CE  MET   143      27.469  -2.502  61.260  1.00                 C  
ATOM   1123  CG  MET   143      27.030  -5.234  61.416  1.00                 C  
ATOM   1124  N   CYS   144      30.491  -6.466  58.900  1.00                 N  
ATOM   1125  CA  CYS   144      31.860  -6.362  58.433  1.00                 C  
ATOM   1126  C   CYS   144      32.292  -4.927  58.462  1.00                 C  
ATOM   1127  O   CYS   144      31.471  -4.025  58.307  1.00                 O  
ATOM   1128  CB  CYS   144      31.991  -6.944  57.024  1.00                 C  
ATOM   1129  SG  CYS   144      31.569  -8.697  56.898  1.00                 S  
ATOM   1130  N   LEU   145      33.592  -4.711  58.620  1.00                 N  
ATOM   1131  CA  LEU   145      34.132  -3.362  58.676  1.00                 C  
ATOM   1132  C   LEU   145      33.790  -2.613  57.403  1.00                 C  
ATOM   1133  O   LEU   145      33.952  -3.129  56.311  1.00                 O  
ATOM   1134  CB  LEU   145      35.646  -3.400  58.890  1.00                 C  
ATOM   1135  CG  LEU   145      36.124  -3.472  60.342  1.00                 C  
ATOM   1136  CD1 LEU   145      35.569  -4.711  61.029  1.00                 C  
ATOM   1137  CD2 LEU   145      37.644  -3.466  60.409  1.00                 C  
ATOM   1138  N   GLY   146      33.312  -1.390  57.578  1.00                 N  
ATOM   1139  CA  GLY   146      32.836  -0.530  56.507  1.00                 C  
ATOM   1140  C   GLY   146      31.346  -0.683  56.290  1.00                 C  
ATOM   1141  O   GLY   146      30.738   0.096  55.550  1.00                 O  
ATOM   1142  N   GLU   147      30.746  -1.691  56.927  1.00                 N  
ATOM   1143  CA  GLU   147      29.298  -1.913  56.785  1.00                 C  
ATOM   1144  C   GLU   147      28.483  -0.870  57.521  1.00                 C  
ATOM   1145  O   GLU   147      28.897  -0.392  58.530  1.00                 O  
ATOM   1146  CB  GLU   147      28.918  -3.306  57.289  1.00                 C  
ATOM   1147  CD  GLU   147      27.132  -5.077  57.527  1.00                 C  
ATOM   1148  CG  GLU   147      27.457  -3.667  57.075  1.00                 C  
ATOM   1149  OE1 GLU   147      28.058  -5.913  57.577  1.00                 O  
ATOM   1150  OE2 GLU   147      25.951  -5.346  57.830  1.00                 O  
ATOM   1151  N   LYS   148      27.296  -0.536  56.975  1.00                 N  
ATOM   1152  CA  LYS   148      26.308   0.256  57.679  1.00                 C  
ATOM   1153  C   LYS   148      25.036  -0.590  57.728  1.00                 C  
ATOM   1154  O   LYS   148      24.513  -1.060  56.684  1.00                 O  
ATOM   1155  CB  LYS   148      26.096   1.598  56.975  1.00                 C  
ATOM   1156  CD  LYS   148      27.029   3.826  56.293  1.00                 C  
ATOM   1157  CE  LYS   148      28.267   4.707  56.248  1.00                 C  
ATOM   1158  CG  LYS   148      27.322   2.497  56.971  1.00                 C  
ATOM   1159  NZ  LYS   148      28.004   5.999  55.557  1.00                 N  
ATOM   1160  N   ARG   149      24.559  -0.806  58.929  1.00                 N  
ATOM   1161  CA  ARG   149      23.420  -1.664  59.169  1.00                 C  
ATOM   1162  C   ARG   149      22.344  -0.890  59.909  1.00                 C  
ATOM   1163  O   ARG   149      22.642  -0.217  60.893  1.00                 O  
ATOM   1164  CB  ARG   149      23.841  -2.904  59.960  1.00                 C  
ATOM   1165  CD  ARG   149      23.198  -5.110  60.970  1.00                 C  
ATOM   1166  NE  ARG   149      23.962  -5.950  60.051  1.00                 N  
ATOM   1167  CG  ARG   149      22.694  -3.843  60.298  1.00                 C  
ATOM   1168  CZ  ARG   149      24.689  -6.997  60.425  1.00                 C  
ATOM   1169  NH1 ARG   149      25.351  -7.703  59.519  1.00                 N  
ATOM   1170  NH2 ARG   149      24.753  -7.336  61.706  1.00                 N  
ATOM   1171  N   LYS   150      21.085  -0.988  59.430  1.00                 N  
ATOM   1172  CA  LYS   150      19.961  -0.376  60.098  1.00                 C  
ATOM   1173  C   LYS   150      19.271  -1.404  60.999  1.00                 C  
ATOM   1174  O   LYS   150      18.819  -2.454  60.526  1.00                 O  
ATOM   1175  CB  LYS   150      18.977   0.197  59.076  1.00                 C  
ATOM   1176  CD  LYS   150      16.869   1.481  58.624  1.00                 C  
ATOM   1177  CE  LYS   150      15.674   2.189  59.241  1.00                 C  
ATOM   1178  CG  LYS   150      17.794   0.924  59.693  1.00                 C  
ATOM   1179  NZ  LYS   150      14.760   2.743  58.204  1.00                 N  
ATOM   1180  N   ILE   151      19.224  -1.108  62.284  1.00                 N  
ATOM   1181  CA  ILE   151      18.588  -1.985  63.257  1.00                 C  
ATOM   1182  C   ILE   151      17.231  -1.407  63.675  1.00                 C  
ATOM   1183  O   ILE   151      17.157  -0.232  64.042  1.00                 O  
ATOM   1184  CB  ILE   151      19.484  -2.203  64.491  1.00                 C  
ATOM   1185  CD1 ILE   151      20.764  -4.075  63.328  1.00                 C  
ATOM   1186  CG1 ILE   151      20.845  -2.759  64.070  1.00                 C  
ATOM   1187  CG2 ILE   151      18.790  -3.105  65.500  1.00                 C  
ATOM   1188  N   THR   152      16.168  -2.238  63.640  1.00                 N  
ATOM   1189  CA  THR   152      14.904  -1.864  64.192  1.00                 C  
ATOM   1190  C   THR   152      14.703  -2.765  65.464  1.00                 C  
ATOM   1191  O   THR   152      14.601  -3.985  65.342  1.00                 O  
ATOM   1192  CB  THR   152      13.767  -2.042  63.169  1.00                 C  
ATOM   1193  OG1 THR   152      14.011  -1.209  62.029  1.00                 O  
ATOM   1194  CG2 THR   152      12.432  -1.647  63.783  1.00                 C  
ATOM   1195  N   ILE   153      14.667  -2.150  66.632  1.00                 N  
ATOM   1196  CA  ILE   153      14.822  -2.790  67.877  1.00                 C  
ATOM   1197  C   ILE   153      13.588  -2.643  68.731  1.00                 C  
ATOM   1198  O   ILE   153      13.223  -1.529  69.156  1.00                 O  
ATOM   1199  CB  ILE   153      16.046  -2.251  68.640  1.00                 C  
ATOM   1200  CD1 ILE   153      18.540  -1.780  68.402  1.00                 C  
ATOM   1201  CG1 ILE   153      17.320  -2.459  67.818  1.00                 C  
ATOM   1202  CG2 ILE   153      16.146  -2.899  70.013  1.00                 C  
ATOM   1203  N   PRO   154      12.884  -3.766  68.991  1.00                 N  
ATOM   1204  CA  PRO   154      11.700  -3.712  69.801  1.00                 C  
ATOM   1205  C   PRO   154      12.104  -3.466  71.268  1.00                 C  
ATOM   1206  O   PRO   154      13.259  -3.707  71.639  1.00                 O  
ATOM   1207  CB  PRO   154      11.050  -5.082  69.598  1.00                 C  
ATOM   1208  CD  PRO   154      13.161  -5.172  68.474  1.00                 C  
ATOM   1209  CG  PRO   154      12.187  -5.991  69.274  1.00                 C  
ATOM   1210  N   PRO   155      11.172  -2.947  72.096  1.00                 N  
ATOM   1211  CA  PRO   155      11.582  -2.404  73.391  1.00                 C  
ATOM   1212  C   PRO   155      12.206  -3.386  74.350  1.00                 C  
ATOM   1213  O   PRO   155      13.073  -3.011  75.151  1.00                 O  
ATOM   1214  CB  PRO   155      10.284  -1.862  73.993  1.00                 C  
ATOM   1215  CD  PRO   155       9.729  -2.817  71.869  1.00                 C  
ATOM   1216  CG  PRO   155       9.203  -2.580  73.257  1.00                 C  
ATOM   1217  N   GLN   156      11.806  -4.659  74.256  1.00                 N  
ATOM   1218  CA  GLN   156      12.408  -5.713  75.137  1.00                 C  
ATOM   1219  C   GLN   156      13.876  -5.975  74.806  1.00                 C  
ATOM   1220  O   GLN   156      14.566  -6.604  75.580  1.00                 O  
ATOM   1221  CB  GLN   156      11.619  -7.019  75.025  1.00                 C  
ATOM   1222  CD  GLN   156       9.452  -8.248  75.440  1.00                 C  
ATOM   1223  CG  GLN   156      10.210  -6.944  75.588  1.00                 C  
ATOM   1224  OE1 GLN   156       9.677  -9.004  74.495  1.00                 O  
ATOM   1225  NE2 GLN   156       8.550  -8.517  76.377  1.00                 N  
ATOM   1226  N   LEU   157      14.344  -5.460  73.647  1.00                 N  
ATOM   1227  CA  LEU   157      15.740  -5.487  73.267  1.00                 C  
ATOM   1228  C   LEU   157      16.404  -4.089  73.379  1.00                 C  
ATOM   1229  O   LEU   157      17.562  -3.885  72.959  1.00                 O  
ATOM   1230  CB  LEU   157      15.897  -6.014  71.839  1.00                 C  
ATOM   1231  CG  LEU   157      15.422  -7.447  71.590  1.00                 C  
ATOM   1232  CD1 LEU   157      15.540  -7.804  70.116  1.00                 C  
ATOM   1233  CD2 LEU   157      16.214  -8.431  72.437  1.00                 C  
ATOM   1234  N   ALA   158      15.655  -3.139  73.941  1.00                 N  
ATOM   1235  CA  ALA   158      16.084  -1.769  74.099  1.00                 C  
ATOM   1236  C   ALA   158      16.006  -1.390  75.550  1.00                 C  
ATOM   1237  O   ALA   158      16.645  -2.015  76.380  1.00                 O  
ATOM   1238  CB  ALA   158      15.231  -0.844  73.244  1.00                 C  
ATOM   1239  N   TYR   159      15.212  -0.368  75.846  1.00                 N  
ATOM   1240  CA  TYR   159      15.057   0.153  77.216  1.00                 C  
ATOM   1241  C   TYR   159      13.765  -0.257  77.910  1.00                 C  
ATOM   1242  O   TYR   159      13.461   0.213  79.025  1.00                 O  
ATOM   1243  CB  TYR   159      15.135   1.681  77.220  1.00                 C  
ATOM   1244  CG  TYR   159      16.484   2.226  76.810  1.00                 C  
ATOM   1245  OH  TYR   159      20.189   3.730  75.666  1.00                 O  
ATOM   1246  CZ  TYR   159      18.963   3.232  76.046  1.00                 C  
ATOM   1247  CD1 TYR   159      16.683   2.748  75.538  1.00                 C  
ATOM   1248  CE1 TYR   159      17.913   3.249  75.154  1.00                 C  
ATOM   1249  CD2 TYR   159      17.554   2.218  77.695  1.00                 C  
ATOM   1250  CE2 TYR   159      18.791   2.714  77.329  1.00                 C  
ATOM   1251  N   GLY   160      12.976  -1.129  77.238  1.00                 N  
ATOM   1252  CA  GLY   160      11.830  -1.758  77.857  1.00                 C  
ATOM   1253  C   GLY   160      10.819  -0.810  78.494  1.00                 C  
ATOM   1254  O   GLY   160      10.482   0.235  77.954  1.00                 O  
ATOM   1255  N   PRO   161      10.371  -1.165  79.680  1.00                 N  
ATOM   1256  CA  PRO   161       9.382  -0.328  80.401  1.00                 C  
ATOM   1257  C   PRO   161       9.986   0.927  81.037  1.00                 C  
ATOM   1258  O   PRO   161       9.251   1.783  81.552  1.00                 O  
ATOM   1259  CB  PRO   161       8.827  -1.259  81.481  1.00                 C  
ATOM   1260  CD  PRO   161      10.669  -2.430  80.500  1.00                 C  
ATOM   1261  CG  PRO   161       9.958  -2.178  81.800  1.00                 C  
ATOM   1262  N   LYS   162      11.304   1.048  81.030  1.00                 N  
ATOM   1263  CA  LYS   162      11.975   2.175  81.696  1.00                 C  
ATOM   1264  C   LYS   162      12.170   3.374  80.801  1.00                 C  
ATOM   1265  O   LYS   162      12.098   4.495  81.268  1.00                 O  
ATOM   1266  CB  LYS   162      13.337   1.741  82.241  1.00                 C  
ATOM   1267  CD  LYS   162      14.643   0.393  83.907  1.00                 C  
ATOM   1268  CE  LYS   162      14.564  -0.566  85.084  1.00                 C  
ATOM   1269  CG  LYS   162      13.258   0.771  83.409  1.00                 C  
ATOM   1270  NZ  LYS   162      15.914  -0.975  85.559  1.00                 N  
ATOM   1271  N   GLY   163      12.435   3.163  79.540  1.00                 N  
ATOM   1272  CA  GLY   163      12.864   4.271  78.713  1.00                 C  
ATOM   1273  C   GLY   163      14.267   4.725  79.159  1.00                 C  
ATOM   1274  O   GLY   163      14.964   3.981  79.907  1.00                 O  
ATOM   1275  N   TYR   164      14.719   5.887  78.654  1.00                 N  
ATOM   1276  CA  TYR   164      16.080   6.378  78.904  1.00                 C  
ATOM   1277  C   TYR   164      16.316   7.787  78.457  1.00                 C  
ATOM   1278  O   TYR   164      15.691   8.275  77.518  1.00                 O  
ATOM   1279  CB  TYR   164      17.109   5.476  78.220  1.00                 C  
ATOM   1280  CG  TYR   164      18.544   5.859  78.503  1.00                 C  
ATOM   1281  OH  TYR   164      22.489   6.907  79.296  1.00                 O  
ATOM   1282  CZ  TYR   164      21.184   6.561  79.032  1.00                 C  
ATOM   1283  CD1 TYR   164      19.146   5.522  79.708  1.00                 C  
ATOM   1284  CE1 TYR   164      20.457   5.868  79.975  1.00                 C  
ATOM   1285  CD2 TYR   164      19.292   6.558  77.564  1.00                 C  
ATOM   1286  CE2 TYR   164      20.604   6.913  77.813  1.00                 C  
ATOM   1287  N   LYS   165      17.521   8.205  78.377  1.00                 N  
ATOM   1288  CA  LYS   165      18.055   9.455  77.937  1.00                 C  
ATOM   1289  C   LYS   165      17.249  10.692  78.357  1.00                 C  
ATOM   1290  O   LYS   165      16.819  11.506  77.535  1.00                 O  
ATOM   1291  CB  LYS   165      18.186   9.475  76.413  1.00                 C  
ATOM   1292  CD  LYS   165      19.270   8.535  74.354  1.00                 C  
ATOM   1293  CE  LYS   165      20.086   7.388  73.779  1.00                 C  
ATOM   1294  CG  LYS   165      19.065   8.370  75.851  1.00                 C  
ATOM   1295  NZ  LYS   165      21.464   7.350  74.341  1.00                 N  
ATOM   1296  N   ASP   166      17.044  10.828  79.651  1.00                 N  
ATOM   1297  CA  ASP   166      16.329  11.962  80.260  1.00                 C  
ATOM   1298  C   ASP   166      14.929  12.125  79.680  1.00                 C  
ATOM   1299  O   ASP   166      14.453  13.211  79.338  1.00                 O  
ATOM   1300  CB  ASP   166      17.120  13.258  80.071  1.00                 C  
ATOM   1301  CG  ASP   166      16.650  14.367  80.992  1.00                 C  
ATOM   1302  OD1 ASP   166      16.105  14.052  82.071  1.00                 O  
ATOM   1303  OD2 ASP   166      16.828  15.550  80.636  1.00                 O  
ATOM   1304  N   LYS   167      14.286  10.989  79.584  1.00                 N  
ATOM   1305  CA  LYS   167      12.948  10.828  79.052  1.00                 C  
ATOM   1306  C   LYS   167      12.828  11.003  77.567  1.00                 C  
ATOM   1307  O   LYS   167      11.734  11.211  77.035  1.00                 O  
ATOM   1308  CB  LYS   167      11.984  11.810  79.720  1.00                 C  
ATOM   1309  CD  LYS   167      10.873  12.620  81.820  1.00                 C  
ATOM   1310  CE  LYS   167      10.838  12.526  83.337  1.00                 C  
ATOM   1311  CG  LYS   167      11.902  11.669  81.231  1.00                 C  
ATOM   1312  NZ  LYS   167       9.895  13.511  83.933  1.00                 N  
ATOM   1313  N   ASN   168      13.923  10.926  76.854  1.00                 N  
ATOM   1314  CA  ASN   168      13.866  11.097  75.391  1.00                 C  
ATOM   1315  C   ASN   168      13.381   9.785  74.797  1.00                 C  
ATOM   1316  O   ASN   168      12.825   9.722  73.697  1.00                 O  
ATOM   1317  CB  ASN   168      15.232  11.519  74.847  1.00                 C  
ATOM   1318  CG  ASN   168      15.585  12.950  75.203  1.00                 C  
ATOM   1319  OD1 ASN   168      14.704  13.770  75.464  1.00                 O  
ATOM   1320  ND2 ASN   168      16.877  13.254  75.216  1.00                 N  
ATOM   1321  N   ILE   169      13.648   8.674  75.540  1.00                 N  
ATOM   1322  CA  ILE   169      13.043   7.435  75.094  1.00                 C  
ATOM   1323  C   ILE   169      12.001   7.019  76.109  1.00                 C  
ATOM   1324  O   ILE   169      12.330   6.854  77.260  1.00                 O  
ATOM   1325  CB  ILE   169      14.099   6.332  74.891  1.00                 C  
ATOM   1326  CD1 ILE   169      16.314   5.836  73.731  1.00                 C  
ATOM   1327  CG1 ILE   169      15.119   6.759  73.834  1.00                 C  
ATOM   1328  CG2 ILE   169      13.430   5.014  74.534  1.00                 C  
ATOM   1329  N   PRO   170      10.728   6.945  75.711  1.00                 N  
ATOM   1330  CA  PRO   170       9.679   6.543  76.620  1.00                 C  
ATOM   1331  C   PRO   170       9.596   5.043  76.829  1.00                 C  
ATOM   1332  O   PRO   170      10.240   4.307  76.109  1.00                 O  
ATOM   1333  CB  PRO   170       8.399   7.061  75.961  1.00                 C  
ATOM   1334  CD  PRO   170      10.128   7.355  74.332  1.00                 C  
ATOM   1335  CG  PRO   170       8.679   6.992  74.497  1.00                 C  
ATOM   1336  N   PRO   171       8.774   4.592  77.805  1.00                 N  
ATOM   1337  CA  PRO   171       8.534   3.133  77.932  1.00                 C  
ATOM   1338  C   PRO   171       7.997   2.527  76.642  1.00                 C  
ATOM   1339  O   PRO   171       7.264   3.188  75.861  1.00                 O  
ATOM   1340  CB  PRO   171       7.507   3.024  79.061  1.00                 C  
ATOM   1341  CD  PRO   171       8.024   5.351  78.850  1.00                 C  
ATOM   1342  CG  PRO   171       7.681   4.280  79.847  1.00                 C  
ATOM   1343  N   ASP   172       8.365   1.278  76.450  1.00                 N  
ATOM   1344  CA  ASP   172       7.883   0.442  75.383  1.00                 C  
ATOM   1345  C   ASP   172       8.125   1.000  74.002  1.00                 C  
ATOM   1346  O   ASP   172       7.355   0.771  73.088  1.00                 O  
ATOM   1347  CB  ASP   172       6.384   0.181  75.542  1.00                 C  
ATOM   1348  CG  ASP   172       6.060  -0.616  76.790  1.00                 C  
ATOM   1349  OD1 ASP   172       6.922  -1.406  77.231  1.00                 O  
ATOM   1350  OD2 ASP   172       4.945  -0.451  77.328  1.00                 O  
ATOM   1351  N   ALA   173       9.248   1.708  73.839  1.00                 N  
ATOM   1352  CA  ALA   173       9.589   2.349  72.545  1.00                 C  
ATOM   1353  C   ALA   173      10.405   1.422  71.630  1.00                 C  
ATOM   1354  O   ALA   173      11.393   0.821  72.050  1.00                 O  
ATOM   1355  CB  ALA   173      10.362   3.638  72.779  1.00                 C  
ATOM   1356  N   THR   174      10.004   1.355  70.374  1.00                 N  
ATOM   1357  CA  THR   174      10.827   0.733  69.348  1.00                 C  
ATOM   1358  C   THR   174      11.850   1.782  68.908  1.00                 C  
ATOM   1359  O   THR   174      11.526   2.971  68.780  1.00                 O  
ATOM   1360  CB  THR   174       9.975   0.236  68.166  1.00                 C  
ATOM   1361  OG1 THR   174       9.039  -0.747  68.627  1.00                 O  
ATOM   1362  CG2 THR   174      10.858  -0.396  67.101  1.00                 C  
ATOM   1363  N   ILE   175      13.074   1.330  68.704  1.00                 N  
ATOM   1364  CA  ILE   175      14.215   2.191  68.367  1.00                 C  
ATOM   1365  C   ILE   175      14.748   1.839  66.988  1.00                 C  
ATOM   1366  O   ILE   175      14.860   0.661  66.603  1.00                 O  
ATOM   1367  CB  ILE   175      15.335   2.081  69.418  1.00                 C  
ATOM   1368  CD1 ILE   175      15.784   2.244  71.922  1.00                 C  
ATOM   1369  CG1 ILE   175      14.828   2.540  70.787  1.00                 C  
ATOM   1370  CG2 ILE   175      16.560   2.866  68.976  1.00                 C  
ATOM   1371  N   GLU   176      15.179   2.867  66.256  1.00                 N  
ATOM   1372  CA  GLU   176      15.875   2.657  65.002  1.00                 C  
ATOM   1373  C   GLU   176      17.290   3.207  65.120  1.00                 C  
ATOM   1374  O   GLU   176      17.484   4.317  65.610  1.00                 O  
ATOM   1375  CB  GLU   176      15.118   3.322  63.851  1.00                 C  
ATOM   1376  CD  GLU   176      13.024   3.413  62.442  1.00                 C  
ATOM   1377  CG  GLU   176      13.743   2.729  63.588  1.00                 C  
ATOM   1378  OE1 GLU   176      13.608   4.339  61.841  1.00                 O  
ATOM   1379  OE2 GLU   176      11.875   3.023  62.144  1.00                 O  
ATOM   1380  N   ILE   177      18.300   2.386  64.770  1.00                 N  
ATOM   1381  CA  ILE   177      19.687   2.837  64.720  1.00                 C  
ATOM   1382  C   ILE   177      20.255   2.539  63.325  1.00                 C  
ATOM   1383  O   ILE   177      19.954   1.507  62.713  1.00                 O  
ATOM   1384  CB  ILE   177      20.537   2.172  65.818  1.00                 C  
ATOM   1385  CD1 ILE   177      22.715   2.449  67.113  1.00                 C  
ATOM   1386  CG1 ILE   177      21.931   2.799  65.867  1.00                 C  
ATOM   1387  CG2 ILE   177      20.599   0.667  65.605  1.00                 C  
ATOM   1388  N   GLU   178      21.133   3.402  62.862  1.00                 N  
ATOM   1389  CA  GLU   178      22.055   3.069  61.801  1.00                 C  
ATOM   1390  C   GLU   178      23.437   2.987  62.477  1.00                 C  
ATOM   1391  O   GLU   178      23.865   3.910  63.169  1.00                 O  
ATOM   1392  CB  GLU   178      21.991   4.116  60.687  1.00                 C  
ATOM   1393  CD  GLU   178      22.768   4.849  58.399  1.00                 C  
ATOM   1394  CG  GLU   178      22.896   3.819  59.503  1.00                 C  
ATOM   1395  OE1 GLU   178      22.069   5.862  58.609  1.00                 O  
ATOM   1396  OE2 GLU   178      23.368   4.644  57.322  1.00                 O  
ATOM   1397  N   THR   179      24.120   1.877  62.249  1.00                 N  
ATOM   1398  CA  THR   179      25.392   1.596  62.861  1.00                 C  
ATOM   1399  C   THR   179      26.437   1.353  61.793  1.00                 C  
ATOM   1400  O   THR   179      26.203   0.534  60.886  1.00                 O  
ATOM   1401  CB  THR   179      25.309   0.381  63.803  1.00                 C  
ATOM   1402  OG1 THR   179      24.363   0.645  64.846  1.00                 O  
ATOM   1403  CG2 THR   179      26.664   0.103  64.435  1.00                 C  
ATOM   1404  N   GLU   180      27.559   2.056  61.879  1.00                 N  
ATOM   1405  CA  GLU   180      28.692   1.859  60.973  1.00                 C  
ATOM   1406  C   GLU   180      29.852   1.173  61.706  1.00                 C  
ATOM   1407  O   GLU   180      30.300   1.684  62.726  1.00                 O  
ATOM   1408  CB  GLU   180      29.148   3.196  60.386  1.00                 C  
ATOM   1409  CD  GLU   180      30.693   4.420  58.806  1.00                 C  
ATOM   1410  CG  GLU   180      30.295   3.081  59.395  1.00                 C  
ATOM   1411  OE1 GLU   180      29.975   5.413  59.049  1.00                 O  
ATOM   1412  OE2 GLU   180      31.723   4.477  58.102  1.00                 O  
ATOM   1413  N   LEU   181      30.285   0.012  61.230  1.00                 N  
ATOM   1414  CA  LEU   181      31.370  -0.726  61.890  1.00                 C  
ATOM   1415  C   LEU   181      32.692  -0.202  61.374  1.00                 C  
ATOM   1416  O   LEU   181      32.955  -0.264  60.178  1.00                 O  
ATOM   1417  CB  LEU   181      31.227  -2.228  61.638  1.00                 C  
ATOM   1418  CG  LEU   181      32.304  -3.124  62.253  1.00                 C  
ATOM   1419  CD1 LEU   181      32.257  -3.056  63.772  1.00                 C  
ATOM   1420  CD2 LEU   181      32.140  -4.562  61.783  1.00                 C  
ATOM   1421  N   VAL   182      33.484   0.360  62.294  1.00                 N  
ATOM   1422  CA  VAL   182      34.752   1.016  61.964  1.00                 C  
ATOM   1423  C   VAL   182      35.922   0.083  62.122  1.00                 C  
ATOM   1424  O   VAL   182      36.904   0.191  61.389  1.00                 O  
ATOM   1425  CB  VAL   182      34.979   2.271  62.827  1.00                 C  
ATOM   1426  CG1 VAL   182      36.352   2.866  62.550  1.00                 C  
ATOM   1427  CG2 VAL   182      33.888   3.299  62.570  1.00                 C  
ATOM   1428  N   ASP   183      35.843  -0.781  63.122  1.00                 N  
ATOM   1429  CA  ASP   183      36.942  -1.667  63.477  1.00                 C  
ATOM   1430  C   ASP   183      36.458  -2.777  64.412  1.00                 C  
ATOM   1431  O   ASP   183      35.497  -2.604  65.172  1.00                 O  
ATOM   1432  CB  ASP   183      38.077  -0.877  64.131  1.00                 C  
ATOM   1433  CG  ASP   183      39.385  -1.644  64.152  1.00                 C  
ATOM   1434  OD1 ASP   183      39.407  -2.792  63.660  1.00                 O  
ATOM   1435  OD2 ASP   183      40.386  -1.097  64.659  1.00                 O  
ATOM   1436  N   LEU   184      37.137  -3.928  64.336  1.00                 N  
ATOM   1437  CA  LEU   184      36.819  -5.068  65.192  1.00                 C  
ATOM   1438  C   LEU   184      38.082  -5.790  65.738  1.00                 C  
ATOM   1439  O   LEU   184      39.026  -6.078  64.998  1.00                 O  
ATOM   1440  CB  LEU   184      35.953  -6.079  64.438  1.00                 C  
ATOM   1441  CG  LEU   184      35.533  -7.327  65.218  1.00                 C  
ATOM   1442  CD1 LEU   184      34.655  -6.951  66.401  1.00                 C  
ATOM   1443  CD2 LEU   184      34.807  -8.309  64.311  1.00                 C  
TER
