# Supplementary material for: Comparative Single-Cell Transcriptomics Reveals Novel Genes Involved in Bivalve Embryonic Shell Formation and Questions Ontogenetic Homology of Molluscan Shell Types
Source: Front Cell Dev Biol. 2022 Jun 9;10:883755. doi: 10.3389/fcell.2022.883755 (PMC9261976; doi:10.3389/fcell.2022.883755)
Supplement: Supplementary file 1 [file DataSheet1.ZIP › Supplementary_File1/s_f_2/c81d8e1201a659d8.final.pdb]

ATOM      1  N   GLN    49      40.341  60.212  16.138  1.00                 N  
ATOM      2  CA  GLN    49      41.080  61.211  16.909  1.00                 C  
ATOM      3  C   GLN    49      41.496  62.311  15.925  1.00                 C  
ATOM      4  O   GLN    49      41.907  63.401  16.293  1.00                 O  
ATOM      5  CB  GLN    49      42.281  60.569  17.606  1.00                 C  
ATOM      6  CD  GLN    49      43.121  58.954  19.357  1.00                 C  
ATOM      7  CG  GLN    49      41.909  59.599  18.716  1.00                 C  
ATOM      8  OE1 GLN    49      44.150  58.761  18.709  1.00                 O  
ATOM      9  NE2 GLN    49      43.005  58.619  20.637  1.00                 N  
ATOM     10  N   SER    50      41.365  61.961  14.652  1.00                 N  
ATOM     11  CA  SER    50      41.698  62.821  13.530  1.00                 C  
ATOM     12  C   SER    50      42.331  61.994  12.401  1.00                 C  
ATOM     13  O   SER    50      43.184  61.127  12.645  1.00                 O  
ATOM     14  CB  SER    50      42.643  63.939  13.974  1.00                 C  
ATOM     15  OG  SER    50      42.016  64.793  14.916  1.00                 O  
ATOM     16  N   PRO    51      42.404  60.689  12.619  1.00                 N  
ATOM     17  CA  PRO    51      42.941  59.769  11.634  1.00                 C  
ATOM     18  C   PRO    51      44.331  59.333  12.016  1.00                 C  
ATOM     19  O   PRO    51      44.938  58.436  11.425  1.00                 O  
ATOM     20  CB  PRO    51      42.938  60.576  10.334  1.00                 C  
ATOM     21  CD  PRO    51      42.300  62.093  12.072  1.00                 C  
ATOM     22  CG  PRO    51      43.054  61.996  10.775  1.00                 C  
ATOM     23  N   SER    52      44.843  59.993  13.037  1.00                 N  
ATOM     24  CA  SER    52      46.174  59.733  13.602  1.00                 C  
ATOM     25  C   SER    52      46.052  58.750  14.756  1.00                 C  
ATOM     26  O   SER    52      44.955  58.498  15.262  1.00                 O  
ATOM     27  CB  SER    52      46.825  61.039  14.062  1.00                 C  
ATOM     28  OG  SER    52      46.144  61.582  15.180  1.00                 O  
ATOM     29  N   LYS    53      47.141  58.180  15.198  1.00                 N  
ATOM     30  CA  LYS    53      47.273  57.157  16.182  1.00                 C  
ATOM     31  C   LYS    53      48.504  56.998  17.038  1.00                 C  
ATOM     32  O   LYS    53      49.631  57.092  16.545  1.00                 O  
ATOM     33  CB  LYS    53      47.102  55.776  15.546  1.00                 C  
ATOM     34  CD  LYS    53      46.834  53.300  15.855  1.00                 C  
ATOM     35  CE  LYS    53      46.811  52.155  16.855  1.00                 C  
ATOM     36  CG  LYS    53      47.096  54.629  16.543  1.00                 C  
ATOM     37  NZ  LYS    53      46.568  50.844  16.192  1.00                 N  
ATOM     38  N   GLY    54      48.350  56.755  18.331  1.00                 N  
ATOM     39  CA  GLY    54      49.554  56.500  19.158  1.00                 C  
ATOM     40  C   GLY    54      50.135  55.137  18.794  1.00                 C  
ATOM     41  O   GLY    54      50.259  54.849  17.601  1.00                 O  
ATOM     42  N   THR    55      50.573  54.193  19.792  1.00                 N  
ATOM     43  CA  THR    55      50.979  52.935  19.220  1.00                 C  
ATOM     44  C   THR    55      50.626  52.866  17.719  1.00                 C  
ATOM     45  O   THR    55      49.587  53.411  17.364  1.00                 O  
ATOM     46  CB  THR    55      50.329  51.746  19.952  1.00                 C  
ATOM     47  OG1 THR    55      50.725  51.756  21.330  1.00                 O  
ATOM     48  CG2 THR    55      50.771  50.431  19.329  1.00                 C  
ATOM     49  N   PHE    56      51.489  52.225  16.962  1.00                 N  
ATOM     50  CA  PHE    56      51.254  52.022  15.530  1.00                 C  
ATOM     51  C   PHE    56      51.234  50.506  15.350  1.00                 C  
ATOM     52  O   PHE    56      52.186  49.820  15.711  1.00                 O  
ATOM     53  CB  PHE    56      52.338  52.718  14.705  1.00                 C  
ATOM     54  CG  PHE    56      52.352  54.212  14.860  1.00                 C  
ATOM     55  CZ  PHE    56      52.374  56.977  15.140  1.00                 C  
ATOM     56  CD1 PHE    56      53.039  54.808  15.902  1.00                 C  
ATOM     57  CE1 PHE    56      53.052  56.183  16.045  1.00                 C  
ATOM     58  CD2 PHE    56      51.678  55.021  13.962  1.00                 C  
ATOM     59  CE2 PHE    56      51.691  56.396  14.104  1.00                 C  
ATOM     60  N   ASP    57      50.106  50.016  14.845  1.00                 N  
ATOM     61  CA  ASP    57      49.986  48.558  14.667  1.00                 C  
ATOM     62  C   ASP    57      49.964  48.315  13.171  1.00                 C  
ATOM     63  O   ASP    57      49.011  48.791  12.515  1.00                 O  
ATOM     64  CB  ASP    57      48.731  48.034  15.368  1.00                 C  
ATOM     65  CG  ASP    57      48.613  46.524  15.300  1.00                 C  
ATOM     66  OD1 ASP    57      49.393  45.901  14.549  1.00                 O  
ATOM     67  OD2 ASP    57      47.741  45.964  15.997  1.00                 O  
ATOM     68  N   ASP    58      50.980  47.635  12.646  1.00                 N  
ATOM     69  CA  ASP    58      51.104  47.365  11.229  1.00                 C  
ATOM     70  C   ASP    58      50.753  45.887  11.040  1.00                 C  
ATOM     71  O   ASP    58      51.311  45.014  11.703  1.00                 O  
ATOM     72  CB  ASP    58      52.514  47.702  10.741  1.00                 C  
ATOM     73  CG  ASP    58      52.669  47.531   9.242  1.00                 C  
ATOM     74  OD1 ASP    58      51.749  46.970   8.611  1.00                 O  
ATOM     75  OD2 ASP    58      53.709  47.957   8.700  1.00                 O  
ATOM     76  N   TRP    59      49.763  45.636  10.181  1.00                 N  
ATOM     77  CA  TRP    59      49.403  44.248   9.929  1.00                 C  
ATOM     78  C   TRP    59      49.738  43.852   8.492  1.00                 C  
ATOM     79  O   TRP    59      49.698  44.637   7.573  1.00                 O  
ATOM     80  CB  TRP    59      47.916  44.021  10.207  1.00                 C  
ATOM     81  CG  TRP    59      47.544  44.184  11.649  1.00                 C  
ATOM     82  CD1 TRP    59      47.209  45.346  12.283  1.00                 C  
ATOM     83  NE1 TRP    59      46.929  45.101  13.606  1.00                 N  
ATOM     84  CD2 TRP    59      47.469  43.150  12.638  1.00                 C  
ATOM     85  CE2 TRP    59      47.083  43.758  13.847  1.00                 C  
ATOM     86  CH2 TRP    59      47.137  41.687  14.979  1.00                 C  
ATOM     87  CZ2 TRP    59      46.913  43.034  15.026  1.00                 C  
ATOM     88  CE3 TRP    59      47.691  41.770  12.619  1.00                 C  
ATOM     89  CZ3 TRP    59      47.521  41.057  13.791  1.00                 C  
ATOM     90  N   ASP    60      50.053  42.568   8.411  1.00                 N  
ATOM     91  CA  ASP    60      50.269  41.910   7.138  1.00                 C  
ATOM     92  C   ASP    60      48.871  41.347   6.786  1.00                 C  
ATOM     93  O   ASP    60      48.459  40.316   7.298  1.00                 O  
ATOM     94  CB  ASP    60      51.359  40.844   7.264  1.00                 C  
ATOM     95  CG  ASP    60      51.696  40.195   5.936  1.00                 C  
ATOM     96  OD1 ASP    60      50.916  40.369   4.976  1.00                 O  
ATOM     97  OD2 ASP    60      52.739  39.513   5.855  1.00                 O  
ATOM     98  N   ARG    61      48.122  42.116   6.032  1.00                 N  
ATOM     99  CA  ARG    61      46.810  41.909   5.510  1.00                 C  
ATOM    100  C   ARG    61      45.660  42.244   6.487  1.00                 C  
ATOM    101  O   ARG    61      45.755  42.299   7.698  1.00                 O  
ATOM    102  CB  ARG    61      46.637  40.458   5.056  1.00                 C  
ATOM    103  CD  ARG    61      47.020  38.757   3.251  1.00                 C  
ATOM    104  NE  ARG    61      47.888  38.321   2.160  1.00                 N  
ATOM    105  CG  ARG    61      47.466  40.086   3.838  1.00                 C  
ATOM    106  CZ  ARG    61      47.822  38.793   0.919  1.00                 C  
ATOM    107  NH1 ARG    61      48.653  38.338  -0.009  1.00                 N  
ATOM    108  NH2 ARG    61      46.926  39.720   0.609  1.00                 N  
ATOM    109  N   ASP    62      44.510  42.482   5.850  1.00                 N  
ATOM    110  CA  ASP    62      43.248  42.757   6.545  1.00                 C  
ATOM    111  C   ASP    62      42.340  41.571   6.269  1.00                 C  
ATOM    112  O   ASP    62      42.512  40.846   5.264  1.00                 O  
ATOM    113  CB  ASP    62      42.649  44.080   6.064  1.00                 C  
ATOM    114  CG  ASP    62      41.474  44.529   6.910  1.00                 C  
ATOM    115  OD1 ASP    62      41.087  43.782   7.834  1.00                 O  
ATOM    116  OD2 ASP    62      40.939  45.627   6.649  1.00                 O  
ATOM    117  N   LEU    63      41.340  41.796   5.417  1.00                 N  
ATOM    118  CA  LEU    63      40.408  40.751   5.014  1.00                 C  
ATOM    119  C   LEU    63      40.563  40.301   3.563  1.00                 C  
ATOM    120  O   LEU    63      39.816  39.441   3.088  1.00                 O  
ATOM    121  CB  LEU    63      38.964  41.210   5.226  1.00                 C  
ATOM    122  CG  LEU    63      38.561  41.538   6.665  1.00                 C  
ATOM    123  CD1 LEU    63      37.137  42.070   6.717  1.00                 C  
ATOM    124  CD2 LEU    63      38.701  40.312   7.555  1.00                 C  
ATOM    125  N   PHE    64      41.521  40.854   2.818  1.00                 N  
ATOM    126  CA  PHE    64      41.630  40.535   1.388  1.00                 C  
ATOM    127  C   PHE    64      41.904  39.050   1.105  1.00                 C  
ATOM    128  O   PHE    64      41.450  38.487   0.105  1.00                 O  
ATOM    129  CB  PHE    64      42.734  41.369   0.736  1.00                 C  
ATOM    130  CG  PHE    64      42.878  41.136  -0.741  1.00                 C  
ATOM    131  CZ  PHE    64      43.149  40.700  -3.473  1.00                 C  
ATOM    132  CD1 PHE    64      41.997  41.716  -1.637  1.00                 C  
ATOM    133  CE1 PHE    64      42.129  41.501  -2.996  1.00                 C  
ATOM    134  CD2 PHE    64      43.894  40.336  -1.234  1.00                 C  
ATOM    135  CE2 PHE    64      44.026  40.122  -2.593  1.00                 C  
ATOM    136  N   ALA    65      42.652  38.403   1.990  1.00                 N  
ATOM    137  CA  ALA    65      42.941  36.980   1.871  1.00                 C  
ATOM    138  C   ALA    65      41.708  36.060   1.944  1.00                 C  
ATOM    139  O   ALA    65      41.620  35.045   1.248  1.00                 O  
ATOM    140  CB  ALA    65      43.919  36.545   2.952  1.00                 C  
ATOM    141  N   ASN    66      40.738  36.408   2.793  1.00                 N  
ATOM    142  CA  ASN    66      39.510  35.635   2.962  1.00                 C  
ATOM    143  C   ASN    66      38.528  35.802   1.787  1.00                 C  
ATOM    144  O   ASN    66      37.467  35.174   1.746  1.00                 O  
ATOM    145  CB  ASN    66      38.814  36.014   4.271  1.00                 C  
ATOM    146  CG  ASN    66      39.558  35.513   5.493  1.00                 C  
ATOM    147  OD1 ASN    66      40.307  34.539   5.419  1.00                 O  
ATOM    148  ND2 ASN    66      39.353  36.178   6.623  1.00                 N  
ATOM    149  N   PHE    67      38.866  36.649   0.819  1.00                 N  
ATOM    150  CA  PHE    67      37.978  36.912  -0.310  1.00                 C  
ATOM    151  C   PHE    67      38.318  36.037  -1.522  1.00                 C  
ATOM    152  O   PHE    67      39.349  36.187  -2.182  1.00                 O  
ATOM    153  CB  PHE    67      38.040  38.388  -0.708  1.00                 C  
ATOM    154  CG  PHE    67      37.482  39.320   0.330  1.00                 C  
ATOM    155  CZ  PHE    67      36.450  41.049   2.246  1.00                 C  
ATOM    156  CD1 PHE    67      36.867  38.824   1.466  1.00                 C  
ATOM    157  CE1 PHE    67      36.353  39.681   2.421  1.00                 C  
ATOM    158  CD2 PHE    67      37.571  40.691   0.169  1.00                 C  
ATOM    159  CE2 PHE    67      37.057  41.548   1.124  1.00                 C  
ATOM    160  N   GLU    68      37.420  35.108  -1.805  1.00                 N  
ATOM    161  CA  GLU    68      37.567  34.152  -2.900  1.00                 C  
ATOM    162  C   GLU    68      37.138  34.732  -4.246  1.00                 C  
ATOM    163  O   GLU    68      36.789  34.006  -5.180  1.00                 O  
ATOM    164  CB  GLU    68      36.760  32.884  -2.616  1.00                 C  
ATOM    165  CD  GLU    68      38.645  31.545  -1.598  1.00                 C  
ATOM    166  CG  GLU    68      37.245  32.096  -1.410  1.00                 C  
ATOM    167  OE1 GLU    68      39.499  32.269  -2.152  1.00                 O  
ATOM    168  OE2 GLU    68      38.887  30.389  -1.192  1.00                 O  
ATOM    169  N   GLU    69      37.248  36.111  -4.335  1.00                 N  
ATOM    170  CA  GLU    69      36.797  36.681  -5.671  1.00                 C  
ATOM    171  C   GLU    69      37.766  36.268  -6.754  1.00                 C  
ATOM    172  O   GLU    69      37.303  35.922  -7.853  1.00                 O  
ATOM    173  CB  GLU    69      36.685  38.205  -5.593  1.00                 C  
ATOM    174  CD  GLU    69      35.504  40.211  -4.613  1.00                 C  
ATOM    175  CG  GLU    69      35.547  38.699  -4.715  1.00                 C  
ATOM    176  OE1 GLU    69      36.468  40.865  -5.066  1.00                 O  
ATOM    177  OE2 GLU    69      34.507  40.743  -4.081  1.00                 O  
ATOM    178  N   ASN    70      39.058  36.252  -6.380  1.00                 N  
ATOM    179  CA  ASN    70      40.019  35.810  -7.455  1.00                 C  
ATOM    180  C   ASN    70      39.797  34.356  -7.783  1.00                 C  
ATOM    181  O   ASN    70      39.934  33.930  -8.971  1.00                 O  
ATOM    182  CB  ASN    70      41.464  36.064  -7.020  1.00                 C  
ATOM    183  CG  ASN    70      41.831  37.534  -7.048  1.00                 C  
ATOM    184  OD1 ASN    70      41.183  38.333  -7.725  1.00                 O  
ATOM    185  ND2 ASN    70      42.874  37.897  -6.310  1.00                 N  
ATOM    186  N   LEU    71      39.543  33.493  -6.792  1.00                 N  
ATOM    187  CA  LEU    71      39.331  32.091  -7.087  1.00                 C  
ATOM    188  C   LEU    71      38.063  31.931  -7.901  1.00                 C  
ATOM    189  O   LEU    71      37.928  30.994  -8.685  1.00                 O  
ATOM    190  CB  LEU    71      39.257  31.277  -5.794  1.00                 C  
ATOM    191  CG  LEU    71      40.552  31.167  -4.987  1.00                 C  
ATOM    192  CD1 LEU    71      40.301  30.466  -3.660  1.00                 C  
ATOM    193  CD2 LEU    71      41.620  30.431  -5.781  1.00                 C  
ATOM    194  N   PHE    72      37.046  32.787  -7.642  1.00                 N  
ATOM    195  CA  PHE    72      35.832  32.702  -8.509  1.00                 C  
ATOM    196  C   PHE    72      36.326  33.021  -9.941  1.00                 C  
ATOM    197  O   PHE    72      35.872  32.312 -10.883  1.00                 O  
ATOM    198  CB  PHE    72      34.753  33.669  -8.017  1.00                 C  
ATOM    199  CG  PHE    72      33.491  33.634  -8.830  1.00                 C  
ATOM    200  CZ  PHE    72      31.157  33.574 -10.338  1.00                 C  
ATOM    201  CD1 PHE    72      32.565  32.621  -8.653  1.00                 C  
ATOM    202  CE1 PHE    72      31.403  32.589  -9.401  1.00                 C  
ATOM    203  CD2 PHE    72      33.230  34.613  -9.772  1.00                 C  
ATOM    204  CE2 PHE    72      32.068  34.580 -10.520  1.00                 C  
ATOM    205  N   GLY    73      37.152  34.021 -10.093  1.00                 N  
ATOM    206  CA  GLY    73      37.643  34.364 -11.464  1.00                 C  
ATOM    207  C   GLY    73      38.463  33.205 -12.029  1.00                 C  
ATOM    208  O   GLY    73      38.644  33.132 -13.301  1.00                 O  
ATOM    209  N   MET    74      39.004  32.356 -11.199  1.00                 N  
ATOM    210  CA  MET    74      39.789  31.214 -11.643  1.00                 C  
ATOM    211  C   MET    74      38.950  29.981 -11.809  1.00                 C  
ATOM    212  O   MET    74      39.481  28.867 -12.141  1.00                 O  
ATOM    213  CB  MET    74      40.926  30.930 -10.659  1.00                 C  
ATOM    214  SD  MET    74      42.691  32.512 -12.094  1.00                 S  
ATOM    215  CE  MET    74      43.697  31.063 -12.404  1.00                 C  
ATOM    216  CG  MET    74      41.927  32.066 -10.523  1.00                 C  
ATOM    217  N   GLY    75      37.622  30.071 -11.707  1.00                 N  
ATOM    218  CA  GLY    75      36.748  28.924 -11.837  1.00                 C  
ATOM    219  C   GLY    75      36.735  27.925 -10.719  1.00                 C  
ATOM    220  O   GLY    75      36.161  26.825 -10.811  1.00                 O  
ATOM    221  N   ASP    76      37.305  28.266  -9.541  1.00                 N  
ATOM    222  CA  ASP    76      37.434  27.393  -8.390  1.00                 C  
ATOM    223  C   ASP    76      36.695  27.833  -7.122  1.00                 C  
ATOM    224  O   ASP    76      36.996  27.288  -6.035  1.00                 O  
ATOM    225  CB  ASP    76      38.907  27.211  -8.018  1.00                 C  
ATOM    226  CG  ASP    76      39.690  26.471  -9.084  1.00                 C  
ATOM    227  OD1 ASP    76      39.139  25.515  -9.670  1.00                 O  
ATOM    228  OD2 ASP    76      40.854  26.847  -9.335  1.00                 O  
ATOM    229  N   MET    77      35.799  28.789  -7.302  1.00                 N  
ATOM    230  CA  MET    77      34.902  29.133  -6.146  1.00                 C  
ATOM    231  C   MET    77      33.562  29.564  -6.673  1.00                 C  
ATOM    232  O   MET    77      33.480  30.253  -7.747  1.00                 O  
ATOM    233  CB  MET    77      35.534  30.228  -5.285  1.00                 C  
ATOM    234  SD  MET    77      34.674  29.216  -2.853  1.00                 S  
ATOM    235  CE  MET    77      36.373  29.183  -2.285  1.00                 C  
ATOM    236  CG  MET    77      34.737  30.574  -4.037  1.00                 C  
ATOM    237  N   SER    78      32.463  29.147  -6.023  1.00                 N  
ATOM    238  CA  SER    78      31.151  29.628  -6.527  1.00                 C  
ATOM    239  C   SER    78      30.939  31.062  -6.094  1.00                 C  
ATOM    240  O   SER    78      31.475  31.498  -5.045  1.00                 O  
ATOM    241  CB  SER    78      30.020  28.730  -6.020  1.00                 C  
ATOM    242  OG  SER    78      29.882  28.830  -4.613  1.00                 O  
ATOM    243  N   GLU    79      30.230  31.890  -6.837  1.00                 N  
ATOM    244  CA  GLU    79      29.980  33.260  -6.469  1.00                 C  
ATOM    245  C   GLU    79      29.106  33.303  -5.200  1.00                 C  
ATOM    246  O   GLU    79      29.240  34.246  -4.441  1.00                 O  
ATOM    247  CB  GLU    79      29.307  34.010  -7.621  1.00                 C  
ATOM    248  CD  GLU    79      30.359  36.263  -7.177  1.00                 C  
ATOM    249  CG  GLU    79      29.069  35.486  -7.345  1.00                 C  
ATOM    250  OE1 GLU    79      31.408  35.785  -7.659  1.00                 O  
ATOM    251  OE2 GLU    79      30.322  37.351  -6.564  1.00                 O  
ATOM    252  N   ASN    80      28.274  32.295  -5.015  1.00                 N  
ATOM    253  CA  ASN    80      27.430  32.275  -3.789  1.00                 C  
ATOM    254  C   ASN    80      28.345  32.140  -2.571  1.00                 C  
ATOM    255  O   ASN    80      28.091  32.772  -1.503  1.00                 O  
ATOM    256  CB  ASN    80      26.403  31.143  -3.864  1.00                 C  
ATOM    257  CG  ASN    80      25.283  31.436  -4.842  1.00                 C  
ATOM    258  OD1 ASN    80      25.049  32.588  -5.206  1.00                 O  
ATOM    259  ND2 ASN    80      24.586  30.390  -5.272  1.00                 N  
ATOM    260  N   LEU    81      29.428  31.357  -2.637  1.00                 N  
ATOM    261  CA  LEU    81      30.365  31.230  -1.530  1.00                 C  
ATOM    262  C   LEU    81      31.136  32.531  -1.295  1.00                 C  
ATOM    263  O   LEU    81      31.322  32.906  -0.132  1.00                 O  
ATOM    264  CB  LEU    81      31.345  30.084  -1.787  1.00                 C  
ATOM    265  CG  LEU    81      30.758  28.671  -1.766  1.00                 C  
ATOM    266  CD1 LEU    81      31.796  27.651  -2.205  1.00                 C  
ATOM    267  CD2 LEU    81      30.231  28.328  -0.381  1.00                 C  
ATOM    268  N   VAL    82      31.484  33.233  -2.366  1.00                 N  
ATOM    269  CA  VAL    82      32.172  34.516  -2.180  1.00                 C  
ATOM    270  C   VAL    82      31.242  35.502  -1.437  1.00                 C  
ATOM    271  O   VAL    82      31.720  36.209  -0.550  1.00                 O  
ATOM    272  CB  VAL    82      32.628  35.112  -3.525  1.00                 C  
ATOM    273  CG1 VAL    82      33.146  36.529  -3.331  1.00                 C  
ATOM    274  CG2 VAL    82      33.695  34.234  -4.162  1.00                 C  
ATOM    275  N   ASP    83      29.953  35.518  -1.736  1.00                 N  
ATOM    276  CA  ASP    83      29.039  36.427  -1.068  1.00                 C  
ATOM    277  C   ASP    83      28.741  35.964   0.378  1.00                 C  
ATOM    278  O   ASP    83      28.415  36.784   1.250  1.00                 O  
ATOM    279  CB  ASP    83      27.734  36.550  -1.857  1.00                 C  
ATOM    280  CG  ASP    83      27.908  37.308  -3.158  1.00                 C  
ATOM    281  OD1 ASP    83      28.949  37.979  -3.319  1.00                 O  
ATOM    282  OD2 ASP    83      27.004  37.231  -4.016  1.00                 O  
ATOM    283  N   GLU    84      28.895  34.678   0.666  1.00                 N  
ATOM    284  CA  GLU    84      28.750  34.199   2.046  1.00                 C  
ATOM    285  C   GLU    84      29.897  34.752   2.896  1.00                 C  
ATOM    286  O   GLU    84      29.766  35.211   4.036  1.00                 O  
ATOM    287  CB  GLU    84      28.726  32.670   2.083  1.00                 C  
ATOM    288  CD  GLU    84      27.516  30.538   1.473  1.00                 C  
ATOM    289  CG  GLU    84      27.477  32.054   1.473  1.00                 C  
ATOM    290  OE1 GLU    84      28.589  29.971   1.768  1.00                 O  
ATOM    291  OE2 GLU    84      26.473  29.917   1.177  1.00                 O  
ATOM    292  N   LEU    85      31.091  34.735   2.310  1.00                 N  
ATOM    293  CA  LEU    85      32.246  35.275   3.051  1.00                 C  
ATOM    294  C   LEU    85      32.087  36.789   3.169  1.00                 C  
ATOM    295  O   LEU    85      32.351  37.377   4.206  1.00                 O  
ATOM    296  CB  LEU    85      33.554  34.905   2.349  1.00                 C  
ATOM    297  CG  LEU    85      33.933  33.422   2.360  1.00                 C  
ATOM    298  CD1 LEU    85      35.152  33.173   1.486  1.00                 C  
ATOM    299  CD2 LEU    85      34.195  32.945   3.781  1.00                 C  
ATOM    300  N   LEU    86      31.563  37.435   2.126  1.00                 N  
ATOM    301  CA  LEU    86      31.360  38.883   2.185  1.00                 C  
ATOM    302  C   LEU    86      30.380  39.222   3.332  1.00                 C  
ATOM    303  O   LEU    86      30.584  40.168   4.064  1.00                 O  
ATOM    304  CB  LEU    86      30.835  39.406   0.846  1.00                 C  
ATOM    305  CG  LEU    86      31.780  39.274  -0.350  1.00                 C  
ATOM    306  CD1 LEU    86      31.086  39.704  -1.633  1.00                 C  
ATOM    307  CD2 LEU    86      33.043  40.093  -0.131  1.00                 C  
ATOM    308  N   LYS    87      30.620  38.611   4.484  1.00                 N  
ATOM    309  CA  LYS    87      29.773  38.807   5.653  1.00                 C  
ATOM    310  C   LYS    87      30.045  40.117   6.391  1.00                 C  
ATOM    311  O   LYS    87      29.147  40.714   6.990  1.00                 O  
ATOM    312  CB  LYS    87      29.938  37.646   6.635  1.00                 C  
ATOM    313  CD  LYS    87      29.154  36.484   8.717  1.00                 C  
ATOM    314  CE  LYS    87      28.249  36.568   9.936  1.00                 C  
ATOM    315  CG  LYS    87      29.032  37.729   7.853  1.00                 C  
ATOM    316  NZ  LYS    87      28.358  35.356  10.793  1.00                 N  
ATOM    317  N   SER    88      31.293  40.589   6.361  1.00                 N  
ATOM    318  CA  SER    88      31.636  41.817   7.071  1.00                 C  
ATOM    319  C   SER    88      33.031  42.346   6.764  1.00                 C  
ATOM    320  O   SER    88      33.932  41.624   6.331  1.00                 O  
ATOM    321  CB  SER    88      31.519  41.612   8.583  1.00                 C  
ATOM    322  OG  SER    88      32.500  40.704   9.052  1.00                 O  
ATOM    323  N   PRO    89      33.206  43.644   6.999  1.00                 N  
ATOM    324  CA  PRO    89      34.491  44.306   6.795  1.00                 C  
ATOM    325  C   PRO    89      34.972  45.055   8.058  1.00                 C  
ATOM    326  O   PRO    89      34.197  45.678   8.789  1.00                 O  
ATOM    327  CB  PRO    89      34.227  45.282   5.646  1.00                 C  
ATOM    328  CD  PRO    89      32.104  44.354   6.247  1.00                 C  
ATOM    329  CG  PRO    89      32.775  45.607   5.759  1.00                 C  
ATOM    330  N   LYS    90      36.284  44.983   8.306  1.00                 N  
ATOM    331  CA  LYS    90      36.922  45.636   9.455  1.00                 C  
ATOM    332  C   LYS    90      38.376  46.016   9.163  1.00                 C  
ATOM    333  O   LYS    90      39.110  45.307   8.468  1.00                 O  
ATOM    334  CB  LYS    90      36.865  44.729  10.686  1.00                 C  
ATOM    335  CD  LYS    90      37.219  44.456  13.156  1.00                 C  
ATOM    336  CE  LYS    90      37.724  45.110  14.431  1.00                 C  
ATOM    337  CG  LYS    90      37.386  45.377  11.959  1.00                 C  
ATOM    338  NZ  LYS    90      37.578  44.214  15.611  1.00                 N  
ATOM    339  N   GLY    91      38.801  47.156   9.702  1.00                 N  
ATOM    340  CA  GLY    91      40.183  47.579   9.522  1.00                 C  
ATOM    341  C   GLY    91      40.497  49.025   9.850  1.00                 C  
ATOM    342  O   GLY    91      39.633  49.828  10.212  1.00                 O  
ATOM    343  N   LYS    92      41.779  49.358   9.717  1.00                 N  
ATOM    344  CA  LYS    92      42.291  50.700   9.979  1.00                 C  
ATOM    345  C   LYS    92      43.245  51.030   8.825  1.00                 C  
ATOM    346  O   LYS    92      44.334  50.463   8.711  1.00                 O  
ATOM    347  CB  LYS    92      42.979  50.754  11.345  1.00                 C  
ATOM    348  CD  LYS    92      42.785  50.611  13.843  1.00                 C  
ATOM    349  CE  LYS    92      41.860  50.332  15.016  1.00                 C  
ATOM    350  CG  LYS    92      42.048  50.496  12.519  1.00                 C  
ATOM    351  NZ  LYS    92      42.567  50.447  16.321  1.00                 N  
ATOM    352  N   ALA    93      42.838  51.870   7.879  1.00                 N  
ATOM    353  CA  ALA    93      43.708  52.324   6.811  1.00                 C  
ATOM    354  C   ALA    93      44.276  51.130   6.079  1.00                 C  
ATOM    355  O   ALA    93      44.932  50.278   6.723  1.00                 O  
ATOM    356  CB  ALA    93      44.819  53.200   7.369  1.00                 C  
ATOM    357  N   LEU    94      43.996  51.027   4.777  1.00                 N  
ATOM    358  CA  LEU    94      44.488  49.862   4.040  1.00                 C  
ATOM    359  C   LEU    94      45.416  50.247   2.903  1.00                 C  
ATOM    360  O   LEU    94      45.082  51.032   2.018  1.00                 O  
ATOM    361  CB  LEU    94      43.319  49.045   3.487  1.00                 C  
ATOM    362  CG  LEU    94      43.685  47.826   2.638  1.00                 C  
ATOM    363  CD1 LEU    94      44.427  46.793   3.473  1.00                 C  
ATOM    364  CD2 LEU    94      42.441  47.210   2.017  1.00                 C  
ATOM    365  N   LEU    95      46.662  49.711   2.898  1.00                 N  
ATOM    366  CA  LEU    95      47.637  50.000   1.863  1.00                 C  
ATOM    367  C   LEU    95      47.656  48.955   0.753  1.00                 C  
ATOM    368  O   LEU    95      47.827  47.755   0.974  1.00                 O  
ATOM    369  CB  LEU    95      49.039  50.115   2.465  1.00                 C  
ATOM    370  CG  LEU    95      50.181  50.372   1.479  1.00                 C  
ATOM    371  CD1 LEU    95      50.015  51.725   0.806  1.00                 C  
ATOM    372  CD2 LEU    95      51.527  50.292   2.183  1.00                 C  
ATOM    373  N   GLU    96      47.373  49.400  -0.471  1.00                 N  
ATOM    374  CA  GLU    96      47.328  48.477  -1.613  1.00                 C  
ATOM    375  C   GLU    96      48.539  48.819  -2.504  1.00                 C  
ATOM    376  O   GLU    96      49.073  49.890  -2.297  1.00                 O  
ATOM    377  CB  GLU    96      45.998  48.610  -2.358  1.00                 C  
ATOM    378  CD  GLU    96      43.487  48.343  -2.309  1.00                 C  
ATOM    379  CG  GLU    96      44.783  48.215  -1.534  1.00                 C  
ATOM    380  OE1 GLU    96      43.526  48.840  -3.454  1.00                 O  
ATOM    381  OE2 GLU    96      42.431  47.947  -1.771  1.00                 O  
ATOM    382  N   MET    97      48.947  47.895  -3.325  1.00                 N  
ATOM    383  CA  MET    97      50.147  48.227  -4.126  1.00                 C  
ATOM    384  C   MET    97      49.876  48.521  -5.557  1.00                 C  
ATOM    385  O   MET    97      48.908  48.222  -6.240  1.00                 O  
ATOM    386  CB  MET    97      51.168  47.089  -4.059  1.00                 C  
ATOM    387  SD  MET    97      52.468  48.060  -1.813  1.00                 S  
ATOM    388  CE  MET    97      54.023  48.055  -2.702  1.00                 C  
ATOM    389  CG  MET    97      51.595  46.721  -2.647  1.00                 C  
ATOM    390  N   LYS    98      50.951  49.142  -6.139  1.00                 N  
ATOM    391  CA  LYS    98      50.968  49.472  -7.560  1.00                 C  
ATOM    392  C   LYS    98      52.337  48.902  -8.064  1.00                 C  
ATOM    393  O   LYS    98      53.329  49.113  -7.385  1.00                 O  
ATOM    394  CB  LYS    98      50.815  50.981  -7.762  1.00                 C  
ATOM    395  CD  LYS    98      50.558  52.911  -9.345  1.00                 C  
ATOM    396  CE  LYS    98      50.532  53.344 -10.802  1.00                 C  
ATOM    397  CG  LYS    98      50.767  51.411  -9.219  1.00                 C  
ATOM    398  NZ  LYS    98      50.380  54.819 -10.940  1.00                 N  
ATOM    399  N   GLN    99      52.294  48.170  -9.108  1.00                 N  
ATOM    400  CA  GLN    99      53.520  47.582  -9.696  1.00                 C  
ATOM    401  C   GLN    99      53.192  47.089 -11.070  1.00                 C  
ATOM    402  O   GLN    99      52.195  46.400 -11.303  1.00                 O  
ATOM    403  CB  GLN    99      54.054  46.457  -8.807  1.00                 C  
ATOM    404  CD  GLN    99      55.896  44.791  -8.348  1.00                 C  
ATOM    405  CG  GLN    99      55.367  45.859  -9.285  1.00                 C  
ATOM    406  OE1 GLN    99      55.134  44.168  -7.609  1.00                 O  
ATOM    407  NE2 GLN    99      57.206  44.576  -8.377  1.00                 N  
ATOM    408  N   SER   100      54.015  47.406 -12.103  1.00                 N  
ATOM    409  CA  SER   100      53.762  46.917 -13.423  1.00                 C  
ATOM    410  C   SER   100      53.746  45.404 -13.478  1.00                 C  
ATOM    411  O   SER   100      54.519  44.804 -12.691  1.00                 O  
ATOM    412  CB  SER   100      54.808  47.453 -14.403  1.00                 C  
ATOM    413  OG  SER   100      56.092  46.925 -14.118  1.00                 O  
ATOM    414  N   PRO   101      52.967  44.772 -14.317  1.00                 N  
ATOM    415  CA  PRO   101      52.866  43.329 -14.365  1.00                 C  
ATOM    416  C   PRO   101      54.139  42.537 -14.571  1.00                 C  
ATOM    417  O   PRO   101      54.315  41.495 -13.939  1.00                 O  
ATOM    418  CB  PRO   101      51.932  43.062 -15.547  1.00                 C  
ATOM    419  CD  PRO   101      51.953  45.443 -15.297  1.00                 C  
ATOM    420  CG  PRO   101      51.064  44.274 -15.618  1.00                 C  
ATOM    421  N   GLY   102      54.985  42.959 -15.518  1.00                 N  
ATOM    422  CA  GLY   102      56.210  42.163 -15.740  1.00                 C  
ATOM    423  C   GLY   102      57.068  42.186 -14.504  1.00                 C  
ATOM    424  O   GLY   102      57.556  41.125 -14.090  1.00                 O  
ATOM    425  N   GLN   103      57.273  43.355 -13.879  1.00                 N  
ATOM    426  CA  GLN   103      58.052  43.442 -12.655  1.00                 C  
ATOM    427  C   GLN   103      57.399  42.557 -11.555  1.00                 C  
ATOM    428  O   GLN   103      58.122  41.939 -10.758  1.00                 O  
ATOM    429  CB  GLN   103      58.161  44.896 -12.191  1.00                 C  
ATOM    430  CD  GLN   103      59.028  47.222 -12.655  1.00                 C  
ATOM    431  CG  GLN   103      59.036  45.766 -13.078  1.00                 C  
ATOM    432  OE1 GLN   103      58.045  47.711 -12.098  1.00                 O  
ATOM    433  NE2 GLN   103      60.125  47.921 -12.921  1.00                 N  
ATOM    434  N   ALA   104      56.073  42.593 -11.539  1.00                 N  
ATOM    435  CA  ALA   104      55.367  41.795 -10.508  1.00                 C  
ATOM    436  C   ALA   104      55.628  40.309 -10.726  1.00                 C  
ATOM    437  O   ALA   104      55.823  39.570  -9.768  1.00                 O  
ATOM    438  CB  ALA   104      53.875  42.089 -10.540  1.00                 C  
ATOM    439  N   VAL   105      55.651  39.860 -11.992  1.00                 N  
ATOM    440  CA  VAL   105      55.945  38.442 -12.268  1.00                 C  
ATOM    441  C   VAL   105      57.351  38.119 -11.754  1.00                 C  
ATOM    442  O   VAL   105      57.601  37.087 -11.158  1.00                 O  
ATOM    443  CB  VAL   105      55.819  38.121 -13.769  1.00                 C  
ATOM    444  CG1 VAL   105      56.333  36.719 -14.059  1.00                 C  
ATOM    445  CG2 VAL   105      54.375  38.268 -14.225  1.00                 C  
ATOM    446  N   ARG   106      58.342  39.001 -12.033  1.00                 N  
ATOM    447  CA  ARG   106      59.691  38.788 -11.557  1.00                 C  
ATOM    448  C   ARG   106      59.740  38.627 -10.036  1.00                 C  
ATOM    449  O   ARG   106      60.355  37.692  -9.509  1.00                 O  
ATOM    450  CB  ARG   106      60.598  39.945 -11.982  1.00                 C  
ATOM    451  CD  ARG   106      62.865  41.018 -11.907  1.00                 C  
ATOM    452  NE  ARG   106      62.403  42.208 -11.196  1.00                 N  
ATOM    453  CG  ARG   106      62.047  39.788 -11.550  1.00                 C  
ATOM    454  CZ  ARG   106      62.679  42.472  -9.923  1.00                 C  
ATOM    455  NH1 ARG   106      62.216  43.580  -9.360  1.00                 N  
ATOM    456  NH2 ARG   106      63.417  41.628  -9.215  1.00                 N  
ATOM    457  N   ARG   107      59.097  39.546  -9.317  1.00                 N  
ATOM    458  CA  ARG   107      59.053  39.483  -7.860  1.00                 C  
ATOM    459  C   ARG   107      58.258  38.282  -7.344  1.00                 C  
ATOM    460  O   ARG   107      58.667  37.652  -6.356  1.00                 O  
ATOM    461  CB  ARG   107      58.453  40.768  -7.286  1.00                 C  
ATOM    462  CD  ARG   107      57.874  42.141  -5.266  1.00                 C  
ATOM    463  NE  ARG   107      56.471  42.315  -5.634  1.00                 N  
ATOM    464  CG  ARG   107      58.434  40.820  -5.767  1.00                 C  
ATOM    465  CZ  ARG   107      55.453  41.770  -4.976  1.00                 C  
ATOM    466  NH1 ARG   107      54.209  41.984  -5.384  1.00                 N  
ATOM    467  NH2 ARG   107      55.681  41.014  -3.911  1.00                 N  
ATOM    468  N   LEU   108      57.228  37.921  -8.041  1.00                 N  
ATOM    469  CA  LEU   108      56.402  36.755  -7.674  1.00                 C  
ATOM    470  C   LEU   108      57.240  35.485  -7.678  1.00                 C  
ATOM    471  O   LEU   108      57.138  34.632  -6.802  1.00                 O  
ATOM    472  CB  LEU   108      55.217  36.615  -8.632  1.00                 C  
ATOM    473  CG  LEU   108      54.260  35.452  -8.361  1.00                 C  
ATOM    474  CD1 LEU   108      53.633  35.582  -6.981  1.00                 C  
ATOM    475  CD2 LEU   108      53.179  35.385  -9.429  1.00                 C  
ATOM    476  N   ARG   109      58.115  35.377  -8.689  1.00                 N  
ATOM    477  CA  ARG   109      58.978  34.194  -8.822  1.00                 C  
ATOM    478  C   ARG   109      59.926  34.037  -7.657  1.00                 C  
ATOM    479  O   ARG   109      60.212  32.906  -7.215  1.00                 O  
ATOM    480  CB  ARG   109      59.781  34.260 -10.123  1.00                 C  
ATOM    481  CD  ARG   109      59.789  34.263 -12.633  1.00                 C  
ATOM    482  NE  ARG   109      60.690  33.122 -12.776  1.00                 N  
ATOM    483  CG  ARG   109      58.933  34.159 -11.381  1.00                 C  
ATOM    484  CZ  ARG   109      61.680  33.059 -13.660  1.00                 C  
ATOM    485  NH1 ARG   109      62.449  31.980 -13.718  1.00                 N  
ATOM    486  NH2 ARG   109      61.899  34.075 -14.484  1.00                 N  
TER
