# Supplementary material for: Comparative Single-Cell Transcriptomics Reveals Novel Genes Involved in Bivalve Embryonic Shell Formation and Questions Ontogenetic Homology of Molluscan Shell Types
Source: Front Cell Dev Biol. 2022 Jun 9;10:883755. doi: 10.3389/fcell.2022.883755 (PMC9261976; doi:10.3389/fcell.2022.883755)
Supplement: Supplementary file 1 [file DataSheet1.ZIP › Supplementary_File1/s_f_2/ccff1484f33fcd89.final.pdb]

ATOM      1  N   ILE    33       2.528  56.305  -4.183  1.00                 N  
ATOM      2  CA  ILE    33       1.126  56.660  -4.341  1.00                 C  
ATOM      3  C   ILE    33       0.763  56.808  -5.808  1.00                 C  
ATOM      4  O   ILE    33      -0.387  56.554  -6.187  1.00                 O  
ATOM      5  CB  ILE    33       0.783  57.956  -3.583  1.00                 C  
ATOM      6  CD1 ILE    33      -1.433  57.060  -2.698  1.00                 C  
ATOM      7  CG1 ILE    33      -0.734  58.138  -3.497  1.00                 C  
ATOM      8  CG2 ILE    33       1.461  59.151  -4.237  1.00                 C  
ATOM      9  N   SER    34       1.729  57.171  -6.652  1.00                 N  
ATOM     10  CA  SER    34       1.414  57.351  -8.063  1.00                 C  
ATOM     11  C   SER    34       1.308  56.015  -8.795  1.00                 C  
ATOM     12  O   SER    34       0.423  55.841  -9.639  1.00                 O  
ATOM     13  CB  SER    34       2.469  58.228  -8.740  1.00                 C  
ATOM     14  OG  SER    34       2.443  59.548  -8.224  1.00                 O  
ATOM     15  N   CYS    35       2.165  55.047  -8.462  1.00                 N  
ATOM     16  CA  CYS    35       2.192  53.797  -9.211  1.00                 C  
ATOM     17  C   CYS    35       1.287  52.721  -8.617  1.00                 C  
ATOM     18  O   CYS    35       0.730  51.916  -9.372  1.00                 O  
ATOM     19  CB  CYS    35       3.620  53.254  -9.296  1.00                 C  
ATOM     20  SG  CYS    35       4.750  54.274 -10.271  1.00                 S  
ATOM     21  N   LEU    36       1.070  52.712  -7.269  1.00                 N  
ATOM     22  CA  LEU    36       0.314  51.626  -6.632  1.00                 C  
ATOM     23  C   LEU    36      -1.104  52.066  -6.302  1.00                 C  
ATOM     24  O   LEU    36      -1.289  53.105  -5.654  1.00                 O  
ATOM     25  CB  LEU    36       1.025  51.150  -5.364  1.00                 C  
ATOM     26  CG  LEU    36       2.442  50.602  -5.546  1.00                 C  
ATOM     27  CD1 LEU    36       3.058  50.246  -4.201  1.00                 C  
ATOM     28  CD2 LEU    36       2.435  49.389  -6.463  1.00                 C  
ATOM     29  N   PHE    37      -2.131  51.326  -6.713  1.00                 N  
ATOM     30  CA  PHE    37      -3.500  51.689  -6.332  1.00                 C  
ATOM     31  C   PHE    37      -3.855  51.196  -4.931  1.00                 C  
ATOM     32  O   PHE    37      -3.217  50.301  -4.374  1.00                 O  
ATOM     33  CB  PHE    37      -4.504  51.129  -7.342  1.00                 C  
ATOM     34  CG  PHE    37      -4.451  51.800  -8.685  1.00                 C  
ATOM     35  CZ  PHE    37      -4.357  53.046 -11.167  1.00                 C  
ATOM     36  CD1 PHE    37      -3.727  51.243  -9.725  1.00                 C  
ATOM     37  CE1 PHE    37      -3.678  51.860 -10.960  1.00                 C  
ATOM     38  CD2 PHE    37      -5.124  52.988  -8.908  1.00                 C  
ATOM     39  CE2 PHE    37      -5.075  53.605 -10.144  1.00                 C  
ATOM     40  N   PRO    38      -4.910  51.808  -4.374  1.00                 N  
ATOM     41  CA  PRO    38      -5.354  51.527  -3.010  1.00                 C  
ATOM     42  C   PRO    38      -5.382  50.032  -2.691  1.00                 C  
ATOM     43  O   PRO    38      -4.870  49.596  -1.653  1.00                 O  
ATOM     44  CB  PRO    38      -6.763  52.121  -2.950  1.00                 C  
ATOM     45  CD  PRO    38      -5.912  52.805  -5.080  1.00                 C  
ATOM     46  CG  PRO    38      -6.726  53.267  -3.904  1.00                 C  
ATOM     47  N   GLU    39      -5.991  49.237  -3.578  1.00                 N  
ATOM     48  CA  GLU    39      -6.063  47.792  -3.390  1.00                 C  
ATOM     49  C   GLU    39      -4.692  47.211  -3.063  1.00                 C  
ATOM     50  O   GLU    39      -4.547  46.418  -2.126  1.00                 O  
ATOM     51  CB  GLU    39      -6.635  47.117  -4.638  1.00                 C  
ATOM     52  CD  GLU    39      -7.829  45.214  -3.485  1.00                 C  
ATOM     53  CG  GLU    39      -6.789  45.610  -4.514  1.00                 C  
ATOM     54  OE1 GLU    39      -8.685  46.059  -3.149  1.00                 O  
ATOM     55  OE2 GLU    39      -7.789  44.057  -3.014  1.00                 O  
ATOM     56  N   ILE    40      -3.657  47.646  -3.780  1.00                 N  
ATOM     57  CA  ILE    40      -2.323  47.129  -3.509  1.00                 C  
ATOM     58  C   ILE    40      -1.707  47.780  -2.272  1.00                 C  
ATOM     59  O   ILE    40      -1.018  47.102  -1.496  1.00                 O  
ATOM     60  CB  ILE    40      -1.386  47.325  -4.715  1.00                 C  
ATOM     61  CD1 ILE    40      -1.150  46.792  -7.197  1.00                 C  
ATOM     62  CG1 ILE    40      -1.847  46.466  -5.894  1.00                 C  
ATOM     63  CG2 ILE    40       0.054  47.027  -4.325  1.00                 C  
ATOM     64  N   LEU    41      -1.964  49.076  -2.045  1.00                 N  
ATOM     65  CA  LEU    41      -1.438  49.728  -0.842  1.00                 C  
ATOM     66  C   LEU    41      -1.965  49.063   0.421  1.00                 C  
ATOM     67  O   LEU    41      -1.219  48.869   1.387  1.00                 O  
ATOM     68  CB  LEU    41      -1.796  51.216  -0.839  1.00                 C  
ATOM     69  CG  LEU    41      -1.095  52.084  -1.885  1.00                 C  
ATOM     70  CD1 LEU    41      -1.672  53.491  -1.891  1.00                 C  
ATOM     71  CD2 LEU    41       0.404  52.128  -1.630  1.00                 C  
ATOM     72  N   THR    42      -3.245  48.700   0.428  1.00                 N  
ATOM     73  CA  THR    42      -3.815  47.987   1.568  1.00                 C  
ATOM     74  C   THR    42      -3.164  46.623   1.751  1.00                 C  
ATOM     75  O   THR    42      -3.000  46.156   2.882  1.00                 O  
ATOM     76  CB  THR    42      -5.337  47.807   1.417  1.00                 C  
ATOM     77  OG1 THR    42      -5.618  47.074   0.218  1.00                 O  
ATOM     78  CG2 THR    42      -6.028  49.159   1.334  1.00                 C  
ATOM     79  N   ILE    43      -2.786  45.967   0.653  1.00                 N  
ATOM     80  CA  ILE    43      -2.081  44.694   0.767  1.00                 C  
ATOM     81  C   ILE    43      -0.749  44.871   1.486  1.00                 C  
ATOM     82  O   ILE    43      -0.384  44.051   2.336  1.00                 O  
ATOM     83  CB  ILE    43      -1.851  44.051  -0.613  1.00                 C  
ATOM     84  CD1 ILE    43      -3.087  43.224  -2.683  1.00                 C  
ATOM     85  CG1 ILE    43      -3.182  43.605  -1.222  1.00                 C  
ATOM     86  CG2 ILE    43      -0.863  42.899  -0.506  1.00                 C  
ATOM     87  N   ILE    44      -0.016  45.947   1.165  1.00                 N  
ATOM     88  CA  ILE    44       1.197  46.296   1.904  1.00                 C  
ATOM     89  C   ILE    44       0.885  46.458   3.383  1.00                 C  
ATOM     90  O   ILE    44       1.560  45.883   4.248  1.00                 O  
ATOM     91  CB  ILE    44       1.845  47.579   1.351  1.00                 C  
ATOM     92  CD1 ILE    44       2.785  48.599  -0.788  1.00                 C  
ATOM     93  CG1 ILE    44       2.400  47.333  -0.054  1.00                 C  
ATOM     94  CG2 ILE    44       2.918  48.087   2.303  1.00                 C  
ATOM     95  N   PHE    45      -0.105  47.304   3.695  1.00                 N  
ATOM     96  CA  PHE    45      -0.379  47.599   5.093  1.00                 C  
ATOM     97  C   PHE    45      -0.883  46.364   5.822  1.00                 C  
ATOM     98  O   PHE    45      -0.680  46.236   7.036  1.00                 O  
ATOM     99  CB  PHE    45      -1.399  48.733   5.211  1.00                 C  
ATOM    100  CG  PHE    45      -0.847  50.084   4.855  1.00                 C  
ATOM    101  CZ  PHE    45       0.167  52.586   4.195  1.00                 C  
ATOM    102  CD1 PHE    45       0.511  50.263   4.658  1.00                 C  
ATOM    103  CE1 PHE    45       1.019  51.506   4.330  1.00                 C  
ATOM    104  CD2 PHE    45      -1.686  51.176   4.716  1.00                 C  
ATOM    105  CE2 PHE    45      -1.178  52.418   4.388  1.00                 C  
ATOM    106  N   THR    46      -1.522  45.442   5.089  1.00                 N  
ATOM    107  CA  THR    46      -2.039  44.214   5.679  1.00                 C  
ATOM    108  C   THR    46      -0.940  43.363   6.305  1.00                 C  
ATOM    109  O   THR    46      -1.248  42.485   7.115  1.00                 O  
ATOM    110  CB  THR    46      -2.791  43.362   4.640  1.00                 C  
ATOM    111  OG1 THR    46      -3.911  44.099   4.133  1.00                 O  
ATOM    112  CG2 THR    46      -3.301  42.077   5.274  1.00                 C  
ATOM    113  N   HIS    47       0.326  43.607   5.967  1.00                 N  
ATOM    114  CA  HIS    47       1.457  42.958   6.617  1.00                 C  
ATOM    115  C   HIS    47       2.033  43.764   7.784  1.00                 C  
ATOM    116  O   HIS    47       3.106  43.409   8.282  1.00                 O  
ATOM    117  CB  HIS    47       2.573  42.687   5.606  1.00                 C  
ATOM    118  CG  HIS    47       2.207  41.685   4.556  1.00                 C  
ATOM    119  ND1 HIS    47       2.049  40.344   4.830  1.00                 N  
ATOM    120  CE1 HIS    47       1.723  39.700   3.695  1.00                 C  
ATOM    121  CD2 HIS    47       1.932  41.731   3.127  1.00                 C  
ATOM    122  NE2 HIS    47       1.651  40.527   2.669  1.00                 N  
ATOM    123  N   LEU    48       1.381  44.840   8.227  1.00                 N  
ATOM    124  CA  LEU    48       1.991  45.738   9.207  1.00                 C  
ATOM    125  C   LEU    48       1.442  45.511  10.613  1.00                 C  
ATOM    126  O   LEU    48       0.237  45.332  10.800  1.00                 O  
ATOM    127  CB  LEU    48       1.776  47.198   8.803  1.00                 C  
ATOM    128  CG  LEU    48       2.350  47.618   7.448  1.00                 C  
ATOM    129  CD1 LEU    48       1.995  49.064   7.139  1.00                 C  
ATOM    130  CD2 LEU    48       3.858  47.426   7.420  1.00                 C  
ATOM    131  N   ASP    49       2.339  45.545  11.603  1.00                 N  
ATOM    132  CA  ASP    49       1.974  45.557  13.020  1.00                 C  
ATOM    133  C   ASP    49       1.014  46.701  13.311  1.00                 C  
ATOM    134  O   ASP    49       0.843  47.603  12.485  1.00                 O  
ATOM    135  CB  ASP    49       3.224  45.672  13.894  1.00                 C  
ATOM    136  CG  ASP    49       4.066  44.412  13.876  1.00                 C  
ATOM    137  OD1 ASP    49       3.574  43.376  13.382  1.00                 O  
ATOM    138  OD2 ASP    49       5.218  44.460  14.356  1.00                 O  
ATOM    139  N   VAL    50       0.420  46.710  14.500  1.00                 N  
ATOM    140  CA  VAL    50      -0.434  47.838  14.850  1.00                 C  
ATOM    141  C   VAL    50       0.391  49.098  15.137  1.00                 C  
ATOM    142  O   VAL    50      -0.059  50.214  14.848  1.00                 O  
ATOM    143  CB  VAL    50      -1.324  47.516  16.065  1.00                 C  
ATOM    144  CG1 VAL    50      -2.070  48.760  16.523  1.00                 C  
ATOM    145  CG2 VAL    50      -2.300  46.399  15.729  1.00                 C  
ATOM    146  N   LYS    51       1.601  48.956  15.679  1.00                 N  
ATOM    147  CA  LYS    51       2.432  50.129  15.947  1.00                 C  
ATOM    148  C   LYS    51       2.811  50.826  14.644  1.00                 C  
ATOM    149  O   LYS    51       2.706  52.053  14.520  1.00                 O  
ATOM    150  CB  LYS    51       3.689  49.729  16.723  1.00                 C  
ATOM    151  CD  LYS    51       5.807  50.433  17.871  1.00                 C  
ATOM    152  CE  LYS    51       6.741  51.591  18.179  1.00                 C  
ATOM    153  CG  LYS    51       4.606  50.893  17.060  1.00                 C  
ATOM    154  NZ  LYS    51       7.923  51.155  18.974  1.00                 N  
ATOM    155  N   ASP    52       3.281  50.053  13.658  1.00                 N  
ATOM    156  CA  ASP    52       3.663  50.638  12.377  1.00                 C  
ATOM    157  C   ASP    52       2.447  51.205  11.655  1.00                 C  
ATOM    158  O   ASP    52       2.525  52.255  11.011  1.00                 O  
ATOM    159  CB  ASP    52       4.361  49.597  11.499  1.00                 C  
ATOM    160  CG  ASP    52       5.748  49.247  12.002  1.00                 C  
ATOM    161  OD1 ASP    52       6.277  49.992  12.854  1.00                 O  
ATOM    162  OD2 ASP    52       6.306  48.228  11.544  1.00                 O  
ATOM    163  N   LYS    53       1.306  50.530  11.769  1.00                 N  
ATOM    164  CA  LYS    53       0.074  51.028  11.168  1.00                 C  
ATOM    165  C   LYS    53      -0.380  52.357  11.768  1.00                 C  
ATOM    166  O   LYS    53      -1.042  53.141  11.081  1.00                 O  
ATOM    167  CB  LYS    53      -1.049  49.999  11.317  1.00                 C  
ATOM    168  CD  LYS    53      -2.013  47.777  10.662  1.00                 C  
ATOM    169  CE  LYS    53      -1.839  46.538   9.798  1.00                 C  
ATOM    170  CG  LYS    53      -0.868  48.755  10.462  1.00                 C  
ATOM    171  NZ  LYS    53      -2.933  45.552  10.013  1.00                 N  
ATOM    172  N   GLY    54      -0.036  52.637  13.025  1.00                 N  
ATOM    173  CA  GLY    54      -0.412  53.909  13.633  1.00                 C  
ATOM    174  C   GLY    54       0.508  55.048  13.193  1.00                 C  
ATOM    175  O   GLY    54       0.096  56.216  13.180  1.00                 O  
ATOM    176  N   ARG    55       1.752  54.725  12.830  1.00                 N  
ATOM    177  CA  ARG    55       2.686  55.743  12.363  1.00                 C  
ATOM    178  C   ARG    55       2.378  56.158  10.927  1.00                 C  
ATOM    179  O   ARG    55       2.486  57.339  10.583  1.00                 O  
ATOM    180  CB  ARG    55       4.126  55.236  12.464  1.00                 C  
ATOM    181  CD  ARG    55       6.580  55.748  12.332  1.00                 C  
ATOM    182  NE  ARG    55       7.601  56.705  11.915  1.00                 N  
ATOM    183  CG  ARG    55       5.174  56.260  12.060  1.00                 C  
ATOM    184  CZ  ARG    55       8.909  56.496  12.021  1.00                 C  
ATOM    185  NH1 ARG    55       9.764  57.424  11.615  1.00                 N  
ATOM    186  NH2 ARG    55       9.359  55.358  12.533  1.00                 N  
ATOM    187  N   ALA    56       1.980  55.198  10.081  1.00                 N  
ATOM    188  CA  ALA    56       1.505  55.527   8.741  1.00                 C  
ATOM    189  C   ALA    56       0.275  56.417   8.784  1.00                 C  
ATOM    190  O   ALA    56       0.069  57.232   7.878  1.00                 O  
ATOM    191  CB  ALA    56       1.196  54.258   7.961  1.00                 C  
ATOM    192  N   CYS    57      -0.553  56.280   9.819  1.00                 N  
ATOM    193  CA  CYS    57      -1.673  57.197   9.987  1.00                 C  
ATOM    194  C   CYS    57      -1.216  58.641  10.146  1.00                 C  
ATOM    195  O   CYS    57      -2.020  59.556   9.943  1.00                 O  
ATOM    196  CB  CYS    57      -2.519  56.793  11.196  1.00                 C  
ATOM    197  SG  CYS    57      -1.665  56.929  12.784  1.00                 S  
ATOM    198  N   GLN    58       0.052  58.862  10.500  1.00                 N  
ATOM    199  CA  GLN    58       0.611  60.197  10.681  1.00                 C  
ATOM    200  C   GLN    58       1.393  60.694   9.461  1.00                 C  
ATOM    201  O   GLN    58       2.101  61.705   9.570  1.00                 O  
ATOM    202  CB  GLN    58       1.526  60.233  11.906  1.00                 C  
ATOM    203  CD  GLN    58      -0.282  60.893  13.542  1.00                 C  
ATOM    204  CG  GLN    58       0.825  59.909  13.215  1.00                 C  
ATOM    205  OE1 GLN    58      -0.068  62.105  13.543  1.00                 O  
ATOM    206  NE2 GLN    58      -1.471  60.372  13.820  1.00                 N  
ATOM    207  N   VAL    59       1.296  60.013   8.317  1.00                 N  
ATOM    208  CA  VAL    59       2.129  60.378   7.165  1.00                 C  
ATOM    209  C   VAL    59       1.457  61.434   6.290  1.00                 C  
ATOM    210  O   VAL    59       2.111  62.382   5.844  1.00                 O  
ATOM    211  CB  VAL    59       2.474  59.148   6.306  1.00                 C  
ATOM    212  CG1 VAL    59       3.217  59.568   5.047  1.00                 C  
ATOM    213  CG2 VAL    59       3.299  58.153   7.108  1.00                 C  
ATOM    214  N   CYS    60       0.155  61.305   6.054  1.00                 N  
ATOM    215  CA  CYS    60      -0.528  62.108   5.050  1.00                 C  
ATOM    216  C   CYS    60      -2.020  61.904   5.236  1.00                 C  
ATOM    217  O   CYS    60      -2.455  61.091   6.051  1.00                 O  
ATOM    218  CB  CYS    60      -0.068  61.714   3.645  1.00                 C  
ATOM    219  SG  CYS    60      -0.650  62.813   2.333  1.00                 S  
ATOM    220  N   VAL    61      -2.803  62.657   4.476  1.00                 N  
ATOM    221  CA  VAL    61      -4.240  62.451   4.537  1.00                 C  
ATOM    222  C   VAL    61      -4.638  61.214   3.745  1.00                 C  
ATOM    223  O   VAL    61      -5.580  60.510   4.125  1.00                 O  
ATOM    224  CB  VAL    61      -5.009  63.680   4.018  1.00                 C  
ATOM    225  CG1 VAL    61      -6.498  63.380   3.932  1.00                 C  
ATOM    226  CG2 VAL    61      -4.755  64.884   4.912  1.00                 C  
ATOM    227  N   ALA    62      -3.904  60.905   2.678  1.00                 N  
ATOM    228  CA  ALA    62      -4.121  59.640   1.997  1.00                 C  
ATOM    229  C   ALA    62      -3.707  58.477   2.890  1.00                 C  
ATOM    230  O   ALA    62      -4.448  57.503   3.063  1.00                 O  
ATOM    231  CB  ALA    62      -3.351  59.605   0.686  1.00                 C  
ATOM    232  N   TRP    63      -2.523  58.569   3.479  1.00                 N  
ATOM    233  CA  TRP    63      -2.041  57.455   4.268  1.00                 C  
ATOM    234  C   TRP    63      -2.790  57.328   5.573  1.00                 C  
ATOM    235  O   TRP    63      -2.795  56.251   6.170  1.00                 O  
ATOM    236  CB  TRP    63      -0.543  57.602   4.544  1.00                 C  
ATOM    237  CG  TRP    63       0.311  57.432   3.325  1.00                 C  
ATOM    238  CD1 TRP    63       0.946  58.417   2.626  1.00                 C  
ATOM    239  NE1 TRP    63       1.636  57.877   1.567  1.00                 N  
ATOM    240  CD2 TRP    63       0.624  56.201   2.662  1.00                 C  
ATOM    241  CE2 TRP    63       1.452  56.516   1.569  1.00                 C  
ATOM    242  CH2 TRP    63       1.598  54.244   0.943  1.00                 C  
ATOM    243  CZ2 TRP    63       1.946  55.544   0.702  1.00                 C  
ATOM    244  CE3 TRP    63       0.284  54.863   2.885  1.00                 C  
ATOM    245  CZ3 TRP    63       0.776  53.902   2.023  1.00                 C  
ATOM    246  N   ARG    64      -3.445  58.393   6.013  1.00                 N  
ATOM    247  CA  ARG    64      -4.320  58.269   7.164  1.00                 C  
ATOM    248  C   ARG    64      -5.550  57.422   6.835  1.00                 C  
ATOM    249  O   ARG    64      -5.833  56.441   7.529  1.00                 O  
ATOM    250  CB  ARG    64      -4.752  59.650   7.660  1.00                 C  
ATOM    251  CD  ARG    64      -6.072  61.017   9.300  1.00                 C  
ATOM    252  NE  ARG    64      -6.916  61.645   8.286  1.00                 N  
ATOM    253  CG  ARG    64      -5.639  59.617   8.894  1.00                 C  
ATOM    254  CZ  ARG    64      -7.163  62.949   8.223  1.00                 C  
ATOM    255  NH1 ARG    64      -7.943  63.431   7.265  1.00                 N  
ATOM    256  NH2 ARG    64      -6.631  63.769   9.119  1.00                 N  
ATOM    257  N   ASP    65      -6.299  57.780   5.785  1.00                 N  
ATOM    258  CA  ASP    65      -7.457  56.966   5.405  1.00                 C  
ATOM    259  C   ASP    65      -7.037  55.524   5.138  1.00                 C  
ATOM    260  O   ASP    65      -7.801  54.584   5.386  1.00                 O  
ATOM    261  CB  ASP    65      -8.145  57.556   4.172  1.00                 C  
ATOM    262  CG  ASP    65      -8.891  58.839   4.480  1.00                 C  
ATOM    263  OD1 ASP    65      -9.106  59.130   5.676  1.00                 O  
ATOM    264  OD2 ASP    65      -9.261  59.555   3.526  1.00                 O  
ATOM    265  N   ALA    66      -5.816  55.320   4.642  1.00                 N  
ATOM    266  CA  ALA    66      -5.373  53.958   4.357  1.00                 C  
ATOM    267  C   ALA    66      -5.017  53.203   5.632  1.00                 C  
ATOM    268  O   ALA    66      -5.358  52.023   5.773  1.00                 O  
ATOM    269  CB  ALA    66      -4.177  53.975   3.417  1.00                 C  
ATOM    270  N   ALA    67      -4.327  53.867   6.566  1.00                 N  
ATOM    271  CA  ALA    67      -3.850  53.204   7.774  1.00                 C  
ATOM    272  C   ALA    67      -4.997  52.723   8.644  1.00                 C  
ATOM    273  O   ALA    67      -4.843  51.739   9.377  1.00                 O  
ATOM    274  CB  ALA    67      -2.955  54.139   8.574  1.00                 C  
ATOM    275  N   TYR    68      -6.145  53.399   8.578  1.00                 N  
ATOM    276  CA  TYR    68      -7.284  53.108   9.437  1.00                 C  
ATOM    277  C   TYR    68      -8.422  52.414   8.698  1.00                 C  
ATOM    278  O   TYR    68      -9.507  52.259   9.266  1.00                 O  
ATOM    279  CB  TYR    68      -7.813  54.392  10.079  1.00                 C  
ATOM    280  CG  TYR    68      -6.821  55.073  10.995  1.00                 C  
ATOM    281  OH  TYR    68      -4.096  56.959  13.506  1.00                 O  
ATOM    282  CZ  TYR    68      -4.998  56.333  12.676  1.00                 C  
ATOM    283  CD1 TYR    68      -6.486  56.409  10.814  1.00                 C  
ATOM    284  CE1 TYR    68      -5.581  57.039  11.646  1.00                 C  
ATOM    285  CD2 TYR    68      -6.223  54.377  12.038  1.00                 C  
ATOM    286  CE2 TYR    68      -5.316  54.991  12.880  1.00                 C  
ATOM    287  N   ASN    69      -8.210  51.990   7.455  1.00                 N  
ATOM    288  CA  ASN    69      -9.245  51.261   6.735  1.00                 C  
ATOM    289  C   ASN    69      -9.588  49.956   7.458  1.00                 C  
ATOM    290  O   ASN    69      -8.739  49.330   8.109  1.00                 O  
ATOM    291  CB  ASN    69      -8.805  50.988   5.295  1.00                 C  
ATOM    292  CG  ASN    69      -9.927  50.436   4.438  1.00                 C  
ATOM    293  OD1 ASN    69     -10.135  49.224   4.376  1.00                 O  
ATOM    294  ND2 ASN    69     -10.654  51.326   3.773  1.00                 N  
ATOM    295  N   ARG    70     -10.859  49.558   7.337  1.00                 N  
ATOM    296  CA  ARG    70     -11.353  48.413   8.087  1.00                 C  
ATOM    297  C   ARG    70     -10.513  47.168   7.897  1.00                 C  
ATOM    298  O   ARG    70     -10.122  46.516   8.868  1.00                 O  
ATOM    299  CB  ARG    70     -12.799  48.101   7.697  1.00                 C  
ATOM    300  CD  ARG    70     -14.785  46.580   7.911  1.00                 C  
ATOM    301  NE  ARG    70     -14.741  46.120   6.525  1.00                 N  
ATOM    302  CG  ARG    70     -13.401  46.920   8.442  1.00                 C  
ATOM    303  CZ  ARG    70     -15.801  46.059   5.725  1.00                 C  
ATOM    304  NH1 ARG    70     -15.666  45.627   4.478  1.00                 N  
ATOM    305  NH2 ARG    70     -16.992  46.430   6.173  1.00                 N  
ATOM    306  N   ARG    71     -10.199  46.835   6.643  1.00                 N  
ATOM    307  CA  ARG    71      -9.522  45.578   6.341  1.00                 C  
ATOM    308  C   ARG    71      -8.181  45.425   7.057  1.00                 C  
ATOM    309  O   ARG    71      -7.672  44.300   7.137  1.00                 O  
ATOM    310  CB  ARG    71      -9.297  45.439   4.834  1.00                 C  
ATOM    311  CD  ARG    71     -10.282  45.190   2.539  1.00                 C  
ATOM    312  NE  ARG    71      -9.761  46.454   2.022  1.00                 N  
ATOM    313  CG  ARG    71     -10.574  45.263   4.029  1.00                 C  
ATOM    314  CZ  ARG    71      -9.308  46.624   0.784  1.00                 C  
ATOM    315  NH1 ARG    71      -8.853  47.809   0.401  1.00                 N  
ATOM    316  NH2 ARG    71      -9.311  45.608  -0.069  1.00                 N  
ATOM    317  N   VAL    72      -7.611  46.509   7.595  1.00                 N  
ATOM    318  CA  VAL    72      -6.358  46.457   8.335  1.00                 C  
ATOM    319  C   VAL    72      -6.553  46.185   9.825  1.00                 C  
ATOM    320  O   VAL    72      -5.561  46.028  10.554  1.00                 O  
ATOM    321  CB  VAL    72      -5.553  47.760   8.173  1.00                 C  
ATOM    322  CG1 VAL    72      -5.244  48.017   6.706  1.00                 C  
ATOM    323  CG2 VAL    72      -6.311  48.933   8.776  1.00                 C  
ATOM    324  N   TRP    73      -7.797  46.135  10.301  1.00                 N  
ATOM    325  CA  TRP    73      -8.079  45.875  11.704  1.00                 C  
ATOM    326  C   TRP    73      -8.885  44.603  11.895  1.00                 C  
ATOM    327  O   TRP    73      -9.194  44.235  13.034  1.00                 O  
ATOM    328  CB  TRP    73      -8.826  47.055  12.328  1.00                 C  
ATOM    329  CG  TRP    73      -8.033  48.326  12.346  1.00                 C  
ATOM    330  CD1 TRP    73      -8.259  49.444  11.596  1.00                 C  
ATOM    331  NE1 TRP    73      -7.323  50.407  11.886  1.00                 N  
ATOM    332  CD2 TRP    73      -6.884  48.609  13.155  1.00                 C  
ATOM    333  CE2 TRP    73      -6.468  49.916  12.842  1.00                 C  
ATOM    334  CH2 TRP    73      -4.686  49.785  14.385  1.00                 C  
ATOM    335  CZ2 TRP    73      -5.367  50.515  13.452  1.00                 C  
ATOM    336  CE3 TRP    73      -6.168  47.885  14.112  1.00                 C  
ATOM    337  CZ3 TRP    73      -5.078  48.483  14.715  1.00                 C  
ATOM    338  N   ARG    74      -9.225  43.941  10.794  1.00                 N  
ATOM    339  CA  ARG    74      -9.620  42.533  10.650  1.00                 C  
ATOM    340  C   ARG    74      -8.919  41.486  11.535  1.00                 C  
ATOM    341  O   ARG    74      -9.580  40.817  12.327  1.00                 O  
ATOM    342  CB  ARG    74      -9.426  42.067   9.206  1.00                 C  
ATOM    343  CD  ARG    74      -9.711  40.260   7.487  1.00                 C  
ATOM    344  NE  ARG    74     -10.072  38.867   7.236  1.00                 N  
ATOM    345  CG  ARG    74      -9.852  40.630   8.955  1.00                 C  
ATOM    346  CZ  ARG    74     -10.036  38.290   6.039  1.00                 C  
ATOM    347  NH1 ARG    74     -10.382  37.017   5.907  1.00                 N  
ATOM    348  NH2 ARG    74      -9.655  38.987   4.978  1.00                 N  
ATOM    349  N   GLY    75      -7.621  41.283  11.322  1.00                 N  
ATOM    350  CA  GLY    75      -6.804  40.365  12.115  1.00                 C  
ATOM    351  C   GLY    75      -5.704  41.149  12.864  1.00                 C  
ATOM    352  O   GLY    75      -5.082  42.038  12.284  1.00                 O  
ATOM    353  N   VAL    76      -5.463  40.809  14.127  1.00                 N  
ATOM    354  CA  VAL    76      -4.270  41.253  14.833  1.00                 C  
ATOM    355  C   VAL    76      -3.475  40.028  15.246  1.00                 C  
ATOM    356  O   VAL    76      -4.035  39.097  15.835  1.00                 O  
ATOM    357  CB  VAL    76      -4.627  42.125  16.051  1.00                 C  
ATOM    358  CG1 VAL    76      -3.368  42.533  16.801  1.00                 C  
ATOM    359  CG2 VAL    76      -5.414  43.351  15.617  1.00                 C  
ATOM    360  N   GLU    77      -2.176  40.024  14.906  1.00                 N  
ATOM    361  CA  GLU    77      -1.169  39.134  15.486  1.00                 C  
ATOM    362  C   GLU    77      -0.241  40.001  16.330  1.00                 C  
ATOM    363  O   GLU    77       0.538  40.793  15.784  1.00                 O  
ATOM    364  CB  GLU    77      -0.418  38.384  14.384  1.00                 C  
ATOM    365  CD  GLU    77       1.311  36.645  13.781  1.00                 C  
ATOM    366  CG  GLU    77       0.612  37.393  14.899  1.00                 C  
ATOM    367  OE1 GLU    77       0.880  36.779  12.616  1.00                 O  
ATOM    368  OE2 GLU    77       2.290  35.924  14.069  1.00                 O  
ATOM    369  N   ALA    78      -0.301  39.838  17.650  1.00                 N  
ATOM    370  CA  ALA    78       0.582  40.577  18.546  1.00                 C  
ATOM    371  C   ALA    78       1.989  39.975  18.592  1.00                 C  
ATOM    372  O   ALA    78       2.153  38.788  18.885  1.00                 O  
ATOM    373  CB  ALA    78      -0.002  40.619  19.950  1.00                 C  
ATOM    374  N   LYS    79       3.008  40.804  18.327  1.00                 N  
ATOM    375  CA  LYS    79       4.422  40.413  18.447  1.00                 C  
ATOM    376  C   LYS    79       5.155  41.389  19.386  1.00                 C  
ATOM    377  O   LYS    79       6.158  42.004  19.019  1.00                 O  
ATOM    378  CB  LYS    79       5.088  40.381  17.070  1.00                 C  
ATOM    379  CD  LYS    79       5.243  39.334  14.794  1.00                 C  
ATOM    380  CE  LYS    79       4.666  38.292  13.850  1.00                 C  
ATOM    381  CG  LYS    79       4.501  39.349  16.121  1.00                 C  
ATOM    382  NZ  LYS    79       5.369  38.281  12.538  1.00                 N  
ATOM    383  N   LEU    80       4.667  41.503  20.630  1.00                 N  
ATOM    384  CA  LEU    80       4.987  42.612  21.526  1.00                 C  
ATOM    385  C   LEU    80       5.788  42.170  22.761  1.00                 C  
ATOM    386  O   LEU    80       6.367  41.076  22.813  1.00                 O  
ATOM    387  CB  LEU    80       3.709  43.317  21.984  1.00                 C  
ATOM    388  CG  LEU    80       3.044  44.244  20.964  1.00                 C  
ATOM    389  CD1 LEU    80       4.021  45.308  20.487  1.00                 C  
ATOM    390  CD2 LEU    80       2.509  43.449  19.783  1.00                 C  
ATOM    391  N   HIS    81       5.811  43.053  23.763  1.00                 N  
ATOM    392  CA  HIS    81       6.486  42.858  25.040  1.00                 C  
ATOM    393  C   HIS    81       5.461  42.464  26.099  1.00                 C  
ATOM    394  O   HIS    81       4.305  42.883  26.046  1.00                 O  
ATOM    395  CB  HIS    81       7.237  44.127  25.448  1.00                 C  
ATOM    396  CG  HIS    81       8.343  44.502  24.512  1.00                 C  
ATOM    397  ND1 HIS    81       9.554  43.846  24.488  1.00                 N  
ATOM    398  CE1 HIS    81      10.337  44.405  23.549  1.00                 C  
ATOM    399  CD2 HIS    81       8.528  45.505  23.472  1.00                 C  
ATOM    400  NE2 HIS    81       9.728  45.401  22.936  1.00                 N  
ATOM    401  N   LEU    82       5.727  41.255  26.676  1.00                 N  
ATOM    402  CA  LEU    82       4.826  40.651  27.657  1.00                 C  
ATOM    403  C   LEU    82       4.788  41.494  28.926  1.00                 C  
ATOM    404  O   LEU    82       3.740  41.710  29.541  1.00                 O  
ATOM    405  CB  LEU    82       5.263  39.220  27.975  1.00                 C  
ATOM    406  CG  LEU    82       4.386  38.447  28.963  1.00                 C  
ATOM    407  CD1 LEU    82       2.960  38.337  28.444  1.00                 C  
ATOM    408  CD2 LEU    82       4.962  37.065  29.226  1.00                 C  
ATOM    409  N   LYS    83       5.961  41.983  29.325  1.00                 N  
ATOM    410  CA  LYS    83       6.147  42.785  30.535  1.00                 C  
ATOM    411  C   LYS    83       5.138  43.908  30.734  1.00                 C  
ATOM    412  O   LYS    83       4.570  44.078  31.816  1.00                 O  
ATOM    413  CB  LYS    83       7.546  43.405  30.557  1.00                 C  
ATOM    414  CD  LYS    83       9.253  44.786  31.772  1.00                 C  
ATOM    415  CE  LYS    83       9.530  45.652  32.990  1.00                 C  
ATOM    416  CG  LYS    83       7.836  44.236  31.796  1.00                 C  
ATOM    417  NZ  LYS    83      10.916  46.198  32.980  1.00                 N  
ATOM    418  N   ARG    84       4.896  44.697  29.692  1.00                 N  
ATOM    419  CA  ARG    84       3.960  45.816  29.800  1.00                 C  
ATOM    420  C   ARG    84       2.886  45.916  28.720  1.00                 C  
ATOM    421  O   ARG    84       1.692  46.059  28.999  1.00                 O  
ATOM    422  CB  ARG    84       4.715  47.147  29.806  1.00                 C  
ATOM    423  CD  ARG    84       4.918  47.457  32.289  1.00                 C  
ATOM    424  NE  ARG    84       5.823  47.573  33.429  1.00                 N  
ATOM    425  CG  ARG    84       5.671  47.313  30.976  1.00                 C  
ATOM    426  CZ  ARG    84       5.430  47.570  34.699  1.00                 C  
ATOM    427  NH1 ARG    84       6.325  47.680  35.671  1.00                 N  
ATOM    428  NH2 ARG    84       4.142  47.457  34.994  1.00                 N  
ATOM    429  N   SER    85       3.310  45.842  27.460  1.00                 N  
ATOM    430  CA  SER    85       2.423  45.978  26.300  1.00                 C  
ATOM    431  C   SER    85       1.232  45.009  26.255  1.00                 C  
ATOM    432  O   SER    85       0.068  45.416  26.220  1.00                 O  
ATOM    433  CB  SER    85       3.210  45.802  25.000  1.00                 C  
ATOM    434  OG  SER    85       2.362  45.918  23.871  1.00                 O  
ATOM    435  N   ASN    86       1.518  43.703  26.257  1.00                 N  
ATOM    436  CA  ASN    86       0.494  42.654  26.192  1.00                 C  
ATOM    437  C   ASN    86      -0.713  42.849  27.110  1.00                 C  
ATOM    438  O   ASN    86      -1.853  42.923  26.643  1.00                 O  
ATOM    439  CB  ASN    86       1.108  41.286  26.498  1.00                 C  
ATOM    440  CG  ASN    86       1.969  40.767  25.363  1.00                 C  
ATOM    441  OD1 ASN    86       1.859  41.227  24.227  1.00                 O  
ATOM    442  ND2 ASN    86       2.831  39.804  25.669  1.00                 N  
ATOM    443  N   PRO    87      -0.507  42.939  28.448  1.00                 N  
ATOM    444  CA  PRO    87      -1.601  43.125  29.407  1.00                 C  
ATOM    445  C   PRO    87      -2.626  44.200  29.031  1.00                 C  
ATOM    446  O   PRO    87      -3.840  43.996  29.116  1.00                 O  
ATOM    447  CB  PRO    87      -0.893  43.520  30.704  1.00                 C  
ATOM    448  CD  PRO    87       0.873  42.954  29.191  1.00                 C  
ATOM    449  CG  PRO    87       0.436  42.846  30.625  1.00                 C  
ATOM    450  N   SER    88      -2.180  45.330  28.560  1.00                 N  
ATOM    451  CA  SER    88      -3.003  46.507  28.297  1.00                 C  
ATOM    452  C   SER    88      -3.185  46.747  26.794  1.00                 C  
ATOM    453  O   SER    88      -4.173  47.365  26.376  1.00                 O  
ATOM    454  CB  SER    88      -2.388  47.747  28.948  1.00                 C  
ATOM    455  OG  SER    88      -1.124  48.048  28.381  1.00                 O  
ATOM    456  N   LEU    89      -2.255  46.264  25.967  1.00                 N  
ATOM    457  CA  LEU    89      -2.409  46.372  24.521  1.00                 C  
ATOM    458  C   LEU    89      -3.703  45.695  24.078  1.00                 C  
ATOM    459  O   LEU    89      -4.593  46.349  23.526  1.00                 O  
ATOM    460  CB  LEU    89      -1.206  45.753  23.806  1.00                 C  
ATOM    461  CG  LEU    89      -1.242  45.774  22.277  1.00                 C  
ATOM    462  CD1 LEU    89      -1.293  47.203  21.759  1.00                 C  
ATOM    463  CD2 LEU    89      -0.037  45.045  21.701  1.00                 C  
ATOM    464  N   PHE    90      -3.836  44.382  24.342  1.00                 N  
ATOM    465  CA  PHE    90      -5.069  43.635  24.057  1.00                 C  
ATOM    466  C   PHE    90      -6.307  44.386  24.526  1.00                 C  
ATOM    467  O   PHE    90      -7.352  44.342  23.864  1.00                 O  
ATOM    468  CB  PHE    90      -5.023  42.255  24.715  1.00                 C  
ATOM    469  CG  PHE    90      -4.108  41.284  24.025  1.00                 C  
ATOM    470  CZ  PHE    90      -2.416  39.483  22.752  1.00                 C  
ATOM    471  CD1 PHE    90      -3.519  41.607  22.815  1.00                 C  
ATOM    472  CE1 PHE    90      -2.677  40.714  22.180  1.00                 C  
ATOM    473  CD2 PHE    90      -3.837  40.048  24.584  1.00                 C  
ATOM    474  CE2 PHE    90      -2.995  39.155  23.949  1.00                 C  
ATOM    475  N   THR    91      -6.224  45.081  25.661  1.00                 N  
ATOM    476  CA  THR    91      -7.364  45.865  26.125  1.00                 C  
ATOM    477  C   THR    91      -7.520  47.160  25.325  1.00                 C  
ATOM    478  O   THR    91      -8.646  47.586  25.032  1.00                 O  
ATOM    479  CB  THR    91      -7.241  46.208  27.621  1.00                 C  
ATOM    480  OG1 THR    91      -6.042  46.961  27.845  1.00                 O  
ATOM    481  CG2 THR    91      -7.182  44.938  28.456  1.00                 C  
ATOM    482  N   SER    92      -6.404  47.799  24.949  1.00                 N  
ATOM    483  CA  SER    92      -6.487  49.004  24.125  1.00                 C  
ATOM    484  C   SER    92      -6.904  48.697  22.691  1.00                 C  
ATOM    485  O   SER    92      -7.561  49.527  22.052  1.00                 O  
ATOM    486  CB  SER    92      -5.147  49.742  24.118  1.00                 C  
ATOM    487  OG  SER    92      -4.144  48.973  23.477  1.00                 O  
ATOM    488  N   LEU    93      -6.501  47.547  22.146  1.00                 N  
ATOM    489  CA  LEU    93      -7.004  47.170  20.830  1.00                 C  
ATOM    490  C   LEU    93      -8.489  46.913  20.915  1.00                 C  
ATOM    491  O   LEU    93      -9.245  47.208  19.983  1.00                 O  
ATOM    492  CB  LEU    93      -6.264  45.938  20.306  1.00                 C  
ATOM    493  CG  LEU    93      -4.788  46.133  19.952  1.00                 C  
ATOM    494  CD1 LEU    93      -4.135  44.801  19.614  1.00                 C  
ATOM    495  CD2 LEU    93      -4.638  47.105  18.792  1.00                 C  
ATOM    496  N   MET    94      -8.925  46.326  22.030  1.00                 N  
ATOM    497  CA  MET    94     -10.330  45.999  22.196  1.00                 C  
ATOM    498  C   MET    94     -11.195  47.239  22.066  1.00                 C  
ATOM    499  O   MET    94     -12.344  47.151  21.622  1.00                 O  
ATOM    500  CB  MET    94     -10.568  45.330  23.551  1.00                 C  
ATOM    501  SD  MET    94     -10.805  45.458  26.309  1.00                 S  
ATOM    502  CE  MET    94     -10.681  46.839  27.443  1.00                 C  
ATOM    503  CG  MET    94     -10.535  46.288  24.731  1.00                 C  
ATOM    504  N   LYS    95     -10.663  48.402  22.430  1.00                 N  
ATOM    505  CA  LYS    95     -11.426  49.633  22.319  1.00                 C  
ATOM    506  C   LYS    95     -11.252  50.289  20.953  1.00                 C  
ATOM    507  O   LYS    95     -12.244  50.631  20.303  1.00                 O  
ATOM    508  CB  LYS    95     -11.019  50.617  23.418  1.00                 C  
ATOM    509  CD  LYS    95     -11.010  51.218  25.855  1.00                 C  
ATOM    510  CE  LYS    95     -11.437  50.799  27.252  1.00                 C  
ATOM    511  CG  LYS    95     -11.443  50.196  24.816  1.00                 C  
ATOM    512  NZ  LYS    95     -10.981  51.768  28.286  1.00                 N  
ATOM    513  N   ARG    96     -10.013  50.446  20.487  1.00                 N  
ATOM    514  CA  ARG    96      -9.789  51.101  19.199  1.00                 C  
ATOM    515  C   ARG    96     -10.462  50.320  18.072  1.00                 C  
ATOM    516  O   ARG    96     -11.161  50.901  17.234  1.00                 O  
ATOM    517  CB  ARG    96      -8.291  51.245  18.924  1.00                 C  
ATOM    518  CD  ARG    96      -6.204  52.594  19.274  1.00                 C  
ATOM    519  NE  ARG    96      -5.331  51.423  19.303  1.00                 N  
ATOM    520  CG  ARG    96      -7.597  52.279  19.795  1.00                 C  
ATOM    521  CZ  ARG    96      -4.593  51.067  20.350  1.00                 C  
ATOM    522  NH1 ARG    96      -3.828  49.985  20.285  1.00                 N  
ATOM    523  NH2 ARG    96      -4.620  51.794  21.459  1.00                 N  
ATOM    524  N   GLY    97     -10.296  48.997  18.056  1.00                 N  
ATOM    525  CA  GLY    97     -11.030  48.154  17.113  1.00                 C  
ATOM    526  C   GLY    97     -12.441  47.866  17.588  1.00                 C  
ATOM    527  O   GLY    97     -13.412  48.440  17.087  1.00                 O  
ATOM    528  N   ILE    98     -12.557  46.965  18.542  1.00                 N  
ATOM    529  CA  ILE    98     -13.870  46.573  19.015  1.00                 C  
ATOM    530  C   ILE    98     -14.609  45.782  17.960  1.00                 C  
ATOM    531  O   ILE    98     -14.253  44.643  17.637  1.00                 O  
ATOM    532  CB  ILE    98     -14.706  47.795  19.437  1.00                 C  
ATOM    533  CD1 ILE    98     -14.679  49.826  20.979  1.00                 C  
ATOM    534  CG1 ILE    98     -14.079  48.475  20.657  1.00                 C  
ATOM    535  CG2 ILE    98     -16.150  47.391  19.694  1.00                 C  
ATOM    536  N   ARG    99     -15.633  46.410  17.394  1.00                 N  
ATOM    537  CA  ARG    99     -16.617  45.726  16.585  1.00                 C  
ATOM    538  C   ARG    99     -16.094  44.959  15.394  1.00                 C  
ATOM    539  O   ARG    99     -16.735  44.006  14.947  1.00                 O  
ATOM    540  CB  ARG    99     -17.661  46.714  16.061  1.00                 C  
ATOM    541  CD  ARG    99     -19.573  48.264  16.551  1.00                 C  
ATOM    542  NE  ARG    99     -20.497  48.774  17.562  1.00                 N  
ATOM    543  CG  ARG    99     -18.598  47.252  17.130  1.00                 C  
ATOM    544  CZ  ARG    99     -21.348  49.774  17.359  1.00                 C  
ATOM    545  NH1 ARG    99     -22.151  50.170  18.337  1.00                 N  
ATOM    546  NH2 ARG    99     -21.394  50.377  16.179  1.00                 N  
ATOM    547  N   LYS   100     -14.940  45.346  14.871  1.00                 N  
ATOM    548  CA  LYS   100     -14.408  44.691  13.692  1.00                 C  
ATOM    549  C   LYS   100     -13.236  43.758  13.978  1.00                 C  
ATOM    550  O   LYS   100     -12.663  43.196  13.037  1.00                 O  
ATOM    551  CB  LYS   100     -13.963  45.727  12.658  1.00                 C  
ATOM    552  CD  LYS   100     -16.173  45.918  11.483  1.00                 C  
ATOM    553  CE  LYS   100     -17.239  46.870  10.965  1.00                 C  
ATOM    554  CG  LYS   100     -15.068  46.669  12.209  1.00                 C  
ATOM    555  NZ  LYS   100     -18.357  46.143  10.302  1.00                 N  
ATOM    556  N   VAL   101     -12.850  43.555  15.223  1.00                 N  
ATOM    557  CA  VAL   101     -11.875  42.500  15.428  1.00                 C  
ATOM    558  C   VAL   101     -12.514  41.153  15.093  1.00                 C  
ATOM    559  O   VAL   101     -13.523  40.763  15.693  1.00                 O  
ATOM    560  CB  VAL   101     -11.333  42.505  16.869  1.00                 C  
ATOM    561  CG1 VAL   101     -10.387  41.334  17.087  1.00                 C  
ATOM    562  CG2 VAL   101     -10.634  43.822  17.171  1.00                 C  
ATOM    563  N   GLN   102     -11.942  40.458  14.113  1.00                 N  
ATOM    564  CA  GLN   102     -12.434  39.150  13.698  1.00                 C  
ATOM    565  C   GLN   102     -11.475  38.011  14.019  1.00                 C  
ATOM    566  O   GLN   102     -11.925  36.896  14.326  1.00                 O  
ATOM    567  CB  GLN   102     -12.727  39.139  12.196  1.00                 C  
ATOM    568  CD  GLN   102     -15.150  39.822  12.404  1.00                 C  
ATOM    569  CG  GLN   102     -13.806  40.119  11.767  1.00                 C  
ATOM    570  OE1 GLN   102     -15.664  38.708  12.299  1.00                 O  
ATOM    571  NE2 GLN   102     -15.723  40.819  13.067  1.00                 N  
ATOM    572  N   VAL   103     -10.162  38.247  13.924  1.00                 N  
ATOM    573  CA  VAL   103      -9.145  37.249  14.221  1.00                 C  
ATOM    574  C   VAL   103      -8.131  37.893  15.144  1.00                 C  
ATOM    575  O   VAL   103      -7.684  39.012  14.894  1.00                 O  
ATOM    576  CB  VAL   103      -8.487  36.713  12.936  1.00                 C  
ATOM    577  CG1 VAL   103      -7.404  35.701  13.274  1.00                 C  
ATOM    578  CG2 VAL   103      -9.533  36.095  12.020  1.00                 C  
ATOM    579  N   LEU   104      -7.818  37.207  16.232  1.00                 N  
ATOM    580  CA  LEU   104      -6.885  37.711  17.225  1.00                 C  
ATOM    581  C   LEU   104      -5.942  36.575  17.596  1.00                 C  
ATOM    582  O   LEU   104      -6.375  35.548  18.127  1.00                 O  
ATOM    583  CB  LEU   104      -7.638  38.247  18.444  1.00                 C  
ATOM    584  CG  LEU   104      -8.586  39.421  18.193  1.00                 C  
ATOM    585  CD1 LEU   104      -9.381  39.749  19.448  1.00                 C  
ATOM    586  CD2 LEU   104      -7.815  40.644  17.721  1.00                 C  
ATOM    587  N   SER   105      -4.666  36.744  17.285  1.00                 N  
ATOM    588  CA  SER   105      -3.647  35.783  17.668  1.00                 C  
ATOM    589  C   SER   105      -2.883  36.346  18.857  1.00                 C  
ATOM    590  O   SER   105      -2.452  37.504  18.834  1.00                 O  
ATOM    591  CB  SER   105      -2.717  35.489  16.489  1.00                 C  
ATOM    592  OG  SER   105      -3.421  34.870  15.426  1.00                 O  
ATOM    593  N   LEU   106      -3.598  36.625  19.937  1.00                 N  
ATOM    594  CA  LEU   106      -3.020  37.353  21.054  1.00                 C  
ATOM    595  C   LEU   106      -2.431  36.428  22.072  1.00                 C  
ATOM    596  O   LEU   106      -2.651  35.214  22.079  1.00                 O  
ATOM    597  CB  LEU   106      -4.073  38.246  21.714  1.00                 C  
ATOM    598  CG  LEU   106      -4.714  39.311  20.822  1.00                 C  
ATOM    599  CD1 LEU   106      -5.797  40.064  21.579  1.00                 C  
ATOM    600  CD2 LEU   106      -3.663  40.278  20.300  1.00                 C  
ATOM    601  N   ARG   107      -1.651  37.024  22.970  1.00                 N  
ATOM    602  CA  ARG   107      -1.063  36.310  24.089  1.00                 C  
ATOM    603  C   ARG   107      -2.116  35.753  25.032  1.00                 C  
ATOM    604  O   ARG   107      -2.155  34.548  25.298  1.00                 O  
ATOM    605  CB  ARG   107      -0.113  37.222  24.867  1.00                 C  
ATOM    606  CD  ARG   107       1.457  35.420  25.633  1.00                 C  
ATOM    607  NE  ARG   107       2.125  34.792  26.770  1.00                 N  
ATOM    608  CG  ARG   107       0.545  36.557  26.065  1.00                 C  
ATOM    609  CZ  ARG   107       2.814  33.657  26.699  1.00                 C  
ATOM    610  NH1 ARG   107       3.387  33.161  27.786  1.00                 N  
ATOM    611  NH2 ARG   107       2.927  33.023  25.540  1.00                 N  
ATOM    612  N   ARG   108      -2.988  36.594  25.560  1.00                 N  
ATOM    613  CA  ARG   108      -4.012  36.118  26.493  1.00                 C  
ATOM    614  C   ARG   108      -5.257  36.965  26.411  1.00                 C  
ATOM    615  O   ARG   108      -5.213  38.197  26.351  1.00                 O  
ATOM    616  CB  ARG   108      -3.472  36.114  27.925  1.00                 C  
ATOM    617  CD  ARG   108      -2.374  37.391  29.786  1.00                 C  
ATOM    618  NE  ARG   108      -2.054  38.707  30.332  1.00                 N  
ATOM    619  CG  ARG   108      -3.084  37.489  28.445  1.00                 C  
ATOM    620  CZ  ARG   108      -0.935  39.374  30.068  1.00                 C  
ATOM    621  NH1 ARG   108      -0.730  40.566  30.611  1.00                 N  
ATOM    622  NH2 ARG   108      -0.024  38.848  29.260  1.00                 N  
ATOM    623  N   SER   109      -6.396  36.301  26.409  1.00                 N  
ATOM    624  CA  SER   109      -7.645  37.033  26.444  1.00                 C  
ATOM    625  C   SER   109      -7.709  37.766  27.765  1.00                 C  
ATOM    626  O   SER   109      -7.161  37.311  28.773  1.00                 O  
ATOM    627  CB  SER   109      -8.829  36.082  26.260  1.00                 C  
ATOM    628  OG  SER   109      -8.795  35.465  24.985  1.00                 O  
ATOM    629  N   ILE   110      -8.372  38.912  27.805  1.00                 N  
ATOM    630  CA  ILE   110      -8.553  39.568  29.100  1.00                 C  
ATOM    631  C   ILE   110      -9.982  40.095  29.155  1.00                 C  
ATOM    632  O   ILE   110     -10.265  41.255  28.844  1.00                 O  
ATOM    633  CB  ILE   110      -7.522  40.692  29.312  1.00                 C  
ATOM    634  CD1 ILE   110      -5.027  41.204  29.213  1.00                 C  
ATOM    635  CG1 ILE   110      -6.100  40.137  29.207  1.00                 C  
ATOM    636  CG2 ILE   110      -7.761  41.390  30.642  1.00                 C  
ATOM    637  N   LYS   111     -10.939  39.180  29.471  1.00                 N  
ATOM    638  CA  LYS   111     -12.299  39.626  29.750  1.00                 C  
ATOM    639  C   LYS   111     -12.582  40.942  29.035  1.00                 C  
ATOM    640  O   LYS   111     -13.561  41.060  28.283  1.00                 O  
ATOM    641  CB  LYS   111     -12.515  39.778  31.257  1.00                 C  
ATOM    642  CD  LYS   111     -12.735  38.687  33.507  1.00                 C  
ATOM    643  CE  LYS   111     -12.727  37.373  34.271  1.00                 C  
ATOM    644  CG  LYS   111     -12.511  38.463  32.020  1.00                 C  
ATOM    645  NZ  LYS   111     -12.909  37.580  35.734  1.00                 N  
ATOM    646  N   ASP   112     -11.725  41.940  29.259  1.00                 N  
ATOM    647  CA  ASP   112     -11.925  43.243  28.650  1.00                 C  
ATOM    648  C   ASP   112     -12.041  43.124  27.141  1.00                 C  
ATOM    649  O   ASP   112     -12.979  43.657  26.538  1.00                 O  
ATOM    650  CB  ASP   112     -10.780  44.188  29.019  1.00                 C  
ATOM    651  CG  ASP   112     -10.827  44.623  30.470  1.00                 C  
ATOM    652  OD1 ASP   112     -11.876  44.419  31.117  1.00                 O  
ATOM    653  OD2 ASP   112      -9.816  45.168  30.961  1.00                 O  
ATOM    654  N   VAL   113     -11.102  42.412  26.514  1.00                 N  
ATOM    655  CA  VAL   113     -11.155  42.240  25.065  1.00                 C  
ATOM    656  C   VAL   113     -12.442  41.550  24.635  1.00                 C  
ATOM    657  O   VAL   113     -13.041  41.911  23.614  1.00                 O  
ATOM    658  CB  VAL   113      -9.943  41.444  24.546  1.00                 C  
ATOM    659  CG1 VAL   113     -10.019  39.997  25.009  1.00                 C  
ATOM    660  CG2 VAL   113      -9.867  41.518  23.029  1.00                 C  
ATOM    661  N   VAL   114     -12.872  40.545  25.395  1.00                 N  
ATOM    662  CA  VAL   114     -14.050  39.785  25.008  1.00                 C  
ATOM    663  C   VAL   114     -15.307  40.655  25.040  1.00                 C  
ATOM    664  O   VAL   114     -16.105  40.631  24.095  1.00                 O  
ATOM    665  CB  VAL   114     -14.249  38.553  25.911  1.00                 C  
ATOM    666  CG1 VAL   114     -15.579  37.881  25.609  1.00                 C  
ATOM    667  CG2 VAL   114     -13.100  37.573  25.735  1.00                 C  
ATOM    668  N   VAL   115     -15.496  41.450  26.098  1.00                 N  
ATOM    669  CA  VAL   115     -16.726  42.236  26.180  1.00                 C  
ATOM    670  C   VAL   115     -16.757  43.339  25.125  1.00                 C  
ATOM    671  O   VAL   115     -17.842  43.791  24.743  1.00                 O  
ATOM    672  CB  VAL   115     -16.908  42.855  27.578  1.00                 C  
ATOM    673  CG1 VAL   115     -16.999  41.766  28.636  1.00                 C  
ATOM    674  CG2 VAL   115     -15.766  43.811  27.890  1.00                 C  
ATOM    675  N   GLY   116     -15.585  43.728  24.599  1.00                 N  
ATOM    676  CA  GLY   116     -15.464  44.745  23.559  1.00                 C  
ATOM    677  C   GLY   116     -15.430  44.186  22.140  1.00                 C  
ATOM    678  O   GLY   116     -15.600  44.953  21.180  1.00                 O  
ATOM    679  N   ILE   117     -15.161  42.891  21.965  1.00                 N  
ATOM    680  CA  ILE   117     -14.973  42.307  20.635  1.00                 C  
ATOM    681  C   ILE   117     -15.870  41.082  20.548  1.00                 C  
ATOM    682  O   ILE   117     -15.413  39.935  20.632  1.00                 O  
ATOM    683  CB  ILE   117     -13.496  41.958  20.376  1.00                 C  
ATOM    684  CD1 ILE   117     -11.134  42.911  20.483  1.00                 C  
ATOM    685  CG1 ILE   117     -12.618  43.201  20.535  1.00                 C  
ATOM    686  CG2 ILE   117     -13.332  41.320  19.005  1.00                 C  
ATOM    687  N   ASN   118     -17.161  41.337  20.375  1.00                 N  
ATOM    688  CA  ASN   118     -18.148  40.270  20.347  1.00                 C  
ATOM    689  C   ASN   118     -18.183  39.549  19.006  1.00                 C  
ATOM    690  O   ASN   118     -18.595  38.384  18.953  1.00                 O  
ATOM    691  CB  ASN   118     -19.537  40.816  20.683  1.00                 C  
ATOM    692  CG  ASN   118     -19.673  41.207  22.141  1.00                 C  
ATOM    693  OD1 ASN   118     -18.946  40.704  22.999  1.00                 O  
ATOM    694  ND2 ASN   118     -20.606  42.107  22.427  1.00                 N  
ATOM    695  N   ASN   119     -17.733  40.192  17.924  1.00                 N  
ATOM    696  CA  ASN   119     -17.721  39.561  16.606  1.00                 C  
ATOM    697  C   ASN   119     -16.474  38.723  16.342  1.00                 C  
ATOM    698  O   ASN   119     -16.222  38.392  15.180  1.00                 O  
ATOM    699  CB  ASN   119     -17.863  40.615  15.506  1.00                 C  
ATOM    700  CG  ASN   119     -19.244  41.239  15.473  1.00                 C  
ATOM    701  OD1 ASN   119     -20.248  40.562  15.693  1.00                 O  
ATOM    702  ND2 ASN   119     -19.299  42.537  15.195  1.00                 N  
ATOM    703  N   LEU   120     -15.680  38.375  17.355  1.00                 N  
ATOM    704  CA  LEU   120     -14.447  37.646  17.081  1.00                 C  
ATOM    705  C   LEU   120     -14.770  36.230  16.612  1.00                 C  
ATOM    706  O   LEU   120     -15.577  35.517  17.220  1.00                 O  
ATOM    707  CB  LEU   120     -13.556  37.613  18.325  1.00                 C  
ATOM    708  CG  LEU   120     -12.195  36.933  18.166  1.00                 C  
ATOM    709  CD1 LEU   120     -11.314  37.713  17.203  1.00                 C  
ATOM    710  CD2 LEU   120     -11.506  36.787  19.514  1.00                 C  
ATOM    711  N   GLU   121     -14.146  35.816  15.511  1.00                 N  
ATOM    712  CA  GLU   121     -14.382  34.489  14.965  1.00                 C  
ATOM    713  C   GLU   121     -13.209  33.540  15.158  1.00                 C  
ATOM    714  O   GLU   121     -13.379  32.326  14.999  1.00                 O  
ATOM    715  CB  GLU   121     -14.709  34.574  13.473  1.00                 C  
ATOM    716  CD  GLU   121     -16.279  35.396  11.673  1.00                 C  
ATOM    717  CG  GLU   121     -15.995  35.322  13.161  1.00                 C  
ATOM    718  OE1 GLU   121     -15.437  34.920  10.883  1.00                 O  
ATOM    719  OE2 GLU   121     -17.345  35.929  11.298  1.00                 O  
ATOM    720  N   SER   122     -12.042  34.059  15.523  1.00                 N  
ATOM    721  CA  SER   122     -10.796  33.300  15.554  1.00                 C  
ATOM    722  C   SER   122      -9.994  33.835  16.727  1.00                 C  
ATOM    723  O   SER   122      -9.652  35.021  16.736  1.00                 O  
ATOM    724  CB  SER   122     -10.052  33.437  14.224  1.00                 C  
ATOM    725  OG  SER   122      -8.824  32.731  14.252  1.00                 O  
ATOM    726  N   LEU   123      -9.745  32.989  17.733  1.00                 N  
ATOM    727  CA  LEU   123      -8.938  33.355  18.892  1.00                 C  
ATOM    728  C   LEU   123      -7.854  32.308  19.071  1.00                 C  
ATOM    729  O   LEU   123      -8.153  31.116  19.217  1.00                 O  
ATOM    730  CB  LEU   123      -9.815  33.474  20.140  1.00                 C  
ATOM    731  CG  LEU   123      -9.091  33.791  21.450  1.00                 C  
ATOM    732  CD1 LEU   123      -8.441  35.164  21.385  1.00                 C  
ATOM    733  CD2 LEU   123     -10.052  33.715  22.627  1.00                 C  
ATOM    734  N   ASN   124      -6.600  32.755  19.082  1.00                 N  
ATOM    735  CA  ASN   124      -5.454  31.878  19.268  1.00                 C  
ATOM    736  C   ASN   124      -4.759  32.226  20.582  1.00                 C  
ATOM    737  O   ASN   124      -4.069  33.247  20.677  1.00                 O  
ATOM    738  CB  ASN   124      -4.497  31.987  18.079  1.00                 C  
ATOM    739  CG  ASN   124      -3.328  31.028  18.182  1.00                 C  
ATOM    740  OD1 ASN   124      -2.999  30.549  19.268  1.00                 O  
ATOM    741  ND2 ASN   124      -2.695  30.744  17.049  1.00                 N  
ATOM    742  N   LEU   125      -4.916  31.360  21.585  1.00                 N  
ATOM    743  CA  LEU   125      -4.296  31.569  22.888  1.00                 C  
ATOM    744  C   LEU   125      -3.147  30.595  23.144  1.00                 C  
ATOM    745  O   LEU   125      -2.814  30.321  24.302  1.00                 O  
ATOM    746  CB  LEU   125      -5.335  31.437  24.003  1.00                 C  
ATOM    747  CG  LEU   125      -6.480  32.452  23.987  1.00                 C  
ATOM    748  CD1 LEU   125      -7.495  32.135  25.075  1.00                 C  
ATOM    749  CD2 LEU   125      -5.947  33.866  24.157  1.00                 C  
ATOM    750  N   SER   126      -2.539  30.076  22.083  1.00                 N  
ATOM    751  CA  SER   126      -1.458  29.099  22.176  1.00                 C  
ATOM    752  C   SER   126      -0.363  29.571  23.128  1.00                 C  
ATOM    753  O   SER   126       0.223  30.638  22.938  1.00                 O  
ATOM    754  CB  SER   126      -0.864  28.823  20.793  1.00                 C  
ATOM    755  OG  SER   126      -1.821  28.222  19.938  1.00                 O  
ATOM    756  N   GLY   127      -0.104  28.783  24.168  1.00                 N  
ATOM    757  CA  GLY   127       0.939  29.098  25.114  1.00                 C  
ATOM    758  C   GLY   127       0.610  30.152  26.149  1.00                 C  
ATOM    759  O   GLY   127       1.468  30.459  26.989  1.00                 O  
ATOM    760  N   CYS   128      -0.587  30.730  26.131  1.00                 N  
ATOM    761  CA  CYS   128      -0.927  31.710  27.159  1.00                 C  
ATOM    762  C   CYS   128      -1.213  30.994  28.474  1.00                 C  
ATOM    763  O   CYS   128      -2.343  30.578  28.750  1.00                 O  
ATOM    764  CB  CYS   128      -2.129  32.549  26.722  1.00                 C  
ATOM    765  SG  CYS   128      -1.848  33.541  25.237  1.00                 S  
ATOM    766  N   PHE   129      -0.176  30.871  29.298  1.00                 N  
ATOM    767  CA  PHE   129      -0.138  29.944  30.421  1.00                 C  
ATOM    768  C   PHE   129      -0.915  30.432  31.640  1.00                 C  
ATOM    769  O   PHE   129      -1.322  29.610  32.467  1.00                 O  
ATOM    770  CB  PHE   129       1.308  29.666  30.838  1.00                 C  
ATOM    771  CG  PHE   129       2.076  28.841  29.846  1.00                 C  
ATOM    772  CZ  PHE   129       3.496  27.308  28.012  1.00                 C  
ATOM    773  CD1 PHE   129       3.030  29.424  29.029  1.00                 C  
ATOM    774  CE1 PHE   129       3.737  28.665  28.117  1.00                 C  
ATOM    775  CD2 PHE   129       1.847  27.482  29.729  1.00                 C  
ATOM    776  CE2 PHE   129       2.554  26.722  28.816  1.00                 C  
ATOM    777  N   ILE   130      -1.161  31.736  31.762  1.00                 N  
ATOM    778  CA  ILE   130      -1.839  32.277  32.933  1.00                 C  
ATOM    779  C   ILE   130      -3.368  32.338  32.722  1.00                 C  
ATOM    780  O   ILE   130      -4.088  32.997  33.489  1.00                 O  
ATOM    781  CB  ILE   130      -1.310  33.677  33.295  1.00                 C  
ATOM    782  CD1 ILE   130      -1.349  36.113  32.545  1.00                 C  
ATOM    783  CG1 ILE   130      -1.624  34.672  32.176  1.00                 C  
ATOM    784  CG2 ILE   130       0.179  33.621  33.601  1.00                 C  
ATOM    785  N   LEU   131      -3.865  31.660  31.698  1.00                 N  
ATOM    786  CA  LEU   131      -5.271  31.663  31.318  1.00                 C  
ATOM    787  C   LEU   131      -5.998  30.627  32.159  1.00                 C  
ATOM    788  O   LEU   131      -5.516  29.500  32.336  1.00                 O  
ATOM    789  CB  LEU   131      -5.422  31.378  29.822  1.00                 C  
ATOM    790  CG  LEU   131      -4.805  32.405  28.871  1.00                 C  
ATOM    791  CD1 LEU   131      -4.931  31.944  27.427  1.00                 C  
ATOM    792  CD2 LEU   131      -5.459  33.766  29.051  1.00                 C  
ATOM    793  N   ASN   132      -7.143  31.018  32.703  1.00                 N  
ATOM    794  CA  ASN   132      -7.930  30.219  33.634  1.00                 C  
ATOM    795  C   ASN   132      -9.240  29.827  32.961  1.00                 C  
ATOM    796  O   ASN   132      -9.531  30.266  31.846  1.00                 O  
ATOM    797  CB  ASN   132      -8.166  30.990  34.935  1.00                 C  
ATOM    798  CG  ASN   132      -6.885  31.233  35.708  1.00                 C  
ATOM    799  OD1 ASN   132      -6.086  30.319  35.908  1.00                 O  
ATOM    800  ND2 ASN   132      -6.686  32.471  36.145  1.00                 N  
ATOM    801  N   ASP   133     -10.008  28.950  33.626  1.00                 N  
ATOM    802  CA  ASP   133     -11.407  28.760  33.261  1.00                 C  
ATOM    803  C   ASP   133     -12.117  30.093  33.109  1.00                 C  
ATOM    804  O   ASP   133     -13.056  30.220  32.312  1.00                 O  
ATOM    805  CB  ASP   133     -12.121  27.900  34.305  1.00                 C  
ATOM    806  CG  ASP   133     -11.692  26.447  34.255  1.00                 C  
ATOM    807  OD1 ASP   133     -11.507  25.920  33.138  1.00                 O  
ATOM    808  OD2 ASP   133     -11.541  25.834  35.333  1.00                 O  
ATOM    809  N   SER   134     -11.668  31.105  33.848  1.00                 N  
ATOM    810  CA  SER   134     -12.327  32.403  33.811  1.00                 C  
ATOM    811  C   SER   134     -12.416  32.983  32.395  1.00                 C  
ATOM    812  O   SER   134     -13.423  33.621  32.056  1.00                 O  
ATOM    813  CB  SER   134     -11.600  33.399  34.717  1.00                 C  
ATOM    814  OG  SER   134     -11.705  33.020  36.079  1.00                 O  
ATOM    815  N   SER   135     -11.405  32.759  31.532  1.00                 N  
ATOM    816  CA  SER   135     -11.536  33.399  30.216  1.00                 C  
ATOM    817  C   SER   135     -12.475  32.628  29.289  1.00                 C  
ATOM    818  O   SER   135     -13.192  33.254  28.499  1.00                 O  
ATOM    819  CB  SER   135     -10.166  33.541  29.551  1.00                 C  
ATOM    820  OG  SER   135      -9.615  32.273  29.242  1.00                 O  
ATOM    821  N   ILE   136     -12.513  31.293  29.368  1.00                 N  
ATOM    822  CA  ILE   136     -13.522  30.570  28.600  1.00                 C  
ATOM    823  C   ILE   136     -14.933  30.929  29.038  1.00                 C  
ATOM    824  O   ILE   136     -15.868  30.802  28.240  1.00                 O  
ATOM    825  CB  ILE   136     -13.326  29.046  28.704  1.00                 C  
ATOM    826  CD1 ILE   136     -11.856  28.986  26.623  1.00                 C  
ATOM    827  CG1 ILE   136     -11.986  28.637  28.089  1.00                 C  
ATOM    828  CG2 ILE   136     -14.493  28.314  28.060  1.00                 C  
ATOM    829  N   ALA   137     -15.110  31.382  30.281  1.00                 N  
ATOM    830  CA  ALA   137     -16.423  31.872  30.680  1.00                 C  
ATOM    831  C   ALA   137     -16.708  33.224  30.049  1.00                 C  
ATOM    832  O   ALA   137     -17.803  33.446  29.524  1.00                 O  
ATOM    833  CB  ALA   137     -16.516  31.966  32.195  1.00                 C  
ATOM    834  N   HIS   138     -15.802  34.168  30.275  1.00                 N  
ATOM    835  CA  HIS   138     -15.923  35.518  29.732  1.00                 C  
ATOM    836  C   HIS   138     -15.414  35.632  28.301  1.00                 C  
ATOM    837  O   HIS   138     -15.696  36.595  27.584  1.00                 O  
ATOM    838  CB  HIS   138     -15.170  36.519  30.611  1.00                 C  
ATOM    839  CG  HIS   138     -15.779  36.711  31.965  1.00                 C  
ATOM    840  ND1 HIS   138     -15.467  35.910  33.042  1.00                 N  
ATOM    841  CE1 HIS   138     -16.167  36.324  34.113  1.00                 C  
ATOM    842  CD2 HIS   138     -16.742  37.633  32.549  1.00                 C  
ATOM    843  NE2 HIS   138     -16.934  37.358  33.825  1.00                 N  
ATOM    844  N   ALA   139     -14.650  34.639  27.869  1.00                 N  
ATOM    845  CA  ALA   139     -14.067  34.675  26.541  1.00                 C  
ATOM    846  C   ALA   139     -14.927  34.088  25.429  1.00                 C  
ATOM    847  O   ALA   139     -15.412  34.788  24.536  1.00                 O  
ATOM    848  CB  ALA   139     -12.733  33.945  26.528  1.00                 C  
ATOM    849  N   LEU   140     -15.122  32.775  25.480  1.00                 N  
ATOM    850  CA  LEU   140     -15.882  32.046  24.474  1.00                 C  
ATOM    851  C   LEU   140     -17.392  32.089  24.654  1.00                 C  
ATOM    852  O   LEU   140     -18.159  31.998  23.692  1.00                 O  
ATOM    853  CB  LEU   140     -15.453  30.578  24.438  1.00                 C  
ATOM    854  CG  LEU   140     -14.259  30.243  23.542  1.00                 C  
ATOM    855  CD1 LEU   140     -14.593  30.501  22.081  1.00                 C  
ATOM    856  CD2 LEU   140     -13.035  31.047  23.954  1.00                 C  
ATOM    857  N   THR   141     -17.846  32.229  25.894  1.00                 N  
ATOM    858  CA  THR   141     -19.279  32.202  26.152  1.00                 C  
ATOM    859  C   THR   141     -19.880  33.462  26.753  1.00                 C  
ATOM    860  O   THR   141     -21.067  33.754  26.583  1.00                 O  
ATOM    861  CB  THR   141     -19.661  31.045  27.094  1.00                 C  
ATOM    862  OG1 THR   141     -19.002  31.214  28.355  1.00                 O  
ATOM    863  CG2 THR   141     -19.238  29.711  26.498  1.00                 C  
ATOM    864  N   ARG   142     -19.070  34.235  27.468  1.00                 N  
ATOM    865  CA  ARG   142     -19.550  35.453  28.117  1.00                 C  
ATOM    866  C   ARG   142     -19.463  36.685  27.230  1.00                 C  
ATOM    867  O   ARG   142     -19.424  37.826  27.700  1.00                 O  
ATOM    868  CB  ARG   142     -18.769  35.717  29.406  1.00                 C  
ATOM    869  CD  ARG   142     -20.688  36.683  30.703  1.00                 C  
ATOM    870  NE  ARG   142     -21.205  37.842  31.427  1.00                 N  
ATOM    871  CG  ARG   142     -19.271  36.910  30.203  1.00                 C  
ATOM    872  CZ  ARG   142     -21.073  38.024  32.737  1.00                 C  
ATOM    873  NH1 ARG   142     -21.575  39.109  33.309  1.00                 N  
ATOM    874  NH2 ARG   142     -20.437  37.121  33.471  1.00                 N  
ATOM    875  N   GLU   143     -19.451  36.392  25.880  1.00                 N  
ATOM    876  CA  GLU   143     -19.329  37.531  24.973  1.00                 C  
ATOM    877  C   GLU   143     -18.897  37.197  23.548  1.00                 C  
ATOM    878  O   GLU   143     -18.839  38.108  22.716  1.00                 O  
ATOM    879  CB  GLU   143     -18.337  38.555  25.529  1.00                 C  
ATOM    880  CD  GLU   143     -20.023  40.091  26.613  1.00                 C  
ATOM    881  CG  GLU   143     -18.794  39.227  26.813  1.00                 C  
ATOM    882  OE1 GLU   143     -20.283  40.498  25.462  1.00                 O  
ATOM    883  OE2 GLU   143     -20.728  40.361  27.609  1.00                 O  
ATOM    884  N   ILE   144     -18.574  35.947  23.234  1.00                 N  
ATOM    885  CA  ILE   144     -17.979  35.624  21.939  1.00                 C  
ATOM    886  C   ILE   144     -18.684  34.419  21.322  1.00                 C  
ATOM    887  O   ILE   144     -18.080  33.390  21.022  1.00                 O  
ATOM    888  CB  ILE   144     -16.468  35.355  22.064  1.00                 C  
ATOM    889  CD1 ILE   144     -14.304  36.324  23.001  1.00                 C  
ATOM    890  CG1 ILE   144     -15.757  36.572  22.659  1.00                 C  
ATOM    891  CG2 ILE   144     -15.884  34.962  20.715  1.00                 C  
ATOM    892  N   SER   145     -19.985  34.560  21.115  1.00                 N  
ATOM    893  CA  SER   145     -20.790  33.502  20.525  1.00                 C  
ATOM    894  C   SER   145     -20.598  33.363  19.019  1.00                 C  
ATOM    895  O   SER   145     -21.344  32.620  18.381  1.00                 O  
ATOM    896  CB  SER   145     -22.274  33.734  20.814  1.00                 C  
ATOM    897  OG  SER   145     -22.541  33.662  22.204  1.00                 O  
ATOM    898  N   SER   146     -19.643  34.064  18.416  1.00                 N  
ATOM    899  CA  SER   146     -19.372  33.898  16.997  1.00                 C  
ATOM    900  C   SER   146     -18.043  33.201  16.740  1.00                 C  
ATOM    901  O   SER   146     -17.638  33.068  15.581  1.00                 O  
ATOM    902  CB  SER   146     -19.381  35.254  16.288  1.00                 C  
ATOM    903  OG  SER   146     -18.365  36.101  16.793  1.00                 O  
ATOM    904  N   LEU   147     -17.373  32.737  17.797  1.00                 N  
ATOM    905  CA  LEU   147     -16.136  31.970  17.662  1.00                 C  
ATOM    906  C   LEU   147     -16.326  30.764  16.758  1.00                 C  
ATOM    907  O   LEU   147     -17.227  29.953  16.959  1.00                 O  
ATOM    908  CB  LEU   147     -15.633  31.518  19.035  1.00                 C  
ATOM    909  CG  LEU   147     -14.294  30.779  19.056  1.00                 C  
ATOM    910  CD1 LEU   147     -13.162  31.705  18.638  1.00                 C  
ATOM    911  CD2 LEU   147     -14.022  30.200  20.436  1.00                 C  
ATOM    912  N   LYS   148     -15.475  30.638  15.756  1.00                 N  
ATOM    913  CA  LYS   148     -15.424  29.402  15.001  1.00                 C  
ATOM    914  C   LYS   148     -14.104  28.688  15.203  1.00                 C  
ATOM    915  O   LYS   148     -13.985  27.512  14.842  1.00                 O  
ATOM    916  CB  LYS   148     -15.649  29.674  13.512  1.00                 C  
ATOM    917  CD  LYS   148     -17.189  30.448  11.688  1.00                 C  
ATOM    918  CE  LYS   148     -18.577  30.971  11.355  1.00                 C  
ATOM    919  CG  LYS   148     -17.030  30.215  13.182  1.00                 C  
ATOM    920  NZ  LYS   148     -18.740  31.226   9.898  1.00                 N  
ATOM    921  N   VAL   149     -13.140  29.351  15.825  1.00                 N  
ATOM    922  CA  VAL   149     -11.762  28.877  15.871  1.00                 C  
ATOM    923  C   VAL   149     -11.214  29.323  17.219  1.00                 C  
ATOM    924  O   VAL   149     -11.057  30.526  17.473  1.00                 O  
ATOM    925  CB  VAL   149     -10.939  29.419  14.688  1.00                 C  
ATOM    926  CG1 VAL   149      -9.502  28.927  14.769  1.00                 C  
ATOM    927  CG2 VAL   149     -11.572  29.011  13.367  1.00                 C  
ATOM    928  N   LEU   150     -11.001  28.349  18.099  1.00                 N  
ATOM    929  CA  LEU   150     -10.394  28.552  19.406  1.00                 C  
ATOM    930  C   LEU   150      -9.163  27.660  19.476  1.00                 C  
ATOM    931  O   LEU   150      -9.257  26.437  19.300  1.00                 O  
ATOM    932  CB  LEU   150     -11.397  28.238  20.517  1.00                 C  
ATOM    933  CG  LEU   150     -10.877  28.348  21.952  1.00                 C  
ATOM    934  CD1 LEU   150     -10.487  29.783  22.273  1.00                 C  
ATOM    935  CD2 LEU   150     -11.918  27.849  22.942  1.00                 C  
ATOM    936  N   ASN   151      -8.017  28.270  19.721  1.00                 N  
ATOM    937  CA  ASN   151      -6.774  27.546  19.907  1.00                 C  
ATOM    938  C   ASN   151      -6.360  27.703  21.367  1.00                 C  
ATOM    939  O   ASN   151      -6.138  28.826  21.842  1.00                 O  
ATOM    940  CB  ASN   151      -5.706  28.057  18.938  1.00                 C  
ATOM    941  CG  ASN   151      -4.416  27.266  19.023  1.00                 C  
ATOM    942  OD1 ASN   151      -4.215  26.485  19.953  1.00                 O  
ATOM    943  ND2 ASN   151      -3.535  27.466  18.049  1.00                 N  
ATOM    944  N   LEU   152      -6.278  26.581  22.076  1.00                 N  
ATOM    945  CA  LEU   152      -5.973  26.579  23.501  1.00                 C  
ATOM    946  C   LEU   152      -4.698  25.807  23.809  1.00                 C  
ATOM    947  O   LEU   152      -4.438  25.516  24.982  1.00                 O  
ATOM    948  CB  LEU   152      -7.137  25.987  24.297  1.00                 C  
ATOM    949  CG  LEU   152      -8.466  26.742  24.219  1.00                 C  
ATOM    950  CD1 LEU   152      -9.562  25.977  24.945  1.00                 C  
ATOM    951  CD2 LEU   152      -8.324  28.141  24.797  1.00                 C  
ATOM    952  N   SER   153      -3.918  25.456  22.783  1.00                 N  
ATOM    953  CA  SER   153      -2.649  24.753  22.920  1.00                 C  
ATOM    954  C   SER   153      -1.865  25.261  24.123  1.00                 C  
ATOM    955  O   SER   153      -1.607  26.467  24.257  1.00                 O  
ATOM    956  CB  SER   153      -1.813  24.904  21.648  1.00                 C  
ATOM    957  OG  SER   153      -2.450  24.288  20.542  1.00                 O  
ATOM    958  N   LEU   154      -1.543  24.339  25.022  1.00                 N  
ATOM    959  CA  LEU   154      -0.659  24.566  26.159  1.00                 C  
ATOM    960  C   LEU   154      -1.235  25.527  27.179  1.00                 C  
ATOM    961  O   LEU   154      -0.503  26.063  28.004  1.00                 O  
ATOM    962  CB  LEU   154       0.696  25.096  25.687  1.00                 C  
ATOM    963  CG  LEU   154       1.458  24.218  24.691  1.00                 C  
ATOM    964  CD1 LEU   154       2.751  24.892  24.260  1.00                 C  
ATOM    965  CD2 LEU   154       1.748  22.851  25.293  1.00                 C  
ATOM    966  N   CYS   155      -2.540  25.752  27.160  1.00                 N  
ATOM    967  CA  CYS   155      -3.177  26.495  28.239  1.00                 C  
ATOM    968  C   CYS   155      -3.474  25.505  29.364  1.00                 C  
ATOM    969  O   CYS   155      -4.588  25.011  29.538  1.00                 O  
ATOM    970  CB  CYS   155      -4.444  27.189  27.736  1.00                 C  
ATOM    971  SG  CYS   155      -4.159  28.416  26.439  1.00                 S  
ATOM    972  N   LYS   156      -2.431  25.256  30.165  1.00                 N  
ATOM    973  CA  LYS   156      -2.376  24.141  31.113  1.00                 C  
ATOM    974  C   LYS   156      -3.328  24.318  32.297  1.00                 C  
ATOM    975  O   LYS   156      -3.749  23.327  32.899  1.00                 O  
ATOM    976  CB  LYS   156      -0.952  23.955  31.640  1.00                 C  
ATOM    977  CD  LYS   156       1.420  23.265  31.195  1.00                 C  
ATOM    978  CE  LYS   156       2.396  22.719  30.165  1.00                 C  
ATOM    979  CG  LYS   156       0.029  23.430  30.604  1.00                 C  
ATOM    980  NZ  LYS   156       3.775  22.599  30.716  1.00                 N  
ATOM    981  N   GLN   157      -3.667  25.559  32.666  1.00                 N  
ATOM    982  CA  GLN   157      -4.568  25.858  33.785  1.00                 C  
ATOM    983  C   GLN   157      -6.046  25.749  33.412  1.00                 C  
ATOM    984  O   GLN   157      -6.919  26.069  34.234  1.00                 O  
ATOM    985  CB  GLN   157      -4.295  27.260  34.332  1.00                 C  
ATOM    986  CD  GLN   157      -2.677  28.833  35.467  1.00                 C  
ATOM    987  CG  GLN   157      -2.923  27.424  34.964  1.00                 C  
ATOM    988  OE1 GLN   157      -3.102  29.807  34.845  1.00                 O  
ATOM    989  NE2 GLN   157      -1.988  28.945  36.596  1.00                 N  
ATOM    990  N   LEU   158      -6.337  25.298  32.207  1.00                 N  
ATOM    991  CA  LEU   158      -7.709  25.105  31.757  1.00                 C  
ATOM    992  C   LEU   158      -8.207  23.748  32.238  1.00                 C  
ATOM    993  O   LEU   158      -7.527  22.732  32.074  1.00                 O  
ATOM    994  CB  LEU   158      -7.794  25.215  30.233  1.00                 C  
ATOM    995  CG  LEU   158      -7.419  26.570  29.630  1.00                 C  
ATOM    996  CD1 LEU   158      -7.440  26.506  28.110  1.00                 C  
ATOM    997  CD2 LEU   158      -8.358  27.658  30.126  1.00                 C  
ATOM    998  N   THR   159      -9.385  23.726  32.852  1.00                 N  
ATOM    999  CA  THR   159     -10.007  22.471  33.262  1.00                 C  
ATOM   1000  C   THR   159     -11.197  22.130  32.367  1.00                 C  
ATOM   1001  O   THR   159     -11.569  22.874  31.450  1.00                 O  
ATOM   1002  CB  THR   159     -10.469  22.523  34.730  1.00                 C  
ATOM   1003  OG1 THR   159     -11.520  23.488  34.869  1.00                 O  
ATOM   1004  CG2 THR   159      -9.317  22.925  35.637  1.00                 C  
ATOM   1005  N   ASP   160     -11.769  20.953  32.655  1.00                 N  
ATOM   1006  CA  ASP   160     -13.041  20.517  32.086  1.00                 C  
ATOM   1007  C   ASP   160     -14.102  21.613  32.128  1.00                 C  
ATOM   1008  O   ASP   160     -14.903  21.726  31.196  1.00                 O  
ATOM   1009  CB  ASP   160     -13.560  19.279  32.820  1.00                 C  
ATOM   1010  CG  ASP   160     -12.751  18.035  32.508  1.00                 C  
ATOM   1011  OD1 ASP   160     -11.970  18.063  31.534  1.00                 O  
ATOM   1012  OD2 ASP   160     -12.899  17.032  33.238  1.00                 O  
ATOM   1013  N   ARG   161     -14.132  22.429  33.188  1.00                 N  
ATOM   1014  CA  ARG   161     -15.162  23.471  33.288  1.00                 C  
ATOM   1015  C   ARG   161     -15.122  24.426  32.101  1.00                 C  
ATOM   1016  O   ARG   161     -16.173  24.870  31.618  1.00                 O  
ATOM   1017  CB  ARG   161     -15.001  24.260  34.589  1.00                 C  
ATOM   1018  CD  ARG   161     -15.877  26.031  36.137  1.00                 C  
ATOM   1019  NE  ARG   161     -14.622  26.777  36.193  1.00                 N  
ATOM   1020  CG  ARG   161     -16.062  25.327  34.803  1.00                 C  
ATOM   1021  CZ  ARG   161     -14.087  27.255  37.312  1.00                 C  
ATOM   1022  NH1 ARG   161     -12.942  27.922  37.266  1.00                 N  
ATOM   1023  NH2 ARG   161     -14.699  27.066  38.473  1.00                 N  
ATOM   1024  N   SER   162     -13.917  24.760  31.624  1.00                 N  
ATOM   1025  CA  SER   162     -13.788  25.577  30.422  1.00                 C  
ATOM   1026  C   SER   162     -14.513  24.969  29.235  1.00                 C  
ATOM   1027  O   SER   162     -15.055  25.703  28.403  1.00                 O  
ATOM   1028  CB  SER   162     -12.313  25.782  30.069  1.00                 C  
ATOM   1029  OG  SER   162     -11.655  26.553  31.059  1.00                 O  
ATOM   1030  N   LEU   163     -14.484  23.644  29.102  1.00                 N  
ATOM   1031  CA  LEU   163     -15.154  23.054  27.961  1.00                 C  
ATOM   1032  C   LEU   163     -16.662  23.101  28.137  1.00                 C  
ATOM   1033  O   LEU   163     -17.399  23.161  27.149  1.00                 O  
ATOM   1034  CB  LEU   163     -14.690  21.611  27.754  1.00                 C  
ATOM   1035  CG  LEU   163     -13.237  21.423  27.313  1.00                 C  
ATOM   1036  CD1 LEU   163     -12.868  19.947  27.294  1.00                 C  
ATOM   1037  CD2 LEU   163     -13.006  22.044  25.944  1.00                 C  
ATOM   1038  N   GLU   164     -17.128  23.128  29.385  1.00                 N  
ATOM   1039  CA  GLU   164     -18.549  23.292  29.647  1.00                 C  
ATOM   1040  C   GLU   164     -19.013  24.693  29.264  1.00                 C  
ATOM   1041  O   GLU   164     -20.033  24.856  28.588  1.00                 O  
ATOM   1042  CB  GLU   164     -18.858  23.017  31.120  1.00                 C  
ATOM   1043  CD  GLU   164     -20.607  22.772  32.925  1.00                 C  
ATOM   1044  CG  GLU   164     -20.333  23.112  31.473  1.00                 C  
ATOM   1045  OE1 GLU   164     -19.641  22.469  33.657  1.00                 O  
ATOM   1046  OE2 GLU   164     -21.788  22.808  33.331  1.00                 O  
ATOM   1047  N   LYS   165     -18.264  25.720  29.670  1.00                 N  
ATOM   1048  CA  LYS   165     -18.623  27.072  29.282  1.00                 C  
ATOM   1049  C   LYS   165     -18.572  27.276  27.779  1.00                 C  
ATOM   1050  O   LYS   165     -19.468  27.880  27.194  1.00                 O  
ATOM   1051  CB  LYS   165     -17.703  28.087  29.963  1.00                 C  
ATOM   1052  CD  LYS   165     -19.262  28.799  31.797  1.00                 C  
ATOM   1053  CE  LYS   165     -19.419  29.014  33.294  1.00                 C  
ATOM   1054  CG  LYS   165     -17.905  28.198  31.466  1.00                 C  
ATOM   1055  NZ  LYS   165     -20.764  29.551  33.639  1.00                 N  
ATOM   1056  N   ILE   166     -17.529  26.766  27.128  1.00                 N  
ATOM   1057  CA  ILE   166     -17.433  26.914  25.680  1.00                 C  
ATOM   1058  C   ILE   166     -18.599  26.206  24.993  1.00                 C  
ATOM   1059  O   ILE   166     -19.146  26.699  23.997  1.00                 O  
ATOM   1060  CB  ILE   166     -16.093  26.375  25.145  1.00                 C  
ATOM   1061  CD1 ILE   166     -13.570  26.653  25.379  1.00                 C  
ATOM   1062  CG1 ILE   166     -14.936  27.258  25.617  1.00                 C  
ATOM   1063  CG2 ILE   166     -16.134  26.255  23.629  1.00                 C  
ATOM   1064  N   ALA   167     -19.013  25.053  25.533  1.00                 N  
ATOM   1065  CA  ALA   167     -20.126  24.304  24.960  1.00                 C  
ATOM   1066  C   ALA   167     -21.446  25.052  25.089  1.00                 C  
ATOM   1067  O   ALA   167     -22.372  24.808  24.312  1.00                 O  
ATOM   1068  CB  ALA   167     -20.245  22.941  25.623  1.00                 C  
ATOM   1069  N   GLN   168     -21.563  25.941  26.069  1.00                 N  
ATOM   1070  CA  GLN   168     -22.796  26.698  26.223  1.00                 C  
ATOM   1071  C   GLN   168     -22.818  27.919  25.306  1.00                 C  
ATOM   1072  O   GLN   168     -23.744  28.079  24.503  1.00                 O  
ATOM   1073  CB  GLN   168     -22.978  27.135  27.678  1.00                 C  
ATOM   1074  CD  GLN   168     -23.358  26.452  30.080  1.00                 C  
ATOM   1075  CG  GLN   168     -23.262  25.992  28.638  1.00                 C  
ATOM   1076  OE1 GLN   168     -22.779  27.471  30.456  1.00                 O  
ATOM   1077  NE2 GLN   168     -24.090  25.699  30.893  1.00                 N  
ATOM   1078  N   HIS   169     -21.783  28.763  25.371  1.00                 N  
ATOM   1079  CA  HIS   169     -21.758  30.006  24.630  1.00                 C  
ATOM   1080  C   HIS   169     -21.068  30.020  23.277  1.00                 C  
ATOM   1081  O   HIS   169     -21.129  31.044  22.588  1.00                 O  
ATOM   1082  CB  HIS   169     -21.096  31.110  25.457  1.00                 C  
ATOM   1083  CG  HIS   169     -21.866  31.490  26.683  1.00                 C  
ATOM   1084  ND1 HIS   169     -21.801  30.770  27.857  1.00                 N  
ATOM   1085  CE1 HIS   169     -22.596  31.352  28.772  1.00                 C  
ATOM   1086  CD2 HIS   169     -22.795  32.554  27.038  1.00                 C  
ATOM   1087  NE2 HIS   169     -23.196  32.422  28.287  1.00                 N  
ATOM   1088  N   LEU   170     -20.408  28.928  22.868  1.00                 N  
ATOM   1089  CA  LEU   170     -19.607  28.926  21.637  1.00                 C  
ATOM   1090  C   LEU   170     -19.967  27.748  20.743  1.00                 C  
ATOM   1091  O   LEU   170     -19.104  27.040  20.213  1.00                 O  
ATOM   1092  CB  LEU   170     -18.114  28.892  21.969  1.00                 C  
ATOM   1093  CG  LEU   170     -17.154  28.896  20.778  1.00                 C  
ATOM   1094  CD1 LEU   170     -17.292  30.183  19.980  1.00                 C  
ATOM   1095  CD2 LEU   170     -15.718  28.714  21.244  1.00                 C  
ATOM   1096  N   LYS   171     -21.274  27.588  20.495  1.00                 N  
ATOM   1097  CA  LYS   171     -21.805  26.384  19.867  1.00                 C  
ATOM   1098  C   LYS   171     -21.544  26.331  18.374  1.00                 C  
ATOM   1099  O   LYS   171     -21.633  25.244  17.794  1.00                 O  
ATOM   1100  CB  LYS   171     -23.310  26.269  20.116  1.00                 C  
ATOM   1101  CD  LYS   171     -25.187  25.896  21.739  1.00                 C  
ATOM   1102  CE  LYS   171     -25.558  25.627  23.189  1.00                 C  
ATOM   1103  CG  LYS   171     -23.682  26.008  21.566  1.00                 C  
ATOM   1104  NZ  LYS   171     -27.033  25.543  23.378  1.00                 N  
ATOM   1105  N   ASN   172     -21.177  27.443  17.741  1.00                 N  
ATOM   1106  CA  ASN   172     -20.795  27.412  16.334  1.00                 C  
ATOM   1107  C   ASN   172     -19.310  27.140  16.121  1.00                 C  
ATOM   1108  O   ASN   172     -18.849  27.189  14.977  1.00                 O  
ATOM   1109  CB  ASN   172     -21.177  28.724  15.646  1.00                 C  
ATOM   1110  CG  ASN   172     -20.403  29.911  16.184  1.00                 C  
ATOM   1111  OD1 ASN   172     -19.932  29.893  17.321  1.00                 O  
ATOM   1112  ND2 ASN   172     -20.271  30.949  15.366  1.00                 N  
ATOM   1113  N   LEU   173     -18.561  26.855  17.183  1.00                 N  
ATOM   1114  CA  LEU   173     -17.163  26.449  17.071  1.00                 C  
ATOM   1115  C   LEU   173     -16.932  25.407  15.974  1.00                 C  
ATOM   1116  O   LEU   173     -17.480  24.314  16.014  1.00                 O  
ATOM   1117  CB  LEU   173     -16.658  25.894  18.404  1.00                 C  
ATOM   1118  CG  LEU   173     -15.183  25.490  18.455  1.00                 C  
ATOM   1119  CD1 LEU   173     -14.287  26.708  18.292  1.00                 C  
ATOM   1120  CD2 LEU   173     -14.867  24.772  19.758  1.00                 C  
ATOM   1121  N   GLU   174     -16.087  25.720  15.003  1.00                 N  
ATOM   1122  CA  GLU   174     -15.733  24.728  13.997  1.00                 C  
ATOM   1123  C   GLU   174     -14.395  24.061  14.259  1.00                 C  
ATOM   1124  O   GLU   174     -14.179  22.934  13.792  1.00                 O  
ATOM   1125  CB  GLU   174     -15.707  25.362  12.605  1.00                 C  
ATOM   1126  CD  GLU   174     -16.988  26.522  10.762  1.00                 C  
ATOM   1127  CG  GLU   174     -17.059  25.868  12.128  1.00                 C  
ATOM   1128  OE1 GLU   174     -16.147  27.427  10.580  1.00                 O  
ATOM   1129  OE2 GLU   174     -17.773  26.129   9.874  1.00                 O  
ATOM   1130  N   VAL   175     -13.510  24.735  14.994  1.00                 N  
ATOM   1131  CA  VAL   175     -12.133  24.311  15.217  1.00                 C  
ATOM   1132  C   VAL   175     -11.802  24.491  16.695  1.00                 C  
ATOM   1133  O   VAL   175     -11.826  25.619  17.215  1.00                 O  
ATOM   1134  CB  VAL   175     -11.150  25.095  14.328  1.00                 C  
ATOM   1135  CG1 VAL   175      -9.721  24.646  14.589  1.00                 C  
ATOM   1136  CG2 VAL   175     -11.506  24.923  12.859  1.00                 C  
ATOM   1137  N   LEU   176     -11.449  23.407  17.367  1.00                 N  
ATOM   1138  CA  LEU   176     -10.991  23.504  18.747  1.00                 C  
ATOM   1139  C   LEU   176      -9.693  22.735  18.879  1.00                 C  
ATOM   1140  O   LEU   176      -9.575  21.617  18.373  1.00                 O  
ATOM   1141  CB  LEU   176     -12.058  22.969  19.704  1.00                 C  
ATOM   1142  CG  LEU   176     -11.692  22.961  21.190  1.00                 C  
ATOM   1143  CD1 LEU   176     -11.535  24.380  21.713  1.00                 C  
ATOM   1144  CD2 LEU   176     -12.742  22.213  21.998  1.00                 C  
ATOM   1145  N   GLU   177      -8.725  23.338  19.555  1.00                 N  
ATOM   1146  CA  GLU   177      -7.401  22.759  19.752  1.00                 C  
ATOM   1147  C   GLU   177      -7.116  22.724  21.247  1.00                 C  
ATOM   1148  O   GLU   177      -6.886  23.775  21.858  1.00                 O  
ATOM   1149  CB  GLU   177      -6.345  23.567  18.995  1.00                 C  
ATOM   1150  CD  GLU   177      -5.449  24.354  16.768  1.00                 C  
ATOM   1151  CG  GLU   177      -6.510  23.542  17.484  1.00                 C  
ATOM   1152  OE1 GLU   177      -5.650  25.574  16.596  1.00                 O  
ATOM   1153  OE2 GLU   177      -4.415  23.769  16.380  1.00                 O  
ATOM   1154  N   LEU   178      -7.114  21.527  21.834  1.00                 N  
ATOM   1155  CA  LEU   178      -6.771  21.349  23.242  1.00                 C  
ATOM   1156  C   LEU   178      -5.364  20.782  23.469  1.00                 C  
ATOM   1157  O   LEU   178      -5.078  20.304  24.572  1.00                 O  
ATOM   1158  CB  LEU   178      -7.784  20.431  23.928  1.00                 C  
ATOM   1159  CG  LEU   178      -9.231  20.928  23.968  1.00                 C  
ATOM   1160  CD1 LEU   178     -10.141  19.882  24.595  1.00                 C  
ATOM   1161  CD2 LEU   178      -9.328  22.239  24.732  1.00                 C  
ATOM   1162  N   GLY   179      -4.482  20.841  22.471  1.00                 N  
ATOM   1163  CA  GLY   179      -3.153  20.236  22.562  1.00                 C  
ATOM   1164  C   GLY   179      -2.454  20.533  23.888  1.00                 C  
ATOM   1165  O   GLY   179      -2.341  21.690  24.308  1.00                 O  
ATOM   1166  N   GLY   180      -1.972  19.464  24.529  1.00                 N  
ATOM   1167  CA  GLY   180      -1.220  19.527  25.787  1.00                 C  
ATOM   1168  C   GLY   180      -2.008  20.198  26.908  1.00                 C  
ATOM   1169  O   GLY   180      -1.420  20.735  27.852  1.00                 O  
ATOM   1170  N   CYS   181      -3.342  20.174  26.815  1.00                 N  
ATOM   1171  CA  CYS   181      -4.198  20.552  27.941  1.00                 C  
ATOM   1172  C   CYS   181      -4.480  19.274  28.724  1.00                 C  
ATOM   1173  O   CYS   181      -5.542  18.650  28.630  1.00                 O  
ATOM   1174  CB  CYS   181      -5.478  21.224  27.439  1.00                 C  
ATOM   1175  SG  CYS   181      -5.205  22.757  26.521  1.00                 S  
ATOM   1176  N   SER   182      -3.481  18.890  29.520  1.00                 N  
ATOM   1177  CA  SER   182      -3.366  17.539  30.050  1.00                 C  
ATOM   1178  C   SER   182      -4.372  17.225  31.149  1.00                 C  
ATOM   1179  O   SER   182      -4.593  16.045  31.446  1.00                 O  
ATOM   1180  CB  SER   182      -1.956  17.294  30.592  1.00                 C  
ATOM   1181  OG  SER   182      -1.711  18.076  31.748  1.00                 O  
ATOM   1182  N   ASN   183      -4.973  18.227  31.786  1.00                 N  
ATOM   1183  CA  ASN   183      -5.944  17.913  32.826  1.00                 C  
ATOM   1184  C   ASN   183      -7.385  17.828  32.292  1.00                 C  
ATOM   1185  O   ASN   183      -8.328  17.726  33.086  1.00                 O  
ATOM   1186  CB  ASN   183      -5.873  18.944  33.954  1.00                 C  
ATOM   1187  CG  ASN   183      -4.597  18.832  34.766  1.00                 C  
ATOM   1188  OD1 ASN   183      -4.143  17.731  35.077  1.00                 O  
ATOM   1189  ND2 ASN   183      -4.015  19.974  35.112  1.00                 N  
ATOM   1190  N   ILE   184      -7.562  17.819  30.964  1.00                 N  
ATOM   1191  CA  ILE   184      -8.859  17.569  30.348  1.00                 C  
ATOM   1192  C   ILE   184      -9.140  16.068  30.354  1.00                 C  
ATOM   1193  O   ILE   184      -8.270  15.251  30.028  1.00                 O  
ATOM   1194  CB  ILE   184      -8.922  18.132  28.916  1.00                 C  
ATOM   1195  CD1 ILE   184      -9.672  20.424  29.744  1.00                 C  
ATOM   1196  CG1 ILE   184      -8.669  19.641  28.925  1.00                 C  
ATOM   1197  CG2 ILE   184     -10.251  17.784  28.265  1.00                 C  
ATOM   1198  N   THR   185     -10.358  15.694  30.718  1.00                 N  
ATOM   1199  CA  THR   185     -10.763  14.297  30.766  1.00                 C  
ATOM   1200  C   THR   185     -11.970  14.071  29.863  1.00                 C  
ATOM   1201  O   THR   185     -12.470  14.986  29.206  1.00                 O  
ATOM   1202  CB  THR   185     -11.092  13.854  32.204  1.00                 C  
ATOM   1203  OG1 THR   185     -12.252  14.555  32.669  1.00                 O  
ATOM   1204  CG2 THR   185      -9.930  14.163  33.135  1.00                 C  
ATOM   1205  N   ASN   186     -12.406  12.810  29.818  1.00                 N  
ATOM   1206  CA  ASN   186     -13.580  12.436  29.037  1.00                 C  
ATOM   1207  C   ASN   186     -14.807  13.256  29.431  1.00                 C  
ATOM   1208  O   ASN   186     -15.686  13.494  28.601  1.00                 O  
ATOM   1209  CB  ASN   186     -13.870  10.941  29.188  1.00                 C  
ATOM   1210  CG  ASN   186     -12.882  10.076  28.431  1.00                 C  
ATOM   1211  OD1 ASN   186     -12.206  10.545  27.515  1.00                 O  
ATOM   1212  ND2 ASN   186     -12.795   8.807  28.813  1.00                 N  
ATOM   1213  N   VAL   187     -14.886  13.694  30.687  1.00                 N  
ATOM   1214  CA  VAL   187     -16.048  14.451  31.134  1.00                 C  
ATOM   1215  C   VAL   187     -16.077  15.842  30.529  1.00                 C  
ATOM   1216  O   VAL   187     -17.156  16.369  30.226  1.00                 O  
ATOM   1217  CB  VAL   187     -16.095  14.558  32.670  1.00                 C  
ATOM   1218  CG1 VAL   187     -17.211  15.497  33.104  1.00                 C  
ATOM   1219  CG2 VAL   187     -16.277  13.184  33.294  1.00                 C  
ATOM   1220  N   GLY   188     -14.906  16.456  30.363  1.00                 N  
ATOM   1221  CA  GLY   188     -14.837  17.713  29.643  1.00                 C  
ATOM   1222  C   GLY   188     -15.160  17.538  28.173  1.00                 C  
ATOM   1223  O   GLY   188     -15.921  18.318  27.599  1.00                 O  
ATOM   1224  N   LEU   189     -14.594  16.508  27.548  1.00                 N  
ATOM   1225  CA  LEU   189     -14.867  16.255  26.138  1.00                 C  
ATOM   1226  C   LEU   189     -16.364  16.074  25.925  1.00                 C  
ATOM   1227  O   LEU   189     -16.963  16.673  25.018  1.00                 O  
ATOM   1228  CB  LEU   189     -14.098  15.023  25.656  1.00                 C  
ATOM   1229  CG  LEU   189     -12.579  15.170  25.553  1.00                 C  
ATOM   1230  CD1 LEU   189     -11.927  13.827  25.263  1.00                 C  
ATOM   1231  CD2 LEU   189     -12.208  16.181  24.479  1.00                 C  
ATOM   1232  N   LEU   190     -16.994  15.282  26.794  1.00                 N  
ATOM   1233  CA  LEU   190     -18.434  15.060  26.721  1.00                 C  
ATOM   1234  C   LEU   190     -19.212  16.381  26.771  1.00                 C  
ATOM   1235  O   LEU   190     -20.048  16.657  25.904  1.00                 O  
ATOM   1236  CB  LEU   190     -18.893  14.144  27.857  1.00                 C  
ATOM   1237  CG  LEU   190     -20.347  13.671  27.801  1.00                 C  
ATOM   1238  CD1 LEU   190     -20.546  12.439  28.670  1.00                 C  
ATOM   1239  CD2 LEU   190     -21.291  14.782  28.235  1.00                 C  
ATOM   1240  N   LEU   191     -18.938  17.219  27.777  1.00                 N  
ATOM   1241  CA  LEU   191     -19.581  18.529  27.843  1.00                 C  
ATOM   1242  C   LEU   191     -19.311  19.333  26.577  1.00                 C  
ATOM   1243  O   LEU   191     -20.228  19.934  26.006  1.00                 O  
ATOM   1244  CB  LEU   191     -19.098  19.302  29.072  1.00                 C  
ATOM   1245  CG  LEU   191     -19.550  18.765  30.431  1.00                 C  
ATOM   1246  CD1 LEU   191     -18.856  19.510  31.561  1.00                 C  
ATOM   1247  CD2 LEU   191     -21.060  18.872  30.576  1.00                 C  
ATOM   1248  N   VAL   192     -18.068  19.313  26.090  1.00                 N  
ATOM   1249  CA  VAL   192     -17.722  20.161  24.951  1.00                 C  
ATOM   1250  C   VAL   192     -18.496  19.757  23.699  1.00                 C  
ATOM   1251  O   VAL   192     -19.130  20.599  23.051  1.00                 O  
ATOM   1252  CB  VAL   192     -16.211  20.123  24.658  1.00                 C  
ATOM   1253  CG1 VAL   192     -15.904  20.833  23.348  1.00                 C  
ATOM   1254  CG2 VAL   192     -15.430  20.750  25.803  1.00                 C  
ATOM   1255  N   SER   193     -18.442  18.473  23.332  1.00                 N  
ATOM   1256  CA  SER   193     -19.075  18.058  22.084  1.00                 C  
ATOM   1257  C   SER   193     -20.593  18.016  22.189  1.00                 C  
ATOM   1258  O   SER   193     -21.273  18.118  21.164  1.00                 O  
ATOM   1259  CB  SER   193     -18.558  16.684  21.652  1.00                 C  
ATOM   1260  OG  SER   193     -18.993  15.672  22.543  1.00                 O  
ATOM   1261  N   TRP   194     -21.141  17.863  23.401  1.00                 N  
ATOM   1262  CA  TRP   194     -22.588  17.898  23.572  1.00                 C  
ATOM   1263  C   TRP   194     -23.153  19.254  23.163  1.00                 C  
ATOM   1264  O   TRP   194     -24.311  19.341  22.755  1.00                 O  
ATOM   1265  CB  TRP   194     -22.964  17.586  25.022  1.00                 C  
ATOM   1266  CG  TRP   194     -24.442  17.566  25.267  1.00                 C  
ATOM   1267  CD1 TRP   194     -25.285  16.505  25.106  1.00                 C  
ATOM   1268  NE1 TRP   194     -26.570  16.867  25.428  1.00                 N  
ATOM   1269  CD2 TRP   194     -25.251  18.658  25.719  1.00                 C  
ATOM   1270  CE2 TRP   194     -26.574  18.187  25.808  1.00                 C  
ATOM   1271  CH2 TRP   194     -27.342  20.294  26.545  1.00                 C  
ATOM   1272  CZ2 TRP   194     -27.630  18.998  26.221  1.00                 C  
ATOM   1273  CE3 TRP   194     -24.987  19.989  26.057  1.00                 C  
ATOM   1274  CZ3 TRP   194     -26.036  20.789  26.466  1.00                 C  
ATOM   1275  N   GLY   195     -22.344  20.312  23.233  1.00                 N  
ATOM   1276  CA  GLY   195     -22.757  21.621  22.763  1.00                 C  
ATOM   1277  C   GLY   195     -22.164  22.002  21.421  1.00                 C  
ATOM   1278  O   GLY   195     -22.822  22.635  20.592  1.00                 O  
ATOM   1279  N   LEU   196     -20.908  21.631  21.192  1.00                 N  
ATOM   1280  CA  LEU   196     -20.231  21.959  19.949  1.00                 C  
ATOM   1281  C   LEU   196     -20.339  20.769  18.996  1.00                 C  
ATOM   1282  O   LEU   196     -19.362  20.116  18.615  1.00                 O  
ATOM   1283  CB  LEU   196     -18.769  22.325  20.215  1.00                 C  
ATOM   1284  CG  LEU   196     -18.513  23.726  20.775  1.00                 C  
ATOM   1285  CD1 LEU   196     -19.045  23.843  22.195  1.00                 C  
ATOM   1286  CD2 LEU   196     -17.028  24.055  20.738  1.00                 C  
ATOM   1287  N   LYS   197     -21.592  20.480  18.641  1.00                 N  
ATOM   1288  CA  LYS   197     -21.904  19.420  17.692  1.00                 C  
ATOM   1289  C   LYS   197     -21.366  19.714  16.298  1.00                 C  
ATOM   1290  O   LYS   197     -21.213  18.787  15.505  1.00                 O  
ATOM   1291  CB  LYS   197     -23.416  19.196  17.617  1.00                 C  
ATOM   1292  CD  LYS   197     -25.684  20.100  17.037  1.00                 C  
ATOM   1293  CE  LYS   197     -26.454  21.258  16.422  1.00                 C  
ATOM   1294  CG  LYS   197     -24.187  20.361  17.018  1.00                 C  
ATOM   1295  NZ  LYS   197     -27.925  21.028  16.459  1.00                 N  
ATOM   1296  N   LYS   198     -21.069  20.966  15.980  1.00                 N  
ATOM   1297  CA  LYS   198     -20.616  21.286  14.650  1.00                 C  
ATOM   1298  C   LYS   198     -19.120  21.356  14.445  1.00                 C  
ATOM   1299  O   LYS   198     -18.695  21.827  13.382  1.00                 O  
ATOM   1300  CB  LYS   198     -21.196  22.627  14.195  1.00                 C  
ATOM   1301  CD  LYS   198     -23.240  21.632  13.132  1.00                 C  
ATOM   1302  CE  LYS   198     -22.948  22.052  11.700  1.00                 C  
ATOM   1303  CG  LYS   198     -22.714  22.655  14.125  1.00                 C  
ATOM   1304  NZ  LYS   198     -23.691  21.219  10.715  1.00                 N  
ATOM   1305  N   LEU   199     -18.315  20.897  15.414  1.00                 N  
ATOM   1306  CA  LEU   199     -16.861  20.870  15.259  1.00                 C  
ATOM   1307  C   LEU   199     -16.457  20.149  13.981  1.00                 C  
ATOM   1308  O   LEU   199     -16.862  19.011  13.743  1.00                 O  
ATOM   1309  CB  LEU   199     -16.206  20.200  16.468  1.00                 C  
ATOM   1310  CG  LEU   199     -16.328  20.940  17.802  1.00                 C  
ATOM   1311  CD1 LEU   199     -15.770  20.096  18.938  1.00                 C  
ATOM   1312  CD2 LEU   199     -15.615  22.282  17.740  1.00                 C  
ATOM   1313  N   LYS   200     -15.623  20.788  13.174  1.00                 N  
ATOM   1314  CA  LYS   200     -15.064  20.118  12.007  1.00                 C  
ATOM   1315  C   LYS   200     -13.625  19.685  12.217  1.00                 C  
ATOM   1316  O   LYS   200     -13.136  18.820  11.479  1.00                 O  
ATOM   1317  CB  LYS   200     -15.144  21.026  10.778  1.00                 C  
ATOM   1318  CD  LYS   200     -16.566  22.195   9.072  1.00                 C  
ATOM   1319  CE  LYS   200     -17.979  22.421   8.561  1.00                 C  
ATOM   1320  CG  LYS   200     -16.561  21.317  10.313  1.00                 C  
ATOM   1321  NZ  LYS   200     -18.808  23.179   9.538  1.00                 N  
ATOM   1322  N   VAL   201     -12.935  20.275  13.192  1.00                 N  
ATOM   1323  CA  VAL   201     -11.541  19.957  13.472  1.00                 C  
ATOM   1324  C   VAL   201     -11.365  19.960  14.978  1.00                 C  
ATOM   1325  O   VAL   201     -11.747  20.931  15.637  1.00                 O  
ATOM   1326  CB  VAL   201     -10.586  20.951  12.785  1.00                 C  
ATOM   1327  CG1 VAL   201      -9.140  20.611  13.110  1.00                 C  
ATOM   1328  CG2 VAL   201     -10.812  20.953  11.280  1.00                 C  
ATOM   1329  N   LEU   202     -10.817  18.874  15.522  1.00                 N  
ATOM   1330  CA  LEU   202     -10.594  18.769  16.959  1.00                 C  
ATOM   1331  C   LEU   202      -9.210  18.181  17.199  1.00                 C  
ATOM   1332  O   LEU   202      -8.923  17.061  16.757  1.00                 O  
ATOM   1333  CB  LEU   202     -11.683  17.913  17.609  1.00                 C  
ATOM   1334  CG  LEU   202     -11.549  17.674  19.114  1.00                 C  
ATOM   1335  CD1 LEU   202     -11.680  18.981  19.880  1.00                 C  
ATOM   1336  CD2 LEU   202     -12.588  16.673  19.594  1.00                 C  
ATOM   1337  N   ASN   203      -8.364  18.941  17.897  1.00                 N  
ATOM   1338  CA  ASN   203      -6.955  18.625  18.101  1.00                 C  
ATOM   1339  C   ASN   203      -6.768  18.372  19.581  1.00                 C  
ATOM   1340  O   ASN   203      -6.968  19.283  20.395  1.00                 O  
ATOM   1341  CB  ASN   203      -6.070  19.758  17.576  1.00                 C  
ATOM   1342  CG  ASN   203      -4.592  19.435  17.674  1.00                 C  
ATOM   1343  OD1 ASN   203      -4.199  18.477  18.338  1.00                 O  
ATOM   1344  ND2 ASN   203      -3.768  20.238  17.010  1.00                 N  
ATOM   1345  N   LEU   204      -6.377  17.140  19.921  1.00                 N  
ATOM   1346  CA  LEU   204      -6.320  16.673  21.301  1.00                 C  
ATOM   1347  C   LEU   204      -4.949  16.138  21.660  1.00                 C  
ATOM   1348  O   LEU   204      -4.839  15.341  22.595  1.00                 O  
ATOM   1349  CB  LEU   204      -7.375  15.592  21.545  1.00                 C  
ATOM   1350  CG  LEU   204      -8.835  16.021  21.389  1.00                 C  
ATOM   1351  CD1 LEU   204      -9.763  14.822  21.501  1.00                 C  
ATOM   1352  CD2 LEU   204      -9.200  17.071  22.428  1.00                 C  
ATOM   1353  N   ARG   205      -3.920  16.549  20.923  1.00                 N  
ATOM   1354  CA  ARG   205      -2.595  15.975  21.056  1.00                 C  
ATOM   1355  C   ARG   205      -2.044  16.178  22.465  1.00                 C  
ATOM   1356  O   ARG   205      -2.126  17.275  23.037  1.00                 O  
ATOM   1357  CB  ARG   205      -1.641  16.585  20.027  1.00                 C  
ATOM   1358  CD  ARG   205       0.616  16.562  18.929  1.00                 C  
ATOM   1359  NE  ARG   205       0.160  16.161  17.600  1.00                 N  
ATOM   1360  CG  ARG   205      -0.250  15.972  20.030  1.00                 C  
ATOM   1361  CZ  ARG   205       0.635  16.661  16.465  1.00                 C  
ATOM   1362  NH1 ARG   205       0.160  16.236  15.302  1.00                 N  
ATOM   1363  NH2 ARG   205       1.584  17.587  16.494  1.00                 N  
ATOM   1364  N   SER   206      -1.487  15.108  23.030  1.00                 N  
ATOM   1365  CA  SER   206      -0.903  15.223  24.350  1.00                 C  
ATOM   1366  C   SER   206      -1.897  15.331  25.478  1.00                 C  
ATOM   1367  O   SER   206      -1.511  15.699  26.594  1.00                 O  
ATOM   1368  CB  SER   206       0.026  16.437  24.421  1.00                 C  
ATOM   1369  OG  SER   206       1.079  16.330  23.479  1.00                 O  
ATOM   1370  N   CYS   207      -3.173  15.056  25.214  1.00                 N  
ATOM   1371  CA  CYS   207      -4.190  14.947  26.255  1.00                 C  
ATOM   1372  C   CYS   207      -4.219  13.497  26.713  1.00                 C  
ATOM   1373  O   CYS   207      -5.118  12.721  26.381  1.00                 O  
ATOM   1374  CB  CYS   207      -5.549  15.410  25.727  1.00                 C  
ATOM   1375  SG  CYS   207      -5.597  17.139  25.202  1.00                 S  
ATOM   1376  N   ARG   208      -3.202  13.136  27.499  1.00                 N  
ATOM   1377  CA  ARG   208      -2.928  11.739  27.807  1.00                 C  
ATOM   1378  C   ARG   208      -3.985  11.093  28.691  1.00                 C  
ATOM   1379  O   ARG   208      -4.014   9.864  28.781  1.00                 O  
ATOM   1380  CB  ARG   208      -1.565  11.598  28.487  1.00                 C  
ATOM   1381  CD  ARG   208       0.933  11.792  28.328  1.00                 C  
ATOM   1382  NE  ARG   208       1.158  10.468  28.902  1.00                 N  
ATOM   1383  CG  ARG   208      -0.383  11.869  27.570  1.00                 C  
ATOM   1384  CZ  ARG   208       1.703   9.451  28.243  1.00                 C  
ATOM   1385  NH1 ARG   208       1.869   8.282  28.846  1.00                 N  
ATOM   1386  NH2 ARG   208       2.082   9.605  26.981  1.00                 N  
ATOM   1387  N   HIS   209      -4.841  11.866  29.353  1.00                 N  
ATOM   1388  CA  HIS   209      -5.913  11.225  30.113  1.00                 C  
ATOM   1389  C   HIS   209      -7.069  10.760  29.242  1.00                 C  
ATOM   1390  O   HIS   209      -7.896   9.980  29.727  1.00                 O  
ATOM   1391  CB  HIS   209      -6.450  12.174  31.186  1.00                 C  
ATOM   1392  CG  HIS   209      -5.469  12.469  32.278  1.00                 C  
ATOM   1393  ND1 HIS   209      -4.993  11.499  33.133  1.00                 N  
ATOM   1394  CE1 HIS   209      -4.133  12.063  34.000  1.00                 C  
ATOM   1395  CD2 HIS   209      -4.777  13.656  32.759  1.00                 C  
ATOM   1396  NE2 HIS   209      -3.999  13.357  33.782  1.00                 N  
ATOM   1397  N   ILE   210      -7.154  11.197  27.985  1.00                 N  
ATOM   1398  CA  ILE   210      -8.276  10.787  27.145  1.00                 C  
ATOM   1399  C   ILE   210      -8.238   9.291  26.849  1.00                 C  
ATOM   1400  O   ILE   210      -7.189   8.706  26.600  1.00                 O  
ATOM   1401  CB  ILE   210      -8.308  11.574  25.822  1.00                 C  
ATOM   1402  CD1 ILE   210      -8.363  13.941  24.876  1.00                 C  
ATOM   1403  CG1 ILE   210      -8.554  13.060  26.091  1.00                 C  
ATOM   1404  CG2 ILE   210      -9.348  10.989  24.879  1.00                 C  
ATOM   1405  N   SER   211      -9.408   8.667  26.850  1.00                 N  
ATOM   1406  CA  SER   211      -9.508   7.217  26.711  1.00                 C  
ATOM   1407  C   SER   211     -10.623   6.929  25.698  1.00                 C  
ATOM   1408  O   SER   211     -10.996   7.789  24.891  1.00                 O  
ATOM   1409  CB  SER   211      -9.783   6.566  28.068  1.00                 C  
ATOM   1410  OG  SER   211     -11.068   6.918  28.552  1.00                 O  
ATOM   1411  N   ASP   212     -11.186   5.715  25.713  1.00                 N  
ATOM   1412  CA  ASP   212     -12.108   5.338  24.640  1.00                 C  
ATOM   1413  C   ASP   212     -13.495   5.948  24.822  1.00                 C  
ATOM   1414  O   ASP   212     -14.193   6.214  23.829  1.00                 O  
ATOM   1415  CB  ASP   212     -12.232   3.816  24.550  1.00                 C  
ATOM   1416  CG  ASP   212     -10.957   3.156  24.061  1.00                 C  
ATOM   1417  OD1 ASP   212     -10.337   3.688  23.117  1.00                 O  
ATOM   1418  OD2 ASP   212     -10.579   2.106  24.622  1.00                 O  
ATOM   1419  N   ASN   213     -13.913   6.158  26.075  1.00                 N  
ATOM   1420  CA  ASN   213     -15.206   6.784  26.327  1.00                 C  
ATOM   1421  C   ASN   213     -15.256   8.168  25.700  1.00                 C  
ATOM   1422  O   ASN   213     -16.270   8.544  25.097  1.00                 O  
ATOM   1423  CB  ASN   213     -15.485   6.852  27.830  1.00                 C  
ATOM   1424  CG  ASN   213     -15.827   5.499  28.421  1.00                 C  
ATOM   1425  OD1 ASN   213     -16.209   4.575  27.702  1.00                 O  
ATOM   1426  ND2 ASN   213     -15.692   5.377  29.736  1.00                 N  
ATOM   1427  N   GLY   214     -14.144   8.917  25.781  1.00                 N  
ATOM   1428  CA  GLY   214     -14.092  10.262  25.209  1.00                 C  
ATOM   1429  C   GLY   214     -14.158  10.218  23.683  1.00                 C  
ATOM   1430  O   GLY   214     -14.847  11.037  23.049  1.00                 O  
ATOM   1431  N   ILE   215     -13.487   9.238  23.080  1.00                 N  
ATOM   1432  CA  ILE   215     -13.689   8.984  21.660  1.00                 C  
ATOM   1433  C   ILE   215     -15.144   8.673  21.348  1.00                 C  
ATOM   1434  O   ILE   215     -15.650   9.060  20.290  1.00                 O  
ATOM   1435  CB  ILE   215     -12.797   7.832  21.160  1.00                 C  
ATOM   1436  CD1 ILE   215     -10.938   9.421  20.439  1.00                 C  
ATOM   1437  CG1 ILE   215     -11.320   8.216  21.270  1.00                 C  
ATOM   1438  CG2 ILE   215     -13.177   7.442  19.740  1.00                 C  
ATOM   1439  N   GLY   216     -15.835   7.968  22.246  1.00                 N  
ATOM   1440  CA  GLY   216     -17.208   7.589  21.926  1.00                 C  
ATOM   1441  C   GLY   216     -18.149   8.789  22.030  1.00                 C  
ATOM   1442  O   GLY   216     -19.075   8.917  21.226  1.00                 O  
ATOM   1443  N   GLN   217     -17.899   9.705  22.974  1.00                 N  
ATOM   1444  CA  GLN   217     -18.663  10.951  23.000  1.00                 C  
ATOM   1445  C   GLN   217     -18.461  11.755  21.735  1.00                 C  
ATOM   1446  O   GLN   217     -19.341  12.524  21.342  1.00                 O  
ATOM   1447  CB  GLN   217     -18.274  11.793  24.217  1.00                 C  
ATOM   1448  CD  GLN   217     -20.200  11.081  25.688  1.00                 C  
ATOM   1449  CG  GLN   217     -18.694  11.191  25.548  1.00                 C  
ATOM   1450  OE1 GLN   217     -20.919  12.071  25.557  1.00                 O  
ATOM   1451  NE2 GLN   217     -20.681   9.872  25.955  1.00                 N  
ATOM   1452  N   LEU   218     -17.307  11.611  21.092  1.00                 N  
ATOM   1453  CA  LEU   218     -17.020  12.413  19.908  1.00                 C  
ATOM   1454  C   LEU   218     -17.800  11.897  18.707  1.00                 C  
ATOM   1455  O   LEU   218     -18.489  12.664  18.027  1.00                 O  
ATOM   1456  CB  LEU   218     -15.520  12.409  19.609  1.00                 C  
ATOM   1457  CG  LEU   218     -14.625  13.131  20.618  1.00                 C  
ATOM   1458  CD1 LEU   218     -13.156  12.903  20.294  1.00                 C  
ATOM   1459  CD2 LEU   218     -14.936  14.619  20.644  1.00                 C  
ATOM   1460  N   CYS   219     -17.712  10.596  18.439  1.00                 N  
ATOM   1461  CA  CYS   219     -18.486   9.997  17.356  1.00                 C  
ATOM   1462  C   CYS   219     -19.991  10.173  17.561  1.00                 C  
ATOM   1463  O   CYS   219     -20.750  10.254  16.586  1.00                 O  
ATOM   1464  CB  CYS   219     -18.157   8.509  17.222  1.00                 C  
ATOM   1465  SG  CYS   219     -18.601   7.513  18.665  1.00                 S  
ATOM   1466  N   GLY   220     -20.441  10.239  18.814  1.00                 N  
ATOM   1467  CA  GLY   220     -21.859  10.458  19.078  1.00                 C  
ATOM   1468  C   GLY   220     -22.335  11.804  18.541  1.00                 C  
ATOM   1469  O   GLY   220     -23.417  11.903  17.962  1.00                 O  
ATOM   1470  N   ILE   221     -21.533  12.849  18.705  1.00                 N  
ATOM   1471  CA  ILE   221     -21.986  14.207  18.453  1.00                 C  
ATOM   1472  C   ILE   221     -21.299  14.910  17.297  1.00                 C  
ATOM   1473  O   ILE   221     -21.880  15.847  16.737  1.00                 O  
ATOM   1474  CB  ILE   221     -21.826  15.096  19.700  1.00                 C  
ATOM   1475  CD1 ILE   221     -24.124  14.430  20.578  1.00                 C  
ATOM   1476  CG1 ILE   221     -22.642  14.533  20.865  1.00                 C  
ATOM   1477  CG2 ILE   221     -22.208  16.533  19.382  1.00                 C  
ATOM   1478  N   LEU   222     -20.088  14.505  16.932  1.00                 N  
ATOM   1479  CA  LEU   222     -19.343  15.273  15.947  1.00                 C  
ATOM   1480  C   LEU   222     -19.302  14.529  14.620  1.00                 C  
ATOM   1481  O   LEU   222     -18.233  14.132  14.145  1.00                 O  
ATOM   1482  CB  LEU   222     -17.925  15.555  16.448  1.00                 C  
ATOM   1483  CG  LEU   222     -17.812  16.366  17.741  1.00                 C  
ATOM   1484  CD1 LEU   222     -16.362  16.467  18.187  1.00                 C  
ATOM   1485  CD2 LEU   222     -18.407  17.754  17.559  1.00                 C  
ATOM   1486  N   PRO   223     -20.476  14.342  14.016  1.00                 N  
ATOM   1487  CA  PRO   223     -20.584  13.635  12.746  1.00                 C  
ATOM   1488  C   PRO   223     -20.005  14.422  11.580  1.00                 C  
ATOM   1489  O   PRO   223     -19.763  13.833  10.522  1.00                 O  
ATOM   1490  CB  PRO   223     -22.089  13.427  12.565  1.00                 C  
ATOM   1491  CD  PRO   223     -21.820  14.731  14.554  1.00                 C  
ATOM   1492  CG  PRO   223     -22.716  14.518  13.366  1.00                 C  
ATOM   1493  N   GLU   224     -19.796  15.728  11.719  1.00                 N  
ATOM   1494  CA  GLU   224     -19.224  16.498  10.620  1.00                 C  
ATOM   1495  C   GLU   224     -17.709  16.677  10.769  1.00                 C  
ATOM   1496  O   GLU   224     -17.120  17.543  10.114  1.00                 O  
ATOM   1497  CB  GLU   224     -19.894  17.870  10.521  1.00                 C  
ATOM   1498  CD  GLU   224     -21.997  19.191  10.059  1.00                 C  
ATOM   1499  CG  GLU   224     -21.374  17.814  10.179  1.00                 C  
ATOM   1500  OE1 GLU   224     -21.305  20.185  10.366  1.00                 O  
ATOM   1501  OE2 GLU   224     -23.176  19.277   9.657  1.00                 O  
ATOM   1502  N   THR   225     -17.077  15.852  11.599  1.00                 N  
ATOM   1503  CA  THR   225     -15.665  15.988  11.929  1.00                 C  
ATOM   1504  C   THR   225     -14.791  15.691  10.722  1.00                 C  
ATOM   1505  O   THR   225     -14.806  14.580  10.188  1.00                 O  
ATOM   1506  CB  THR   225     -15.265  15.060  13.091  1.00                 C  
ATOM   1507  OG1 THR   225     -16.038  15.385  14.253  1.00                 O  
ATOM   1508  CG2 THR   225     -13.791  15.229  13.425  1.00                 C  
ATOM   1509  N   ARG   226     -14.006  16.672  10.310  1.00                 N  
ATOM   1510  CA  ARG   226     -13.092  16.458   9.197  1.00                 C  
ATOM   1511  C   ARG   226     -11.683  16.099   9.683  1.00                 C  
ATOM   1512  O   ARG   226     -10.978  15.310   9.039  1.00                 O  
ATOM   1513  CB  ARG   226     -13.032  17.701   8.307  1.00                 C  
ATOM   1514  CD  ARG   226     -14.868  17.016   6.739  1.00                 C  
ATOM   1515  NE  ARG   226     -16.127  17.395   6.101  1.00                 N  
ATOM   1516  CG  ARG   226     -14.366  18.089   7.691  1.00                 C  
ATOM   1517  CZ  ARG   226     -16.812  16.610   5.276  1.00                 C  
ATOM   1518  NH1 ARG   226     -17.948  17.040   4.743  1.00                 N  
ATOM   1519  NH2 ARG   226     -16.361  15.398   4.986  1.00                 N  
ATOM   1520  N   GLN   227     -11.275  16.594  10.846  1.00                 N  
ATOM   1521  CA  GLN   227      -9.886  16.448  11.255  1.00                 C  
ATOM   1522  C   GLN   227      -9.803  16.142  12.742  1.00                 C  
ATOM   1523  O   GLN   227     -10.403  16.840  13.571  1.00                 O  
ATOM   1524  CB  GLN   227      -9.094  17.714  10.923  1.00                 C  
ATOM   1525  CD  GLN   227      -6.849  18.869  10.845  1.00                 C  
ATOM   1526  CG  GLN   227      -7.609  17.617  11.234  1.00                 C  
ATOM   1527  OE1 GLN   227      -7.430  19.826  10.332  1.00                 O  
ATOM   1528  NE2 GLN   227      -5.544  18.868  11.090  1.00                 N  
ATOM   1529  N   ILE   228      -9.069  15.089  13.078  1.00                 N  
ATOM   1530  CA  ILE   228      -8.999  14.670  14.461  1.00                 C  
ATOM   1531  C   ILE   228      -7.560  14.294  14.786  1.00                 C  
ATOM   1532  O   ILE   228      -6.954  13.461  14.101  1.00                 O  
ATOM   1533  CB  ILE   228      -9.957  13.498  14.745  1.00                 C  
ATOM   1534  CD1 ILE   228     -10.547  14.176  17.131  1.00                 C  
ATOM   1535  CG1 ILE   228      -9.925  13.131  16.230  1.00                 C  
ATOM   1536  CG2 ILE   228      -9.620  12.308  13.859  1.00                 C  
ATOM   1537  N   ASP   229      -7.011  14.932  15.814  1.00                 N  
ATOM   1538  CA  ASP   229      -5.641  14.686  16.243  1.00                 C  
ATOM   1539  C   ASP   229      -5.649  14.020  17.616  1.00                 C  
ATOM   1540  O   ASP   229      -6.089  14.622  18.604  1.00                 O  
ATOM   1541  CB  ASP   229      -4.846  15.993  16.274  1.00                 C  
ATOM   1542  CG  ASP   229      -3.386  15.779  16.619  1.00                 C  
ATOM   1543  OD1 ASP   229      -3.030  14.651  17.022  1.00                 O  
ATOM   1544  OD2 ASP   229      -2.597  16.738  16.486  1.00                 O  
ATOM   1545  N   ALA   230      -5.118  12.800  17.676  1.00                 N  
ATOM   1546  CA  ALA   230      -5.059  12.034  18.912  1.00                 C  
ATOM   1547  C   ALA   230      -3.619  11.723  19.308  1.00                 C  
ATOM   1548  O   ALA   230      -3.381  10.797  20.083  1.00                 O  
ATOM   1549  CB  ALA   230      -5.849  10.742  18.773  1.00                 C  
ATOM   1550  N   LEU   231      -2.655  12.482  18.792  1.00                 N  
ATOM   1551  CA  LEU   231      -1.260  12.134  18.999  1.00                 C  
ATOM   1552  C   LEU   231      -0.932  12.071  20.478  1.00                 C  
ATOM   1553  O   LEU   231      -1.302  12.965  21.251  1.00                 O  
ATOM   1554  CB  LEU   231      -0.347  13.142  18.298  1.00                 C  
ATOM   1555  CG  LEU   231       1.131  12.758  18.191  1.00                 C  
ATOM   1556  CD1 LEU   231       1.839  13.625  17.162  1.00                 C  
ATOM   1557  CD2 LEU   231       1.816  12.877  19.544  1.00                 C  
ATOM   1558  N   GLU   232      -0.221  11.000  20.854  1.00                 N  
ATOM   1559  CA  GLU   232       0.195  10.677  22.216  1.00                 C  
ATOM   1560  C   GLU   232      -0.974  10.394  23.154  1.00                 C  
ATOM   1561  O   GLU   232      -0.779  10.294  24.367  1.00                 O  
ATOM   1562  CB  GLU   232       1.036  11.812  22.803  1.00                 C  
ATOM   1563  CD  GLU   232       2.467  12.642  24.712  1.00                 C  
ATOM   1564  CG  GLU   232       1.584  11.525  24.191  1.00                 C  
ATOM   1565  OE1 GLU   232       2.626  13.655  23.998  1.00                 O  
ATOM   1566  OE2 GLU   232       3.000  12.505  25.833  1.00                 O  
ATOM   1567  N   THR   233      -2.188  10.263  22.636  1.00                 N  
ATOM   1568  CA  THR   233      -3.310   9.820  23.449  1.00                 C  
ATOM   1569  C   THR   233      -3.255   8.299  23.496  1.00                 C  
ATOM   1570  O   THR   233      -4.041   7.585  22.871  1.00                 O  
ATOM   1571  CB  THR   233      -4.651  10.321  22.881  1.00                 C  
ATOM   1572  OG1 THR   233      -4.654  11.753  22.849  1.00                 O  
ATOM   1573  CG2 THR   233      -5.807   9.851  23.752  1.00                 C  
ATOM   1574  N   ARG   234      -2.271   7.804  24.237  1.00                 N  
ATOM   1575  CA  ARG   234      -1.957   6.391  24.173  1.00                 C  
ATOM   1576  C   ARG   234      -2.864   5.530  25.046  1.00                 C  
ATOM   1577  O   ARG   234      -2.688   4.307  25.070  1.00                 O  
ATOM   1578  CB  ARG   234      -0.502   6.146  24.579  1.00                 C  
ATOM   1579  CD  ARG   234       1.256   6.225  26.369  1.00                 C  
ATOM   1580  NE  ARG   234       1.533   6.389  27.794  1.00                 N  
ATOM   1581  CG  ARG   234      -0.226   6.365  26.058  1.00                 C  
ATOM   1582  CZ  ARG   234       2.754   6.422  28.318  1.00                 C  
ATOM   1583  NH1 ARG   234       2.910   6.574  29.626  1.00                 N  
ATOM   1584  NH2 ARG   234       3.816   6.302  27.533  1.00                 N  
ATOM   1585  N   PRO   235      -3.830   6.112  25.751  1.00                 N  
ATOM   1586  CA  PRO   235      -4.817   5.273  26.409  1.00                 C  
ATOM   1587  C   PRO   235      -5.819   4.692  25.418  1.00                 C  
ATOM   1588  O   PRO   235      -6.367   3.614  25.676  1.00                 O  
ATOM   1589  CB  PRO   235      -5.502   6.216  27.400  1.00                 C  
ATOM   1590  CD  PRO   235      -3.771   7.495  26.355  1.00                 C  
ATOM   1591  CG  PRO   235      -4.495   7.286  27.655  1.00                 C  
ATOM   1592  N   VAL   236      -6.054   5.361  24.280  1.00                 N  
ATOM   1593  CA  VAL   236      -7.133   4.916  23.394  1.00                 C  
ATOM   1594  C   VAL   236      -6.813   3.536  22.831  1.00                 C  
ATOM   1595  O   VAL   236      -5.671   3.064  22.872  1.00                 O  
ATOM   1596  CB  VAL   236      -7.373   5.918  22.250  1.00                 C  
ATOM   1597  CG1 VAL   236      -7.776   7.275  22.806  1.00                 C  
ATOM   1598  CG2 VAL   236      -6.131   6.042  21.381  1.00                 C  
ATOM   1599  N   SER   237      -7.854   2.854  22.339  1.00                 N  
ATOM   1600  CA  SER   237      -7.708   1.502  21.803  1.00                 C  
ATOM   1601  C   SER   237      -8.569   1.384  20.552  1.00                 C  
ATOM   1602  O   SER   237      -9.158   2.365  20.091  1.00                 O  
ATOM   1603  CB  SER   237      -8.102   0.463  22.855  1.00                 C  
ATOM   1604  OG  SER   237      -9.489   0.524  23.138  1.00                 O  
ATOM   1605  N   GLY   238      -8.642   0.170  19.993  1.00                 N  
ATOM   1606  CA  GLY   238      -9.503  -0.056  18.831  1.00                 C  
ATOM   1607  C   GLY   238     -10.971   0.202  19.150  1.00                 C  
ATOM   1608  O   GLY   238     -11.737   0.598  18.265  1.00                 O  
ATOM   1609  N   ASN   239     -11.398  -0.066  20.389  1.00                 N  
ATOM   1610  CA  ASN   239     -12.790   0.195  20.759  1.00                 C  
ATOM   1611  C   ASN   239     -13.171   1.638  20.466  1.00                 C  
ATOM   1612  O   ASN   239     -14.225   1.918  19.881  1.00                 O  
ATOM   1613  CB  ASN   239     -13.023  -0.137  22.234  1.00                 C  
ATOM   1614  CG  ASN   239     -13.042  -1.629  22.500  1.00                 C  
ATOM   1615  OD1 ASN   239     -13.214  -2.431  21.582  1.00                 O  
ATOM   1616  ND2 ASN   239     -12.863  -2.006  23.761  1.00                 N  
ATOM   1617  N   PHE   240     -12.311   2.571  20.873  1.00                 N  
ATOM   1618  CA  PHE   240     -12.603   3.974  20.656  1.00                 C  
ATOM   1619  C   PHE   240     -12.428   4.385  19.209  1.00                 C  
ATOM   1620  O   PHE   240     -13.281   5.088  18.650  1.00                 O  
ATOM   1621  CB  PHE   240     -11.715   4.849  21.542  1.00                 C  
ATOM   1622  CG  PHE   240     -11.994   6.320  21.416  1.00                 C  
ATOM   1623  CZ  PHE   240     -12.505   9.042  21.183  1.00                 C  
ATOM   1624  CD1 PHE   240     -13.289   6.802  21.496  1.00                 C  
ATOM   1625  CE1 PHE   240     -13.546   8.155  21.381  1.00                 C  
ATOM   1626  CD2 PHE   240     -10.963   7.221  21.218  1.00                 C  
ATOM   1627  CE2 PHE   240     -11.220   8.573  21.102  1.00                 C  
ATOM   1628  N   GLU   241     -11.336   3.939  18.576  1.00                 N  
ATOM   1629  CA  GLU   241     -11.052   4.382  17.213  1.00                 C  
ATOM   1630  C   GLU   241     -12.095   3.846  16.240  1.00                 C  
ATOM   1631  O   GLU   241     -12.554   4.571  15.343  1.00                 O  
ATOM   1632  CB  GLU   241      -9.652   3.937  16.786  1.00                 C  
ATOM   1633  CD  GLU   241      -8.508   6.138  17.259  1.00                 C  
ATOM   1634  CG  GLU   241      -8.525   4.645  17.519  1.00                 C  
ATOM   1635  OE1 GLU   241      -8.524   6.535  16.074  1.00                 O  
ATOM   1636  OE2 GLU   241      -8.478   6.912  18.239  1.00                 O  
ATOM   1637  N   LEU   242     -12.480   2.574  16.388  1.00                 N  
ATOM   1638  CA  LEU   242     -13.478   2.009  15.486  1.00                 C  
ATOM   1639  C   LEU   242     -14.777   2.791  15.595  1.00                 C  
ATOM   1640  O   LEU   242     -15.404   3.130  14.586  1.00                 O  
ATOM   1641  CB  LEU   242     -13.709   0.530  15.801  1.00                 C  
ATOM   1642  CG  LEU   242     -14.573  -0.249  14.807  1.00                 C  
ATOM   1643  CD1 LEU   242     -14.359  -1.746  14.966  1.00                 C  
ATOM   1644  CD2 LEU   242     -16.043   0.098  14.985  1.00                 C  
ATOM   1645  N   GLU   243     -15.181   3.111  16.825  1.00                 N  
ATOM   1646  CA  GLU   243     -16.362   3.941  17.031  1.00                 C  
ATOM   1647  C   GLU   243     -16.249   5.262  16.286  1.00                 C  
ATOM   1648  O   GLU   243     -17.207   5.699  15.632  1.00                 O  
ATOM   1649  CB  GLU   243     -16.581   4.201  18.523  1.00                 C  
ATOM   1650  CD  GLU   243     -17.160   3.254  20.792  1.00                 C  
ATOM   1651  CG  GLU   243     -17.028   2.978  19.307  1.00                 C  
ATOM   1652  OE1 GLU   243     -16.723   4.337  21.236  1.00                 O  
ATOM   1653  OE2 GLU   243     -17.700   2.388  21.511  1.00                 O  
ATOM   1654  N   HIS   244     -15.085   5.909  16.369  1.00                 N  
ATOM   1655  CA  HIS   244     -14.896   7.201  15.714  1.00                 C  
ATOM   1656  C   HIS   244     -15.129   7.091  14.212  1.00                 C  
ATOM   1657  O   HIS   244     -15.790   7.947  13.609  1.00                 O  
ATOM   1658  CB  HIS   244     -13.492   7.742  15.991  1.00                 C  
ATOM   1659  CG  HIS   244     -13.233   9.087  15.388  1.00                 C  
ATOM   1660  ND1 HIS   244     -12.163   9.874  15.755  1.00                 N  
ATOM   1661  CE1 HIS   244     -12.195  11.016  15.045  1.00                 C  
ATOM   1662  CD2 HIS   244     -13.881   9.917  14.382  1.00                 C  
ATOM   1663  NE2 HIS   244     -13.223  11.048  14.219  1.00                 N  
ATOM   1664  N   LEU   245     -14.599   6.040  13.588  1.00                 N  
ATOM   1665  CA  LEU   245     -14.859   5.822  12.174  1.00                 C  
ATOM   1666  C   LEU   245     -16.349   5.627  11.913  1.00                 C  
ATOM   1667  O   LEU   245     -16.869   6.136  10.912  1.00                 O  
ATOM   1668  CB  LEU   245     -14.074   4.611  11.665  1.00                 C  
ATOM   1669  CG  LEU   245     -12.554   4.773  11.588  1.00                 C  
ATOM   1670  CD1 LEU   245     -11.890   3.448  11.244  1.00                 C  
ATOM   1671  CD2 LEU   245     -12.177   5.834  10.566  1.00                 C  
ATOM   1672  N   GLY   246     -17.059   4.900  12.808  1.00                 N  
ATOM   1673  CA  GLY   246     -18.496   4.703  12.608  1.00                 C  
ATOM   1674  C   GLY   246     -19.249   6.021  12.695  1.00                 C  
ATOM   1675  O   GLY   246     -20.276   6.193  12.036  1.00                 O  
ATOM   1676  N   LEU   247     -18.790   6.944  13.533  1.00                 N  
ATOM   1677  CA  LEU   247     -19.552   8.150  13.812  1.00                 C  
ATOM   1678  C   LEU   247     -19.139   9.324  12.949  1.00                 C  
ATOM   1679  O   LEU   247     -19.913  10.282  12.822  1.00                 O  
ATOM   1680  CB  LEU   247     -19.416   8.541  15.285  1.00                 C  
ATOM   1681  CG  LEU   247     -19.942   7.530  16.306  1.00                 C  
ATOM   1682  CD1 LEU   247     -19.669   8.006  17.724  1.00                 C  
ATOM   1683  CD2 LEU   247     -21.430   7.288  16.106  1.00                 C  
ATOM   1684  N   GLN   248     -17.931   9.255  12.341  1.00                 N  
ATOM   1685  CA  GLN   248     -17.333  10.385  11.623  1.00                 C  
ATOM   1686  C   GLN   248     -16.956   9.965  10.204  1.00                 C  
ATOM   1687  O   GLN   248     -15.772   9.804   9.893  1.00                 O  
ATOM   1688  CB  GLN   248     -16.107  10.908  12.374  1.00                 C  
ATOM   1689  CD  GLN   248     -15.192  12.062  14.426  1.00                 C  
ATOM   1690  CG  GLN   248     -16.421  11.500  13.738  1.00                 C  
ATOM   1691  OE1 GLN   248     -14.130  12.188  13.816  1.00                 O  
ATOM   1692  NE2 GLN   248     -15.333  12.403  15.702  1.00                 N  
ATOM   1693  N   ASP   249     -17.963   9.840   9.336  1.00                 N  
ATOM   1694  CA  ASP   249     -17.748   9.396   7.963  1.00                 C  
ATOM   1695  C   ASP   249     -17.121  10.459   7.081  1.00                 C  
ATOM   1696  O   ASP   249     -16.712  10.141   5.960  1.00                 O  
ATOM   1697  CB  ASP   249     -19.067   8.944   7.333  1.00                 C  
ATOM   1698  CG  ASP   249     -19.582   7.647   7.927  1.00                 C  
ATOM   1699  OD1 ASP   249     -18.791   6.941   8.587  1.00                 O  
ATOM   1700  OD2 ASP   249     -20.776   7.338   7.732  1.00                 O  
ATOM   1701  N   CYS   250     -17.022  11.697   7.545  1.00                 N  
ATOM   1702  CA  CYS   250     -16.421  12.747   6.742  1.00                 C  
ATOM   1703  C   CYS   250     -14.965  13.007   7.088  1.00                 C  
ATOM   1704  O   CYS   250     -14.361  13.911   6.502  1.00                 O  
ATOM   1705  CB  CYS   250     -17.207  14.051   6.891  1.00                 C  
ATOM   1706  SG  CYS   250     -18.906  13.973   6.279  1.00                 S  
ATOM   1707  N   GLN   251     -14.382  12.233   8.008  1.00                 N  
ATOM   1708  CA  GLN   251     -12.971  12.386   8.362  1.00                 C  
ATOM   1709  C   GLN   251     -12.096  12.453   7.123  1.00                 C  
ATOM   1710  O   GLN   251     -12.123  11.545   6.290  1.00                 O  
ATOM   1711  CB  GLN   251     -12.516  11.235   9.262  1.00                 C  
ATOM   1712  CD  GLN   251     -12.667  10.094  11.510  1.00                 C  
ATOM   1713  CG  GLN   251     -13.159  11.233  10.639  1.00                 C  
ATOM   1714  OE1 GLN   251     -11.569  10.152  12.063  1.00                 O  
ATOM   1715  NE2 GLN   251     -13.480   9.051  11.634  1.00                 N  
ATOM   1716  N   LYS   252     -11.328  13.539   7.000  1.00                 N  
ATOM   1717  CA  LYS   252     -10.245  13.617   6.024  1.00                 C  
ATOM   1718  C   LYS   252      -8.845  13.495   6.643  1.00                 C  
ATOM   1719  O   LYS   252      -7.915  13.023   5.976  1.00                 O  
ATOM   1720  CB  LYS   252     -10.322  14.930   5.242  1.00                 C  
ATOM   1721  CD  LYS   252     -11.557  16.375   3.604  1.00                 C  
ATOM   1722  CE  LYS   252     -12.777  16.490   2.704  1.00                 C  
ATOM   1723  CG  LYS   252     -11.557  15.060   4.366  1.00                 C  
ATOM   1724  NZ  LYS   252     -12.794  17.778   1.955  1.00                 N  
ATOM   1725  N   LEU   253      -8.672  13.900   7.895  1.00                 N  
ATOM   1726  CA  LEU   253      -7.365  13.927   8.532  1.00                 C  
ATOM   1727  C   LEU   253      -7.465  13.316   9.925  1.00                 C  
ATOM   1728  O   LEU   253      -8.322  13.709  10.724  1.00                 O  
ATOM   1729  CB  LEU   253      -6.832  15.359   8.600  1.00                 C  
ATOM   1730  CG  LEU   253      -6.430  15.997   7.269  1.00                 C  
ATOM   1731  CD1 LEU   253      -7.654  16.520   6.532  1.00                 C  
ATOM   1732  CD2 LEU   253      -5.427  17.119   7.491  1.00                 C  
ATOM   1733  N   THR   254      -6.595  12.352  10.213  1.00                 N  
ATOM   1734  CA  THR   254      -6.633  11.633  11.478  1.00                 C  
ATOM   1735  C   THR   254      -5.203  11.399  11.950  1.00                 C  
ATOM   1736  O   THR   254      -4.373  10.889  11.196  1.00                 O  
ATOM   1737  CB  THR   254      -7.388  10.297  11.346  1.00                 C  
ATOM   1738  OG1 THR   254      -8.727  10.544  10.898  1.00                 O  
ATOM   1739  CG2 THR   254      -7.448   9.584  12.688  1.00                 C  
ATOM   1740  N   ASP   255      -4.901  11.771  13.184  1.00                 N  
ATOM   1741  CA  ASP   255      -3.582  11.511  13.728  1.00                 C  
ATOM   1742  C   ASP   255      -3.691  10.609  14.945  1.00                 C  
ATOM   1743  O   ASP   255      -4.384  10.947  15.907  1.00                 O  
ATOM   1744  CB  ASP   255      -2.883  12.823  14.089  1.00                 C  
ATOM   1745  CG  ASP   255      -1.462  12.612  14.575  1.00                 C  
ATOM   1746  OD1 ASP   255      -0.991  11.456  14.549  1.00                 O  
ATOM   1747  OD2 ASP   255      -0.820  13.603  14.981  1.00                 O  
ATOM   1748  N   GLN   256      -2.975   9.479  14.900  1.00                 N  
ATOM   1749  CA  GLN   256      -2.925   8.496  15.977  1.00                 C  
ATOM   1750  C   GLN   256      -1.489   8.124  16.318  1.00                 C  
ATOM   1751  O   GLN   256      -1.250   7.056  16.888  1.00                 O  
ATOM   1752  CB  GLN   256      -3.714   7.242  15.595  1.00                 C  
ATOM   1753  CD  GLN   256      -5.923   7.920  16.615  1.00                 C  
ATOM   1754  CG  GLN   256      -5.195   7.489  15.357  1.00                 C  
ATOM   1755  OE1 GLN   256      -5.561   7.520  17.721  1.00                 O  
ATOM   1756  NE2 GLN   256      -6.955   8.740  16.448  1.00                 N  
ATOM   1757  N   SER   257      -0.528   8.964  15.964  1.00                 N  
ATOM   1758  CA  SER   257       0.850   8.682  16.336  1.00                 C  
ATOM   1759  C   SER   257       0.970   8.574  17.848  1.00                 C  
ATOM   1760  O   SER   257       0.309   9.308  18.592  1.00                 O  
ATOM   1761  CB  SER   257       1.783   9.768  15.797  1.00                 C  
ATOM   1762  OG  SER   257       1.783   9.783  14.380  1.00                 O  
ATOM   1763  N   LEU   258       1.794   7.623  18.298  1.00                 N  
ATOM   1764  CA  LEU   258       1.935   7.323  19.707  1.00                 C  
ATOM   1765  C   LEU   258       0.831   6.475  20.314  1.00                 C  
ATOM   1766  O   LEU   258       0.931   6.113  21.493  1.00                 O  
ATOM   1767  CB  LEU   258       2.027   8.614  20.523  1.00                 C  
ATOM   1768  CG  LEU   258       3.156   9.575  20.147  1.00                 C  
ATOM   1769  CD1 LEU   258       3.093  10.836  20.995  1.00                 C  
ATOM   1770  CD2 LEU   258       4.510   8.900  20.303  1.00                 C  
ATOM   1771  N   LYS   259      -0.219   6.135  19.565  1.00                 N  
ATOM   1772  CA  LYS   259      -1.297   5.302  20.105  1.00                 C  
ATOM   1773  C   LYS   259      -0.946   3.836  19.854  1.00                 C  
ATOM   1774  O   LYS   259      -1.433   3.185  18.928  1.00                 O  
ATOM   1775  CB  LYS   259      -2.635   5.676  19.465  1.00                 C  
ATOM   1776  CD  LYS   259      -4.066   3.962  18.318  1.00                 C  
ATOM   1777  CE  LYS   259      -5.277   4.382  17.501  1.00                 C  
ATOM   1778  CG  LYS   259      -2.923   4.952  18.160  1.00                 C  
ATOM   1779  NZ  LYS   259      -5.333   3.679  16.190  1.00                 N  
ATOM   1780  N   HIS   260      -0.087   3.307  20.727  1.00                 N  
ATOM   1781  CA  HIS   260       0.490   1.974  20.546  1.00                 C  
ATOM   1782  C   HIS   260      -0.534   0.847  20.600  1.00                 C  
ATOM   1783  O   HIS   260      -0.272  -0.231  20.048  1.00                 O  
ATOM   1784  CB  HIS   260       1.565   1.707  21.602  1.00                 C  
ATOM   1785  CG  HIS   260       1.026   1.576  22.992  1.00                 C  
ATOM   1786  ND1 HIS   260       0.724   2.666  23.780  1.00                 N  
ATOM   1787  CE1 HIS   260       0.263   2.234  24.967  1.00                 C  
ATOM   1788  CD2 HIS   260       0.682   0.469  23.873  1.00                 C  
ATOM   1789  NE2 HIS   260       0.235   0.917  25.030  1.00                 N  
ATOM   1790  N   VAL   261      -1.681   1.058  21.252  1.00                 N  
ATOM   1791  CA  VAL   261      -2.634  -0.034  21.436  1.00                 C  
ATOM   1792  C   VAL   261      -3.327  -0.444  20.143  1.00                 C  
ATOM   1793  O   VAL   261      -3.852  -1.558  20.072  1.00                 O  
ATOM   1794  CB  VAL   261      -3.708   0.324  22.480  1.00                 C  
ATOM   1795  CG1 VAL   261      -4.789  -0.745  22.520  1.00                 C  
ATOM   1796  CG2 VAL   261      -3.078   0.503  23.853  1.00                 C  
ATOM   1797  N   SER   262      -3.310   0.408  19.121  1.00                 N  
ATOM   1798  CA  SER   262      -4.115   0.188  17.927  1.00                 C  
ATOM   1799  C   SER   262      -3.668  -1.042  17.132  1.00                 C  
ATOM   1800  O   SER   262      -2.501  -1.440  17.141  1.00                 O  
ATOM   1801  CB  SER   262      -4.073   1.418  17.018  1.00                 C  
ATOM   1802  OG  SER   262      -2.774   1.616  16.488  1.00                 O  
ATOM   1803  N   SER   263      -4.632  -1.656  16.448  1.00                 N  
ATOM   1804  CA  SER   263      -4.413  -2.849  15.642  1.00                 C  
ATOM   1805  C   SER   263      -4.998  -2.632  14.253  1.00                 C  
ATOM   1806  O   SER   263      -5.606  -1.593  13.964  1.00                 O  
ATOM   1807  CB  SER   263      -5.036  -4.073  16.316  1.00                 C  
ATOM   1808  OG  SER   263      -6.449  -3.973  16.349  1.00                 O  
ATOM   1809  N   GLY   264      -4.832  -3.646  13.396  1.00                 N  
ATOM   1810  CA  GLY   264      -5.479  -3.636  12.091  1.00                 C  
ATOM   1811  C   GLY   264      -6.985  -3.445  12.181  1.00                 C  
ATOM   1812  O   GLY   264      -7.585  -3.014  11.196  1.00                 O  
ATOM   1813  N   LEU   265      -7.609  -3.778  13.319  1.00                 N  
ATOM   1814  CA  LEU   265      -9.053  -3.589  13.467  1.00                 C  
ATOM   1815  C   LEU   265      -9.447  -2.128  13.254  1.00                 C  
ATOM   1816  O   LEU   265     -10.458  -1.832  12.599  1.00                 O  
ATOM   1817  CB  LEU   265      -9.516  -4.059  14.847  1.00                 C  
ATOM   1818  CG  LEU   265      -9.463  -5.567  15.103  1.00                 C  
ATOM   1819  CD1 LEU   265      -9.774  -5.876  16.559  1.00                 C  
ATOM   1820  CD2 LEU   265     -10.431  -6.301  14.188  1.00                 C  
ATOM   1821  N   ILE   266      -8.657  -1.199  13.804  1.00                 N  
ATOM   1822  CA  ILE   266      -8.881   0.219  13.547  1.00                 C  
ATOM   1823  C   ILE   266      -8.636   0.559  12.084  1.00                 C  
ATOM   1824  O   ILE   266      -9.312   1.432  11.523  1.00                 O  
ATOM   1825  CB  ILE   266      -7.993   1.102  14.443  1.00                 C  
ATOM   1826  CD1 ILE   266      -7.440   1.589  16.883  1.00                 C  
ATOM   1827  CG1 ILE   266      -8.418   0.974  15.907  1.00                 C  
ATOM   1828  CG2 ILE   266      -8.026   2.547  13.968  1.00                 C  
ATOM   1829  N   HIS   267      -7.682  -0.129  11.450  1.00                 N  
ATOM   1830  CA  HIS   267      -7.448   0.064  10.023  1.00                 C  
ATOM   1831  C   HIS   267      -8.612  -0.467   9.190  1.00                 C  
ATOM   1832  O   HIS   267      -8.975   0.138   8.173  1.00                 O  
ATOM   1833  CB  HIS   267      -6.147  -0.619   9.596  1.00                 C  
ATOM   1834  CG  HIS   267      -4.914   0.045  10.125  1.00                 C  
ATOM   1835  ND1 HIS   267      -4.280   1.073   9.462  1.00                 N  
ATOM   1836  CE1 HIS   267      -3.209   1.461  10.177  1.00                 C  
ATOM   1837  CD2 HIS   267      -4.078  -0.109  11.306  1.00                 C  
ATOM   1838  NE2 HIS   267      -3.082   0.756  11.285  1.00                 N  
ATOM   1839  N   ILE   284      -9.217  -1.591   9.594  1.00                 N  
ATOM   1840  CA  ILE   284     -10.372  -2.065   8.841  1.00                 C  
ATOM   1841  C   ILE   284     -11.541  -1.101   9.000  1.00                 C  
ATOM   1842  O   ILE   284     -12.247  -0.805   8.027  1.00                 O  
ATOM   1843  CB  ILE   284     -10.787  -3.483   9.277  1.00                 C  
ATOM   1844  CD1 ILE   284      -9.906  -5.863   9.508  1.00                 C  
ATOM   1845  CG1 ILE   284      -9.709  -4.497   8.889  1.00                 C  
ATOM   1846  CG2 ILE   284     -12.143  -3.844   8.691  1.00                 C  
ATOM   1847  N   LYS   285     -11.743  -0.572  10.210  1.00                 N  
ATOM   1848  CA  LYS   285     -12.875   0.327  10.412  1.00                 C  
ATOM   1849  C   LYS   285     -12.697   1.607   9.614  1.00                 C  
ATOM   1850  O   LYS   285     -13.674   2.156   9.087  1.00                 O  
ATOM   1851  CB  LYS   285     -13.045   0.649  11.898  1.00                 C  
ATOM   1852  CD  LYS   285     -15.546   0.858  11.903  1.00                 C  
ATOM   1853  CE  LYS   285     -16.730   1.718  12.313  1.00                 C  
ATOM   1854  CG  LYS   285     -14.228   1.552  12.206  1.00                 C  
ATOM   1855  NZ  LYS   285     -18.029   1.075  11.970  1.00                 N  
ATOM   1856  N   PHE   286     -11.457   2.092   9.496  1.00                 N  
ATOM   1857  CA  PHE   286     -11.225   3.276   8.673  1.00                 C  
ATOM   1858  C   PHE   286     -11.628   3.017   7.224  1.00                 C  
ATOM   1859  O   PHE   286     -12.426   3.767   6.643  1.00                 O  
ATOM   1860  CB  PHE   286      -9.757   3.700   8.746  1.00                 C  
ATOM   1861  CG  PHE   286      -9.381   4.364  10.040  1.00                 C  
ATOM   1862  CZ  PHE   286      -8.687   5.598  12.432  1.00                 C  
ATOM   1863  CD1 PHE   286      -9.112   3.609  11.169  1.00                 C  
ATOM   1864  CE1 PHE   286      -8.766   4.220  12.360  1.00                 C  
ATOM   1865  CD2 PHE   286      -9.298   5.742  10.129  1.00                 C  
ATOM   1866  CE2 PHE   286      -8.952   6.352  11.320  1.00                 C  
ATOM   1867  N   LEU   287     -11.085   1.948   6.627  1.00                 N  
ATOM   1868  CA  LEU   287     -11.449   1.613   5.261  1.00                 C  
ATOM   1869  C   LEU   287     -12.949   1.526   5.062  1.00                 C  
ATOM   1870  O   LEU   287     -13.495   2.096   4.116  1.00                 O  
ATOM   1871  CB  LEU   287     -10.807   0.288   4.845  1.00                 C  
ATOM   1872  CG  LEU   287     -10.958  -0.106   3.374  1.00                 C  
ATOM   1873  CD1 LEU   287      -9.914  -1.142   2.985  1.00                 C  
ATOM   1874  CD2 LEU   287     -12.357  -0.637   3.101  1.00                 C  
ATOM   1875  N   SER   288     -13.642   0.858   5.989  1.00                 N  
ATOM   1876  CA  SER   288     -15.072   0.627   5.844  1.00                 C  
ATOM   1877  C   SER   288     -15.883   1.914   5.920  1.00                 C  
ATOM   1878  O   SER   288     -16.927   2.017   5.275  1.00                 O  
ATOM   1879  CB  SER   288     -15.569  -0.347   6.914  1.00                 C  
ATOM   1880  OG  SER   288     -15.456   0.217   8.209  1.00                 O  
ATOM   1881  N   ARG   289     -15.419   2.914   6.669  1.00                 N  
ATOM   1882  CA  ARG   289     -16.265   4.040   7.044  1.00                 C  
ATOM   1883  C   ARG   289     -15.810   5.405   6.537  1.00                 C  
ATOM   1884  O   ARG   289     -16.630   6.336   6.523  1.00                 O  
ATOM   1885  CB  ARG   289     -16.392   4.131   8.566  1.00                 C  
ATOM   1886  CD  ARG   289     -18.576   2.922   8.832  1.00                 C  
ATOM   1887  NE  ARG   289     -19.270   1.781   9.424  1.00                 N  
ATOM   1888  CG  ARG   289     -17.102   2.946   9.201  1.00                 C  
ATOM   1889  CZ  ARG   289     -19.387   0.593   8.839  1.00                 C  
ATOM   1890  NH1 ARG   289     -20.036  -0.387   9.453  1.00                 N  
ATOM   1891  NH2 ARG   289     -18.855   0.388   7.642  1.00                 N  
ATOM   1892  N   MET   290     -14.548   5.569   6.136  1.00                 N  
ATOM   1893  CA  MET   290     -13.984   6.893   5.885  1.00                 C  
ATOM   1894  C   MET   290     -13.443   6.998   4.463  1.00                 C  
ATOM   1895  O   MET   290     -12.232   7.184   4.262  1.00                 O  
ATOM   1896  CB  MET   290     -12.876   7.203   6.893  1.00                 C  
ATOM   1897  SD  MET   290     -11.017   8.939   7.992  1.00                 S  
ATOM   1898  CE  MET   290     -11.905   8.846   9.545  1.00                 C  
ATOM   1899  CG  MET   290     -12.349   8.627   6.818  1.00                 C  
ATOM   1900  N   PRO   291     -14.312   6.934   3.452  1.00                 N  
ATOM   1901  CA  PRO   291     -13.811   6.950   2.069  1.00                 C  
ATOM   1902  C   PRO   291     -13.166   8.270   1.665  1.00                 C  
ATOM   1903  O   PRO   291     -12.565   8.332   0.589  1.00                 O  
ATOM   1904  CB  PRO   291     -15.057   6.685   1.221  1.00                 C  
ATOM   1905  CD  PRO   291     -15.818   6.898   3.480  1.00                 C  
ATOM   1906  CG  PRO   291     -16.189   7.188   2.052  1.00                 C  
ATOM   1907  N   ASN   292     -13.242   9.312   2.488  1.00                 N  
ATOM   1908  CA  ASN   292     -12.620  10.584   2.157  1.00                 C  
ATOM   1909  C   ASN   292     -11.237  10.769   2.790  1.00                 C  
ATOM   1910  O   ASN   292     -10.633  11.835   2.608  1.00                 O  
ATOM   1911  CB  ASN   292     -13.526  11.746   2.569  1.00                 C  
ATOM   1912  CG  ASN   292     -14.789  11.824   1.735  1.00                 C  
ATOM   1913  OD1 ASN   292     -14.753  11.646   0.517  1.00                 O  
ATOM   1914  ND2 ASN   292     -15.913  12.091   2.390  1.00                 N  
ATOM   1915  N   LEU   293     -10.722   9.764   3.515  1.00                 N  
ATOM   1916  CA  LEU   293      -9.427   9.866   4.207  1.00                 C  
ATOM   1917  C   LEU   293      -8.324  10.390   3.302  1.00                 C  
ATOM   1918  O   LEU   293      -8.052   9.829   2.235  1.00                 O  
ATOM   1919  CB  LEU   293      -9.014   8.506   4.774  1.00                 C  
ATOM   1920  CG  LEU   293      -7.719   8.476   5.588  1.00                 C  
ATOM   1921  CD1 LEU   293      -7.869   9.287   6.867  1.00                 C  
ATOM   1922  CD2 LEU   293      -7.321   7.045   5.913  1.00                 C  
ATOM   1923  N   LYS   294      -7.677  11.464   3.739  1.00                 N  
ATOM   1924  CA  LYS   294      -6.556  12.018   2.999  1.00                 C  
ATOM   1925  C   LYS   294      -5.238  11.937   3.753  1.00                 C  
ATOM   1926  O   LYS   294      -4.184  11.799   3.130  1.00                 O  
ATOM   1927  CB  LYS   294      -6.826  13.478   2.630  1.00                 C  
ATOM   1928  CD  LYS   294      -8.193  15.140   1.337  1.00                 C  
ATOM   1929  CE  LYS   294      -9.328  15.328   0.344  1.00                 C  
ATOM   1930  CG  LYS   294      -7.993  13.671   1.675  1.00                 C  
ATOM   1931  NZ  LYS   294      -9.544  16.764   0.015  1.00                 N  
ATOM   1932  N   GLU   295      -5.278  12.014   5.077  1.00                 N  
ATOM   1933  CA  GLU   295      -4.086  12.081   5.899  1.00                 C  
ATOM   1934  C   GLU   295      -4.259  11.077   7.015  1.00                 C  
ATOM   1935  O   GLU   295      -5.255  11.130   7.753  1.00                 O  
ATOM   1936  CB  GLU   295      -3.878  13.502   6.426  1.00                 C  
ATOM   1937  CD  GLU   295      -2.416  15.108   7.716  1.00                 C  
ATOM   1938  CG  GLU   295      -2.619  13.677   7.260  1.00                 C  
ATOM   1939  OE1 GLU   295      -3.258  15.965   7.375  1.00                 O  
ATOM   1940  OE2 GLU   295      -1.415  15.373   8.415  1.00                 O  
ATOM   1941  N   LEU   296      -3.293  10.171   7.144  1.00                 N  
ATOM   1942  CA  LEU   296      -3.287   9.192   8.217  1.00                 C  
ATOM   1943  C   LEU   296      -1.885   9.149   8.804  1.00                 C  
ATOM   1944  O   LEU   296      -0.947   8.656   8.164  1.00                 O  
ATOM   1945  CB  LEU   296      -3.726   7.822   7.695  1.00                 C  
ATOM   1946  CG  LEU   296      -3.722   6.677   8.710  1.00                 C  
ATOM   1947  CD1 LEU   296      -4.719   6.945   9.827  1.00                 C  
ATOM   1948  CD2 LEU   296      -4.034   5.354   8.028  1.00                 C  
ATOM   1949  N   ASN   297      -1.744   9.674  10.012  1.00                 N  
ATOM   1950  CA  ASN   297      -0.501   9.603  10.763  1.00                 C  
ATOM   1951  C   ASN   297      -0.682   8.548  11.841  1.00                 C  
ATOM   1952  O   ASN   297      -1.602   8.645  12.665  1.00                 O  
ATOM   1953  CB  ASN   297      -0.142  10.975  11.336  1.00                 C  
ATOM   1954  CG  ASN   297       0.168  11.994  10.258  1.00                 C  
ATOM   1955  OD1 ASN   297       0.958  11.732   9.351  1.00                 O  
ATOM   1956  ND2 ASN   297      -0.454  13.164  10.353  1.00                 N  
ATOM   1957  N   MET   298       0.170   7.526  11.809  1.00                 N  
ATOM   1958  CA  MET   298       0.118   6.412  12.746  1.00                 C  
ATOM   1959  C   MET   298       1.525   6.005  13.150  1.00                 C  
ATOM   1960  O   MET   298       1.828   4.812  13.301  1.00                 O  
ATOM   1961  CB  MET   298      -0.630   5.228  12.130  1.00                 C  
ATOM   1962  SD  MET   298      -3.033   5.767  13.400  1.00                 S  
ATOM   1963  CE  MET   298      -3.108   4.104  14.059  1.00                 C  
ATOM   1964  CG  MET   298      -2.106   5.490  11.879  1.00                 C  
ATOM   1965  N   ARG   299       2.408   6.998  13.320  1.00                 N  
ATOM   1966  CA  ARG   299       3.743   6.728  13.834  1.00                 C  
ATOM   1967  C   ARG   299       3.652   5.982  15.155  1.00                 C  
ATOM   1968  O   ARG   299       2.756   6.235  15.968  1.00                 O  
ATOM   1969  CB  ARG   299       4.526   8.032  14.003  1.00                 C  
ATOM   1970  CD  ARG   299       6.684   9.167  14.597  1.00                 C  
ATOM   1971  NE  ARG   299       6.980   9.714  13.275  1.00                 N  
ATOM   1972  CG  ARG   299       5.945   7.842  14.513  1.00                 C  
ATOM   1973  CZ  ARG   299       7.434  10.944  13.059  1.00                 C  
ATOM   1974  NH1 ARG   299       7.675  11.355  11.822  1.00                 N  
ATOM   1975  NH2 ARG   299       7.646  11.761  14.082  1.00                 N  
ATOM   1976  N   SER   300       4.579   5.044  15.354  1.00                 N  
ATOM   1977  CA  SER   300       4.756   4.288  16.591  1.00                 C  
ATOM   1978  C   SER   300       3.645   3.278  16.841  1.00                 C  
ATOM   1979  O   SER   300       3.611   2.670  17.910  1.00                 O  
ATOM   1980  CB  SER   300       4.845   5.235  17.790  1.00                 C  
ATOM   1981  OG  SER   300       5.939   6.126  17.655  1.00                 O  
ATOM   1982  N   CYS   301       2.737   3.071  15.890  1.00                 N  
ATOM   1983  CA  CYS   301       1.685   2.058  16.023  1.00                 C  
ATOM   1984  C   CYS   301       2.238   0.706  15.556  1.00                 C  
ATOM   1985  O   CYS   301       2.091   0.310  14.399  1.00                 O  
ATOM   1986  CB  CYS   301       0.448   2.461  15.217  1.00                 C  
ATOM   1987  SG  CYS   301      -0.326   4.002  15.759  1.00                 S  
ATOM   1988  N   ASP   302       2.877  -0.020  16.477  1.00                 N  
ATOM   1989  CA  ASP   302       3.697  -1.176  16.098  1.00                 C  
ATOM   1990  C   ASP   302       2.871  -2.297  15.459  1.00                 C  
ATOM   1991  O   ASP   302       3.302  -2.911  14.470  1.00                 O  
ATOM   1992  CB  ASP   302       4.442  -1.727  17.316  1.00                 C  
ATOM   1993  CG  ASP   302       5.565  -0.817  17.773  1.00                 C  
ATOM   1994  OD1 ASP   302       5.947   0.089  17.002  1.00                 O  
ATOM   1995  OD2 ASP   302       6.063  -1.009  18.902  1.00                 O  
ATOM   1996  N   ASN   303       1.683  -2.571  16.009  1.00                 N  
ATOM   1997  CA  ASN   303       0.915  -3.748  15.636  1.00                 C  
ATOM   1998  C   ASN   303       0.339  -3.673  14.239  1.00                 C  
ATOM   1999  O   ASN   303      -0.059  -4.713  13.707  1.00                 O  
ATOM   2000  CB  ASN   303      -0.216  -3.990  16.638  1.00                 C  
ATOM   2001  CG  ASN   303       0.289  -4.495  17.975  1.00                 C  
ATOM   2002  OD1 ASN   303       1.390  -5.038  18.069  1.00                 O  
ATOM   2003  ND2 ASN   303      -0.516  -4.316  19.016  1.00                 N  
ATOM   2004  N   ILE   304       0.238  -2.486  13.645  1.00                 N  
ATOM   2005  CA  ILE   304      -0.318  -2.389  12.297  1.00                 C  
ATOM   2006  C   ILE   304       0.426  -3.331  11.350  1.00                 C  
ATOM   2007  O   ILE   304       1.658  -3.400  11.377  1.00                 O  
ATOM   2008  CB  ILE   304      -0.264  -0.944  11.767  1.00                 C  
ATOM   2009  CD1 ILE   304      -0.987   1.440  12.306  1.00                 C  
ATOM   2010  CG1 ILE   304      -1.155  -0.032  12.613  1.00                 C  
ATOM   2011  CG2 ILE   304      -0.646  -0.902  10.295  1.00                 C  
ATOM   2012  N   THR   305      -0.321  -4.111  10.560  1.00                 N  
ATOM   2013  CA  THR   305       0.275  -5.033   9.591  1.00                 C  
ATOM   2014  C   THR   305      -0.313  -4.814   8.200  1.00                 C  
ATOM   2015  O   THR   305      -1.247  -4.028   8.000  1.00                 O  
ATOM   2016  CB  THR   305       0.072  -6.501  10.010  1.00                 C  
ATOM   2017  OG1 THR   305      -1.323  -6.825   9.966  1.00                 O  
ATOM   2018  CG2 THR   305       0.579  -6.725  11.426  1.00                 C  
ATOM   2019  N   ASN   306       0.257  -5.553   7.240  1.00                 N  
ATOM   2020  CA  ASN   306      -0.204  -5.518   5.852  1.00                 C  
ATOM   2021  C   ASN   306      -1.697  -5.811   5.741  1.00                 C  
ATOM   2022  O   ASN   306      -2.397  -5.204   4.920  1.00                 O  
ATOM   2023  CB  ASN   306       0.593  -6.506   4.998  1.00                 C  
ATOM   2024  CG  ASN   306       2.008  -6.032   4.726  1.00                 C  
ATOM   2025  OD1 ASN   306       2.313  -4.848   4.866  1.00                 O  
ATOM   2026  ND2 ASN   306       2.876  -6.958   4.337  1.00                 N  
ATOM   2027  N   THR   307      -2.199  -6.755   6.542  1.00                 N  
ATOM   2028  CA  THR   307      -3.636  -7.010   6.561  1.00                 C  
ATOM   2029  C   THR   307      -4.407  -5.709   6.742  1.00                 C  
ATOM   2030  O   THR   307      -5.223  -5.325   5.899  1.00                 O  
ATOM   2031  CB  THR   307      -4.019  -8.000   7.677  1.00                 C  
ATOM   2032  OG1 THR   307      -3.369  -9.256   7.449  1.00                 O  
ATOM   2033  CG2 THR   307      -5.523  -8.226   7.695  1.00                 C  
ATOM   2034  N   GLY   308      -4.104  -4.988   7.817  1.00                 N  
ATOM   2035  CA  GLY   308      -4.751  -3.709   8.053  1.00                 C  
ATOM   2036  C   GLY   308      -4.626  -2.731   6.899  1.00                 C  
ATOM   2037  O   GLY   308      -5.587  -2.035   6.568  1.00                 O  
ATOM   2038  N   LEU   309      -3.435  -2.631   6.298  1.00                 N  
ATOM   2039  CA  LEU   309      -3.189  -1.587   5.304  1.00                 C  
ATOM   2040  C   LEU   309      -3.758  -1.941   3.940  1.00                 C  
ATOM   2041  O   LEU   309      -4.132  -1.049   3.167  1.00                 O  
ATOM   2042  CB  LEU   309      -1.689  -1.314   5.173  1.00                 C  
ATOM   2043  CG  LEU   309      -1.284  -0.210   4.195  1.00                 C  
ATOM   2044  CD1 LEU   309      -1.900   1.120   4.601  1.00                 C  
ATOM   2045  CD2 LEU   309       0.231  -0.089   4.118  1.00                 C  
ATOM   2046  N   GLY   310      -3.860  -3.227   3.646  1.00                 N  
ATOM   2047  CA  GLY   310      -4.504  -3.639   2.415  1.00                 C  
ATOM   2048  C   GLY   310      -5.991  -3.296   2.483  1.00                 C  
ATOM   2049  O   GLY   310      -6.556  -2.750   1.527  1.00                 O  
ATOM   2050  N   TYR   311      -6.653  -3.647   3.611  1.00                 N  
ATOM   2051  CA  TYR   311      -8.057  -3.292   3.825  1.00                 C  
ATOM   2052  C   TYR   311      -8.250  -1.788   3.763  1.00                 C  
ATOM   2053  O   TYR   311      -9.261  -1.310   3.248  1.00                 O  
ATOM   2054  CB  TYR   311      -8.547  -3.833   5.170  1.00                 C  
ATOM   2055  CG  TYR   311      -8.752  -5.331   5.189  1.00                 C  
ATOM   2056  OH  TYR   311      -9.304  -9.452   5.256  1.00                 O  
ATOM   2057  CZ  TYR   311      -9.122  -8.088   5.233  1.00                 C  
ATOM   2058  CD1 TYR   311      -8.028  -6.136   6.059  1.00                 C  
ATOM   2059  CE1 TYR   311      -8.209  -7.506   6.084  1.00                 C  
ATOM   2060  CD2 TYR   311      -9.669  -5.935   4.338  1.00                 C  
ATOM   2061  CE2 TYR   311      -9.862  -7.303   4.349  1.00                 C  
ATOM   2062  N   LEU   312      -7.300  -1.029   4.315  1.00                 N  
ATOM   2063  CA  LEU   312      -7.389   0.426   4.303  1.00                 C  
ATOM   2064  C   LEU   312      -7.181   0.969   2.893  1.00                 C  
ATOM   2065  O   LEU   312      -7.991   1.769   2.396  1.00                 O  
ATOM   2066  CB  LEU   312      -6.363   1.034   5.262  1.00                 C  
ATOM   2067  CG  LEU   312      -6.332   2.561   5.342  1.00                 C  
ATOM   2068  CD1 LEU   312      -7.674   3.102   5.811  1.00                 C  
ATOM   2069  CD2 LEU   312      -5.220   3.028   6.270  1.00                 C  
ATOM   2070  N   SER   313      -6.125   0.496   2.214  1.00                 N  
ATOM   2071  CA  SER   313      -5.771   1.020   0.893  1.00                 C  
ATOM   2072  C   SER   313      -6.915   0.878  -0.106  1.00                 C  
ATOM   2073  O   SER   313      -7.213   1.817  -0.853  1.00                 O  
ATOM   2074  CB  SER   313      -4.528   0.312   0.351  1.00                 C  
ATOM   2075  OG  SER   313      -4.785  -1.061   0.113  1.00                 O  
ATOM   2076  N   GLU   314      -7.569  -0.286  -0.133  1.00                 N  
ATOM   2077  CA  GLU   314      -8.542  -0.562  -1.185  1.00                 C  
ATOM   2078  C   GLU   314      -9.764   0.342  -1.094  1.00                 C  
ATOM   2079  O   GLU   314     -10.340   0.701  -2.123  1.00                 O  
ATOM   2080  CB  GLU   314      -8.986  -2.025  -1.133  1.00                 C  
ATOM   2081  CD  GLU   314      -8.371  -4.456  -1.434  1.00                 C  
ATOM   2082  CG  GLU   314      -7.901  -3.017  -1.518  1.00                 C  
ATOM   2083  OE1 GLU   314      -9.484  -4.689  -0.917  1.00                 O  
ATOM   2084  OE2 GLU   314      -7.626  -5.352  -1.886  1.00                 O  
ATOM   2085  N   GLY   315     -10.167   0.727   0.113  1.00                 N  
ATOM   2086  CA  GLY   315     -11.338   1.563   0.326  1.00                 C  
ATOM   2087  C   GLY   315     -11.022   3.045   0.455  1.00                 C  
ATOM   2088  O   GLY   315     -11.955   3.849   0.539  1.00                 O  
ATOM   2089  N   GLY   316      -9.744   3.431   0.482  1.00                 N  
ATOM   2090  CA  GLY   316      -9.347   4.819   0.719  1.00                 C  
ATOM   2091  C   GLY   316      -8.513   5.315  -0.449  1.00                 C  
ATOM   2092  O   GLY   316      -7.282   5.358  -0.369  1.00                 O  
ATOM   2093  N   SER   317      -9.193   5.734  -1.513  1.00                 N  
ATOM   2094  CA  SER   317      -8.540   6.201  -2.724  1.00                 C  
ATOM   2095  C   SER   317      -8.285   7.698  -2.712  1.00                 C  
ATOM   2096  O   SER   317      -8.113   8.307  -3.774  1.00                 O  
ATOM   2097  CB  SER   317      -9.374   5.842  -3.955  1.00                 C  
ATOM   2098  OG  SER   317      -9.482   4.437  -4.106  1.00                 O  
ATOM   2099  N   HIS   318      -8.251   8.313  -1.538  1.00                 N  
ATOM   2100  CA  HIS   318      -7.949   9.733  -1.494  1.00                 C  
ATOM   2101  C   HIS   318      -6.819  10.029  -0.515  1.00                 C  
ATOM   2102  O   HIS   318      -6.579  11.202  -0.197  1.00                 O  
ATOM   2103  CB  HIS   318      -9.195  10.534  -1.112  1.00                 C  
ATOM   2104  CG  HIS   318     -10.322  10.402  -2.089  1.00                 C  
ATOM   2105  ND1 HIS   318     -10.281  10.955  -3.350  1.00                 N  
ATOM   2106  CE1 HIS   318     -11.429  10.670  -3.990  1.00                 C  
ATOM   2107  CD2 HIS   318     -11.631   9.767  -2.084  1.00                 C  
ATOM   2108  NE2 HIS   318     -12.244   9.958  -3.236  1.00                 N  
ATOM   2109  N   LEU   319      -6.100   8.994  -0.056  1.00                 N  
ATOM   2110  CA  LEU   319      -4.939   9.192   0.817  1.00                 C  
ATOM   2111  C   LEU   319      -3.868  10.012   0.121  1.00                 C  
ATOM   2112  O   LEU   319      -3.499   9.725  -1.020  1.00                 O  
ATOM   2113  CB  LEU   319      -4.366   7.844   1.260  1.00                 C  
ATOM   2114  CG  LEU   319      -5.256   6.995   2.169  1.00                 C  
ATOM   2115  CD1 LEU   319      -4.631   5.629   2.410  1.00                 C  
ATOM   2116  CD2 LEU   319      -5.507   7.703   3.491  1.00                 C  
ATOM   2117  N   GLU   320      -3.357  11.013   0.829  1.00                 N  
ATOM   2118  CA  GLU   320      -2.309  11.893   0.339  1.00                 C  
ATOM   2119  C   GLU   320      -1.064  11.880   1.217  1.00                 C  
ATOM   2120  O   GLU   320       0.056  11.831   0.705  1.00                 O  
ATOM   2121  CB  GLU   320      -2.825  13.329   0.224  1.00                 C  
ATOM   2122  CD  GLU   320      -4.431  14.940  -0.874  1.00                 C  
ATOM   2123  CG  GLU   320      -3.928  13.511  -0.805  1.00                 C  
ATOM   2124  OE1 GLU   320      -4.977  15.427   0.138  1.00                 O  
ATOM   2125  OE2 GLU   320      -4.278  15.573  -1.940  1.00                 O  
ATOM   2126  N   ALA   321      -1.229  11.945   2.530  1.00                 N  
ATOM   2127  CA  ALA   321      -0.139  11.791   3.475  1.00                 C  
ATOM   2128  C   ALA   321      -0.373  10.512   4.265  1.00                 C  
ATOM   2129  O   ALA   321      -1.502  10.250   4.698  1.00                 O  
ATOM   2130  CB  ALA   321      -0.051  13.006   4.385  1.00                 C  
ATOM   2131  N   ILE   322       0.678   9.703   4.415  1.00                 N  
ATOM   2132  CA  ILE   322       0.661   8.579   5.336  1.00                 C  
ATOM   2133  C   ILE   322       1.995   8.524   6.058  1.00                 C  
ATOM   2134  O   ILE   322       3.056   8.404   5.430  1.00                 O  
ATOM   2135  CB  ILE   322       0.367   7.255   4.606  1.00                 C  
ATOM   2136  CD1 ILE   322      -1.262   6.146   2.989  1.00                 C  
ATOM   2137  CG1 ILE   322      -0.983   7.329   3.891  1.00                 C  
ATOM   2138  CG2 ILE   322       0.433   6.086   5.576  1.00                 C  
ATOM   2139  N   ASP   323       1.948   8.619   7.371  1.00                 N  
ATOM   2140  CA  ASP   323       3.145   8.495   8.178  1.00                 C  
ATOM   2141  C   ASP   323       3.043   7.169   8.932  1.00                 C  
ATOM   2142  O   ASP   323       2.234   7.027   9.857  1.00                 O  
ATOM   2143  CB  ASP   323       3.279   9.690   9.124  1.00                 C  
ATOM   2144  CG  ASP   323       4.557   9.646   9.940  1.00                 C  
ATOM   2145  OD1 ASP   323       5.252   8.610   9.900  1.00                 O  
ATOM   2146  OD2 ASP   323       4.862  10.649  10.619  1.00                 O  
ATOM   2147  N   VAL   324       3.859   6.199   8.526  1.00                 N  
ATOM   2148  CA  VAL   324       3.870   4.873   9.129  1.00                 C  
ATOM   2149  C   VAL   324       5.207   4.560   9.798  1.00                 C  
ATOM   2150  O   VAL   324       5.615   3.396   9.867  1.00                 O  
ATOM   2151  CB  VAL   324       3.552   3.779   8.093  1.00                 C  
ATOM   2152  CG1 VAL   324       2.133   3.939   7.568  1.00                 C  
ATOM   2153  CG2 VAL   324       4.554   3.820   6.950  1.00                 C  
ATOM   2154  N   SER   325       5.899   5.595  10.278  1.00                 N  
ATOM   2155  CA  SER   325       7.121   5.424  11.049  1.00                 C  
ATOM   2156  C   SER   325       6.925   4.446  12.200  1.00                 C  
ATOM   2157  O   SER   325       6.018   4.612  13.022  1.00                 O  
ATOM   2158  CB  SER   325       7.607   6.771  11.589  1.00                 C  
ATOM   2159  OG  SER   325       7.960   7.647  10.533  1.00                 O  
ATOM   2160  N   PHE   326       7.804   3.438  12.253  1.00                 N  
ATOM   2161  CA  PHE   326       7.881   2.414  13.292  1.00                 C  
ATOM   2162  C   PHE   326       6.714   1.442  13.240  1.00                 C  
ATOM   2163  O   PHE   326       6.396   0.790  14.238  1.00                 O  
ATOM   2164  CB  PHE   326       7.940   3.060  14.678  1.00                 C  
ATOM   2165  CG  PHE   326       9.086   4.014  14.854  1.00                 C  
ATOM   2166  CZ  PHE   326      11.213   5.774  15.180  1.00                 C  
ATOM   2167  CD1 PHE   326       8.885   5.382  14.785  1.00                 C  
ATOM   2168  CE1 PHE   326       9.940   6.259  14.947  1.00                 C  
ATOM   2169  CD2 PHE   326      10.366   3.544  15.087  1.00                 C  
ATOM   2170  CE2 PHE   326      11.422   4.422  15.249  1.00                 C  
ATOM   2171  N   CYS   327       6.056   1.343  12.088  1.00                 N  
ATOM   2172  CA  CYS   327       5.178   0.218  11.808  1.00                 C  
ATOM   2173  C   CYS   327       6.065  -0.908  11.285  1.00                 C  
ATOM   2174  O   CYS   327       6.125  -1.199  10.091  1.00                 O  
ATOM   2175  CB  CYS   327       4.093   0.621  10.807  1.00                 C  
ATOM   2176  SG  CYS   327       2.991   1.932  11.387  1.00                 S  
ATOM   2177  N   GLU   328       6.776  -1.544  12.225  1.00                 N  
ATOM   2178  CA  GLU   328       7.841  -2.493  11.884  1.00                 C  
ATOM   2179  C   GLU   328       7.304  -3.673  11.075  1.00                 C  
ATOM   2180  O   GLU   328       7.973  -4.160  10.157  1.00                 O  
ATOM   2181  CB  GLU   328       8.530  -3.003  13.151  1.00                 C  
ATOM   2182  CD  GLU   328       9.983  -2.478  15.149  1.00                 C  
ATOM   2183  CG  GLU   328       9.379  -1.960  13.859  1.00                 C  
ATOM   2184  OE1 GLU   328       9.591  -3.579  15.589  1.00                 O  
ATOM   2185  OE2 GLU   328      10.849  -1.782  15.721  1.00                 O  
ATOM   2186  N   ASN   329       6.093  -4.152  11.399  1.00                 N  
ATOM   2187  CA  ASN   329       5.552  -5.359  10.772  1.00                 C  
ATOM   2188  C   ASN   329       5.234  -5.153   9.303  1.00                 C  
ATOM   2189  O   ASN   329       5.021  -6.128   8.580  1.00                 O  
ATOM   2190  CB  ASN   329       4.302  -5.834  11.515  1.00                 C  
ATOM   2191  CG  ASN   329       4.622  -6.426  12.874  1.00                 C  
ATOM   2192  OD1 ASN   329       5.747  -6.858  13.124  1.00                 O  
ATOM   2193  ND2 ASN   329       3.630  -6.448  13.756  1.00                 N  
ATOM   2194  N   ILE   330       5.206  -3.904   8.854  1.00                 N  
ATOM   2195  CA  ILE   330       4.886  -3.586   7.470  1.00                 C  
ATOM   2196  C   ILE   330       5.977  -4.115   6.546  1.00                 C  
ATOM   2197  O   ILE   330       7.179  -3.925   6.785  1.00                 O  
ATOM   2198  CB  ILE   330       4.699  -2.071   7.268  1.00                 C  
ATOM   2199  CD1 ILE   330       2.216  -2.179   7.838  1.00                 C  
ATOM   2200  CG1 ILE   330       3.558  -1.553   8.147  1.00                 C  
ATOM   2201  CG2 ILE   330       4.470  -1.754   5.798  1.00                 C  
ATOM   2202  N   GLY   331       5.556  -4.788   5.488  1.00                 N  
ATOM   2203  CA  GLY   331       6.423  -5.364   4.484  1.00                 C  
ATOM   2204  C   GLY   331       6.154  -4.676   3.160  1.00                 C  
ATOM   2205  O   GLY   331       5.314  -3.781   3.072  1.00                 O  
ATOM   2206  N   ASP   332       6.857  -5.128   2.117  1.00                 N  
ATOM   2207  CA  ASP   332       6.633  -4.592   0.779  1.00                 C  
ATOM   2208  C   ASP   332       5.176  -4.721   0.328  1.00                 C  
ATOM   2209  O   ASP   332       4.702  -3.891  -0.461  1.00                 O  
ATOM   2210  CB  ASP   332       7.539  -5.291  -0.237  1.00                 C  
ATOM   2211  CG  ASP   332       7.304  -6.788  -0.294  1.00                 C  
ATOM   2212  OD1 ASP   332       7.113  -7.400   0.777  1.00                 O  
ATOM   2213  OD2 ASP   332       7.310  -7.348  -1.410  1.00                 O  
ATOM   2214  N   GLN   333       4.447  -5.733   0.811  1.00                 N  
ATOM   2215  CA  GLN   333       3.042  -5.866   0.419  1.00                 C  
ATOM   2216  C   GLN   333       2.243  -4.585   0.695  1.00                 C  
ATOM   2217  O   GLN   333       1.464  -4.143  -0.158  1.00                 O  
ATOM   2218  CB  GLN   333       2.391  -7.043   1.148  1.00                 C  
ATOM   2219  CD  GLN   333       2.293  -9.542   1.502  1.00                 C  
ATOM   2220  CG  GLN   333       2.886  -8.406   0.693  1.00                 C  
ATOM   2221  OE1 GLN   333       1.929  -9.365   2.665  1.00                 O  
ATOM   2222  NE2 GLN   333       2.193 -10.715   0.888  1.00                 N  
ATOM   2223  N   GLY   334       2.431  -3.961   1.869  1.00                 N  
ATOM   2224  CA  GLY   334       1.714  -2.712   2.159  1.00                 C  
ATOM   2225  C   GLY   334       1.934  -1.681   1.054  1.00                 C  
ATOM   2226  O   GLY   334       0.985  -1.062   0.562  1.00                 O  
ATOM   2227  N   LEU   335       3.190  -1.478   0.656  1.00                 N  
ATOM   2228  CA  LEU   335       3.473  -0.524  -0.407  1.00                 C  
ATOM   2229  C   LEU   335       2.852  -0.950  -1.732  1.00                 C  
ATOM   2230  O   LEU   335       2.519  -0.097  -2.564  1.00                 O  
ATOM   2231  CB  LEU   335       4.983  -0.346  -0.579  1.00                 C  
ATOM   2232  CG  LEU   335       5.718   0.355   0.565  1.00                 C  
ATOM   2233  CD1 LEU   335       7.222   0.316   0.342  1.00                 C  
ATOM   2234  CD2 LEU   335       5.242   1.792   0.709  1.00                 C  
ATOM   2235  N   GLN   336       2.715  -2.260  -1.958  1.00                 N  
ATOM   2236  CA  GLN   336       2.122  -2.754  -3.201  1.00                 C  
ATOM   2237  C   GLN   336       0.695  -2.208  -3.363  1.00                 C  
ATOM   2238  O   GLN   336       0.339  -1.598  -4.387  1.00                 O  
ATOM   2239  CB  GLN   336       2.117  -4.284  -3.221  1.00                 C  
ATOM   2240  CD  GLN   336       1.557  -6.402  -4.478  1.00                 C  
ATOM   2241  CG  GLN   336       1.547  -4.886  -4.495  1.00                 C  
ATOM   2242  OE1 GLN   336       1.222  -7.023  -3.470  1.00                 O  
ATOM   2243  NE2 GLN   336       1.941  -7.002  -5.599  1.00                 N  
ATOM   2244  N   PHE   337      -0.129  -2.392  -2.331  1.00                 N  
ATOM   2245  CA  PHE   337      -1.506  -1.922  -2.353  1.00                 C  
ATOM   2246  C   PHE   337      -1.570  -0.416  -2.477  1.00                 C  
ATOM   2247  O   PHE   337      -2.420   0.117  -3.198  1.00                 O  
ATOM   2248  CB  PHE   337      -2.247  -2.375  -1.093  1.00                 C  
ATOM   2249  CG  PHE   337      -2.606  -3.834  -1.093  1.00                 C  
ATOM   2250  CZ  PHE   337      -3.274  -6.532  -1.097  1.00                 C  
ATOM   2251  CD1 PHE   337      -2.012  -4.707  -0.199  1.00                 C  
ATOM   2252  CE1 PHE   337      -2.341  -6.049  -0.198  1.00                 C  
ATOM   2253  CD2 PHE   337      -3.537  -4.332  -1.986  1.00                 C  
ATOM   2254  CE2 PHE   337      -3.867  -5.674  -1.986  1.00                 C  
ATOM   2255  N   LEU   338      -0.714   0.291  -1.737  1.00                 N  
ATOM   2256  CA  LEU   338      -0.671   1.745  -1.862  1.00                 C  
ATOM   2257  C   LEU   338      -0.418   2.168  -3.311  1.00                 C  
ATOM   2258  O   LEU   338      -1.058   3.100  -3.813  1.00                 O  
ATOM   2259  CB  LEU   338       0.408   2.330  -0.949  1.00                 C  
ATOM   2260  CG  LEU   338       0.143   2.245   0.556  1.00                 C  
ATOM   2261  CD1 LEU   338       1.364   2.692   1.343  1.00                 C  
ATOM   2262  CD2 LEU   338      -1.068   3.084   0.935  1.00                 C  
ATOM   2263  N   ALA   339       0.482   1.471  -4.012  1.00                 N  
ATOM   2264  CA  ALA   339       0.748   1.798  -5.411  1.00                 C  
ATOM   2265  C   ALA   339      -0.467   1.544  -6.304  1.00                 C  
ATOM   2266  O   ALA   339      -0.663   2.248  -7.305  1.00                 O  
ATOM   2267  CB  ALA   339       1.935   0.998  -5.926  1.00                 C  
ATOM   2268  N   HIS   340      -1.287   0.548  -5.968  1.00                 N  
ATOM   2269  CA  HIS   340      -2.506   0.280  -6.733  1.00                 C  
ATOM   2270  C   HIS   340      -3.607   1.269  -6.366  1.00                 C  
ATOM   2271  O   HIS   340      -4.045   2.080  -7.190  1.00                 O  
ATOM   2272  CB  HIS   340      -2.983  -1.154  -6.495  1.00                 C  
ATOM   2273  CG  HIS   340      -4.210  -1.519  -7.273  1.00                 C  
ATOM   2274  ND1 HIS   340      -4.192  -1.731  -8.634  1.00                 N  
ATOM   2275  CE1 HIS   340      -5.435  -2.041  -9.045  1.00                 C  
ATOM   2276  CD2 HIS   340      -5.612  -1.746  -6.954  1.00                 C  
ATOM   2277  NE2 HIS   340      -6.292  -2.052  -8.042  1.00                 N  
ATOM   2278  N   GLY   341      -4.047   1.228  -5.108  1.00                 N  
ATOM   2279  CA  GLY   341      -5.320   1.776  -4.660  1.00                 C  
ATOM   2280  C   GLY   341      -5.280   3.246  -4.252  1.00                 C  
ATOM   2281  O   GLY   341      -6.331   3.799  -3.916  1.00                 O  
ATOM   2282  N   MET   342      -4.122   3.896  -4.252  1.00                 N  
ATOM   2283  CA  MET   342      -3.987   5.258  -3.727  1.00                 C  
ATOM   2284  C   MET   342      -3.380   6.155  -4.796  1.00                 C  
ATOM   2285  O   MET   342      -2.223   6.577  -4.691  1.00                 O  
ATOM   2286  CB  MET   342      -3.131   5.261  -2.459  1.00                 C  
ATOM   2287  SD  MET   342      -2.606   4.362   0.109  1.00                 S  
ATOM   2288  CE  MET   342      -3.494   3.221   1.165  1.00                 C  
ATOM   2289  CG  MET   342      -3.689   4.408  -1.331  1.00                 C  
ATOM   2290  N   PHE   343      -4.154   6.482  -5.836  1.00                 N  
ATOM   2291  CA  PHE   343      -3.606   7.250  -6.964  1.00                 C  
ATOM   2292  C   PHE   343      -3.137   8.664  -6.623  1.00                 C  
ATOM   2293  O   PHE   343      -2.410   9.261  -7.429  1.00                 O  
ATOM   2294  CB  PHE   343      -4.636   7.357  -8.090  1.00                 C  
ATOM   2295  CG  PHE   343      -4.847   6.075  -8.843  1.00                 C  
ATOM   2296  CZ  PHE   343      -5.231   3.703 -10.240  1.00                 C  
ATOM   2297  CD1 PHE   343      -6.004   5.336  -8.670  1.00                 C  
ATOM   2298  CE1 PHE   343      -6.198   4.156  -9.363  1.00                 C  
ATOM   2299  CD2 PHE   343      -3.889   5.608  -9.725  1.00                 C  
ATOM   2300  CE2 PHE   343      -4.082   4.428 -10.418  1.00                 C  
ATOM   2301  N   CYS   344      -3.504   9.247  -5.489  1.00                 N  
ATOM   2302  CA  CYS   344      -3.109  10.628  -5.242  1.00                 C  
ATOM   2303  C   CYS   344      -2.083  10.749  -4.122  1.00                 C  
ATOM   2304  O   CYS   344      -1.850  11.859  -3.623  1.00                 O  
ATOM   2305  CB  CYS   344      -4.332  11.483  -4.903  1.00                 C  
ATOM   2306  SG  CYS   344      -5.524  11.648  -6.252  1.00                 S  
ATOM   2307  N   LEU   345      -1.446   9.636  -3.735  1.00                 N  
ATOM   2308  CA  LEU   345      -0.537   9.632  -2.598  1.00                 C  
ATOM   2309  C   LEU   345       0.633  10.588  -2.825  1.00                 C  
ATOM   2310  O   LEU   345       1.311  10.560  -3.857  1.00                 O  
ATOM   2311  CB  LEU   345      -0.016   8.218  -2.333  1.00                 C  
ATOM   2312  CG  LEU   345       0.887   8.046  -1.110  1.00                 C  
ATOM   2313  CD1 LEU   345       0.109   8.301   0.172  1.00                 C  
ATOM   2314  CD2 LEU   345       1.503   6.655  -1.088  1.00                 C  
ATOM   2315  N   ARG   346       0.860  11.424  -1.835  1.00                 N  
ATOM   2316  CA  ARG   346       1.666  12.624  -1.930  1.00                 C  
ATOM   2317  C   ARG   346       2.929  12.543  -1.097  1.00                 C  
ATOM   2318  O   ARG   346       3.964  13.075  -1.492  1.00                 O  
ATOM   2319  CB  ARG   346       0.856  13.849  -1.502  1.00                 C  
ATOM   2320  CD  ARG   346      -1.017  15.450  -1.984  1.00                 C  
ATOM   2321  NE  ARG   346      -2.138  15.780  -2.859  1.00                 N  
ATOM   2322  CG  ARG   346      -0.274  14.210  -2.453  1.00                 C  
ATOM   2323  CZ  ARG   346      -2.036  16.525  -3.955  1.00                 C  
ATOM   2324  NH1 ARG   346      -3.111  16.774  -4.691  1.00                 N  
ATOM   2325  NH2 ARG   346      -0.859  17.020  -4.313  1.00                 N  
ATOM   2326  N   HIS   347       2.853  11.900   0.060  1.00                 N  
ATOM   2327  CA  HIS   347       3.902  11.944   1.067  1.00                 C  
ATOM   2328  C   HIS   347       3.802  10.672   1.897  1.00                 C  
ATOM   2329  O   HIS   347       2.732  10.358   2.439  1.00                 O  
ATOM   2330  CB  HIS   347       3.764  13.200   1.930  1.00                 C  
ATOM   2331  CG  HIS   347       4.874  13.378   2.919  1.00                 C  
ATOM   2332  ND1 HIS   347       5.117  14.575   3.556  1.00                 N  
ATOM   2333  CE1 HIS   347       6.171  14.427   4.379  1.00                 C  
ATOM   2334  CD2 HIS   347       5.915  12.527   3.476  1.00                 C  
ATOM   2335  NE2 HIS   347       6.654  13.200   4.336  1.00                 N  
ATOM   2336  N   LEU   348       4.902   9.928   1.968  1.00                 N  
ATOM   2337  CA  LEU   348       4.912   8.626   2.609  1.00                 C  
ATOM   2338  C   LEU   348       6.146   8.520   3.484  1.00                 C  
ATOM   2339  O   LEU   348       7.264   8.795   3.032  1.00                 O  
ATOM   2340  CB  LEU   348       4.877   7.512   1.561  1.00                 C  
ATOM   2341  CG  LEU   348       4.934   6.079   2.092  1.00                 C  
ATOM   2342  CD1 LEU   348       3.686   5.755   2.899  1.00                 C  
ATOM   2343  CD2 LEU   348       5.097   5.088   0.950  1.00                 C  
ATOM   2344  N   SER   349       5.949   8.170   4.742  1.00                 N  
ATOM   2345  CA  SER   349       7.077   7.893   5.610  1.00                 C  
ATOM   2346  C   SER   349       7.052   6.428   6.013  1.00                 C  
ATOM   2347  O   SER   349       6.063   5.938   6.570  1.00                 O  
ATOM   2348  CB  SER   349       7.043   8.802   6.840  1.00                 C  
ATOM   2349  OG  SER   349       8.085   8.478   7.744  1.00                 O  
ATOM   2350  N   LEU   350       8.144   5.741   5.707  1.00                 N  
ATOM   2351  CA  LEU   350       8.378   4.355   6.077  1.00                 C  
ATOM   2352  C   LEU   350       9.551   4.222   7.044  1.00                 C  
ATOM   2353  O   LEU   350      10.176   3.168   7.111  1.00                 O  
ATOM   2354  CB  LEU   350       8.633   3.504   4.832  1.00                 C  
ATOM   2355  CG  LEU   350       7.485   3.414   3.824  1.00                 C  
ATOM   2356  CD1 LEU   350       7.913   2.637   2.589  1.00                 C  
ATOM   2357  CD2 LEU   350       6.263   2.768   4.459  1.00                 C  
ATOM   2358  N   GLY   351       9.864   5.290   7.791  1.00                 N  
ATOM   2359  CA  GLY   351      10.977   5.264   8.735  1.00                 C  
ATOM   2360  C   GLY   351      10.862   4.072   9.672  1.00                 C  
ATOM   2361  O   GLY   351       9.780   3.783  10.190  1.00                 O  
ATOM   2362  N   ALA   352      11.974   3.291   9.758  1.00                 N  
ATOM   2363  CA  ALA   352      12.154   2.170  10.675  1.00                 C  
ATOM   2364  C   ALA   352      11.209   1.027  10.353  1.00                 C  
ATOM   2365  O   ALA   352      10.658   0.359  11.232  1.00                 O  
ATOM   2366  CB  ALA   352      11.947   2.622  12.112  1.00                 C  
ATOM   2367  N   CYS   353      11.019   0.798   9.064  1.00                 N  
ATOM   2368  CA  CYS   353      10.176  -0.301   8.573  1.00                 C  
ATOM   2369  C   CYS   353      10.998  -0.991   7.519  1.00                 C  
ATOM   2370  O   CYS   353      11.605  -0.346   6.660  1.00                 O  
ATOM   2371  CB  CYS   353       8.847   0.239   8.041  1.00                 C  
ATOM   2372  SG  CYS   353       7.853   1.119   9.269  1.00                 S  
ATOM   2373  N   ASN   354      11.049  -2.326   7.544  1.00                 N  
ATOM   2374  CA  ASN   354      11.896  -3.055   6.569  1.00                 C  
ATOM   2375  C   ASN   354      11.203  -3.158   5.226  1.00                 C  
ATOM   2376  O   ASN   354      10.534  -4.148   4.916  1.00                 O  
ATOM   2377  CB  ASN   354      12.255  -4.443   7.103  1.00                 C  
ATOM   2378  CG  ASN   354      13.228  -5.180   6.205  1.00                 C  
ATOM   2379  OD1 ASN   354      13.313  -4.905   5.008  1.00                 O  
ATOM   2380  ND2 ASN   354      13.968  -6.120   6.781  1.00                 N  
ATOM   2381  N   ILE   355      11.352  -2.132   4.403  1.00                 N  
ATOM   2382  CA  ILE   355      10.606  -2.081   3.169  1.00                 C  
ATOM   2383  C   ILE   355      11.360  -2.765   2.050  1.00                 C  
ATOM   2384  O   ILE   355      10.774  -3.464   1.219  1.00                 O  
ATOM   2385  CB  ILE   355      10.276  -0.631   2.769  1.00                 C  
ATOM   2386  CD1 ILE   355       8.145  -0.657   4.167  1.00                 C  
ATOM   2387  CG1 ILE   355       9.448   0.048   3.861  1.00                 C  
ATOM   2388  CG2 ILE   355       9.573  -0.598   1.420  1.00                 C  
ATOM   2389  N   SER   356      12.680  -2.587   1.993  1.00                 N  
ATOM   2390  CA  SER   356      13.467  -3.153   0.895  1.00                 C  
ATOM   2391  C   SER   356      13.187  -2.488  -0.441  1.00                 C  
ATOM   2392  O   SER   356      12.243  -1.708  -0.599  1.00                 O  
ATOM   2393  CB  SER   356      13.207  -4.656   0.769  1.00                 C  
ATOM   2394  OG  SER   356      12.039  -4.909   0.008  1.00                 O  
ATOM   2395  N   ASP   357      14.021  -2.796  -1.430  1.00                 N  
ATOM   2396  CA  ASP   357      13.933  -2.153  -2.749  1.00                 C  
ATOM   2397  C   ASP   357      12.648  -2.481  -3.519  1.00                 C  
ATOM   2398  O   ASP   357      12.030  -1.614  -4.144  1.00                 O  
ATOM   2399  CB  ASP   357      15.131  -2.543  -3.616  1.00                 C  
ATOM   2400  CG  ASP   357      16.423  -1.904  -3.147  1.00                 C  
ATOM   2401  OD1 ASP   357      16.357  -0.957  -2.335  1.00                 O  
ATOM   2402  OD2 ASP   357      17.502  -2.349  -3.592  1.00                 O  
ATOM   2403  N   ASP   358      12.188  -3.746  -3.495  1.00                 N  
ATOM   2404  CA  ASP   358      11.037  -4.227  -4.254  1.00                 C  
ATOM   2405  C   ASP   358       9.844  -3.286  -4.129  1.00                 C  
ATOM   2406  O   ASP   358       9.318  -2.791  -5.134  1.00                 O  
ATOM   2407  CB  ASP   358      10.639  -5.630  -3.792  1.00                 C  
ATOM   2408  CG  ASP   358      11.635  -6.689  -4.220  1.00                 C  
ATOM   2409  OD1 ASP   358      12.479  -6.393  -5.092  1.00                 O  
ATOM   2410  OD2 ASP   358      11.572  -7.815  -3.683  1.00                 O  
ATOM   2411  N   GLY   359       9.374  -3.074  -2.893  1.00                 N  
ATOM   2412  CA  GLY   359       8.244  -2.194  -2.681  1.00                 C  
ATOM   2413  C   GLY   359       8.472  -0.819  -3.265  1.00                 C  
ATOM   2414  O   GLY   359       7.528  -0.164  -3.717  1.00                 O  
ATOM   2415  N   LEU   360       9.729  -0.373  -3.285  1.00                 N  
ATOM   2416  CA  LEU   360      10.039   0.933  -3.841  1.00                 C  
ATOM   2417  C   LEU   360       9.827   0.930  -5.348  1.00                 C  
ATOM   2418  O   LEU   360       9.383   1.933  -5.924  1.00                 O  
ATOM   2419  CB  LEU   360      11.477   1.332  -3.503  1.00                 C  
ATOM   2420  CG  LEU   360      11.771   1.622  -2.030  1.00                 C  
ATOM   2421  CD1 LEU   360      13.262   1.833  -1.811  1.00                 C  
ATOM   2422  CD2 LEU   360      10.990   2.838  -1.555  1.00                 C  
ATOM   2423  N   LEU   361      10.120  -0.191  -6.010  1.00                 N  
ATOM   2424  CA  LEU   361       9.868  -0.286  -7.444  1.00                 C  
ATOM   2425  C   LEU   361       8.388  -0.110  -7.749  1.00                 C  
ATOM   2426  O   LEU   361       8.020   0.598  -8.697  1.00                 O  
ATOM   2427  CB  LEU   361      10.363  -1.628  -7.987  1.00                 C  
ATOM   2428  CG  LEU   361      10.178  -1.861  -9.488  1.00                 C  
ATOM   2429  CD1 LEU   361      10.933  -0.814 -10.292  1.00                 C  
ATOM   2430  CD2 LEU   361      10.639  -3.258  -9.876  1.00                 C  
ATOM   2431  N   ARG   362       7.531  -0.739  -6.941  1.00                 N  
ATOM   2432  CA  ARG   362       6.090  -0.568  -7.069  1.00                 C  
ATOM   2433  C   ARG   362       5.681   0.889  -6.949  1.00                 C  
ATOM   2434  O   ARG   362       5.007   1.420  -7.842  1.00                 O  
ATOM   2435  CB  ARG   362       5.356  -1.398  -6.014  1.00                 C  
ATOM   2436  CD  ARG   362       4.578  -3.654  -5.236  1.00                 C  
ATOM   2437  NE  ARG   362       4.709  -5.101  -5.383  1.00                 N  
ATOM   2438  CG  ARG   362       5.432  -2.899  -6.241  1.00                 C  
ATOM   2439  CZ  ARG   362       5.558  -5.849  -4.686  1.00                 C  
ATOM   2440  NH1 ARG   362       5.607  -7.159  -4.888  1.00                 N  
ATOM   2441  NH2 ARG   362       6.354  -5.286  -3.788  1.00                 N  
ATOM   2442  N   VAL   363       6.083   1.550  -5.856  1.00                 N  
ATOM   2443  CA  VAL   363       5.807   2.970  -5.704  1.00                 C  
ATOM   2444  C   VAL   363       6.195   3.739  -6.959  1.00                 C  
ATOM   2445  O   VAL   363       5.390   4.496  -7.508  1.00                 O  
ATOM   2446  CB  VAL   363       6.538   3.560  -4.484  1.00                 C  
ATOM   2447  CG1 VAL   363       6.414   5.075  -4.470  1.00                 C  
ATOM   2448  CG2 VAL   363       5.989   2.965  -3.196  1.00                 C  
ATOM   2449  N   VAL   364       7.416   3.524  -7.458  1.00                 N  
ATOM   2450  CA  VAL   364       7.883   4.301  -8.604  1.00                 C  
ATOM   2451  C   VAL   364       7.109   3.991  -9.881  1.00                 C  
ATOM   2452  O   VAL   364       7.028   4.854 -10.760  1.00                 O  
ATOM   2453  CB  VAL   364       9.384   4.076  -8.865  1.00                 C  
ATOM   2454  CG1 VAL   364       9.807   4.751 -10.160  1.00                 C  
ATOM   2455  CG2 VAL   364      10.211   4.592  -7.697  1.00                 C  
ATOM   2456  N   ASN   365       6.746   2.844 -10.236  1.00                 N  
ATOM   2457  CA  ASN   365       6.121   2.648 -11.543  1.00                 C  
ATOM   2458  C   ASN   365       4.803   3.424 -11.598  1.00                 C  
ATOM   2459  O   ASN   365       3.957   3.333 -10.704  1.00                 O  
ATOM   2460  CB  ASN   365       5.908   1.158 -11.817  1.00                 C  
ATOM   2461  CG  ASN   365       5.417   0.889 -13.226  1.00                 C  
ATOM   2462  OD1 ASN   365       4.214   0.902 -13.487  1.00                 O  
ATOM   2463  ND2 ASN   365       6.349   0.643 -14.139  1.00                 N  
ATOM   2464  N   ALA   366       4.621   4.200 -12.658  1.00                 N  
ATOM   2465  CA  ALA   366       3.436   5.032 -12.856  1.00                 C  
ATOM   2466  C   ALA   366       3.318   6.170 -11.846  1.00                 C  
ATOM   2467  O   ALA   366       2.252   6.760 -11.653  1.00                 O  
ATOM   2468  CB  ALA   366       2.175   4.183 -12.791  1.00                 C  
ATOM   2469  N   LEU   367       4.430   6.493 -11.184  1.00                 N  
ATOM   2470  CA  LEU   367       4.399   7.590 -10.218  1.00                 C  
ATOM   2471  C   LEU   367       3.936   8.891 -10.872  1.00                 C  
ATOM   2472  O   LEU   367       4.428   9.300 -11.927  1.00                 O  
ATOM   2473  CB  LEU   367       5.778   7.785  -9.584  1.00                 C  
ATOM   2474  CG  LEU   367       5.838   8.704  -8.362  1.00                 C  
ATOM   2475  CD1 LEU   367       7.145   8.511  -7.608  1.00                 C  
ATOM   2476  CD2 LEU   367       5.676  10.158  -8.775  1.00                 C  
ATOM   2477  N   PRO   368       2.972   9.561 -10.238  1.00                 N  
ATOM   2478  CA  PRO   368       2.560  10.904 -10.609  1.00                 C  
ATOM   2479  C   PRO   368       1.924  11.525  -9.396  1.00                 C  
ATOM   2480  O   PRO   368       0.744  11.326  -9.095  1.00                 O  
ATOM   2481  CB  PRO   368       1.575  10.685 -11.759  1.00                 C  
ATOM   2482  CD  PRO   368       2.118   8.513 -10.911  1.00                 C  
ATOM   2483  CG  PRO   368       1.006   9.328 -11.510  1.00                 C  
ATOM   2484  N   GLU   369       2.781  12.362  -8.654  1.00                 N  
ATOM   2485  CA  GLU   369       2.134  12.878  -7.456  1.00                 C  
ATOM   2486  C   GLU   369       2.824  12.499  -6.152  1.00                 C  
ATOM   2487  O   GLU   369       2.297  12.823  -5.083  1.00                 O  
ATOM   2488  CB  GLU   369       0.682  12.402  -7.384  1.00                 C  
ATOM   2489  CD  GLU   369      -0.384  14.460  -8.390  1.00                 C  
ATOM   2490  CG  GLU   369      -0.208  12.957  -8.485  1.00                 C  
ATOM   2491  OE1 GLU   369      -0.716  14.951  -7.290  1.00                 O  
ATOM   2492  OE2 GLU   369      -0.189  15.147  -9.415  1.00                 O  
ATOM   2493  N   MET   370       3.968  11.823  -6.193  1.00                 N  
ATOM   2494  CA  MET   370       4.758  11.630  -4.984  1.00                 C  
ATOM   2495  C   MET   370       5.858  12.684  -4.933  1.00                 C  
ATOM   2496  O   MET   370       6.581  12.885  -5.913  1.00                 O  
ATOM   2497  CB  MET   370       5.345  10.217  -4.947  1.00                 C  
ATOM   2498  SD  MET   370       5.243   9.899  -2.197  1.00                 S  
ATOM   2499  CE  MET   370       4.419   8.316  -2.349  1.00                 C  
ATOM   2500  CG  MET   370       6.201   9.933  -3.724  1.00                 C  
ATOM   2501  N   LEU   371       5.972  13.363  -3.793  1.00                 N  
ATOM   2502  CA  LEU   371       7.009  14.357  -3.614  1.00                 C  
ATOM   2503  C   LEU   371       7.876  14.120  -2.392  1.00                 C  
ATOM   2504  O   LEU   371       9.019  14.598  -2.365  1.00                 O  
ATOM   2505  CB  LEU   371       6.399  15.757  -3.518  1.00                 C  
ATOM   2506  CG  LEU   371       6.138  16.476  -4.843  1.00                 C  
ATOM   2507  CD1 LEU   371       5.201  15.661  -5.721  1.00                 C  
ATOM   2508  CD2 LEU   371       5.563  17.862  -4.599  1.00                 C  
ATOM   2509  N   THR   372       7.381  13.409  -1.387  1.00                 N  
ATOM   2510  CA  THR   372       8.105  13.249  -0.139  1.00                 C  
ATOM   2511  C   THR   372       8.060  11.780   0.208  1.00                 C  
ATOM   2512  O   THR   372       6.974  11.209   0.367  1.00                 O  
ATOM   2513  CB  THR   372       7.500  14.117   0.980  1.00                 C  
ATOM   2514  OG1 THR   372       7.535  15.496   0.591  1.00                 O  
ATOM   2515  CG2 THR   372       8.293  13.955   2.268  1.00                 C  
ATOM   2516  N   LEU   373       9.228  11.168   0.291  1.00                 N  
ATOM   2517  CA  LEU   373       9.364   9.774   0.663  1.00                 C  
ATOM   2518  C   LEU   373      10.425   9.707   1.742  1.00                 C  
ATOM   2519  O   LEU   373      11.497  10.304   1.598  1.00                 O  
ATOM   2520  CB  LEU   373       9.724   8.926  -0.559  1.00                 C  
ATOM   2521  CG  LEU   373       9.965   7.437  -0.303  1.00                 C  
ATOM   2522  CD1 LEU   373       8.686   6.757   0.159  1.00                 C  
ATOM   2523  CD2 LEU   373      10.504   6.757  -1.552  1.00                 C  
ATOM   2524  N   ASP   374      10.116   9.030   2.840  1.00                 N  
ATOM   2525  CA  ASP   374      11.041   8.932   3.965  1.00                 C  
ATOM   2526  C   ASP   374      11.302   7.459   4.222  1.00                 C  
ATOM   2527  O   ASP   374      10.401   6.735   4.650  1.00                 O  
ATOM   2528  CB  ASP   374      10.463   9.632   5.197  1.00                 C  
ATOM   2529  CG  ASP   374      11.419   9.626   6.373  1.00                 C  
ATOM   2530  OD1 ASP   374      12.360   8.805   6.369  1.00                 O  
ATOM   2531  OD2 ASP   374      11.228  10.443   7.298  1.00                 O  
ATOM   2532  N   ILE   375      12.529   7.014   3.955  1.00                 N  
ATOM   2533  CA  ILE   375      12.884   5.606   4.104  1.00                 C  
ATOM   2534  C   ILE   375      13.983   5.386   5.128  1.00                 C  
ATOM   2535  O   ILE   375      14.677   4.375   5.064  1.00                 O  
ATOM   2536  CB  ILE   375      13.318   4.988   2.762  1.00                 C  
ATOM   2537  CD1 ILE   375      15.184   5.038   1.025  1.00                 C  
ATOM   2538  CG1 ILE   375      14.530   5.734   2.199  1.00                 C  
ATOM   2539  CG2 ILE   375      12.156   4.974   1.781  1.00                 C  
ATOM   2540  N   GLY   376      14.156   6.287   6.082  1.00                 N  
ATOM   2541  CA  GLY   376      15.301   6.156   6.968  1.00                 C  
ATOM   2542  C   GLY   376      15.116   5.000   7.940  1.00                 C  
ATOM   2543  O   GLY   376      14.001   4.649   8.325  1.00                 O  
ATOM   2544  N   GLN   377      16.246   4.395   8.304  1.00                 N  
ATOM   2545  CA  GLN   377      16.358   3.173   9.100  1.00                 C  
ATOM   2546  C   GLN   377      15.637   1.997   8.464  1.00                 C  
ATOM   2547  O   GLN   377      15.384   0.989   9.136  1.00                 O  
ATOM   2548  CB  GLN   377      15.810   3.400  10.510  1.00                 C  
ATOM   2549  CD  GLN   377      17.975   4.089  11.614  1.00                 C  
ATOM   2550  CG  GLN   377      16.544   4.475  11.295  1.00                 C  
ATOM   2551  OE1 GLN   377      18.223   3.093  12.294  1.00                 O  
ATOM   2552  NE2 GLN   377      18.923   4.879  11.123  1.00                 N  
ATOM   2553  N   CYS   378      15.309   2.119   7.175  1.00                 N  
ATOM   2554  CA  CYS   378      15.009   0.973   6.321  1.00                 C  
ATOM   2555  C   CYS   378      16.344   0.393   5.872  1.00                 C  
ATOM   2556  O   CYS   378      16.906   0.768   4.836  1.00                 O  
ATOM   2557  CB  CYS   378      14.134   1.399   5.140  1.00                 C  
ATOM   2558  SG  CYS   378      13.616   0.040   4.066  1.00                 S  
ATOM   2559  N   ALA   379      16.860  -0.544   6.670  1.00                 N  
ATOM   2560  CA  ALA   379      18.229  -1.009   6.486  1.00                 C  
ATOM   2561  C   ALA   379      18.469  -1.709   5.149  1.00                 C  
ATOM   2562  O   ALA   379      19.614  -1.748   4.688  1.00                 O  
ATOM   2563  CB  ALA   379      18.622  -1.957   7.609  1.00                 C  
ATOM   2564  N   GLN   380      17.430  -2.224   4.500  1.00                 N  
ATOM   2565  CA  GLN   380      17.592  -3.012   3.284  1.00                 C  
ATOM   2566  C   GLN   380      17.623  -2.179   2.019  1.00                 C  
ATOM   2567  O   GLN   380      17.935  -2.717   0.955  1.00                 O  
ATOM   2568  CB  GLN   380      16.471  -4.046   3.162  1.00                 C  
ATOM   2569  CD  GLN   380      17.699  -5.869   4.407  1.00                 C  
ATOM   2570  CG  GLN   380      16.427  -5.051   4.302  1.00                 C  
ATOM   2571  OE1 GLN   380      18.115  -6.513   3.445  1.00                 O  
ATOM   2572  NE2 GLN   380      18.321  -5.845   5.580  1.00                 N  
ATOM   2573  N   ILE   381      17.277  -0.896   2.091  1.00                 N  
ATOM   2574  CA  ILE   381      17.228  -0.091   0.881  1.00                 C  
ATOM   2575  C   ILE   381      18.646   0.129   0.372  1.00                 C  
ATOM   2576  O   ILE   381      19.570   0.411   1.148  1.00                 O  
ATOM   2577  CB  ILE   381      16.516   1.252   1.125  1.00                 C  
ATOM   2578  CD1 ILE   381      14.229   0.269   0.577  1.00                 C  
ATOM   2579  CG1 ILE   381      15.075   1.016   1.584  1.00                 C  
ATOM   2580  CG2 ILE   381      16.578   2.123  -0.120  1.00                 C  
ATOM   2581  N   THR   382      18.828  -0.034  -0.937  1.00                 N  
ATOM   2582  CA  THR   382      20.117   0.062  -1.598  1.00                 C  
ATOM   2583  C   THR   382      20.035   1.088  -2.721  1.00                 C  
ATOM   2584  O   THR   382      18.980   1.683  -2.976  1.00                 O  
ATOM   2585  CB  THR   382      20.570  -1.302  -2.152  1.00                 C  
ATOM   2586  OG1 THR   382      19.685  -1.712  -3.202  1.00                 O  
ATOM   2587  CG2 THR   382      20.547  -2.356  -1.056  1.00                 C  
ATOM   2588  N   ASP   383      21.180   1.275  -3.396  1.00                 N  
ATOM   2589  CA  ASP   383      21.265   2.159  -4.552  1.00                 C  
ATOM   2590  C   ASP   383      20.215   1.830  -5.606  1.00                 C  
ATOM   2591  O   ASP   383      19.778   2.726  -6.337  1.00                 O  
ATOM   2592  CB  ASP   383      22.659   2.088  -5.180  1.00                 C  
ATOM   2593  CG  ASP   383      23.717   2.757  -4.325  1.00                 C  
ATOM   2594  OD1 ASP   383      23.345   3.504  -3.396  1.00                 O  
ATOM   2595  OD2 ASP   383      24.918   2.535  -4.586  1.00                 O  
ATOM   2596  N   LYS   384      19.800   0.559  -5.705  1.00                 N  
ATOM   2597  CA  LYS   384      18.814   0.172  -6.713  1.00                 C  
ATOM   2598  C   LYS   384      17.502   0.920  -6.492  1.00                 C  
ATOM   2599  O   LYS   384      16.861   1.373  -7.451  1.00                 O  
ATOM   2600  CB  LYS   384      18.579  -1.339  -6.680  1.00                 C  
ATOM   2601  CD  LYS   384      19.455  -3.650  -7.118  1.00                 C  
ATOM   2602  CE  LYS   384      20.630  -4.472  -7.622  1.00                 C  
ATOM   2603  CG  LYS   384      19.748  -2.161  -7.197  1.00                 C  
ATOM   2604  NZ  LYS   384      20.373  -5.935  -7.510  1.00                 N  
ATOM   2605  N   SER   385      17.086   1.069  -5.228  1.00                 N  
ATOM   2606  CA  SER   385      15.872   1.827  -4.941  1.00                 C  
ATOM   2607  C   SER   385      15.993   3.256  -5.447  1.00                 C  
ATOM   2608  O   SER   385      15.015   3.830  -5.948  1.00                 O  
ATOM   2609  CB  SER   385      15.579   1.821  -3.439  1.00                 C  
ATOM   2610  OG  SER   385      16.587   2.510  -2.720  1.00                 O  
ATOM   2611  N   LEU   386      17.194   3.837  -5.359  1.00                 N  
ATOM   2612  CA  LEU   386      17.382   5.181  -5.886  1.00                 C  
ATOM   2613  C   LEU   386      17.309   5.204  -7.400  1.00                 C  
ATOM   2614  O   LEU   386      16.902   6.223  -7.974  1.00                 O  
ATOM   2615  CB  LEU   386      18.723   5.755  -5.424  1.00                 C  
ATOM   2616  CG  LEU   386      18.853   6.054  -3.929  1.00                 C  
ATOM   2617  CD1 LEU   386      20.274   6.473  -3.586  1.00                 C  
ATOM   2618  CD2 LEU   386      17.867   7.135  -3.509  1.00                 C  
ATOM   2619  N   LYS   387      17.673   4.096  -8.057  1.00                 N  
ATOM   2620  CA  LYS   387      17.472   4.019  -9.496  1.00                 C  
ATOM   2621  C   LYS   387      15.995   3.829  -9.847  1.00                 C  
ATOM   2622  O   LYS   387      15.502   4.458 -10.791  1.00                 O  
ATOM   2623  CB  LYS   387      18.299   2.878 -10.092  1.00                 C  
ATOM   2624  CD  LYS   387      20.557   1.953 -10.679  1.00                 C  
ATOM   2625  CE  LYS   387      22.056   2.205 -10.675  1.00                 C  
ATOM   2626  CG  LYS   387      19.798   3.129 -10.085  1.00                 C  
ATOM   2627  NZ  LYS   387      22.816   1.044 -11.214  1.00                 N  
ATOM   2628  N   LYS   388      15.261   3.003  -9.091  1.00                 N  
ATOM   2629  CA  LYS   388      13.804   2.989  -9.227  1.00                 C  
ATOM   2630  C   LYS   388      13.246   4.408  -9.180  1.00                 C  
ATOM   2631  O   LYS   388      12.675   4.894 -10.159  1.00                 O  
ATOM   2632  CB  LYS   388      13.172   2.132  -8.128  1.00                 C  
ATOM   2633  CD  LYS   388      12.654   0.077  -9.473  1.00                 C  
ATOM   2634  CE  LYS   388      12.935  -1.406  -9.656  1.00                 C  
ATOM   2635  CG  LYS   388      13.418   0.641  -8.286  1.00                 C  
ATOM   2636  NZ  LYS   388      12.442  -2.211  -8.505  1.00                 N  
ATOM   2637  N   ILE   389      13.484   5.121  -8.077  1.00                 N  
ATOM   2638  CA  ILE   389      12.897   6.443  -7.889  1.00                 C  
ATOM   2639  C   ILE   389      13.411   7.492  -8.867  1.00                 C  
ATOM   2640  O   ILE   389      13.222   8.690  -8.642  1.00                 O  
ATOM   2641  CB  ILE   389      13.126   6.964  -6.458  1.00                 C  
ATOM   2642  CD1 ILE   389      14.926   7.869  -4.896  1.00                 C  
ATOM   2643  CG1 ILE   389      14.621   7.146  -6.190  1.00                 C  
ATOM   2644  CG2 ILE   389      12.477   6.036  -5.443  1.00                 C  
ATOM   2645  N   SER   390      14.056   7.073  -9.953  1.00                 N  
ATOM   2646  CA  SER   390      14.345   8.001 -11.040  1.00                 C  
ATOM   2647  C   SER   390      13.136   8.219 -11.937  1.00                 C  
ATOM   2648  O   SER   390      13.148   9.154 -12.747  1.00                 O  
ATOM   2649  CB  SER   390      15.522   7.496 -11.877  1.00                 C  
ATOM   2650  OG  SER   390      15.178   6.315 -12.581  1.00                 O  
ATOM   2651  N   LYS   391      12.209   7.277 -11.812  1.00                 N  
ATOM   2652  CA  LYS   391      11.065   7.451 -12.664  1.00                 C  
ATOM   2653  C   LYS   391      10.197   8.621 -12.223  1.00                 C  
ATOM   2654  O   LYS   391       9.392   9.146 -12.997  1.00                 O  
ATOM   2655  CB  LYS   391      10.224   6.173 -12.699  1.00                 C  
ATOM   2656  CD  LYS   391      10.005   3.776 -13.408  1.00                 C  
ATOM   2657  CE  LYS   391      10.665   2.618 -14.139  1.00                 C  
ATOM   2658  CG  LYS   391      10.895   5.008 -13.408  1.00                 C  
ATOM   2659  NZ  LYS   391       9.815   1.396 -14.126  1.00                 N  
ATOM   2660  N   LYS   392      10.336   9.061 -10.967  1.00                 N  
ATOM   2661  CA  LYS   392       9.466  10.081 -10.266  1.00                 C  
ATOM   2662  C   LYS   392      10.172  11.376  -9.894  1.00                 C  
ATOM   2663  O   LYS   392       9.706  12.261  -9.171  1.00                 O  
ATOM   2664  CB  LYS   392       8.865   9.486  -8.991  1.00                 C  
ATOM   2665  CD  LYS   392       9.228   8.531  -6.699  1.00                 C  
ATOM   2666  CE  LYS   392      10.254   8.182  -5.633  1.00                 C  
ATOM   2667  CG  LYS   392       9.892   9.126  -7.930  1.00                 C  
ATOM   2668  NZ  LYS   392       9.617   7.606  -4.416  1.00                 N  
ATOM   2669  N   TRP   393      11.324  11.404 -10.449  1.00                 N  
ATOM   2670  CA  TRP   393      12.302  12.328  -9.992  1.00                 C  
ATOM   2671  C   TRP   393      11.808  13.754 -10.168  1.00                 C  
ATOM   2672  O   TRP   393      12.105  14.640  -9.363  1.00                 O  
ATOM   2673  CB  TRP   393      13.622  12.124 -10.738  1.00                 C  
ATOM   2674  CG  TRP   393      13.545  12.461 -12.196  1.00                 C  
ATOM   2675  CD1 TRP   393      13.276  13.682 -12.742  1.00                 C  
ATOM   2676  NE1 TRP   393      13.291  13.603 -14.113  1.00                 N  
ATOM   2677  CD2 TRP   393      13.740  11.563 -13.296  1.00                 C  
ATOM   2678  CE2 TRP   393      13.574  12.309 -14.476  1.00                 C  
ATOM   2679  CH2 TRP   393      13.989  10.407 -15.812  1.00                 C  
ATOM   2680  CZ2 TRP   393      13.696  11.740 -15.743  1.00                 C  
ATOM   2681  CE3 TRP   393      14.039  10.201 -13.396  1.00                 C  
ATOM   2682  CZ3 TRP   393      14.159   9.641 -14.654  1.00                 C  
ATOM   2683  N   LYS   394      11.070  14.000 -11.188  1.00                 N  
ATOM   2684  CA  LYS   394      10.635  15.409 -11.298  1.00                 C  
ATOM   2685  C   LYS   394       9.525  15.771 -10.311  1.00                 C  
ATOM   2686  O   LYS   394       9.284  16.954 -10.058  1.00                 O  
ATOM   2687  CB  LYS   394      10.158  15.713 -12.719  1.00                 C  
ATOM   2688  CD  LYS   394       8.459  15.342 -14.530  1.00                 C  
ATOM   2689  CE  LYS   394       7.144  14.675 -14.899  1.00                 C  
ATOM   2690  CG  LYS   394       8.848  15.037 -13.092  1.00                 C  
ATOM   2691  NZ  LYS   394       6.783  14.910 -16.324  1.00                 N  
ATOM   2692  N   SER   395       8.817  14.803  -9.724  1.00                 N  
ATOM   2693  CA  SER   395       7.776  15.154  -8.715  1.00                 C  
ATOM   2694  C   SER   395       8.338  15.298  -7.308  1.00                 C  
ATOM   2695  O   SER   395       8.008  16.205  -6.539  1.00                 O  
ATOM   2696  CB  SER   395       6.664  14.103  -8.704  1.00                 C  
ATOM   2697  OG  SER   395       7.153  12.847  -8.266  1.00                 O  
ATOM   2698  N   LEU   396       9.214  14.358  -6.987  1.00                 N  
ATOM   2699  CA  LEU   396       9.687  14.114  -5.625  1.00                 C  
ATOM   2700  C   LEU   396      10.582  15.267  -5.142  1.00                 C  
ATOM   2701  O   LEU   396      11.669  15.512  -5.672  1.00                 O  
ATOM   2702  CB  LEU   396      10.447  12.788  -5.551  1.00                 C  
ATOM   2703  CG  LEU   396      10.965  12.380  -4.171  1.00                 C  
ATOM   2704  CD1 LEU   396       9.809  12.115  -3.219  1.00                 C  
ATOM   2705  CD2 LEU   396      11.858  11.153  -4.273  1.00                 C  
ATOM   2706  N   LYS   397      10.117  15.992  -4.113  1.00                 N  
ATOM   2707  CA  LYS   397      10.742  17.249  -3.704  1.00                 C  
ATOM   2708  C   LYS   397      11.634  16.996  -2.507  1.00                 C  
ATOM   2709  O   LYS   397      12.361  17.872  -2.031  1.00                 O  
ATOM   2710  CB  LYS   397       9.676  18.298  -3.384  1.00                 C  
ATOM   2711  CD  LYS   397       9.525  19.258  -5.698  1.00                 C  
ATOM   2712  CE  LYS   397       8.593  19.667  -6.827  1.00                 C  
ATOM   2713  CG  LYS   397       8.756  18.625  -4.550  1.00                 C  
ATOM   2714  NZ  LYS   397       9.339  20.220  -7.991  1.00                 N  
ATOM   2715  N   SER   398      11.627  15.682  -2.051  1.00                 N  
ATOM   2716  CA  SER   398      12.305  15.428  -0.791  1.00                 C  
ATOM   2717  C   SER   398      12.400  13.925  -0.594  1.00                 C  
ATOM   2718  O   SER   398      11.385  13.221  -0.625  1.00                 O  
ATOM   2719  CB  SER   398      11.560  16.100   0.364  1.00                 C  
ATOM   2720  OG  SER   398      12.195  15.838   1.603  1.00                 O  
ATOM   2721  N   ILE   399      13.616  13.442  -0.398  1.00                 N  
ATOM   2722  CA  ILE   399      13.853  12.029  -0.165  1.00                 C  
ATOM   2723  C   ILE   399      14.788  11.921   1.027  1.00                 C  
ATOM   2724  O   ILE   399      15.832  12.576   1.062  1.00                 O  
ATOM   2725  CB  ILE   399      14.431  11.340  -1.415  1.00                 C  
ATOM   2726  CD1 ILE   399      14.040  11.009  -3.912  1.00                 C  
ATOM   2727  CG1 ILE   399      13.463  11.474  -2.593  1.00                 C  
ATOM   2728  CG2 ILE   399      14.762   9.886  -1.117  1.00                 C  
ATOM   2729  N   ASP   400      14.422  11.102   1.999  1.00                 N  
ATOM   2730  CA  ASP   400      15.207  10.962   3.213  1.00                 C  
ATOM   2731  C   ASP   400      15.726   9.540   3.317  1.00                 C  
ATOM   2732  O   ASP   400      14.959   8.582   3.181  1.00                 O  
ATOM   2733  CB  ASP   400      14.369  11.330   4.439  1.00                 C  
ATOM   2734  CG  ASP   400      14.009  12.803   4.477  1.00                 C  
ATOM   2735  OD1 ASP   400      14.700  13.601   3.810  1.00                 O  
ATOM   2736  OD2 ASP   400      13.036  13.158   5.175  1.00                 O  
ATOM   2737  N   LEU   401      17.031   9.411   3.555  1.00                 N  
ATOM   2738  CA  LEU   401      17.691   8.114   3.539  1.00                 C  
ATOM   2739  C   LEU   401      18.592   7.888   4.744  1.00                 C  
ATOM   2740  O   LEU   401      19.357   6.926   4.742  1.00                 O  
ATOM   2741  CB  LEU   401      18.517   7.949   2.262  1.00                 C  
ATOM   2742  CG  LEU   401      17.746   7.541   1.004  1.00                 C  
ATOM   2743  CD1 LEU   401      16.791   8.645   0.578  1.00                 C  
ATOM   2744  CD2 LEU   401      18.704   7.204  -0.128  1.00                 C  
ATOM   2745  N   TYR   402      18.513   8.735   5.769  1.00                 N  
ATOM   2746  CA  TYR   402      19.274   8.558   7.004  1.00                 C  
ATOM   2747  C   TYR   402      19.330   7.098   7.450  1.00                 C  
ATOM   2748  O   TYR   402      18.339   6.372   7.384  1.00                 O  
ATOM   2749  CB  TYR   402      18.678   9.409   8.127  1.00                 C  
ATOM   2750  CG  TYR   402      19.425   9.304   9.438  1.00                 C  
ATOM   2751  OH  TYR   402      21.491   9.024  13.036  1.00                 O  
ATOM   2752  CZ  TYR   402      20.806   9.116  11.846  1.00                 C  
ATOM   2753  CD1 TYR   402      20.625   9.976   9.628  1.00                 C  
ATOM   2754  CE1 TYR   402      21.315   9.886  10.822  1.00                 C  
ATOM   2755  CD2 TYR   402      18.927   8.532  10.480  1.00                 C  
ATOM   2756  CE2 TYR   402      19.603   8.430  11.681  1.00                 C  
ATOM   2757  N   GLY   403      20.511   6.664   7.877  1.00                 N  
ATOM   2758  CA  GLY   403      20.732   5.336   8.452  1.00                 C  
ATOM   2759  C   GLY   403      20.461   4.188   7.468  1.00                 C  
ATOM   2760  O   GLY   403      20.453   3.020   7.875  1.00                 O  
ATOM   2761  N   CYS   404      20.228   4.490   6.186  1.00                 N  
ATOM   2762  CA  CYS   404      20.189   3.487   5.128  1.00                 C  
ATOM   2763  C   CYS   404      21.617   3.229   4.656  1.00                 C  
ATOM   2764  O   CYS   404      22.097   3.793   3.669  1.00                 O  
ATOM   2765  CB  CYS   404      19.294   3.955   3.979  1.00                 C  
ATOM   2766  SG  CYS   404      17.563   4.209   4.436  1.00                 S  
ATOM   2767  N   THR   405      22.299   2.337   5.376  1.00                 N  
ATOM   2768  CA  THR   405      23.738   2.181   5.205  1.00                 C  
ATOM   2769  C   THR   405      24.143   1.522   3.891  1.00                 C  
ATOM   2770  O   THR   405      25.305   1.653   3.498  1.00                 O  
ATOM   2771  CB  THR   405      24.357   1.358   6.350  1.00                 C  
ATOM   2772  OG1 THR   405      23.763   0.054   6.381  1.00                 O  
ATOM   2773  CG2 THR   405      24.108   2.037   7.689  1.00                 C  
ATOM   2774  N   ARG   406      23.235   0.806   3.213  1.00                 N  
ATOM   2775  CA  ARG   406      23.560   0.213   1.915  1.00                 C  
ATOM   2776  C   ARG   406      23.634   1.249   0.798  1.00                 C  
ATOM   2777  O   ARG   406      24.030   0.904  -0.320  1.00                 O  
ATOM   2778  CB  ARG   406      22.532  -0.858   1.543  1.00                 C  
ATOM   2779  CD  ARG   406      21.532  -3.113   2.001  1.00                 C  
ATOM   2780  NE  ARG   406      21.583  -4.323   2.819  1.00                 N  
ATOM   2781  CG  ARG   406      22.588  -2.101   2.414  1.00                 C  
ATOM   2782  CZ  ARG   406      20.720  -5.328   2.720  1.00                 C  
ATOM   2783  NH1 ARG   406      20.844  -6.389   3.506  1.00                 N  
ATOM   2784  NH2 ARG   406      19.734  -5.272   1.835  1.00                 N  
ATOM   2785  N   ILE   407      23.258   2.494   1.066  1.00                 N  
ATOM   2786  CA  ILE   407      23.177   3.529   0.042  1.00                 C  
ATOM   2787  C   ILE   407      24.506   4.286  -0.016  1.00                 C  
ATOM   2788  O   ILE   407      25.001   4.777   1.009  1.00                 O  
ATOM   2789  CB  ILE   407      22.007   4.494   0.306  1.00                 C  
ATOM   2790  CD1 ILE   407      19.498   4.554   0.755  1.00                 C  
ATOM   2791  CG1 ILE   407      20.674   3.743   0.258  1.00                 C  
ATOM   2792  CG2 ILE   407      22.040   5.654  -0.677  1.00                 C  
ATOM   2793  N   THR   408      25.080   4.395  -1.213  1.00                 N  
ATOM   2794  CA  THR   408      26.406   4.974  -1.409  1.00                 C  
ATOM   2795  C   THR   408      26.317   6.450  -1.772  1.00                 C  
ATOM   2796  O   THR   408      25.294   6.928  -2.274  1.00                 O  
ATOM   2797  CB  THR   408      27.192   4.228  -2.503  1.00                 C  
ATOM   2798  OG1 THR   408      26.516   4.367  -3.759  1.00                 O  
ATOM   2799  CG2 THR   408      27.297   2.748  -2.169  1.00                 C  
ATOM   2800  N   THR   409      27.419   7.172  -1.508  1.00                 N  
ATOM   2801  CA  THR   409      27.555   8.534  -2.017  1.00                 C  
ATOM   2802  C   THR   409      27.371   8.563  -3.522  1.00                 C  
ATOM   2803  O   THR   409      26.842   9.536  -4.068  1.00                 O  
ATOM   2804  CB  THR   409      28.923   9.139  -1.651  1.00                 C  
ATOM   2805  OG1 THR   409      29.054   9.203  -0.226  1.00                 O  
ATOM   2806  CG2 THR   409      29.051  10.546  -2.215  1.00                 C  
ATOM   2807  N   VAL   410      27.799   7.495  -4.202  1.00                 N  
ATOM   2808  CA  VAL   410      27.617   7.391  -5.646  1.00                 C  
ATOM   2809  C   VAL   410      26.145   7.407  -6.018  1.00                 C  
ATOM   2810  O   VAL   410      25.715   8.215  -6.849  1.00                 O  
ATOM   2811  CB  VAL   410      28.280   6.120  -6.208  1.00                 C  
ATOM   2812  CG1 VAL   410      27.897   5.920  -7.667  1.00                 C  
ATOM   2813  CG2 VAL   410      29.792   6.196  -6.057  1.00                 C  
ATOM   2814  N   GLY   411      25.363   6.496  -5.429  1.00                 N  
ATOM   2815  CA  GLY   411      23.930   6.460  -5.696  1.00                 C  
ATOM   2816  C   GLY   411      23.265   7.815  -5.538  1.00                 C  
ATOM   2817  O   GLY   411      22.538   8.269  -6.423  1.00                 O  
ATOM   2818  N   LEU   412      23.530   8.492  -4.419  1.00                 N  
ATOM   2819  CA  LEU   412      22.980   9.829  -4.196  1.00                 C  
ATOM   2820  C   LEU   412      23.317  10.755  -5.363  1.00                 C  
ATOM   2821  O   LEU   412      22.448  11.453  -5.897  1.00                 O  
ATOM   2822  CB  LEU   412      23.509  10.414  -2.885  1.00                 C  
ATOM   2823  CG  LEU   412      23.040  11.828  -2.536  1.00                 C  
ATOM   2824  CD1 LEU   412      21.529  11.866  -2.366  1.00                 C  
ATOM   2825  CD2 LEU   412      23.727  12.326  -1.273  1.00                 C  
ATOM   2826  N   GLU   413      24.596  10.784  -5.769  1.00                 N  
ATOM   2827  CA  GLU   413      25.025  11.737  -6.790  1.00                 C  
ATOM   2828  C   GLU   413      24.365  11.470  -8.141  1.00                 C  
ATOM   2829  O   GLU   413      24.062  12.416  -8.876  1.00                 O  
ATOM   2830  CB  GLU   413      26.546  11.703  -6.949  1.00                 C  
ATOM   2831  CD  GLU   413      28.810  12.177  -5.935  1.00                 C  
ATOM   2832  CG  GLU   413      27.307  12.269  -5.761  1.00                 C  
ATOM   2833  OE1 GLU   413      29.264  11.356  -6.759  1.00                 O  
ATOM   2834  OE2 GLU   413      29.535  12.926  -5.246  1.00                 O  
ATOM   2835  N   LYS   414      24.123  10.206  -8.490  1.00                 N  
ATOM   2836  CA  LYS   414      23.466   9.929  -9.761  1.00                 C  
ATOM   2837  C   LYS   414      21.964  10.154  -9.698  1.00                 C  
ATOM   2838  O   LYS   414      21.337  10.363 -10.743  1.00                 O  
ATOM   2839  CB  LYS   414      23.746   8.492 -10.207  1.00                 C  
ATOM   2840  CD  LYS   414      25.399   6.791 -11.026  1.00                 C  
ATOM   2841  CE  LYS   414      26.846   6.531 -11.411  1.00                 C  
ATOM   2842  CG  LYS   414      25.195   8.231 -10.585  1.00                 C  
ATOM   2843  NZ  LYS   414      27.067   5.116 -11.819  1.00                 N  
ATOM   2844  N   ILE   415      21.376  10.126  -8.502  1.00                 N  
ATOM   2845  CA  ILE   415      19.967  10.472  -8.375  1.00                 C  
ATOM   2846  C   ILE   415      19.760  11.978  -8.430  1.00                 C  
ATOM   2847  O   ILE   415      18.839  12.461  -9.098  1.00                 O  
ATOM   2848  CB  ILE   415      19.363   9.912  -7.074  1.00                 C  
ATOM   2849  CD1 ILE   415      17.206   9.148  -8.198  1.00                 C  
ATOM   2850  CG1 ILE   415      17.836   9.996  -7.115  1.00                 C  
ATOM   2851  CG2 ILE   415      19.939  10.634  -5.865  1.00                 C  
ATOM   2852  N   MET   416      20.599  12.729  -7.718  1.00                 N  
ATOM   2853  CA  MET   416      20.600  14.178  -7.867  1.00                 C  
ATOM   2854  C   MET   416      20.819  14.579  -9.316  1.00                 C  
ATOM   2855  O   MET   416      20.280  15.598  -9.766  1.00                 O  
ATOM   2856  CB  MET   416      21.676  14.807  -6.979  1.00                 C  
ATOM   2857  SD  MET   416      22.733  15.357  -4.478  1.00                 S  
ATOM   2858  CE  MET   416      22.556  17.111  -4.795  1.00                 C  
ATOM   2859  CG  MET   416      21.397  14.692  -5.490  1.00                 C  
ATOM   2860  N   ARG   417      20.906  13.604 -10.212  1.00                 N  
ATOM   2861  CA  ARG   417      20.806  13.895 -11.635  1.00                 C  
ATOM   2862  C   ARG   417      19.584  14.755 -11.945  1.00                 C  
ATOM   2863  O   ARG   417      19.594  15.572 -12.871  1.00                 O  
ATOM   2864  CB  ARG   417      20.748  12.598 -12.444  1.00                 C  
ATOM   2865  CD  ARG   417      20.760  11.481 -14.692  1.00                 C  
ATOM   2866  NE  ARG   417      20.691  11.662 -16.140  1.00                 N  
ATOM   2867  CG  ARG   417      20.718  12.806 -13.950  1.00                 C  
ATOM   2868  CZ  ARG   417      20.717  10.665 -17.019  1.00                 C  
ATOM   2869  NH1 ARG   417      20.649  10.925 -18.318  1.00                 N  
ATOM   2870  NH2 ARG   417      20.811   9.412 -16.598  1.00                 N  
ATOM   2871  N   LEU   418      18.505  14.591 -11.180  1.00                 N  
ATOM   2872  CA  LEU   418      17.387  15.524 -11.184  1.00                 C  
ATOM   2873  C   LEU   418      17.653  16.599 -10.133  1.00                 C  
ATOM   2874  O   LEU   418      17.517  16.358  -8.931  1.00                 O  
ATOM   2875  CB  LEU   418      16.073  14.787 -10.914  1.00                 C  
ATOM   2876  CG  LEU   418      14.807  15.646 -10.889  1.00                 C  
ATOM   2877  CD1 LEU   418      14.566  16.287 -12.247  1.00                 C  
ATOM   2878  CD2 LEU   418      13.603  14.816 -10.474  1.00                 C  
ATOM   2879  N   PRO   419      18.035  17.799 -10.548  1.00                 N  
ATOM   2880  CA  PRO   419      18.474  18.847  -9.609  1.00                 C  
ATOM   2881  C   PRO   419      17.355  19.414  -8.749  1.00                 C  
ATOM   2882  O   PRO   419      17.579  20.233  -7.853  1.00                 O  
ATOM   2883  CB  PRO   419      19.051  19.937 -10.514  1.00                 C  
ATOM   2884  CD  PRO   419      18.057  18.324 -11.977  1.00                 C  
ATOM   2885  CG  PRO   419      18.299  19.796 -11.795  1.00                 C  
ATOM   2886  N   CYS   420      16.126  18.985  -9.008  1.00                 N  
ATOM   2887  CA  CYS   420      14.921  19.484  -8.363  1.00                 C  
ATOM   2888  C   CYS   420      14.584  18.666  -7.119  1.00                 C  
ATOM   2889  O   CYS   420      13.591  18.911  -6.428  1.00                 O  
ATOM   2890  CB  CYS   420      13.743  19.464  -9.339  1.00                 C  
ATOM   2891  SG  CYS   420      13.933  20.566 -10.761  1.00                 S  
ATOM   2892  N   LEU   421      15.416  17.678  -6.821  1.00                 N  
ATOM   2893  CA  LEU   421      15.149  16.766  -5.709  1.00                 C  
ATOM   2894  C   LEU   421      16.203  16.899  -4.629  1.00                 C  
ATOM   2895  O   LEU   421      17.409  16.831  -4.880  1.00                 O  
ATOM   2896  CB  LEU   421      15.085  15.320  -6.205  1.00                 C  
ATOM   2897  CG  LEU   421      14.877  14.245  -5.137  1.00                 C  
ATOM   2898  CD1 LEU   421      13.510  14.392  -4.485  1.00                 C  
ATOM   2899  CD2 LEU   421      15.031  12.855  -5.735  1.00                 C  
ATOM   2900  N   SER   422      15.741  17.114  -3.311  1.00                 N  
ATOM   2901  CA  SER   422      16.709  17.195  -2.226  1.00                 C  
ATOM   2902  C   SER   422      16.656  15.845  -1.525  1.00                 C  
ATOM   2903  O   SER   422      15.619  15.465  -0.970  1.00                 O  
ATOM   2904  CB  SER   422      16.375  18.363  -1.296  1.00                 C  
ATOM   2905  OG  SER   422      17.257  18.401  -0.188  1.00                 O  
ATOM   2906  N   THR   423      17.739  15.093  -1.610  1.00                 N  
ATOM   2907  CA  THR   423      17.827  13.814  -0.925  1.00                 C  
ATOM   2908  C   THR   423      18.696  14.028   0.299  1.00                 C  
ATOM   2909  O   THR   423      19.639  14.824   0.278  1.00                 O  
ATOM   2910  CB  THR   423      18.400  12.720  -1.844  1.00                 C  
ATOM   2911  OG1 THR   423      17.534  12.537  -2.972  1.00                 O  
ATOM   2912  CG2 THR   423      18.510  11.399  -1.097  1.00                 C  
ATOM   2913  N   LEU   424      18.354  13.356   1.395  1.00                 N  
ATOM   2914  CA  LEU   424      18.949  13.666   2.691  1.00                 C  
ATOM   2915  C   LEU   424      19.505  12.412   3.350  1.00                 C  
ATOM   2916  O   LEU   424      18.745  11.518   3.733  1.00                 O  
ATOM   2917  CB  LEU   424      17.920  14.331   3.608  1.00                 C  
ATOM   2918  CG  LEU   424      18.392  14.671   5.023  1.00                 C  
ATOM   2919  CD1 LEU   424      19.517  15.694   4.983  1.00                 C  
ATOM   2920  CD2 LEU   424      17.236  15.187   5.866  1.00                 C  
ATOM   2921  N   ASN   425      20.829  12.357   3.489  1.00                 N  
ATOM   2922  CA  ASN   425      21.500  11.303   4.235  1.00                 C  
ATOM   2923  C   ASN   425      22.521  11.953   5.166  1.00                 C  
ATOM   2924  O   ASN   425      22.641  13.178   5.228  1.00                 O  
ATOM   2925  CB  ASN   425      22.147  10.298   3.279  1.00                 C  
ATOM   2926  CG  ASN   425      22.662   9.064   3.993  1.00                 C  
ATOM   2927  OD1 ASN   425      22.162   8.696   5.056  1.00                 O  
ATOM   2928  ND2 ASN   425      23.665   8.420   3.408  1.00                 N  
TER
