# Supplementary material for: Comparative Single-Cell Transcriptomics Reveals Novel Genes Involved in Bivalve Embryonic Shell Formation and Questions Ontogenetic Homology of Molluscan Shell Types
Source: Front Cell Dev Biol. 2022 Jun 9;10:883755. doi: 10.3389/fcell.2022.883755 (PMC9261976; doi:10.3389/fcell.2022.883755)
Supplement: Supplementary file 1 [file DataSheet1.ZIP › Supplementary_File1/s_f_2/ce823febe126c6c3.final.pdb]

SSBOND   1 CYS   2191    CYS   2194
SSBOND   2 CYS   2343    CYS   2346
SSBOND   3 CYS   2443    CYS   2446
SSBOND   4 CYS   2471    CYS   2474
ATOM      1  N   ASP  2157      39.427   0.851 122.275  1.00                 N  
ATOM      2  CA  ASP  2157      38.046   1.144 121.888  1.00                 C  
ATOM      3  C   ASP  2157      37.943   1.069 120.366  1.00                 C  
ATOM      4  O   ASP  2157      38.302   2.025 119.673  1.00                 O  
ATOM      5  CB  ASP  2157      37.623   2.518 122.411  1.00                 C  
ATOM      6  CG  ASP  2157      37.474   2.547 123.920  1.00                 C  
ATOM      7  OD1 ASP  2157      36.550   1.887 124.438  1.00                 O  
ATOM      8  OD2 ASP  2157      38.283   3.229 124.583  1.00                 O  
ATOM      9  N   LYS  2158      37.451  -0.068 119.858  1.00                 N  
ATOM     10  CA  LYS  2158      37.090  -0.186 118.448  1.00                 C  
ATOM     11  C   LYS  2158      35.773   0.509 118.127  1.00                 C  
ATOM     12  O   LYS  2158      35.504   0.782 116.953  1.00                 O  
ATOM     13  CB  LYS  2158      37.001  -1.658 118.039  1.00                 C  
ATOM     14  CD  LYS  2158      38.176  -3.835 117.617  1.00                 C  
ATOM     15  CE  LYS  2158      39.512  -4.560 117.613  1.00                 C  
ATOM     16  CG  LYS  2158      38.336  -2.384 118.041  1.00                 C  
ATOM     17  NZ  LYS  2158      39.367  -5.990 117.226  1.00                 N  
ATOM     18  N   GLY  2159      34.948   0.785 119.135  1.00                 N  
ATOM     19  CA  GLY  2159      33.731   1.580 118.974  1.00                 C  
ATOM     20  C   GLY  2159      33.778   2.700 120.001  1.00                 C  
ATOM     21  O   GLY  2159      33.524   2.466 121.194  1.00                 O  
ATOM     22  N   ARG  2160      34.106   3.921 119.582  1.00                 N  
ATOM     23  CA  ARG  2160      34.358   5.000 120.543  1.00                 C  
ATOM     24  C   ARG  2160      33.131   5.748 121.022  1.00                 C  
ATOM     25  O   ARG  2160      33.230   6.459 122.028  1.00                 O  
ATOM     26  CB  ARG  2160      35.326   6.027 119.953  1.00                 C  
ATOM     27  CD  ARG  2160      36.290   6.746 122.157  1.00                 C  
ATOM     28  NE  ARG  2160      37.628   6.210 121.915  1.00                 N  
ATOM     29  CG  ARG  2160      35.619   7.203 120.872  1.00                 C  
ATOM     30  CZ  ARG  2160      38.338   5.539 122.816  1.00                 C  
ATOM     31  NH1 ARG  2160      39.546   5.090 122.507  1.00                 N  
ATOM     32  NH2 ARG  2160      37.838   5.320 124.025  1.00                 N  
ATOM     33  N   TYR  2161      31.990   5.631 120.347  1.00                 N  
ATOM     34  CA  TYR  2161      30.840   6.500 120.603  1.00                 C  
ATOM     35  C   TYR  2161      29.867   5.758 121.518  1.00                 C  
ATOM     36  O   TYR  2161      29.025   4.976 121.073  1.00                 O  
ATOM     37  CB  TYR  2161      30.173   6.907 119.288  1.00                 C  
ATOM     38  CG  TYR  2161      31.055   7.742 118.386  1.00                 C  
ATOM     39  OH  TYR  2161      33.486  10.022 115.900  1.00                 O  
ATOM     40  CZ  TYR  2161      32.681   9.269 116.724  1.00                 C  
ATOM     41  CD1 TYR  2161      31.904   7.139 117.467  1.00                 C  
ATOM     42  CE1 TYR  2161      32.714   7.894 116.639  1.00                 C  
ATOM     43  CD2 TYR  2161      31.035   9.129 118.458  1.00                 C  
ATOM     44  CE2 TYR  2161      31.837   9.899 117.638  1.00                 C  
ATOM     45  N   LEU  2162      30.002   6.009 122.817  1.00                 N  
ATOM     46  CA  LEU  2162      29.256   5.298 123.843  1.00                 C  
ATOM     47  C   LEU  2162      28.087   6.145 124.340  1.00                 C  
ATOM     48  O   LEU  2162      28.163   7.376 124.402  1.00                 O  
ATOM     49  CB  LEU  2162      30.173   4.920 125.008  1.00                 C  
ATOM     50  CG  LEU  2162      31.372   4.033 124.666  1.00                 C  
ATOM     51  CD1 LEU  2162      32.239   3.804 125.895  1.00                 C  
ATOM     52  CD2 LEU  2162      30.911   2.704 124.089  1.00                 C  
ATOM     53  N   CYS  2163      26.999   5.464 124.691  1.00                 N  
ATOM     54  CA  CYS  2163      25.788   6.139 125.139  1.00                 C  
ATOM     55  C   CYS  2163      25.874   6.477 126.623  1.00                 C  
ATOM     56  O   CYS  2163      26.088   5.593 127.458  1.00                 O  
ATOM     57  CB  CYS  2163      24.558   5.272 124.864  1.00                 C  
ATOM     58  SG  CYS  2163      22.990   6.020 125.363  1.00                 S  
ATOM     59  N   ASN  2164      25.689   7.753 126.954  1.00                 N  
ATOM     60  CA  ASN  2164      25.711   8.184 128.347  1.00                 C  
ATOM     61  C   ASN  2164      24.437   7.803 129.104  1.00                 C  
ATOM     62  O   ASN  2164      24.213   8.290 130.221  1.00                 O  
ATOM     63  CB  ASN  2164      25.933   9.695 128.437  1.00                 C  
ATOM     64  CG  ASN  2164      24.777  10.489 127.860  1.00                 C  
ATOM     65  OD1 ASN  2164      23.766   9.921 127.448  1.00                 O  
ATOM     66  ND2 ASN  2164      24.924  11.809 127.830  1.00                 N  
ATOM     67  N   LYS  2165      23.607   6.942 128.526  1.00                 N  
ATOM     68  CA  LYS  2165      22.355   6.514 129.131  1.00                 C  
ATOM     69  C   LYS  2165      22.275   5.010 129.332  1.00                 C  
ATOM     70  O   LYS  2165      21.737   4.558 130.341  1.00                 O  
ATOM     71  CB  LYS  2165      21.167   6.968 128.281  1.00                 C  
ATOM     72  CD  LYS  2165      20.837   9.164 129.450  1.00                 C  
ATOM     73  CE  LYS  2165      20.652  10.662 129.275  1.00                 C  
ATOM     74  CG  LYS  2165      21.062   8.475 128.114  1.00                 C  
ATOM     75  NZ  LYS  2165      20.399  11.346 130.573  1.00                 N  
ATOM     76  N   CYS  2166      22.785   4.216 128.393  1.00                 N  
ATOM     77  CA  CYS  2166      22.798   2.766 128.531  1.00                 C  
ATOM     78  C   CYS  2166      24.185   2.151 128.390  1.00                 C  
ATOM     79  O   CYS  2166      24.371   0.995 128.789  1.00                 O  
ATOM     80  CB  CYS  2166      21.869   2.121 127.501  1.00                 C  
ATOM     81  SG  CYS  2166      20.134   2.608 127.651  1.00                 S  
ATOM     82  N   PRO  2167      25.158   2.882 127.851  1.00                 N  
ATOM     83  CA  PRO  2167      26.497   2.360 127.711  1.00                 C  
ATOM     84  C   PRO  2167      26.722   1.496 126.498  1.00                 C  
ATOM     85  O   PRO  2167      27.779   0.862 126.403  1.00                 O  
ATOM     86  CB  PRO  2167      26.707   1.533 128.981  1.00                 C  
ATOM     87  CD  PRO  2167      24.419   2.238 129.004  1.00                 C  
ATOM     88  CG  PRO  2167      25.334   1.106 129.380  1.00                 C  
ATOM     89  N   TYR  2168      25.764   1.440 125.574  1.00                 N  
ATOM     90  CA  TYR  2168      25.959   0.686 124.343  1.00                 C  
ATOM     91  C   TYR  2168      27.019   1.366 123.477  1.00                 C  
ATOM     92  O   TYR  2168      27.193   2.589 123.510  1.00                 O  
ATOM     93  CB  TYR  2168      24.639   0.556 123.580  1.00                 C  
ATOM     94  CG  TYR  2168      23.636  -0.361 124.243  1.00                 C  
ATOM     95  OH  TYR  2168      20.868  -2.870 126.069  1.00                 O  
ATOM     96  CZ  TYR  2168      21.785  -2.041 125.464  1.00                 C  
ATOM     97  CD1 TYR  2168      22.457   0.142 124.777  1.00                 C  
ATOM     98  CE1 TYR  2168      21.535  -0.689 125.385  1.00                 C  
ATOM     99  CD2 TYR  2168      23.872  -1.727 124.332  1.00                 C  
ATOM    100  CE2 TYR  2168      22.961  -2.573 124.936  1.00                 C  
ATOM    101  N   ARG  2169      27.746   0.559 122.712  1.00                 N  
ATOM    102  CA  ARG  2169      28.906   1.034 121.971  1.00                 C  
ATOM    103  C   ARG  2169      28.618   1.044 120.475  1.00                 C  
ATOM    104  O   ARG  2169      28.039   0.094 119.936  1.00                 O  
ATOM    105  CB  ARG  2169      30.128   0.164 122.273  1.00                 C  
ATOM    106  CD  ARG  2169      32.576  -0.276 121.937  1.00                 C  
ATOM    107  NE  ARG  2169      32.875  -0.265 123.367  1.00                 N  
ATOM    108  CG  ARG  2169      31.405   0.630 121.593  1.00                 C  
ATOM    109  CZ  ARG  2169      33.646   0.640 123.962  1.00                 C  
ATOM    110  NH1 ARG  2169      33.862   0.571 125.268  1.00                 N  
ATOM    111  NH2 ARG  2169      34.199   1.612 123.249  1.00                 N  
ATOM    112  N   CYS  2170      29.034   2.116 119.808  1.00                 N  
ATOM    113  CA  CYS  2170      28.771   2.301 118.392  1.00                 C  
ATOM    114  C   CYS  2170      29.992   2.928 117.711  1.00                 C  
ATOM    115  O   CYS  2170      30.718   3.706 118.344  1.00                 O  
ATOM    116  CB  CYS  2170      27.530   3.172 118.187  1.00                 C  
ATOM    117  SG  CYS  2170      26.007   2.474 118.865  1.00                 S  
ATOM    118  N   HIS  2171      30.215   2.612 116.445  1.00                 N  
ATOM    119  CA  HIS  2171      31.448   3.041 115.759  1.00                 C  
ATOM    120  C   HIS  2171      31.363   4.411 115.119  1.00                 C  
ATOM    121  O   HIS  2171      32.250   4.749 114.332  1.00                 O  
ATOM    122  CB  HIS  2171      31.840   2.030 114.679  1.00                 C  
ATOM    123  CG  HIS  2171      32.240   0.693 115.221  1.00                 C  
ATOM    124  ND1 HIS  2171      33.412   0.492 115.918  1.00                 N  
ATOM    125  CE1 HIS  2171      33.494  -0.803 116.272  1.00                 C  
ATOM    126  CD2 HIS  2171      31.662  -0.643 115.219  1.00                 C  
ATOM    127  NE2 HIS  2171      32.447  -1.489 115.857  1.00                 N  
ATOM    128  N   ALA  2172      30.331   5.180 115.423  1.00                 N  
ATOM    129  CA  ALA  2172      30.102   6.439 114.741  1.00                 C  
ATOM    130  C   ALA  2172      29.158   7.290 115.574  1.00                 C  
ATOM    131  O   ALA  2172      28.332   6.774 116.334  1.00                 O  
ATOM    132  CB  ALA  2172      29.539   6.193 113.349  1.00                 C  
ATOM    133  N   LEU  2173      29.303   8.602 115.429  1.00                 N  
ATOM    134  CA  LEU  2173      28.351   9.499 116.061  1.00                 C  
ATOM    135  C   LEU  2173      26.974   9.356 115.443  1.00                 C  
ATOM    136  O   LEU  2173      25.973   9.474 116.144  1.00                 O  
ATOM    137  CB  LEU  2173      28.828  10.949 115.953  1.00                 C  
ATOM    138  CG  LEU  2173      27.939  12.006 116.611  1.00                 C  
ATOM    139  CD1 LEU  2173      27.790  11.731 118.100  1.00                 C  
ATOM    140  CD2 LEU  2173      28.502  13.400 116.384  1.00                 C  
ATOM    141  N   LYS  2174      26.905   9.110 114.137  1.00                 N  
ATOM    142  CA  LYS  2174      25.615   8.951 113.479  1.00                 C  
ATOM    143  C   LYS  2174      24.871   7.743 114.027  1.00                 C  
ATOM    144  O   LYS  2174      23.680   7.822 114.359  1.00                 O  
ATOM    145  CB  LYS  2174      25.798   8.816 111.966  1.00                 C  
ATOM    146  CD  LYS  2174      24.750   8.583 109.698  1.00                 C  
ATOM    147  CE  LYS  2174      23.452   8.395 108.929  1.00                 C  
ATOM    148  CG  LYS  2174      24.498   8.663 111.195  1.00                 C  
ATOM    149  NZ  LYS  2174      23.684   8.316 107.460  1.00                 N  
ATOM    150  N   SER  2175      25.561   6.614 114.119  1.00                 N  
ATOM    151  CA  SER  2175      24.939   5.404 114.630  1.00                 C  
ATOM    152  C   SER  2175      24.459   5.598 116.062  1.00                 C  
ATOM    153  O   SER  2175      23.332   5.219 116.408  1.00                 O  
ATOM    154  CB  SER  2175      25.915   4.228 114.557  1.00                 C  
ATOM    155  OG  SER  2175      26.215   3.896 113.213  1.00                 O  
ATOM    156  N   PHE  2176      25.295   6.205 116.905  1.00                 N  
ATOM    157  CA  PHE  2176      24.848   6.560 118.245  1.00                 C  
ATOM    158  C   PHE  2176      23.608   7.446 118.184  1.00                 C  
ATOM    159  O   PHE  2176      22.609   7.183 118.862  1.00                 O  
ATOM    160  CB  PHE  2176      25.967   7.266 119.014  1.00                 C  
ATOM    161  CG  PHE  2176      25.566   7.717 120.389  1.00                 C  
ATOM    162  CZ  PHE  2176      24.824   8.558 122.932  1.00                 C  
ATOM    163  CD1 PHE  2176      25.521   6.819 121.442  1.00                 C  
ATOM    164  CE1 PHE  2176      25.152   7.234 122.707  1.00                 C  
ATOM    165  CD2 PHE  2176      25.235   9.038 120.631  1.00                 C  
ATOM    166  CE2 PHE  2176      24.866   9.453 121.897  1.00                 C  
ATOM    167  N   ARG  2177      23.651   8.495 117.358  1.00                 N  
ATOM    168  CA  ARG  2177      22.534   9.426 117.247  1.00                 C  
ATOM    169  C   ARG  2177      21.241   8.693 116.948  1.00                 C  
ATOM    170  O   ARG  2177      20.178   9.041 117.478  1.00                 O  
ATOM    171  CB  ARG  2177      22.811  10.468 116.161  1.00                 C  
ATOM    172  CD  ARG  2177      22.033  12.484 114.884  1.00                 C  
ATOM    173  NE  ARG  2177      22.087  11.830 113.579  1.00                 N  
ATOM    174  CG  ARG  2177      21.710  11.503 115.999  1.00                 C  
ATOM    175  CZ  ARG  2177      22.618  12.377 112.491  1.00                 C  
ATOM    176  NH1 ARG  2177      22.622  11.708 111.346  1.00                 N  
ATOM    177  NH2 ARG  2177      23.145  13.593 112.549  1.00                 N  
ATOM    178  N   CYS  2178      21.307   7.666 116.114  1.00                 N  
ATOM    179  CA  CYS  2178      20.096   6.922 115.831  1.00                 C  
ATOM    180  C   CYS  2178      19.865   5.780 116.820  1.00                 C  
ATOM    181  O   CYS  2178      18.845   5.091 116.725  1.00                 O  
ATOM    182  CB  CYS  2178      20.133   6.359 114.409  1.00                 C  
ATOM    183  SG  CYS  2178      20.155   7.616 113.109  1.00                 S  
ATOM    184  N   HIS  2179      20.752   5.586 117.795  1.00                 N  
ATOM    185  CA  HIS  2179      20.354   4.771 118.939  1.00                 C  
ATOM    186  C   HIS  2179      19.680   5.603 120.024  1.00                 C  
ATOM    187  O   HIS  2179      18.726   5.140 120.657  1.00                 O  
ATOM    188  CB  HIS  2179      21.565   4.044 119.527  1.00                 C  
ATOM    189  CG  HIS  2179      21.228   3.124 120.658  1.00                 C  
ATOM    190  ND1 HIS  2179      20.548   1.939 120.477  1.00                 N  
ATOM    191  CE1 HIS  2179      20.394   1.336 121.669  1.00                 C  
ATOM    192  CD2 HIS  2179      21.444   3.126 122.098  1.00                 C  
ATOM    193  NE2 HIS  2179      20.929   2.042 122.646  1.00                 N  
ATOM    194  N   ILE  2180      20.140   6.833 120.238  1.00                 N  
ATOM    195  CA  ILE  2180      19.638   7.660 121.328  1.00                 C  
ATOM    196  C   ILE  2180      18.174   8.033 121.140  1.00                 C  
ATOM    197  O   ILE  2180      17.603   8.750 121.969  1.00                 O  
ATOM    198  CB  ILE  2180      20.472   8.944 121.492  1.00                 C  
ATOM    199  CD1 ILE  2180      21.209  10.660 123.228  1.00                 C  
ATOM    200  CG1 ILE  2180      20.225   9.568 122.867  1.00                 C  
ATOM    201  CG2 ILE  2180      20.173   9.921 120.365  1.00                 C  
ATOM    202  N   GLN  2181      17.557   7.564 120.051  1.00                 N  
ATOM    203  CA  GLN  2181      16.102   7.625 119.956  1.00                 C  
ATOM    204  C   GLN  2181      15.442   6.788 121.041  1.00                 C  
ATOM    205  O   GLN  2181      14.414   7.194 121.591  1.00                 O  
ATOM    206  CB  GLN  2181      15.635   7.155 118.577  1.00                 C  
ATOM    207  CD  GLN  2181      15.601   7.564 116.084  1.00                 C  
ATOM    208  CG  GLN  2181      15.975   8.114 117.447  1.00                 C  
ATOM    209  OE1 GLN  2181      15.592   6.351 115.875  1.00                 O  
ATOM    210  NE2 GLN  2181      15.292   8.457 115.152  1.00                 N  
ATOM    211  N   TRP  2182      16.027   5.627 121.360  1.00                 N  
ATOM    212  CA  TRP  2182      15.471   4.715 122.362  1.00                 C  
ATOM    213  C   TRP  2182      15.069   5.463 123.626  1.00                 C  
ATOM    214  O   TRP  2182      14.029   5.175 124.234  1.00                 O  
ATOM    215  CB  TRP  2182      16.478   3.615 122.703  1.00                 C  
ATOM    216  CG  TRP  2182      15.973   2.632 123.714  1.00                 C  
ATOM    217  CD1 TRP  2182      15.263   1.493 123.466  1.00                 C  
ATOM    218  NE1 TRP  2182      14.977   0.847 124.645  1.00                 N  
ATOM    219  CD2 TRP  2182      16.140   2.701 125.136  1.00                 C  
ATOM    220  CE2 TRP  2182      15.506   1.571 125.684  1.00                 C  
ATOM    221  CH2 TRP  2182      16.094   2.226 127.875  1.00                 C  
ATOM    222  CZ2 TRP  2182      15.477   1.323 127.055  1.00                 C  
ATOM    223  CE3 TRP  2182      16.764   3.608 125.997  1.00                 C  
ATOM    224  CZ3 TRP  2182      16.733   3.358 127.356  1.00                 C  
ATOM    225  N   HIS  2183      15.873   6.447 124.030  1.00                 N  
ATOM    226  CA  HIS  2183      15.666   7.138 125.293  1.00                 C  
ATOM    227  C   HIS  2183      14.975   8.487 125.150  1.00                 C  
ATOM    228  O   HIS  2183      14.450   8.999 126.146  1.00                 O  
ATOM    229  CB  HIS  2183      16.999   7.347 126.014  1.00                 C  
ATOM    230  CG  HIS  2183      16.859   7.936 127.384  1.00                 C  
ATOM    231  ND1 HIS  2183      16.348   7.228 128.450  1.00                 N  
ATOM    232  CE1 HIS  2183      16.347   8.017 129.539  1.00                 C  
ATOM    233  CD2 HIS  2183      17.152   9.224 127.994  1.00                 C  
ATOM    234  NE2 HIS  2183      16.828   9.216 129.273  1.00                 N  
ATOM    235  N   GLY  2184      14.944   9.063 123.945  1.00                 N  
ATOM    236  CA  GLY  2184      14.334  10.373 123.720  1.00                 C  
ATOM    237  C   GLY  2184      12.949  10.265 123.087  1.00                 C  
ATOM    238  O   GLY  2184      11.964  10.748 123.655  1.00                 O  
ATOM    239  N   ILE  2185      12.858   9.633 121.917  1.00                 N  
ATOM    240  CA  ILE  2185      11.598   9.570 121.185  1.00                 C  
ATOM    241  C   ILE  2185      10.582   8.730 121.942  1.00                 C  
ATOM    242  O   ILE  2185      10.928   7.733 122.580  1.00                 O  
ATOM    243  CB  ILE  2185      11.798   9.009 119.765  1.00                 C  
ATOM    244  CD1 ILE  2185      12.259  11.320 118.793  1.00                 C  
ATOM    245  CG1 ILE  2185      12.753   9.900 118.968  1.00                 C  
ATOM    246  CG2 ILE  2185      10.458   8.844 119.064  1.00                 C  
ATOM    247  N   ASN  2186       9.319   9.146 121.878  1.00                 N  
ATOM    248  CA  ASN  2186       8.271   8.354 122.514  1.00                 C  
ATOM    249  C   ASN  2186       7.868   7.173 121.628  1.00                 C  
ATOM    250  O   ASN  2186       7.767   6.036 122.104  1.00                 O  
ATOM    251  CB  ASN  2186       7.058   9.230 122.836  1.00                 C  
ATOM    252  CG  ASN  2186       7.313  10.174 123.995  1.00                 C  
ATOM    253  OD1 ASN  2186       8.225   9.960 124.794  1.00                 O  
ATOM    254  ND2 ASN  2186       6.505  11.224 124.089  1.00                 N  
ATOM    255  N   ARG  2187       7.657   7.418 120.335  1.00                 N  
ATOM    256  CA  ARG  2187       7.300   6.374 119.382  1.00                 C  
ATOM    257  C   ARG  2187       8.574   5.926 118.668  1.00                 C  
ATOM    258  O   ARG  2187       9.084   6.631 117.789  1.00                 O  
ATOM    259  CB  ARG  2187       6.249   6.886 118.395  1.00                 C  
ATOM    260  CD  ARG  2187       4.699   6.403 116.481  1.00                 C  
ATOM    261  NE  ARG  2187       4.261   5.424 115.488  1.00                 N  
ATOM    262  CG  ARG  2187       5.785   5.847 117.388  1.00                 C  
ATOM    263  CZ  ARG  2187       3.368   5.675 114.536  1.00                 C  
ATOM    264  NH1 ARG  2187       3.031   4.723 113.677  1.00                 N  
ATOM    265  NH2 ARG  2187       2.815   6.877 114.446  1.00                 N  
ATOM    266  N   LYS  2188       9.083   4.752 119.042  1.00                 N  
ATOM    267  CA  LYS  2188      10.419   4.324 118.648  1.00                 C  
ATOM    268  C   LYS  2188      10.435   2.821 118.399  1.00                 C  
ATOM    269  O   LYS  2188       9.619   2.078 118.946  1.00                 O  
ATOM    270  CB  LYS  2188      11.441   4.704 119.721  1.00                 C  
ATOM    271  CD  LYS  2188      12.249   4.463 122.085  1.00                 C  
ATOM    272  CE  LYS  2188      12.121   3.672 123.377  1.00                 C  
ATOM    273  CG  LYS  2188      11.232   4.002 121.053  1.00                 C  
ATOM    274  NZ  LYS  2188      10.799   3.881 124.029  1.00                 N  
ATOM    275  N   TYR  2189      11.352   2.371 117.550  1.00                 N  
ATOM    276  CA  TYR  2189      11.388   0.962 117.159  1.00                 C  
ATOM    277  C   TYR  2189      12.828   0.460 117.120  1.00                 C  
ATOM    278  O   TYR  2189      13.560   0.748 116.167  1.00                 O  
ATOM    279  CB  TYR  2189      10.715   0.766 115.799  1.00                 C  
ATOM    280  CG  TYR  2189       9.255   1.160 115.776  1.00                 C  
ATOM    281  OH  TYR  2189       5.245   2.257 115.701  1.00                 O  
ATOM    282  CZ  TYR  2189       6.572   1.892 115.727  1.00                 C  
ATOM    283  CD1 TYR  2189       8.832   2.280 115.072  1.00                 C  
ATOM    284  CE1 TYR  2189       7.500   2.648 115.044  1.00                 C  
ATOM    285  CD2 TYR  2189       8.305   0.411 116.458  1.00                 C  
ATOM    286  CE2 TYR  2189       6.969   0.763 116.442  1.00                 C  
ATOM    287  N   ARG  2190      13.212  -0.325 118.137  1.00                 N  
ATOM    288  CA  ARG  2190      14.578  -0.785 118.357  1.00                 C  
ATOM    289  C   ARG  2190      14.800  -2.176 117.771  1.00                 C  
ATOM    290  O   ARG  2190      13.919  -3.038 117.815  1.00                 O  
ATOM    291  CB  ARG  2190      14.907  -0.791 119.851  1.00                 C  
ATOM    292  CD  ARG  2190      16.616  -1.114 121.661  1.00                 C  
ATOM    293  NE  ARG  2190      17.982  -1.519 121.986  1.00                 N  
ATOM    294  CG  ARG  2190      16.332  -1.213 120.171  1.00                 C  
ATOM    295  CZ  ARG  2190      18.479  -1.546 123.218  1.00                 C  
ATOM    296  NH1 ARG  2190      19.733  -1.928 123.418  1.00                 N  
ATOM    297  NH2 ARG  2190      17.722  -1.191 124.247  1.00                 N  
ATOM    298  N   CYS  2191      16.007  -2.381 117.239  1.00                 N  
ATOM    299  CA  CYS  2191      16.483  -3.651 116.708  1.00                 C  
ATOM    300  C   CYS  2191      17.042  -4.546 117.817  1.00                 C  
ATOM    301  O   CYS  2191      17.358  -4.095 118.920  1.00                 O  
ATOM    302  CB  CYS  2191      17.552  -3.418 115.638  1.00                 C  
ATOM    303  SG  CYS  2191      19.115  -2.769 116.273  1.00                 S  
ATOM    304  N   ASP  2192      17.176  -5.835 117.496  1.00                 N  
ATOM    305  CA  ASP  2192      17.600  -6.834 118.471  1.00                 C  
ATOM    306  C   ASP  2192      19.034  -6.604 118.922  1.00                 C  
ATOM    307  O   ASP  2192      19.272  -5.996 119.970  1.00                 O  
ATOM    308  CB  ASP  2192      17.459  -8.243 117.891  1.00                 C  
ATOM    309  CG  ASP  2192      17.748  -9.325 118.912  1.00                 C  
ATOM    310  OD1 ASP  2192      17.013  -9.404 119.919  1.00                 O  
ATOM    311  OD2 ASP  2192      18.710 -10.095 118.705  1.00                 O  
ATOM    312  N   TYR  2193      19.997  -7.075 118.136  1.00                 N  
ATOM    313  CA  TYR  2193      21.378  -7.067 118.599  1.00                 C  
ATOM    314  C   TYR  2193      22.073  -5.726 118.387  1.00                 C  
ATOM    315  O   TYR  2193      22.886  -5.324 119.228  1.00                 O  
ATOM    316  CB  TYR  2193      22.185  -8.162 117.898  1.00                 C  
ATOM    317  CG  TYR  2193      23.628  -8.238 118.341  1.00                 C  
ATOM    318  OH  TYR  2193      27.594  -8.455 119.572  1.00                 O  
ATOM    319  CZ  TYR  2193      26.282  -8.382 119.163  1.00                 C  
ATOM    320  CD1 TYR  2193      23.973  -8.842 119.543  1.00                 C  
ATOM    321  CE1 TYR  2193      25.290  -8.916 119.956  1.00                 C  
ATOM    322  CD2 TYR  2193      24.642  -7.705 117.555  1.00                 C  
ATOM    323  CE2 TYR  2193      25.964  -7.770 117.951  1.00                 C  
ATOM    324  N   CYS  2194      21.785  -5.009 117.298  1.00                 N  
ATOM    325  CA  CYS  2194      22.565  -3.801 117.046  1.00                 C  
ATOM    326  C   CYS  2194      22.048  -2.594 117.821  1.00                 C  
ATOM    327  O   CYS  2194      22.757  -1.583 117.904  1.00                 O  
ATOM    328  CB  CYS  2194      22.576  -3.473 115.552  1.00                 C  
ATOM    329  SG  CYS  2194      20.975  -2.959 114.888  1.00                 S  
ATOM    330  N   ASP  2195      20.848  -2.680 118.397  1.00                 N  
ATOM    331  CA  ASP  2195      20.375  -1.647 119.301  1.00                 C  
ATOM    332  C   ASP  2195      20.070  -0.300 118.681  1.00                 C  
ATOM    333  O   ASP  2195      19.992   0.701 119.406  1.00                 O  
ATOM    334  CB  ASP  2195      21.390  -1.410 120.421  1.00                 C  
ATOM    335  CG  ASP  2195      21.559  -2.619 121.320  1.00                 C  
ATOM    336  OD1 ASP  2195      20.589  -3.394 121.462  1.00                 O  
ATOM    337  OD2 ASP  2195      22.660  -2.792 121.882  1.00                 O  
ATOM    338  N   TRP  2196      19.880  -0.243 117.363  1.00                 N  
ATOM    339  CA  TRP  2196      19.517   0.987 116.674  1.00                 C  
ATOM    340  C   TRP  2196      17.994   1.147 116.560  1.00                 C  
ATOM    341  O   TRP  2196      17.241   0.168 116.568  1.00                 O  
ATOM    342  CB  TRP  2196      20.146   1.026 115.280  1.00                 C  
ATOM    343  CG  TRP  2196      21.639   1.153 115.299  1.00                 C  
ATOM    344  CD1 TRP  2196      22.438   1.258 116.401  1.00                 C  
ATOM    345  NE1 TRP  2196      23.756   1.357 116.023  1.00                 N  
ATOM    346  CD2 TRP  2196      22.512   1.190 114.164  1.00                 C  
ATOM    347  CE2 TRP  2196      23.825   1.317 114.652  1.00                 C  
ATOM    348  CH2 TRP  2196      24.707   1.320 112.462  1.00                 C  
ATOM    349  CZ2 TRP  2196      24.933   1.383 113.809  1.00                 C  
ATOM    350  CE3 TRP  2196      22.311   1.127 112.782  1.00                 C  
ATOM    351  CZ3 TRP  2196      23.412   1.193 111.949  1.00                 C  
ATOM    352  N   SER  2197      17.544   2.397 116.450  1.00                 N  
ATOM    353  CA  SER  2197      16.123   2.723 116.480  1.00                 C  
ATOM    354  C   SER  2197      15.664   3.337 115.165  1.00                 C  
ATOM    355  O   SER  2197      16.434   3.998 114.464  1.00                 O  
ATOM    356  CB  SER  2197      15.817   3.678 117.635  1.00                 C  
ATOM    357  OG  SER  2197      16.094   3.072 118.886  1.00                 O  
ATOM    358  N   ALA  2198      14.386   3.133 114.851  1.00                 N  
ATOM    359  CA  ALA  2198      13.792   3.654 113.628  1.00                 C  
ATOM    360  C   ALA  2198      12.378   4.149 113.902  1.00                 C  
ATOM    361  O   ALA  2198      11.684   3.653 114.796  1.00                 O  
ATOM    362  CB  ALA  2198      13.787   2.586 112.545  1.00                 C  
ATOM    363  N   ASP  2199      11.959   5.135 113.112  1.00                 N  
ATOM    364  CA  ASP  2199      10.674   5.793 113.285  1.00                 C  
ATOM    365  C   ASP  2199       9.568   5.162 112.467  1.00                 C  
ATOM    366  O   ASP  2199       8.528   5.794 112.289  1.00                 O  
ATOM    367  CB  ASP  2199      10.778   7.276 112.922  1.00                 C  
ATOM    368  CG  ASP  2199      11.122   7.495 111.461  1.00                 C  
ATOM    369  OD1 ASP  2199      11.332   6.494 110.744  1.00                 O  
ATOM    370  OD2 ASP  2199      11.182   8.667 111.035  1.00                 O  
ATOM    371  N   ARG  2200       9.767   3.953 111.971  1.00                 N  
ATOM    372  CA  ARG  2200       8.717   3.205 111.308  1.00                 C  
ATOM    373  C   ARG  2200       8.980   1.739 111.308  1.00                 C  
ATOM    374  O   ARG  2200      10.074   1.323 111.127  1.00                 O  
ATOM    375  CB  ARG  2200       8.541   3.690 109.868  1.00                 C  
ATOM    376  CD  ARG  2200       7.216   3.622 107.737  1.00                 C  
ATOM    377  NE  ARG  2200       6.145   2.964 106.992  1.00                 N  
ATOM    378  CG  ARG  2200       7.388   3.032 109.128  1.00                 C  
ATOM    379  CZ  ARG  2200       5.814   3.262 105.740  1.00                 C  
ATOM    380  NH1 ARG  2200       4.826   2.610 105.142  1.00                 N  
ATOM    381  NH2 ARG  2200       6.472   4.211 105.088  1.00                 N  
ATOM    382  N   LEU  2201       7.977   0.925 111.493  1.00                 N  
ATOM    383  CA  LEU  2201       8.225  -0.522 111.418  1.00                 C  
ATOM    384  C   LEU  2201       8.788  -0.934 110.077  1.00                 C  
ATOM    385  O   LEU  2201       9.682  -1.789 110.021  1.00                 O  
ATOM    386  CB  LEU  2201       6.938  -1.301 111.694  1.00                 C  
ATOM    387  CG  LEU  2201       6.403  -1.243 113.126  1.00                 C  
ATOM    388  CD1 LEU  2201       5.036  -1.902 113.217  1.00                 C  
ATOM    389  CD2 LEU  2201       7.375  -1.905 114.090  1.00                 C  
ATOM    390  N   ASN  2202       8.278  -0.333 108.995  1.00                 N  
ATOM    391  CA  ASN  2202       8.818  -0.514 107.652  1.00                 C  
ATOM    392  C   ASN  2202      10.333  -0.475 107.682  1.00                 C  
ATOM    393  O   ASN  2202      11.016  -1.428 107.284  1.00                 O  
ATOM    394  CB  ASN  2202       8.260   0.548 106.703  1.00                 C  
ATOM    395  CG  ASN  2202       8.694   0.331 105.266  1.00                 C  
ATOM    396  OD1 ASN  2202       8.359  -0.682 104.653  1.00                 O  
ATOM    397  ND2 ASN  2202       9.443   1.285 104.725  1.00                 N  
ATOM    398  N   LEU  2203      10.855   0.643 108.194  1.00                 N  
ATOM    399  CA  LEU  2203      12.292   0.858 108.269  1.00                 C  
ATOM    400  C   LEU  2203      12.979  -0.225 109.095  1.00                 C  
ATOM    401  O   LEU  2203      13.961  -0.814 108.637  1.00                 O  
ATOM    402  CB  LEU  2203      12.598   2.235 108.862  1.00                 C  
ATOM    403  CG  LEU  2203      14.077   2.582 109.043  1.00                 C  
ATOM    404  CD1 LEU  2203      14.796   2.588 107.703  1.00                 C  
ATOM    405  CD2 LEU  2203      14.232   3.929 109.733  1.00                 C  
ATOM    406  N   LEU  2204      12.501  -0.539 110.270  1.00                 N  
ATOM    407  CA  LEU  2204      13.195  -1.495 111.076  1.00                 C  
ATOM    408  C   LEU  2204      13.279  -2.807 110.390  1.00                 C  
ATOM    409  O   LEU  2204      14.266  -3.486 110.449  1.00                 O  
ATOM    410  CB  LEU  2204      12.506  -1.653 112.433  1.00                 C  
ATOM    411  CG  LEU  2204      13.152  -2.637 113.411  1.00                 C  
ATOM    412  CD1 LEU  2204      14.573  -2.209 113.743  1.00                 C  
ATOM    413  CD2 LEU  2204      12.324  -2.753 114.681  1.00                 C  
ATOM    414  N   ILE  2205      12.234  -3.169 109.713  1.00                 N  
ATOM    415  CA  ILE  2205      12.123  -4.506 109.214  1.00                 C  
ATOM    416  C   ILE  2205      13.019  -4.589 108.027  1.00                 C  
ATOM    417  O   ILE  2205      13.586  -5.602 107.727  1.00                 O  
ATOM    418  CB  ILE  2205      10.664  -4.862 108.874  1.00                 C  
ATOM    419  CD1 ILE  2205       8.329  -4.993 109.887  1.00                 C  
ATOM    420  CG1 ILE  2205       9.817  -4.916 110.147  1.00                 C  
ATOM    421  CG2 ILE  2205      10.602  -6.168 108.096  1.00                 C  
ATOM    422  N   GLN  2206      13.117  -3.480 107.331  1.00                 N  
ATOM    423  CA  GLN  2206      14.096  -3.337 106.258  1.00                 C  
ATOM    424  C   GLN  2206      15.505  -3.513 106.795  1.00                 C  
ATOM    425  O   GLN  2206      16.327  -4.235 106.219  1.00                 O  
ATOM    426  CB  GLN  2206      13.951  -1.974 105.579  1.00                 C  
ATOM    427  CD  GLN  2206      14.742  -0.390 103.777  1.00                 C  
ATOM    428  CG  GLN  2206      14.913  -1.751 104.423  1.00                 C  
ATOM    429  OE1 GLN  2206      14.082   0.491 104.328  1.00                 O  
ATOM    430  NE2 GLN  2206      15.337  -0.215 102.602  1.00                 N  
ATOM    431  N   HIS  2207      15.797  -2.865 107.913  1.00                 N  
ATOM    432  CA  HIS  2207      17.140  -2.929 108.454  1.00                 C  
ATOM    433  C   HIS  2207      17.487  -4.354 108.850  1.00                 C  
ATOM    434  O   HIS  2207      18.604  -4.822 108.597  1.00                 O  
ATOM    435  CB  HIS  2207      17.279  -1.993 109.656  1.00                 C  
ATOM    436  CG  HIS  2207      18.654  -1.969 110.248  1.00                 C  
ATOM    437  ND1 HIS  2207      19.726  -1.376 109.616  1.00                 N  
ATOM    438  CE1 HIS  2207      20.819  -1.515 110.387  1.00                 C  
ATOM    439  CD2 HIS  2207      19.265  -2.463 111.473  1.00                 C  
ATOM    440  NE2 HIS  2207      20.550  -2.166 111.503  1.00                 N  
ATOM    441  N   ARG  2208      16.528  -5.073 109.438  1.00                 N  
ATOM    442  CA  ARG  2208      16.837  -6.388 109.985  1.00                 C  
ATOM    443  C   ARG  2208      17.302  -7.346 108.911  1.00                 C  
ATOM    444  O   ARG  2208      18.061  -8.279 109.205  1.00                 O  
ATOM    445  CB  ARG  2208      15.618  -6.969 110.704  1.00                 C  
ATOM    446  CD  ARG  2208      14.057  -6.897 112.668  1.00                 C  
ATOM    447  NE  ARG  2208      13.650  -6.172 113.869  1.00                 N  
ATOM    448  CG  ARG  2208      15.266  -6.261 112.001  1.00                 C  
ATOM    449  CZ  ARG  2208      14.180  -6.362 115.073  1.00                 C  
ATOM    450  NH1 ARG  2208      13.746  -5.657 116.108  1.00                 N  
ATOM    451  NH2 ARG  2208      15.144  -7.258 115.238  1.00                 N  
ATOM    452  N   ARG  2209      16.901  -7.114 107.657  1.00                 N  
ATOM    453  CA  ARG  2209      17.372  -7.978 106.581  1.00                 C  
ATOM    454  C   ARG  2209      18.892  -7.982 106.469  1.00                 C  
ATOM    455  O   ARG  2209      19.450  -8.900 105.855  1.00                 O  
ATOM    456  CB  ARG  2209      16.763  -7.550 105.244  1.00                 C  
ATOM    457  CD  ARG  2209      14.725  -7.330 103.796  1.00                 C  
ATOM    458  NE  ARG  2209      13.297  -7.607 103.656  1.00                 N  
ATOM    459  CG  ARG  2209      15.273  -7.826 105.125  1.00                 C  
ATOM    460  CZ  ARG  2209      12.544  -7.160 102.656  1.00                 C  
ATOM    461  NH1 ARG  2209      11.254  -7.462 102.611  1.00                 N  
ATOM    462  NH2 ARG  2209      13.083  -6.411 101.704  1.00                 N  
ATOM    463  N   VAL  2210      19.569  -6.992 107.059  1.00                 N  
ATOM    464  CA  VAL  2210      21.027  -7.028 107.129  1.00                 C  
ATOM    465  C   VAL  2210      21.483  -8.201 107.989  1.00                 C  
ATOM    466  O   VAL  2210      22.460  -8.893 107.666  1.00                 O  
ATOM    467  CB  VAL  2210      21.598  -5.708 107.680  1.00                 C  
ATOM    468  CG1 VAL  2210      23.091  -5.842 107.942  1.00                 C  
ATOM    469  CG2 VAL  2210      21.324  -4.565 106.714  1.00                 C  
ATOM    470  N   HIS  2211      20.781  -8.444 109.100  1.00                 N  
ATOM    471  CA  HIS  2211      21.139  -9.558 109.970  1.00                 C  
ATOM    472  C   HIS  2211      20.617 -10.877 109.413  1.00                 C  
ATOM    473  O   HIS  2211      21.345 -11.875 109.357  1.00                 O  
ATOM    474  CB  HIS  2211      20.595  -9.331 111.382  1.00                 C  
ATOM    475  CG  HIS  2211      20.964 -10.410 112.352  1.00                 C  
ATOM    476  ND1 HIS  2211      22.244 -10.569 112.838  1.00                 N  
ATOM    477  CE1 HIS  2211      22.264 -11.615 113.684  1.00                 C  
ATOM    478  CD2 HIS  2211      20.255 -11.492 113.021  1.00                 C  
ATOM    479  NE2 HIS  2211      21.074 -12.173 113.798  1.00                 N  
ATOM    480  N   SER  2212      19.359 -10.885 108.979  1.00                 N  
ATOM    481  CA  SER  2212      18.710 -12.121 108.562  1.00                 C  
ATOM    482  C   SER  2212      19.219 -12.621 107.219  1.00                 C  
ATOM    483  O   SER  2212      19.166 -13.826 106.954  1.00                 O  
ATOM    484  CB  SER  2212      17.193 -11.932 108.490  1.00                 C  
ATOM    485  OG  SER  2212      16.841 -11.015 107.469  1.00                 O  
ATOM    486  N   GLY  2213      19.697 -11.722 106.361  1.00                 N  
ATOM    487  CA  GLY  2213      20.096 -12.114 105.024  1.00                 C  
ATOM    488  C   GLY  2213      18.942 -12.366 104.083  1.00                 C  
ATOM    489  O   GLY  2213      19.134 -12.961 103.014  1.00                 O  
ATOM    490  N   GLU  2214      17.740 -11.937 104.454  1.00                 N  
ATOM    491  CA  GLU  2214      16.593 -12.071 103.572  1.00                 C  
ATOM    492  C   GLU  2214      16.725 -11.125 102.392  1.00                 C  
ATOM    493  O   GLU  2214      17.246 -10.017 102.523  1.00                 O  
ATOM    494  CB  GLU  2214      15.295 -11.800 104.336  1.00                 C  
ATOM    495  CD  GLU  2214      13.666 -12.551 106.114  1.00                 C  
ATOM    496  CG  GLU  2214      14.975 -12.834 105.402  1.00                 C  
ATOM    497  OE1 GLU  2214      13.625 -11.603 106.926  1.00                 O  
ATOM    498  OE2 GLU  2214      12.682 -13.277 105.859  1.00                 O  
ATOM    499  N   LYS  2215      16.269 -11.567 101.230  1.00                 N  
ATOM    500  CA  LYS  2215      16.310 -10.757 100.016  1.00                 C  
ATOM    501  C   LYS  2215      14.951 -10.840  99.333  1.00                 C  
ATOM    502  O   LYS  2215      14.794 -11.553  98.337  1.00                 O  
ATOM    503  CB  LYS  2215      17.432 -11.234  99.091  1.00                 C  
ATOM    504  CD  LYS  2215      19.891 -11.543  98.695  1.00                 C  
ATOM    505  CE  LYS  2215      21.284 -11.404  99.286  1.00                 C  
ATOM    506  CG  LYS  2215      18.826 -11.083  99.677  1.00                 C  
ATOM    507  NZ  LYS  2215      22.340 -11.828  98.325  1.00                 N  
ATOM    508  N   GLY  2216      13.934 -10.098  99.839  1.00                 N  
ATOM    509  CA  GLY  2216      12.553 -10.301  99.364  1.00                 C  
ATOM    510  C   GLY  2216      12.236  -9.703  98.000  1.00                 C  
ATOM    511  O   GLY  2216      11.375 -10.229  97.300  1.00                 O  
ATOM    512  N   PHE  2217      12.892  -8.626  97.595  1.00                 N  
ATOM    513  CA  PHE  2217      12.543  -7.975  96.333  1.00                 C  
ATOM    514  C   PHE  2217      13.087  -8.793  95.171  1.00                 C  
ATOM    515  O   PHE  2217      14.262  -8.682  94.817  1.00                 O  
ATOM    516  CB  PHE  2217      13.089  -6.546  96.298  1.00                 C  
ATOM    517  CG  PHE  2217      12.416  -5.616  97.267  1.00                 C  
ATOM    518  CZ  PHE  2217      11.166  -3.894  99.055  1.00                 C  
ATOM    519  CD1 PHE  2217      12.872  -5.501  98.569  1.00                 C  
ATOM    520  CE1 PHE  2217      12.253  -4.645  99.460  1.00                 C  
ATOM    521  CD2 PHE  2217      11.326  -4.858  96.877  1.00                 C  
ATOM    522  CE2 PHE  2217      10.707  -4.002  97.769  1.00                 C  
ATOM    523  N   ILE  2218      12.238  -9.612  94.554  1.00                 N  
ATOM    524  CA  ILE  2218      12.686 -10.544  93.524  1.00                 C  
ATOM    525  C   ILE  2218      12.348 -10.015  92.135  1.00                 C  
ATOM    526  O   ILE  2218      11.244  -9.513  91.899  1.00                 O  
ATOM    527  CB  ILE  2218      12.071 -11.942  93.721  1.00                 C  
ATOM    528  CD1 ILE  2218      11.763 -13.787  95.453  1.00                 C  
ATOM    529  CG1 ILE  2218      12.521 -12.539  95.056  1.00                 C  
ATOM    530  CG2 ILE  2218      12.418 -12.847  92.550  1.00                 C  
ATOM    531  N   THR  2219      13.308 -10.124  91.225  1.00                 N  
ATOM    532  CA  THR  2219      13.086  -9.717  89.848  1.00                 C  
ATOM    533  C   THR  2219      12.014 -10.604  89.226  1.00                 C  
ATOM    534  O   THR  2219      11.962 -11.811  89.470  1.00                 O  
ATOM    535  CB  THR  2219      14.384  -9.787  89.022  1.00                 C  
ATOM    536  OG1 THR  2219      15.366  -8.914  89.595  1.00                 O  
ATOM    537  CG2 THR  2219      14.127  -9.354  87.587  1.00                 C  
ATOM    538  N   ALA  2220      11.130  -9.997  88.446  1.00                 N  
ATOM    539  CA  ALA  2220       9.980 -10.737  87.964  1.00                 C  
ATOM    540  C   ALA  2220      10.241 -11.464  86.657  1.00                 C  
ATOM    541  O   ALA  2220       9.472 -12.366  86.303  1.00                 O  
ATOM    542  CB  ALA  2220       8.789  -9.808  87.784  1.00                 C  
ATOM    543  N   PRO  2221      11.300 -11.126  85.938  1.00                 N  
ATOM    544  CA  PRO  2221      11.556 -11.810  84.678  1.00                 C  
ATOM    545  C   PRO  2221      12.844 -12.620  84.657  1.00                 C  
ATOM    546  O   PRO  2221      12.903 -13.635  83.958  1.00                 O  
ATOM    547  CB  PRO  2221      11.628 -10.679  83.651  1.00                 C  
ATOM    548  CD  PRO  2221      11.059  -9.632  85.727  1.00                 C  
ATOM    549  CG  PRO  2221      10.811  -9.581  84.245  1.00                 C  
ATOM    550  N   GLY  2222      13.871 -12.214  85.403  1.00                 N  
ATOM    551  CA  GLY  2222      15.057 -13.045  85.539  1.00                 C  
ATOM    552  C   GLY  2222      15.116 -13.778  86.873  1.00                 C  
ATOM    553  O   GLY  2222      15.835 -14.780  86.983  1.00                 O  
ATOM    554  N   GLU  2223      14.400 -13.294  87.887  1.00                 N  
ATOM    555  CA  GLU  2223      14.213 -14.037  89.115  1.00                 C  
ATOM    556  C   GLU  2223      15.230 -13.799  90.206  1.00                 C  
ATOM    557  O   GLU  2223      15.173 -14.488  91.229  1.00                 O  
ATOM    558  CB  GLU  2223      14.196 -15.541  88.834  1.00                 C  
ATOM    559  CD  GLU  2223      11.742 -15.747  88.272  1.00                 C  
ATOM    560  CG  GLU  2223      13.166 -15.968  87.801  1.00                 C  
ATOM    561  OE1 GLU  2223      11.544 -15.539  89.487  1.00                 O  
ATOM    562  OE2 GLU  2223      10.825 -15.783  87.426  1.00                 O  
ATOM    563  N   ILE  2224      16.146 -12.846  90.036  1.00                 N  
ATOM    564  CA  ILE  2224      17.210 -12.606  91.010  1.00                 C  
ATOM    565  C   ILE  2224      16.669 -11.791  92.185  1.00                 C  
ATOM    566  O   ILE  2224      16.120 -10.704  91.986  1.00                 O  
ATOM    567  CB  ILE  2224      18.413 -11.891  90.367  1.00                 C  
ATOM    568  CD1 ILE  2224      20.060 -12.045  88.428  1.00                 C  
ATOM    569  CG1 ILE  2224      19.026 -12.761  89.268  1.00                 C  
ATOM    570  CG2 ILE  2224      19.436 -11.512  91.427  1.00                 C  
ATOM    571  N   GLU  2225      16.802 -12.313  93.404  1.00                 N  
ATOM    572  CA  GLU  2225      16.319 -11.591  94.577  1.00                 C  
ATOM    573  C   GLU  2225      17.266 -10.446  94.928  1.00                 C  
ATOM    574  O   GLU  2225      18.369 -10.348  94.390  1.00                 O  
ATOM    575  CB  GLU  2225      16.167 -12.541  95.766  1.00                 C  
ATOM    576  CD  GLU  2225      17.294 -14.019  97.477  1.00                 C  
ATOM    577  CG  GLU  2225      17.484 -13.080  96.302  1.00                 C  
ATOM    578  OE1 GLU  2225      16.203 -14.617  97.590  1.00                 O  
ATOM    579  OE2 GLU  2225      18.236 -14.157  98.285  1.00                 O  
ATOM    580  N   PHE  2226      16.822  -9.581  95.851  1.00                 N  
ATOM    581  CA  PHE  2226      17.603  -8.428  96.299  1.00                 C  
ATOM    582  C   PHE  2226      17.197  -8.014  97.702  1.00                 C  
ATOM    583  O   PHE  2226      16.088  -8.285  98.161  1.00                 O  
ATOM    584  CB  PHE  2226      17.432  -7.256  95.331  1.00                 C  
ATOM    585  CG  PHE  2226      17.875  -7.559  93.928  1.00                 C  
ATOM    586  CZ  PHE  2226      18.703  -8.117  91.334  1.00                 C  
ATOM    587  CD1 PHE  2226      16.994  -8.101  93.010  1.00                 C  
ATOM    588  CE1 PHE  2226      17.402  -8.380  91.719  1.00                 C  
ATOM    589  CD2 PHE  2226      19.174  -7.301  93.527  1.00                 C  
ATOM    590  CE2 PHE  2226      19.582  -7.580  92.236  1.00                 C  
ATOM    591  N   LEU  2227      18.126  -7.343  98.381  1.00                 N  
ATOM    592  CA  LEU  2227      17.844  -6.898  99.735  1.00                 C  
ATOM    593  C   LEU  2227      16.924  -5.687  99.724  1.00                 C  
ATOM    594  O   LEU  2227      16.027  -5.581 100.567  1.00                 O  
ATOM    595  CB  LEU  2227      19.144  -6.570 100.473  1.00                 C  
ATOM    596  CG  LEU  2227      20.067  -7.751 100.778  1.00                 C  
ATOM    597  CD1 LEU  2227      21.384  -7.266 101.365  1.00                 C  
ATOM    598  CD2 LEU  2227      19.392  -8.729 101.728  1.00                 C  
ATOM    599  N   ASN  2228      17.111  -4.778  98.757  1.00                 N  
ATOM    600  CA  ASN  2228      16.460  -3.476  98.757  1.00                 C  
ATOM    601  C   ASN  2228      15.764  -3.179  97.438  1.00                 C  
ATOM    602  O   ASN  2228      16.218  -3.578  96.362  1.00                 O  
ATOM    603  CB  ASN  2228      17.470  -2.372  99.075  1.00                 C  
ATOM    604  CG  ASN  2228      18.035  -2.485 100.478  1.00                 C  
ATOM    605  OD1 ASN  2228      17.397  -2.079 101.449  1.00                 O  
ATOM    606  ND2 ASN  2228      19.236  -3.040 100.587  1.00                 N  
ATOM    607  N   ARG  2229      14.668  -2.426  97.537  1.00                 N  
ATOM    608  CA  ARG  2229      14.015  -1.919  96.337  1.00                 C  
ATOM    609  C   ARG  2229      14.969  -1.069  95.494  1.00                 C  
ATOM    610  O   ARG  2229      14.984  -1.195  94.266  1.00                 O  
ATOM    611  CB  ARG  2229      12.777  -1.099  96.706  1.00                 C  
ATOM    612  CD  ARG  2229      10.728   0.134  95.944  1.00                 C  
ATOM    613  NE  ARG  2229      10.003   0.702  94.810  1.00                 N  
ATOM    614  CG  ARG  2229      12.004  -0.569  95.510  1.00                 C  
ATOM    615  CZ  ARG  2229       8.858   1.368  94.914  1.00                 C  
ATOM    616  NH1 ARG  2229       8.270   1.849  93.827  1.00                 N  
ATOM    617  NH2 ARG  2229       8.302   1.551  96.104  1.00                 N  
ATOM    618  N   ASP  2230      15.731  -0.167  96.142  1.00                 N  
ATOM    619  CA  ASP  2230      16.937   0.443  95.580  1.00                 C  
ATOM    620  C   ASP  2230      17.590  -0.489  94.572  1.00                 C  
ATOM    621  O   ASP  2230      17.658  -0.209  93.365  1.00                 O  
ATOM    622  CB  ASP  2230      17.925   0.799  96.692  1.00                 C  
ATOM    623  CG  ASP  2230      17.458   1.970  97.534  1.00                 C  
ATOM    624  OD1 ASP  2230      16.520   2.674  97.104  1.00                 O  
ATOM    625  OD2 ASP  2230      18.029   2.184  98.624  1.00                 O  
ATOM    626  N   PHE  2231      18.024  -1.648  95.075  1.00                 N  
ATOM    627  CA  PHE  2231      18.853  -2.562  94.306  1.00                 C  
ATOM    628  C   PHE  2231      18.100  -3.152  93.125  1.00                 C  
ATOM    629  O   PHE  2231      18.563  -3.059  91.981  1.00                 O  
ATOM    630  CB  PHE  2231      19.377  -3.689  95.198  1.00                 C  
ATOM    631  CG  PHE  2231      20.454  -3.257  96.151  1.00                 C  
ATOM    632  CZ  PHE  2231      22.450  -2.454  97.911  1.00                 C  
ATOM    633  CD1 PHE  2231      20.437  -3.672  97.471  1.00                 C  
ATOM    634  CE1 PHE  2231      21.428  -3.275  98.349  1.00                 C  
ATOM    635  CD2 PHE  2231      21.484  -2.435  95.728  1.00                 C  
ATOM    636  CE2 PHE  2231      22.475  -2.038  96.606  1.00                 C  
ATOM    637  N   VAL  2232      16.932  -3.756  93.376  1.00                 N  
ATOM    638  CA  VAL  2232      16.155  -4.338  92.282  1.00                 C  
ATOM    639  C   VAL  2232      15.856  -3.302  91.216  1.00                 C  
ATOM    640  O   VAL  2232      15.882  -3.592  90.010  1.00                 O  
ATOM    641  CB  VAL  2232      14.840  -4.958  92.791  1.00                 C  
ATOM    642  CG1 VAL  2232      13.890  -3.872  93.271  1.00                 C  
ATOM    643  CG2 VAL  2232      14.190  -5.796  91.701  1.00                 C  
ATOM    644  N   LEU  2233      15.576  -2.082  91.651  1.00                 N  
ATOM    645  CA  LEU  2233      15.296  -1.017  90.712  1.00                 C  
ATOM    646  C   LEU  2233      16.491  -0.770  89.800  1.00                 C  
ATOM    647  O   LEU  2233      16.328  -0.635  88.582  1.00                 O  
ATOM    648  CB  LEU  2233      14.923   0.268  91.455  1.00                 C  
ATOM    649  CG  LEU  2233      13.580   0.261  92.188  1.00                 C  
ATOM    650  CD1 LEU  2233      13.419   1.520  93.026  1.00                 C  
ATOM    651  CD2 LEU  2233      12.430   0.132  91.202  1.00                 C  
ATOM    652  N   ASP  2234      17.707  -0.735  90.360  1.00                 N  
ATOM    653  CA  ASP  2234      18.875  -0.596  89.488  1.00                 C  
ATOM    654  C   ASP  2234      19.026  -1.802  88.571  1.00                 C  
ATOM    655  O   ASP  2234      19.320  -1.648  87.381  1.00                 O  
ATOM    656  CB  ASP  2234      20.145  -0.409  90.320  1.00                 C  
ATOM    657  CG  ASP  2234      20.215   0.955  90.979  1.00                 C  
ATOM    658  OD1 ASP  2234      19.435   1.847  90.582  1.00                 O  
ATOM    659  OD2 ASP  2234      21.048   1.132  91.892  1.00                 O  
ATOM    660  N   GLY  2235      18.808  -3.007  89.101  1.00                 N  
ATOM    661  CA  GLY  2235      18.935  -4.201  88.279  1.00                 C  
ATOM    662  C   GLY  2235      18.057  -4.102  87.036  1.00                 C  
ATOM    663  O   GLY  2235      18.527  -4.339  85.922  1.00                 O  
ATOM    664  N   ASP  2236      16.783  -3.739  87.192  1.00                 N  
ATOM    665  CA  ASP  2236      15.900  -3.830  86.032  1.00                 C  
ATOM    666  C   ASP  2236      16.305  -2.906  84.887  1.00                 C  
ATOM    667  O   ASP  2236      15.833  -3.094  83.761  1.00                 O  
ATOM    668  CB  ASP  2236      14.457  -3.517  86.431  1.00                 C  
ATOM    669  CG  ASP  2236      13.831  -4.619  87.264  1.00                 C  
ATOM    670  OD1 ASP  2236      14.399  -5.731  87.302  1.00                 O  
ATOM    671  OD2 ASP  2236      12.772  -4.370  87.879  1.00                 O  
ATOM    672  N   ILE  2237      17.171  -1.926  85.131  1.00                 N  
ATOM    673  CA  ILE  2237      17.722  -1.170  84.013  1.00                 C  
ATOM    674  C   ILE  2237      18.421  -2.082  83.005  1.00                 C  
ATOM    675  O   ILE  2237      18.458  -1.773  81.809  1.00                 O  
ATOM    676  CB  ILE  2237      18.704  -0.086  84.494  1.00                 C  
ATOM    677  CD1 ILE  2237      18.869   1.958  86.009  1.00                 C  
ATOM    678  CG1 ILE  2237      17.959   1.004  85.267  1.00                 C  
ATOM    679  CG2 ILE  2237      19.485   0.484  83.320  1.00                 C  
ATOM    680  N   ASN  2238      18.974  -3.208  83.468  1.00                 N  
ATOM    681  CA  ASN  2238      19.652  -4.144  82.577  1.00                 C  
ATOM    682  C   ASN  2238      18.682  -4.801  81.587  1.00                 C  
ATOM    683  O   ASN  2238      19.021  -4.982  80.412  1.00                 O  
ATOM    684  CB  ASN  2238      20.387  -5.216  83.385  1.00                 C  
ATOM    685  CG  ASN  2238      21.633  -4.683  84.063  1.00                 C  
ATOM    686  OD1 ASN  2238      22.673  -4.513  83.426  1.00                 O  
ATOM    687  ND2 ASN  2238      21.532  -4.417  85.360  1.00                 N  
ATOM    688  N   ASP  2239      17.465  -5.135  82.013  1.00                 N  
ATOM    689  CA  ASP  2239      16.489  -5.612  81.034  1.00                 C  
ATOM    690  C   ASP  2239      15.876  -4.444  80.254  1.00                 C  
ATOM    691  O   ASP  2239      16.051  -3.267  80.585  1.00                 O  
ATOM    692  CB  ASP  2239      15.388  -6.419  81.725  1.00                 C  
ATOM    693  CG  ASP  2239      14.520  -5.566  82.628  1.00                 C  
ATOM    694  OD1 ASP  2239      14.525  -4.328  82.461  1.00                 O  
ATOM    695  OD2 ASP  2239      13.835  -6.135  83.504  1.00                 O  
ATOM    696  N   VAL  2240      15.147  -4.774  79.201  1.00                 N  
ATOM    697  CA  VAL  2240      14.560  -3.735  78.369  1.00                 C  
ATOM    698  C   VAL  2240      13.167  -3.362  78.866  1.00                 C  
ATOM    699  O   VAL  2240      12.440  -4.181  79.438  1.00                 O  
ATOM    700  CB  VAL  2240      14.491  -4.166  76.892  1.00                 C  
ATOM    701  CG1 VAL  2240      15.887  -4.431  76.349  1.00                 C  
ATOM    702  CG2 VAL  2240      13.613  -5.398  76.738  1.00                 C  
ATOM    703  N   THR  2241      12.798  -2.107  78.632  1.00                 N  
ATOM    704  CA  THR  2241      11.521  -1.607  79.092  1.00                 C  
ATOM    705  C   THR  2241      11.639  -1.056  80.490  1.00                 C  
ATOM    706  O   THR  2241      10.820  -1.356  81.364  1.00                 O  
ATOM    707  CB  THR  2241      10.440  -2.703  79.057  1.00                 C  
ATOM    708  OG1 THR  2241      10.405  -3.303  77.756  1.00                 O  
ATOM    709  CG2 THR  2241       9.071  -2.111  79.357  1.00                 C  
ATOM    710  N   VAL  2242      12.678  -0.260  80.713  1.00                 N  
ATOM    711  CA  VAL  2242      12.941   0.345  82.008  1.00                 C  
ATOM    712  C   VAL  2242      13.182   1.831  81.824  1.00                 C  
ATOM    713  O   VAL  2242      13.864   2.249  80.882  1.00                 O  
ATOM    714  CB  VAL  2242      14.139  -0.321  82.709  1.00                 C  
ATOM    715  CG1 VAL  2242      15.400  -0.167  81.872  1.00                 C  
ATOM    716  CG2 VAL  2242      14.341   0.270  84.096  1.00                 C  
ATOM    717  N   GLY  2243      12.607   2.626  82.716  1.00                 N  
ATOM    718  CA  GLY  2243      12.833   4.062  82.675  1.00                 C  
ATOM    719  C   GLY  2243      14.291   4.313  83.052  1.00                 C  
ATOM    720  O   GLY  2243      14.686   4.111  84.208  1.00                 O  
ATOM    721  N   MET  2244      15.100   4.731  82.076  1.00                 N  
ATOM    722  CA  MET  2244      16.546   4.859  82.249  1.00                 C  
ATOM    723  C   MET  2244      16.969   6.321  82.278  1.00                 C  
ATOM    724  O   MET  2244      16.602   7.103  81.393  1.00                 O  
ATOM    725  CB  MET  2244      17.287   4.121  81.132  1.00                 C  
ATOM    726  SD  MET  2244      19.632   3.181  79.996  1.00                 S  
ATOM    727  CE  MET  2244      19.375   4.198  78.543  1.00                 C  
ATOM    728  CG  MET  2244      18.801   4.169  81.254  1.00                 C  
ATOM    729  N   ALA  2245      17.777   6.670  83.273  1.00                 N  
ATOM    730  CA  ALA  2245      18.304   8.022  83.437  1.00                 C  
ATOM    731  C   ALA  2245      19.784   8.036  83.043  1.00                 C  
ATOM    732  O   ALA  2245      20.682   7.990  83.887  1.00                 O  
ATOM    733  CB  ALA  2245      18.112   8.496  84.870  1.00                 C  
ATOM    734  N   SER  2246      20.034   8.102  81.738  1.00                 N  
ATOM    735  CA  SER  2246      21.400   8.057  81.236  1.00                 C  
ATOM    736  C   SER  2246      22.142   9.342  81.572  1.00                 C  
ATOM    737  O   SER  2246      21.577  10.437  81.503  1.00                 O  
ATOM    738  CB  SER  2246      21.408   7.821  79.724  1.00                 C  
ATOM    739  OG  SER  2246      22.728   7.845  79.211  1.00                 O  
ATOM    740  N   VAL  2247      23.419   9.204  81.928  1.00                 N  
ATOM    741  CA  VAL  2247      24.266  10.368  82.161  1.00                 C  
ATOM    742  C   VAL  2247      24.626  11.043  80.844  1.00                 C  
ATOM    743  O   VAL  2247      25.121  10.397  79.915  1.00                 O  
ATOM    744  CB  VAL  2247      25.547   9.989  82.927  1.00                 C  
ATOM    745  CG1 VAL  2247      26.470  11.193  83.050  1.00                 C  
ATOM    746  CG2 VAL  2247      25.203   9.435  84.301  1.00                 C  
ATOM    747  N   ASP  2248      24.384  12.357  80.781  1.00                 N  
ATOM    748  CA  ASP  2248      24.661  13.140  79.582  1.00                 C  
ATOM    749  C   ASP  2248      26.129  13.075  79.180  1.00                 C  
ATOM    750  O   ASP  2248      26.454  13.256  78.000  1.00                 O  
ATOM    751  CB  ASP  2248      24.252  14.600  79.789  1.00                 C  
ATOM    752  CG  ASP  2248      22.747  14.784  79.822  1.00                 C  
ATOM    753  OD1 ASP  2248      22.025  13.850  79.415  1.00                 O  
ATOM    754  OD2 ASP  2248      22.290  15.863  80.255  1.00                 O  
ATOM    755  N   TYR  2249      27.018  12.778  80.126  1.00                 N  
ATOM    756  CA  TYR  2249      28.448  12.836  79.874  1.00                 C  
ATOM    757  C   TYR  2249      29.067  11.441  79.834  1.00                 C  
ATOM    758  O   TYR  2249      29.318  10.908  78.747  1.00                 O  
ATOM    759  CB  TYR  2249      29.146  13.684  80.939  1.00                 C  
ATOM    760  CG  TYR  2249      28.789  15.152  80.885  1.00                 C  
ATOM    761  OH  TYR  2249      27.796  19.187  80.745  1.00                 O  
ATOM    762  CZ  TYR  2249      28.126  17.852  80.790  1.00                 C  
ATOM    763  CD1 TYR  2249      27.768  15.666  81.673  1.00                 C  
ATOM    764  CE1 TYR  2249      27.435  17.006  81.630  1.00                 C  
ATOM    765  CD2 TYR  2249      29.475  16.020  80.044  1.00                 C  
ATOM    766  CE2 TYR  2249      29.155  17.363  79.987  1.00                 C  
ATOM    767  N   GLN  2250      29.296  10.830  80.991  1.00                 N  
ATOM    768  CA  GLN  2250      29.922   9.514  81.044  1.00                 C  
ATOM    769  C   GLN  2250      28.922   8.440  80.599  1.00                 C  
ATOM    770  O   GLN  2250      27.874   8.729  80.016  1.00                 O  
ATOM    771  CB  GLN  2250      30.437   9.222  82.455  1.00                 C  
ATOM    772  CD  GLN  2250      32.054   9.812  84.303  1.00                 C  
ATOM    773  CG  GLN  2250      31.559  10.142  82.909  1.00                 C  
ATOM    774  OE1 GLN  2250      31.265   9.692  85.241  1.00                 O  
ATOM    775  NE2 GLN  2250      33.366   9.664  84.444  1.00                 N  
ATOM    776  N   ASP  2251      29.244   7.172  80.869  1.00                 N  
ATOM    777  CA  ASP  2251      28.516   6.039  80.301  1.00                 C  
ATOM    778  C   ASP  2251      27.578   5.357  81.297  1.00                 C  
ATOM    779  O   ASP  2251      26.902   4.385  80.934  1.00                 O  
ATOM    780  CB  ASP  2251      29.492   4.997  79.750  1.00                 C  
ATOM    781  CG  ASP  2251      30.280   5.509  78.560  1.00                 C  
ATOM    782  OD1 ASP  2251      29.785   6.424  77.869  1.00                 O  
ATOM    783  OD2 ASP  2251      31.393   4.995  78.320  1.00                 O  
ATOM    784  N   ILE  2252      27.495   5.854  82.528  1.00                 N  
ATOM    785  CA  ILE  2252      26.680   5.185  83.524  1.00                 C  
ATOM    786  C   ILE  2252      25.204   5.574  83.388  1.00                 C  
ATOM    787  O   ILE  2252      24.829   6.507  82.673  1.00                 O  
ATOM    788  CB  ILE  2252      27.169   5.491  84.952  1.00                 C  
ATOM    789  CD1 ILE  2252      27.279   7.340  86.703  1.00                 C  
ATOM    790  CG1 ILE  2252      27.036   6.985  85.252  1.00                 C  
ATOM    791  CG2 ILE  2252      28.596   4.999  85.143  1.00                 C  
ATOM    792  N   PRO  2253      24.355   4.807  84.064  1.00                 N  
ATOM    793  CA  PRO  2253      22.908   4.951  83.954  1.00                 C  
ATOM    794  C   PRO  2253      22.294   4.739  85.337  1.00                 C  
ATOM    795  O   PRO  2253      22.764   3.900  86.113  1.00                 O  
ATOM    796  CB  PRO  2253      22.503   3.864  82.957  1.00                 C  
ATOM    797  CD  PRO  2253      24.828   3.528  83.414  1.00                 C  
ATOM    798  CG  PRO  2253      23.544   2.807  83.113  1.00                 C  
ATOM    799  N   LEU  2254      21.257   5.511  85.660  1.00                 N  
ATOM    800  CA  LEU  2254      20.654   5.420  86.982  1.00                 C  
ATOM    801  C   LEU  2254      19.149   5.177  86.908  1.00                 C  
ATOM    802  O   LEU  2254      18.495   5.393  85.879  1.00                 O  
ATOM    803  CB  LEU  2254      20.930   6.693  87.785  1.00                 C  
ATOM    804  CG  LEU  2254      22.390   6.955  88.160  1.00                 C  
ATOM    805  CD1 LEU  2254      23.120   7.652  87.022  1.00                 C  
ATOM    806  CD2 LEU  2254      22.478   7.784  89.432  1.00                 C  
ATOM    807  N   SER  2255      18.610   4.704  88.035  1.00                 N  
ATOM    808  CA  SER  2255      17.234   4.221  88.071  1.00                 C  
ATOM    809  C   SER  2255      16.224   5.359  88.173  1.00                 C  
ATOM    810  O   SER  2255      15.143   5.273  87.591  1.00                 O  
ATOM    811  CB  SER  2255      17.035   3.257  89.242  1.00                 C  
ATOM    812  OG  SER  2255      17.177   3.926  90.483  1.00                 O  
ATOM    813  N   VAL  2256      16.555   6.439  88.863  1.00                 N  
ATOM    814  CA  VAL  2256      15.647   7.565  89.001  1.00                 C  
ATOM    815  C   VAL  2256      16.461   8.825  88.736  1.00                 C  
ATOM    816  O   VAL  2256      17.614   8.781  88.293  1.00                 O  
ATOM    817  CB  VAL  2256      14.982   7.587  90.390  1.00                 C  
ATOM    818  CG1 VAL  2256      14.160   6.326  90.607  1.00                 C  
ATOM    819  CG2 VAL  2256      16.032   7.738  91.480  1.00                 C  
ATOM    820  N   TYR  2257      15.878   9.978  89.032  1.00                 N  
ATOM    821  CA  TYR  2257      16.553  11.231  88.749  1.00                 C  
ATOM    822  C   TYR  2257      17.375  11.739  89.915  1.00                 C  
ATOM    823  O   TYR  2257      18.402  12.380  89.687  1.00                 O  
ATOM    824  CB  TYR  2257      15.541  12.306  88.347  1.00                 C  
ATOM    825  CG  TYR  2257      14.858  12.040  87.024  1.00                 C  
ATOM    826  OH  TYR  2257      12.967  11.303  83.395  1.00                 O  
ATOM    827  CZ  TYR  2257      13.594  11.547  84.595  1.00                 C  
ATOM    828  CD1 TYR  2257      13.584  11.488  86.980  1.00                 C  
ATOM    829  CE1 TYR  2257      12.952  11.242  85.776  1.00                 C  
ATOM    830  CD2 TYR  2257      15.489  12.342  85.824  1.00                 C  
ATOM    831  CE2 TYR  2257      14.873  12.102  84.611  1.00                 C  
ATOM    832  N   ASP  2258      16.952  11.496  91.157  1.00                 N  
ATOM    833  CA  ASP  2258      17.690  12.080  92.268  1.00                 C  
ATOM    834  C   ASP  2258      19.112  11.549  92.307  1.00                 C  
ATOM    835  O   ASP  2258      20.045  12.300  92.635  1.00                 O  
ATOM    836  CB  ASP  2258      16.980  11.793  93.593  1.00                 C  
ATOM    837  CG  ASP  2258      15.703  12.593  93.754  1.00                 C  
ATOM    838  OD1 ASP  2258      15.504  13.557  92.985  1.00                 O  
ATOM    839  OD2 ASP  2258      14.900  12.257  94.650  1.00                 O  
ATOM    840  N   PRO  2259      19.309  10.278  91.920  1.00                 N  
ATOM    841  CA  PRO  2259      20.669   9.749  91.925  1.00                 C  
ATOM    842  C   PRO  2259      21.442  10.118  90.666  1.00                 C  
ATOM    843  O   PRO  2259      22.646  10.328  90.746  1.00                 O  
ATOM    844  CB  PRO  2259      20.477   8.234  92.024  1.00                 C  
ATOM    845  CD  PRO  2259      18.284   9.186  92.141  1.00                 C  
ATOM    846  CG  PRO  2259      19.141   8.069  92.667  1.00                 C  
ATOM    847  N   LYS  2260      20.799  10.214  89.507  1.00                 N  
ATOM    848  CA  LYS  2260      21.478  10.841  88.380  1.00                 C  
ATOM    849  C   LYS  2260      21.983  12.231  88.753  1.00                 C  
ATOM    850  O   LYS  2260      23.107  12.607  88.410  1.00                 O  
ATOM    851  CB  LYS  2260      20.544  10.926  87.171  1.00                 C  
ATOM    852  CD  LYS  2260      20.223  11.526  84.756  1.00                 C  
ATOM    853  CE  LYS  2260      20.849  12.170  83.529  1.00                 C  
ATOM    854  CG  LYS  2260      21.184  11.533  85.934  1.00                 C  
ATOM    855  NZ  LYS  2260      19.919  12.170  82.366  1.00                 N  
ATOM    856  N   THR  2261      21.164  13.011  89.451  1.00                 N  
ATOM    857  CA  THR  2261      21.587  14.340  89.877  1.00                 C  
ATOM    858  C   THR  2261      22.791  14.252  90.801  1.00                 C  
ATOM    859  O   THR  2261      23.795  14.953  90.608  1.00                 O  
ATOM    860  CB  THR  2261      20.447  15.095  90.586  1.00                 C  
ATOM    861  OG1 THR  2261      19.356  15.282  89.676  1.00                 O  
ATOM    862  CG2 THR  2261      20.925  16.459  91.059  1.00                 C  
ATOM    863  N   SER  2262      22.713  13.374  91.804  1.00                 N  
ATOM    864  CA  SER  2262      23.821  13.227  92.741  1.00                 C  
ATOM    865  C   SER  2262      25.105  12.821  92.018  1.00                 C  
ATOM    866  O   SER  2262      26.182  13.367  92.292  1.00                 O  
ATOM    867  CB  SER  2262      23.478  12.197  93.819  1.00                 C  
ATOM    868  OG  SER  2262      22.416  12.652  94.640  1.00                 O  
ATOM    869  N   PRO  2263      25.013  11.873  91.079  1.00                 N  
ATOM    870  CA  PRO  2263      26.180  11.547  90.271  1.00                 C  
ATOM    871  C   PRO  2263      26.681  12.788  89.555  1.00                 C  
ATOM    872  O   PRO  2263      27.805  13.243  89.783  1.00                 O  
ATOM    873  CB  PRO  2263      25.668  10.489  89.292  1.00                 C  
ATOM    874  CD  PRO  2263      23.840  10.890  90.783  1.00                 C  
ATOM    875  CG  PRO  2263      24.557   9.811  90.021  1.00                 C  
ATOM    876  N   LYS  2264      25.859  13.348  88.674  1.00                 N  
ATOM    877  CA  LYS  2264      26.280  14.496  87.890  1.00                 C  
ATOM    878  C   LYS  2264      26.852  15.612  88.754  1.00                 C  
ATOM    879  O   LYS  2264      27.482  16.519  88.211  1.00                 O  
ATOM    880  CB  LYS  2264      25.111  15.041  87.067  1.00                 C  
ATOM    881  CD  LYS  2264      24.295  16.641  85.314  1.00                 C  
ATOM    882  CE  LYS  2264      24.654  17.825  84.431  1.00                 C  
ATOM    883  CG  LYS  2264      25.477  16.210  86.167  1.00                 C  
ATOM    884  NZ  LYS  2264      23.505  18.258  83.589  1.00                 N  
ATOM    885  N   LYS  2265      26.692  15.564  90.080  1.00                 N  
ATOM    886  CA  LYS  2265      27.518  16.457  90.881  1.00                 C  
ATOM    887  C   LYS  2265      29.007  16.147  90.729  1.00                 C  
ATOM    888  O   LYS  2265      29.844  17.043  90.907  1.00                 O  
ATOM    889  CB  LYS  2265      27.123  16.372  92.357  1.00                 C  
ATOM    890  CD  LYS  2265      25.427  16.838  94.147  1.00                 C  
ATOM    891  CE  LYS  2265      24.071  17.449  94.463  1.00                 C  
ATOM    892  CG  LYS  2265      25.757  16.962  92.669  1.00                 C  
ATOM    893  NZ  LYS  2265      23.717  17.301  95.902  1.00                 N  
ATOM    894  N   ASN  2266      29.352  14.909  90.368  1.00                 N  
ATOM    895  CA  ASN  2266      30.744  14.551  90.123  1.00                 C  
ATOM    896  C   ASN  2266      31.300  15.155  88.836  1.00                 C  
ATOM    897  O   ASN  2266      32.521  15.294  88.720  1.00                 O  
ATOM    898  CB  ASN  2266      30.908  13.030  90.087  1.00                 C  
ATOM    899  CG  ASN  2266      30.776  12.397  91.458  1.00                 C  
ATOM    900  OD1 ASN  2266      31.698  12.456  92.271  1.00                 O  
ATOM    901  ND2 ASN  2266      29.625  11.789  91.719  1.00                 N  
ATOM    902  N   ALA  2267      30.460  15.503  87.861  1.00                 N  
ATOM    903  CA  ALA  2267      30.973  16.244  86.707  1.00                 C  
ATOM    904  C   ALA  2267      31.040  17.737  87.007  1.00                 C  
ATOM    905  O   ALA  2267      32.113  18.344  86.928  1.00                 O  
ATOM    906  CB  ALA  2267      30.104  15.990  85.485  1.00                 C  
ATOM    907  N   LEU  2268      29.896  18.333  87.365  1.00                 N  
ATOM    908  CA  LEU  2268      29.809  19.778  87.524  1.00                 C  
ATOM    909  C   LEU  2268      30.700  20.292  88.653  1.00                 C  
ATOM    910  O   LEU  2268      31.028  21.486  88.678  1.00                 O  
ATOM    911  CB  LEU  2268      28.362  20.202  87.784  1.00                 C  
ATOM    912  CG  LEU  2268      27.383  20.021  86.623  1.00                 C  
ATOM    913  CD1 LEU  2268      25.962  20.334  87.064  1.00                 C  
ATOM    914  CD2 LEU  2268      27.777  20.900  85.446  1.00                 C  
ATOM    915  N   GLY  2269      31.121  19.418  89.567  1.00                 N  
ATOM    916  CA  GLY  2269      32.029  19.816  90.622  1.00                 C  
ATOM    917  C   GLY  2269      31.385  20.548  91.772  1.00                 C  
ATOM    918  O   GLY  2269      32.088  21.195  92.553  1.00                 O  
ATOM    919  N   GLN  2270      30.063  20.472  91.899  1.00                 N  
ATOM    920  CA  GLN  2270      29.384  21.107  93.019  1.00                 C  
ATOM    921  C   GLN  2270      29.767  20.410  94.313  1.00                 C  
ATOM    922  O   GLN  2270      29.776  19.177  94.382  1.00                 O  
ATOM    923  CB  GLN  2270      27.868  21.077  92.813  1.00                 C  
ATOM    924  CD  GLN  2270      25.593  21.848  93.594  1.00                 C  
ATOM    925  CG  GLN  2270      27.083  21.830  93.875  1.00                 C  
ATOM    926  OE1 GLN  2270      25.105  21.115  92.734  1.00                 O  
ATOM    927  NE2 GLN  2270      24.866  22.689  94.321  1.00                 N  
ATOM    928  N   LYS  2271      30.118  21.205  95.324  1.00                 N  
ATOM    929  CA  LYS  2271      30.530  20.701  96.636  1.00                 C  
ATOM    930  C   LYS  2271      29.987  21.669  97.681  1.00                 C  
ATOM    931  O   LYS  2271      30.723  22.486  98.244  1.00                 O  
ATOM    932  CB  LYS  2271      32.053  20.571  96.706  1.00                 C  
ATOM    933  CD  LYS  2271      32.182  18.117  96.195  1.00                 C  
ATOM    934  CE  LYS  2271      32.782  17.053  95.291  1.00                 C  
ATOM    935  CG  LYS  2271      32.628  19.509  95.782  1.00                 C  
ATOM    936  NZ  LYS  2271      32.256  17.144  93.901  1.00                 N  
ATOM    937  N   ILE  2272      28.685  21.605  97.964  1.00                 N  
ATOM    938  CA  ILE  2272      28.054  22.673  98.765  1.00                 C  
ATOM    939  C   ILE  2272      28.611  22.830 100.167  1.00                 C  
ATOM    940  O   ILE  2272      28.880  23.956 100.597  1.00                 O  
ATOM    941  CB  ILE  2272      26.533  22.465  98.884  1.00                 C  
ATOM    942  CD1 ILE  2272      24.422  22.190  97.482  1.00                 C  
ATOM    943  CG1 ILE  2272      25.859  22.660  97.524  1.00                 C  
ATOM    944  CG2 ILE  2272      25.950  23.389  99.943  1.00                 C  
ATOM    945  N   TYR  2273      28.769  21.753 100.913  1.00                 N  
ATOM    946  CA  TYR  2273      29.154  21.912 102.310  1.00                 C  
ATOM    947  C   TYR  2273      30.596  22.406 102.396  1.00                 C  
ATOM    948  O   TYR  2273      31.536  21.617 102.297  1.00                 O  
ATOM    949  CB  TYR  2273      28.986  20.592 103.066  1.00                 C  
ATOM    950  CG  TYR  2273      27.547  20.160 103.231  1.00                 C  
ATOM    951  OH  TYR  2273      23.590  18.961 103.674  1.00                 O  
ATOM    952  CZ  TYR  2273      24.899  19.359 103.529  1.00                 C  
ATOM    953  CD1 TYR  2273      26.979  19.232 102.368  1.00                 C  
ATOM    954  CE1 TYR  2273      25.664  18.831 102.512  1.00                 C  
ATOM    955  CD2 TYR  2273      26.761  20.681 104.251  1.00                 C  
ATOM    956  CE2 TYR  2273      25.444  20.292 104.410  1.00                 C  
ATOM    957  N   TYR  2274      30.784  23.715 102.600  1.00                 N  
ATOM    958  CA  TYR  2274      32.119  24.306 102.607  1.00                 C  
ATOM    959  C   TYR  2274      32.708  24.279 104.017  1.00                 C  
ATOM    960  O   TYR  2274      32.070  24.737 104.968  1.00                 O  
ATOM    961  CB  TYR  2274      32.073  25.740 102.075  1.00                 C  
ATOM    962  CG  TYR  2274      31.740  25.836 100.603  1.00                 C  
ATOM    963  OH  TYR  2274      30.809  26.109  96.560  1.00                 O  
ATOM    964  CZ  TYR  2274      31.118  26.018  97.897  1.00                 C  
ATOM    965  CD1 TYR  2274      30.514  26.335 100.183  1.00                 C  
ATOM    966  CE1 TYR  2274      30.200  26.427  98.840  1.00                 C  
ATOM    967  CD2 TYR  2274      32.653  25.429  99.639  1.00                 C  
ATOM    968  CE2 TYR  2274      32.357  25.513  98.292  1.00                 C  
ATOM    969  N   CYS  2275      33.906  23.707 104.142  1.00                 N  
ATOM    970  CA  CYS  2275      34.684  23.739 105.379  1.00                 C  
ATOM    971  C   CYS  2275      34.928  25.158 105.886  1.00                 C  
ATOM    972  O   CYS  2275      35.439  26.019 105.160  1.00                 O  
ATOM    973  CB  CYS  2275      36.029  23.036 105.184  1.00                 C  
ATOM    974  SG  CYS  2275      37.067  22.987 106.664  1.00                 S  
ATOM    975  N   LYS  2276      34.635  25.376 107.169  1.00                 N  
ATOM    976  CA  LYS  2276      34.832  26.705 107.736  1.00                 C  
ATOM    977  C   LYS  2276      36.293  27.146 107.624  1.00                 C  
ATOM    978  O   LYS  2276      36.571  28.305 107.270  1.00                 O  
ATOM    979  CB  LYS  2276      34.388  26.734 109.200  1.00                 C  
ATOM    980  CD  LYS  2276      32.515  26.654 110.868  1.00                 C  
ATOM    981  CE  LYS  2276      31.011  26.545 111.063  1.00                 C  
ATOM    982  CG  LYS  2276      32.883  26.639 109.394  1.00                 C  
ATOM    983  NZ  LYS  2276      30.638  26.515 112.504  1.00                 N  
ATOM    984  N   MET  2277      37.241  26.223 107.852  1.00                 N  
ATOM    985  CA  MET  2277      38.649  26.612 107.944  1.00                 C  
ATOM    986  C   MET  2277      39.338  26.705 106.580  1.00                 C  
ATOM    987  O   MET  2277      39.772  27.791 106.178  1.00                 O  
ATOM    988  CB  MET  2277      39.421  25.627 108.825  1.00                 C  
ATOM    989  SD  MET  2277      39.354  27.291 111.040  1.00                 S  
ATOM    990  CE  MET  2277      41.144  27.338 110.999  1.00                 C  
ATOM    991  CG  MET  2277      39.039  25.679 110.295  1.00                 C  
ATOM    992  N   CYS  2278      39.486  25.583 105.852  1.00                 N  
ATOM    993  CA  CYS  2278      40.222  25.704 104.596  1.00                 C  
ATOM    994  C   CYS  2278      39.336  26.164 103.451  1.00                 C  
ATOM    995  O   CYS  2278      39.839  26.396 102.347  1.00                 O  
ATOM    996  CB  CYS  2278      40.878  24.371 104.229  1.00                 C  
ATOM    997  SG  CYS  2278      42.156  23.824 105.385  1.00                 S  
ATOM    998  N   PRO  2279      38.045  26.367 103.708  1.00                 N  
ATOM    999  CA  PRO  2279      37.135  26.775 102.658  1.00                 C  
ATOM   1000  C   PRO  2279      36.906  25.745 101.579  1.00                 C  
ATOM   1001  O   PRO  2279      36.299  26.071 100.558  1.00                 O  
ATOM   1002  CB  PRO  2279      37.796  28.018 102.058  1.00                 C  
ATOM   1003  CD  PRO  2279      39.352  27.123 103.641  1.00                 C  
ATOM   1004  CG  PRO  2279      39.253  27.828 102.318  1.00                 C  
ATOM   1005  N   PHE  2280      37.378  24.513 101.767  1.00                 N  
ATOM   1006  CA  PHE  2280      37.180  23.469 100.777  1.00                 C  
ATOM   1007  C   PHE  2280      35.739  22.982 100.828  1.00                 C  
ATOM   1008  O   PHE  2280      34.988  23.267 101.764  1.00                 O  
ATOM   1009  CB  PHE  2280      38.154  22.314 101.014  1.00                 C  
ATOM   1010  CG  PHE  2280      39.584  22.653 100.705  1.00                 C  
ATOM   1011  CZ  PHE  2280      42.229  23.284 100.125  1.00                 C  
ATOM   1012  CD1 PHE  2280      40.568  22.516 101.669  1.00                 C  
ATOM   1013  CE1 PHE  2280      41.884  22.829 101.384  1.00                 C  
ATOM   1014  CD2 PHE  2280      39.946  23.110  99.450  1.00                 C  
ATOM   1015  CE2 PHE  2280      41.262  23.423  99.165  1.00                 C  
ATOM   1016  N   LYS  2281      35.354  22.241  99.803  1.00                 N  
ATOM   1017  CA  LYS  2281      33.971  21.834  99.671  1.00                 C  
ATOM   1018  C   LYS  2281      33.763  20.339  99.585  1.00                 C  
ATOM   1019  O   LYS  2281      34.660  19.598  99.174  1.00                 O  
ATOM   1020  CB  LYS  2281      33.339  22.477  98.435  1.00                 C  
ATOM   1021  CD  LYS  2281      33.261  22.683  95.935  1.00                 C  
ATOM   1022  CE  LYS  2281      33.859  22.215  94.618  1.00                 C  
ATOM   1023  CG  LYS  2281      33.953  22.028  97.119  1.00                 C  
ATOM   1024  NZ  LYS  2281      33.226  22.889  93.450  1.00                 N  
ATOM   1025  N   SER  2282      32.572  19.877  99.951  1.00                 N  
ATOM   1026  CA  SER  2282      32.334  18.446  99.974  1.00                 C  
ATOM   1027  C   SER  2282      30.923  18.152  99.492  1.00                 C  
ATOM   1028  O   SER  2282      30.037  19.012  99.545  1.00                 O  
ATOM   1029  CB  SER  2282      32.555  17.889 101.382  1.00                 C  
ATOM   1030  OG  SER  2282      31.606  18.415 102.293  1.00                 O  
ATOM   1031  N   GLU  2283      30.741  16.929  98.994  1.00                 N  
ATOM   1032  CA  GLU  2283      29.508  16.511  98.342  1.00                 C  
ATOM   1033  C   GLU  2283      28.413  16.294  99.387  1.00                 C  
ATOM   1034  O   GLU  2283      27.263  16.016  99.040  1.00                 O  
ATOM   1035  CB  GLU  2283      29.738  15.237  97.527  1.00                 C  
ATOM   1036  CD  GLU  2283      31.516  13.881  98.701  1.00                 C  
ATOM   1037  CG  GLU  2283      30.043  14.008  98.369  1.00                 C  
ATOM   1038  OE1 GLU  2283      32.238  14.895  98.601  1.00                 O  
ATOM   1039  OE2 GLU  2283      31.950  12.766  99.062  1.00                 O  
ATOM   1040  N   ASN  2284      28.746  16.429 100.666  1.00                 N  
ATOM   1041  CA  ASN  2284      27.842  15.954 101.703  1.00                 C  
ATOM   1042  C   ASN  2284      28.338  16.422 103.057  1.00                 C  
ATOM   1043  O   ASN  2284      29.517  16.737 103.228  1.00                 O  
ATOM   1044  CB  ASN  2284      27.715  14.430 101.647  1.00                 C  
ATOM   1045  CG  ASN  2284      26.450  13.926 102.312  1.00                 C  
ATOM   1046  OD1 ASN  2284      26.430  13.669 103.516  1.00                 O  
ATOM   1047  ND2 ASN  2284      25.388  13.782 101.528  1.00                 N  
ATOM   1048  N   MET  2285      27.422  16.444 104.024  1.00                 N  
ATOM   1049  CA  MET  2285      27.782  16.891 105.367  1.00                 C  
ATOM   1050  C   MET  2285      28.708  15.893 106.052  1.00                 C  
ATOM   1051  O   MET  2285      29.657  16.279 106.746  1.00                 O  
ATOM   1052  CB  MET  2285      26.527  17.107 106.214  1.00                 C  
ATOM   1053  SD  MET  2285      25.283  18.047 108.505  1.00                 S  
ATOM   1054  CE  MET  2285      24.537  19.349 107.528  1.00                 C  
ATOM   1055  CG  MET  2285      26.794  17.741 107.569  1.00                 C  
ATOM   1056  N   ASN  2286      28.448  14.601 105.868  1.00                 N  
ATOM   1057  CA  ASN  2286      29.228  13.590 106.567  1.00                 C  
ATOM   1058  C   ASN  2286      30.636  13.505 106.010  1.00                 C  
ATOM   1059  O   ASN  2286      31.565  13.117 106.732  1.00                 O  
ATOM   1060  CB  ASN  2286      28.534  12.229 106.488  1.00                 C  
ATOM   1061  CG  ASN  2286      27.308  12.148 107.376  1.00                 C  
ATOM   1062  OD1 ASN  2286      27.174  12.906 108.337  1.00                 O  
ATOM   1063  ND2 ASN  2286      26.407  11.226 107.056  1.00                 N  
ATOM   1064  N   THR  2287      30.812  13.867 104.735  1.00                 N  
ATOM   1065  CA  THR  2287      32.157  13.976 104.173  1.00                 C  
ATOM   1066  C   THR  2287      32.939  15.120 104.815  1.00                 C  
ATOM   1067  O   THR  2287      34.107  14.961 105.183  1.00                 O  
ATOM   1068  CB  THR  2287      32.116  14.184 102.648  1.00                 C  
ATOM   1069  OG1 THR  2287      31.486  13.057 102.026  1.00                 O  
ATOM   1070  CG2 THR  2287      33.525  14.321 102.091  1.00                 C  
ATOM   1071  N   PHE  2288      32.316  16.286 104.932  1.00                 N  
ATOM   1072  CA  PHE  2288      32.921  17.380 105.672  1.00                 C  
ATOM   1073  C   PHE  2288      33.284  16.952 107.087  1.00                 C  
ATOM   1074  O   PHE  2288      34.390  17.249 107.580  1.00                 O  
ATOM   1075  CB  PHE  2288      31.978  18.584 105.714  1.00                 C  
ATOM   1076  CG  PHE  2288      32.525  19.755 106.480  1.00                 C  
ATOM   1077  CZ  PHE  2288      33.530  21.922 107.901  1.00                 C  
ATOM   1078  CD1 PHE  2288      33.753  20.303 106.153  1.00                 C  
ATOM   1079  CE1 PHE  2288      34.256  21.380 106.858  1.00                 C  
ATOM   1080  CD2 PHE  2288      31.811  20.309 107.527  1.00                 C  
ATOM   1081  CE2 PHE  2288      32.313  21.387 108.232  1.00                 C  
ATOM   1082  N   SER  2289      32.372  16.239 107.753  1.00                 N  
ATOM   1083  CA  SER  2289      32.708  15.683 109.052  1.00                 C  
ATOM   1084  C   SER  2289      34.003  14.879 108.970  1.00                 C  
ATOM   1085  O   SER  2289      34.902  15.035 109.810  1.00                 O  
ATOM   1086  CB  SER  2289      31.567  14.806 109.571  1.00                 C  
ATOM   1087  OG  SER  2289      30.409  15.579 109.835  1.00                 O  
ATOM   1088  N   PHE  2290      34.124  14.041 107.932  1.00                 N  
ATOM   1089  CA  PHE  2290      35.324  13.227 107.763  1.00                 C  
ATOM   1090  C   PHE  2290      36.564  14.104 107.644  1.00                 C  
ATOM   1091  O   PHE  2290      37.572  13.882 108.327  1.00                 O  
ATOM   1092  CB  PHE  2290      35.193  12.328 106.532  1.00                 C  
ATOM   1093  CG  PHE  2290      36.413  11.498 106.255  1.00                 C  
ATOM   1094  CZ  PHE  2290      38.674   9.965 105.737  1.00                 C  
ATOM   1095  CD1 PHE  2290      36.658  10.340 106.973  1.00                 C  
ATOM   1096  CE1 PHE  2290      37.781   9.576 106.718  1.00                 C  
ATOM   1097  CD2 PHE  2290      37.317  11.874 105.276  1.00                 C  
ATOM   1098  CE2 PHE  2290      38.439  11.110 105.022  1.00                 C  
ATOM   1099  N   HIS  2291      36.493  15.126 106.788  1.00                 N  
ATOM   1100  CA  HIS  2291      37.624  16.005 106.535  1.00                 C  
ATOM   1101  C   HIS  2291      38.047  16.772 107.777  1.00                 C  
ATOM   1102  O   HIS  2291      39.199  17.198 107.847  1.00                 O  
ATOM   1103  CB  HIS  2291      37.295  16.993 105.414  1.00                 C  
ATOM   1104  CG  HIS  2291      37.192  16.359 104.061  1.00                 C  
ATOM   1105  ND1 HIS  2291      38.285  15.853 103.392  1.00                 N  
ATOM   1106  CE1 HIS  2291      37.881  15.353 102.210  1.00                 C  
ATOM   1107  CD2 HIS  2291      36.115  16.088 103.121  1.00                 C  
ATOM   1108  NE2 HIS  2291      36.580  15.490 102.041  1.00                 N  
ATOM   1109  N   LYS  2292      37.164  16.934 108.767  1.00                 N  
ATOM   1110  CA  LYS  2292      37.568  17.635 109.988  1.00                 C  
ATOM   1111  C   LYS  2292      38.714  16.952 110.733  1.00                 C  
ATOM   1112  O   LYS  2292      39.293  17.561 111.643  1.00                 O  
ATOM   1113  CB  LYS  2292      36.380  17.780 110.941  1.00                 C  
ATOM   1114  CD  LYS  2292      34.108  18.752 111.380  1.00                 C  
ATOM   1115  CE  LYS  2292      34.437  19.289 112.763  1.00                 C  
ATOM   1116  CG  LYS  2292      35.328  18.774 110.474  1.00                 C  
ATOM   1117  NZ  LYS  2292      33.232  19.352 113.636  1.00                 N  
ATOM   1118  N   LYS  2293      39.061  15.716 110.365  1.00                 N  
ATOM   1119  CA  LYS  2293      40.229  15.071 110.955  1.00                 C  
ATOM   1120  C   LYS  2293      41.492  15.899 110.766  1.00                 C  
ATOM   1121  O   LYS  2293      42.408  15.834 111.594  1.00                 O  
ATOM   1122  CB  LYS  2293      40.433  13.679 110.355  1.00                 C  
ATOM   1123  CD  LYS  2293      40.954  12.275 108.341  1.00                 C  
ATOM   1124  CE  LYS  2293      41.386  12.282 106.883  1.00                 C  
ATOM   1125  CG  LYS  2293      40.831  13.687 108.888  1.00                 C  
ATOM   1126  NZ  LYS  2293      41.467  10.906 106.321  1.00                 N  
ATOM   1127  N   LEU  2294      41.555  16.684 109.693  1.00                 N  
ATOM   1128  CA  LEU  2294      42.772  17.413 109.355  1.00                 C  
ATOM   1129  C   LEU  2294      43.001  18.576 110.312  1.00                 C  
ATOM   1130  O   LEU  2294      44.134  18.847 110.721  1.00                 O  
ATOM   1131  CB  LEU  2294      42.708  17.924 107.914  1.00                 C  
ATOM   1132  CG  LEU  2294      42.752  16.861 106.815  1.00                 C  
ATOM   1133  CD1 LEU  2294      42.506  17.487 105.451  1.00                 C  
ATOM   1134  CD2 LEU  2294      44.085  16.129 106.828  1.00                 C  
ATOM   1135  N   HIS  2295      41.942  19.283 110.675  1.00                 N  
ATOM   1136  CA  HIS  2295      42.042  20.373 111.629  1.00                 C  
ATOM   1137  C   HIS  2295      41.992  19.891 113.065  1.00                 C  
ATOM   1138  O   HIS  2295      42.424  20.621 113.963  1.00                 O  
ATOM   1139  CB  HIS  2295      40.925  21.392 111.397  1.00                 C  
ATOM   1140  CG  HIS  2295      41.050  22.143 110.107  1.00                 C  
ATOM   1141  ND1 HIS  2295      42.110  22.979 109.833  1.00                 N  
ATOM   1142  CE1 HIS  2295      41.945  23.507 108.607  1.00                 C  
ATOM   1143  CD2 HIS  2295      40.259  22.255 108.890  1.00                 C  
ATOM   1144  NE2 HIS  2295      40.837  23.077 108.036  1.00                 N  
ATOM   1145  N   CYS  2296      41.456  18.700 113.309  1.00                 N  
ATOM   1146  CA  CYS  2296      41.205  18.292 114.680  1.00                 C  
ATOM   1147  C   CYS  2296      42.312  17.436 115.275  1.00                 C  
ATOM   1148  O   CYS  2296      42.572  17.545 116.478  1.00                 O  
ATOM   1149  CB  CYS  2296      39.886  17.524 114.777  1.00                 C  
ATOM   1150  SG  CYS  2296      38.420  18.501 114.368  1.00                 S  
ATOM   1151  N   ILE  2297      42.987  16.616 114.469  1.00                 N  
ATOM   1152  CA  ILE  2297      44.005  15.724 115.001  1.00                 C  
ATOM   1153  C   ILE  2297      43.519  14.791 116.091  1.00                 C  
ATOM   1154  O   ILE  2297      44.299  14.406 116.970  1.00                 O  
ATOM   1155  CB  ILE  2297      45.210  16.508 115.553  1.00                 C  
ATOM   1156  CD1 ILE  2297      46.326  16.596 113.263  1.00                 C  
ATOM   1157  CG1 ILE  2297      45.827  17.379 114.456  1.00                 C  
ATOM   1158  CG2 ILE  2297      46.230  15.558 116.163  1.00                 C  
ATOM   1159  N   GLN  2298      42.248  14.423 116.069  1.00                 N  
ATOM   1160  CA  GLN  2298      41.734  13.492 117.055  1.00                 C  
ATOM   1161  C   GLN  2298      41.965  12.060 116.590  1.00                 C  
ATOM   1162  O   GLN  2298      42.087  11.776 115.397  1.00                 O  
ATOM   1163  CB  GLN  2298      40.246  13.745 117.306  1.00                 C  
ATOM   1164  CD  GLN  2298      40.579  15.439 119.150  1.00                 C  
ATOM   1165  CG  GLN  2298      39.931  15.143 117.812  1.00                 C  
ATOM   1166  OE1 GLN  2298      40.379  14.711 120.122  1.00                 O  
ATOM   1167  NE2 GLN  2298      41.361  16.511 119.204  1.00                 N  
ATOM   1168  N   ALA  2299      42.029  11.154 117.558  1.00                 N  
ATOM   1169  CA  ALA  2299      42.254   9.733 117.294  1.00                 C  
ATOM   1170  C   ALA  2299      41.350   8.918 118.207  1.00                 C  
ATOM   1171  O   ALA  2299      41.774   8.411 119.248  1.00                 O  
ATOM   1172  CB  ALA  2299      43.719   9.380 117.504  1.00                 C  
ATOM   1173  N   LYS  2300      40.080   8.771 117.845  1.00                 N  
ATOM   1174  CA  LYS  2300      39.137   8.124 118.758  1.00                 C  
ATOM   1175  C   LYS  2300      39.318   6.630 118.822  1.00                 C  
ATOM   1176  O   LYS  2300      38.918   6.018 119.819  1.00                 O  
ATOM   1177  CB  LYS  2300      37.696   8.438 118.351  1.00                 C  
ATOM   1178  CD  LYS  2300      35.855  10.130 118.136  1.00                 C  
ATOM   1179  CE  LYS  2300      35.446  11.576 118.366  1.00                 C  
ATOM   1180  CG  LYS  2300      37.295   9.890 118.558  1.00                 C  
ATOM   1181  NZ  LYS  2300      34.044  11.832 117.935  1.00                 N  
ATOM   1182  N   TYR  2301      39.898   6.028 117.793  1.00                 N  
ATOM   1183  CA  TYR  2301      40.073   4.584 117.729  1.00                 C  
ATOM   1184  C   TYR  2301      41.406   4.190 118.356  1.00                 C  
ATOM   1185  O   TYR  2301      42.455   4.733 117.993  1.00                 O  
ATOM   1186  CB  TYR  2301      39.994   4.098 116.280  1.00                 C  
ATOM   1187  CG  TYR  2301      38.621   4.234 115.663  1.00                 C  
ATOM   1188  OH  TYR  2301      34.849   4.620 113.955  1.00                 O  
ATOM   1189  CZ  TYR  2301      36.096   4.491 114.521  1.00                 C  
ATOM   1190  CD1 TYR  2301      38.376   5.177 114.673  1.00                 C  
ATOM   1191  CE1 TYR  2301      37.124   5.309 114.103  1.00                 C  
ATOM   1192  CD2 TYR  2301      37.573   3.419 116.072  1.00                 C  
ATOM   1193  CE2 TYR  2301      36.315   3.536 115.513  1.00                 C  
ATOM   1194  N   SER  2302      41.358   3.244 119.298  1.00                 N  
ATOM   1195  CA  SER  2302      42.462   2.999 120.225  1.00                 C  
ATOM   1196  C   SER  2302      42.797   1.514 120.298  1.00                 C  
ATOM   1197  O   SER  2302      41.907   0.675 120.470  1.00                 O  
ATOM   1198  CB  SER  2302      42.119   3.530 121.618  1.00                 C  
ATOM   1199  OG  SER  2302      43.154   3.242 122.543  1.00                 O  
ATOM   1200  N   CYS  2303      44.086   1.200 120.197  1.00                 N  
ATOM   1201  CA  CYS  2303      44.537  -0.185 120.176  1.00                 C  
ATOM   1202  C   CYS  2303      44.425  -0.825 121.557  1.00                 C  
ATOM   1203  O   CYS  2303      44.949  -0.302 122.549  1.00                 O  
ATOM   1204  CB  CYS  2303      45.980  -0.271 119.675  1.00                 C  
ATOM   1205  SG  CYS  2303      46.638  -1.952 119.577  1.00                 S  
ATOM   1206  N   SER  2304      43.770  -1.988 121.612  1.00                 N  
ATOM   1207  CA  SER  2304      43.628  -2.731 122.862  1.00                 C  
ATOM   1208  C   SER  2304      44.947  -3.264 123.413  1.00                 C  
ATOM   1209  O   SER  2304      44.941  -3.824 124.510  1.00                 O  
ATOM   1210  CB  SER  2304      42.664  -3.905 122.681  1.00                 C  
ATOM   1211  OG  SER  2304      43.204  -4.878 121.805  1.00                 O  
ATOM   1212  N   GLU  2305      46.055  -3.143 122.683  1.00                 N  
ATOM   1213  CA  GLU  2305      47.340  -3.708 123.087  1.00                 C  
ATOM   1214  C   GLU  2305      48.335  -2.662 123.555  1.00                 C  
ATOM   1215  O   GLU  2305      49.098  -2.914 124.490  1.00                 O  
ATOM   1216  CB  GLU  2305      47.961  -4.503 121.937  1.00                 C  
ATOM   1217  CD  GLU  2305      47.085  -6.778 122.596  1.00                 C  
ATOM   1218  CG  GLU  2305      47.152  -5.718 121.514  1.00                 C  
ATOM   1219  OE1 GLU  2305      48.144  -7.111 123.168  1.00                 O  
ATOM   1220  OE2 GLU  2305      45.973  -7.276 122.871  1.00                 O  
ATOM   1221  N   CYS  2306      48.346  -1.497 122.907  1.00                 N  
ATOM   1222  CA  CYS  2306      49.273  -0.425 123.221  1.00                 C  
ATOM   1223  C   CYS  2306      48.593   0.928 123.385  1.00                 C  
ATOM   1224  O   CYS  2306      49.280   1.914 123.682  1.00                 O  
ATOM   1225  CB  CYS  2306      50.348  -0.312 122.138  1.00                 C  
ATOM   1226  SG  CYS  2306      51.389  -1.780 121.963  1.00                 S  
ATOM   1227  N   SER  2307      47.274   1.010 123.191  1.00                 N  
ATOM   1228  CA  SER  2307      46.572   2.278 123.259  1.00                 C  
ATOM   1229  C   SER  2307      46.961   3.288 122.206  1.00                 C  
ATOM   1230  O   SER  2307      46.701   4.481 122.385  1.00                 O  
ATOM   1231  CB  SER  2307      46.774   2.929 124.629  1.00                 C  
ATOM   1232  OG  SER  2307      46.269   2.105 125.665  1.00                 O  
ATOM   1233  N   TYR  2308      47.591   2.853 121.118  1.00                 N  
ATOM   1234  CA  TYR  2308      47.887   3.764 120.024  1.00                 C  
ATOM   1235  C   TYR  2308      46.589   4.306 119.429  1.00                 C  
ATOM   1236  O   TYR  2308      45.553   3.630 119.420  1.00                 O  
ATOM   1237  CB  TYR  2308      48.720   3.060 118.951  1.00                 C  
ATOM   1238  CG  TYR  2308      50.144   2.772 119.372  1.00                 C  
ATOM   1239  OH  TYR  2308      54.058   1.967 120.521  1.00                 O  
ATOM   1240  CZ  TYR  2308      52.763   2.235 120.141  1.00                 C  
ATOM   1241  CD1 TYR  2308      50.777   1.599 118.982  1.00                 C  
ATOM   1242  CE1 TYR  2308      52.078   1.328 119.362  1.00                 C  
ATOM   1243  CD2 TYR  2308      50.849   3.675 120.158  1.00                 C  
ATOM   1244  CE2 TYR  2308      52.151   3.420 120.547  1.00                 C  
ATOM   1245  N   SER  2309      46.646   5.543 118.942  1.00                 N  
ATOM   1246  CA  SER  2309      45.467   6.242 118.444  1.00                 C  
ATOM   1247  C   SER  2309      45.367   6.224 116.929  1.00                 C  
ATOM   1248  O   SER  2309      46.377   6.241 116.225  1.00                 O  
ATOM   1249  CB  SER  2309      45.459   7.693 118.930  1.00                 C  
ATOM   1250  OG  SER  2309      45.336   7.758 120.340  1.00                 O  
ATOM   1251  N   ILE  2310      44.134   6.185 116.433  1.00                 N  
ATOM   1252  CA  ILE  2310      43.891   6.187 114.999  1.00                 C  
ATOM   1253  C   ILE  2310      42.665   7.019 114.685  1.00                 C  
ATOM   1254  O   ILE  2310      41.755   7.154 115.508  1.00                 O  
ATOM   1255  CB  ILE  2310      43.727   4.757 114.452  1.00                 C  
ATOM   1256  CD1 ILE  2310      46.223   4.422 114.056  1.00                 C  
ATOM   1257  CG1 ILE  2310      44.975   3.925 114.752  1.00                 C  
ATOM   1258  CG2 ILE  2310      43.411   4.788 112.965  1.00                 C  
ATOM   1259  N   ASN  2311      42.665   7.597 113.486  1.00                 N  
ATOM   1260  CA  ASN  2311      41.547   8.430 113.060  1.00                 C  
ATOM   1261  C   ASN  2311      40.379   7.611 112.520  1.00                 C  
ATOM   1262  O   ASN  2311      39.231   8.077 112.562  1.00                 O  
ATOM   1263  CB  ASN  2311      42.003   9.441 112.006  1.00                 C  
ATOM   1264  CG  ASN  2311      40.937  10.470 111.686  1.00                 C  
ATOM   1265  OD1 ASN  2311      40.483  11.202 112.565  1.00                 O  
ATOM   1266  ND2 ASN  2311      40.533  10.529 110.422  1.00                 N  
ATOM   1267  N   ASN  2312      40.645   6.407 112.001  1.00                 N  
ATOM   1268  CA  ASN  2312      39.626   5.553 111.411  1.00                 C  
ATOM   1269  C   ASN  2312      39.729   4.137 111.942  1.00                 C  
ATOM   1270  O   ASN  2312      40.831   3.585 112.058  1.00                 O  
ATOM   1271  CB  ASN  2312      39.733   5.567 109.885  1.00                 C  
ATOM   1272  CG  ASN  2312      39.443   6.932 109.293  1.00                 C  
ATOM   1273  OD1 ASN  2312      38.285   7.304 109.105  1.00                 O  
ATOM   1274  ND2 ASN  2312      40.498   7.683 108.997  1.00                 N  
ATOM   1275  N   ILE  2313      38.557   3.544 112.217  1.00                 N  
ATOM   1276  CA  ILE  2313      38.516   2.164 112.655  1.00                 C  
ATOM   1277  C   ILE  2313      39.134   1.223 111.649  1.00                 C  
ATOM   1278  O   ILE  2313      39.630   0.149 112.014  1.00                 O  
ATOM   1279  CB  ILE  2313      37.075   1.709 112.953  1.00                 C  
ATOM   1280  CD1 ILE  2313      37.724   0.452 115.074  1.00                 C  
ATOM   1281  CG1 ILE  2313      37.082   0.377 113.706  1.00                 C  
ATOM   1282  CG2 ILE  2313      36.265   1.630 111.668  1.00                 C  
ATOM   1283  N   ILE  2314      39.111   1.615 110.376  1.00                 N  
ATOM   1284  CA  ILE  2314      39.863   0.923 109.334  1.00                 C  
ATOM   1285  C   ILE  2314      41.327   0.754 109.725  1.00                 C  
ATOM   1286  O   ILE  2314      41.897  -0.348 109.638  1.00                 O  
ATOM   1287  CB  ILE  2314      39.768   1.660 107.985  1.00                 C  
ATOM   1288  CD1 ILE  2314      38.085   2.515 106.272  1.00                 C  
ATOM   1289  CG1 ILE  2314      38.342   1.582 107.435  1.00                 C  
ATOM   1290  CG2 ILE  2314      40.786   1.105 107.002  1.00                 C  
ATOM   1291  N   SER  2315      41.947   1.852 110.175  1.00                 N  
ATOM   1292  CA  SER  2315      43.380   1.845 110.450  1.00                 C  
ATOM   1293  C   SER  2315      43.689   1.093 111.725  1.00                 C  
ATOM   1294  O   SER  2315      44.685   0.364 111.789  1.00                 O  
ATOM   1295  CB  SER  2315      43.915   3.275 110.543  1.00                 C  
ATOM   1296  OG  SER  2315      43.827   3.935 109.292  1.00                 O  
ATOM   1297  N   LEU  2316      42.851   1.254 112.750  1.00                 N  
ATOM   1298  CA  LEU  2316      43.035   0.463 113.954  1.00                 C  
ATOM   1299  C   LEU  2316      42.921  -1.016 113.642  1.00                 C  
ATOM   1300  O   LEU  2316      43.628  -1.846 114.229  1.00                 O  
ATOM   1301  CB  LEU  2316      42.012   0.863 115.019  1.00                 C  
ATOM   1302  CG  LEU  2316      42.098   0.120 116.354  1.00                 C  
ATOM   1303  CD1 LEU  2316      43.452   0.346 117.009  1.00                 C  
ATOM   1304  CD2 LEU  2316      40.980   0.559 117.287  1.00                 C  
ATOM   1305  N   LYS  2317      42.043  -1.363 112.704  1.00                 N  
ATOM   1306  CA  LYS  2317      41.948  -2.753 112.280  1.00                 C  
ATOM   1307  C   LYS  2317      43.269  -3.233 111.689  1.00                 C  
ATOM   1308  O   LYS  2317      43.832  -4.246 112.123  1.00                 O  
ATOM   1309  CB  LYS  2317      40.820  -2.927 111.261  1.00                 C  
ATOM   1310  CD  LYS  2317      39.471  -4.463 109.805  1.00                 C  
ATOM   1311  CE  LYS  2317      39.310  -5.885 109.292  1.00                 C  
ATOM   1312  CG  LYS  2317      40.637  -4.355 110.775  1.00                 C  
ATOM   1313  NZ  LYS  2317      38.171  -6.006 108.341  1.00                 N  
ATOM   1314  N   GLU  2318      43.788  -2.507 110.700  1.00                 N  
ATOM   1315  CA  GLU  2318      45.039  -2.935 110.087  1.00                 C  
ATOM   1316  C   GLU  2318      46.174  -3.019 111.117  1.00                 C  
ATOM   1317  O   GLU  2318      46.956  -3.982 111.112  1.00                 O  
ATOM   1318  CB  GLU  2318      45.435  -1.983 108.956  1.00                 C  
ATOM   1319  CD  GLU  2318      47.953  -2.101 108.796  1.00                 C  
ATOM   1320  CG  GLU  2318      46.630  -2.450 108.142  1.00                 C  
ATOM   1321  OE1 GLU  2318      48.105  -0.948 109.250  1.00                 O  
ATOM   1322  OE2 GLU  2318      48.837  -2.981 108.855  1.00                 O  
ATOM   1323  N   HIS  2319      46.268  -2.034 112.022  1.00                 N  
ATOM   1324  CA  HIS  2319      47.259  -2.087 113.095  1.00                 C  
ATOM   1325  C   HIS  2319      47.117  -3.361 113.921  1.00                 C  
ATOM   1326  O   HIS  2319      48.112  -4.049 114.189  1.00                 O  
ATOM   1327  CB  HIS  2319      47.133  -0.861 114.002  1.00                 C  
ATOM   1328  CG  HIS  2319      48.119  -0.839 115.128  1.00                 C  
ATOM   1329  ND1 HIS  2319      49.457  -0.569 114.942  1.00                 N  
ATOM   1330  CE1 HIS  2319      50.084  -0.621 116.130  1.00                 C  
ATOM   1331  CD2 HIS  2319      48.056  -1.052 116.567  1.00                 C  
ATOM   1332  NE2 HIS  2319      49.250  -0.910 117.110  1.00                 N  
ATOM   1333  N   ILE  2320      45.896  -3.669 114.380  1.00                 N  
ATOM   1334  CA  ILE  2320      45.722  -4.858 115.211  1.00                 C  
ATOM   1335  C   ILE  2320      46.116  -6.115 114.442  1.00                 C  
ATOM   1336  O   ILE  2320      46.697  -7.055 115.007  1.00                 O  
ATOM   1337  CB  ILE  2320      44.275  -4.983 115.722  1.00                 C  
ATOM   1338  CD1 ILE  2320      42.495  -3.741 117.059  1.00                 C  
ATOM   1339  CG1 ILE  2320      43.964  -3.867 116.722  1.00                 C  
ATOM   1340  CG2 ILE  2320      44.037  -6.361 116.319  1.00                 C  
ATOM   1341  N   LYS  2321      45.846  -6.125 113.137  1.00                 N  
ATOM   1342  CA  LYS  2321      46.340  -7.207 112.298  1.00                 C  
ATOM   1343  C   LYS  2321      47.858  -7.260 112.320  1.00                 C  
ATOM   1344  O   LYS  2321      48.448  -8.345 112.335  1.00                 O  
ATOM   1345  CB  LYS  2321      45.838  -7.044 110.862  1.00                 C  
ATOM   1346  CD  LYS  2321      43.917  -7.104 109.248  1.00                 C  
ATOM   1347  CE  LYS  2321      42.426  -7.348 109.080  1.00                 C  
ATOM   1348  CG  LYS  2321      44.350  -7.302 110.691  1.00                 C  
ATOM   1349  NZ  LYS  2321      41.979  -7.115 107.679  1.00                 N  
ATOM   1350  N   LEU  2322      48.510  -6.097 112.330  1.00                 N  
ATOM   1351  CA  LEU  2322      49.964  -6.067 112.450  1.00                 C  
ATOM   1352  C   LEU  2322      50.416  -6.685 113.777  1.00                 C  
ATOM   1353  O   LEU  2322      51.249  -7.599 113.793  1.00                 O  
ATOM   1354  CB  LEU  2322      50.482  -4.632 112.332  1.00                 C  
ATOM   1355  CG  LEU  2322      51.992  -4.442 112.485  1.00                 C  
ATOM   1356  CD1 LEU  2322      52.742  -5.197 111.398  1.00                 C  
ATOM   1357  CD2 LEU  2322      52.354  -2.965 112.449  1.00                 C  
ATOM   1358  N   HIS  2323      49.854  -6.214 114.901  1.00                 N  
ATOM   1359  CA  HIS  2323      50.147  -6.806 116.208  1.00                 C  
ATOM   1360  C   HIS  2323      50.106  -8.321 116.141  1.00                 C  
ATOM   1361  O   HIS  2323      51.036  -9.001 116.580  1.00                 O  
ATOM   1362  CB  HIS  2323      49.158  -6.299 117.260  1.00                 C  
ATOM   1363  CG  HIS  2323      49.394  -6.856 118.629  1.00                 C  
ATOM   1364  ND1 HIS  2323      50.449  -6.459 119.422  1.00                 N  
ATOM   1365  CE1 HIS  2323      50.398  -7.130 120.587  1.00                 C  
ATOM   1366  CD2 HIS  2323      48.733  -7.835 119.480  1.00                 C  
ATOM   1367  NE2 HIS  2323      49.371  -7.957 120.628  1.00                 N  
ATOM   1368  N   LYS  2324      49.035  -8.866 115.580  1.00                 N  
ATOM   1369  CA  LYS  2324      48.847 -10.307 115.584  1.00                 C  
ATOM   1370  C   LYS  2324      49.557 -11.012 114.435  1.00                 C  
ATOM   1371  O   LYS  2324      49.517 -12.247 114.375  1.00                 O  
ATOM   1372  CB  LYS  2324      47.358 -10.653 115.532  1.00                 C  
ATOM   1373  CD  LYS  2324      45.113 -10.618 116.654  1.00                 C  
ATOM   1374  CE  LYS  2324      44.335 -10.201 117.892  1.00                 C  
ATOM   1375  CG  LYS  2324      46.581 -10.241 116.771  1.00                 C  
ATOM   1376  NZ  LYS  2324      42.888 -10.535 117.777  1.00                 N  
ATOM   1377  N   LYS  2325      50.203 -10.272 113.533  1.00                 N  
ATOM   1378  CA  LYS  2325      50.874 -10.892 112.405  1.00                 C  
ATOM   1379  C   LYS  2325      49.951 -11.467 111.356  1.00                 C  
ATOM   1380  O   LYS  2325      50.376 -12.318 110.561  1.00                 O  
ATOM   1381  CB  LYS  2325      51.803 -12.010 112.883  1.00                 C  
ATOM   1382  CD  LYS  2325      53.803 -12.694 114.236  1.00                 C  
ATOM   1383  CE  LYS  2325      54.830 -12.253 115.267  1.00                 C  
ATOM   1384  CG  LYS  2325      52.871 -11.552 113.863  1.00                 C  
ATOM   1385  NZ  LYS  2325      55.697 -13.382 115.704  1.00                 N  
ATOM   1386  N   GLU  2326      48.692 -11.020 111.336  1.00                 N  
ATOM   1387  CA  GLU  2326      47.666 -11.463 110.391  1.00                 C  
ATOM   1388  C   GLU  2326      47.787 -10.644 109.110  1.00                 C  
ATOM   1389  O   GLU  2326      47.298  -9.517 109.032  1.00                 O  
ATOM   1390  CB  GLU  2326      46.273 -11.324 111.009  1.00                 C  
ATOM   1391  CD  GLU  2326      44.640 -12.072 112.784  1.00                 C  
ATOM   1392  CG  GLU  2326      46.032 -12.230 112.206  1.00                 C  
ATOM   1393  OE1 GLU  2326      43.922 -11.142 112.360  1.00                 O  
ATOM   1394  OE2 GLU  2326      44.266 -12.878 113.662  1.00                 O  
ATOM   1395  N   ARG  2327      48.448 -11.204 108.100  1.00                 N  
ATOM   1396  CA  ARG  2327      48.568 -10.531 106.814  1.00                 C  
ATOM   1397  C   ARG  2327      47.760 -11.283 105.758  1.00                 C  
ATOM   1398  O   ARG  2327      48.314 -12.108 105.022  1.00                 O  
ATOM   1399  CB  ARG  2327      50.037 -10.425 106.400  1.00                 C  
ATOM   1400  CD  ARG  2327      52.315  -9.464 106.828  1.00                 C  
ATOM   1401  NE  ARG  2327      53.142  -8.640 107.708  1.00                 N  
ATOM   1402  CG  ARG  2327      50.885  -9.574 107.330  1.00                 C  
ATOM   1403  CZ  ARG  2327      54.418  -8.348 107.476  1.00                 C  
ATOM   1404  NH1 ARG  2327      55.090  -7.591 108.331  1.00                 N  
ATOM   1405  NH2 ARG  2327      55.017  -8.813 106.388  1.00                 N  
ATOM   1406  N   LYS  2340      46.457 -11.017 105.640  1.00                 N  
ATOM   1407  CA  LYS  2340      45.600 -11.841 104.784  1.00                 C  
ATOM   1408  C   LYS  2340      45.564 -11.442 103.314  1.00                 C  
ATOM   1409  O   LYS  2340      44.793 -12.038 102.554  1.00                 O  
ATOM   1410  CB  LYS  2340      44.160 -11.835 105.302  1.00                 C  
ATOM   1411  CD  LYS  2340      42.536 -12.455 107.113  1.00                 C  
ATOM   1412  CE  LYS  2340      42.362 -13.119 108.469  1.00                 C  
ATOM   1413  CG  LYS  2340      43.988 -12.492 106.662  1.00                 C  
ATOM   1414  NZ  LYS  2340      40.951 -13.059 108.940  1.00                 N  
ATOM   1415  N   HIS  2341      46.344 -10.475 102.873  1.00                 N  
ATOM   1416  CA  HIS  2341      46.372 -10.097 101.464  1.00                 C  
ATOM   1417  C   HIS  2341      47.700 -10.579 100.886  1.00                 C  
ATOM   1418  O   HIS  2341      48.740  -9.945 101.097  1.00                 O  
ATOM   1419  CB  HIS  2341      46.195  -8.585 101.311  1.00                 C  
ATOM   1420  CG  HIS  2341      44.879  -8.077 101.812  1.00                 C  
ATOM   1421  ND1 HIS  2341      43.699  -8.267 101.127  1.00                 N  
ATOM   1422  CE1 HIS  2341      42.694  -7.702 101.820  1.00                 C  
ATOM   1423  CD2 HIS  2341      44.429  -7.335 102.981  1.00                 C  
ATOM   1424  NE2 HIS  2341      43.125  -7.141 102.933  1.00                 N  
ATOM   1425  N   LYS  2342      47.679 -11.698 100.162  1.00                 N  
ATOM   1426  CA  LYS  2342      48.899 -12.232  99.564  1.00                 C  
ATOM   1427  C   LYS  2342      48.990 -11.834  98.096  1.00                 C  
ATOM   1428  O   LYS  2342      47.990 -11.821  97.377  1.00                 O  
ATOM   1429  CB  LYS  2342      48.945 -13.754  99.709  1.00                 C  
ATOM   1430  CD  LYS  2342      49.107 -15.755 101.215  1.00                 C  
ATOM   1431  CE  LYS  2342      49.159 -16.241 102.655  1.00                 C  
ATOM   1432  CG  LYS  2342      49.033 -14.239 101.147  1.00                 C  
ATOM   1433  NZ  LYS  2342      49.173 -17.728 102.739  1.00                 N  
ATOM   1434  N   CYS  2343      50.192 -11.482  97.667  1.00                 N  
ATOM   1435  CA  CYS  2343      50.454 -11.205  96.263  1.00                 C  
ATOM   1436  C   CYS  2343      50.516 -12.530  95.514  1.00                 C  
ATOM   1437  O   CYS  2343      51.391 -13.363  95.789  1.00                 O  
ATOM   1438  CB  CYS  2343      51.752 -10.411  96.107  1.00                 C  
ATOM   1439  SG  CYS  2343      52.170  -9.991  94.399  1.00                 S  
ATOM   1440  N   PRO  2344      49.579 -12.726  94.578  1.00                 N  
ATOM   1441  CA  PRO  2344      49.492 -13.991  93.855  1.00                 C  
ATOM   1442  C   PRO  2344      50.822 -14.370  93.235  1.00                 C  
ATOM   1443  O   PRO  2344      51.205 -15.548  93.245  1.00                 O  
ATOM   1444  CB  PRO  2344      48.432 -13.732  92.783  1.00                 C  
ATOM   1445  CD  PRO  2344      48.411 -11.768  94.150  1.00                 C  
ATOM   1446  CG  PRO  2344      47.525 -12.716  93.392  1.00                 C  
ATOM   1447  N   LYS  2345      51.549 -13.387  92.694  1.00                 N  
ATOM   1448  CA  LYS  2345      52.762 -13.720  91.957  1.00                 C  
ATOM   1449  C   LYS  2345      53.946 -13.963  92.893  1.00                 C  
ATOM   1450  O   LYS  2345      54.555 -15.037  92.866  1.00                 O  
ATOM   1451  CB  LYS  2345      53.108 -12.608  90.965  1.00                 C  
ATOM   1452  CD  LYS  2345      54.579 -11.786  89.105  1.00                 C  
ATOM   1453  CE  LYS  2345      55.820 -12.061  88.271  1.00                 C  
ATOM   1454  CG  LYS  2345      54.339 -12.892  90.119  1.00                 C  
ATOM   1455  NZ  LYS  2345      56.068 -10.985  87.272  1.00                 N  
ATOM   1456  N   CYS  2346      54.272 -12.987  93.744  1.00                 N  
ATOM   1457  CA  CYS  2346      55.447 -13.109  94.604  1.00                 C  
ATOM   1458  C   CYS  2346      55.180 -13.989  95.827  1.00                 C  
ATOM   1459  O   CYS  2346      55.911 -14.946  96.083  1.00                 O  
ATOM   1460  CB  CYS  2346      55.921 -11.728  95.062  1.00                 C  
ATOM   1461  SG  CYS  2346      54.746 -10.848  96.117  1.00                 S  
ATOM   1462  N   PRO  2347      54.157 -13.674  96.609  1.00                 N  
ATOM   1463  CA  PRO  2347      53.871 -14.407  97.831  1.00                 C  
ATOM   1464  C   PRO  2347      53.994 -13.602  99.108  1.00                 C  
ATOM   1465  O   PRO  2347      53.535 -14.077 100.159  1.00                 O  
ATOM   1466  CB  PRO  2347      54.900 -15.539  97.833  1.00                 C  
ATOM   1467  CD  PRO  2347      55.452 -14.128  95.981  1.00                 C  
ATOM   1468  CG  PRO  2347      56.049 -15.001  97.048  1.00                 C  
ATOM   1469  N   TYR  2348      54.594 -12.410  99.080  1.00                 N  
ATOM   1470  CA  TYR  2348      54.674 -11.595 100.285  1.00                 C  
ATOM   1471  C   TYR  2348      53.275 -11.149 100.700  1.00                 C  
ATOM   1472  O   TYR  2348      52.459 -10.745  99.868  1.00                 O  
ATOM   1473  CB  TYR  2348      55.584 -10.387 100.055  1.00                 C  
ATOM   1474  CG  TYR  2348      55.756  -9.509 101.274  1.00                 C  
ATOM   1475  OH  TYR  2348      56.240  -7.106 104.633  1.00                 O  
ATOM   1476  CZ  TYR  2348      56.079  -7.900 103.521  1.00                 C  
ATOM   1477  CD1 TYR  2348      56.603  -9.886 102.308  1.00                 C  
ATOM   1478  CE1 TYR  2348      56.767  -9.090 103.426  1.00                 C  
ATOM   1479  CD2 TYR  2348      55.071  -8.306 101.387  1.00                 C  
ATOM   1480  CE2 TYR  2348      55.222  -7.497 102.497  1.00                 C  
ATOM   1481  N   SER  2349      52.993 -11.236 101.993  1.00                 N  
ATOM   1482  CA  SER  2349      51.673 -10.937 102.523  1.00                 C  
ATOM   1483  C   SER  2349      51.638  -9.524 103.100  1.00                 C  
ATOM   1484  O   SER  2349      52.670  -8.868 103.272  1.00                 O  
ATOM   1485  CB  SER  2349      51.280 -11.960 103.590  1.00                 C  
ATOM   1486  OG  SER  2349      52.093 -11.832 104.744  1.00                 O  
ATOM   1487  N   SER  2350      50.424  -9.050 103.391  1.00                 N  
ATOM   1488  CA  SER  2350      50.233  -7.654 103.765  1.00                 C  
ATOM   1489  C   SER  2350      49.072  -7.502 104.737  1.00                 C  
ATOM   1490  O   SER  2350      48.069  -8.221 104.672  1.00                 O  
ATOM   1491  CB  SER  2350      49.994  -6.794 102.522  1.00                 C  
ATOM   1492  OG  SER  2350      48.774  -7.139 101.890  1.00                 O  
ATOM   1493  N   THR  2351      49.213  -6.526 105.630  1.00                 N  
ATOM   1494  CA  THR  2351      48.196  -6.320 106.648  1.00                 C  
ATOM   1495  C   THR  2351      46.965  -5.634 106.098  1.00                 C  
ATOM   1496  O   THR  2351      45.900  -5.707 106.721  1.00                 O  
ATOM   1497  CB  THR  2351      48.738  -5.492 107.828  1.00                 C  
ATOM   1498  OG1 THR  2351      49.139  -4.197 107.363  1.00                 O  
ATOM   1499  CG2 THR  2351      49.943  -6.179 108.452  1.00                 C  
ATOM   1500  N   ASN  2352      47.082  -4.958 104.964  1.00                 N  
ATOM   1501  CA  ASN  2352      45.962  -4.195 104.446  1.00                 C  
ATOM   1502  C   ASN  2352      46.053  -4.180 102.931  1.00                 C  
ATOM   1503  O   ASN  2352      47.008  -4.688 102.340  1.00                 O  
ATOM   1504  CB  ASN  2352      45.956  -2.784 105.036  1.00                 C  
ATOM   1505  CG  ASN  2352      47.206  -2.000 104.686  1.00                 C  
ATOM   1506  OD1 ASN  2352      47.567  -1.880 103.515  1.00                 O  
ATOM   1507  ND2 ASN  2352      47.871  -1.464 105.702  1.00                 N  
ATOM   1508  N   LYS  2353      45.053  -3.573 102.305  1.00                 N  
ATOM   1509  CA  LYS  2353      44.911  -3.696 100.866  1.00                 C  
ATOM   1510  C   LYS  2353      45.702  -2.644 100.110  1.00                 C  
ATOM   1511  O   LYS  2353      46.140  -2.909  98.983  1.00                 O  
ATOM   1512  CB  LYS  2353      43.438  -3.606 100.463  1.00                 C  
ATOM   1513  CD  LYS  2353      41.701  -3.816  98.664  1.00                 C  
ATOM   1514  CE  LYS  2353      41.451  -4.006  97.177  1.00                 C  
ATOM   1515  CG  LYS  2353      43.188  -3.795  98.976  1.00                 C  
ATOM   1516  NZ  LYS  2353      39.997  -4.026  96.855  1.00                 N  
ATOM   1517  N   ASN  2354      45.915  -1.461 100.694  1.00                 N  
ATOM   1518  CA  ASN  2354      46.696  -0.457  99.976  1.00                 C  
ATOM   1519  C   ASN  2354      48.146  -0.881  99.835  1.00                 C  
ATOM   1520  O   ASN  2354      48.742  -0.696  98.770  1.00                 O  
ATOM   1521  CB  ASN  2354      46.601   0.899 100.678  1.00                 C  
ATOM   1522  CG  ASN  2354      45.249   1.559 100.490  1.00                 C  
ATOM   1523  OD1 ASN  2354      44.511   1.230  99.561  1.00                 O  
ATOM   1524  ND2 ASN  2354      44.920   2.494 101.374  1.00                 N  
ATOM   1525  N   MET  2355      48.728  -1.458 100.896  1.00                 N  
ATOM   1526  CA  MET  2355      50.127  -1.868 100.855  1.00                 C  
ATOM   1527  C   MET  2355      50.349  -2.892  99.753  1.00                 C  
ATOM   1528  O   MET  2355      51.296  -2.767  98.957  1.00                 O  
ATOM   1529  CB  MET  2355      50.558  -2.438 102.208  1.00                 C  
ATOM   1530  SD  MET  2355      50.955  -2.140 104.934  1.00                 S  
ATOM   1531  CE  MET  2355      52.629  -2.736 104.718  1.00                 C  
ATOM   1532  CG  MET  2355      50.644  -1.403 103.318  1.00                 C  
ATOM   1533  N   LEU  2356      49.449  -3.880  99.662  1.00                 N  
ATOM   1534  CA  LEU  2356      49.561  -4.886  98.611  1.00                 C  
ATOM   1535  C   LEU  2356      49.405  -4.257  97.239  1.00                 C  
ATOM   1536  O   LEU  2356      50.052  -4.686  96.278  1.00                 O  
ATOM   1537  CB  LEU  2356      48.516  -5.986  98.809  1.00                 C  
ATOM   1538  CG  LEU  2356      48.547  -7.139  97.803  1.00                 C  
ATOM   1539  CD1 LEU  2356      49.887  -7.856  97.848  1.00                 C  
ATOM   1540  CD2 LEU  2356      47.414  -8.117  98.072  1.00                 C  
ATOM   1541  N   VAL  2357      48.553  -3.237  97.129  1.00                 N  
ATOM   1542  CA  VAL  2357      48.362  -2.574  95.844  1.00                 C  
ATOM   1543  C   VAL  2357      49.645  -1.885  95.379  1.00                 C  
ATOM   1544  O   VAL  2357      50.113  -2.112  94.243  1.00                 O  
ATOM   1545  CB  VAL  2357      47.215  -1.548  95.903  1.00                 C  
ATOM   1546  CG1 VAL  2357      47.175  -0.720  94.628  1.00                 C  
ATOM   1547  CG2 VAL  2357      45.884  -2.250  96.129  1.00                 C  
ATOM   1548  N   ASN  2358      50.249  -1.059  96.247  1.00                 N  
ATOM   1549  CA  ASN  2358      51.475  -0.403  95.821  1.00                 C  
ATOM   1550  C   ASN  2358      52.552  -1.414  95.492  1.00                 C  
ATOM   1551  O   ASN  2358      53.310  -1.226  94.536  1.00                 O  
ATOM   1552  CB  ASN  2358      51.963   0.571  96.895  1.00                 C  
ATOM   1553  CG  ASN  2358      51.113   1.824  96.975  1.00                 C  
ATOM   1554  OD1 ASN  2358      50.391   2.157  96.035  1.00                 O  
ATOM   1555  ND2 ASN  2358      51.195   2.523  98.101  1.00                 N  
ATOM   1556  N   HIS  2359      52.622  -2.514  96.239  1.00                 N  
ATOM   1557  CA  HIS  2359      53.613  -3.516  95.880  1.00                 C  
ATOM   1558  C   HIS  2359      53.327  -4.075  94.493  1.00                 C  
ATOM   1559  O   HIS  2359      54.201  -4.073  93.617  1.00                 O  
ATOM   1560  CB  HIS  2359      53.636  -4.642  96.915  1.00                 C  
ATOM   1561  CG  HIS  2359      54.635  -5.716  96.618  1.00                 C  
ATOM   1562  ND1 HIS  2359      55.992  -5.536  96.778  1.00                 N  
ATOM   1563  CE1 HIS  2359      56.628  -6.670  96.434  1.00                 C  
ATOM   1564  CD2 HIS  2359      54.572  -7.090  96.140  1.00                 C  
ATOM   1565  NE2 HIS  2359      55.782  -7.606  96.050  1.00                 N  
ATOM   1566  N   MET  2360      52.103  -4.546  94.271  1.00                 N  
ATOM   1567  CA  MET  2360      51.763  -5.156  92.990  1.00                 C  
ATOM   1568  C   MET  2360      52.160  -4.274  91.812  1.00                 C  
ATOM   1569  O   MET  2360      52.527  -4.785  90.742  1.00                 O  
ATOM   1570  CB  MET  2360      50.265  -5.458  92.921  1.00                 C  
ATOM   1571  SD  MET  2360      48.025  -6.805  93.841  1.00                 S  
ATOM   1572  CE  MET  2360      47.779  -7.474  92.198  1.00                 C  
ATOM   1573  CG  MET  2360      49.813  -6.573  93.850  1.00                 C  
ATOM   1574  N   SER  2361      52.134  -2.949  92.002  1.00                 N  
ATOM   1575  CA  SER  2361      52.648  -2.070  90.956  1.00                 C  
ATOM   1576  C   SER  2361      54.065  -2.434  90.490  1.00                 C  
ATOM   1577  O   SER  2361      54.446  -2.048  89.379  1.00                 O  
ATOM   1578  CB  SER  2361      52.645  -0.615  91.429  1.00                 C  
ATOM   1579  OG  SER  2361      51.322  -0.148  91.634  1.00                 O  
ATOM   1580  N   MET  2362      54.847  -3.188  91.276  1.00                 N  
ATOM   1581  CA  MET  2362      56.202  -3.529  90.819  1.00                 C  
ATOM   1582  C   MET  2362      56.183  -4.671  89.813  1.00                 C  
ATOM   1583  O   MET  2362      57.054  -4.749  88.945  1.00                 O  
ATOM   1584  CB  MET  2362      57.091  -3.900  92.008  1.00                 C  
ATOM   1585  SD  MET  2362      58.373  -3.235  94.372  1.00                 S  
ATOM   1586  CE  MET  2362      59.963  -3.544  93.607  1.00                 C  
ATOM   1587  CG  MET  2362      57.396  -2.739  92.940  1.00                 C  
ATOM   1588  N   HIS  2363      55.226  -5.587  89.924  1.00                 N  
ATOM   1589  CA  HIS  2363      55.119  -6.643  88.933  1.00                 C  
ATOM   1590  C   HIS  2363      54.454  -6.130  87.666  1.00                 C  
ATOM   1591  O   HIS  2363      54.884  -6.465  86.558  1.00                 O  
ATOM   1592  CB  HIS  2363      54.337  -7.830  89.498  1.00                 C  
ATOM   1593  CG  HIS  2363      55.056  -8.566  90.585  1.00                 C  
ATOM   1594  ND1 HIS  2363      56.207  -9.289  90.360  1.00                 N  
ATOM   1595  CE1 HIS  2363      56.617  -9.832  91.520  1.00                 C  
ATOM   1596  CD2 HIS  2363      54.857  -8.761  92.014  1.00                 C  
ATOM   1597  NE2 HIS  2363      55.812  -9.520  92.516  1.00                 N  
ATOM   1598  N   GLY  2364      53.397  -5.330  87.814  1.00                 N  
ATOM   1599  CA  GLY  2364      52.734  -4.744  86.654  1.00                 C  
ATOM   1600  C   GLY  2364      53.712  -3.969  85.780  1.00                 C  
ATOM   1601  O   GLY  2364      53.628  -4.017  84.549  1.00                 O  
ATOM   1602  N   ALA  2365      54.639  -3.243  86.396  1.00                 N  
ATOM   1603  CA  ALA  2365      55.280  -2.173  85.667  1.00                 C  
ATOM   1604  C   ALA  2365      54.391  -0.968  85.457  1.00                 C  
ATOM   1605  O   ALA  2365      54.581  -0.228  84.493  1.00                 O  
ATOM   1606  CB  ALA  2365      55.762  -2.669  84.312  1.00                 C  
ATOM   1607  N   GLY  2366      53.402  -0.764  86.327  1.00                 N  
ATOM   1608  CA  GLY  2366      52.596   0.452  86.317  1.00                 C  
ATOM   1609  C   GLY  2366      53.404   1.617  86.886  1.00                 C  
ATOM   1610  O   GLY  2366      53.369   1.881  88.094  1.00                 O  
ATOM   1611  N   ARG  2367      54.146   2.319  86.035  1.00                 N  
ATOM   1612  CA  ARG  2367      54.872   3.500  86.481  1.00                 C  
ATOM   1613  C   ARG  2367      54.293   4.734  85.795  1.00                 C  
ATOM   1614  O   ARG  2367      54.759   5.138  84.719  1.00                 O  
ATOM   1615  CB  ARG  2367      56.366   3.355  86.184  1.00                 C  
ATOM   1616  CD  ARG  2367      58.513   2.115  86.573  1.00                 C  
ATOM   1617  NE  ARG  2367      59.187   1.056  87.321  1.00                 N  
ATOM   1618  CG  ARG  2367      57.037   2.210  86.925  1.00                 C  
ATOM   1619  CZ  ARG  2367      59.214  -0.220  86.950  1.00                 C  
ATOM   1620  NH1 ARG  2367      59.852  -1.113  87.694  1.00                 N  
ATOM   1621  NH2 ARG  2367      58.604  -0.599  85.836  1.00                 N  
ATOM   1622  N   LYS  2368      53.285   5.379  86.398  1.00                 N  
ATOM   1623  CA  LYS  2368      52.563   6.465  85.706  1.00                 C  
ATOM   1624  C   LYS  2368      53.306   7.786  85.622  1.00                 C  
ATOM   1625  O   LYS  2368      52.911   8.635  84.813  1.00                 O  
ATOM   1626  CB  LYS  2368      51.216   6.728  86.382  1.00                 C  
ATOM   1627  CD  LYS  2368      48.898   5.926  86.917  1.00                 C  
ATOM   1628  CE  LYS  2368      47.894   4.796  86.760  1.00                 C  
ATOM   1629  CG  LYS  2368      50.214   5.595  86.232  1.00                 C  
ATOM   1630  NZ  LYS  2368      46.609   5.095  87.451  1.00                 N  
ATOM   1631  N   HIS  2369      54.335   8.015  86.432  1.00                 N  
ATOM   1632  CA  HIS  2369      55.063   9.277  86.405  1.00                 C  
ATOM   1633  C   HIS  2369      56.342   9.111  85.597  1.00                 C  
ATOM   1634  O   HIS  2369      57.211   8.310  85.960  1.00                 O  
ATOM   1635  CB  HIS  2369      55.373   9.747  87.828  1.00                 C  
ATOM   1636  CG  HIS  2369      54.155  10.053  88.642  1.00                 C  
ATOM   1637  ND1 HIS  2369      53.414  11.202  88.471  1.00                 N  
ATOM   1638  CE1 HIS  2369      52.388  11.195  89.340  1.00                 C  
ATOM   1639  CD2 HIS  2369      53.428   9.388  89.714  1.00                 C  
ATOM   1640  NE2 HIS  2369      52.390  10.110  90.089  1.00                 N  
ATOM   1641  N   GLU  2370      56.463   9.881  84.520  1.00                 N  
ATOM   1642  CA  GLU  2370      57.584   9.778  83.597  1.00                 C  
ATOM   1643  C   GLU  2370      58.439  11.037  83.652  1.00                 C  
ATOM   1644  O   GLU  2370      57.919  12.157  83.649  1.00                 O  
ATOM   1645  CB  GLU  2370      57.084   9.535  82.172  1.00                 C  
ATOM   1646  CD  GLU  2370      55.898   7.997  80.557  1.00                 C  
ATOM   1647  CG  GLU  2370      56.359   8.212  81.985  1.00                 C  
ATOM   1648  OE1 GLU  2370      56.050   8.927  79.737  1.00                 O  
ATOM   1649  OE2 GLU  2370      55.384   6.899  80.258  1.00                 O  
ATOM   1650  N   CYS  2371      59.749  10.848  83.687  1.00                 N  
ATOM   1651  CA  CYS  2371      60.659  11.978  83.596  1.00                 C  
ATOM   1652  C   CYS  2371      60.582  12.583  82.196  1.00                 C  
ATOM   1653  O   CYS  2371      60.850  11.902  81.198  1.00                 O  
ATOM   1654  CB  CYS  2371      62.088  11.543  83.926  1.00                 C  
ATOM   1655  SG  CYS  2371      63.309  12.875  83.858  1.00                 S  
ATOM   1656  N   ASN  2372      60.193  13.861  82.123  1.00                 N  
ATOM   1657  CA  ASN  2372      60.088  14.535  80.831  1.00                 C  
ATOM   1658  C   ASN  2372      61.445  14.614  80.147  1.00                 C  
ATOM   1659  O   ASN  2372      61.566  14.355  78.943  1.00                 O  
ATOM   1660  CB  ASN  2372      59.486  15.931  81.002  1.00                 C  
ATOM   1661  CG  ASN  2372      58.000  15.892  81.301  1.00                 C  
ATOM   1662  OD1 ASN  2372      57.331  14.893  81.039  1.00                 O  
ATOM   1663  ND2 ASN  2372      57.479  16.983  81.850  1.00                 N  
ATOM   1664  N   ASP  2373      62.478  14.965  80.911  1.00                 N  
ATOM   1665  CA  ASP  2373      63.840  15.053  80.395  1.00                 C  
ATOM   1666  C   ASP  2373      64.345  13.696  79.919  1.00                 C  
ATOM   1667  O   ASP  2373      64.609  13.493  78.727  1.00                 O  
ATOM   1668  CB  ASP  2373      64.782  15.614  81.462  1.00                 C  
ATOM   1669  CG  ASP  2373      64.554  17.090  81.723  1.00                 C  
ATOM   1670  OD1 ASP  2373      63.869  17.739  80.905  1.00                 O  
ATOM   1671  OD2 ASP  2373      65.060  17.597  82.746  1.00                 O  
ATOM   1672  N   CYS  2374      64.459  12.748  80.847  1.00                 N  
ATOM   1673  CA  CYS  2374      65.210  11.514  80.674  1.00                 C  
ATOM   1674  C   CYS  2374      64.374  10.376  80.094  1.00                 C  
ATOM   1675  O   CYS  2374      64.800   9.724  79.140  1.00                 O  
ATOM   1676  CB  CYS  2374      65.809  11.060  82.007  1.00                 C  
ATOM   1677  SG  CYS  2374      66.840   9.579  81.896  1.00                 S  
ATOM   1678  N   ASP  2375      63.199  10.112  80.658  1.00                 N  
ATOM   1679  CA  ASP  2375      62.276   9.120  80.134  1.00                 C  
ATOM   1680  C   ASP  2375      61.947   7.986  81.085  1.00                 C  
ATOM   1681  O   ASP  2375      60.911   7.322  80.908  1.00                 O  
ATOM   1682  CB  ASP  2375      62.823   8.509  78.842  1.00                 C  
ATOM   1683  CG  ASP  2375      62.856   9.501  77.697  1.00                 C  
ATOM   1684  OD1 ASP  2375      62.189  10.552  77.801  1.00                 O  
ATOM   1685  OD2 ASP  2375      63.548   9.228  76.694  1.00                 O  
ATOM   1686  N   PHE  2376      62.783   7.737  82.087  1.00                 N  
ATOM   1687  CA  PHE  2376      62.533   6.638  83.006  1.00                 C  
ATOM   1688  C   PHE  2376      61.307   6.942  83.862  1.00                 C  
ATOM   1689  O   PHE  2376      61.039   8.096  84.214  1.00                 O  
ATOM   1690  CB  PHE  2376      63.758   6.387  83.887  1.00                 C  
ATOM   1691  CG  PHE  2376      63.604   5.222  84.823  1.00                 C  
ATOM   1692  CZ  PHE  2376      63.316   3.072  86.560  1.00                 C  
ATOM   1693  CD1 PHE  2376      63.751   3.924  84.366  1.00                 C  
ATOM   1694  CE1 PHE  2376      63.609   2.853  85.227  1.00                 C  
ATOM   1695  CD2 PHE  2376      63.311   5.425  86.160  1.00                 C  
ATOM   1696  CE2 PHE  2376      63.168   4.353  87.021  1.00                 C  
ATOM   1697  N   GLY  2377      60.538   5.904  84.165  1.00                 N  
ATOM   1698  CA  GLY  2377      59.226   6.056  84.775  1.00                 C  
ATOM   1699  C   GLY  2377      59.238   5.567  86.217  1.00                 C  
ATOM   1700  O   GLY  2377      60.017   4.688  86.590  1.00                 O  
ATOM   1701  N   THR  2378      58.359   6.128  87.030  1.00                 N  
ATOM   1702  CA  THR  2378      58.346   5.790  88.441  1.00                 C  
ATOM   1703  C   THR  2378      56.946   5.433  88.904  1.00                 C  
ATOM   1704  O   THR  2378      55.935   5.787  88.289  1.00                 O  
ATOM   1705  CB  THR  2378      58.891   6.944  89.303  1.00                 C  
ATOM   1706  OG1 THR  2378      58.040   8.089  89.166  1.00                 O  
ATOM   1707  CG2 THR  2378      60.294   7.325  88.857  1.00                 C  
ATOM   1708  N   ASP  2379      56.929   4.752  90.043  1.00                 N  
ATOM   1709  CA  ASP  2379      55.685   4.384  90.693  1.00                 C  
ATOM   1710  C   ASP  2379      55.036   5.599  91.357  1.00                 C  
ATOM   1711  O   ASP  2379      53.847   5.866  91.155  1.00                 O  
ATOM   1712  CB  ASP  2379      55.926   3.283  91.728  1.00                 C  
ATOM   1713  CG  ASP  2379      56.244   1.944  91.090  1.00                 C  
ATOM   1714  OD1 ASP  2379      56.014   1.797  89.872  1.00                 O  
ATOM   1715  OD2 ASP  2379      56.724   1.043  91.810  1.00                 O  
ATOM   1716  N   THR  2380      55.803   6.366  92.133  1.00                 N  
ATOM   1717  CA  THR  2380      55.259   7.414  92.990  1.00                 C  
ATOM   1718  C   THR  2380      55.589   8.809  92.465  1.00                 C  
ATOM   1719  O   THR  2380      56.578   9.019  91.766  1.00                 O  
ATOM   1720  CB  THR  2380      55.778   7.288  94.434  1.00                 C  
ATOM   1721  OG1 THR  2380      57.204   7.430  94.446  1.00                 O  
ATOM   1722  CG2 THR  2380      55.420   5.928  95.013  1.00                 C  
ATOM   1723  N   GLN  2381      54.742   9.775  92.822  1.00                 N  
ATOM   1724  CA  GLN  2381      54.998  11.158  92.437  1.00                 C  
ATOM   1725  C   GLN  2381      56.269  11.680  93.098  1.00                 C  
ATOM   1726  O   GLN  2381      57.019  12.458  92.488  1.00                 O  
ATOM   1727  CB  GLN  2381      53.808  12.046  92.806  1.00                 C  
ATOM   1728  CD  GLN  2381      52.719  14.321  92.667  1.00                 C  
ATOM   1729  CG  GLN  2381      53.952  13.493  92.362  1.00                 C  
ATOM   1730  OE1 GLN  2381      51.734  13.812  93.201  1.00                 O  
ATOM   1731  NE2 GLN  2381      52.771  15.603  92.326  1.00                 N  
ATOM   1732  N   ALA  2382      56.537  11.237  94.332  1.00                 N  
ATOM   1733  CA  ALA  2382      57.673  11.761  95.077  1.00                 C  
ATOM   1734  C   ALA  2382      58.991  11.354  94.423  1.00                 C  
ATOM   1735  O   ALA  2382      59.935  12.158  94.366  1.00                 O  
ATOM   1736  CB  ALA  2382      57.631  11.277  96.518  1.00                 C  
ATOM   1737  N   MET  2383      59.060  10.117  93.900  1.00                 N  
ATOM   1738  CA  MET  2383      60.245   9.680  93.163  1.00                 C  
ATOM   1739  C   MET  2383      60.500  10.565  91.952  1.00                 C  
ATOM   1740  O   MET  2383      61.630  10.993  91.718  1.00                 O  
ATOM   1741  CB  MET  2383      60.095   8.222  92.723  1.00                 C  
ATOM   1742  SD  MET  2383      59.758   5.541  93.335  1.00                 S  
ATOM   1743  CE  MET  2383      61.192   5.169  92.328  1.00                 C  
ATOM   1744  CG  MET  2383      60.141   7.221  93.866  1.00                 C  
ATOM   1745  N   LEU  2384      59.466  10.839  91.160  1.00                 N  
ATOM   1746  CA  LEU  2384      59.644  11.756  90.042  1.00                 C  
ATOM   1747  C   LEU  2384      60.203  13.096  90.513  1.00                 C  
ATOM   1748  O   LEU  2384      61.078  13.675  89.854  1.00                 O  
ATOM   1749  CB  LEU  2384      58.319  11.969  89.307  1.00                 C  
ATOM   1750  CG  LEU  2384      58.358  12.901  88.094  1.00                 C  
ATOM   1751  CD1 LEU  2384      59.309  12.364  87.035  1.00                 C  
ATOM   1752  CD2 LEU  2384      56.965  13.083  87.511  1.00                 C  
ATOM   1753  N   THR  2385      59.711  13.609  91.647  1.00                 N  
ATOM   1754  CA  THR  2385      60.261  14.859  92.172  1.00                 C  
ATOM   1755  C   THR  2385      61.758  14.730  92.450  1.00                 C  
ATOM   1756  O   THR  2385      62.569  15.547  91.989  1.00                 O  
ATOM   1757  CB  THR  2385      59.539  15.296  93.460  1.00                 C  
ATOM   1758  OG1 THR  2385      58.156  15.542  93.176  1.00                 O  
ATOM   1759  CG2 THR  2385      60.157  16.573  94.010  1.00                 C  
ATOM   1760  N   LEU  2386      62.139  13.686  93.187  1.00                 N  
ATOM   1761  CA  LEU  2386      63.528  13.513  93.584  1.00                 C  
ATOM   1762  C   LEU  2386      64.436  13.263  92.383  1.00                 C  
ATOM   1763  O   LEU  2386      65.615  13.631  92.401  1.00                 O  
ATOM   1764  CB  LEU  2386      63.661  12.358  94.579  1.00                 C  
ATOM   1765  CG  LEU  2386      63.034  12.576  95.958  1.00                 C  
ATOM   1766  CD1 LEU  2386      63.105  11.304  96.788  1.00                 C  
ATOM   1767  CD2 LEU  2386      63.721  13.721  96.686  1.00                 C  
ATOM   1768  N   HIS  2387      63.899  12.668  91.325  1.00                 N  
ATOM   1769  CA  HIS  2387      64.669  12.439  90.112  1.00                 C  
ATOM   1770  C   HIS  2387      64.893  13.746  89.369  1.00                 C  
ATOM   1771  O   HIS  2387      66.013  14.052  88.930  1.00                 O  
ATOM   1772  CB  HIS  2387      63.959  11.427  89.210  1.00                 C  
ATOM   1773  CG  HIS  2387      64.709  11.108  87.954  1.00                 C  
ATOM   1774  ND1 HIS  2387      65.865  10.358  87.948  1.00                 N  
ATOM   1775  CE1 HIS  2387      66.304  10.241  86.682  1.00                 C  
ATOM   1776  CD2 HIS  2387      64.540  11.406  86.539  1.00                 C  
ATOM   1777  NE2 HIS  2387      65.514  10.868  85.832  1.00                 N  
ATOM   1778  N   ASN  2388      63.819  14.523  89.203  1.00                 N  
ATOM   1779  CA  ASN  2388      63.923  15.832  88.571  1.00                 C  
ATOM   1780  C   ASN  2388      64.940  16.714  89.289  1.00                 C  
ATOM   1781  O   ASN  2388      65.734  17.412  88.647  1.00                 O  
ATOM   1782  CB  ASN  2388      62.555  16.516  88.527  1.00                 C  
ATOM   1783  CG  ASN  2388      61.628  15.899  87.499  1.00                 C  
ATOM   1784  OD1 ASN  2388      62.074  15.215  86.578  1.00                 O  
ATOM   1785  ND2 ASN  2388      60.331  16.138  87.655  1.00                 N  
ATOM   1786  N   LYS  2389      64.936  16.696  90.624  1.00                 N  
ATOM   1787  CA  LYS  2389      65.919  17.500  91.343  1.00                 C  
ATOM   1788  C   LYS  2389      67.311  16.886  91.256  1.00                 C  
ATOM   1789  O   LYS  2389      68.312  17.614  91.292  1.00                 O  
ATOM   1790  CB  LYS  2389      65.511  17.661  92.809  1.00                 C  
ATOM   1791  CD  LYS  2389      63.944  18.660  94.496  1.00                 C  
ATOM   1792  CE  LYS  2389      62.736  19.558  94.709  1.00                 C  
ATOM   1793  CG  LYS  2389      64.290  18.541  93.020  1.00                 C  
ATOM   1794  NZ  LYS  2389      62.355  19.645  96.146  1.00                 N  
ATOM   1795  N   VAL  2390      67.397  15.560  91.115  1.00                 N  
ATOM   1796  CA  VAL  2390      68.688  14.898  90.946  1.00                 C  
ATOM   1797  C   VAL  2390      69.319  15.176  89.579  1.00                 C  
ATOM   1798  O   VAL  2390      70.521  14.970  89.412  1.00                 O  
ATOM   1799  CB  VAL  2390      68.571  13.375  91.141  1.00                 C  
ATOM   1800  CG1 VAL  2390      69.880  12.690  90.781  1.00                 C  
ATOM   1801  CG2 VAL  2390      68.172  13.050  92.572  1.00                 C  
ATOM   1802  N   HIS  2391      68.535  15.602  88.594  1.00                 N  
ATOM   1803  CA  HIS  2391      69.085  16.180  87.376  1.00                 C  
ATOM   1804  C   HIS  2391      69.396  17.663  87.558  1.00                 C  
ATOM   1805  O   HIS  2391      70.351  18.180  86.969  1.00                 O  
ATOM   1806  CB  HIS  2391      68.117  15.988  86.207  1.00                 C  
ATOM   1807  CG  HIS  2391      67.964  14.563  85.776  1.00                 C  
ATOM   1808  ND1 HIS  2391      68.984  13.852  85.181  1.00                 N  
ATOM   1809  CE1 HIS  2391      68.551  12.608  84.910  1.00                 C  
ATOM   1810  CD2 HIS  2391      66.895  13.576  85.812  1.00                 C  
ATOM   1811  NE2 HIS  2391      67.298  12.435  85.285  1.00                 N  
ATOM   1812  N   LYS  2392      68.590  18.368  88.355  1.00                 N  
ATOM   1813  CA  LYS  2392      68.810  19.798  88.537  1.00                 C  
ATOM   1814  C   LYS  2392      69.970  20.103  89.483  1.00                 C  
ATOM   1815  O   LYS  2392      70.576  21.173  89.380  1.00                 O  
ATOM   1816  CB  LYS  2392      67.542  20.472  89.064  1.00                 C  
ATOM   1817  CD  LYS  2392      65.181  21.214  88.643  1.00                 C  
ATOM   1818  CE  LYS  2392      64.049  21.284  87.632  1.00                 C  
ATOM   1819  CG  LYS  2392      66.404  20.527  88.058  1.00                 C  
ATOM   1820  NZ  LYS  2392      62.829  21.916  88.205  1.00                 N  
ATOM   1821  N   ASP  2393      70.296  19.191  90.393  1.00                 N  
ATOM   1822  CA  ASP  2393      71.323  19.433  91.376  1.00                 C  
ATOM   1823  C   ASP  2393      70.821  19.990  92.687  1.00                 C  
ATOM   1824  O   ASP  2393      71.632  20.193  93.603  1.00                 O  
ATOM   1825  CB  ASP  2393      72.378  20.393  90.823  1.00                 C  
ATOM   1826  CG  ASP  2393      73.157  19.799  89.666  1.00                 C  
ATOM   1827  OD1 ASP  2393      73.291  18.558  89.615  1.00                 O  
ATOM   1828  OD2 ASP  2393      73.635  20.574  88.811  1.00                 O  
ATOM   1829  N   SER  2439      69.512  20.097  96.238  1.00                 N  
ATOM   1830  CA  SER  2439      69.572  19.226  97.407  1.00                 C  
ATOM   1831  C   SER  2439      69.028  20.031  98.579  1.00                 C  
ATOM   1832  O   SER  2439      69.795  20.626  99.347  1.00                 O  
ATOM   1833  CB  SER  2439      71.005  18.745  97.644  1.00                 C  
ATOM   1834  OG  SER  2439      71.454  17.932  96.573  1.00                 O  
ATOM   1835  N   ASP  2440      67.708  20.073  98.749  1.00                 N  
ATOM   1836  CA  ASP  2440      67.115  21.006  99.719  1.00                 C  
ATOM   1837  C   ASP  2440      67.263  20.588 101.173  1.00                 C  
ATOM   1838  O   ASP  2440      66.680  21.244 102.046  1.00                 O  
ATOM   1839  CB  ASP  2440      65.626  21.205  99.430  1.00                 C  
ATOM   1840  CG  ASP  2440      65.379  21.952  98.134  1.00                 C  
ATOM   1841  OD1 ASP  2440      65.958  23.044  97.959  1.00                 O  
ATOM   1842  OD2 ASP  2440      64.605  21.446  97.294  1.00                 O  
ATOM   1843  N   HIS  2441      68.011  19.534 101.470  1.00                 N  
ATOM   1844  CA  HIS  2441      68.078  18.974 102.814  1.00                 C  
ATOM   1845  C   HIS  2441      69.491  19.163 103.338  1.00                 C  
ATOM   1846  O   HIS  2441      70.425  18.525 102.846  1.00                 O  
ATOM   1847  CB  HIS  2441      67.675  17.498 102.800  1.00                 C  
ATOM   1848  CG  HIS  2441      66.267  17.261 102.350  1.00                 C  
ATOM   1849  ND1 HIS  2441      65.176  17.517 103.151  1.00                 N  
ATOM   1850  CE1 HIS  2441      64.054  17.207 102.476  1.00                 C  
ATOM   1851  CD2 HIS  2441      65.635  16.766 101.135  1.00                 C  
ATOM   1852  NE2 HIS  2441      64.322  16.756 101.266  1.00                 N  
ATOM   1853  N   LYS  2442      69.650  20.046 104.323  1.00                 N  
ATOM   1854  CA  LYS  2442      70.953  20.385 104.881  1.00                 C  
ATOM   1855  C   LYS  2442      71.092  19.854 106.303  1.00                 C  
ATOM   1856  O   LYS  2442      70.122  19.795 107.069  1.00                 O  
ATOM   1857  CB  LYS  2442      71.167  21.900 104.860  1.00                 C  
ATOM   1858  CD  LYS  2442      71.500  23.994 103.517  1.00                 C  
ATOM   1859  CE  LYS  2442      71.545  24.596 102.122  1.00                 C  
ATOM   1860  CG  LYS  2442      71.231  22.499 103.465  1.00                 C  
ATOM   1861  NZ  LYS  2442      71.766  26.068 102.160  1.00                 N  
ATOM   1862  N   CYS  2443      72.315  19.454 106.636  1.00                 N  
ATOM   1863  CA  CYS  2443      72.650  19.071 107.996  1.00                 C  
ATOM   1864  C   CYS  2443      72.861  20.320 108.839  1.00                 C  
ATOM   1865  O   CYS  2443      73.424  21.315 108.371  1.00                 O  
ATOM   1866  CB  CYS  2443      73.897  18.184 108.011  1.00                 C  
ATOM   1867  SG  CYS  2443      74.370  17.589 109.652  1.00                 S  
ATOM   1868  N   GLU  2444      72.398  20.275 110.085  1.00                 N  
ATOM   1869  CA  GLU  2444      72.659  21.392 110.983  1.00                 C  
ATOM   1870  C   GLU  2444      74.072  21.347 111.559  1.00                 C  
ATOM   1871  O   GLU  2444      74.640  22.402 111.864  1.00                 O  
ATOM   1872  CB  GLU  2444      71.641  21.411 112.125  1.00                 C  
ATOM   1873  CD  GLU  2444      69.238  21.719 112.839  1.00                 C  
ATOM   1874  CG  GLU  2444      70.222  21.735 111.686  1.00                 C  
ATOM   1875  OE1 GLU  2444      69.631  21.305 113.950  1.00                 O  
ATOM   1876  OE2 GLU  2444      68.073  22.119 112.631  1.00                 O  
ATOM   1877  N   LYS  2445      74.660  20.152 111.693  1.00                 N  
ATOM   1878  CA  LYS  2445      75.981  20.012 112.306  1.00                 C  
ATOM   1879  C   LYS  2445      77.115  20.232 111.302  1.00                 C  
ATOM   1880  O   LYS  2445      77.917  21.162 111.452  1.00                 O  
ATOM   1881  CB  LYS  2445      76.131  18.631 112.947  1.00                 C  
ATOM   1882  CD  LYS  2445      77.509  17.057 114.333  1.00                 C  
ATOM   1883  CE  LYS  2445      78.845  16.833 115.023  1.00                 C  
ATOM   1884  CG  LYS  2445      77.461  18.414 113.650  1.00                 C  
ATOM   1885  NZ  LYS  2445      78.907  15.506 115.695  1.00                 N  
ATOM   1886  N   CYS  2446      77.205  19.379 110.275  1.00                 N  
ATOM   1887  CA  CYS  2446      78.330  19.386 109.342  1.00                 C  
ATOM   1888  C   CYS  2446      78.050  20.124 108.034  1.00                 C  
ATOM   1889  O   CYS  2446      79.000  20.397 107.285  1.00                 O  
ATOM   1890  CB  CYS  2446      78.759  17.956 109.009  1.00                 C  
ATOM   1891  SG  CYS  2446      77.527  17.000 108.093  1.00                 S  
ATOM   1892  N   PRO  2447      76.787  20.441 107.737  1.00                 N  
ATOM   1893  CA  PRO  2447      76.459  21.239 106.570  1.00                 C  
ATOM   1894  C   PRO  2447      76.367  20.502 105.249  1.00                 C  
ATOM   1895  O   PRO  2447      76.591  21.102 104.194  1.00                 O  
ATOM   1896  CB  PRO  2447      77.592  22.265 106.493  1.00                 C  
ATOM   1897  CD  PRO  2447      78.177  20.743 108.245  1.00                 C  
ATOM   1898  CG  PRO  2447      78.752  21.590 107.145  1.00                 C  
ATOM   1899  N   TYR  2448      76.036  19.222 105.264  1.00                 N  
ATOM   1900  CA  TYR  2448      76.036  18.475 104.018  1.00                 C  
ATOM   1901  C   TYR  2448      74.681  18.587 103.314  1.00                 C  
ATOM   1902  O   TYR  2448      73.664  18.966 103.903  1.00                 O  
ATOM   1903  CB  TYR  2448      76.378  17.006 104.274  1.00                 C  
ATOM   1904  CG  TYR  2448      77.807  16.778 104.714  1.00                 C  
ATOM   1905  OH  TYR  2448      81.738  16.165 105.922  1.00                 O  
ATOM   1906  CZ  TYR  2448      80.437  16.366 105.522  1.00                 C  
ATOM   1907  CD1 TYR  2448      78.721  17.823 104.732  1.00                 C  
ATOM   1908  CE1 TYR  2448      80.029  17.623 105.133  1.00                 C  
ATOM   1909  CD2 TYR  2448      78.236  15.517 105.110  1.00                 C  
ATOM   1910  CE2 TYR  2448      79.540  15.299 105.514  1.00                 C  
ATOM   1911  N   SER  2449      74.688  18.236 102.031  1.00                 N  
ATOM   1912  CA  SER  2449      73.535  18.325 101.148  1.00                 C  
ATOM   1913  C   SER  2449      72.960  16.944 100.865  1.00                 C  
ATOM   1914  O   SER  2449      73.692  15.953 100.803  1.00                 O  
ATOM   1915  CB  SER  2449      73.916  19.017  99.838  1.00                 C  
ATOM   1916  OG  SER  2449      74.303  20.362 100.065  1.00                 O  
ATOM   1917  N   THR  2450      71.649  16.887 100.633  1.00                 N  
ATOM   1918  CA  THR  2450      71.006  15.634 100.261  1.00                 C  
ATOM   1919  C   THR  2450      69.759  15.921  99.445  1.00                 C  
ATOM   1920  O   THR  2450      69.078  16.930  99.652  1.00                 O  
ATOM   1921  CB  THR  2450      70.647  14.794 101.501  1.00                 C  
ATOM   1922  OG1 THR  2450      70.132  13.522 101.087  1.00                 O  
ATOM   1923  CG2 THR  2450      69.588  15.500 102.334  1.00                 C  
ATOM   1924  N   PRO  2451      69.452  15.001  98.541  1.00                 N  
ATOM   1925  CA  PRO  2451      68.261  15.109  97.732  1.00                 C  
ATOM   1926  C   PRO  2451      66.988  14.702  98.445  1.00                 C  
ATOM   1927  O   PRO  2451      65.940  15.300  98.217  1.00                 O  
ATOM   1928  CB  PRO  2451      68.528  14.171  96.553  1.00                 C  
ATOM   1929  CD  PRO  2451      70.400  13.968  98.031  1.00                 C  
ATOM   1930  CG  PRO  2451      69.537  13.201  97.068  1.00                 C  
ATOM   1931  N   SER  2452      67.060  13.689  99.304  1.00                 N  
ATOM   1932  CA  SER  2452      65.915  13.163 100.034  1.00                 C  
ATOM   1933  C   SER  2452      66.169  13.214 101.535  1.00                 C  
ATOM   1934  O   SER  2452      67.310  13.118 101.994  1.00                 O  
ATOM   1935  CB  SER  2452      65.611  11.730  99.593  1.00                 C  
ATOM   1936  OG  SER  2452      64.543  11.180 100.346  1.00                 O  
ATOM   1937  N   LYS  2453      65.081  13.318 102.299  1.00                 N  
ATOM   1938  CA  LYS  2453      65.204  13.374 103.742  1.00                 C  
ATOM   1939  C   LYS  2453      65.721  12.094 104.370  1.00                 C  
ATOM   1940  O   LYS  2453      66.322  12.127 105.446  1.00                 O  
ATOM   1941  CB  LYS  2453      63.857  13.717 104.382  1.00                 C  
ATOM   1942  CD  LYS  2453      62.573  14.343 106.445  1.00                 C  
ATOM   1943  CE  LYS  2453      62.624  14.496 107.957  1.00                 C  
ATOM   1944  CG  LYS  2453      63.911  13.880 105.892  1.00                 C  
ATOM   1945  NZ  LYS  2453      61.319  14.947 108.513  1.00                 N  
ATOM   1946  N   ASP  2454      65.484  10.953 103.735  1.00                 N  
ATOM   1947  CA  ASP  2454      65.916   9.718 104.367  1.00                 C  
ATOM   1948  C   ASP  2454      67.431   9.631 104.398  1.00                 C  
ATOM   1949  O   ASP  2454      68.002   9.056 105.332  1.00                 O  
ATOM   1950  CB  ASP  2454      65.330   8.508 103.636  1.00                 C  
ATOM   1951  CG  ASP  2454      63.839   8.358 103.860  1.00                 C  
ATOM   1952  OD1 ASP  2454      63.308   9.009 104.784  1.00                 O  
ATOM   1953  OD2 ASP  2454      63.200   7.590 103.111  1.00                 O  
ATOM   1954  N   GLU  2455      68.094  10.200 103.392  1.00                 N  
ATOM   1955  CA  GLU  2455      69.548  10.153 103.357  1.00                 C  
ATOM   1956  C   GLU  2455      70.149  11.083 104.396  1.00                 C  
ATOM   1957  O   GLU  2455      71.195  10.773 104.983  1.00                 O  
ATOM   1958  CB  GLU  2455      70.063  10.519 101.963  1.00                 C  
ATOM   1959  CD  GLU  2455      70.250   9.893  99.523  1.00                 C  
ATOM   1960  CG  GLU  2455      69.744   9.487 100.894  1.00                 C  
ATOM   1961  OE1 GLU  2455      70.697  11.049  99.374  1.00                 O  
ATOM   1962  OE2 GLU  2455      70.199   9.054  98.599  1.00                 O  
ATOM   1963  N   LEU  2456      69.491  12.214 104.655  1.00                 N  
ATOM   1964  CA  LEU  2456      69.901  13.068 105.764  1.00                 C  
ATOM   1965  C   LEU  2456      69.704  12.370 107.108  1.00                 C  
ATOM   1966  O   LEU  2456      70.593  12.391 107.967  1.00                 O  
ATOM   1967  CB  LEU  2456      69.123  14.385 105.742  1.00                 C  
ATOM   1968  CG  LEU  2456      69.441  15.379 106.861  1.00                 C  
ATOM   1969  CD1 LEU  2456      70.905  15.788 106.818  1.00                 C  
ATOM   1970  CD2 LEU  2456      68.546  16.605 106.762  1.00                 C  
ATOM   1971  N   GLY  2457      68.531  11.765 107.318  1.00                 N  
ATOM   1972  CA  GLY  2457      68.265  11.113 108.598  1.00                 C  
ATOM   1973  C   GLY  2457      69.242   9.976 108.841  1.00                 C  
ATOM   1974  O   GLY  2457      69.760   9.817 109.952  1.00                 O  
ATOM   1975  N   SER  2458      69.513   9.176 107.810  1.00                 N  
ATOM   1976  CA  SER  2458      70.522   8.135 107.952  1.00                 C  
ATOM   1977  C   SER  2458      71.900   8.745 108.153  1.00                 C  
ATOM   1978  O   SER  2458      72.718   8.196 108.902  1.00                 O  
ATOM   1979  CB  SER  2458      70.521   7.218 106.728  1.00                 C  
ATOM   1980  OG  SER  2458      70.932   7.917 105.566  1.00                 O  
ATOM   1981  N   HIS  2459      72.158   9.892 107.526  1.00                 N  
ATOM   1982  CA  HIS  2459      73.425  10.576 107.740  1.00                 C  
ATOM   1983  C   HIS  2459      73.620  10.924 109.205  1.00                 C  
ATOM   1984  O   HIS  2459      74.680  10.651 109.780  1.00                 O  
ATOM   1985  CB  HIS  2459      73.501  11.843 106.885  1.00                 C  
ATOM   1986  CG  HIS  2459      74.779  12.605 107.047  1.00                 C  
ATOM   1987  ND1 HIS  2459      75.976  12.172 106.519  1.00                 N  
ATOM   1988  CE1 HIS  2459      76.938  13.060 106.828  1.00                 C  
ATOM   1989  CD2 HIS  2459      75.172  13.848 107.695  1.00                 C  
ATOM   1990  NE2 HIS  2459      76.463  14.068 107.533  1.00                 N  
ATOM   1991  N   ASN  2460      72.593  11.502 109.832  1.00                 N  
ATOM   1992  CA  ASN  2460      72.764  12.106 111.149  1.00                 C  
ATOM   1993  C   ASN  2460      73.286  11.117 112.190  1.00                 C  
ATOM   1994  O   ASN  2460      73.950  11.535 113.150  1.00                 O  
ATOM   1995  CB  ASN  2460      71.448  12.718 111.633  1.00                 C  
ATOM   1996  CG  ASN  2460      71.091  13.993 110.894  1.00                 C  
ATOM   1997  OD1 ASN  2460      71.951  14.628 110.283  1.00                 O  
ATOM   1998  ND2 ASN  2460      69.819  14.370 110.947  1.00                 N  
ATOM   1999  N   LEU  2461      73.063   9.816 111.991  1.00                 N  
ATOM   2000  CA  LEU  2461      73.649   8.824 112.883  1.00                 C  
ATOM   2001  C   LEU  2461      75.182   8.860 112.904  1.00                 C  
ATOM   2002  O   LEU  2461      75.769   8.280 113.822  1.00                 O  
ATOM   2003  CB  LEU  2461      73.191   7.417 112.494  1.00                 C  
ATOM   2004  CG  LEU  2461      71.707   7.106 112.699  1.00                 C  
ATOM   2005  CD1 LEU  2461      71.362   5.736 112.136  1.00                 C  
ATOM   2006  CD2 LEU  2461      71.340   7.181 114.173  1.00                 C  
ATOM   2007  N   HIS  2462      75.848   9.533 111.950  1.00                 N  
ATOM   2008  CA  HIS  2462      77.303   9.697 112.063  1.00                 C  
ATOM   2009  C   HIS  2462      77.628  10.701 113.159  1.00                 C  
ATOM   2010  O   HIS  2462      78.641  10.562 113.848  1.00                 O  
ATOM   2011  CB  HIS  2462      77.897  10.144 110.726  1.00                 C  
ATOM   2012  CG  HIS  2462      77.869   9.085 109.668  1.00                 C  
ATOM   2013  ND1 HIS  2462      76.735   8.783 108.947  1.00                 N  
ATOM   2014  CE1 HIS  2462      77.018   7.797 108.077  1.00                 C  
ATOM   2015  CD2 HIS  2462      78.836   8.153 109.107  1.00                 C  
ATOM   2016  NE2 HIS  2462      78.277   7.414 108.168  1.00                 N  
ATOM   2017  N   HIS  2463      76.751  11.681 113.389  1.00                 N  
ATOM   2018  CA  HIS  2463      77.024  12.698 114.403  1.00                 C  
ATOM   2019  C   HIS  2463      76.842  12.162 115.816  1.00                 C  
ATOM   2020  O   HIS  2463      77.600  12.531 116.721  1.00                 O  
ATOM   2021  CB  HIS  2463      76.121  13.916 114.197  1.00                 C  
ATOM   2022  CG  HIS  2463      76.451  14.713 112.975  1.00                 C  
ATOM   2023  ND1 HIS  2463      77.653  15.367 112.815  1.00                 N  
ATOM   2024  CE1 HIS  2463      77.657  15.993 111.624  1.00                 C  
ATOM   2025  CD2 HIS  2463      75.767  15.041 111.732  1.00                 C  
ATOM   2026  NE2 HIS  2463      76.528  15.801 110.969  1.00                 N  
ATOM   2027  N   GLU  2464      75.803  11.364 116.046  1.00                 N  
ATOM   2028  CA  GLU  2464      75.658  10.667 117.315  1.00                 C  
ATOM   2029  C   GLU  2464      76.682   9.539 117.360  1.00                 C  
ATOM   2030  O   GLU  2464      76.898   8.853 116.356  1.00                 O  
ATOM   2031  CB  GLU  2464      74.231  10.139 117.476  1.00                 C  
ATOM   2032  CD  GLU  2464      72.519   9.035 118.970  1.00                 C  
ATOM   2033  CG  GLU  2464      73.957   9.494 118.825  1.00                 C  
ATOM   2034  OE1 GLU  2464      71.749   9.180 117.998  1.00                 O  
ATOM   2035  OE2 GLU  2464      72.163   8.532 120.056  1.00                 O  
ATOM   2036  N   THR  2465      77.363   9.383 118.495  1.00                 N  
ATOM   2037  CA  THR  2465      78.093   8.151 118.713  1.00                 C  
ATOM   2038  C   THR  2465      77.065   7.039 118.758  1.00                 C  
ATOM   2039  O   THR  2465      76.111   7.114 119.540  1.00                 O  
ATOM   2040  CB  THR  2465      78.928   8.211 120.006  1.00                 C  
ATOM   2041  OG1 THR  2465      79.858   9.297 119.928  1.00                 O  
ATOM   2042  CG2 THR  2465      79.705   6.917 120.198  1.00                 C  
ATOM   2043  N   LYS  2466      77.198   6.036 117.893  1.00                 N  
ATOM   2044  CA  LYS  2466      76.203   4.966 117.786  1.00                 C  
ATOM   2045  C   LYS  2466      76.795   3.628 118.148  1.00                 C  
ATOM   2046  O   LYS  2466      76.408   3.029 119.165  1.00                 O  
ATOM   2047  CB  LYS  2466      75.622   4.914 116.372  1.00                 C  
ATOM   2048  CD  LYS  2466      73.953   3.920 114.782  1.00                 C  
ATOM   2049  CE  LYS  2466      72.884   2.857 114.588  1.00                 C  
ATOM   2050  CG  LYS  2466      74.541   3.862 116.183  1.00                 C  
ATOM   2051  NZ  LYS  2466      72.302   2.898 113.218  1.00                 N  
ATOM   2052  N   ASP  2467      77.756   3.111 117.356  1.00                 N  
ATOM   2053  CA  ASP  2467      78.360   1.787 117.503  1.00                 C  
ATOM   2054  C   ASP  2467      77.290   0.699 117.511  1.00                 C  
ATOM   2055  O   ASP  2467      77.326  -0.197 118.366  1.00                 O  
ATOM   2056  CB  ASP  2467      79.194   1.718 118.784  1.00                 C  
ATOM   2057  CG  ASP  2467      80.390   2.649 118.752  1.00                 C  
ATOM   2058  OD1 ASP  2467      81.037   2.747 117.688  1.00                 O  
ATOM   2059  OD2 ASP  2467      80.680   3.280 119.790  1.00                 O  
ATOM   2060  N   LYS  2468      76.347   0.715 116.552  1.00                 N  
ATOM   2061  CA  LYS  2468      75.100  -0.051 116.728  1.00                 C  
ATOM   2062  C   LYS  2468      75.270  -1.558 116.623  1.00                 C  
ATOM   2063  O   LYS  2468      74.935  -2.282 117.565  1.00                 O  
ATOM   2064  CB  LYS  2468      74.053   0.387 115.702  1.00                 C  
ATOM   2065  CD  LYS  2468      72.018  -0.003 117.120  1.00                 C  
ATOM   2066  CE  LYS  2468      70.641  -0.641 117.184  1.00                 C  
ATOM   2067  CG  LYS  2468      72.726  -0.345 115.818  1.00                 C  
ATOM   2068  NZ  LYS  2468      69.961  -0.368 118.480  1.00                 N  
ATOM   2069  N   HIS  2469      75.775  -2.044 115.495  1.00                 N  
ATOM   2070  CA  HIS  2469      75.993  -3.471 115.322  1.00                 C  
ATOM   2071  C   HIS  2469      77.401  -3.860 115.786  1.00                 C  
ATOM   2072  O   HIS  2469      78.256  -3.012 116.054  1.00                 O  
ATOM   2073  CB  HIS  2469      75.784  -3.872 113.860  1.00                 C  
ATOM   2074  CG  HIS  2469      74.374  -3.707 113.385  1.00                 C  
ATOM   2075  ND1 HIS  2469      73.427  -4.701 113.504  1.00                 N  
ATOM   2076  CE1 HIS  2469      72.264  -4.262 112.991  1.00                 C  
ATOM   2077  CD2 HIS  2469      73.612  -2.646 112.742  1.00                 C  
ATOM   2078  NE2 HIS  2469      72.368  -3.030 112.532  1.00                 N  
ATOM   2079  N   THR  2470      77.626  -5.170 115.895  1.00                 N  
ATOM   2080  CA  THR  2470      78.917  -5.723 116.293  1.00                 C  
ATOM   2081  C   THR  2470      78.991  -7.167 115.816  1.00                 C  
ATOM   2082  O   THR  2470      77.968  -7.822 115.608  1.00                 O  
ATOM   2083  CB  THR  2470      79.121  -5.639 117.817  1.00                 C  
ATOM   2084  OG1 THR  2470      80.462  -6.025 118.144  1.00                 O  
ATOM   2085  CG2 THR  2470      78.158  -6.570 118.536  1.00                 C  
ATOM   2086  N   CYS  2471      80.215  -7.657 115.647  1.00                 N  
ATOM   2087  CA  CYS  2471      80.451  -9.012 115.171  1.00                 C  
ATOM   2088  C   CYS  2471      81.132  -9.846 116.250  1.00                 C  
ATOM   2089  O   CYS  2471      81.922  -9.335 117.049  1.00                 O  
ATOM   2090  CB  CYS  2471      81.299  -8.992 113.897  1.00                 C  
ATOM   2091  SG  CYS  2471      82.977  -8.362 114.127  1.00                 S  
ATOM   2092  N   MET  2472      80.829 -11.142 116.249  1.00                 N  
ATOM   2093  CA  MET  2472      81.386 -12.047 117.245  1.00                 C  
ATOM   2094  C   MET  2472      82.899 -12.221 117.064  1.00                 C  
ATOM   2095  O   MET  2472      83.412 -12.266 115.940  1.00                 O  
ATOM   2096  CB  MET  2472      80.694 -13.410 117.177  1.00                 C  
ATOM   2097  SD  MET  2472      78.877 -12.796 119.176  1.00                 S  
ATOM   2098  CE  MET  2472      79.556 -14.146 120.137  1.00                 C  
ATOM   2099  CG  MET  2472      79.210 -13.369 117.499  1.00                 C  
ATOM   2100  N   TYR  2473      83.608 -12.293 118.196  1.00                 N  
ATOM   2101  CA  TYR  2473      85.025 -12.591 118.399  1.00                 C  
ATOM   2102  C   TYR  2473      85.965 -11.448 117.991  1.00                 C  
ATOM   2103  O   TYR  2473      87.168 -11.549 118.255  1.00                 O  
ATOM   2104  CB  TYR  2473      85.424 -13.850 117.626  1.00                 C  
ATOM   2105  CG  TYR  2473      84.594 -15.066 117.966  1.00                 C  
ATOM   2106  OH  TYR  2473      82.301 -18.411 118.887  1.00                 O  
ATOM   2107  CZ  TYR  2473      83.061 -17.305 118.584  1.00                 C  
ATOM   2108  CD1 TYR  2473      83.594 -15.507 117.108  1.00                 C  
ATOM   2109  CE1 TYR  2473      82.830 -16.619 117.411  1.00                 C  
ATOM   2110  CD2 TYR  2473      84.812 -15.770 119.143  1.00                 C  
ATOM   2111  CE2 TYR  2473      84.058 -16.884 119.462  1.00                 C  
ATOM   2112  N   CYS  2474      85.477 -10.365 117.371  1.00                 N  
ATOM   2113  CA  CYS  2474      86.308  -9.167 117.204  1.00                 C  
ATOM   2114  C   CYS  2474      85.585  -7.874 117.528  1.00                 C  
ATOM   2115  O   CYS  2474      86.257  -6.874 117.812  1.00                 O  
ATOM   2116  CB  CYS  2474      86.845  -9.083 115.774  1.00                 C  
ATOM   2117  SG  CYS  2474      85.580  -8.786 114.517  1.00                 S  
ATOM   2118  N   THR  2475      84.255  -7.844 117.463  1.00                 N  
ATOM   2119  CA  THR  2475      83.471  -6.771 118.029  1.00                 C  
ATOM   2120  C   THR  2475      83.424  -5.475 117.254  1.00                 C  
ATOM   2121  O   THR  2475      82.897  -4.492 117.785  1.00                 O  
ATOM   2122  CB  THR  2475      83.955  -6.405 119.444  1.00                 C  
ATOM   2123  OG1 THR  2475      85.146  -5.613 119.356  1.00                 O  
ATOM   2124  CG2 THR  2475      84.264  -7.661 120.244  1.00                 C  
ATOM   2125  N   PHE  2476      83.940  -5.434 116.022  1.00                 N  
ATOM   2126  CA  PHE  2476      83.937  -4.198 115.242  1.00                 C  
ATOM   2127  C   PHE  2476      82.509  -3.685 115.037  1.00                 C  
ATOM   2128  O   PHE  2476      81.575  -4.462 114.819  1.00                 O  
ATOM   2129  CB  PHE  2476      84.619  -4.416 113.890  1.00                 C  
ATOM   2130  CG  PHE  2476      84.708  -3.175 113.049  1.00                 C  
ATOM   2131  CZ  PHE  2476      84.867  -0.880 111.488  1.00                 C  
ATOM   2132  CD1 PHE  2476      85.677  -2.219 113.300  1.00                 C  
ATOM   2133  CE1 PHE  2476      85.759  -1.077 112.526  1.00                 C  
ATOM   2134  CD2 PHE  2476      83.823  -2.963 112.006  1.00                 C  
ATOM   2135  CE2 PHE  2476      83.905  -1.821 111.232  1.00                 C  
ATOM   2136  N   SER  2477      82.337  -2.368 115.124  1.00                 N  
ATOM   2137  CA  SER  2477      81.019  -1.746 115.158  1.00                 C  
ATOM   2138  C   SER  2477      80.771  -0.975 113.870  1.00                 C  
ATOM   2139  O   SER  2477      81.611  -0.175 113.447  1.00                 O  
ATOM   2140  CB  SER  2477      80.893  -0.823 116.371  1.00                 C  
ATOM   2141  OG  SER  2477      80.957  -1.558 117.581  1.00                 O  
ATOM   2142  N   CYS  2478      79.625  -1.210 113.250  1.00                 N  
ATOM   2143  CA  CYS  2478      79.298  -0.574 111.983  1.00                 C  
ATOM   2144  C   CYS  2478      77.959   0.132 112.089  1.00                 C  
ATOM   2145  O   CYS  2478      76.996  -0.429 112.615  1.00                 O  
ATOM   2146  CB  CYS  2478      79.277  -1.607 110.855  1.00                 C  
ATOM   2147  SG  CYS  2478      80.857  -2.440 110.576  1.00                 S  
ATOM   2148  N   LEU  2479      77.879   1.321 111.493  1.00                 N  
ATOM   2149  CA  LEU  2479      76.653   2.100 111.581  1.00                 C  
ATOM   2150  C   LEU  2479      75.499   1.428 110.832  1.00                 C  
ATOM   2151  O   LEU  2479      74.334   1.642 111.172  1.00                 O  
ATOM   2152  CB  LEU  2479      76.874   3.511 111.031  1.00                 C  
ATOM   2153  CG  LEU  2479      77.802   4.417 111.843  1.00                 C  
ATOM   2154  CD1 LEU  2479      78.052   5.725 111.109  1.00                 C  
ATOM   2155  CD2 LEU  2479      77.220   4.686 113.222  1.00                 C  
ATOM   2156  N   ASP  2480      75.777   0.603 109.826  1.00                 N  
ATOM   2157  CA  ASP  2480      74.709  -0.086 109.112  1.00                 C  
ATOM   2158  C   ASP  2480      74.748  -1.584 109.394  1.00                 C  
ATOM   2159  O   ASP  2480      75.785  -2.152 109.761  1.00                 O  
ATOM   2160  CB  ASP  2480      74.816   0.173 107.608  1.00                 C  
ATOM   2161  CG  ASP  2480      74.560   1.623 107.246  1.00                 C  
ATOM   2162  OD1 ASP  2480      73.931   2.335 108.057  1.00                 O  
ATOM   2163  OD2 ASP  2480      74.989   2.047 106.153  1.00                 O  
ATOM   2164  N   GLU  2481      73.583  -2.214 109.219  1.00                 N  
ATOM   2165  CA  GLU  2481      73.518  -3.663 109.300  1.00                 C  
ATOM   2166  C   GLU  2481      74.224  -4.329 108.134  1.00                 C  
ATOM   2167  O   GLU  2481      75.041  -5.236 108.320  1.00                 O  
ATOM   2168  CB  GLU  2481      72.063  -4.132 109.355  1.00                 C  
ATOM   2169  CD  GLU  2481      70.448  -6.058 109.611  1.00                 C  
ATOM   2170  CG  GLU  2481      71.900  -5.636 109.497  1.00                 C  
ATOM   2171  OE1 GLU  2481      69.568  -5.172 109.571  1.00                 O  
ATOM   2172  OE2 GLU  2481      70.191  -7.273 109.740  1.00                 O  
ATOM   2173  N   ASP  2482      73.942  -3.863 106.914  1.00                 N  
ATOM   2174  CA  ASP  2482      74.522  -4.490 105.731  1.00                 C  
ATOM   2175  C   ASP  2482      76.044  -4.425 105.739  1.00                 C  
ATOM   2176  O   ASP  2482      76.700  -5.283 105.134  1.00                 O  
ATOM   2177  CB  ASP  2482      73.987  -3.831 104.458  1.00                 C  
ATOM   2178  CG  ASP  2482      72.538  -4.183 104.185  1.00                 C  
ATOM   2179  OD1 ASP  2482      72.029  -5.135 104.812  1.00                 O  
ATOM   2180  OD2 ASP  2482      71.911  -3.506 103.343  1.00                 O  
ATOM   2181  N   GLU  2483      76.624  -3.428 106.418  1.00                 N  
ATOM   2182  CA  GLU  2483      78.080  -3.390 106.568  1.00                 C  
ATOM   2183  C   GLU  2483      78.580  -4.619 107.320  1.00                 C  
ATOM   2184  O   GLU  2483      79.614  -5.205 106.964  1.00                 O  
ATOM   2185  CB  GLU  2483      78.511  -2.114 107.294  1.00                 C  
ATOM   2186  CD  GLU  2483      78.701   0.404 107.252  1.00                 C  
ATOM   2187  CG  GLU  2483      78.338  -0.845 106.475  1.00                 C  
ATOM   2188  OE1 GLU  2483      78.905   0.302 108.480  1.00                 O  
ATOM   2189  OE2 GLU  2483      78.783   1.486 106.633  1.00                 O  
ATOM   2190  N   LEU  2484      77.846  -5.034 108.358  1.00                 N  
ATOM   2191  CA  LEU  2484      78.235  -6.216 109.114  1.00                 C  
ATOM   2192  C   LEU  2484      78.313  -7.445 108.223  1.00                 C  
ATOM   2193  O   LEU  2484      79.163  -8.311 108.446  1.00                 O  
ATOM   2194  CB  LEU  2484      77.253  -6.466 110.261  1.00                 C  
ATOM   2195  CG  LEU  2484      77.565  -7.653 111.173  1.00                 C  
ATOM   2196  CD1 LEU  2484      78.918  -7.475 111.845  1.00                 C  
ATOM   2197  CD2 LEU  2484      76.474  -7.829 112.219  1.00                 C  
ATOM   2198  N   VAL  2485      77.435  -7.542 107.217  1.00                 N  
ATOM   2199  CA  VAL  2485      77.531  -8.633 106.250  1.00                 C  
ATOM   2200  C   VAL  2485      78.829  -8.536 105.453  1.00                 C  
ATOM   2201  O   VAL  2485      79.573  -9.523 105.323  1.00                 O  
ATOM   2202  CB  VAL  2485      76.325  -8.646 105.292  1.00                 C  
ATOM   2203  CG1 VAL  2485      76.549  -9.645 104.167  1.00                 C  
ATOM   2204  CG2 VAL  2485      75.047  -8.969 106.050  1.00                 C  
ATOM   2205  N   GLN  2486      79.124  -7.338 104.932  1.00                 N  
ATOM   2206  CA  GLN  2486      80.336  -7.131 104.144  1.00                 C  
ATOM   2207  C   GLN  2486      81.581  -7.511 104.926  1.00                 C  
ATOM   2208  O   GLN  2486      82.560  -7.992 104.344  1.00                 O  
ATOM   2209  CB  GLN  2486      80.435  -5.675 103.685  1.00                 C  
ATOM   2210  CD  GLN  2486      81.482  -6.135 101.433  1.00                 C  
ATOM   2211  CG  GLN  2486      81.601  -5.396 102.752  1.00                 C  
ATOM   2212  OE1 GLN  2486      80.442  -6.086 100.775  1.00                 O  
ATOM   2213  NE2 GLN  2486      82.548  -6.824 101.044  1.00                 N  
ATOM   2214  N   HIS  2487      81.560  -7.295 106.236  1.00                 N  
ATOM   2215  CA  HIS  2487      82.645  -7.689 107.118  1.00                 C  
ATOM   2216  C   HIS  2487      82.553  -9.152 107.520  1.00                 C  
ATOM   2217  O   HIS  2487      83.576  -9.760 107.869  1.00                 O  
ATOM   2218  CB  HIS  2487      82.660  -6.814 108.373  1.00                 C  
ATOM   2219  CG  HIS  2487      83.025  -5.386 108.109  1.00                 C  
ATOM   2220  ND1 HIS  2487      84.257  -5.010 107.619  1.00                 N  
ATOM   2221  CE1 HIS  2487      84.286  -3.672 107.487  1.00                 C  
ATOM   2222  CD2 HIS  2487      82.353  -4.101 108.241  1.00                 C  
ATOM   2223  NE2 HIS  2487      83.148  -3.120 107.859  1.00                 N  
ATOM   2224  N   VAL  2488      81.357  -9.736 107.417  1.00                 N  
ATOM   2225  CA  VAL  2488      81.189 -11.167 107.630  1.00                 C  
ATOM   2226  C   VAL  2488      81.845 -11.965 106.511  1.00                 C  
ATOM   2227  O   VAL  2488      82.306 -13.090 106.739  1.00                 O  
ATOM   2228  CB  VAL  2488      79.702 -11.550 107.743  1.00                 C  
ATOM   2229  CG1 VAL  2488      79.543 -13.062 107.782  1.00                 C  
ATOM   2230  CG2 VAL  2488      79.080 -10.913 108.976  1.00                 C  
ATOM   2231  N   GLN  2489      81.926 -11.387 105.306  1.00                 N  
ATOM   2232  CA  GLN  2489      82.674 -12.041 104.237  1.00                 C  
ATOM   2233  C   GLN  2489      84.147 -12.223 104.602  1.00                 C  
ATOM   2234  O   GLN  2489      84.782 -13.179 104.138  1.00                 O  
ATOM   2235  CB  GLN  2489      82.560 -11.242 102.937  1.00                 C  
ATOM   2236  CD  GLN  2489      81.084 -10.414 101.063  1.00                 C  
ATOM   2237  CG  GLN  2489      81.176 -11.270 102.310  1.00                 C  
ATOM   2238  OE1 GLN  2489      81.806  -9.427 100.921  1.00                 O  
ATOM   2239  NE2 GLN  2489      80.193 -10.790 100.153  1.00                 N  
ATOM   2240  N   VAL  2490      84.699 -11.341 105.443  1.00                 N  
ATOM   2241  CA  VAL  2490      86.140 -11.356 105.704  1.00                 C  
ATOM   2242  C   VAL  2490      86.558 -12.696 106.293  1.00                 C  
ATOM   2243  O   VAL  2490      87.363 -13.432 105.708  1.00                 O  
ATOM   2244  CB  VAL  2490      86.555 -10.210 106.645  1.00                 C  
ATOM   2245  CG1 VAL  2490      88.009 -10.364 107.063  1.00                 C  
ATOM   2246  CG2 VAL  2490      86.330  -8.863 105.975  1.00                 C  
ATOM   2247  N   HIS  2491      86.013 -13.033 107.459  1.00                 N  
ATOM   2248  CA  HIS  2491      86.234 -14.338 108.064  1.00                 C  
ATOM   2249  C   HIS  2491      85.175 -15.347 107.627  1.00                 C  
ATOM   2250  O   HIS  2491      85.038 -16.405 108.255  1.00                 O  
ATOM   2251  CB  HIS  2491      86.245 -14.226 109.590  1.00                 C  
ATOM   2252  CG  HIS  2491      87.388 -13.423 110.128  1.00                 C  
ATOM   2253  ND1 HIS  2491      88.694 -13.860 110.078  1.00                 N  
ATOM   2254  CE1 HIS  2491      89.489 -12.930 110.635  1.00                 C  
ATOM   2255  CD2 HIS  2491      87.532 -12.131 110.782  1.00                 C  
ATOM   2256  NE2 HIS  2491      88.799 -11.889 111.060  1.00                 N  
ATOM   2257  N   PHE  2492      84.447 -15.042 106.550  1.00                 N  
ATOM   2258  CA  PHE  2492      83.400 -15.891 105.957  1.00                 C  
ATOM   2259  C   PHE  2492      82.341 -16.385 106.948  1.00                 C  
ATOM   2260  O   PHE  2492      81.138 -16.381 106.645  1.00                 O  
ATOM   2261  CB  PHE  2492      84.022 -17.112 105.276  1.00                 C  
ATOM   2262  CG  PHE  2492      84.953 -16.768 104.149  1.00                 C  
ATOM   2263  CZ  PHE  2492      86.671 -16.132 102.058  1.00                 C  
ATOM   2264  CD1 PHE  2492      86.322 -16.740 104.347  1.00                 C  
ATOM   2265  CE1 PHE  2492      87.179 -16.424 103.309  1.00                 C  
ATOM   2266  CD2 PHE  2492      84.460 -16.474 102.890  1.00                 C  
ATOM   2267  CE2 PHE  2492      85.316 -16.158 101.853  1.00                 C  
TER
